# Supplementary material for: GIANT: galaxy-based tool for interactive analysis of transcriptomic data
Source: Sci Rep. 2020 Nov 16;10:19835. doi: 10.1038/s41598-020-76769-w (PMC7670435; doi:10.1038/s41598-020-76769-w)
Supplement: Supplementary file 2 — Supplementary Information. [file 41598_2020_76769_MOESM2_ESM.zip]

Archive with 594 entries (435 files):
- Tools_InputOutput_Parameters/
- Tools_InputOutput_Parameters/MicroArray_workflow/
- Tools_InputOutput_Parameters/MicroArray_workflow/Step0-FactorFile/
- Tools_InputOutput_Parameters/MicroArray_workflow/Step0-FactorFile/Step0-FactorFile_A.toolParameters.png
- Tools_InputOutput_Parameters/MicroArray_workflow/Step0-FactorFile/Inputs/
- Tools_InputOutput_Parameters/MicroArray_workflow/Step0-FactorFile/Inputs/GSM1131284_3502_19467_fedL2_MoGene1_1ST.CEL_7.cel
- Tools_InputOutput_Parameters/MicroArray_workflow/Step0-FactorFile/Inputs/GSM1131294_3502_19477_fastedF2_MoGene1_1ST.CEL_17.cel
- Tools_InputOutput_Parameters/MicroArray_workflow/Step0-FactorFile/Inputs/GSM1131281_3502_19464_fedF4_MoGene1_1ST.CEL_4.cel
- Tools_InputOutput_Parameters/MicroArray_workflow/Step0-FactorFile/Inputs/GSM1131292_3502_19475_fedM5_MoGene1_1ST.CEL_15.cel
- Tools_InputOutput_Parameters/MicroArray_workflow/Step0-FactorFile/Inputs/GSM1131301_3502_19484_fastedL4_MoGene1_1ST.CEL_24.cel
- Tools_InputOutput_Parameters/MicroArray_workflow/Step0-FactorFile/Inputs/GSM1131303_3502_19486_fastedM1_MoGene1_1ST.CEL_26.cel
- Tools_InputOutput_Parameters/MicroArray_workflow/Step0-FactorFile/Inputs/GSM1131295_3502_19478_fastedF3_MoGene1_1ST.CEL_18.cel
- Tools_InputOutput_Parameters/MicroArray_workflow/Step0-FactorFile/Inputs/GSM1131285_3502_19468_fedL3_MoGene1_1ST.CEL_8.cel
- Tools_InputOutput_Parameters/MicroArray_workflow/Step0-FactorFile/Inputs/GSM1131297_3502_19480_fastedF5_MoGene1_1ST.CEL_20.cel
- Tools_InputOutput_Parameters/MicroArray_workflow/Step0-FactorFile/Inputs/GSM1131306_3502_19489_fastedM4_MoGene1_1ST.CEL_29.cel
- Tools_InputOutput_Parameters/MicroArray_workflow/Step0-FactorFile/Inputs/GSM1131283_3502_19466_fedL1_MoGene1_1ST.CEL_6.cel
- Tools_InputOutput_Parameters/MicroArray_workflow/Step0-FactorFile/Inputs/GSM1131288_3502_19471_fedM1_MoGene1_1ST.CEL_11.cel
- Tools_InputOutput_Parameters/MicroArray_workflow/Step0-FactorFile/Inputs/GSM1131299_3502_19482_fastedL2_MoGene1_1ST.CEL_22.cel
- Tools_InputOutput_Parameters/MicroArray_workflow/Step0-FactorFile/Inputs/GSM1131305_3502_19488_fastedM3_MoGene1_1ST.CEL_28.cel
- Tools_InputOutput_Parameters/MicroArray_workflow/Step0-FactorFile/Inputs/GSM1131291_3502_19474_fedM4_MoGene1_1ST.CEL_14.cel
- Tools_InputOutput_Parameters/MicroArray_workflow/Step0-FactorFile/Inputs/GSM1131289_3502_19472_fedM2_MoGene1_1ST.CEL_12.cel
- Tools_InputOutput_Parameters/MicroArray_workflow/Step0-FactorFile/Inputs/GSM1131282_3502_19465_fedF5_MoGene1_1ST.CEL_5.cel
- Tools_InputOutput_Parameters/MicroArray_workflow/Step0-FactorFile/Inputs/GSM1131278_3502_19461_fedF1_MoGene1_1ST.CEL_1.cel
- Tools_InputOutput_Parameters/MicroArray_workflow/Step0-FactorFile/Inputs/GSM1131300_3502_19483_fastedL3_MoGene1_1ST.CEL_23.cel
- Tools_InputOutput_Parameters/MicroArray_workflow/Step0-FactorFile/Inputs/GSM1131304_3502_19487_fastedM2_MoGene1_1ST.CEL_27.cel
- Tools_InputOutput_Parameters/MicroArray_workflow/Step0-FactorFile/Inputs/GSM1131302_3502_19485_fastedL5_MoGene1_1ST.CEL_25.cel
- Tools_InputOutput_Parameters/MicroArray_workflow/Step0-FactorFile/Inputs/GSM1131286_3502_19469_fedL4_MoGene1_1ST.CEL_9.cel
- Tools_InputOutput_Parameters/MicroArray_workflow/Step0-FactorFile/Inputs/GSM1131307_3502_19490_fastedM5_MoGene1_1ST.CEL_30.cel
- Tools_InputOutput_Parameters/MicroArray_workflow/Step0-FactorFile/Inputs/GSM1131280_3502_19463_fedF3_MoGene1_1ST.CEL_3.cel
- Tools_InputOutput_Parameters/MicroArray_workflow/Step0-FactorFile/Inputs/GSM1131290_3502_19473_fedM3_MoGene1_1ST.CEL_13.cel
- Tools_InputOutput_Parameters/MicroArray_workflow/Step0-FactorFile/Inputs/GSM1131293_3502_19476_fastedF1_MoGene1_1ST.CEL_16.cel
- Tools_InputOutput_Parameters/MicroArray_workflow/Step0-FactorFile/Inputs/GSM1131287_3502_19470_fedL5_MoGene1_1ST.CEL_10.cel
- Tools_InputOutput_Parameters/MicroArray_workflow/Step0-FactorFile/Inputs/GSM1131296_3502_19479_fastedF4_MoGene1_1ST.CEL_19.cel
- Tools_InputOutput_Parameters/MicroArray_workflow/Step0-FactorFile/Inputs/GSM1131298_3502_19481_fastedL1_MoGene1_1ST.CEL_21.cel
- Tools_InputOutput_Parameters/MicroArray_workflow/Step0-FactorFile/Inputs/GSM1131279_3502_19462_fedF2_MoGene1_1ST.CEL_2.cel
- Tools_InputOutput_Parameters/MicroArray_workflow/Step0-FactorFile/Step0-FactorFile_B.toolParameters.png
- Tools_InputOutput_Parameters/MicroArray_workflow/Step0-FactorFile/Step0-FactorFile_C.toolParameters.png
- Tools_InputOutput_Parameters/MicroArray_workflow/Step0-FactorFile/Outputs/
- Tools_InputOutput_Parameters/MicroArray_workflow/Step0-FactorFile/Outputs/ConditionFile_Log_63.txt
- Tools_InputOutput_Parameters/MicroArray_workflow/Step0-FactorFile/Outputs/ConditionFile_conditionsFile_62.tabular
- Tools_InputOutput_Parameters/MicroArray_workflow/Step1-QCraw/
- Tools_InputOutput_Parameters/MicroArray_workflow/Step1-QCraw/Step1-QCraw.toolParameters.png
- Tools_InputOutput_Parameters/MicroArray_workflow/Step1-QCraw/Inputs
- Tools_InputOutput_Parameters/MicroArray_workflow/Step1-QCraw/Outputs/
- Tools_InputOutput_Parameters/MicroArray_workflow/Step1-QCraw/Outputs/QCplot_rawData_Log_65.txt
- Tools_InputOutput_Parameters/MicroArray_workflow/Step1-QCraw/Outputs/QCplot_rawData_HTML.html_64.html
- Tools_InputOutput_Parameters/MicroArray_workflow/Step1-QCraw/Outputs/extra_files_path_64/
- Tools_InputOutput_Parameters/MicroArray_workflow/Step1-QCraw/Outputs/extra_files_path_64/Microarray_Condition16.png
- Tools_InputOutput_Parameters/MicroArray_workflow/Step1-QCraw/Outputs/extra_files_path_64/Microarray_Condition6.png
- Tools_InputOutput_Parameters/MicroArray_workflow/Step1-QCraw/Outputs/extra_files_path_64/MAplot_Condition17.html
- Tools_InputOutput_Parameters/MicroArray_workflow/Step1-QCraw/Outputs/extra_files_path_64/MAplot_Condition9.html
- Tools_InputOutput_Parameters/MicroArray_workflow/Step1-QCraw/Outputs/extra_files_path_64/Microarray_Condition29.png
- Tools_InputOutput_Parameters/MicroArray_workflow/Step1-QCraw/Outputs/extra_files_path_64/MAplot_Condition24.html
- Tools_InputOutput_Parameters/MicroArray_workflow/Step1-QCraw/Outputs/extra_files_path_64/MAplot_Condition10.html
- Tools_InputOutput_Parameters/MicroArray_workflow/Step1-QCraw/Outputs/extra_files_path_64/MAplot_Condition11.html
- Tools_InputOutput_Parameters/MicroArray_workflow/Step1-QCraw/Outputs/extra_files_path_64/Microarray_Condition19.png
- Tools_InputOutput_Parameters/MicroArray_workflow/Step1-QCraw/Outputs/extra_files_path_64/MAplot_Condition14.html
- Tools_InputOutput_Parameters/MicroArray_workflow/Step1-QCraw/Outputs/extra_files_path_64/Microarray_Condition11.png
- Tools_InputOutput_Parameters/MicroArray_workflow/Step1-QCraw/Outputs/extra_files_path_64/Microarray_Condition9.png
- Tools_InputOutput_Parameters/MicroArray_workflow/Step1-QCraw/Outputs/extra_files_path_64/MAplot_Condition6.html
- Tools_InputOutput_Parameters/MicroArray_workflow/Step1-QCraw/Outputs/extra_files_path_64/MAplot_Condition4.html
- Tools_InputOutput_Parameters/MicroArray_workflow/Step1-QCraw/Outputs/extra_files_path_64/MAplot_Condition7.html
- Tools_InputOutput_Parameters/MicroArray_workflow/Step1-QCraw/Outputs/extra_files_path_64/Microarray_Condition25.png
- Tools_InputOutput_Parameters/MicroArray_workflow/Step1-QCraw/Outputs/extra_files_path_64/Microarray_Condition5.png
- Tools_InputOutput_Parameters/MicroArray_workflow/Step1-QCraw/Outputs/extra_files_path_64/MAplot_Condition22.html
- Tools_InputOutput_Parameters/MicroArray_workflow/Step1-QCraw/Outputs/extra_files_path_64/MAplot_Condition29.html
- Tools_InputOutput_Parameters/MicroArray_workflow/Step1-QCraw/Outputs/extra_files_path_64/Microarray_Condition23.png
- Tools_InputOutput_Parameters/MicroArray_workflow/Step1-QCraw/Outputs/extra_files_path_64/Microarray_Condition20.png
- Tools_InputOutput_Parameters/MicroArray_workflow/Step1-QCraw/Outputs/extra_files_path_64/MAplot_Condition5.html
- Tools_InputOutput_Parameters/MicroArray_workflow/Step1-QCraw/Outputs/extra_files_path_64/Microarray_Condition18.png
- Tools_InputOutput_Parameters/MicroArray_workflow/Step1-QCraw/Outputs/extra_files_path_64/MAplot_Condition2.html
- Tools_InputOutput_Parameters/MicroArray_workflow/Step1-QCraw/Outputs/extra_files_path_64/MAplot_Condition30.html
- Tools_InputOutput_Parameters/MicroArray_workflow/Step1-QCraw/Outputs/extra_files_path_64/MAplot_Condition13.html
- Tools_InputOutput_Parameters/MicroArray_workflow/Step1-QCraw/Outputs/extra_files_path_64/MAplot_Condition12.html
- Tools_InputOutput_Parameters/MicroArray_workflow/Step1-QCraw/Outputs/extra_files_path_64/MAplot_Condition8.html
- Tools_InputOutput_Parameters/MicroArray_workflow/Step1-QCraw/Outputs/extra_files_path_64/Microarray_Condition14.png
- Tools_InputOutput_Parameters/MicroArray_workflow/Step1-QCraw/Outputs/extra_files_path_64/MAplot_Condition20.html
- Tools_InputOutput_Parameters/MicroArray_workflow/Step1-QCraw/Outputs/extra_files_path_64/Microarray_Condition12.png
- Tools_InputOutput_Parameters/MicroArray_workflow/Step1-QCraw/Outputs/extra_files_path_64/Microarray_Condition27.png
- Tools_InputOutput_Parameters/MicroArray_workflow/Step1-QCraw/Outputs/extra_files_path_64/MAplot_Condition15.html
- Tools_InputOutput_Parameters/MicroArray_workflow/Step1-QCraw/Outputs/extra_files_path_64/Microarray_Condition17.png
- Tools_InputOutput_Parameters/MicroArray_workflow/Step1-QCraw/Outputs/extra_files_path_64/Microarray_Condition4.png
- Tools_InputOutput_Parameters/MicroArray_workflow/Step1-QCraw/Outputs/extra_files_path_64/MAplot_Condition19.html
- Tools_InputOutput_Parameters/MicroArray_workflow/Step1-QCraw/Outputs/extra_files_path_64/MAplot_Condition25.html
- Tools_InputOutput_Parameters/MicroArray_workflow/Step1-QCraw/Outputs/extra_files_path_64/MAplot_Condition23.html
- Tools_InputOutput_Parameters/MicroArray_workflow/Step1-QCraw/Outputs/extra_files_path_64/MAplot_Condition3.html
- Tools_InputOutput_Parameters/MicroArray_workflow/Step1-QCraw/Outputs/extra_files_path_64/Microarray_Condition22.png
- Tools_InputOutput_Parameters/MicroArray_workflow/Step1-QCraw/Outputs/extra_files_path_64/MAplot_Condition27.html
- Tools_InputOutput_Parameters/MicroArray_workflow/Step1-QCraw/Outputs/extra_files_path_64/Microarray_Condition7.png
- Tools_InputOutput_Parameters/MicroArray_workflow/Step1-QCraw/Outputs/extra_files_path_64/Microarray_Condition13.png
- Tools_InputOutput_Parameters/MicroArray_workflow/Step1-QCraw/Outputs/extra_files_path_64/MAplot_Condition28.html
- Tools_InputOutput_Parameters/MicroArray_workflow/Step1-QCraw/Outputs/extra_files_path_64/Microarray_Condition28.png
- Tools_InputOutput_Parameters/MicroArray_workflow/Step1-QCraw/Outputs/extra_files_path_64/Microarray_Condition10.png
- Tools_InputOutput_Parameters/MicroArray_workflow/Step1-QCraw/Outputs/extra_files_path_64/Microarray_Condition15.png
- Tools_InputOutput_Parameters/MicroArray_workflow/Step1-QCraw/Outputs/extra_files_path_64/Microarray_Condition26.png
- Tools_InputOutput_Parameters/MicroArray_workflow/Step1-QCraw/Outputs/extra_files_path_64/Histograms1.html
- Tools_InputOutput_Parameters/MicroArray_workflow/Step1-QCraw/Outputs/extra_files_path_64/MAplot_Condition21.html
- Tools_InputOutput_Parameters/MicroArray_workflow/Step1-QCraw/Outputs/extra_files_path_64/MAplot_Condition18.html
- Tools_InputOutput_Parameters/MicroArray_workflow/Step1-QCraw/Outputs/extra_files_path_64/Boxplots1.html
- Tools_InputOutput_Parameters/MicroArray_workflow/Step1-QCraw/Outputs/extra_files_path_64/MAplot_Condition26.html
- Tools_InputOutput_Parameters/MicroArray_workflow/Step1-QCraw/Outputs/extra_files_path_64/Microarray_Condition1.png
- Tools_InputOutput_Parameters/MicroArray_workflow/Step1-QCraw/Outputs/extra_files_path_64/Microarray_Condition21.png
- Tools_InputOutput_Parameters/MicroArray_workflow/Step1-QCraw/Outputs/extra_files_path_64/Microarray_Condition3.png
- Tools_InputOutput_Parameters/MicroArray_workflow/Step1-QCraw/Outputs/extra_files_path_64/Microarray_Condition24.png
- Tools_InputOutput_Parameters/MicroArray_workflow/Step1-QCraw/Outputs/extra_files_path_64/MAplot_Condition16.html
- Tools_InputOutput_Parameters/MicroArray_workflow/Step1-QCraw/Outputs/extra_files_path_64/Microarray_Condition8.png
- Tools_InputOutput_Parameters/MicroArray_workflow/Step1-QCraw/Outputs/extra_files_path_64/Microarray_Condition2.png
- Tools_InputOutput_Parameters/MicroArray_workflow/Step1-QCraw/Outputs/extra_files_path_64/MAplot_Condition1.html
- Tools_InputOutput_Parameters/MicroArray_workflow/Step1-QCraw/Outputs/extra_files_path_64/Microarray_Condition30.png
- Tools_InputOutput_Parameters/MicroArray_workflow/Step1-QCraw/Outputs/extra_files_path_64/PlotLy_scripts/
- Tools_InputOutput_Parameters/MicroArray_workflow/Step1-QCraw/Outputs/extra_files_path_64/PlotLy_scripts/plotlyjs-1.16.3/
- Tools_InputOutput_Parameters/MicroArray_workflow/Step1-QCraw/Outputs/extra_files_path_64/PlotLy_scripts/plotlyjs-1.16.3/plotly-latest.min.js
- Tools_InputOutput_Parameters/MicroArray_workflow/Step1-QCraw/Outputs/extra_files_path_64/PlotLy_scripts/plotlyjs-1.16.3/LICENSE
- Tools_InputOutput_Parameters/MicroArray_workflow/Step1-QCraw/Outputs/extra_files_path_64/PlotLy_scripts/plotlyjs-1.16.3/plotly-htmlwidgets.css
- Tools_InputOutput_Parameters/MicroArray_workflow/Step1-QCraw/Outputs/extra_files_path_64/PlotLy_scripts/MAplots_Condition10_files/
- Tools_InputOutput_Parameters/MicroArray_workflow/Step1-QCraw/Outputs/extra_files_path_64/PlotLy_scripts/MAplots_Condition10_files/plotlyjs-1.16.3/
- Tools_InputOutput_Parameters/MicroArray_workflow/Step1-QCraw/Outputs/extra_files_path_64/PlotLy_scripts/MAplots_Condition10_files/plotlyjs-1.16.3/plotly-latest.min.js
- Tools_InputOutput_Parameters/MicroArray_workflow/Step1-QCraw/Outputs/extra_files_path_64/PlotLy_scripts/MAplots_Condition10_files/plotlyjs-1.16.3/LICENSE
- Tools_InputOutput_Parameters/MicroArray_workflow/Step1-QCraw/Outputs/extra_files_path_64/PlotLy_scripts/MAplots_Condition10_files/plotlyjs-1.16.3/plotly-htmlwidgets.css
- Tools_InputOutput_Parameters/MicroArray_workflow/Step1-QCraw/Outputs/extra_files_path_64/PlotLy_scripts/MAplots_Condition10_files/htmlwidgets-1.0/
- Tools_InputOutput_Parameters/MicroArray_workflow/Step1-QCraw/Outputs/extra_files_path_64/PlotLy_scripts/MAplots_Condition10_files/htmlwidgets-1.0/htmlwidgets.js
- Tools_InputOutput_Parameters/MicroArray_workflow/Step1-QCraw/Outputs/extra_files_path_64/PlotLy_scripts/MAplots_Condition10_files/plotly-binding-4.5.6/
- Tools_InputOutput_Parameters/MicroArray_workflow/Step1-QCraw/Outputs/extra_files_path_64/PlotLy_scripts/MAplots_Condition10_files/plotly-binding-4.5.6/plotly.js
- Tools_InputOutput_Parameters/MicroArray_workflow/Step1-QCraw/Outputs/extra_files_path_64/PlotLy_scripts/htmlwidgets-1.0/
- Tools_InputOutput_Parameters/MicroArray_workflow/Step1-QCraw/Outputs/extra_files_path_64/PlotLy_scripts/htmlwidgets-1.0/htmlwidgets.js
- Tools_InputOutput_Parameters/MicroArray_workflow/Step1-QCraw/Outputs/extra_files_path_64/PlotLy_scripts/plotly-binding-4.5.6/
- Tools_InputOutput_Parameters/MicroArray_workflow/Step1-QCraw/Outputs/extra_files_path_64/PlotLy_scripts/plotly-binding-4.5.6/plotly.js
- Tools_InputOutput_Parameters/MicroArray_workflow/Step1-QCraw/Outputs/extra_files_path_64/PlotLy_scripts/Boxplots1_files/
- Tools_InputOutput_Parameters/MicroArray_workflow/Step1-QCraw/Outputs/extra_files_path_64/PlotLy_scripts/Boxplots1_files/plotlyjs-1.16.3/
- Tools_InputOutput_Parameters/MicroArray_workflow/Step1-QCraw/Outputs/extra_files_path_64/PlotLy_scripts/Boxplots1_files/plotlyjs-1.16.3/plotly-latest.min.js
- Tools_InputOutput_Parameters/MicroArray_workflow/Step1-QCraw/Outputs/extra_files_path_64/PlotLy_scripts/Boxplots1_files/plotlyjs-1.16.3/LICENSE
- Tools_InputOutput_Parameters/MicroArray_workflow/Step1-QCraw/Outputs/extra_files_path_64/PlotLy_scripts/Boxplots1_files/plotlyjs-1.16.3/plotly-htmlwidgets.css
- Tools_InputOutput_Parameters/MicroArray_workflow/Step1-QCraw/Outputs/extra_files_path_64/PlotLy_scripts/Boxplots1_files/htmlwidgets-1.0/
- Tools_InputOutput_Parameters/MicroArray_workflow/Step1-QCraw/Outputs/extra_files_path_64/PlotLy_scripts/Boxplots1_files/htmlwidgets-1.0/htmlwidgets.js
- Tools_InputOutput_Parameters/MicroArray_workflow/Step1-QCraw/Outputs/extra_files_path_64/PlotLy_scripts/Boxplots1_files/plotly-binding-4.5.6/
- Tools_InputOutput_Parameters/MicroArray_workflow/Step1-QCraw/Outputs/extra_files_path_64/PlotLy_scripts/Boxplots1_files/plotly-binding-4.5.6/plotly.js
- Tools_InputOutput_Parameters/MicroArray_workflow/Step2-Normalization/
- Tools_InputOutput_Parameters/MicroArray_workflow/Step2-Normalization/Outputs/
- Tools_InputOutput_Parameters/MicroArray_workflow/Step2-Normalization/Outputs/APT_normalize_NormalizedData_69.tabular
- Tools_InputOutput_Parameters/MicroArray_workflow/Step2-Normalization/Outputs/APT_normalize_Log_70.txt
- Tools_InputOutput_Parameters/MicroArray_workflow/Step2-Normalization/Step2-Normalization.toolParameters.png
- Tools_InputOutput_Parameters/MicroArray_workflow/Step2-Normalization/Inputs/
- Tools_InputOutput_Parameters/MicroArray_workflow/Step2-Normalization/Inputs/GSM1131278_3502_19461_fedF1_MoGene1_1ST.CEL_1.cel
- Tools_InputOutput_Parameters/MicroArray_workflow/Step2-Normalization/Inputs/GSM1131279_3502_19462_fedF2_MoGene1_1ST.CEL_2.cel
- Tools_InputOutput_Parameters/MicroArray_workflow/Step2-Normalization/Inputs/GSM1131280_3502_19463_fedF3_MoGene1_1ST.CEL_3.cel
- Tools_InputOutput_Parameters/MicroArray_workflow/Step2-Normalization/Inputs/GSM1131281_3502_19464_fedF4_MoGene1_1ST.CEL_4.cel
- Tools_InputOutput_Parameters/MicroArray_workflow/Step2-Normalization/Inputs/GSM1131282_3502_19465_fedF5_MoGene1_1ST.CEL_5.cel
- Tools_InputOutput_Parameters/MicroArray_workflow/Step2-Normalization/Inputs/GSM1131283_3502_19466_fedL1_MoGene1_1ST.CEL_6.cel
- Tools_InputOutput_Parameters/MicroArray_workflow/Step2-Normalization/Inputs/GSM1131284_3502_19467_fedL2_MoGene1_1ST.CEL_7.cel
- Tools_InputOutput_Parameters/MicroArray_workflow/Step2-Normalization/Inputs/GSM1131285_3502_19468_fedL3_MoGene1_1ST.CEL_8.cel
- Tools_InputOutput_Parameters/MicroArray_workflow/Step2-Normalization/Inputs/GSM1131286_3502_19469_fedL4_MoGene1_1ST.CEL_9.cel
- Tools_InputOutput_Parameters/MicroArray_workflow/Step2-Normalization/Inputs/GSM1131287_3502_19470_fedL5_MoGene1_1ST.CEL_10.cel
- Tools_InputOutput_Parameters/MicroArray_workflow/Step2-Normalization/Inputs/GSM1131288_3502_19471_fedM1_MoGene1_1ST.CEL_11.cel
- Tools_InputOutput_Parameters/MicroArray_workflow/Step2-Normalization/Inputs/GSM1131289_3502_19472_fedM2_MoGene1_1ST.CEL_12.cel
- Tools_InputOutput_Parameters/MicroArray_workflow/Step2-Normalization/Inputs/GSM1131290_3502_19473_fedM3_MoGene1_1ST.CEL_13.cel
- Tools_InputOutput_Parameters/MicroArray_workflow/Step2-Normalization/Inputs/GSM1131291_3502_19474_fedM4_MoGene1_1ST.CEL_14.cel
- Tools_InputOutput_Parameters/MicroArray_workflow/Step2-Normalization/Inputs/GSM1131292_3502_19475_fedM5_MoGene1_1ST.CEL_15.cel
- Tools_InputOutput_Parameters/MicroArray_workflow/Step2-Normalization/Inputs/GSM1131293_3502_19476_fastedF1_MoGene1_1ST.CEL_16.cel
- Tools_InputOutput_Parameters/MicroArray_workflow/Step2-Normalization/Inputs/GSM1131294_3502_19477_fastedF2_MoGene1_1ST.CEL_17.cel
- Tools_InputOutput_Parameters/MicroArray_workflow/Step2-Normalization/Inputs/GSM1131295_3502_19478_fastedF3_MoGene1_1ST.CEL_18.cel
- Tools_InputOutput_Parameters/MicroArray_workflow/Step2-Normalization/Inputs/GSM1131296_3502_19479_fastedF4_MoGene1_1ST.CEL_19.cel
- Tools_InputOutput_Parameters/MicroArray_workflow/Step2-Normalization/Inputs/GSM1131297_3502_19480_fastedF5_MoGene1_1ST.CEL_20.cel
- Tools_InputOutput_Parameters/MicroArray_workflow/Step2-Normalization/Inputs/GSM1131298_3502_19481_fastedL1_MoGene1_1ST.CEL_21.cel
- Tools_InputOutput_Parameters/MicroArray_workflow/Step2-Normalization/Inputs/GSM1131299_3502_19482_fastedL2_MoGene1_1ST.CEL_22.cel
- Tools_InputOutput_Parameters/MicroArray_workflow/Step2-Normalization/Inputs/GSM1131300_3502_19483_fastedL3_MoGene1_1ST.CEL_23.cel
- Tools_InputOutput_Parameters/MicroArray_workflow/Step2-Normalization/Inputs/GSM1131301_3502_19484_fastedL4_MoGene1_1ST.CEL_24.cel
- Tools_InputOutput_Parameters/MicroArray_workflow/Step2-Normalization/Inputs/GSM1131302_3502_19485_fastedL5_MoGene1_1ST.CEL_25.cel
- Tools_InputOutput_Parameters/MicroArray_workflow/Step2-Normalization/Inputs/GSM1131303_3502_19486_fastedM1_MoGene1_1ST.CEL_26.cel
- Tools_InputOutput_Parameters/MicroArray_workflow/Step2-Normalization/Inputs/GSM1131304_3502_19487_fastedM2_MoGene1_1ST.CEL_27.cel
- Tools_InputOutput_Parameters/MicroArray_workflow/Step2-Normalization/Inputs/GSM1131305_3502_19488_fastedM3_MoGene1_1ST.CEL_28.cel
- Tools_InputOutput_Parameters/MicroArray_workflow/Step2-Normalization/Inputs/GSM1131306_3502_19489_fastedM4_MoGene1_1ST.CEL_29.cel
- Tools_InputOutput_Parameters/MicroArray_workflow/Step2-Normalization/Inputs/GSM1131307_3502_19490_fastedM5_MoGene1_1ST.CEL_30.cel
- Tools_InputOutput_Parameters/MicroArray_workflow/Step2-Normalization/Inputs/formatedAnnotation.probeset.csv_68.tabular
- Tools_InputOutput_Parameters/MicroArray_workflow/Step2-Normalization/Inputs/MoGene-1_1-st-v1.r4.pgf_67.tabular
- Tools_InputOutput_Parameters/MicroArray_workflow/Step2-Normalization/Inputs/MoGene-1_1-st-v1.r4.clf_66.bed
- Tools_InputOutput_Parameters/MicroArray_workflow/Step3-QCnormalized/
- Tools_InputOutput_Parameters/MicroArray_workflow/Step3-QCnormalized/Outputs/
- Tools_InputOutput_Parameters/MicroArray_workflow/Step3-QCnormalized/Outputs/extra_files_path_71/
- Tools_InputOutput_Parameters/MicroArray_workflow/Step3-QCnormalized/Outputs/extra_files_path_71/MAplot_Condition17.html
- Tools_InputOutput_Parameters/MicroArray_workflow/Step3-QCnormalized/Outputs/extra_files_path_71/MAplot_Condition9.html
- Tools_InputOutput_Parameters/MicroArray_workflow/Step3-QCnormalized/Outputs/extra_files_path_71/MAplot_Condition24.html
- Tools_InputOutput_Parameters/MicroArray_workflow/Step3-QCnormalized/Outputs/extra_files_path_71/MAplot_Condition10.html
- Tools_InputOutput_Parameters/MicroArray_workflow/Step3-QCnormalized/Outputs/extra_files_path_71/MAplot_Condition11.html
- Tools_InputOutput_Parameters/MicroArray_workflow/Step3-QCnormalized/Outputs/extra_files_path_71/screePlot_files/
- Tools_InputOutput_Parameters/MicroArray_workflow/Step3-QCnormalized/Outputs/extra_files_path_71/screePlot_files/plotlyjs-1.16.3/
- Tools_InputOutput_Parameters/MicroArray_workflow/Step3-QCnormalized/Outputs/extra_files_path_71/screePlot_files/plotlyjs-1.16.3/plotly-latest.min.js
- Tools_InputOutput_Parameters/MicroArray_workflow/Step3-QCnormalized/Outputs/extra_files_path_71/screePlot_files/plotlyjs-1.16.3/LICENSE
- Tools_InputOutput_Parameters/MicroArray_workflow/Step3-QCnormalized/Outputs/extra_files_path_71/screePlot_files/plotlyjs-1.16.3/plotly-htmlwidgets.css
- Tools_InputOutput_Parameters/MicroArray_workflow/Step3-QCnormalized/Outputs/extra_files_path_71/screePlot_files/htmlwidgets-1.0/
- Tools_InputOutput_Parameters/MicroArray_workflow/Step3-QCnormalized/Outputs/extra_files_path_71/screePlot_files/htmlwidgets-1.0/htmlwidgets.js
- Tools_InputOutput_Parameters/MicroArray_workflow/Step3-QCnormalized/Outputs/extra_files_path_71/screePlot_files/plotly-binding-4.5.6/
- Tools_InputOutput_Parameters/MicroArray_workflow/Step3-QCnormalized/Outputs/extra_files_path_71/screePlot_files/plotly-binding-4.5.6/plotly.js
- Tools_InputOutput_Parameters/MicroArray_workflow/Step3-QCnormalized/Outputs/extra_files_path_71/MAplot_Condition14.html
- Tools_InputOutput_Parameters/MicroArray_workflow/Step3-QCnormalized/Outputs/extra_files_path_71/MAplot_Condition6.html
- Tools_InputOutput_Parameters/MicroArray_workflow/Step3-QCnormalized/Outputs/extra_files_path_71/MAplot_Condition4.html
- Tools_InputOutput_Parameters/MicroArray_workflow/Step3-QCnormalized/Outputs/extra_files_path_71/MAplot_Condition7.html
- Tools_InputOutput_Parameters/MicroArray_workflow/Step3-QCnormalized/Outputs/extra_files_path_71/MAplot_Condition22.html
- Tools_InputOutput_Parameters/MicroArray_workflow/Step3-QCnormalized/Outputs/extra_files_path_71/MAplot_Condition29.html
- Tools_InputOutput_Parameters/MicroArray_workflow/Step3-QCnormalized/Outputs/extra_files_path_71/MAplot_Condition5.html
- Tools_InputOutput_Parameters/MicroArray_workflow/Step3-QCnormalized/Outputs/extra_files_path_71/MAplot_Condition2.html
- Tools_InputOutput_Parameters/MicroArray_workflow/Step3-QCnormalized/Outputs/extra_files_path_71/MAplot_Condition30.html
- Tools_InputOutput_Parameters/MicroArray_workflow/Step3-QCnormalized/Outputs/extra_files_path_71/MAplot_Condition13.html
- Tools_InputOutput_Parameters/MicroArray_workflow/Step3-QCnormalized/Outputs/extra_files_path_71/MAplot_Condition12.html
- Tools_InputOutput_Parameters/MicroArray_workflow/Step3-QCnormalized/Outputs/extra_files_path_71/MAplot_Condition8.html
- Tools_InputOutput_Parameters/MicroArray_workflow/Step3-QCnormalized/Outputs/extra_files_path_71/MAplot_Condition20.html
- Tools_InputOutput_Parameters/MicroArray_workflow/Step3-QCnormalized/Outputs/extra_files_path_71/MAplot_Condition15.html
- Tools_InputOutput_Parameters/MicroArray_workflow/Step3-QCnormalized/Outputs/extra_files_path_71/screePlot.html
- Tools_InputOutput_Parameters/MicroArray_workflow/Step3-QCnormalized/Outputs/extra_files_path_71/MAplot_Condition19.html
- Tools_InputOutput_Parameters/MicroArray_workflow/Step3-QCnormalized/Outputs/extra_files_path_71/MAplot_Condition25.html
- Tools_InputOutput_Parameters/MicroArray_workflow/Step3-QCnormalized/Outputs/extra_files_path_71/MAplot_Condition23.html
- Tools_InputOutput_Parameters/MicroArray_workflow/Step3-QCnormalized/Outputs/extra_files_path_71/MAplot_Condition3.html
- Tools_InputOutput_Parameters/MicroArray_workflow/Step3-QCnormalized/Outputs/extra_files_path_71/MAplot_Condition27.html
- Tools_InputOutput_Parameters/MicroArray_workflow/Step3-QCnormalized/Outputs/extra_files_path_71/PCA_Factor2_AND_Factor1.html
- Tools_InputOutput_Parameters/MicroArray_workflow/Step3-QCnormalized/Outputs/extra_files_path_71/MAplot_Condition28.html
- Tools_InputOutput_Parameters/MicroArray_workflow/Step3-QCnormalized/Outputs/extra_files_path_71/Histograms1.html
- Tools_InputOutput_Parameters/MicroArray_workflow/Step3-QCnormalized/Outputs/extra_files_path_71/MAplot_Condition21.html
- Tools_InputOutput_Parameters/MicroArray_workflow/Step3-QCnormalized/Outputs/extra_files_path_71/MAplot_Condition18.html
- Tools_InputOutput_Parameters/MicroArray_workflow/Step3-QCnormalized/Outputs/extra_files_path_71/Boxplots1.html
- Tools_InputOutput_Parameters/MicroArray_workflow/Step3-QCnormalized/Outputs/extra_files_path_71/MAplot_Condition26.html
- Tools_InputOutput_Parameters/MicroArray_workflow/Step3-QCnormalized/Outputs/extra_files_path_71/MAplot_Condition16.html
- Tools_InputOutput_Parameters/MicroArray_workflow/Step3-QCnormalized/Outputs/extra_files_path_71/MAplot_Condition1.html
- Tools_InputOutput_Parameters/MicroArray_workflow/Step3-QCnormalized/Outputs/extra_files_path_71/PlotLy_scripts/
- Tools_InputOutput_Parameters/MicroArray_workflow/Step3-QCnormalized/Outputs/extra_files_path_71/PlotLy_scripts/plotlyjs-1.16.3/
- Tools_InputOutput_Parameters/MicroArray_workflow/Step3-QCnormalized/Outputs/extra_files_path_71/PlotLy_scripts/plotlyjs-1.16.3/plotly-latest.min.js
- Tools_InputOutput_Parameters/MicroArray_workflow/Step3-QCnormalized/Outputs/extra_files_path_71/PlotLy_scripts/plotlyjs-1.16.3/LICENSE
- Tools_InputOutput_Parameters/MicroArray_workflow/Step3-QCnormalized/Outputs/extra_files_path_71/PlotLy_scripts/plotlyjs-1.16.3/plotly-htmlwidgets.css
- Tools_InputOutput_Parameters/MicroArray_workflow/Step3-QCnormalized/Outputs/extra_files_path_71/PlotLy_scripts/MAplots_Condition10_files/
- Tools_InputOutput_Parameters/MicroArray_workflow/Step3-QCnormalized/Outputs/extra_files_path_71/PlotLy_scripts/MAplots_Condition10_files/plotlyjs-1.16.3/
- Tools_InputOutput_Parameters/MicroArray_workflow/Step3-QCnormalized/Outputs/extra_files_path_71/PlotLy_scripts/MAplots_Condition10_files/plotlyjs-1.16.3/plotly-latest.min.js
- Tools_InputOutput_Parameters/MicroArray_workflow/Step3-QCnormalized/Outputs/extra_files_path_71/PlotLy_scripts/MAplots_Condition10_files/plotlyjs-1.16.3/LICENSE
- Tools_InputOutput_Parameters/MicroArray_workflow/Step3-QCnormalized/Outputs/extra_files_path_71/PlotLy_scripts/MAplots_Condition10_files/plotlyjs-1.16.3/plotly-htmlwidgets.css
- Tools_InputOutput_Parameters/MicroArray_workflow/Step3-QCnormalized/Outputs/extra_files_path_71/PlotLy_scripts/MAplots_Condition10_files/htmlwidgets-1.0/
- Tools_InputOutput_Parameters/MicroArray_workflow/Step3-QCnormalized/Outputs/extra_files_path_71/PlotLy_scripts/MAplots_Condition10_files/htmlwidgets-1.0/htmlwidgets.js
- Tools_InputOutput_Parameters/MicroArray_workflow/Step3-QCnormalized/Outputs/extra_files_path_71/PlotLy_scripts/MAplots_Condition10_files/plotly-binding-4.5.6/
- Tools_InputOutput_Parameters/MicroArray_workflow/Step3-QCnormalized/Outputs/extra_files_path_71/PlotLy_scripts/MAplots_Condition10_files/plotly-binding-4.5.6/plotly.js
- Tools_InputOutput_Parameters/MicroArray_workflow/Step3-QCnormalized/Outputs/extra_files_path_71/PlotLy_scripts/PCA_Factor2_AND_Factor1_files/
- Tools_InputOutput_Parameters/MicroArray_workflow/Step3-QCnormalized/Outputs/extra_files_path_71/PlotLy_scripts/PCA_Factor2_AND_Factor1_files/plotlyjs-1.16.3/
- Tools_InputOutput_Parameters/MicroArray_workflow/Step3-QCnormalized/Outputs/extra_files_path_71/PlotLy_scripts/PCA_Factor2_AND_Factor1_files/plotlyjs-1.16.3/plotly-latest.min.js
- Tools_InputOutput_Parameters/MicroArray_workflow/Step3-QCnormalized/Outputs/extra_files_path_71/PlotLy_scripts/PCA_Factor2_AND_Factor1_files/plotlyjs-1.16.3/LICENSE
- Tools_InputOutput_Parameters/MicroArray_workflow/Step3-QCnormalized/Outputs/extra_files_path_71/PlotLy_scripts/PCA_Factor2_AND_Factor1_files/plotlyjs-1.16.3/plotly-htmlwidgets.css
- Tools_InputOutput_Parameters/MicroArray_workflow/Step3-QCnormalized/Outputs/extra_files_path_71/PlotLy_scripts/PCA_Factor2_AND_Factor1_files/htmlwidgets-1.0/
- Tools_InputOutput_Parameters/MicroArray_workflow/Step3-QCnormalized/Outputs/extra_files_path_71/PlotLy_scripts/PCA_Factor2_AND_Factor1_files/htmlwidgets-1.0/htmlwidgets.js
- Tools_InputOutput_Parameters/MicroArray_workflow/Step3-QCnormalized/Outputs/extra_files_path_71/PlotLy_scripts/PCA_Factor2_AND_Factor1_files/plotly-binding-4.5.6/
- Tools_InputOutput_Parameters/MicroArray_workflow/Step3-QCnormalized/Outputs/extra_files_path_71/PlotLy_scripts/PCA_Factor2_AND_Factor1_files/plotly-binding-4.5.6/plotly.js
- Tools_InputOutput_Parameters/MicroArray_workflow/Step3-QCnormalized/Outputs/extra_files_path_71/PlotLy_scripts/htmlwidgets-1.0/
- Tools_InputOutput_Parameters/MicroArray_workflow/Step3-QCnormalized/Outputs/extra_files_path_71/PlotLy_scripts/htmlwidgets-1.0/htmlwidgets.js
- Tools_InputOutput_Parameters/MicroArray_workflow/Step3-QCnormalized/Outputs/extra_files_path_71/PlotLy_scripts/plotly-binding-4.5.6/
- Tools_InputOutput_Parameters/MicroArray_workflow/Step3-QCnormalized/Outputs/extra_files_path_71/PlotLy_scripts/plotly-binding-4.5.6/plotly.js
- Tools_InputOutput_Parameters/MicroArray_workflow/Step3-QCnormalized/Outputs/extra_files_path_71/PlotLy_scripts/Boxplots1_files/
- Tools_InputOutput_Parameters/MicroArray_workflow/Step3-QCnormalized/Outputs/extra_files_path_71/PlotLy_scripts/Boxplots1_files/plotlyjs-1.16.3/
- Tools_InputOutput_Parameters/MicroArray_workflow/Step3-QCnormalized/Outputs/extra_files_path_71/PlotLy_scripts/Boxplots1_files/plotlyjs-1.16.3/plotly-latest.min.js
- Tools_InputOutput_Parameters/MicroArray_workflow/Step3-QCnormalized/Outputs/extra_files_path_71/PlotLy_scripts/Boxplots1_files/plotlyjs-1.16.3/LICENSE
- Tools_InputOutput_Parameters/MicroArray_workflow/Step3-QCnormalized/Outputs/extra_files_path_71/PlotLy_scripts/Boxplots1_files/plotlyjs-1.16.3/plotly-htmlwidgets.css
- Tools_InputOutput_Parameters/MicroArray_workflow/Step3-QCnormalized/Outputs/extra_files_path_71/PlotLy_scripts/Boxplots1_files/htmlwidgets-1.0/
- Tools_InputOutput_Parameters/MicroArray_workflow/Step3-QCnormalized/Outputs/extra_files_path_71/PlotLy_scripts/Boxplots1_files/htmlwidgets-1.0/htmlwidgets.js
- Tools_InputOutput_Parameters/MicroArray_workflow/Step3-QCnormalized/Outputs/extra_files_path_71/PlotLy_scripts/Boxplots1_files/plotly-binding-4.5.6/
- Tools_InputOutput_Parameters/MicroArray_workflow/Step3-QCnormalized/Outputs/extra_files_path_71/PlotLy_scripts/Boxplots1_files/plotly-binding-4.5.6/plotly.js
- Tools_InputOutput_Parameters/MicroArray_workflow/Step3-QCnormalized/Outputs/QCplot_normalizedData_Log_72.txt
- Tools_InputOutput_Parameters/MicroArray_workflow/Step3-QCnormalized/Outputs/QCplot_normalizedData_HTML.html_71.html
- Tools_InputOutput_Parameters/MicroArray_workflow/Step3-QCnormalized/Step3-QCnormalized.toolParameters.png
- Tools_InputOutput_Parameters/MicroArray_workflow/Step3-QCnormalized/Inputs/
- Tools_InputOutput_Parameters/MicroArray_workflow/Step3-QCnormalized/Inputs/ConditionFile_conditionsFile_62.tabular
- Tools_InputOutput_Parameters/MicroArray_workflow/Step3-QCnormalized/Inputs/APT_normalize_NormalizedData_69.tabular
- Tools_InputOutput_Parameters/MicroArray_workflow/Step4-LIMMA/
- Tools_InputOutput_Parameters/MicroArray_workflow/Step4-LIMMA/Outputs/
- Tools_InputOutput_Parameters/MicroArray_workflow/Step4-LIMMA/Outputs/LIMMA_FastedVsFed_LIMMAstatistics_73.tabular
- Tools_InputOutput_Parameters/MicroArray_workflow/Step4-LIMMA/Outputs/LIMMA_FastedVsFed_LIMMAdetailed_74.tabular
- Tools_InputOutput_Parameters/MicroArray_workflow/Step4-LIMMA/Outputs/LIMMA_FastedVsFed_Log_76.txt
- Tools_InputOutput_Parameters/MicroArray_workflow/Step4-LIMMA/Outputs/extra_files_path_75/
- Tools_InputOutput_Parameters/MicroArray_workflow/Step4-LIMMA/Outputs/extra_files_path_75/PlotLy_Histogram_scripts/
- Tools_InputOutput_Parameters/MicroArray_workflow/Step4-LIMMA/Outputs/extra_files_path_75/PlotLy_Histogram_scripts/plotly-htmlwidgets-css-1.39.2/
- Tools_InputOutput_Parameters/MicroArray_workflow/Step4-LIMMA/Outputs/extra_files_path_75/PlotLy_Histogram_scripts/plotly-htmlwidgets-css-1.39.2/plotly-htmlwidgets.css
- Tools_InputOutput_Parameters/MicroArray_workflow/Step4-LIMMA/Outputs/extra_files_path_75/PlotLy_Histogram_scripts/plotly-binding-4.8.0/
- Tools_InputOutput_Parameters/MicroArray_workflow/Step4-LIMMA/Outputs/extra_files_path_75/PlotLy_Histogram_scripts/plotly-binding-4.8.0/plotly.js
- Tools_InputOutput_Parameters/MicroArray_workflow/Step4-LIMMA/Outputs/extra_files_path_75/PlotLy_Histogram_scripts/crosstalk-1.0.0/
- Tools_InputOutput_Parameters/MicroArray_workflow/Step4-LIMMA/Outputs/extra_files_path_75/PlotLy_Histogram_scripts/crosstalk-1.0.0/js/
- Tools_InputOutput_Parameters/MicroArray_workflow/Step4-LIMMA/Outputs/extra_files_path_75/PlotLy_Histogram_scripts/crosstalk-1.0.0/js/crosstalk.js.map
- Tools_InputOutput_Parameters/MicroArray_workflow/Step4-LIMMA/Outputs/extra_files_path_75/PlotLy_Histogram_scripts/crosstalk-1.0.0/js/crosstalk.min.js.map
- Tools_InputOutput_Parameters/MicroArray_workflow/Step4-LIMMA/Outputs/extra_files_path_75/PlotLy_Histogram_scripts/crosstalk-1.0.0/js/crosstalk.min.js
- Tools_InputOutput_Parameters/MicroArray_workflow/Step4-LIMMA/Outputs/extra_files_path_75/PlotLy_Histogram_scripts/crosstalk-1.0.0/js/crosstalk.js
- Tools_InputOutput_Parameters/MicroArray_workflow/Step4-LIMMA/Outputs/extra_files_path_75/PlotLy_Histogram_scripts/crosstalk-1.0.0/css/
- Tools_InputOutput_Parameters/MicroArray_workflow/Step4-LIMMA/Outputs/extra_files_path_75/PlotLy_Histogram_scripts/crosstalk-1.0.0/css/crosstalk.css
- Tools_InputOutput_Parameters/MicroArray_workflow/Step4-LIMMA/Outputs/extra_files_path_75/PlotLy_Histogram_scripts/jquery-1.11.3/
- Tools_InputOutput_Parameters/MicroArray_workflow/Step4-LIMMA/Outputs/extra_files_path_75/PlotLy_Histogram_scripts/jquery-1.11.3/jquery.min.js
- Tools_InputOutput_Parameters/MicroArray_workflow/Step4-LIMMA/Outputs/extra_files_path_75/PlotLy_Histogram_scripts/jquery-1.11.3/jquery.min.map
- Tools_InputOutput_Parameters/MicroArray_workflow/Step4-LIMMA/Outputs/extra_files_path_75/PlotLy_Histogram_scripts/jquery-1.11.3/jquery-AUTHORS.txt
- Tools_InputOutput_Parameters/MicroArray_workflow/Step4-LIMMA/Outputs/extra_files_path_75/PlotLy_Histogram_scripts/jquery-1.11.3/jquery.js
- Tools_InputOutput_Parameters/MicroArray_workflow/Step4-LIMMA/Outputs/extra_files_path_75/PlotLy_Histogram_scripts/htmlwidgets-1.5.1/
- Tools_InputOutput_Parameters/MicroArray_workflow/Step4-LIMMA/Outputs/extra_files_path_75/PlotLy_Histogram_scripts/htmlwidgets-1.5.1/htmlwidgets.js
- Tools_InputOutput_Parameters/MicroArray_workflow/Step4-LIMMA/Outputs/extra_files_path_75/PlotLy_Histogram_scripts/typedarray-0.1/
- Tools_InputOutput_Parameters/MicroArray_workflow/Step4-LIMMA/Outputs/extra_files_path_75/PlotLy_Histogram_scripts/typedarray-0.1/typedarray.min.js
- Tools_InputOutput_Parameters/MicroArray_workflow/Step4-LIMMA/Outputs/extra_files_path_75/PlotLy_Histogram_scripts/plotly-main-1.39.2/
- Tools_InputOutput_Parameters/MicroArray_workflow/Step4-LIMMA/Outputs/extra_files_path_75/PlotLy_Histogram_scripts/plotly-main-1.39.2/plotly-latest.min.js
- Tools_InputOutput_Parameters/MicroArray_workflow/Step4-LIMMA/Outputs/extra_files_path_75/Histogram_Value5_AND_Value3-Value1_AND_Value3.html
- Tools_InputOutput_Parameters/MicroArray_workflow/Step4-LIMMA/Outputs/extra_files_path_75/sumSquareFtest.html
- Tools_InputOutput_Parameters/MicroArray_workflow/Step4-LIMMA/Outputs/extra_files_path_75/outputLIMMA.html
- Tools_InputOutput_Parameters/MicroArray_workflow/Step4-LIMMA/Outputs/extra_files_path_75/Histogram_Factor1_Value5_INT_Factor2_Value2.html
- Tools_InputOutput_Parameters/MicroArray_workflow/Step4-LIMMA/Outputs/extra_files_path_75/Histogram_Value5_AND_Value2_PLUS_Value5_AND_Value3_PLUS_Value5_AND_Value4-Value1_AND_Value2-Value1_AND_Value3-Value1_AND_Value4.html
- Tools_InputOutput_Parameters/MicroArray_workflow/Step4-LIMMA/Outputs/extra_files_path_75/Histogram_Factor1_Value5_INT_Factor2_Value4.html
- Tools_InputOutput_Parameters/MicroArray_workflow/Step4-LIMMA/Outputs/extra_files_path_75/PlotLy_sumSquareFtest_scripts/
[truncated: 294 more entries]
