# Supplementary material for: GIANT: galaxy-based tool for interactive analysis of transcriptomic data
Source: Sci Rep. 2020 Nov 16;10:19835. doi: 10.1038/s41598-020-76769-w (PMC7670435; doi:10.1038/s41598-020-76769-w)
Supplement: Supplementary file 2 — Supplementary Information. [file 41598_2020_76769_MOESM2_ESM.zip › Tools_InputOutput_Parameters/MicroArray_workflow/Step0-FactorFile/Outputs/ConditionFile_conditionsFile_62.tabular]

Conditions	Diet	Tissue	MouseID
GSM1131278_3502_19461_fedF1_MoGene1_1ST.CEL	Fed	AdiposeTis	1Fe
GSM1131279_3502_19462_fedF2_MoGene1_1ST.CEL	Fed	AdiposeTis	2Fe
GSM1131280_3502_19463_fedF3_MoGene1_1ST.CEL	Fed	AdiposeTis	3Fe
GSM1131281_3502_19464_fedF4_MoGene1_1ST.CEL	Fed	AdiposeTis	4Fe
GSM1131282_3502_19465_fedF5_MoGene1_1ST.CEL	Fed	AdiposeTis	5Fe
GSM1131283_3502_19466_fedL1_MoGene1_1ST.CEL	Fed	Liver	1Fe
GSM1131284_3502_19467_fedL2_MoGene1_1ST.CEL	Fed	Liver	2Fe
GSM1131285_3502_19468_fedL3_MoGene1_1ST.CEL	Fed	Liver	3Fe
GSM1131286_3502_19469_fedL4_MoGene1_1ST.CEL	Fed	Liver	4Fe
GSM1131287_3502_19470_fedL5_MoGene1_1ST.CEL	Fed	Liver	5Fe
GSM1131288_3502_19471_fedM1_MoGene1_1ST.CEL	Fed	SkeletalMus	1Fe
GSM1131289_3502_19472_fedM2_MoGene1_1ST.CEL	Fed	SkeletalMus	2Fe
GSM1131290_3502_19473_fedM3_MoGene1_1ST.CEL	Fed	SkeletalMus	3Fe
GSM1131291_3502_19474_fedM4_MoGene1_1ST.CEL	Fed	SkeletalMus	4Fe
GSM1131292_3502_19475_fedM5_MoGene1_1ST.CEL	Fed	SkeletalMus	5Fe
GSM1131293_3502_19476_fastedF1_MoGene1_1ST.CEL	Fasted	AdiposeTis	1Fa
GSM1131294_3502_19477_fastedF2_MoGene1_1ST.CEL	Fasted	AdiposeTis	2Fa
GSM1131295_3502_19478_fastedF3_MoGene1_1ST.CEL	Fasted	AdiposeTis	3Fa
GSM1131296_3502_19479_fastedF4_MoGene1_1ST.CEL	Fasted	AdiposeTis	4Fa
GSM1131297_3502_19480_fastedF5_MoGene1_1ST.CEL	Fasted	AdiposeTis	5Fa
GSM1131298_3502_19481_fastedL1_MoGene1_1ST.CEL	Fasted	Liver	1Fa
GSM1131299_3502_19482_fastedL2_MoGene1_1ST.CEL	Fasted	Liver	2Fa
GSM1131300_3502_19483_fastedL3_MoGene1_1ST.CEL	Fasted	Liver	3Fa
GSM1131301_3502_19484_fastedL4_MoGene1_1ST.CEL	Fasted	Liver	4Fa
GSM1131302_3502_19485_fastedL5_MoGene1_1ST.CEL	Fasted	Liver	5Fa
GSM1131303_3502_19486_fastedM1_MoGene1_1ST.CEL	Fasted	SkeletalMus	1Fa
GSM1131304_3502_19487_fastedM2_MoGene1_1ST.CEL	Fasted	SkeletalMus	2Fa
GSM1131305_3502_19488_fastedM3_MoGene1_1ST.CEL	Fasted	SkeletalMus	3Fa
GSM1131306_3502_19489_fastedM4_MoGene1_1ST.CEL	Fasted	SkeletalMus	4Fa
GSM1131307_3502_19490_fastedM5_MoGene1_1ST.CEL	Fasted	SkeletalMus	5Fa
