# Supplementary material for: GIANT: galaxy-based tool for interactive analysis of transcriptomic data
Source: Sci Rep. 2020 Nov 16;10:19835. doi: 10.1038/s41598-020-76769-w (PMC7670435; doi:10.1038/s41598-020-76769-w)
Supplement: Supplementary file 2 — Supplementary Information. [file 41598_2020_76769_MOESM2_ESM.zip › Tools_InputOutput_Parameters/MicroArray_workflow/Step1-QCraw/Outputs/QCplot_rawData_Log_65.txt]

[INFO]Start of R script
[INFO]Parameters checked!
[INFO]Working directory:  /home/vandelj/galaxy/galaxy/database/jobs_directory/000/936/working
[INFO]Command line:  /home/vandelj/galaxy/galaxy/database/dependencies/_conda/envs/mulled-v1-65ac9e97675712b2c308836e0fd8389fb4597dace9f153f98eb0fb8ba313b9ae/lib/R/bin/exec/R --slave --no-restore --file=/home/vandelj/galaxy/galaxy/tools/GIANT/galaxy/wrappers/../../src/ExprPlotsScript.R --args -i /home/vandelj/galaxy/galaxy/database/files/002/dataset_2217.dat,/home/vandelj/galaxy/galaxy/database/files/002/dataset_2216.dat,/home/vandelj/galaxy/galaxy/database/files/002/dataset_2215.dat,/home/vandelj/galaxy/galaxy/database/files/002/dataset_2214.dat,/home/vandelj/galaxy/galaxy/database/files/002/dataset_2213.dat,/home/vandelj/galaxy/galaxy/database/files/002/dataset_2212.dat,/home/vandelj/galaxy/galaxy/database/files/002/dataset_2211.dat,/home/vandelj/galaxy/galaxy/database/files/002/dataset_2210.dat,/home/vandelj/galaxy/galaxy/database/files/002/dataset_2209.dat,/home/vandelj/galaxy/galaxy/database/files/002/dataset_2208.dat,/home/vandelj/galaxy/galaxy/database/files/002/dataset_2207.dat,/home/vandelj/galaxy/galaxy/database/files/002/dataset_2206.dat,/home/vandelj/galaxy/galaxy/database/files/002/dataset_2205.dat,/home/vandelj/galaxy/galaxy/database/files/002/dataset_2204.dat,/home/vandelj/galaxy/galaxy/database/files/002/dataset_2203.dat,/home/vandelj/galaxy/galaxy/database/files/002/dataset_2202.dat,/home/vandelj/galaxy/galaxy/database/files/002/dataset_2201.dat,/home/vandelj/galaxy/galaxy/database/files/002/dataset_2200.dat,/home/vandelj/galaxy/galaxy/database/files/002/dataset_2199.dat,/home/vandelj/galaxy/galaxy/database/files/002/dataset_2198.dat,/home/vandelj/galaxy/galaxy/database/files/002/dataset_2197.dat,/home/vandelj/galaxy/galaxy/database/files/002/dataset_2196.dat,/home/vandelj/galaxy/galaxy/database/files/002/dataset_2195.dat,/home/vandelj/galaxy/galaxy/database/files/002/dataset_2194.dat,/home/vandelj/galaxy/galaxy/database/files/002/dataset_2193.dat,/home/vandelj/galaxy/galaxy/database/files/002/dataset_2192.dat,/home/vandelj/galaxy/galaxy/database/files/002/dataset_2191.dat,/home/vandelj/galaxy/galaxy/database/files/002/dataset_2190.dat,/home/vandelj/galaxy/galaxy/database/files/002/dataset_2189.dat,/home/vandelj/galaxy/galaxy/database/files/002/dataset_2188.dat -l /home/vandelj/galaxy/galaxy/database/files/002/dataset_2221.dat -f png -j cel -c GSM1131307_3502_19490_fastedM5_MoGene1_1ST.CEL -c GSM1131306_3502_19489_fastedM4_MoGene1_1ST.CEL -c GSM1131305_3502_19488_fastedM3_MoGene1_1ST.CEL -c GSM1131304_3502_19487_fastedM2_MoGene1_1ST.CEL -c GSM1131303_3502_19486_fastedM1_MoGene1_1ST.CEL -c GSM1131302_3502_19485_fastedL5_MoGene1_1ST.CEL -c GSM1131301_3502_19484_fastedL4_MoGene1_1ST.CEL -c GSM1131300_3502_19483_fastedL3_MoGene1_1ST.CEL -c GSM1131299_3502_19482_fastedL2_MoGene1_1ST.CEL -c GSM1131298_3502_19481_fastedL1_MoGene1_1ST.CEL -c GSM1131297_3502_19480_fastedF5_MoGene1_1ST.CEL -c GSM1131296_3502_19479_fastedF4_MoGene1_1ST.CEL -c GSM1131295_3502_19478_fastedF3_MoGene1_1ST.CEL -c GSM1131294_3502_19477_fastedF2_MoGene1_1ST.CEL -c GSM1131293_3502_19476_fastedF1_MoGene1_1ST.CEL -c GSM1131292_3502_19475_fedM5_MoGene1_1ST.CEL -c GSM1131291_3502_19474_fedM4_MoGene1_1ST.CEL -c GSM1131290_3502_19473_fedM3_MoGene1_1ST.CEL -c GSM1131289_3502_19472_fedM2_MoGene1_1ST.CEL -c GSM1131288_3502_19471_fedM1_MoGene1_1ST.CEL -c GSM1131287_3502_19470_fedL5_MoGene1_1ST.CEL -c GSM1131286_3502_19469_fedL4_MoGene1_1ST.CEL -c GSM1131285_3502_19468_fedL3_MoGene1_1ST.CEL -c GSM1131284_3502_19467_fedL2_MoGene1_1ST.CEL -c GSM1131283_3502_19466_fedL1_MoGene1_1ST.CEL -c GSM1131282_3502_19465_fedF5_MoGene1_1ST.CEL -c GSM1131281_3502_19464_fedF4_MoGene1_1ST.CEL -c GSM1131280_3502_19463_fedF3_MoGene1_1ST.CEL -c GSM1131279_3502_19462_fedF2_MoGene1_1ST.CEL -c GSM1131278_3502_19461_fedF1_MoGene1_1ST.CEL -h Histograms -a MAplots -b Boxplots -m Microarray
[INFO]Raw data are log2 transformed
[INFO]Input data loaded
[INFO]Dim of data matrix: 100000 30
[INFO]Retreive condition names
[INFO]Ready to plot
[INFO]Histograms drawn
[INFO]MAplots drawn
[INFO]Boxplots drawn
[INFO]Microarray drawn
[INFO]Total execution time for R script: 15.0718891700109 mins
[INFO]End of R script
[INFO]R session info :
R version 3.3.2 (2016-10-31)
Platform : x86_64-pc-linux-gnu (64-bit)
Running under : Ubuntu 18.04.4 LTS
Local variables : LC_CTYPE=fr_FR.UTF-8;LC_NUMERIC=C;LC_TIME=fr_FR.UTF-8;LC_COLLATE=fr_FR.UTF-8;LC_MONETARY=fr_FR.UTF-8;LC_MESSAGES=en_US.UTF-8;LC_PAPER=fr_FR.UTF-8;LC_NAME=C;LC_ADDRESS=C;LC_TELEPHONE=C;LC_MEASUREMENT=fr_FR.UTF-8;LC_IDENTIFICATION=C
Attached base packages : grid; stats4; parallel; methods; stats; graphics; grDevices; utils; datasets; base
Other attached packages : pd.mogene.1.1.st.v1 3.14.1; DBI 0.8; RSQLite 2.0; plotly 4.5.6; ggplot2 2.2.1; ff 2.2-13; bit 1.1-12; oligo 1.40.1; Biostrings 2.42.1; XVector 0.14.1; IRanges 2.8.2; S4Vectors 0.12.2; Biobase 2.34.0; oligoClasses 1.38.0; BiocGenerics 0.22.0; 
Loaded packages : SummarizedExperiment 1.4.0; purrr 0.2.4; splines 3.3.2; lattice 0.20-34; colorspace 1.3-2; htmltools 0.3.6; viridisLite 0.3.0; yaml 2.1.18; base64enc 0.1-3; blob 1.1.1; rlang 0.2.0; glue 1.2.0; bit64 0.9-5; affyio 1.42.0; foreach 1.4.4; plyr 1.8.4; zlibbioc 1.20.0; munsell 0.4.3; gtable 0.2.0; htmlwidgets 1.0; codetools 0.2-15; memoise 1.1.0; labeling 0.3; GenomeInfoDb 1.10.3; BiocInstaller 1.24.0; preprocessCore 1.34.0; Rcpp 0.12.16; scales 0.5.0; jsonlite 1.5; affxparser 1.48.0; digest 0.6.15; dplyr 0.5.0; GenomicRanges 1.26.4; tools 3.3.2; bitops 1.0-6; magrittr 1.5; RCurl 1.95-4.8; lazyeval 0.2.1; tibble 1.2; tidyr 0.7.1; pkgconfig 2.0.1; MASS 7.3-48; Matrix 1.2-14; assertthat 0.2.0; httr 1.3.1; iterators 1.0.9; R6 2.2.2; 
[INFO]End of tool script
