# Supplementary material for: GIANT: galaxy-based tool for interactive analysis of transcriptomic data
Source: Sci Rep. 2020 Nov 16;10:19835. doi: 10.1038/s41598-020-76769-w (PMC7670435; doi:10.1038/s41598-020-76769-w)
Supplement: Supplementary file 2 — Supplementary Information. [file 41598_2020_76769_MOESM2_ESM.zip › Tools_InputOutput_Parameters/MicroArray_workflow/Step1-QCraw/Outputs/extra_files_path_64/PlotLy_scripts/plotlyjs-1.16.3/plotly-latest.min.js]

/**
* plotly.js v1.16.3
* Copyright 2012-2016, Plotly, Inc.
* All rights reserved.
* Licensed under the MIT license
*/
!function(t){if("object"==typeof exports&&"undefined"!=typeof module)module.exports=t();else if("function"==typeof define&&define.amd)define([],t);else{var e;e="undefined"!=typeof window?window:"undefined"!=typeof global?global:"undefined"!=typeof self?self:this,e.Plotly=t()}}(function(){var t;return function e(t,r,n){function i(a,s){if(!r[a]){if(!t[a]){var l="function"==typeof require&&require;if(!s&&l)return l(a,!0);if(o)return o(a,!0);var u=new Error("Cannot find module '"+a+"'");throw u.code="MODULE_NOT_FOUND",u}var c=r[a]={exports:{}};t[a][0].call(c.exports,function(e){var r=t[a][1][e];return i(r?r:e)},c,c.exports,e,t,r,n)}return r[a].exports}for(var o="function"==typeof require&&require,a=0;a<n.length;a++)i(n[a]);return i}({1:[function(t,e,r){"use strict";var n=t("../src/plotly"),i={"X,X div":"font-family:'Open Sans', verdana, arial, sans-serif;margin:0;padding:0;","X input,X button":"font-family:'Open Sans', verdana, arial, sans-serif;","X input:focus,X button:focus":"outline:none;","X a":"text-decoration:none;","X a:hover":"text-decoration:none;","X .crisp":"shape-rendering:crispEdges;","X .user-select-none":"-webkit-user-select:none;-moz-user-select:none;-ms-user-select:none;-o-user-select:none;user-select:none;","X svg":"overflow:hidden;","X svg a":"fill:#447adb;","X svg a:hover":"fill:#3c6dc5;","X .main-svg":"position:absolute;top:0;left:0;pointer-events:none;","X .main-svg .draglayer":"pointer-events:all;","X .cursor-pointer":"cursor:pointer;","X .cursor-crosshair":"cursor:crosshair;","X .cursor-move":"cursor:move;","X .cursor-col-resize":"cursor:col-resize;","X .cursor-row-resize":"cursor:row-resize;","X .cursor-ns-resize":"cursor:ns-resize;","X .cursor-ew-resize":"cursor:ew-resize;","X .cursor-sw-resize":"cursor:sw-resize;","X .cursor-s-resize":"cursor:s-resize;","X .cursor-se-resize":"cursor:se-resize;","X .cursor-w-resize":"cursor:w-resize;","X .cursor-e-resize":"cursor:e-resize;","X .cursor-nw-resize":"cursor:nw-resize;","X .cursor-n-resize":"cursor:n-resize;","X .cursor-ne-resize":"cursor:ne-resize;","X .modebar":"position:absolute;top:2px;right:2px;z-index:1001;background:rgba(255,255,255,0.7);","X .modebar--hover":"opacity:0;-webkit-transition:opacity 0.3s ease 0s;-moz-transition:opacity 0.3s ease 0s;-ms-transition:opacity 0.3s ease 0s;-o-transition:opacity 0.3s ease 0s;transition:opacity 0.3s ease 0s;","X:hover .modebar--hover":"opacity:1;","X .modebar-group":"float:left;display:inline-block;box-sizing:border-box;margin-left:8px;position:relative;vertical-align:middle;white-space:nowrap;","X .modebar-group:first-child":"margin-left:0px;","X .modebar-btn":"position:relative;font-size:16px;padding:3px 4px;cursor:pointer;line-height:normal;box-sizing:border-box;","X .modebar-btn svg":"position:relative;top:2px;","X .modebar-btn path":"fill:rgba(0,31,95,0.3);","X .modebar-btn.active path,X .modebar-btn:hover path":"fill:rgba(0,22,72,0.5);","X .modebar-btn.modebar-btn--logo":"padding:3px 1px;","X .modebar-btn.modebar-btn--logo path":"fill:#447adb !important;","X [data-title]:before,X [data-title]:after":"position:absolute;-webkit-transform:translate3d(0, 0, 0);-moz-transform:translate3d(0, 0, 0);-ms-transform:translate3d(0, 0, 0);-o-transform:translate3d(0, 0, 0);transform:translate3d(0, 0, 0);display:none;opacity:0;z-index:1001;pointer-events:none;top:110%;right:50%;","X [data-title]:hover:before,X [data-title]:hover:after":"display:block;opacity:1;","X [data-title]:before":"content:'';position:absolute;background:transparent;border:6px solid transparent;z-index:1002;margin-top:-12px;border-bottom-color:#69738a;margin-right:-6px;","X [data-title]:after":"content:attr(data-title);background:#69738a;color:white;padding:8px 10px;font-size:12px;line-height:12px;white-space:nowrap;margin-right:-18px;border-radius:2px;","X .select-outline":"fill:none;stroke-width:1;shape-rendering:crispEdges;","X .select-outline-1":"stroke:white;","X .select-outline-2":"stroke:black;stroke-dasharray:2px 2px;",Y:"font-family:'Open Sans';position:fixed;top:50px;right:20px;z-index:10000;font-size:10pt;max-width:180px;","Y p":"margin:0;","Y .notifier-note":"min-width:180px;max-width:250px;border:1px solid #fff;z-index:3000;margin:0;background-color:#8c97af;background-color:rgba(140,151,175,0.9);color:#fff;padding:10px;","Y .notifier-close":"color:#fff;opacity:0.8;float:right;padding:0 5px;background:none;border:none;font-size:20px;font-weight:bold;line-height:20px;","Y .notifier-close:hover":"color:#444;text-decoration:none;cursor:pointer;"};for(var o in i){var a=o.replace(/^,/," ,").replace(/X/g,".js-plotly-plot .plotly").replace(/Y/g,".plotly-notifier");n.Lib.addStyleRule(a,i[o])}},{"../src/plotly":612}],2:[function(t,e,r){"use strict";e.exports={undo:{width:857.1,path:"m857 350q0-87-34-166t-91-137-137-92-166-34q-96 0-183 41t-147 114q-4 6-4 13t5 11l76 77q6 5 14 5 9-1 13-7 41-53 100-82t126-29q58 0 110 23t92 61 61 91 22 111-22 111-61 91-92 61-110 23q-55 0-105-20t-90-57l77-77q17-16 8-38-10-23-33-23h-250q-15 0-25 11t-11 25v250q0 24 22 33 22 10 39-8l72-72q60 57 137 88t159 31q87 0 166-34t137-92 91-137 34-166z",ascent:850,descent:-150},home:{width:928.6,path:"m786 296v-267q0-15-11-26t-25-10h-214v214h-143v-214h-214q-15 0-25 10t-11 26v267q0 1 0 2t0 2l321 264 321-264q1-1 1-4z m124 39l-34-41q-5-5-12-6h-2q-7 0-12 3l-386 322-386-322q-7-4-13-4-7 2-12 7l-35 41q-4 5-3 13t6 12l401 334q18 15 42 15t43-15l136-114v109q0 8 5 13t13 5h107q8 0 13-5t5-13v-227l122-102q5-5 6-12t-4-13z",ascent:850,descent:-150},"camera-retro":{width:1e3,path:"m518 386q0 8-5 13t-13 5q-37 0-63-27t-26-63q0-8 5-13t13-5 12 5 5 13q0 23 16 38t38 16q8 0 13 5t5 13z m125-73q0-59-42-101t-101-42-101 42-42 101 42 101 101 42 101-42 42-101z m-572-320h858v71h-858v-71z m643 320q0 89-62 152t-152 62-151-62-63-152 63-151 151-63 152 63 62 151z m-571 358h214v72h-214v-72z m-72-107h858v143h-462l-36-71h-360v-72z m929 143v-714q0-30-21-51t-50-21h-858q-29 0-50 21t-21 51v714q0 30 21 51t50 21h858q29 0 50-21t21-51z",ascent:850,descent:-150},zoombox:{width:1e3,path:"m1000-25l-250 251c40 63 63 138 63 218 0 224-182 406-407 406-224 0-406-182-406-406s183-406 407-406c80 0 155 22 218 62l250-250 125 125z m-812 250l0 438 437 0 0-438-437 0z m62 375l313 0 0-312-313 0 0 312z",ascent:850,descent:-150},pan:{width:1e3,path:"m1000 350l-187 188 0-125-250 0 0 250 125 0-188 187-187-187 125 0 0-250-250 0 0 125-188-188 186-187 0 125 252 0 0-250-125 0 187-188 188 188-125 0 0 250 250 0 0-126 187 188z",ascent:850,descent:-150},zoom_plus:{width:1e3,path:"m1 787l0-875 875 0 0 875-875 0z m687-500l-187 0 0-187-125 0 0 187-188 0 0 125 188 0 0 187 125 0 0-187 187 0 0-125z",ascent:850,descent:-150},zoom_minus:{width:1e3,path:"m0 788l0-876 875 0 0 876-875 0z m688-500l-500 0 0 125 500 0 0-125z",ascent:850,descent:-150},autoscale:{width:1e3,path:"m250 850l-187 0-63 0 0-62 0-188 63 0 0 188 187 0 0 62z m688 0l-188 0 0-62 188 0 0-188 62 0 0 188 0 62-62 0z m-875-938l0 188-63 0 0-188 0-62 63 0 187 0 0 62-187 0z m875 188l0-188-188 0 0-62 188 0 62 0 0 62 0 188-62 0z m-125 188l-1 0-93-94-156 156 156 156 92-93 2 0 0 250-250 0 0-2 93-92-156-156-156 156 94 92 0 2-250 0 0-250 0 0 93 93 157-156-157-156-93 94 0 0 0-250 250 0 0 0-94 93 156 157 156-157-93-93 0 0 250 0 0 250z",ascent:850,descent:-150},tooltip_basic:{width:1500,path:"m375 725l0 0-375-375 375-374 0-1 1125 0 0 750-1125 0z",ascent:850,descent:-150},tooltip_compare:{width:1125,path:"m187 786l0 2-187-188 188-187 0 0 937 0 0 373-938 0z m0-499l0 1-187-188 188-188 0 0 937 0 0 376-938-1z",ascent:850,descent:-150},plotlylogo:{width:1542,path:"m0-10h182v-140h-182v140z m228 146h183v-286h-183v286z m225 714h182v-1000h-182v1000z m225-285h182v-715h-182v715z m225 142h183v-857h-183v857z m231-428h182v-429h-182v429z m225-291h183v-138h-183v138z",ascent:850,descent:-150},"z-axis":{width:1e3,path:"m833 5l-17 108v41l-130-65 130-66c0 0 0 38 0 39 0-1 36-14 39-25 4-15-6-22-16-30-15-12-39-16-56-20-90-22-187-23-279-23-261 0-341 34-353 59 3 60 228 110 228 110-140-8-351-35-351-116 0-120 293-142 474-142 155 0 477 22 477 142 0 50-74 79-163 96z m-374 94c-58-5-99-21-99-40 0-24 65-43 144-43 79 0 143 19 143 43 0 19-42 34-98 40v216h87l-132 135-133-135h88v-216z m167 515h-136v1c16 16 31 34 46 52l84 109v54h-230v-71h124v-1c-16-17-28-32-44-51l-89-114v-51h245v72z",ascent:850,descent:-150},"3d_rotate":{width:1e3,path:"m922 660c-5 4-9 7-14 11-359 263-580-31-580-31l-102 28 58-400c0 1 1 1 2 2 118 108 351 249 351 249s-62 27-100 42c88 83 222 183 347 122 16-8 30-17 44-27-2 1-4 2-6 4z m36-329c0 0 64 229-88 296-62 27-124 14-175-11 157-78 225-208 249-266 8-19 11-31 11-31 2 5 6 15 11 32-5-13-8-20-8-20z m-775-239c70-31 117-50 198-32-121 80-199 346-199 346l-96-15-58-12c0 0 55-226 155-287z m603 133l-317-139c0 0 4-4 19-14 7-5 24-15 24-15s-177-147-389 4c235-287 536-112 536-112l31-22 100 299-4-1z m-298-153c6-4 14-9 24-15 0 0-17 10-24 15z",ascent:850,descent:-150},camera:{width:1e3,path:"m500 450c-83 0-150-67-150-150 0-83 67-150 150-150 83 0 150 67 150 150 0 83-67 150-150 150z m400 150h-120c-16 0-34 13-39 29l-31 93c-6 15-23 28-40 28h-340c-16 0-34-13-39-28l-31-94c-6-15-23-28-40-28h-120c-55 0-100-45-100-100v-450c0-55 45-100 100-100h800c55 0 100 45 100 100v450c0 55-45 100-100 100z m-400-550c-138 0-250 112-250 250 0 138 112 250 250 250 138 0 250-112 250-250 0-138-112-250-250-250z m365 380c-19 0-35 16-35 35 0 19 16 35 35 35 19 0 35-16 35-35 0-19-16-35-35-35z",ascent:850,descent:-150},movie:{width:1e3,path:"m938 413l-188-125c0 37-17 71-44 94 64 38 107 107 107 187 0 121-98 219-219 219-121 0-219-98-219-219 0-61 25-117 66-156h-115c30 33 49 76 49 125 0 103-84 187-187 187s-188-84-188-187c0-57 26-107 65-141-38-22-65-62-65-109v-250c0-70 56-126 125-126h500c69 0 125 56 125 126l188-126c34 0 62 28 62 63v375c0 35-28 63-62 63z m-750 0c-69 0-125 56-125 125s56 125 125 125 125-56 125-125-56-125-125-125z m406-1c-87 0-157 70-157 157 0 86 70 156 157 156s156-70 156-156-70-157-156-157z",ascent:850,descent:-150},question:{width:857.1,path:"m500 82v107q0 8-5 13t-13 5h-107q-8 0-13-5t-5-13v-107q0-8 5-13t13-5h107q8 0 13 5t5 13z m143 375q0 49-31 91t-77 65-95 23q-136 0-207-119-9-14 4-24l74-55q4-4 10-4 9 0 14 7 30 38 48 51 19 14 48 14 27 0 48-15t21-33q0-21-11-34t-38-25q-35-16-65-48t-29-70v-20q0-8 5-13t13-5h107q8 0 13 5t5 13q0 10 12 27t30 28q18 10 28 16t25 19 25 27 16 34 7 45z m214-107q0-117-57-215t-156-156-215-58-216 58-155 156-58 215 58 215 155 156 216 58 215-58 156-156 57-215z",ascent:850,descent:-150},disk:{width:857.1,path:"m214-7h429v214h-429v-214z m500 0h72v500q0 8-6 21t-11 20l-157 156q-5 6-19 12t-22 5v-232q0-22-15-38t-38-16h-322q-22 0-37 16t-16 38v232h-72v-714h72v232q0 22 16 38t37 16h465q22 0 38-16t15-38v-232z m-214 518v178q0 8-5 13t-13 5h-107q-7 0-13-5t-5-13v-178q0-8 5-13t13-5h107q7 0 13 5t5 13z m357-18v-518q0-22-15-38t-38-16h-750q-23 0-38 16t-16 38v750q0 22 16 38t38 16h517q23 0 50-12t42-26l156-157q16-15 27-42t11-49z",ascent:850,descent:-150},lasso:{width:1031,path:"m1018 538c-36 207-290 336-568 286-277-48-473-256-436-463 10-57 36-108 76-151-13-66 11-137 68-183 34-28 75-41 114-42l-55-70 0 0c-2-1-3-2-4-3-10-14-8-34 5-45 14-11 34-8 45 4 1 1 2 3 2 5l0 0 113 140c16 11 31 24 45 40 4 3 6 7 8 11 48-3 100 0 151 9 278 48 473 255 436 462z m-624-379c-80 14-149 48-197 96 42 42 109 47 156 9 33-26 47-66 41-105z m-187-74c-19 16-33 37-39 60 50-32 109-55 174-68-42-25-95-24-135 8z m360 75c-34-7-69-9-102-8 8 62-16 128-68 170-73 59-175 54-244-5-9 20-16 40-20 61-28 159 121 317 333 354s407-60 434-217c28-159-121-318-333-355z",ascent:850,descent:-150},selectbox:{width:1e3,path:"m0 850l0-143 143 0 0 143-143 0z m286 0l0-143 143 0 0 143-143 0z m285 0l0-143 143 0 0 143-143 0z m286 0l0-143 143 0 0 143-143 0z m-857-286l0-143 143 0 0 143-143 0z m857 0l0-143 143 0 0 143-143 0z m-857-285l0-143 143 0 0 143-143 0z m857 0l0-143 143 0 0 143-143 0z m-857-286l0-143 143 0 0 143-143 0z m286 0l0-143 143 0 0 143-143 0z m285 0l0-143 143 0 0 143-143 0z m286 0l0-143 143 0 0 143-143 0z",ascent:850,descent:-150}}},{}],3:[function(t,e,r){e.exports=t("../src/traces/bar")},{"../src/traces/bar":697}],4:[function(t,e,r){e.exports=t("../src/traces/box")},{"../src/traces/box":708}],5:[function(t,e,r){e.exports=t("../src/traces/choropleth")},{"../src/traces/choropleth":717}],6:[function(t,e,r){e.exports=t("../src/traces/contour")},{"../src/traces/contour":724}],7:[function(t,e,r){e.exports=t("../src/core")},{"../src/core":580}],8:[function(t,e,r){e.exports=t("../src/traces/heatmap")},{"../src/traces/heatmap":736}],9:[function(t,e,r){e.exports=t("../src/traces/histogram")},{"../src/traces/histogram":747}],10:[function(t,e,r){e.exports=t("../src/traces/histogram2d")},{"../src/traces/histogram2d":752}],11:[function(t,e,r){e.exports=t("../src/traces/histogram2dcontour")},{"../src/traces/histogram2dcontour":756}],12:[function(t,e,r){"use strict";var n=t("./core");n.register([t("./bar"),t("./box"),t("./heatmap"),t("./histogram"),t("./histogram2d"),t("./histogram2dcontour"),t("./pie"),t("./contour"),t("./scatter3d"),t("./surface"),t("./mesh3d"),t("./scattergeo"),t("./choropleth"),t("./scattergl"),t("./scatterternary"),t("./scattermapbox")]),e.exports=n},{"./bar":3,"./box":4,"./choropleth":5,"./contour":6,"./core":7,"./heatmap":8,"./histogram":9,"./histogram2d":10,"./histogram2dcontour":11,"./mesh3d":13,"./pie":14,"./scatter3d":15,"./scattergeo":16,"./scattergl":17,"./scattermapbox":18,"./scatterternary":19,"./surface":20}],13:[function(t,e,r){e.exports=t("../src/traces/mesh3d")},{"../src/traces/mesh3d":760}],14:[function(t,e,r){e.exports=t("../src/traces/pie")},{"../src/traces/pie":766}],15:[function(t,e,r){e.exports=t("../src/traces/scatter3d")},{"../src/traces/scatter3d":800}],16:[function(t,e,r){e.exports=t("../src/traces/scattergeo")},{"../src/traces/scattergeo":804}],17:[function(t,e,r){e.exports=t("../src/traces/scattergl")},{"../src/traces/scattergl":809}],18:[function(t,e,r){e.exports=t("../src/traces/scattermapbox")},{"../src/traces/scattermapbox":815}],19:[function(t,e,r){e.exports=t("../src/traces/scatterternary")},{"../src/traces/scatterternary":821}],20:[function(t,e,r){e.exports=t("../src/traces/surface")},{"../src/traces/surface":830}],21:[function(t,e,r){"use strict";function n(t,e,r){return Math.min(e,Math.max(t,r))}function i(t,e,r){this.dimension=t.length,this.bounds=[new Array(this.dimension),new Array(this.dimension)];for(var n=0;n<this.dimension;++n)this.bounds[0][n]=-(1/0),this.bounds[1][n]=1/0;this._state=t.slice().reverse(),this._velocity=e.slice().reverse(),this._time=[r],this._scratch=[t.slice(),t.slice(),t.slice(),t.slice(),t.slice()]}function o(t){for(var e=new Array(t),r=0;t>r;++r)e[r]=0;return e}function a(t,e,r){switch(arguments.length){case 0:return new i([0],[0],0);case 1:if("number"==typeof t){var n=o(t);return new i(n,n,0)}return new i(t,o(t.length),0);case 2:if("number"==typeof e){var n=o(t.length);return new i(t,n,+e)}r=0;case 3:if(t.length!==e.length)throw new Error("state and velocity lengths must match");return new i(t,e,r)}}e.exports=a;var s=t("cubic-hermite"),l=t("binary-search-bounds"),u=i.prototype;u.flush=function(t){var e=l.gt(this._time,t)-1;0>=e||(this._time.splice(0,e),this._state.splice(0,e*this.dimension),this._velocity.splice(0,e*this.dimension))},u.curve=function(t){var e=this._time,r=e.length,i=l.le(e,t),o=this._scratch[0],a=this._state,u=this._velocity,c=this.dimension,h=this.bounds;if(0>i)for(var f=c-1,p=0;c>p;++p,--f)o[p]=a[f];else if(i>=r-1)for(var f=a.length-1,d=t-e[r-1],p=0;c>p;++p,--f)o[p]=a[f]+d*u[f];else{for(var f=c*(i+1)-1,m=e[i],g=e[i+1],v=g-m||1,y=this._scratch[1],b=this._scratch[2],x=this._scratch[3],_=this._scratch[4],w=!0,p=0;c>p;++p,--f)y[p]=a[f],x[p]=u[f]*v,b[p]=a[f+c],_[p]=u[f+c]*v,w=w&&y[p]===b[p]&&x[p]===_[p]&&0===x[p];if(w)for(var p=0;c>p;++p)o[p]=y[p];else s(y,x,b,_,(t-m)/v,o)}for(var M=h[0],k=h[1],p=0;c>p;++p)o[p]=n(M[p],k[p],o[p]);return o},u.dcurve=function(t){var e=this._time,r=e.length,n=l.le(e,t),i=this._scratch[0],o=this._state,a=this._velocity,u=this.dimension;if(n>=r-1)for(var c=o.length-1,h=(t-e[r-1],0);u>h;++h,--c)i[h]=a[c];else{for(var c=u*(n+1)-1,f=e[n],p=e[n+1],d=p-f||1,m=this._scratch[1],g=this._scratch[2],v=this._scratch[3],y=this._scratch[4],b=!0,h=0;u>h;++h,--c)m[h]=o[c],v[h]=a[c]*d,g[h]=o[c+u],y[h]=a[c+u]*d,b=b&&m[h]===g[h]&&v[h]===y[h]&&0===v[h];if(b)for(var h=0;u>h;++h)i[h]=0;else{s.derivative(m,v,g,y,(t-f)/d,i);for(var h=0;u>h;++h)i[h]/=d}}return i},u.lastT=function(){var t=this._time;return t[t.length-1]},u.stable=function(){for(var t=this._velocity,e=t.length,r=this.dimension-1;r>=0;--r)if(t[--e])return!1;return!0},u.jump=function(t){var e=this.lastT(),r=this.dimension;if(!(e>t||arguments.length!==r+1)){var i=this._state,o=this._velocity,a=i.length-this.dimension,s=this.bounds,l=s[0],u=s[1];this._time.push(e,t);for(var c=0;2>c;++c)for(var h=0;r>h;++h)i.push(i[a++]),o.push(0);this._time.push(t);for(var h=r;h>0;--h)i.push(n(l[h-1],u[h-1],arguments[h])),o.push(0)}},u.push=function(t){var e=this.lastT(),r=this.dimension;if(!(e>t||arguments.length!==r+1)){var i=this._state,o=this._velocity,a=i.length-this.dimension,s=t-e,l=this.bounds,u=l[0],c=l[1],h=s>1e-6?1/s:0;this._time.push(t);for(var f=r;f>0;--f){var p=n(u[f-1],c[f-1],arguments[f]);i.push(p),o.push((p-i[a++])*h)}}},u.set=function(t){var e=this.dimension;if(!(t<this.lastT()||arguments.length!==e+1)){var r=this._state,i=this._velocity,o=this.bounds,a=o[0],s=o[1];this._time.push(t);for(var l=e;l>0;--l)r.push(n(a[l-1],s[l-1],arguments[l])),i.push(0)}},u.move=function(t){var e=this.lastT(),r=this.dimension;if(!(e>=t||arguments.length!==r+1)){var i=this._state,o=this._velocity,a=i.length-this.dimension,s=this.bounds,l=s[0],u=s[1],c=t-e,h=c>1e-6?1/c:0;this._time.push(t);for(var f=r;f>0;--f){var p=arguments[f];i.push(n(l[f-1],u[f-1],i[a++]+p)),o.push(p*h)}}},u.idle=function(t){var e=this.lastT();if(!(e>t)){var r=this.dimension,i=this._state,o=this._velocity,a=i.length-r,s=this.bounds,l=s[0],u=s[1],c=t-e;this._time.push(t);for(var h=r-1;h>=0;--h)i.push(n(l[h],u[h],i[a]+c*o[a])),o.push(0),a+=1}}},{"binary-search-bounds":22,"cubic-hermite":23}],22:[function(t,e,r){"use strict";function n(t,e,r,n,i,o){var a=["function ",t,"(a,l,h,",n.join(","),"){",o?"":"var i=",r?"l-1":"h+1",";while(l<=h){var m=(l+h)>>>1,x=a",i?".get(m)":"[m]"];return o?e.indexOf("c")<0?a.push(";if(x===y){return m}else if(x<=y){"):a.push(";var p=c(x,y);if(p===0){return m}else if(p<=0){"):a.push(";if(",e,"){i=m;"),r?a.push("l=m+1}else{h=m-1}"):a.push("h=m-1}else{l=m+1}"),a.push("}"),o?a.push("return -1};"):a.push("return i};"),a.join("")}function i(t,e,r,i){var o=new Function([n("A","x"+t+"y",e,["y"],!1,i),n("B","x"+t+"y",e,["y"],!0,i),n("P","c(x,y)"+t+"0",e,["y","c"],!1,i),n("Q","c(x,y)"+t+"0",e,["y","c"],!0,i),"function dispatchBsearch",r,"(a,y,c,l,h){if(a.shape){if(typeof(c)==='function'){return Q(a,(l===undefined)?0:l|0,(h===undefined)?a.shape[0]-1:h|0,y,c)}else{return B(a,(c===undefined)?0:c|0,(l===undefined)?a.shape[0]-1:l|0,y)}}else{if(typeof(c)==='function'){return P(a,(l===undefined)?0:l|0,(h===undefined)?a.length-1:h|0,y,c)}else{return A(a,(c===undefined)?0:c|0,(l===undefined)?a.length-1:l|0,y)}}}return dispatchBsearch",r].join(""));return o()}e.exports={ge:i(">=",!1,"GE"),gt:i(">",!1,"GT"),lt:i("<",!0,"LT"),le:i("<=",!0,"LE"),eq:i("-",!0,"EQ",!0)}},{}],23:[function(t,e,r){"use strict";function n(t,e,r,n,i,o){var a=6*i*i-6*i,s=3*i*i-4*i+1,l=-6*i*i+6*i,u=3*i*i-2*i;if(t.length){o||(o=new Array(t.length));for(var c=t.length-1;c>=0;--c)o[c]=a*t[c]+s*e[c]+l*r[c]+u*n[c];return o}return a*t+s*e+l*r[c]+u*n}function i(t,e,r,n,i,o){var a=i-1,s=i*i,l=a*a,u=(1+2*i)*l,c=i*l,h=s*(3-2*i),f=s*a;if(t.length){o||(o=new Array(t.length));for(var p=t.length-1;p>=0;--p)o[p]=u*t[p]+c*e[p]+h*r[p]+f*n[p];return o}return u*t+c*e+h*r+f*n}e.exports=i,e.exports.derivative=n},{}],24:[function(t,e,r){function n(t,e,r){var n=e[0],i=e[1],o=e[2],a=r[0],s=r[1],l=r[2];return t[0]=i*l-o*s,t[1]=o*a-n*l,t[2]=n*s-i*a,t}e.exports=n},{}],25:[function(t,e,r){function n(t,e){return t[0]*e[0]+t[1]*e[1]+t[2]*e[2]}e.exports=n},{}],26:[function(t,e,r){function n(t){var e=t[0],r=t[1],n=t[2];return Math.sqrt(e*e+r*r+n*n)}e.exports=n},{}],27:[function(t,e,r){function n(t,e,r,n){var i=e[0],o=e[1],a=e[2];return t[0]=i+n*(r[0]-i),t[1]=o+n*(r[1]-o),t[2]=a+n*(r[2]-a),t}e.exports=n},{}],28:[function(t,e,r){function n(t,e){var r=e[0],n=e[1],i=e[2],o=r*r+n*n+i*i;return o>0&&(o=1/Math.sqrt(o),t[0]=e[0]*o,t[1]=e[1]*o,t[2]=e[2]*o),t}e.exports=n},{}],29:[function(t,e,r){"use strict";function n(t){this._components=t.slice(),this._time=[0],this.prevMatrix=t.slice(),this.nextMatrix=t.slice(),this.computedMatrix=t.slice(),this.computedInverse=t.slice(),this.computedEye=[0,0,0],this.computedUp=[0,0,0],this.computedCenter=[0,0,0],this.computedRadius=[0],this._limits=[-(1/0),1/0]}function i(t){t=t||{};var e=t.matrix||[1,0,0,0,0,1,0,0,0,0,1,0,0,0,0,1];return new n(e)}var o=t("binary-search-bounds"),a=t("mat4-interpolate"),s=t("gl-mat4/invert"),l=t("gl-mat4/rotateX"),u=t("gl-mat4/rotateY"),c=t("gl-mat4/rotateZ"),h=t("gl-mat4/lookAt"),f=t("gl-mat4/translate"),p=(t("gl-mat4/scale"),t("gl-vec3/normalize")),d=[0,0,0];e.exports=i;var m=n.prototype;m.recalcMatrix=function(t){var e=this._time,r=o.le(e,t),n=this.computedMatrix;if(!(0>r)){var i=this._components;if(r===e.length-1)for(var l=16*r,u=0;16>u;++u)n[u]=i[l++];else{for(var c=e[r+1]-e[r],l=16*r,h=this.prevMatrix,f=!0,u=0;16>u;++u)h[u]=i[l++];for(var d=this.nextMatrix,u=0;16>u;++u)d[u]=i[l++],f=f&&h[u]===d[u];if(1e-6>c||f)for(var u=0;16>u;++u)n[u]=h[u];else a(n,h,d,(t-e[r])/c)}var m=this.computedUp;m[0]=n[1],m[1]=n[5],m[2]=n[6],p(m,m);var g=this.computedInverse;s(g,n);var v=this.computedEye,y=g[15];v[0]=g[12]/y,v[1]=g[13]/y,v[2]=g[14]/y;for(var b=this.computedCenter,x=Math.exp(this.computedRadius[0]),u=0;3>u;++u)b[u]=v[u]-n[2+4*u]*x}},m.idle=function(t){if(!(t<this.lastT())){for(var e=this._components,r=e.length-16,n=0;16>n;++n)e.push(e[r++]);this._time.push(t)}},m.flush=function(t){var e=o.gt(this._time,t)-2;0>e||(this._time.slice(0,e),this._components.slice(0,16*e))},m.lastT=function(){return this._time[this._time.length-1]},m.lookAt=function(t,e,r,n){this.recalcMatrix(t),e=e||this.computedEye,r=r||d,n=n||this.computedUp,this.setMatrix(t,h(this.computedMatrix,e,r,n));for(var i=0,o=0;3>o;++o)i+=Math.pow(r[o]-e[o],2);i=Math.log(Math.sqrt(i)),this.computedRadius[0]=i},m.rotate=function(t,e,r,n){this.recalcMatrix(t);var i=this.computedInverse;e&&u(i,i,e),r&&l(i,i,r),n&&c(i,i,n),this.setMatrix(t,s(this.computedMatrix,i))};var g=[0,0,0];m.pan=function(t,e,r,n){g[0]=-(e||0),g[1]=-(r||0),g[2]=-(n||0),this.recalcMatrix(t);var i=this.computedInverse;f(i,i,g),this.setMatrix(t,s(i,i))},m.translate=function(t,e,r,n){g[0]=e||0,g[1]=r||0,g[2]=n||0,this.recalcMatrix(t);var i=this.computedMatrix;f(i,i,g),this.setMatrix(t,i)},m.setMatrix=function(t,e){if(!(t<this.lastT())){this._time.push(t);for(var r=0;16>r;++r)this._components.push(e[r])}},m.setDistance=function(t,e){this.computedRadius[0]=e},m.setDistanceLimits=function(t,e){var r=this._limits;r[0]=t,r[1]=e},m.getDistanceLimits=function(t){var e=this._limits;return t?(t[0]=e[0],t[1]=e[1],t):e}},{"binary-search-bounds":30,"gl-mat4/invert":148,"gl-mat4/lookAt":149,"gl-mat4/rotateX":153,"gl-mat4/rotateY":154,"gl-mat4/rotateZ":155,"gl-mat4/scale":156,"gl-mat4/translate":157,"gl-vec3/normalize":28,"mat4-interpolate":31}],30:[function(t,e,r){arguments[4][22][0].apply(r,arguments)},{dup:22}],31:[function(t,e,r){function n(t,e,r,n){if(0===c(e)||0===c(r))return!1;var i=u(e,f.translate,f.scale,f.skew,f.perspective,f.quaternion),o=u(r,p.translate,p.scale,p.skew,p.perspective,p.quaternion);return i&&o?(s(d.translate,f.translate,p.translate,n),s(d.skew,f.skew,p.skew,n),s(d.scale,f.scale,p.scale,n),s(d.perspective,f.perspective,p.perspective,n),h(d.quaternion,f.quaternion,p.quaternion,n),l(t,d.translate,d.scale,d.skew,d.perspective,d.quaternion),!0):!1}function i(){return{translate:o(),scale:o(1),skew:o(),perspective:a(),quaternion:a()}}function o(t){return[t||0,t||0,t||0]}function a(){return[0,0,0,1]}var s=t("gl-vec3/lerp"),l=t("mat4-recompose"),u=t("mat4-decompose"),c=t("gl-mat4/determinant"),h=t("quat-slerp"),f=i(),p=i(),d=i();e.exports=n},{"gl-mat4/determinant":144,"gl-vec3/lerp":27,"mat4-decompose":32,"mat4-recompose":34,"quat-slerp":35}],32:[function(t,e,r){function n(t,e,r){var n=e[0],i=e[1],o=e[2],a=e[3];return t[0]=r[0]*n+r[4]*i+r[8]*o+r[12]*a,t[1]=r[1]*n+r[5]*i+r[9]*o+r[13]*a,t[2]=r[2]*n+r[6]*i+r[10]*o+r[14]*a,t[3]=r[3]*n+r[7]*i+r[11]*o+r[15]*a,t}function i(t,e){t[0][0]=e[0],t[0][1]=e[1],t[0][2]=e[2],t[1][0]=e[4],t[1][1]=e[5],t[1][2]=e[6],t[2][0]=e[8],t[2][1]=e[9],t[2][2]=e[10]}function o(t,e,r,n,i){t[0]=e[0]*n+r[0]*i,t[1]=e[1]*n+r[1]*i,t[2]=e[2]*n+r[2]*i}var a=t("./normalize"),s=t("gl-mat4/create"),l=t("gl-mat4/clone"),u=t("gl-mat4/determinant"),c=t("gl-mat4/invert"),h=t("gl-mat4/transpose"),f={length:t("gl-vec3/length"),normalize:t("gl-vec3/normalize"),dot:t("gl-vec3/dot"),cross:t("gl-vec3/cross")},p=s(),d=s(),m=[0,0,0,0],g=[[0,0,0],[0,0,0],[0,0,0]],v=[0,0,0];e.exports=function(t,e,r,s,y,b){if(e||(e=[0,0,0]),r||(r=[0,0,0]),s||(s=[0,0,0]),y||(y=[0,0,0,1]),b||(b=[0,0,0,1]),!a(p,t))return!1;if(l(d,p),d[3]=0,d[7]=0,d[11]=0,d[15]=1,Math.abs(u(d)<1e-8))return!1;var x=p[3],_=p[7],w=p[11],M=p[12],k=p[13],A=p[14],T=p[15];if(0!==x||0!==_||0!==w){m[0]=x,m[1]=_,m[2]=w,m[3]=T;var E=c(d,d);if(!E)return!1;h(d,d),n(y,m,d)}else y[0]=y[1]=y[2]=0,y[3]=1;if(e[0]=M,e[1]=k,e[2]=A,i(g,p),r[0]=f.length(g[0]),f.normalize(g[0],g[0]),s[0]=f.dot(g[0],g[1]),o(g[1],g[1],g[0],1,-s[0]),r[1]=f.length(g[1]),f.normalize(g[1],g[1]),s[0]/=r[1],s[1]=f.dot(g[0],g[2]),o(g[2],g[2],g[0],1,-s[1]),s[2]=f.dot(g[1],g[2]),o(g[2],g[2],g[1],1,-s[2]),r[2]=f.length(g[2]),f.normalize(g[2],g[2]),s[1]/=r[2],s[2]/=r[2],f.cross(v,g[1],g[2]),f.dot(g[0],v)<0)for(var S=0;3>S;S++)r[S]*=-1,g[S][0]*=-1,g[S][1]*=-1,g[S][2]*=-1;return b[0]=.5*Math.sqrt(Math.max(1+g[0][0]-g[1][1]-g[2][2],0)),b[1]=.5*Math.sqrt(Math.max(1-g[0][0]+g[1][1]-g[2][2],0)),b[2]=.5*Math.sqrt(Math.max(1-g[0][0]-g[1][1]+g[2][2],0)),b[3]=.5*Math.sqrt(Math.max(1+g[0][0]+g[1][1]+g[2][2],0)),g[2][1]>g[1][2]&&(b[0]=-b[0]),g[0][2]>g[2][0]&&(b[1]=-b[1]),g[1][0]>g[0][1]&&(b[2]=-b[2]),!0}},{"./normalize":33,"gl-mat4/clone":142,"gl-mat4/create":143,"gl-mat4/determinant":144,"gl-mat4/invert":148,"gl-mat4/transpose":158,"gl-vec3/cross":24,"gl-vec3/dot":25,"gl-vec3/length":26,"gl-vec3/normalize":28}],33:[function(t,e,r){e.exports=function(t,e){var r=e[15];if(0===r)return!1;for(var n=1/r,i=0;16>i;i++)t[i]=e[i]*n;return!0}},{}],34:[function(t,e,r){var n={identity:t("gl-mat4/identity"),translate:t("gl-mat4/translate"),multiply:t("gl-mat4/multiply"),create:t("gl-mat4/create"),scale:t("gl-mat4/scale"),fromRotationTranslation:t("gl-mat4/fromRotationTranslation")},i=(n.create(),n.create());e.exports=function(t,e,r,o,a,s){return n.identity(t),n.fromRotationTranslation(t,s,e),t[3]=a[0],t[7]=a[1],t[11]=a[2],t[15]=a[3],n.identity(i),0!==o[2]&&(i[9]=o[2],n.multiply(t,t,i)),0!==o[1]&&(i[9]=0,i[8]=o[1],n.multiply(t,t,i)),0!==o[0]&&(i[8]=0,i[4]=o[0],n.multiply(t,t,i)),n.scale(t,t,r),t}},{"gl-mat4/create":143,"gl-mat4/fromRotationTranslation":146,"gl-mat4/identity":147,"gl-mat4/multiply":150,"gl-mat4/scale":156,"gl-mat4/translate":157}],35:[function(t,e,r){e.exports=t("gl-quat/slerp")},{"gl-quat/slerp":36}],36:[function(t,e,r){function n(t,e,r,n){var i,o,a,s,l,u=e[0],c=e[1],h=e[2],f=e[3],p=r[0],d=r[1],m=r[2],g=r[3];return o=u*p+c*d+h*m+f*g,0>o&&(o=-o,p=-p,d=-d,m=-m,g=-g),1-o>1e-6?(i=Math.acos(o),a=Math.sin(i),s=Math.sin((1-n)*i)/a,l=Math.sin(n*i)/a):(s=1-n,l=n),t[0]=s*u+l*p,t[1]=s*c+l*d,t[2]=s*h+l*m,t[3]=s*f+l*g,t}e.exports=n},{}],37:[function(t,e,r){"use strict";function n(t,e,r,n,i,o,a,s,l,u){var c=e+o+u;if(h>0){var h=Math.sqrt(c+1);t[0]=.5*(a-l)/h,t[1]=.5*(s-n)/h,t[2]=.5*(r-o)/h,t[3]=.5*h}else{var f=Math.max(e,o,u),h=Math.sqrt(2*f-c+1);e>=f?(t[0]=.5*h,t[1]=.5*(i+r)/h,t[2]=.5*(s+n)/h,t[3]=.5*(a-l)/h):o>=f?(t[0]=.5*(r+i)/h,t[1]=.5*h,t[2]=.5*(l+a)/h,t[3]=.5*(s-n)/h):(t[0]=.5*(n+s)/h,t[1]=.5*(a+l)/h,t[2]=.5*h,t[3]=.5*(r-i)/h)}return t}e.exports=n},{}],38:[function(t,e,r){"use strict";function n(t,e,r){return Math.sqrt(Math.pow(t,2)+Math.pow(e,2)+Math.pow(r,2))}function i(t,e,r,n){return Math.sqrt(Math.pow(t,2)+Math.pow(e,2)+Math.pow(r,2)+Math.pow(n,2))}function o(t,e){var r=e[0],n=e[1],o=e[2],a=e[3],s=i(r,n,o,a);s>1e-6?(t[0]=r/s,t[1]=n/s,t[2]=o/s,t[3]=a/s):(t[0]=t[1]=t[2]=0,t[3]=1)}function a(t,e,r){this.radius=l([r]),this.center=l(e),this.rotation=l(t),this.computedRadius=this.radius.curve(0),this.computedCenter=this.center.curve(0),this.computedRotation=this.rotation.curve(0),this.computedUp=[.1,0,0],this.computedEye=[.1,0,0],this.computedMatrix=[.1,0,0,0,0,0,0,0,0,0,0,0,0,0,0,0],this.recalcMatrix(0)}function s(t){t=t||{};var e=t.center||[0,0,0],r=t.rotation||[0,0,0,1],n=t.radius||1;e=[].slice.call(e,0,3),r=[].slice.call(r,0,4),o(r,r);var i=new a(r,e,Math.log(n));return i.setDistanceLimits(t.zoomMin,t.zoomMax),("eye"in t||"up"in t)&&i.lookAt(0,t.eye,t.center,t.up),i}e.exports=s;var l=t("filtered-vector"),u=t("gl-mat4/lookAt"),c=t("gl-mat4/fromQuat"),h=t("gl-mat4/invert"),f=t("./lib/quatFromFrame"),p=a.prototype;p.lastT=function(){return Math.max(this.radius.lastT(),this.center.lastT(),this.rotation.lastT())},p.recalcMatrix=function(t){this.radius.curve(t),this.center.curve(t),this.rotation.curve(t);var e=this.computedRotation;o(e,e);var r=this.computedMatrix;c(r,e);var n=this.computedCenter,i=this.computedEye,a=this.computedUp,s=Math.exp(this.computedRadius[0]);i[0]=n[0]+s*r[2],i[1]=n[1]+s*r[6],i[2]=n[2]+s*r[10],a[0]=r[1],a[1]=r[5],a[2]=r[9];for(var l=0;3>l;++l){for(var u=0,h=0;3>h;++h)u+=r[l+4*h]*i[h];r[12+l]=-u}},p.getMatrix=function(t,e){this.recalcMatrix(t);var r=this.computedMatrix;if(e){for(var n=0;16>n;++n)e[n]=r[n];return e}return r},p.idle=function(t){this.center.idle(t),this.radius.idle(t),this.rotation.idle(t)},p.flush=function(t){this.center.flush(t),this.radius.flush(t),this.rotation.flush(t)},p.pan=function(t,e,r,i){e=e||0,r=r||0,i=i||0,this.recalcMatrix(t);var o=this.computedMatrix,a=o[1],s=o[5],l=o[9],u=n(a,s,l);a/=u,s/=u,l/=u;var c=o[0],h=o[4],f=o[8],p=c*a+h*s+f*l;c-=a*p,h-=s*p,f-=l*p;var d=n(c,h,f);c/=d,h/=d,f/=d;var m=o[2],g=o[6],v=o[10],y=m*a+g*s+v*l,b=m*c+g*h+v*f;m-=y*a+b*c,g-=y*s+b*h,v-=y*l+b*f;var x=n(m,g,v);m/=x,g/=x,v/=x;var _=c*e+a*r,w=h*e+s*r,M=f*e+l*r;this.center.move(t,_,w,M);var k=Math.exp(this.computedRadius[0]);k=Math.max(1e-4,k+i),this.radius.set(t,Math.log(k))},p.rotate=function(t,e,r,o){this.recalcMatrix(t),e=e||0,r=r||0;var a=this.computedMatrix,s=a[0],l=a[4],u=a[8],c=a[1],h=a[5],f=a[9],p=a[2],d=a[6],m=a[10],g=e*s+r*c,v=e*l+r*h,y=e*u+r*f,b=-(d*y-m*v),x=-(m*g-p*y),_=-(p*v-d*g),w=Math.sqrt(Math.max(0,1-Math.pow(b,2)-Math.pow(x,2)-Math.pow(_,2))),M=i(b,x,_,w);M>1e-6?(b/=M,x/=M,_/=M,w/=M):(b=x=_=0,w=1);var k=this.computedRotation,A=k[0],T=k[1],E=k[2],S=k[3],L=A*w+S*b+T*_-E*x,z=T*w+S*x+E*b-A*_,I=E*w+S*_+A*x-T*b,P=S*w-A*b-T*x-E*_;if(o){b=p,x=d,_=m;var C=Math.sin(o)/n(b,x,_);b*=C,x*=C,_*=C,w=Math.cos(e),L=L*w+P*b+z*_-I*x,z=z*w+P*x+I*b-L*_,I=I*w+P*_+L*x-z*b,P=P*w-L*b-z*x-I*_}var R=i(L,z,I,P);R>1e-6?(L/=R,z/=R,I/=R,P/=R):(L=z=I=0,P=1),this.rotation.set(t,L,z,I,P)},p.lookAt=function(t,e,r,n){this.recalcMatrix(t),r=r||this.computedCenter,e=e||this.computedEye,n=n||this.computedUp;var i=this.computedMatrix;u(i,e,r,n);var a=this.computedRotation;f(a,i[0],i[1],i[2],i[4],i[5],i[6],i[8],i[9],i[10]),o(a,a),this.rotation.set(t,a[0],a[1],a[2],a[3]);for(var s=0,l=0;3>l;++l)s+=Math.pow(r[l]-e[l],2);this.radius.set(t,.5*Math.log(Math.max(s,1e-6))),this.center.set(t,r[0],r[1],r[2])},p.translate=function(t,e,r,n){this.center.move(t,e||0,r||0,n||0)},p.setMatrix=function(t,e){var r=this.computedRotation;f(r,e[0],e[1],e[2],e[4],e[5],e[6],e[8],e[9],e[10]),o(r,r),this.rotation.set(t,r[0],r[1],r[2],r[3]);var n=this.computedMatrix;h(n,e);var i=n[15];if(Math.abs(i)>1e-6){var a=n[12]/i,s=n[13]/i,l=n[14]/i;this.recalcMatrix(t);var u=Math.exp(this.computedRadius[0]);this.center.set(t,a-n[2]*u,s-n[6]*u,l-n[10]*u),this.radius.idle(t)}else this.center.idle(t),this.radius.idle(t)},p.setDistance=function(t,e){e>0&&this.radius.set(t,Math.log(e))},p.setDistanceLimits=function(t,e){t=t>0?Math.log(t):-(1/0),
e=e>0?Math.log(e):1/0,e=Math.max(e,t),this.radius.bounds[0][0]=t,this.radius.bounds[1][0]=e},p.getDistanceLimits=function(t){var e=this.radius.bounds;return t?(t[0]=Math.exp(e[0][0]),t[1]=Math.exp(e[1][0]),t):[Math.exp(e[0][0]),Math.exp(e[1][0])]},p.toJSON=function(){return this.recalcMatrix(this.lastT()),{center:this.computedCenter.slice(),rotation:this.computedRotation.slice(),distance:Math.log(this.computedRadius[0]),zoomMin:this.radius.bounds[0][0],zoomMax:this.radius.bounds[1][0]}},p.fromJSON=function(t){var e=this.lastT(),r=t.center;r&&this.center.set(e,r[0],r[1],r[2]);var n=t.rotation;n&&this.rotation.set(e,n[0],n[1],n[2],n[3]);var i=t.distance;i&&i>0&&this.radius.set(e,Math.log(i)),this.setDistanceLimits(t.zoomMin,t.zoomMax)}},{"./lib/quatFromFrame":37,"filtered-vector":21,"gl-mat4/fromQuat":145,"gl-mat4/invert":148,"gl-mat4/lookAt":149}],39:[function(t,e,r){"use strict";function n(t,e,r){return Math.sqrt(Math.pow(t,2)+Math.pow(e,2)+Math.pow(r,2))}function i(t){return Math.min(1,Math.max(-1,t))}function o(t){var e=Math.abs(t[0]),r=Math.abs(t[1]),n=Math.abs(t[2]),i=[0,0,0];e>Math.max(r,n)?i[2]=1:r>Math.max(e,n)?i[0]=1:i[1]=1;for(var o=0,a=0,s=0;3>s;++s)o+=t[s]*t[s],a+=i[s]*t[s];for(var s=0;3>s;++s)i[s]-=a/o*t[s];return f(i,i),i}function a(t,e,r,n,i,o,a,s){this.center=l(r),this.up=l(n),this.right=l(i),this.radius=l([o]),this.angle=l([a,s]),this.angle.bounds=[[-(1/0),-Math.PI/2],[1/0,Math.PI/2]],this.setDistanceLimits(t,e),this.computedCenter=this.center.curve(0),this.computedUp=this.up.curve(0),this.computedRight=this.right.curve(0),this.computedRadius=this.radius.curve(0),this.computedAngle=this.angle.curve(0),this.computedToward=[0,0,0],this.computedEye=[0,0,0],this.computedMatrix=new Array(16);for(var u=0;16>u;++u)this.computedMatrix[u]=.5;this.recalcMatrix(0)}function s(t){t=t||{};var e=t.center||[0,0,0],r=t.up||[0,1,0],i=t.right||o(r),s=t.radius||1,l=t.theta||0,u=t.phi||0;if(e=[].slice.call(e,0,3),r=[].slice.call(r,0,3),f(r,r),i=[].slice.call(i,0,3),f(i,i),"eye"in t){var c=t.eye,d=[c[0]-e[0],c[1]-e[1],c[2]-e[2]];h(i,d,r),n(i[0],i[1],i[2])<1e-6?i=o(r):f(i,i),s=n(d[0],d[1],d[2]);var m=p(r,d)/s,g=p(i,d)/s;u=Math.acos(m),l=Math.acos(g)}return s=Math.log(s),new a(t.zoomMin,t.zoomMax,e,r,i,s,l,u)}e.exports=s;var l=t("filtered-vector"),u=t("gl-mat4/invert"),c=t("gl-mat4/rotate"),h=t("gl-vec3/cross"),f=t("gl-vec3/normalize"),p=t("gl-vec3/dot"),d=a.prototype;d.setDistanceLimits=function(t,e){t=t>0?Math.log(t):-(1/0),e=e>0?Math.log(e):1/0,e=Math.max(e,t),this.radius.bounds[0][0]=t,this.radius.bounds[1][0]=e},d.getDistanceLimits=function(t){var e=this.radius.bounds[0];return t?(t[0]=Math.exp(e[0][0]),t[1]=Math.exp(e[1][0]),t):[Math.exp(e[0][0]),Math.exp(e[1][0])]},d.recalcMatrix=function(t){this.center.curve(t),this.up.curve(t),this.right.curve(t),this.radius.curve(t),this.angle.curve(t);for(var e=this.computedUp,r=this.computedRight,i=0,o=0,a=0;3>a;++a)o+=e[a]*r[a],i+=e[a]*e[a];for(var s=Math.sqrt(i),l=0,a=0;3>a;++a)r[a]-=e[a]*o/i,l+=r[a]*r[a],e[a]/=s;for(var u=Math.sqrt(l),a=0;3>a;++a)r[a]/=u;var c=this.computedToward;h(c,e,r),f(c,c);for(var p=Math.exp(this.computedRadius[0]),d=this.computedAngle[0],m=this.computedAngle[1],g=Math.cos(d),v=Math.sin(d),y=Math.cos(m),b=Math.sin(m),x=this.computedCenter,_=g*y,w=v*y,M=b,k=-g*b,A=-v*b,T=y,E=this.computedEye,S=this.computedMatrix,a=0;3>a;++a){var L=_*r[a]+w*c[a]+M*e[a];S[4*a+1]=k*r[a]+A*c[a]+T*e[a],S[4*a+2]=L,S[4*a+3]=0}var z=S[1],I=S[5],P=S[9],C=S[2],R=S[6],j=S[10],D=I*j-P*R,O=P*C-z*j,F=z*R-I*C,N=n(D,O,F);D/=N,O/=N,F/=N,S[0]=D,S[4]=O,S[8]=F;for(var a=0;3>a;++a)E[a]=x[a]+S[2+4*a]*p;for(var a=0;3>a;++a){for(var l=0,B=0;3>B;++B)l+=S[a+4*B]*E[B];S[12+a]=-l}S[15]=1},d.getMatrix=function(t,e){this.recalcMatrix(t);var r=this.computedMatrix;if(e){for(var n=0;16>n;++n)e[n]=r[n];return e}return r};var m=[0,0,0];d.rotate=function(t,e,r,n){if(this.angle.move(t,e,r),n){this.recalcMatrix(t);var i=this.computedMatrix;m[0]=i[2],m[1]=i[6],m[2]=i[10];for(var o=this.computedUp,a=this.computedRight,s=this.computedToward,l=0;3>l;++l)i[4*l]=o[l],i[4*l+1]=a[l],i[4*l+2]=s[l];c(i,i,n,m);for(var l=0;3>l;++l)o[l]=i[4*l],a[l]=i[4*l+1];this.up.set(t,o[0],o[1],o[2]),this.right.set(t,a[0],a[1],a[2])}},d.pan=function(t,e,r,i){e=e||0,r=r||0,i=i||0,this.recalcMatrix(t);var o=this.computedMatrix,a=(Math.exp(this.computedRadius[0]),o[1]),s=o[5],l=o[9],u=n(a,s,l);a/=u,s/=u,l/=u;var c=o[0],h=o[4],f=o[8],p=c*a+h*s+f*l;c-=a*p,h-=s*p,f-=l*p;var d=n(c,h,f);c/=d,h/=d,f/=d;var m=c*e+a*r,g=h*e+s*r,v=f*e+l*r;this.center.move(t,m,g,v);var y=Math.exp(this.computedRadius[0]);y=Math.max(1e-4,y+i),this.radius.set(t,Math.log(y))},d.translate=function(t,e,r,n){this.center.move(t,e||0,r||0,n||0)},d.setMatrix=function(t,e,r,o){var a=1;"number"==typeof r&&(a=0|r),(0>a||a>3)&&(a=1);var s=(a+2)%3;e||(this.recalcMatrix(t),e=this.computedMatrix);var l=e[a],c=e[a+4],h=e[a+8];if(o){var f=Math.abs(l),p=Math.abs(c),d=Math.abs(h),m=Math.max(f,p,d);f===m?(l=0>l?-1:1,c=h=0):d===m?(h=0>h?-1:1,l=c=0):(c=0>c?-1:1,l=h=0)}else{var g=n(l,c,h);l/=g,c/=g,h/=g}var v=e[s],y=e[s+4],b=e[s+8],x=v*l+y*c+b*h;v-=l*x,y-=c*x,b-=h*x;var _=n(v,y,b);v/=_,y/=_,b/=_;var w=c*b-h*y,M=h*v-l*b,k=l*y-c*v,A=n(w,M,k);w/=A,M/=A,k/=A,this.center.jump(t,G,H,X),this.radius.idle(t),this.up.jump(t,l,c,h),this.right.jump(t,v,y,b);var T,E;if(2===a){var S=e[1],L=e[5],z=e[9],I=S*v+L*y+z*b,P=S*w+L*M+z*k;T=0>D?-Math.PI/2:Math.PI/2,E=Math.atan2(P,I)}else{var C=e[2],R=e[6],j=e[10],D=C*l+R*c+j*h,O=C*v+R*y+j*b,F=C*w+R*M+j*k;T=Math.asin(i(D)),E=Math.atan2(F,O)}this.angle.jump(t,E,T),this.recalcMatrix(t);var N=e[2],B=e[6],U=e[10],V=this.computedMatrix;u(V,e);var q=V[15],G=V[12]/q,H=V[13]/q,X=V[14]/q,Y=Math.exp(this.computedRadius[0]);this.center.jump(t,G-N*Y,H-B*Y,X-U*Y)},d.lastT=function(){return Math.max(this.center.lastT(),this.up.lastT(),this.right.lastT(),this.radius.lastT(),this.angle.lastT())},d.idle=function(t){this.center.idle(t),this.up.idle(t),this.right.idle(t),this.radius.idle(t),this.angle.idle(t)},d.flush=function(t){this.center.flush(t),this.up.flush(t),this.right.flush(t),this.radius.flush(t),this.angle.flush(t)},d.setDistance=function(t,e){e>0&&this.radius.set(t,Math.log(e))},d.lookAt=function(t,e,r,o){this.recalcMatrix(t),e=e||this.computedEye,r=r||this.computedCenter,o=o||this.computedUp;var a=o[0],s=o[1],l=o[2],u=n(a,s,l);if(!(1e-6>u)){a/=u,s/=u,l/=u;var c=e[0]-r[0],h=e[1]-r[1],f=e[2]-r[2],p=n(c,h,f);if(!(1e-6>p)){c/=p,h/=p,f/=p;var d=this.computedRight,m=d[0],g=d[1],v=d[2],y=a*m+s*g+l*v;m-=y*a,g-=y*s,v-=y*l;var b=n(m,g,v);if(!(.01>b&&(m=s*f-l*h,g=l*c-a*f,v=a*h-s*c,b=n(m,g,v),1e-6>b))){m/=b,g/=b,v/=b,this.up.set(t,a,s,l),this.right.set(t,m,g,v),this.center.set(t,r[0],r[1],r[2]),this.radius.set(t,Math.log(p));var x=s*v-l*g,_=l*m-a*v,w=a*g-s*m,M=n(x,_,w);x/=M,_/=M,w/=M;var k=a*c+s*h+l*f,A=m*c+g*h+v*f,T=x*c+_*h+w*f,E=Math.asin(i(k)),S=Math.atan2(T,A),L=this.angle._state,z=L[L.length-1],I=L[L.length-2];z%=2*Math.PI;var P=Math.abs(z+2*Math.PI-S),C=Math.abs(z-S),R=Math.abs(z-2*Math.PI-S);C>P&&(z+=2*Math.PI),C>R&&(z-=2*Math.PI),this.angle.jump(this.angle.lastT(),z,I),this.angle.set(t,S,E)}}}}},{"filtered-vector":21,"gl-mat4/invert":148,"gl-mat4/rotate":152,"gl-vec3/cross":24,"gl-vec3/dot":25,"gl-vec3/normalize":28}],40:[function(t,e,r){"use strict";function n(t,e){this._controllerNames=Object.keys(t),this._controllerList=this._controllerNames.map(function(e){return t[e]}),this._mode=e,this._active=t[e],this._active||(this._mode="turntable",this._active=t.turntable),this.modes=this._controllerNames,this.computedMatrix=this._active.computedMatrix,this.computedEye=this._active.computedEye,this.computedUp=this._active.computedUp,this.computedCenter=this._active.computedCenter,this.computedRadius=this._active.computedRadius}function i(t){t=t||{};var e=t.eye||[0,0,1],r=t.center||[0,0,0],i=t.up||[0,1,0],l=t.distanceLimits||[0,1/0],u=t.mode||"turntable",c=o(),h=a(),f=s();return c.setDistanceLimits(l[0],l[1]),c.lookAt(0,e,r,i),h.setDistanceLimits(l[0],l[1]),h.lookAt(0,e,r,i),f.setDistanceLimits(l[0],l[1]),f.lookAt(0,e,r,i),new n({turntable:c,orbit:h,matrix:f},u)}e.exports=i;var o=t("turntable-camera-controller"),a=t("orbit-camera-controller"),s=t("matrix-camera-controller"),l=n.prototype,u=[["flush",1],["idle",1],["lookAt",4],["rotate",4],["pan",4],["translate",4],["setMatrix",2],["setDistanceLimits",2],["setDistance",2]];u.forEach(function(t){for(var e=t[0],r=[],n=0;n<t[1];++n)r.push("a"+n);var i="var cc=this._controllerList;for(var i=0;i<cc.length;++i){cc[i]."+t[0]+"("+r.join()+")}";l[e]=Function.apply(null,r.concat(i))}),l.recalcMatrix=function(t){this._active.recalcMatrix(t)},l.getDistance=function(t){return this._active.getDistance(t)},l.getDistanceLimits=function(t){return this._active.getDistanceLimits(t)},l.lastT=function(){return this._active.lastT()},l.setMode=function(t){if(t!==this._mode){var e=this._controllerNames.indexOf(t);if(!(0>e)){var r=this._active,n=this._controllerList[e],i=Math.max(r.lastT(),n.lastT());r.recalcMatrix(i),n.setMatrix(i,r.computedMatrix),this._active=n,this._mode=t,this.computedMatrix=this._active.computedMatrix,this.computedEye=this._active.computedEye,this.computedUp=this._active.computedUp,this.computedCenter=this._active.computedCenter,this.computedRadius=this._active.computedRadius}}},l.getMode=function(){return this._mode}},{"matrix-camera-controller":29,"orbit-camera-controller":38,"turntable-camera-controller":39}],41:[function(t,e,r){function n(t,e){return o(i(t,e))}e.exports=n;var i=t("alpha-complex"),o=t("simplicial-complex-boundary")},{"alpha-complex":42,"simplicial-complex-boundary":45}],42:[function(t,e,r){"use strict";function n(t,e){return i(e).filter(function(r){for(var n=new Array(r.length),i=0;i<r.length;++i)n[i]=e[r[i]];return o(n)*t<1})}e.exports=n;var i=t("delaunay-triangulate"),o=t("circumradius")},{circumradius:43,"delaunay-triangulate":125}],43:[function(t,e,r){function n(t){for(var e=i(t),r=0,n=0;n<t.length;++n)for(var o=t[n],a=0;a<e.length;++a)r+=Math.pow(o[a]-e[a],2);return Math.sqrt(r/t.length)}e.exports=n;var i=t("circumcenter")},{circumcenter:44}],44:[function(t,e,r){"use strict";function n(t,e){for(var r=0,n=t.length,i=0;n>i;++i)r+=t[i]*e[i];return r}function i(t){var e=t.length;if(0===e)return[];var r=(t[0].length,a([t.length+1,t.length+1],1)),i=a([t.length+1],1);r[e][e]=0;for(var o=0;e>o;++o){for(var l=0;o>=l;++l)r[l][o]=r[o][l]=2*n(t[o],t[l]);i[o]=n(t[o],t[o])}for(var u=s(r,i),c=0,h=u[e+1],o=0;o<h.length;++o)c+=h[o];for(var f=new Array(e),o=0;e>o;++o){for(var h=u[o],p=0,l=0;l<h.length;++l)p+=h[l];f[o]=p/c}return f}function o(t){if(0===t.length)return[];for(var e=t[0].length,r=a([e]),n=i(t),o=0;o<t.length;++o)for(var s=0;e>s;++s)r[s]+=t[o][s]*n[o];return r}var a=t("dup"),s=t("robust-linear-solve");o.barycenetric=i,e.exports=o},{dup:126,"robust-linear-solve":459}],45:[function(t,e,r){"use strict";function n(t){return o(i(t))}e.exports=n;var i=t("boundary-cells"),o=t("reduce-simplicial-complex")},{"boundary-cells":46,"reduce-simplicial-complex":49}],46:[function(t,e,r){"use strict";function n(t){for(var e=t.length,r=0,n=0;e>n;++n)r+=t[n].length;for(var i=new Array(r),o=0,n=0;e>n;++n)for(var a=t[n],s=a.length,l=0;s>l;++l)for(var u=i[o++]=new Array(s-1),c=1;s>c;++c)u[c-1]=a[(l+c)%s];return i}e.exports=n},{}],47:[function(t,e,r){"use strict";function n(t){for(var e=1,r=1;r<t.length;++r)for(var n=0;r>n;++n)if(t[r]<t[n])e=-e;else if(t[n]===t[r])return 0;return e}e.exports=n},{}],48:[function(t,e,r){"use strict";function n(t,e){return i(t,e)||o(t)-o(e)}var i=t("compare-cell"),o=t("cell-orientation");e.exports=n},{"cell-orientation":47,"compare-cell":112}],49:[function(t,e,r){"use strict";function n(t){t.sort(o);for(var e=t.length,r=0,n=0;e>n;++n){var s=t[n],l=a(s);if(0!==l){if(r>0){var u=t[r-1];if(0===i(s,u)&&a(u)!==l){r-=1;continue}}t[r++]=s}}return t.length=r,t}var i=t("compare-cell"),o=t("compare-oriented-cell"),a=t("cell-orientation");e.exports=n},{"cell-orientation":47,"compare-cell":112,"compare-oriented-cell":48}],50:[function(t,e,r){"use strict";var n=function(){function t(t){return!Array.isArray(t)&&null!==t&&"object"==typeof t}function e(t,e,r){for(var n=(e-t)/Math.max(r-1,1),i=[],o=0;r>o;o++)i.push(t+o*n);return i}function r(){for(var t=[].slice.call(arguments),e=t.map(function(t){return t.length}),r=Math.min.apply(null,e),n=[],i=0;r>i;i++){n[i]=[];for(var o=0;o<t.length;++o)n[i][o]=t[o][i]}return n}function n(t,e,r){for(var n=Math.min.apply(null,[t.length,e.length,r.length]),i=[],o=0;n>o;o++)i.push([t[o],e[o],r[o]]);return i}function i(t){function e(t){for(var n=0;n<t.length;n++)Array.isArray(t[n])?e(t[n],r):r+=t[n]}var r=0;return e(t,r),r}function o(t){for(var e=[],r=0;r<t.length;++r){e[r]=[];for(var n=0;n<t[r].length;++n)e[r][n]=t[r][n]}return e}function a(t){for(var e=[],r=0;r<t.length;++r)e[r]=t[r];return e}function s(t,e){if(t.length!==e.length)return!1;for(var r=t.length;r--;)if(t[r]!==e[r])return!1;return!0}function l(t,e){var r,n;if("string"!=typeof t)return t;if(r=[],"#"===t[0]?(t=t.substr(1),3===t.length&&(t+=t),n=parseInt(t,16),r[0]=n>>16&255,r[1]=n>>8&255,r[2]=255&n):h.test(t)&&(n=t.match(f),r[0]=parseInt(n[1]),r[1]=parseInt(n[2]),r[2]=parseInt(n[3])),!e)for(var i=0;3>i;++i)r[i]=r[i]/255;return r}function u(t,e){var r,n;if("string"!=typeof t)return t;if(r=[],"#"===t[0]?(t=t.substr(1),3===t.length&&(t+=t),n=parseInt(t,16),r[0]=n>>16&255,r[1]=n>>8&255,r[2]=255&n):h.test(t)&&(n=t.match(f),r[0]=parseInt(n[1]),r[1]=parseInt(n[2]),r[2]=parseInt(n[3]),n[4]?r[3]=parseFloat(n[4]):r[3]=1),!e)for(var i=0;3>i;++i)r[i]=r[i]/255;return r}var c={},h=/^rgba?\(\s*\d{1,3}\s*,\s*\d{1,3}\s*,\s*\d{1,3}\s*(,.*)?\)$/,f=/^rgba?\(\s*(\d{1,3})\s*,\s*(\d{1,3})\s*,\s*(\d{1,3})\s*,?\s*(.*)?\)$/;return c.isPlainObject=t,c.linspace=e,c.zip3=n,c.sum=i,c.zip=r,c.isEqual=s,c.copy2D=o,c.copy1D=a,c.str2RgbArray=l,c.str2RgbaArray=u,c};e.exports=n()},{}],51:[function(t,e,r){"use strict";"use restrict";function n(t){var e=32;return t&=-t,t&&e--,65535&t&&(e-=16),16711935&t&&(e-=8),252645135&t&&(e-=4),858993459&t&&(e-=2),1431655765&t&&(e-=1),e}var i=32;r.INT_BITS=i,r.INT_MAX=2147483647,r.INT_MIN=-1<<i-1,r.sign=function(t){return(t>0)-(0>t)},r.abs=function(t){var e=t>>i-1;return(t^e)-e},r.min=function(t,e){return e^(t^e)&-(e>t)},r.max=function(t,e){return t^(t^e)&-(e>t)},r.isPow2=function(t){return!(t&t-1||!t)},r.log2=function(t){var e,r;return e=(t>65535)<<4,t>>>=e,r=(t>255)<<3,t>>>=r,e|=r,r=(t>15)<<2,t>>>=r,e|=r,r=(t>3)<<1,t>>>=r,e|=r,e|t>>1},r.log10=function(t){return t>=1e9?9:t>=1e8?8:t>=1e7?7:t>=1e6?6:t>=1e5?5:t>=1e4?4:t>=1e3?3:t>=100?2:t>=10?1:0},r.popCount=function(t){return t-=t>>>1&1431655765,t=(858993459&t)+(t>>>2&858993459),16843009*(t+(t>>>4)&252645135)>>>24},r.countTrailingZeros=n,r.nextPow2=function(t){return t+=0===t,--t,t|=t>>>1,t|=t>>>2,t|=t>>>4,t|=t>>>8,t|=t>>>16,t+1},r.prevPow2=function(t){return t|=t>>>1,t|=t>>>2,t|=t>>>4,t|=t>>>8,t|=t>>>16,t-(t>>>1)},r.parity=function(t){return t^=t>>>16,t^=t>>>8,t^=t>>>4,t&=15,27030>>>t&1};var o=new Array(256);!function(t){for(var e=0;256>e;++e){var r=e,n=e,i=7;for(r>>>=1;r;r>>>=1)n<<=1,n|=1&r,--i;t[e]=n<<i&255}}(o),r.reverse=function(t){return o[255&t]<<24|o[t>>>8&255]<<16|o[t>>>16&255]<<8|o[t>>>24&255]},r.interleave2=function(t,e){return t&=65535,t=16711935&(t|t<<8),t=252645135&(t|t<<4),t=858993459&(t|t<<2),t=1431655765&(t|t<<1),e&=65535,e=16711935&(e|e<<8),e=252645135&(e|e<<4),e=858993459&(e|e<<2),e=1431655765&(e|e<<1),t|e<<1},r.deinterleave2=function(t,e){return t=t>>>e&1431655765,t=858993459&(t|t>>>1),t=252645135&(t|t>>>2),t=16711935&(t|t>>>4),t=65535&(t|t>>>16),t<<16>>16},r.interleave3=function(t,e,r){return t&=1023,t=4278190335&(t|t<<16),t=251719695&(t|t<<8),t=3272356035&(t|t<<4),t=1227133513&(t|t<<2),e&=1023,e=4278190335&(e|e<<16),e=251719695&(e|e<<8),e=3272356035&(e|e<<4),e=1227133513&(e|e<<2),t|=e<<1,r&=1023,r=4278190335&(r|r<<16),r=251719695&(r|r<<8),r=3272356035&(r|r<<4),r=1227133513&(r|r<<2),t|r<<2},r.deinterleave3=function(t,e){return t=t>>>e&1227133513,t=3272356035&(t|t>>>2),t=251719695&(t|t>>>4),t=4278190335&(t|t>>>8),t=1023&(t|t>>>16),t<<22>>22},r.nextCombination=function(t){var e=t|t-1;return e+1|(~e&-~e)-1>>>n(t)+1}},{}],52:[function(t,e,r){(function(e){"use strict";function n(){try{var t=new Uint8Array(1);return t.foo=function(){return 42},42===t.foo()&&"function"==typeof t.subarray&&0===t.subarray(1,1).byteLength}catch(e){return!1}}function i(){return o.TYPED_ARRAY_SUPPORT?2147483647:1073741823}function o(t){return this instanceof o?(o.TYPED_ARRAY_SUPPORT||(this.length=0,this.parent=void 0),"number"==typeof t?a(this,t):"string"==typeof t?s(this,t,arguments.length>1?arguments[1]:"utf8"):l(this,t)):arguments.length>1?new o(t,arguments[1]):new o(t)}function a(t,e){if(t=m(t,0>e?0:0|g(e)),!o.TYPED_ARRAY_SUPPORT)for(var r=0;e>r;r++)t[r]=0;return t}function s(t,e,r){"string"==typeof r&&""!==r||(r="utf8");var n=0|y(e,r);return t=m(t,n),t.write(e,r),t}function l(t,e){if(o.isBuffer(e))return u(t,e);if(Q(e))return c(t,e);if(null==e)throw new TypeError("must start with number, buffer, array or string");if("undefined"!=typeof ArrayBuffer){if(e.buffer instanceof ArrayBuffer)return h(t,e);if(e instanceof ArrayBuffer)return f(t,e)}return e.length?p(t,e):d(t,e)}function u(t,e){var r=0|g(e.length);return t=m(t,r),e.copy(t,0,0,r),t}function c(t,e){var r=0|g(e.length);t=m(t,r);for(var n=0;r>n;n+=1)t[n]=255&e[n];return t}function h(t,e){var r=0|g(e.length);t=m(t,r);for(var n=0;r>n;n+=1)t[n]=255&e[n];return t}function f(t,e){return e.byteLength,o.TYPED_ARRAY_SUPPORT?(t=new Uint8Array(e),t.__proto__=o.prototype):t=h(t,new Uint8Array(e)),t}function p(t,e){var r=0|g(e.length);t=m(t,r);for(var n=0;r>n;n+=1)t[n]=255&e[n];return t}function d(t,e){var r,n=0;"Buffer"===e.type&&Q(e.data)&&(r=e.data,n=0|g(r.length)),t=m(t,n);for(var i=0;n>i;i+=1)t[i]=255&r[i];return t}function m(t,e){o.TYPED_ARRAY_SUPPORT?(t=new Uint8Array(e),t.__proto__=o.prototype):t.length=e;var r=0!==e&&e<=o.poolSize>>>1;return r&&(t.parent=K),t}function g(t){if(t>=i())throw new RangeError("Attempt to allocate Buffer larger than maximum size: 0x"+i().toString(16)+" bytes");return 0|t}function v(t,e){if(!(this instanceof v))return new v(t,e);var r=new o(t,e);return delete r.parent,r}function y(t,e){"string"!=typeof t&&(t=""+t);var r=t.length;if(0===r)return 0;for(var n=!1;;)switch(e){case"ascii":case"binary":case"raw":case"raws":return r;case"utf8":case"utf-8":return q(t).length;case"ucs2":case"ucs-2":case"utf16le":case"utf-16le":return 2*r;case"hex":return r>>>1;case"base64":return X(t).length;default:if(n)return q(t).length;e=(""+e).toLowerCase(),n=!0}}function b(t,e,r){var n=!1;if(e=0|e,r=void 0===r||r===1/0?this.length:0|r,t||(t="utf8"),0>e&&(e=0),r>this.length&&(r=this.length),e>=r)return"";for(;;)switch(t){case"hex":return I(this,e,r);case"utf8":case"utf-8":return E(this,e,r);case"ascii":return L(this,e,r);case"binary":return z(this,e,r);case"base64":return T(this,e,r);case"ucs2":case"ucs-2":case"utf16le":case"utf-16le":return P(this,e,r);default:if(n)throw new TypeError("Unknown encoding: "+t);t=(t+"").toLowerCase(),n=!0}}function x(t,e,r,n){r=Number(r)||0;var i=t.length-r;n?(n=Number(n),n>i&&(n=i)):n=i;var o=e.length;if(o%2!==0)throw new Error("Invalid hex string");n>o/2&&(n=o/2);for(var a=0;n>a;a++){var s=parseInt(e.substr(2*a,2),16);if(isNaN(s))throw new Error("Invalid hex string");t[r+a]=s}return a}function _(t,e,r,n){return Y(q(e,t.length-r),t,r,n)}function w(t,e,r,n){return Y(G(e),t,r,n)}function M(t,e,r,n){return w(t,e,r,n)}function k(t,e,r,n){return Y(X(e),t,r,n)}function A(t,e,r,n){return Y(H(e,t.length-r),t,r,n)}function T(t,e,r){return 0===e&&r===t.length?W.fromByteArray(t):W.fromByteArray(t.slice(e,r))}function E(t,e,r){r=Math.min(t.length,r);for(var n=[],i=e;r>i;){var o=t[i],a=null,s=o>239?4:o>223?3:o>191?2:1;if(r>=i+s){var l,u,c,h;switch(s){case 1:128>o&&(a=o);break;case 2:l=t[i+1],128===(192&l)&&(h=(31&o)<<6|63&l,h>127&&(a=h));break;case 3:l=t[i+1],u=t[i+2],128===(192&l)&&128===(192&u)&&(h=(15&o)<<12|(63&l)<<6|63&u,h>2047&&(55296>h||h>57343)&&(a=h));break;case 4:l=t[i+1],u=t[i+2],c=t[i+3],128===(192&l)&&128===(192&u)&&128===(192&c)&&(h=(15&o)<<18|(63&l)<<12|(63&u)<<6|63&c,h>65535&&1114112>h&&(a=h))}}null===a?(a=65533,s=1):a>65535&&(a-=65536,n.push(a>>>10&1023|55296),a=56320|1023&a),n.push(a),i+=s}return S(n)}function S(t){var e=t.length;if(J>=e)return String.fromCharCode.apply(String,t);for(var r="",n=0;e>n;)r+=String.fromCharCode.apply(String,t.slice(n,n+=J));return r}function L(t,e,r){var n="";r=Math.min(t.length,r);for(var i=e;r>i;i++)n+=String.fromCharCode(127&t[i]);return n}function z(t,e,r){var n="";r=Math.min(t.length,r);for(var i=e;r>i;i++)n+=String.fromCharCode(t[i]);return n}function I(t,e,r){var n=t.length;(!e||0>e)&&(e=0),(!r||0>r||r>n)&&(r=n);for(var i="",o=e;r>o;o++)i+=V(t[o]);return i}function P(t,e,r){for(var n=t.slice(e,r),i="",o=0;o<n.length;o+=2)i+=String.fromCharCode(n[o]+256*n[o+1]);return i}function C(t,e,r){if(t%1!==0||0>t)throw new RangeError("offset is not uint");if(t+e>r)throw new RangeError("Trying to access beyond buffer length")}function R(t,e,r,n,i,a){if(!o.isBuffer(t))throw new TypeError("buffer must be a Buffer instance");if(e>i||a>e)throw new RangeError("value is out of bounds");if(r+n>t.length)throw new RangeError("index out of range")}function j(t,e,r,n){0>e&&(e=65535+e+1);for(var i=0,o=Math.min(t.length-r,2);o>i;i++)t[r+i]=(e&255<<8*(n?i:1-i))>>>8*(n?i:1-i)}function D(t,e,r,n){0>e&&(e=4294967295+e+1);for(var i=0,o=Math.min(t.length-r,4);o>i;i++)t[r+i]=e>>>8*(n?i:3-i)&255}function O(t,e,r,n,i,o){if(r+n>t.length)throw new RangeError("index out of range");if(0>r)throw new RangeError("index out of range")}function F(t,e,r,n,i){return i||O(t,e,r,4,3.4028234663852886e38,-3.4028234663852886e38),Z.write(t,e,r,n,23,4),r+4}function N(t,e,r,n,i){return i||O(t,e,r,8,1.7976931348623157e308,-1.7976931348623157e308),Z.write(t,e,r,n,52,8),r+8}function B(t){if(t=U(t).replace($,""),t.length<2)return"";for(;t.length%4!==0;)t+="=";return t}function U(t){return t.trim?t.trim():t.replace(/^\s+|\s+$/g,"")}function V(t){return 16>t?"0"+t.toString(16):t.toString(16)}function q(t,e){e=e||1/0;for(var r,n=t.length,i=null,o=[],a=0;n>a;a++){if(r=t.charCodeAt(a),r>55295&&57344>r){if(!i){if(r>56319){(e-=3)>-1&&o.push(239,191,189);continue}if(a+1===n){(e-=3)>-1&&o.push(239,191,189);continue}i=r;continue}if(56320>r){(e-=3)>-1&&o.push(239,191,189),i=r;continue}r=(i-55296<<10|r-56320)+65536}else i&&(e-=3)>-1&&o.push(239,191,189);if(i=null,128>r){if((e-=1)<0)break;o.push(r)}else if(2048>r){if((e-=2)<0)break;o.push(r>>6|192,63&r|128)}else if(65536>r){if((e-=3)<0)break;o.push(r>>12|224,r>>6&63|128,63&r|128)}else{if(!(1114112>r))throw new Error("Invalid code point");if((e-=4)<0)break;o.push(r>>18|240,r>>12&63|128,r>>6&63|128,63&r|128)}}return o}function G(t){for(var e=[],r=0;r<t.length;r++)e.push(255&t.charCodeAt(r));return e}function H(t,e){for(var r,n,i,o=[],a=0;a<t.length&&!((e-=2)<0);a++)r=t.charCodeAt(a),n=r>>8,i=r%256,o.push(i),o.push(n);return o}function X(t){return W.toByteArray(B(t))}function Y(t,e,r,n){for(var i=0;n>i&&!(i+r>=e.length||i>=t.length);i++)e[i+r]=t[i];return i}var W=t("base64-js"),Z=t("ieee754"),Q=t("isarray");r.Buffer=o,r.SlowBuffer=v,r.INSPECT_MAX_BYTES=50,o.poolSize=8192;var K={};o.TYPED_ARRAY_SUPPORT=void 0!==e.TYPED_ARRAY_SUPPORT?e.TYPED_ARRAY_SUPPORT:n(),o._augment=function(t){return t.__proto__=o.prototype,t},o.TYPED_ARRAY_SUPPORT?(o.prototype.__proto__=Uint8Array.prototype,o.__proto__=Uint8Array,"undefined"!=typeof Symbol&&Symbol.species&&o[Symbol.species]===o&&Object.defineProperty(o,Symbol.species,{value:null,configurable:!0})):(o.prototype.length=void 0,o.prototype.parent=void 0),o.isBuffer=function(t){return!(null==t||!t._isBuffer)},o.compare=function(t,e){if(!o.isBuffer(t)||!o.isBuffer(e))throw new TypeError("Arguments must be Buffers");if(t===e)return 0;for(var r=t.length,n=e.length,i=0,a=Math.min(r,n);a>i&&t[i]===e[i];)++i;return i!==a&&(r=t[i],n=e[i]),n>r?-1:r>n?1:0},o.isEncoding=function(t){switch(String(t).toLowerCase()){case"hex":case"utf8":case"utf-8":case"ascii":case"binary":case"base64":case"raw":case"ucs2":case"ucs-2":case"utf16le":case"utf-16le":return!0;default:return!1}},o.concat=function(t,e){if(!Q(t))throw new TypeError("list argument must be an Array of Buffers.");if(0===t.length)return new o(0);var r;if(void 0===e)for(e=0,r=0;r<t.length;r++)e+=t[r].length;var n=new o(e),i=0;for(r=0;r<t.length;r++){var a=t[r];a.copy(n,i),i+=a.length}return n},o.byteLength=y,o.prototype._isBuffer=!0,o.prototype.toString=function(){var t=0|this.length;return 0===t?"":0===arguments.length?E(this,0,t):b.apply(this,arguments)},o.prototype.equals=function(t){if(!o.isBuffer(t))throw new TypeError("Argument must be a Buffer");return this===t?!0:0===o.compare(this,t)},o.prototype.inspect=function(){var t="",e=r.INSPECT_MAX_BYTES;return this.length>0&&(t=this.toString("hex",0,e).match(/.{2}/g).join(" "),this.length>e&&(t+=" ... ")),"<Buffer "+t+">"},o.prototype.compare=function(t){if(!o.isBuffer(t))throw new TypeError("Argument must be a Buffer");return this===t?0:o.compare(this,t)},o.prototype.indexOf=function(t,e){function r(t,e,r){for(var n=-1,i=0;r+i<t.length;i++)if(t[r+i]===e[-1===n?0:i-n]){if(-1===n&&(n=i),i-n+1===e.length)return r+n}else n=-1;return-1}if(e>2147483647?e=2147483647:-2147483648>e&&(e=-2147483648),e>>=0,0===this.length)return-1;if(e>=this.length)return-1;if(0>e&&(e=Math.max(this.length+e,0)),"string"==typeof t)return 0===t.length?-1:String.prototype.indexOf.call(this,t,e);if(o.isBuffer(t))return r(this,t,e);if("number"==typeof t)return o.TYPED_ARRAY_SUPPORT&&"function"===Uint8Array.prototype.indexOf?Uint8Array.prototype.indexOf.call(this,t,e):r(this,[t],e);throw new TypeError("val must be string, number or Buffer")},o.prototype.write=function(t,e,r,n){if(void 0===e)n="utf8",r=this.length,e=0;else if(void 0===r&&"string"==typeof e)n=e,r=this.length,e=0;else if(isFinite(e))e=0|e,isFinite(r)?(r=0|r,void 0===n&&(n="utf8")):(n=r,r=void 0);else{var i=n;n=e,e=0|r,r=i}var o=this.length-e;if((void 0===r||r>o)&&(r=o),t.length>0&&(0>r||0>e)||e>this.length)throw new RangeError("attempt to write outside buffer bounds");n||(n="utf8");for(var a=!1;;)switch(n){case"hex":return x(this,t,e,r);case"utf8":case"utf-8":return _(this,t,e,r);case"ascii":return w(this,t,e,r);case"binary":return M(this,t,e,r);case"base64":return k(this,t,e,r);case"ucs2":case"ucs-2":case"utf16le":case"utf-16le":return A(this,t,e,r);default:if(a)throw new TypeError("Unknown encoding: "+n);n=(""+n).toLowerCase(),a=!0}},o.prototype.toJSON=function(){return{type:"Buffer",data:Array.prototype.slice.call(this._arr||this,0)}};var J=4096;o.prototype.slice=function(t,e){var r=this.length;t=~~t,e=void 0===e?r:~~e,0>t?(t+=r,0>t&&(t=0)):t>r&&(t=r),0>e?(e+=r,0>e&&(e=0)):e>r&&(e=r),t>e&&(e=t);var n;if(o.TYPED_ARRAY_SUPPORT)n=this.subarray(t,e),n.__proto__=o.prototype;else{var i=e-t;n=new o(i,void 0);for(var a=0;i>a;a++)n[a]=this[a+t]}return n.length&&(n.parent=this.parent||this),n},o.prototype.readUIntLE=function(t,e,r){t=0|t,e=0|e,r||C(t,e,this.length);for(var n=this[t],i=1,o=0;++o<e&&(i*=256);)n+=this[t+o]*i;return n},o.prototype.readUIntBE=function(t,e,r){t=0|t,e=0|e,r||C(t,e,this.length);for(var n=this[t+--e],i=1;e>0&&(i*=256);)n+=this[t+--e]*i;return n},o.prototype.readUInt8=function(t,e){return e||C(t,1,this.length),this[t]},o.prototype.readUInt16LE=function(t,e){return e||C(t,2,this.length),this[t]|this[t+1]<<8},o.prototype.readUInt16BE=function(t,e){return e||C(t,2,this.length),this[t]<<8|this[t+1]},o.prototype.readUInt32LE=function(t,e){return e||C(t,4,this.length),(this[t]|this[t+1]<<8|this[t+2]<<16)+16777216*this[t+3]},o.prototype.readUInt32BE=function(t,e){return e||C(t,4,this.length),16777216*this[t]+(this[t+1]<<16|this[t+2]<<8|this[t+3])},o.prototype.readIntLE=function(t,e,r){t=0|t,e=0|e,r||C(t,e,this.length);for(var n=this[t],i=1,o=0;++o<e&&(i*=256);)n+=this[t+o]*i;return i*=128,n>=i&&(n-=Math.pow(2,8*e)),n},o.prototype.readIntBE=function(t,e,r){t=0|t,e=0|e,r||C(t,e,this.length);for(var n=e,i=1,o=this[t+--n];n>0&&(i*=256);)o+=this[t+--n]*i;return i*=128,o>=i&&(o-=Math.pow(2,8*e)),o},o.prototype.readInt8=function(t,e){return e||C(t,1,this.length),128&this[t]?-1*(255-this[t]+1):this[t]},o.prototype.readInt16LE=function(t,e){e||C(t,2,this.length);var r=this[t]|this[t+1]<<8;return 32768&r?4294901760|r:r},o.prototype.readInt16BE=function(t,e){e||C(t,2,this.length);var r=this[t+1]|this[t]<<8;return 32768&r?4294901760|r:r},o.prototype.readInt32LE=function(t,e){return e||C(t,4,this.length),this[t]|this[t+1]<<8|this[t+2]<<16|this[t+3]<<24},o.prototype.readInt32BE=function(t,e){return e||C(t,4,this.length),this[t]<<24|this[t+1]<<16|this[t+2]<<8|this[t+3]},o.prototype.readFloatLE=function(t,e){return e||C(t,4,this.length),Z.read(this,t,!0,23,4)},o.prototype.readFloatBE=function(t,e){return e||C(t,4,this.length),Z.read(this,t,!1,23,4)},o.prototype.readDoubleLE=function(t,e){return e||C(t,8,this.length),Z.read(this,t,!0,52,8)},o.prototype.readDoubleBE=function(t,e){return e||C(t,8,this.length),Z.read(this,t,!1,52,8)},o.prototype.writeUIntLE=function(t,e,r,n){t=+t,e=0|e,r=0|r,n||R(this,t,e,r,Math.pow(2,8*r),0);var i=1,o=0;for(this[e]=255&t;++o<r&&(i*=256);)this[e+o]=t/i&255;return e+r},o.prototype.writeUIntBE=function(t,e,r,n){t=+t,e=0|e,r=0|r,n||R(this,t,e,r,Math.pow(2,8*r),0);var i=r-1,o=1;for(this[e+i]=255&t;--i>=0&&(o*=256);)this[e+i]=t/o&255;return e+r},o.prototype.writeUInt8=function(t,e,r){return t=+t,e=0|e,r||R(this,t,e,1,255,0),o.TYPED_ARRAY_SUPPORT||(t=Math.floor(t)),this[e]=255&t,e+1},o.prototype.writeUInt16LE=function(t,e,r){return t=+t,e=0|e,r||R(this,t,e,2,65535,0),o.TYPED_ARRAY_SUPPORT?(this[e]=255&t,this[e+1]=t>>>8):j(this,t,e,!0),e+2},o.prototype.writeUInt16BE=function(t,e,r){return t=+t,e=0|e,r||R(this,t,e,2,65535,0),o.TYPED_ARRAY_SUPPORT?(this[e]=t>>>8,this[e+1]=255&t):j(this,t,e,!1),e+2},o.prototype.writeUInt32LE=function(t,e,r){return t=+t,e=0|e,r||R(this,t,e,4,4294967295,0),o.TYPED_ARRAY_SUPPORT?(this[e+3]=t>>>24,this[e+2]=t>>>16,this[e+1]=t>>>8,this[e]=255&t):D(this,t,e,!0),e+4},o.prototype.writeUInt32BE=function(t,e,r){return t=+t,e=0|e,r||R(this,t,e,4,4294967295,0),o.TYPED_ARRAY_SUPPORT?(this[e]=t>>>24,this[e+1]=t>>>16,this[e+2]=t>>>8,this[e+3]=255&t):D(this,t,e,!1),e+4},o.prototype.writeIntLE=function(t,e,r,n){if(t=+t,e=0|e,!n){var i=Math.pow(2,8*r-1);R(this,t,e,r,i-1,-i)}var o=0,a=1,s=0>t?1:0;for(this[e]=255&t;++o<r&&(a*=256);)this[e+o]=(t/a>>0)-s&255;return e+r},o.prototype.writeIntBE=function(t,e,r,n){if(t=+t,e=0|e,!n){var i=Math.pow(2,8*r-1);R(this,t,e,r,i-1,-i)}var o=r-1,a=1,s=0>t?1:0;for(this[e+o]=255&t;--o>=0&&(a*=256);)this[e+o]=(t/a>>0)-s&255;return e+r},o.prototype.writeInt8=function(t,e,r){return t=+t,e=0|e,r||R(this,t,e,1,127,-128),o.TYPED_ARRAY_SUPPORT||(t=Math.floor(t)),0>t&&(t=255+t+1),this[e]=255&t,e+1},o.prototype.writeInt16LE=function(t,e,r){return t=+t,e=0|e,r||R(this,t,e,2,32767,-32768),o.TYPED_ARRAY_SUPPORT?(this[e]=255&t,this[e+1]=t>>>8):j(this,t,e,!0),e+2},o.prototype.writeInt16BE=function(t,e,r){return t=+t,e=0|e,r||R(this,t,e,2,32767,-32768),o.TYPED_ARRAY_SUPPORT?(this[e]=t>>>8,this[e+1]=255&t):j(this,t,e,!1),e+2},o.prototype.writeInt32LE=function(t,e,r){return t=+t,e=0|e,r||R(this,t,e,4,2147483647,-2147483648),o.TYPED_ARRAY_SUPPORT?(this[e]=255&t,this[e+1]=t>>>8,this[e+2]=t>>>16,this[e+3]=t>>>24):D(this,t,e,!0),e+4},o.prototype.writeInt32BE=function(t,e,r){return t=+t,e=0|e,r||R(this,t,e,4,2147483647,-2147483648),0>t&&(t=4294967295+t+1),o.TYPED_ARRAY_SUPPORT?(this[e]=t>>>24,this[e+1]=t>>>16,this[e+2]=t>>>8,this[e+3]=255&t):D(this,t,e,!1),e+4},o.prototype.writeFloatLE=function(t,e,r){return F(this,t,e,!0,r)},o.prototype.writeFloatBE=function(t,e,r){return F(this,t,e,!1,r)},o.prototype.writeDoubleLE=function(t,e,r){return N(this,t,e,!0,r)},o.prototype.writeDoubleBE=function(t,e,r){return N(this,t,e,!1,r)},o.prototype.copy=function(t,e,r,n){if(r||(r=0),n||0===n||(n=this.length),e>=t.length&&(e=t.length),e||(e=0),n>0&&r>n&&(n=r),n===r)return 0;if(0===t.length||0===this.length)return 0;if(0>e)throw new RangeError("targetStart out of bounds");
if(0>r||r>=this.length)throw new RangeError("sourceStart out of bounds");if(0>n)throw new RangeError("sourceEnd out of bounds");n>this.length&&(n=this.length),t.length-e<n-r&&(n=t.length-e+r);var i,a=n-r;if(this===t&&e>r&&n>e)for(i=a-1;i>=0;i--)t[i+e]=this[i+r];else if(1e3>a||!o.TYPED_ARRAY_SUPPORT)for(i=0;a>i;i++)t[i+e]=this[i+r];else Uint8Array.prototype.set.call(t,this.subarray(r,r+a),e);return a},o.prototype.fill=function(t,e,r){if(t||(t=0),e||(e=0),r||(r=this.length),e>r)throw new RangeError("end < start");if(r!==e&&0!==this.length){if(0>e||e>=this.length)throw new RangeError("start out of bounds");if(0>r||r>this.length)throw new RangeError("end out of bounds");var n;if("number"==typeof t)for(n=e;r>n;n++)this[n]=t;else{var i=q(t.toString()),o=i.length;for(n=e;r>n;n++)this[n]=i[n%o]}return this}};var $=/[^+\/0-9A-Za-z-_]/g}).call(this,"undefined"!=typeof global?global:"undefined"!=typeof self?self:"undefined"!=typeof window?window:{})},{"base64-js":53,ieee754:54,isarray:55}],53:[function(t,e,r){"use strict";function n(){var t,e="ABCDEFGHIJKLMNOPQRSTUVWXYZabcdefghijklmnopqrstuvwxyz0123456789+/",r=e.length;for(t=0;r>t;t++)l[t]=e[t];for(t=0;r>t;++t)u[e.charCodeAt(t)]=t;u["-".charCodeAt(0)]=62,u["_".charCodeAt(0)]=63}function i(t){var e,r,n,i,o,a,s=t.length;if(s%4>0)throw new Error("Invalid string. Length must be a multiple of 4");o="="===t[s-2]?2:"="===t[s-1]?1:0,a=new c(3*s/4-o),n=o>0?s-4:s;var l=0;for(e=0,r=0;n>e;e+=4,r+=3)i=u[t.charCodeAt(e)]<<18|u[t.charCodeAt(e+1)]<<12|u[t.charCodeAt(e+2)]<<6|u[t.charCodeAt(e+3)],a[l++]=(16711680&i)>>16,a[l++]=(65280&i)>>8,a[l++]=255&i;return 2===o?(i=u[t.charCodeAt(e)]<<2|u[t.charCodeAt(e+1)]>>4,a[l++]=255&i):1===o&&(i=u[t.charCodeAt(e)]<<10|u[t.charCodeAt(e+1)]<<4|u[t.charCodeAt(e+2)]>>2,a[l++]=i>>8&255,a[l++]=255&i),a}function o(t){return l[t>>18&63]+l[t>>12&63]+l[t>>6&63]+l[63&t]}function a(t,e,r){for(var n,i=[],a=e;r>a;a+=3)n=(t[a]<<16)+(t[a+1]<<8)+t[a+2],i.push(o(n));return i.join("")}function s(t){for(var e,r=t.length,n=r%3,i="",o=[],s=16383,u=0,c=r-n;c>u;u+=s)o.push(a(t,u,u+s>c?c:u+s));return 1===n?(e=t[r-1],i+=l[e>>2],i+=l[e<<4&63],i+="=="):2===n&&(e=(t[r-2]<<8)+t[r-1],i+=l[e>>10],i+=l[e>>4&63],i+=l[e<<2&63],i+="="),o.push(i),o.join("")}r.toByteArray=i,r.fromByteArray=s;var l=[],u=[],c="undefined"!=typeof Uint8Array?Uint8Array:Array;n()},{}],54:[function(t,e,r){r.read=function(t,e,r,n,i){var o,a,s=8*i-n-1,l=(1<<s)-1,u=l>>1,c=-7,h=r?i-1:0,f=r?-1:1,p=t[e+h];for(h+=f,o=p&(1<<-c)-1,p>>=-c,c+=s;c>0;o=256*o+t[e+h],h+=f,c-=8);for(a=o&(1<<-c)-1,o>>=-c,c+=n;c>0;a=256*a+t[e+h],h+=f,c-=8);if(0===o)o=1-u;else{if(o===l)return a?NaN:(p?-1:1)*(1/0);a+=Math.pow(2,n),o-=u}return(p?-1:1)*a*Math.pow(2,o-n)},r.write=function(t,e,r,n,i,o){var a,s,l,u=8*o-i-1,c=(1<<u)-1,h=c>>1,f=23===i?Math.pow(2,-24)-Math.pow(2,-77):0,p=n?0:o-1,d=n?1:-1,m=0>e||0===e&&0>1/e?1:0;for(e=Math.abs(e),isNaN(e)||e===1/0?(s=isNaN(e)?1:0,a=c):(a=Math.floor(Math.log(e)/Math.LN2),e*(l=Math.pow(2,-a))<1&&(a--,l*=2),e+=a+h>=1?f/l:f*Math.pow(2,1-h),e*l>=2&&(a++,l/=2),a+h>=c?(s=0,a=c):a+h>=1?(s=(e*l-1)*Math.pow(2,i),a+=h):(s=e*Math.pow(2,h-1)*Math.pow(2,i),a=0));i>=8;t[r+p]=255&s,p+=d,s/=256,i-=8);for(a=a<<i|s,u+=i;u>0;t[r+p]=255&a,p+=d,a/=256,u-=8);t[r+p-d]|=128*m}},{}],55:[function(t,e,r){var n={}.toString;e.exports=Array.isArray||function(t){return"[object Array]"==n.call(t)}},{}],56:[function(t,e,r){function n(){this._events=this._events||{},this._maxListeners=this._maxListeners||void 0}function i(t){return"function"==typeof t}function o(t){return"number"==typeof t}function a(t){return"object"==typeof t&&null!==t}function s(t){return void 0===t}e.exports=n,n.EventEmitter=n,n.prototype._events=void 0,n.prototype._maxListeners=void 0,n.defaultMaxListeners=10,n.prototype.setMaxListeners=function(t){if(!o(t)||0>t||isNaN(t))throw TypeError("n must be a positive number");return this._maxListeners=t,this},n.prototype.emit=function(t){var e,r,n,o,l,u;if(this._events||(this._events={}),"error"===t&&(!this._events.error||a(this._events.error)&&!this._events.error.length)){if(e=arguments[1],e instanceof Error)throw e;throw TypeError('Uncaught, unspecified "error" event.')}if(r=this._events[t],s(r))return!1;if(i(r))switch(arguments.length){case 1:r.call(this);break;case 2:r.call(this,arguments[1]);break;case 3:r.call(this,arguments[1],arguments[2]);break;default:o=Array.prototype.slice.call(arguments,1),r.apply(this,o)}else if(a(r))for(o=Array.prototype.slice.call(arguments,1),u=r.slice(),n=u.length,l=0;n>l;l++)u[l].apply(this,o);return!0},n.prototype.addListener=function(t,e){var r;if(!i(e))throw TypeError("listener must be a function");return this._events||(this._events={}),this._events.newListener&&this.emit("newListener",t,i(e.listener)?e.listener:e),this._events[t]?a(this._events[t])?this._events[t].push(e):this._events[t]=[this._events[t],e]:this._events[t]=e,a(this._events[t])&&!this._events[t].warned&&(r=s(this._maxListeners)?n.defaultMaxListeners:this._maxListeners,r&&r>0&&this._events[t].length>r&&(this._events[t].warned=!0,console.error("(node) warning: possible EventEmitter memory leak detected. %d listeners added. Use emitter.setMaxListeners() to increase limit.",this._events[t].length),"function"==typeof console.trace&&console.trace())),this},n.prototype.on=n.prototype.addListener,n.prototype.once=function(t,e){function r(){this.removeListener(t,r),n||(n=!0,e.apply(this,arguments))}if(!i(e))throw TypeError("listener must be a function");var n=!1;return r.listener=e,this.on(t,r),this},n.prototype.removeListener=function(t,e){var r,n,o,s;if(!i(e))throw TypeError("listener must be a function");if(!this._events||!this._events[t])return this;if(r=this._events[t],o=r.length,n=-1,r===e||i(r.listener)&&r.listener===e)delete this._events[t],this._events.removeListener&&this.emit("removeListener",t,e);else if(a(r)){for(s=o;s-- >0;)if(r[s]===e||r[s].listener&&r[s].listener===e){n=s;break}if(0>n)return this;1===r.length?(r.length=0,delete this._events[t]):r.splice(n,1),this._events.removeListener&&this.emit("removeListener",t,e)}return this},n.prototype.removeAllListeners=function(t){var e,r;if(!this._events)return this;if(!this._events.removeListener)return 0===arguments.length?this._events={}:this._events[t]&&delete this._events[t],this;if(0===arguments.length){for(e in this._events)"removeListener"!==e&&this.removeAllListeners(e);return this.removeAllListeners("removeListener"),this._events={},this}if(r=this._events[t],i(r))this.removeListener(t,r);else if(r)for(;r.length;)this.removeListener(t,r[r.length-1]);return delete this._events[t],this},n.prototype.listeners=function(t){var e;return e=this._events&&this._events[t]?i(this._events[t])?[this._events[t]]:this._events[t].slice():[]},n.prototype.listenerCount=function(t){if(this._events){var e=this._events[t];if(i(e))return 1;if(e)return e.length}return 0},n.listenerCount=function(t,e){return t.listenerCount(e)}},{}],57:[function(t,e,r){"function"==typeof Object.create?e.exports=function(t,e){t.super_=e,t.prototype=Object.create(e.prototype,{constructor:{value:t,enumerable:!1,writable:!0,configurable:!0}})}:e.exports=function(t,e){t.super_=e;var r=function(){};r.prototype=e.prototype,t.prototype=new r,t.prototype.constructor=t}},{}],58:[function(t,e,r){(function(t){function e(t,e){for(var r=0,n=t.length-1;n>=0;n--){var i=t[n];"."===i?t.splice(n,1):".."===i?(t.splice(n,1),r++):r&&(t.splice(n,1),r--)}if(e)for(;r--;r)t.unshift("..");return t}function n(t,e){if(t.filter)return t.filter(e);for(var r=[],n=0;n<t.length;n++)e(t[n],n,t)&&r.push(t[n]);return r}var i=/^(\/?|)([\s\S]*?)((?:\.{1,2}|[^\/]+?|)(\.[^.\/]*|))(?:[\/]*)$/,o=function(t){return i.exec(t).slice(1)};r.resolve=function(){for(var r="",i=!1,o=arguments.length-1;o>=-1&&!i;o--){var a=o>=0?arguments[o]:t.cwd();if("string"!=typeof a)throw new TypeError("Arguments to path.resolve must be strings");a&&(r=a+"/"+r,i="/"===a.charAt(0))}return r=e(n(r.split("/"),function(t){return!!t}),!i).join("/"),(i?"/":"")+r||"."},r.normalize=function(t){var i=r.isAbsolute(t),o="/"===a(t,-1);return t=e(n(t.split("/"),function(t){return!!t}),!i).join("/"),t||i||(t="."),t&&o&&(t+="/"),(i?"/":"")+t},r.isAbsolute=function(t){return"/"===t.charAt(0)},r.join=function(){var t=Array.prototype.slice.call(arguments,0);return r.normalize(n(t,function(t,e){if("string"!=typeof t)throw new TypeError("Arguments to path.join must be strings");return t}).join("/"))},r.relative=function(t,e){function n(t){for(var e=0;e<t.length&&""===t[e];e++);for(var r=t.length-1;r>=0&&""===t[r];r--);return e>r?[]:t.slice(e,r-e+1)}t=r.resolve(t).substr(1),e=r.resolve(e).substr(1);for(var i=n(t.split("/")),o=n(e.split("/")),a=Math.min(i.length,o.length),s=a,l=0;a>l;l++)if(i[l]!==o[l]){s=l;break}for(var u=[],l=s;l<i.length;l++)u.push("..");return u=u.concat(o.slice(s)),u.join("/")},r.sep="/",r.delimiter=":",r.dirname=function(t){var e=o(t),r=e[0],n=e[1];return r||n?(n&&(n=n.substr(0,n.length-1)),r+n):"."},r.basename=function(t,e){var r=o(t)[2];return e&&r.substr(-1*e.length)===e&&(r=r.substr(0,r.length-e.length)),r},r.extname=function(t){return o(t)[3]};var a="b"==="ab".substr(-1)?function(t,e,r){return t.substr(e,r)}:function(t,e,r){return 0>e&&(e=t.length+e),t.substr(e,r)}}).call(this,t("_process"))},{_process:59}],59:[function(t,e,r){function n(){c=!1,s.length?u=s.concat(u):h=-1,u.length&&i()}function i(){if(!c){var t=setTimeout(n);c=!0;for(var e=u.length;e;){for(s=u,u=[];++h<e;)s&&s[h].run();h=-1,e=u.length}s=null,c=!1,clearTimeout(t)}}function o(t,e){this.fun=t,this.array=e}function a(){}var s,l=e.exports={},u=[],c=!1,h=-1;l.nextTick=function(t){var e=new Array(arguments.length-1);if(arguments.length>1)for(var r=1;r<arguments.length;r++)e[r-1]=arguments[r];u.push(new o(t,e)),1!==u.length||c||setTimeout(i,0)},o.prototype.run=function(){this.fun.apply(null,this.array)},l.title="browser",l.browser=!0,l.env={},l.argv=[],l.version="",l.versions={},l.on=a,l.addListener=a,l.once=a,l.off=a,l.removeListener=a,l.removeAllListeners=a,l.emit=a,l.binding=function(t){throw new Error("process.binding is not supported")},l.cwd=function(){return"/"},l.chdir=function(t){throw new Error("process.chdir is not supported")},l.umask=function(){return 0}},{}],60:[function(e,r,n){(function(e){!function(i){function o(t){throw new RangeError(R[t])}function a(t,e){for(var r=t.length,n=[];r--;)n[r]=e(t[r]);return n}function s(t,e){var r=t.split("@"),n="";r.length>1&&(n=r[0]+"@",t=r[1]),t=t.replace(C,".");var i=t.split("."),o=a(i,e).join(".");return n+o}function l(t){for(var e,r,n=[],i=0,o=t.length;o>i;)e=t.charCodeAt(i++),e>=55296&&56319>=e&&o>i?(r=t.charCodeAt(i++),56320==(64512&r)?n.push(((1023&e)<<10)+(1023&r)+65536):(n.push(e),i--)):n.push(e);return n}function u(t){return a(t,function(t){var e="";return t>65535&&(t-=65536,e+=O(t>>>10&1023|55296),t=56320|1023&t),e+=O(t)}).join("")}function c(t){return 10>t-48?t-22:26>t-65?t-65:26>t-97?t-97:M}function h(t,e){return t+22+75*(26>t)-((0!=e)<<5)}function f(t,e,r){var n=0;for(t=r?D(t/E):t>>1,t+=D(t/e);t>j*A>>1;n+=M)t=D(t/j);return D(n+(j+1)*t/(t+T))}function p(t){var e,r,n,i,a,s,l,h,p,d,m=[],g=t.length,v=0,y=L,b=S;for(r=t.lastIndexOf(z),0>r&&(r=0),n=0;r>n;++n)t.charCodeAt(n)>=128&&o("not-basic"),m.push(t.charCodeAt(n));for(i=r>0?r+1:0;g>i;){for(a=v,s=1,l=M;i>=g&&o("invalid-input"),h=c(t.charCodeAt(i++)),(h>=M||h>D((w-v)/s))&&o("overflow"),v+=h*s,p=b>=l?k:l>=b+A?A:l-b,!(p>h);l+=M)d=M-p,s>D(w/d)&&o("overflow"),s*=d;e=m.length+1,b=f(v-a,e,0==a),D(v/e)>w-y&&o("overflow"),y+=D(v/e),v%=e,m.splice(v++,0,y)}return u(m)}function d(t){var e,r,n,i,a,s,u,c,p,d,m,g,v,y,b,x=[];for(t=l(t),g=t.length,e=L,r=0,a=S,s=0;g>s;++s)m=t[s],128>m&&x.push(O(m));for(n=i=x.length,i&&x.push(z);g>n;){for(u=w,s=0;g>s;++s)m=t[s],m>=e&&u>m&&(u=m);for(v=n+1,u-e>D((w-r)/v)&&o("overflow"),r+=(u-e)*v,e=u,s=0;g>s;++s)if(m=t[s],e>m&&++r>w&&o("overflow"),m==e){for(c=r,p=M;d=a>=p?k:p>=a+A?A:p-a,!(d>c);p+=M)b=c-d,y=M-d,x.push(O(h(d+b%y,0))),c=D(b/y);x.push(O(h(c,0))),a=f(r,v,n==i),r=0,++n}++r,++e}return x.join("")}function m(t){return s(t,function(t){return I.test(t)?p(t.slice(4).toLowerCase()):t})}function g(t){return s(t,function(t){return P.test(t)?"xn--"+d(t):t})}var v="object"==typeof n&&n&&!n.nodeType&&n,y="object"==typeof r&&r&&!r.nodeType&&r,b="object"==typeof e&&e;b.global!==b&&b.window!==b&&b.self!==b||(i=b);var x,_,w=2147483647,M=36,k=1,A=26,T=38,E=700,S=72,L=128,z="-",I=/^xn--/,P=/[^\x20-\x7E]/,C=/[\x2E\u3002\uFF0E\uFF61]/g,R={overflow:"Overflow: input needs wider integers to process","not-basic":"Illegal input >= 0x80 (not a basic code point)","invalid-input":"Invalid input"},j=M-k,D=Math.floor,O=String.fromCharCode;if(x={version:"1.3.2",ucs2:{decode:l,encode:u},decode:p,encode:d,toASCII:g,toUnicode:m},"function"==typeof t&&"object"==typeof t.amd&&t.amd)t("punycode",function(){return x});else if(v&&y)if(r.exports==v)y.exports=x;else for(_ in x)x.hasOwnProperty(_)&&(v[_]=x[_]);else i.punycode=x}(this)}).call(this,"undefined"!=typeof global?global:"undefined"!=typeof self?self:"undefined"!=typeof window?window:{})},{}],61:[function(t,e,r){"use strict";function n(t,e){return Object.prototype.hasOwnProperty.call(t,e)}e.exports=function(t,e,r,o){e=e||"&",r=r||"=";var a={};if("string"!=typeof t||0===t.length)return a;var s=/\+/g;t=t.split(e);var l=1e3;o&&"number"==typeof o.maxKeys&&(l=o.maxKeys);var u=t.length;l>0&&u>l&&(u=l);for(var c=0;u>c;++c){var h,f,p,d,m=t[c].replace(s,"%20"),g=m.indexOf(r);g>=0?(h=m.substr(0,g),f=m.substr(g+1)):(h=m,f=""),p=decodeURIComponent(h),d=decodeURIComponent(f),n(a,p)?i(a[p])?a[p].push(d):a[p]=[a[p],d]:a[p]=d}return a};var i=Array.isArray||function(t){return"[object Array]"===Object.prototype.toString.call(t)}},{}],62:[function(t,e,r){"use strict";function n(t,e){if(t.map)return t.map(e);for(var r=[],n=0;n<t.length;n++)r.push(e(t[n],n));return r}var i=function(t){switch(typeof t){case"string":return t;case"boolean":return t?"true":"false";case"number":return isFinite(t)?t:"";default:return""}};e.exports=function(t,e,r,s){return e=e||"&",r=r||"=",null===t&&(t=void 0),"object"==typeof t?n(a(t),function(a){var s=encodeURIComponent(i(a))+r;return o(t[a])?n(t[a],function(t){return s+encodeURIComponent(i(t))}).join(e):s+encodeURIComponent(i(t[a]))}).join(e):s?encodeURIComponent(i(s))+r+encodeURIComponent(i(t)):""};var o=Array.isArray||function(t){return"[object Array]"===Object.prototype.toString.call(t)},a=Object.keys||function(t){var e=[];for(var r in t)Object.prototype.hasOwnProperty.call(t,r)&&e.push(r);return e}},{}],63:[function(t,e,r){"use strict";r.decode=r.parse=t("./decode"),r.encode=r.stringify=t("./encode")},{"./decode":61,"./encode":62}],64:[function(t,e,r){"use strict";function n(){this.protocol=null,this.slashes=null,this.auth=null,this.host=null,this.port=null,this.hostname=null,this.hash=null,this.search=null,this.query=null,this.pathname=null,this.path=null,this.href=null}function i(t,e,r){if(t&&u.isObject(t)&&t instanceof n)return t;var i=new n;return i.parse(t,e,r),i}function o(t){return u.isString(t)&&(t=i(t)),t instanceof n?t.format():n.prototype.format.call(t)}function a(t,e){return i(t,!1,!0).resolve(e)}function s(t,e){return t?i(t,!1,!0).resolveObject(e):e}var l=t("punycode"),u=t("./util");r.parse=i,r.resolve=a,r.resolveObject=s,r.format=o,r.Url=n;var c=/^([a-z0-9.+-]+:)/i,h=/:[0-9]*$/,f=/^(\/\/?(?!\/)[^\?\s]*)(\?[^\s]*)?$/,p=["<",">",'"',"`"," ","\r","\n","	"],d=["{","}","|","\\","^","`"].concat(p),m=["'"].concat(d),g=["%","/","?",";","#"].concat(m),v=["/","?","#"],y=255,b=/^[+a-z0-9A-Z_-]{0,63}$/,x=/^([+a-z0-9A-Z_-]{0,63})(.*)$/,_={javascript:!0,"javascript:":!0},w={javascript:!0,"javascript:":!0},M={http:!0,https:!0,ftp:!0,gopher:!0,file:!0,"http:":!0,"https:":!0,"ftp:":!0,"gopher:":!0,"file:":!0},k=t("querystring");n.prototype.parse=function(t,e,r){if(!u.isString(t))throw new TypeError("Parameter 'url' must be a string, not "+typeof t);var n=t.indexOf("?"),i=-1!==n&&n<t.indexOf("#")?"?":"#",o=t.split(i),a=/\\/g;o[0]=o[0].replace(a,"/"),t=o.join(i);var s=t;if(s=s.trim(),!r&&1===t.split("#").length){var h=f.exec(s);if(h)return this.path=s,this.href=s,this.pathname=h[1],h[2]?(this.search=h[2],e?this.query=k.parse(this.search.substr(1)):this.query=this.search.substr(1)):e&&(this.search="",this.query={}),this}var p=c.exec(s);if(p){p=p[0];var d=p.toLowerCase();this.protocol=d,s=s.substr(p.length)}if(r||p||s.match(/^\/\/[^@\/]+@[^@\/]+/)){var A="//"===s.substr(0,2);!A||p&&w[p]||(s=s.substr(2),this.slashes=!0)}if(!w[p]&&(A||p&&!M[p])){for(var T=-1,E=0;E<v.length;E++){var S=s.indexOf(v[E]);-1!==S&&(-1===T||T>S)&&(T=S)}var L,z;z=-1===T?s.lastIndexOf("@"):s.lastIndexOf("@",T),-1!==z&&(L=s.slice(0,z),s=s.slice(z+1),this.auth=decodeURIComponent(L)),T=-1;for(var E=0;E<g.length;E++){var S=s.indexOf(g[E]);-1!==S&&(-1===T||T>S)&&(T=S)}-1===T&&(T=s.length),this.host=s.slice(0,T),s=s.slice(T),this.parseHost(),this.hostname=this.hostname||"";var I="["===this.hostname[0]&&"]"===this.hostname[this.hostname.length-1];if(!I)for(var P=this.hostname.split(/\./),E=0,C=P.length;C>E;E++){var R=P[E];if(R&&!R.match(b)){for(var j="",D=0,O=R.length;O>D;D++)j+=R.charCodeAt(D)>127?"x":R[D];if(!j.match(b)){var F=P.slice(0,E),N=P.slice(E+1),B=R.match(x);B&&(F.push(B[1]),N.unshift(B[2])),N.length&&(s="/"+N.join(".")+s),this.hostname=F.join(".");break}}}this.hostname.length>y?this.hostname="":this.hostname=this.hostname.toLowerCase(),I||(this.hostname=l.toASCII(this.hostname));var U=this.port?":"+this.port:"",V=this.hostname||"";this.host=V+U,this.href+=this.host,I&&(this.hostname=this.hostname.substr(1,this.hostname.length-2),"/"!==s[0]&&(s="/"+s))}if(!_[d])for(var E=0,C=m.length;C>E;E++){var q=m[E];if(-1!==s.indexOf(q)){var G=encodeURIComponent(q);G===q&&(G=escape(q)),s=s.split(q).join(G)}}var H=s.indexOf("#");-1!==H&&(this.hash=s.substr(H),s=s.slice(0,H));var X=s.indexOf("?");if(-1!==X?(this.search=s.substr(X),this.query=s.substr(X+1),e&&(this.query=k.parse(this.query)),s=s.slice(0,X)):e&&(this.search="",this.query={}),s&&(this.pathname=s),M[d]&&this.hostname&&!this.pathname&&(this.pathname="/"),this.pathname||this.search){var U=this.pathname||"",Y=this.search||"";this.path=U+Y}return this.href=this.format(),this},n.prototype.format=function(){var t=this.auth||"";t&&(t=encodeURIComponent(t),t=t.replace(/%3A/i,":"),t+="@");var e=this.protocol||"",r=this.pathname||"",n=this.hash||"",i=!1,o="";this.host?i=t+this.host:this.hostname&&(i=t+(-1===this.hostname.indexOf(":")?this.hostname:"["+this.hostname+"]"),this.port&&(i+=":"+this.port)),this.query&&u.isObject(this.query)&&Object.keys(this.query).length&&(o=k.stringify(this.query));var a=this.search||o&&"?"+o||"";return e&&":"!==e.substr(-1)&&(e+=":"),this.slashes||(!e||M[e])&&i!==!1?(i="//"+(i||""),r&&"/"!==r.charAt(0)&&(r="/"+r)):i||(i=""),n&&"#"!==n.charAt(0)&&(n="#"+n),a&&"?"!==a.charAt(0)&&(a="?"+a),r=r.replace(/[?#]/g,function(t){return encodeURIComponent(t)}),a=a.replace("#","%23"),e+i+r+a+n},n.prototype.resolve=function(t){return this.resolveObject(i(t,!1,!0)).format()},n.prototype.resolveObject=function(t){if(u.isString(t)){var e=new n;e.parse(t,!1,!0),t=e}for(var r=new n,i=Object.keys(this),o=0;o<i.length;o++){var a=i[o];r[a]=this[a]}if(r.hash=t.hash,""===t.href)return r.href=r.format(),r;if(t.slashes&&!t.protocol){for(var s=Object.keys(t),l=0;l<s.length;l++){var c=s[l];"protocol"!==c&&(r[c]=t[c])}return M[r.protocol]&&r.hostname&&!r.pathname&&(r.path=r.pathname="/"),r.href=r.format(),r}if(t.protocol&&t.protocol!==r.protocol){if(!M[t.protocol]){for(var h=Object.keys(t),f=0;f<h.length;f++){var p=h[f];r[p]=t[p]}return r.href=r.format(),r}if(r.protocol=t.protocol,t.host||w[t.protocol])r.pathname=t.pathname;else{for(var d=(t.pathname||"").split("/");d.length&&!(t.host=d.shift()););t.host||(t.host=""),t.hostname||(t.hostname=""),""!==d[0]&&d.unshift(""),d.length<2&&d.unshift(""),r.pathname=d.join("/")}if(r.search=t.search,r.query=t.query,r.host=t.host||"",r.auth=t.auth,r.hostname=t.hostname||t.host,r.port=t.port,r.pathname||r.search){var m=r.pathname||"",g=r.search||"";r.path=m+g}return r.slashes=r.slashes||t.slashes,r.href=r.format(),r}var v=r.pathname&&"/"===r.pathname.charAt(0),y=t.host||t.pathname&&"/"===t.pathname.charAt(0),b=y||v||r.host&&t.pathname,x=b,_=r.pathname&&r.pathname.split("/")||[],d=t.pathname&&t.pathname.split("/")||[],k=r.protocol&&!M[r.protocol];if(k&&(r.hostname="",r.port=null,r.host&&(""===_[0]?_[0]=r.host:_.unshift(r.host)),r.host="",t.protocol&&(t.hostname=null,t.port=null,t.host&&(""===d[0]?d[0]=t.host:d.unshift(t.host)),t.host=null),b=b&&(""===d[0]||""===_[0])),y)r.host=t.host||""===t.host?t.host:r.host,r.hostname=t.hostname||""===t.hostname?t.hostname:r.hostname,r.search=t.search,r.query=t.query,_=d;else if(d.length)_||(_=[]),_.pop(),_=_.concat(d),r.search=t.search,r.query=t.query;else if(!u.isNullOrUndefined(t.search)){if(k){r.hostname=r.host=_.shift();var A=r.host&&r.host.indexOf("@")>0?r.host.split("@"):!1;A&&(r.auth=A.shift(),r.host=r.hostname=A.shift())}return r.search=t.search,r.query=t.query,u.isNull(r.pathname)&&u.isNull(r.search)||(r.path=(r.pathname?r.pathname:"")+(r.search?r.search:"")),r.href=r.format(),r}if(!_.length)return r.pathname=null,r.search?r.path="/"+r.search:r.path=null,r.href=r.format(),r;for(var T=_.slice(-1)[0],E=(r.host||t.host||_.length>1)&&("."===T||".."===T)||""===T,S=0,L=_.length;L>=0;L--)T=_[L],"."===T?_.splice(L,1):".."===T?(_.splice(L,1),S++):S&&(_.splice(L,1),S--);if(!b&&!x)for(;S--;S)_.unshift("..");!b||""===_[0]||_[0]&&"/"===_[0].charAt(0)||_.unshift(""),E&&"/"!==_.join("/").substr(-1)&&_.push("");var z=""===_[0]||_[0]&&"/"===_[0].charAt(0);if(k){r.hostname=r.host=z?"":_.length?_.shift():"";var A=r.host&&r.host.indexOf("@")>0?r.host.split("@"):!1;A&&(r.auth=A.shift(),r.host=r.hostname=A.shift())}return b=b||r.host&&_.length,b&&!z&&_.unshift(""),_.length?r.pathname=_.join("/"):(r.pathname=null,r.path=null),u.isNull(r.pathname)&&u.isNull(r.search)||(r.path=(r.pathname?r.pathname:"")+(r.search?r.search:"")),r.auth=t.auth||r.auth,r.slashes=r.slashes||t.slashes,r.href=r.format(),r},n.prototype.parseHost=function(){var t=this.host,e=h.exec(t);e&&(e=e[0],":"!==e&&(this.port=e.substr(1)),t=t.substr(0,t.length-e.length)),t&&(this.hostname=t)}},{"./util":65,punycode:60,querystring:63}],65:[function(t,e,r){"use strict";e.exports={isString:function(t){return"string"==typeof t},isObject:function(t){return"object"==typeof t&&null!==t},isNull:function(t){return null===t},isNullOrUndefined:function(t){return null==t}}},{}],66:[function(t,e,r){e.exports=function(t){return t&&"object"==typeof t&&"function"==typeof t.copy&&"function"==typeof t.fill&&"function"==typeof t.readUInt8}},{}],67:[function(t,e,r){(function(e,n){function i(t,e){var n={seen:[],stylize:a};return arguments.length>=3&&(n.depth=arguments[2]),arguments.length>=4&&(n.colors=arguments[3]),m(e)?n.showHidden=e:e&&r._extend(n,e),_(n.showHidden)&&(n.showHidden=!1),_(n.depth)&&(n.depth=2),_(n.colors)&&(n.colors=!1),_(n.customInspect)&&(n.customInspect=!0),n.colors&&(n.stylize=o),l(n,t,n.depth)}function o(t,e){var r=i.styles[e];return r?"["+i.colors[r][0]+"m"+t+"["+i.colors[r][1]+"m":t}function a(t,e){return t}function s(t){var e={};return t.forEach(function(t,r){e[t]=!0}),e}function l(t,e,n){if(t.customInspect&&e&&T(e.inspect)&&e.inspect!==r.inspect&&(!e.constructor||e.constructor.prototype!==e)){var i=e.inspect(n,t);return b(i)||(i=l(t,i,n)),i}var o=u(t,e);if(o)return o;var a=Object.keys(e),m=s(a);if(t.showHidden&&(a=Object.getOwnPropertyNames(e)),A(e)&&(a.indexOf("message")>=0||a.indexOf("description")>=0))return c(e);if(0===a.length){if(T(e)){var g=e.name?": "+e.name:"";return t.stylize("[Function"+g+"]","special")}if(w(e))return t.stylize(RegExp.prototype.toString.call(e),"regexp");if(k(e))return t.stylize(Date.prototype.toString.call(e),"date");if(A(e))return c(e)}var v="",y=!1,x=["{","}"];if(d(e)&&(y=!0,x=["[","]"]),T(e)){var _=e.name?": "+e.name:"";v=" [Function"+_+"]"}if(w(e)&&(v=" "+RegExp.prototype.toString.call(e)),k(e)&&(v=" "+Date.prototype.toUTCString.call(e)),A(e)&&(v=" "+c(e)),0===a.length&&(!y||0==e.length))return x[0]+v+x[1];if(0>n)return w(e)?t.stylize(RegExp.prototype.toString.call(e),"regexp"):t.stylize("[Object]","special");t.seen.push(e);var M;return M=y?h(t,e,n,m,a):a.map(function(r){return f(t,e,n,m,r,y)}),t.seen.pop(),p(M,v,x)}function u(t,e){if(_(e))return t.stylize("undefined","undefined");if(b(e)){var r="'"+JSON.stringify(e).replace(/^"|"$/g,"").replace(/'/g,"\\'").replace(/\\"/g,'"')+"'";return t.stylize(r,"string")}return y(e)?t.stylize(""+e,"number"):m(e)?t.stylize(""+e,"boolean"):g(e)?t.stylize("null","null"):void 0}function c(t){return"["+Error.prototype.toString.call(t)+"]"}function h(t,e,r,n,i){for(var o=[],a=0,s=e.length;s>a;++a)I(e,String(a))?o.push(f(t,e,r,n,String(a),!0)):o.push("");return i.forEach(function(i){i.match(/^\d+$/)||o.push(f(t,e,r,n,i,!0))}),o}function f(t,e,r,n,i,o){var a,s,u;if(u=Object.getOwnPropertyDescriptor(e,i)||{value:e[i]},u.get?s=u.set?t.stylize("[Getter/Setter]","special"):t.stylize("[Getter]","special"):u.set&&(s=t.stylize("[Setter]","special")),I(n,i)||(a="["+i+"]"),s||(t.seen.indexOf(u.value)<0?(s=g(r)?l(t,u.value,null):l(t,u.value,r-1),s.indexOf("\n")>-1&&(s=o?s.split("\n").map(function(t){return"  "+t}).join("\n").substr(2):"\n"+s.split("\n").map(function(t){return"   "+t}).join("\n"))):s=t.stylize("[Circular]","special")),_(a)){if(o&&i.match(/^\d+$/))return s;a=JSON.stringify(""+i),a.match(/^"([a-zA-Z_][a-zA-Z_0-9]*)"$/)?(a=a.substr(1,a.length-2),a=t.stylize(a,"name")):(a=a.replace(/'/g,"\\'").replace(/\\"/g,'"').replace(/(^"|"$)/g,"'"),a=t.stylize(a,"string"))}return a+": "+s}function p(t,e,r){var n=0,i=t.reduce(function(t,e){return n++,e.indexOf("\n")>=0&&n++,t+e.replace(/\u001b\[\d\d?m/g,"").length+1},0);return i>60?r[0]+(""===e?"":e+"\n ")+" "+t.join(",\n  ")+" "+r[1]:r[0]+e+" "+t.join(", ")+" "+r[1]}function d(t){return Array.isArray(t)}function m(t){return"boolean"==typeof t}function g(t){return null===t}function v(t){return null==t}function y(t){return"number"==typeof t}function b(t){return"string"==typeof t}function x(t){return"symbol"==typeof t}function _(t){return void 0===t}function w(t){return M(t)&&"[object RegExp]"===S(t)}function M(t){return"object"==typeof t&&null!==t}function k(t){return M(t)&&"[object Date]"===S(t)}function A(t){return M(t)&&("[object Error]"===S(t)||t instanceof Error)}function T(t){return"function"==typeof t}function E(t){return null===t||"boolean"==typeof t||"number"==typeof t||"string"==typeof t||"symbol"==typeof t||"undefined"==typeof t}function S(t){return Object.prototype.toString.call(t)}function L(t){return 10>t?"0"+t.toString(10):t.toString(10)}function z(){var t=new Date,e=[L(t.getHours()),L(t.getMinutes()),L(t.getSeconds())].join(":");return[t.getDate(),j[t.getMonth()],e].join(" ")}function I(t,e){return Object.prototype.hasOwnProperty.call(t,e)}var P=/%[sdj%]/g;r.format=function(t){if(!b(t)){for(var e=[],r=0;r<arguments.length;r++)e.push(i(arguments[r]));return e.join(" ")}for(var r=1,n=arguments,o=n.length,a=String(t).replace(P,function(t){if("%%"===t)return"%";if(r>=o)return t;switch(t){case"%s":return String(n[r++]);case"%d":return Number(n[r++]);case"%j":try{return JSON.stringify(n[r++])}catch(e){return"[Circular]"}default:return t}}),s=n[r];o>r;s=n[++r])a+=g(s)||!M(s)?" "+s:" "+i(s);return a},r.deprecate=function(t,i){function o(){if(!a){if(e.throwDeprecation)throw new Error(i);e.traceDeprecation?console.trace(i):console.error(i),a=!0}return t.apply(this,arguments)}if(_(n.process))return function(){return r.deprecate(t,i).apply(this,arguments)};if(e.noDeprecation===!0)return t;var a=!1;return o};var C,R={};r.debuglog=function(t){if(_(C)&&(C=e.env.NODE_DEBUG||""),t=t.toUpperCase(),!R[t])if(new RegExp("\\b"+t+"\\b","i").test(C)){var n=e.pid;R[t]=function(){var e=r.format.apply(r,arguments);console.error("%s %d: %s",t,n,e)}}else R[t]=function(){};return R[t]},r.inspect=i,i.colors={bold:[1,22],italic:[3,23],underline:[4,24],inverse:[7,27],white:[37,39],grey:[90,39],black:[30,39],blue:[34,39],cyan:[36,39],green:[32,39],magenta:[35,39],red:[31,39],yellow:[33,39]},i.styles={special:"cyan",number:"yellow","boolean":"yellow",undefined:"grey","null":"bold",string:"green",date:"magenta",regexp:"red"},r.isArray=d,r.isBoolean=m,r.isNull=g,r.isNullOrUndefined=v,r.isNumber=y,r.isString=b,r.isSymbol=x,r.isUndefined=_,r.isRegExp=w,r.isObject=M,r.isDate=k,r.isError=A,r.isFunction=T,r.isPrimitive=E,r.isBuffer=t("./support/isBuffer");var j=["Jan","Feb","Mar","Apr","May","Jun","Jul","Aug","Sep","Oct","Nov","Dec"];r.log=function(){console.log("%s - %s",z(),r.format.apply(r,arguments))},r.inherits=t("inherits"),r._extend=function(t,e){if(!e||!M(e))return t;for(var r=Object.keys(e),n=r.length;n--;)t[r[n]]=e[r[n]];return t}}).call(this,t("_process"),"undefined"!=typeof global?global:"undefined"!=typeof self?self:"undefined"!=typeof window?window:{})},{"./support/isBuffer":66,_process:59,inherits:57}],68:[function(t,e,r){"use strict";function n(t){return[Math.min(t[0],t[1]),Math.max(t[0],t[1])]}function i(t,e){return t[0]-e[0]||t[1]-e[1]}function o(t){return t.map(n).sort(i)}function a(t,e,r){return e in t?t[e]:r}function s(t,e,r){Array.isArray(e)?(r=r||{},e=e||[]):(r=e||{},e=[]);var n=!!a(r,"delaunay",!0),i=!!a(r,"interior",!0),s=!!a(r,"exterior",!0),f=!!a(r,"infinity",!1);if(!i&&!s||0===t.length)return[];var p=l(t,e);if(n||i!==s||f){for(var d=u(t.length,o(e)),m=0;m<p.length;++m){var g=p[m];d.addTriangle(g[0],g[1],g[2])}return n&&c(t,d),s?i?f?h(d,0,f):d.cells():h(d,1,f):h(d,-1)}return p}var l=t("./lib/monotone"),u=t("./lib/triangulation"),c=t("./lib/delaunay"),h=t("./lib/filter");e.exports=s},{"./lib/delaunay":69,"./lib/filter":70,"./lib/monotone":71,"./lib/triangulation":72}],69:[function(t,e,r){"use strict";function n(t,e,r,n,i,a){var s=e.opposite(n,i);if(!(0>s)){if(n>i){var l=n;n=i,i=l,l=a,a=s,s=l}e.isConstraint(n,i)||o(t[n],t[i],t[a],t[s])<0&&r.push(n,i)}}function i(t,e){for(var r=[],i=t.length,a=e.stars,s=0;i>s;++s)for(var l=a[s],u=1;u<l.length;u+=2){var c=l[u];if(!(s>c||e.isConstraint(s,c))){for(var h=l[u-1],f=-1,p=1;p<l.length;p+=2)if(l[p-1]===c){f=l[p];break}0>f||o(t[s],t[c],t[h],t[f])<0&&r.push(s,c)}}for(;r.length>0;){for(var c=r.pop(),s=r.pop(),h=-1,f=-1,l=a[s],d=1;d<l.length;d+=2){var m=l[d-1],g=l[d];m===c?f=g:g===c&&(h=m)}0>h||0>f||o(t[s],t[c],t[h],t[f])>=0||(e.flip(s,c),n(t,e,r,h,s,f),n(t,e,r,s,f,h),n(t,e,r,f,c,h),n(t,e,r,c,h,f))}}var o=t("robust-in-sphere")[4];t("binary-search-bounds");e.exports=i},{"binary-search-bounds":73,"robust-in-sphere":74}],70:[function(t,e,r){"use strict";function n(t,e,r,n,i,o,a){this.cells=t,this.neighbor=e,this.flags=n,this.constraint=r,this.active=i,this.next=o,this.boundary=a}function i(t,e){return t[0]-e[0]||t[1]-e[1]||t[2]-e[2]}function o(t,e){for(var r=t.cells(),o=r.length,a=0;o>a;++a){var s=r[a],l=s[0],u=s[1],c=s[2];c>u?l>u&&(s[0]=u,s[1]=c,s[2]=l):l>c&&(s[0]=c,s[1]=l,s[2]=u)}r.sort(i);for(var h=new Array(o),a=0;a<h.length;++a)h[a]=0;var f=[],p=[],d=new Array(3*o),m=new Array(3*o),g=null;e&&(g=[]);for(var v=new n(r,d,m,h,f,p,g),a=0;o>a;++a)for(var s=r[a],y=0;3>y;++y){var l=s[y],u=s[(y+1)%3],b=d[3*a+y]=v.locate(u,l,t.opposite(u,l)),x=m[3*a+y]=t.isConstraint(l,u);0>b&&(x?p.push(a):(f.push(a),h[a]=1),e&&g.push([u,l,-1]))}return v}function a(t,e,r){for(var n=0,i=0;i<t.length;++i)e[i]===r&&(t[n++]=t[i]);return t.length=n,t}function s(t,e,r){var n=o(t,r);if(0===e)return r?n.cells.concat(n.boundary):n.cells;for(var i=1,s=n.active,l=n.next,u=n.flags,c=n.cells,h=n.constraint,f=n.neighbor;s.length>0||l.length>0;){for(;s.length>0;){var p=s.pop();if(u[p]!==-i){u[p]=i;for(var d=(c[p],0);3>d;++d){var m=f[3*p+d];m>=0&&0===u[m]&&(h[3*p+d]?l.push(m):(s.push(m),u[m]=i))}}}var g=l;l=s,s=g,l.length=0,i=-i}var v=a(c,u,e);return r?v.concat(n.boundary):v}var l=t("binary-search-bounds");e.exports=s;var u=n.prototype;u.locate=function(){var t=[0,0,0];return function(e,r,n){var o=e,a=r,s=n;return n>r?e>r&&(o=r,a=n,s=e):e>n&&(o=n,a=e,s=r),0>o?-1:(t[0]=o,t[1]=a,t[2]=s,l.eq(this.cells,t,i))}}()},{"binary-search-bounds":73}],71:[function(t,e,r){"use strict";
function n(t,e,r,n,i){this.a=t,this.b=e,this.idx=r,this.lowerIds=n,this.upperIds=i}function i(t,e,r,n){this.a=t,this.b=e,this.type=r,this.idx=n}function o(t,e){var r=t.a[0]-e.a[0]||t.a[1]-e.a[1]||t.type-e.type;return r?r:t.type!==d&&(r=p(t.a,t.b,e.b))?r:t.idx-e.idx}function a(t,e){return p(t.a,t.b,e)}function s(t,e,r,n,i){for(var o=f.lt(e,n,a),s=f.gt(e,n,a),l=o;s>l;++l){for(var u=e[l],c=u.lowerIds,h=c.length;h>1&&p(r[c[h-2]],r[c[h-1]],n)>0;)t.push([c[h-1],c[h-2],i]),h-=1;c.length=h,c.push(i);for(var d=u.upperIds,h=d.length;h>1&&p(r[d[h-2]],r[d[h-1]],n)<0;)t.push([d[h-2],d[h-1],i]),h-=1;d.length=h,d.push(i)}}function l(t,e){var r;return(r=t.a[0]<e.a[0]?p(t.a,t.b,e.a):p(e.b,e.a,t.a))?r:(r=e.b[0]<t.b[0]?p(t.a,t.b,e.b):p(e.b,e.a,t.b),r||t.idx-e.idx)}function u(t,e,r){var i=f.le(t,r,l),o=t[i],a=o.upperIds,s=a[a.length-1];o.upperIds=[s],t.splice(i+1,0,new n(r.a,r.b,r.idx,[s],a))}function c(t,e,r){var n=r.a;r.a=r.b,r.b=n;var i=f.eq(t,r,l),o=t[i],a=t[i-1];a.upperIds=o.upperIds,t.splice(i,1)}function h(t,e){for(var r=t.length,a=e.length,l=[],h=0;r>h;++h)l.push(new i(t[h],null,d,h));for(var h=0;a>h;++h){var f=e[h],p=t[f[0]],v=t[f[1]];p[0]<v[0]?l.push(new i(p,v,g,h),new i(v,p,m,h)):p[0]>v[0]&&l.push(new i(v,p,g,h),new i(p,v,m,h))}l.sort(o);for(var y=l[0].a[0]-(1+Math.abs(l[0].a[0]))*Math.pow(2,-52),b=[new n([y,1],[y,0],-1,[],[],[],[])],x=[],h=0,_=l.length;_>h;++h){var w=l[h],M=w.type;M===d?s(x,b,t,w.a,w.idx):M===g?u(b,t,w):c(b,t,w)}return x}var f=t("binary-search-bounds"),p=t("robust-orientation")[3],d=0,m=1,g=2;e.exports=h},{"binary-search-bounds":73,"robust-orientation":462}],72:[function(t,e,r){"use strict";function n(t,e){this.stars=t,this.edges=e}function i(t,e,r){for(var n=1,i=t.length;i>n;n+=2)if(t[n-1]===e&&t[n]===r)return t[n-1]=t[i-2],t[n]=t[i-1],void(t.length=i-2)}function o(t,e){for(var r=new Array(t),i=0;t>i;++i)r[i]=[];return new n(r,e)}var a=t("binary-search-bounds");e.exports=o;var s=n.prototype;s.isConstraint=function(){function t(t,e){return t[0]-e[0]||t[1]-e[1]}var e=[0,0];return function(r,n){return e[0]=Math.min(r,n),e[1]=Math.max(r,n),a.eq(this.edges,e,t)>=0}}(),s.removeTriangle=function(t,e,r){var n=this.stars;i(n[t],e,r),i(n[e],r,t),i(n[r],t,e)},s.addTriangle=function(t,e,r){var n=this.stars;n[t].push(e,r),n[e].push(r,t),n[r].push(t,e)},s.opposite=function(t,e){for(var r=this.stars[e],n=1,i=r.length;i>n;n+=2)if(r[n]===t)return r[n-1];return-1},s.flip=function(t,e){var r=this.opposite(t,e),n=this.opposite(e,t);this.removeTriangle(t,e,r),this.removeTriangle(e,t,n),this.addTriangle(t,n,r),this.addTriangle(e,r,n)},s.edges=function(){for(var t=this.stars,e=[],r=0,n=t.length;n>r;++r)for(var i=t[r],o=0,a=i.length;a>o;o+=2)e.push([i[o],i[o+1]]);return e},s.cells=function(){for(var t=this.stars,e=[],r=0,n=t.length;n>r;++r)for(var i=t[r],o=0,a=i.length;a>o;o+=2){var s=i[o],l=i[o+1];r<Math.min(s,l)&&e.push([r,s,l])}return e}},{"binary-search-bounds":73}],73:[function(t,e,r){"use strict";function n(t,e,r,n,i){var o=["function ",t,"(a,l,h,",n.join(","),"){",i?"":"var i=",r?"l-1":"h+1",";while(l<=h){var m=(l+h)>>>1,x=a[m]"];return i?e.indexOf("c")<0?o.push(";if(x===y){return m}else if(x<=y){"):o.push(";var p=c(x,y);if(p===0){return m}else if(p<=0){"):o.push(";if(",e,"){i=m;"),r?o.push("l=m+1}else{h=m-1}"):o.push("h=m-1}else{l=m+1}"),o.push("}"),i?o.push("return -1};"):o.push("return i};"),o.join("")}function i(t,e,r,i){var o=new Function([n("A","x"+t+"y",e,["y"],i),n("P","c(x,y)"+t+"0",e,["y","c"],i),"function dispatchBsearch",r,"(a,y,c,l,h){if(typeof(c)==='function'){return P(a,(l===void 0)?0:l|0,(h===void 0)?a.length-1:h|0,y,c)}else{return A(a,(c===void 0)?0:c|0,(l===void 0)?a.length-1:l|0,y)}}return dispatchBsearch",r].join(""));return o()}e.exports={ge:i(">=",!1,"GE"),gt:i(">",!1,"GT"),lt:i("<",!0,"LT"),le:i("<=",!0,"LE"),eq:i("-",!0,"EQ",!0)}},{}],74:[function(t,e,r){"use strict";function n(t,e){for(var r=new Array(t.length-1),n=1;n<t.length;++n)for(var i=r[n-1]=new Array(t.length-1),o=0,a=0;o<t.length;++o)o!==e&&(i[a++]=t[n][o]);return r}function i(t){for(var e=new Array(t),r=0;t>r;++r){e[r]=new Array(t);for(var n=0;t>n;++n)e[r][n]=["m",n,"[",t-r-2,"]"].join("")}return e}function o(t){if(1===t.length)return t[0];if(2===t.length)return["sum(",t[0],",",t[1],")"].join("");var e=t.length>>1;return["sum(",o(t.slice(0,e)),",",o(t.slice(e)),")"].join("")}function a(t,e){if("m"===t.charAt(0)){if("w"===e.charAt(0)){var r=t.split("[");return["w",e.substr(1),"m",r[0].substr(1)].join("")}return["prod(",t,",",e,")"].join("")}return a(e,t)}function s(t){return t&!0?"-":""}function l(t){if(2===t.length)return[["diff(",a(t[0][0],t[1][1]),",",a(t[1][0],t[0][1]),")"].join("")];for(var e=[],r=0;r<t.length;++r)e.push(["scale(",o(l(n(t,r))),",",s(r),t[0][r],")"].join(""));return e}function u(t,e){for(var r=[],n=0;e-2>n;++n)r.push(["prod(m",t,"[",n,"],m",t,"[",n,"])"].join(""));return o(r)}function c(t){for(var e=[],r=[],a=i(t),s=0;t>s;++s)a[0][s]="1",a[t-1][s]="w"+s;for(var s=0;t>s;++s)0===(1&s)?e.push.apply(e,l(n(a,s))):r.push.apply(r,l(n(a,s)));for(var c=o(e),h=o(r),f="exactInSphere"+t,p=[],s=0;t>s;++s)p.push("m"+s);for(var d=["function ",f,"(",p.join(),"){"],s=0;t>s;++s){d.push("var w",s,"=",u(s,t),";");for(var m=0;t>m;++m)m!==s&&d.push("var w",s,"m",m,"=scale(w",s,",m",m,"[0]);")}d.push("var p=",c,",n=",h,",d=diff(p,n);return d[d.length-1];}return ",f);var x=new Function("sum","diff","prod","scale",d.join(""));return x(v,y,g,b)}function h(){return 0}function f(){return 0}function p(){return 0}function d(t){var e=_[t.length];return e||(e=_[t.length]=c(t.length)),e.apply(void 0,t)}function m(){for(;_.length<=x;)_.push(c(_.length));for(var t=[],r=["slow"],n=0;x>=n;++n)t.push("a"+n),r.push("o"+n);for(var i=["function testInSphere(",t.join(),"){switch(arguments.length){case 0:case 1:return 0;"],n=2;x>=n;++n)i.push("case ",n,":return o",n,"(",t.slice(0,n).join(),");");i.push("}var s=new Array(arguments.length);for(var i=0;i<arguments.length;++i){s[i]=arguments[i]};return slow(s);}return testInSphere"),r.push(i.join(""));var o=Function.apply(void 0,r);e.exports=o.apply(void 0,[d].concat(_));for(var n=0;x>=n;++n)e.exports[n]=_[n]}var g=t("two-product"),v=t("robust-sum"),y=t("robust-subtract"),b=t("robust-scale"),x=6,_=[h,f,p];m()},{"robust-scale":463,"robust-subtract":464,"robust-sum":465,"two-product":479}],75:[function(t,e,r){"use strict";function n(t){var e=x(t),r=b(y(e),t);return 0>r?[e,w(e,1/0)]:r>0?[w(e,-(1/0)),e]:[e,e]}function i(t,e){for(var r=new Array(e.length),n=0;n<e.length;++n){var i=e[n],o=t[i[0]],a=t[i[1]];r[n]=[Math.min(o[0],a[0]),Math.min(o[1],a[1]),Math.max(o[0],a[0]),Math.max(o[1],a[1])]}return r}function o(t){for(var e=new Array(t.length),r=0;r<t.length;++r){var n=t[r];e[r]=[n[0],n[1],n[0],n[1]]}return e}function a(t,e,r){var n=[];return g(r,function(r,i){var o=e[r],a=e[i];if(o[0]!==a[0]&&o[0]!==a[1]&&o[1]!==a[0]&&o[1]!==a[1]){var s=t[o[0]],l=t[o[1]],u=t[a[0]],c=t[a[1]];v(s,l,u,c)&&n.push([r,i])}}),n}function s(t,e,r,n){var i=[];return g(r,n,function(r,n){var o=e[r];if(o[0]!==n&&o[1]!==n){var a=t[n],s=t[o[0]],l=t[o[1]];v(s,l,a,a)&&i.push([r,n])}}),i}function l(t,e,r,n,i){function o(e){if(e>=t.length)return a[e-t.length];var r=t[e];return[y(r[0]),y(r[1])]}for(var a=[],s=0;s<r.length;++s){var l=r[s],u=l[0],c=l[1],h=e[u],f=e[c],p=M(_(t[h[0]]),_(t[h[1]]),_(t[f[0]]),_(t[f[1]]));if(p){var d=a.length+t.length;a.push(p),n.push([u,d],[c,d])}}n.sort(function(t,e){if(t[0]!==e[0])return t[0]-e[0];var r=o(t[1]),n=o(e[1]);return b(r[0],n[0])||b(r[1],n[1])});for(var s=n.length-1;s>=0;--s){var m=n[s],u=m[0],g=e[u],v=g[0],x=g[1],w=t[v],k=t[x];if((w[0]-k[0]||w[1]-k[1])<0){var A=v;v=x,x=A}g[0]=v;var T,E=g[1]=m[1];for(i&&(T=g[2]);s>0&&n[s-1][0]===u;){var m=n[--s],S=m[1];i?e.push([E,S,T]):e.push([E,S]),E=S}i?e.push([E,x,T]):e.push([E,x])}return a}function u(t,e,r){for(var i=t.length+e.length,o=new m(i),a=r,s=0;s<e.length;++s){var l=e[s],u=n(l[0]),c=n(l[1]);a.push([u[0],c[0],u[1],c[1]]),t.push([x(l[0]),x(l[1])])}g(a,function(t,e){o.link(t,e)});for(var h=0,f=!0,p=new Array(i),s=0;i>s;++s){var d=o.find(s);d===s?(p[s]=h,t[h++]=t[s]):(f=!1,p[s]=-1)}if(t.length=h,f)return null;for(var s=0;i>s;++s)p[s]<0&&(p[s]=p[o.find(s)]);return p}function c(t,e){return t[0]-e[0]||t[1]-e[1]}function h(t,e){var r=t[0]-e[0]||t[1]-e[1];return r?r:t[2]<e[2]?-1:t[2]>e[2]?1:0}function f(t,e,r){if(0!==t.length){if(e)for(var n=0;n<t.length;++n){var i=t[n],o=e[i[0]],a=e[i[1]];i[0]=Math.min(o,a),i[1]=Math.max(o,a)}else for(var n=0;n<t.length;++n){var i=t[n],o=i[0],a=i[1];i[0]=Math.min(o,a),i[1]=Math.max(o,a)}r?t.sort(h):t.sort(c);for(var s=1,n=1;n<t.length;++n){var l=t[n-1],u=t[n];(u[0]!==l[0]||u[1]!==l[1]||r&&u[2]!==l[2])&&(t[s++]=u)}t.length=s}}function p(t,e,r){var n=i(t,e),c=a(t,e,n),h=o(t),p=s(t,e,n,h),d=l(t,e,c,p,r),m=u(t,d,h);return f(e,m,r),m?!0:c.length>0||p.length>0}function d(t,e,r){var n,i=!1;if(r){n=e;for(var o=new Array(e.length),a=0;a<e.length;++a){var s=e[a];o[a]=[s[0],s[1],r[a]]}e=o}for(;p(t,e,!!r);)i=!0;if(r&&i){n.length=0,r.length=0;for(var a=0;a<e.length;++a){var s=e[a];n.push([s[0],s[1]]),r.push(s[2])}}return i}e.exports=d;var m=t("union-find"),g=t("box-intersect"),v=(t("compare-cell"),t("robust-segment-intersect")),y=t("big-rat"),b=t("big-rat/cmp"),x=t("big-rat/to-float"),_=t("rat-vec"),w=t("nextafter"),M=t("./lib/rat-seg-intersect")},{"./lib/rat-seg-intersect":76,"big-rat":80,"big-rat/cmp":78,"big-rat/to-float":93,"box-intersect":94,"compare-cell":112,nextafter:102,"rat-vec":104,"robust-segment-intersect":107,"union-find":108}],76:[function(t,e,r){"use strict";function n(t,e){return s(o(t[0],e[1]),o(t[1],e[0]))}function i(t,e,r,i){var o=u(e,t),s=u(i,r),f=n(o,s);if(0===l(f))return null;var p=u(t,r),d=n(s,p),m=a(d,f);return c(t,h(o,m))}e.exports=i;var o=t("big-rat/mul"),a=t("big-rat/div"),s=t("big-rat/sub"),l=t("big-rat/sign"),u=t("rat-vec/sub"),c=t("rat-vec/add"),h=t("rat-vec/muls");t("big-rat/to-float")},{"big-rat/div":79,"big-rat/mul":89,"big-rat/sign":91,"big-rat/sub":92,"big-rat/to-float":93,"rat-vec/add":103,"rat-vec/muls":105,"rat-vec/sub":106}],77:[function(t,e,r){"use strict";function n(t,e){return i(t[0].mul(e[1]).add(e[0].mul(t[1])),t[1].mul(e[1]))}var i=t("./lib/rationalize");e.exports=n},{"./lib/rationalize":87}],78:[function(t,e,r){"use strict";function n(t,e){return t[0].mul(e[1]).cmp(e[0].mul(t[1]))}e.exports=n},{}],79:[function(t,e,r){"use strict";function n(t,e){return i(t[0].mul(e[1]),t[1].mul(e[0]))}var i=t("./lib/rationalize");e.exports=n},{"./lib/rationalize":87}],80:[function(t,e,r){"use strict";function n(t,e){if(i(t))return e?u(t,n(e)):[t[0].clone(),t[1].clone()];var r,c,h=0;if(o(t))r=t.clone();else if("string"==typeof t)r=s(t);else{if(0===t)return[a(0),a(1)];if(t===Math.floor(t))r=a(t);else{for(;t!==Math.floor(t);)t*=Math.pow(2,256),h-=256;r=a(t)}}if(i(e))r.mul(e[1]),c=e[0].clone();else if(o(e))c=e.clone();else if("string"==typeof e)c=s(e);else if(e)if(e===Math.floor(e))c=a(e);else{for(;e!==Math.floor(e);)e*=Math.pow(2,256),h+=256;c=a(e)}else c=a(1);return h>0?r=r.shln(h):0>h&&(c=c.shln(-h)),l(r,c)}var i=t("./is-rat"),o=t("./lib/is-bn"),a=t("./lib/num-to-bn"),s=t("./lib/str-to-bn"),l=t("./lib/rationalize"),u=t("./div");e.exports=n},{"./div":79,"./is-rat":81,"./lib/is-bn":85,"./lib/num-to-bn":86,"./lib/rationalize":87,"./lib/str-to-bn":88}],81:[function(t,e,r){"use strict";function n(t){return Array.isArray(t)&&2===t.length&&i(t[0])&&i(t[1])}var i=t("./lib/is-bn");e.exports=n},{"./lib/is-bn":85}],82:[function(t,e,r){"use strict";function n(t){return t.cmp(new i(0))}var i=t("bn.js");e.exports=n},{"bn.js":90}],83:[function(t,e,r){"use strict";function n(t){var e=t.length,r=t.words,n=0;if(1===e)n=r[0];else if(2===e)n=r[0]+67108864*r[1];else for(var n=0,i=0;e>i;i++){var o=r[i];n+=o*Math.pow(67108864,i)}return t.sign?-n:n}e.exports=n},{}],84:[function(t,e,r){"use strict";function n(t){var e=o(i.lo(t));if(32>e)return e;var r=o(i.hi(t));return r>20?52:r+32}var i=t("double-bits"),o=t("bit-twiddle").countTrailingZeros;e.exports=n},{"bit-twiddle":51,"double-bits":101}],85:[function(t,e,r){"use strict";function n(t){return t&&"object"==typeof t&&Boolean(t.words)}t("bn.js");e.exports=n},{"bn.js":90}],86:[function(t,e,r){"use strict";function n(t){var e=o.exponent(t);return 52>e?new i(t):new i(t*Math.pow(2,52-e)).shln(e-52)}var i=t("bn.js"),o=t("double-bits");e.exports=n},{"bn.js":90,"double-bits":101}],87:[function(t,e,r){"use strict";function n(t,e){var r=o(t),n=o(e);if(0===r)return[i(0),i(1)];if(0===n)return[i(0),i(0)];0>n&&(t=t.neg(),e=e.neg());var a=t.gcd(e);return a.cmpn(1)?[t.div(a),e.div(a)]:[t,e]}var i=t("./num-to-bn"),o=t("./bn-sign");e.exports=n},{"./bn-sign":82,"./num-to-bn":86}],88:[function(t,e,r){"use strict";function n(t){return new i(t)}var i=t("bn.js");e.exports=n},{"bn.js":90}],89:[function(t,e,r){"use strict";function n(t,e){return i(t[0].mul(e[0]),t[1].mul(e[1]))}var i=t("./lib/rationalize");e.exports=n},{"./lib/rationalize":87}],90:[function(t,e,r){!function(t,e){"use strict";function r(t,e){if(!t)throw new Error(e||"Assertion failed")}function n(t,e){t.super_=e;var r=function(){};r.prototype=e.prototype,t.prototype=new r,t.prototype.constructor=t}function i(t,e,r){return null!==t&&"object"==typeof t&&Array.isArray(t.words)?t:(this.sign=!1,this.words=null,this.length=0,this.red=null,"le"!==e&&"be"!==e||(r=e,e=10),void(null!==t&&this._init(t||0,e||10,r||"be")))}function o(t,e,r){for(var n=0,i=Math.min(t.length,r),o=e;i>o;o++){var a=t.charCodeAt(o)-48;n<<=4,n|=a>=49&&54>=a?a-49+10:a>=17&&22>=a?a-17+10:15&a}return n}function a(t,e,r,n){for(var i=0,o=Math.min(t.length,r),a=e;o>a;a++){var s=t.charCodeAt(a)-48;i*=n,i+=s>=49?s-49+10:s>=17?s-17+10:s}return i}function s(t,e){this.name=t,this.p=new i(e,16),this.n=this.p.bitLength(),this.k=new i(1).ishln(this.n).isub(this.p),this.tmp=this._tmp()}function l(){s.call(this,"k256","ffffffff ffffffff ffffffff ffffffff ffffffff ffffffff fffffffe fffffc2f")}function u(){s.call(this,"p224","ffffffff ffffffff ffffffff ffffffff 00000000 00000000 00000001")}function c(){s.call(this,"p192","ffffffff ffffffff ffffffff fffffffe ffffffff ffffffff")}function h(){s.call(this,"25519","7fffffffffffffff ffffffffffffffff ffffffffffffffff ffffffffffffffed")}function f(t){if("string"==typeof t){var e=i._prime(t);this.m=e.p,this.prime=e}else this.m=t,this.prime=null}function p(t){f.call(this,t),this.shift=this.m.bitLength(),this.shift%26!==0&&(this.shift+=26-this.shift%26),this.r=new i(1).ishln(this.shift),this.r2=this.imod(this.r.sqr()),this.rinv=this.r._invmp(this.m),this.minv=this.rinv.mul(this.r).isubn(1).div(this.m),this.minv.sign=!0,this.minv=this.minv.mod(this.r)}"object"==typeof t?t.exports=i:e.BN=i,i.BN=i,i.wordSize=26,i.prototype._init=function(t,e,n){if("number"==typeof t)return this._initNumber(t,e,n);if("object"==typeof t)return this._initArray(t,e,n);"hex"===e&&(e=16),r(e===(0|e)&&e>=2&&36>=e),t=t.toString().replace(/\s+/g,"");var i=0;"-"===t[0]&&i++,16===e?this._parseHex(t,i):this._parseBase(t,e,i),"-"===t[0]&&(this.sign=!0),this.strip(),"le"===n&&this._initArray(this.toArray(),e,n)},i.prototype._initNumber=function(t,e,n){0>t&&(this.sign=!0,t=-t),67108864>t?(this.words=[67108863&t],this.length=1):4503599627370496>t?(this.words=[67108863&t,t/67108864&67108863],this.length=2):(r(9007199254740992>t),this.words=[67108863&t,t/67108864&67108863,1],this.length=3),"le"===n&&this._initArray(this.toArray(),e,n)},i.prototype._initArray=function(t,e,n){if(r("number"==typeof t.length),t.length<=0)return this.words=[0],this.length=1,this;this.length=Math.ceil(t.length/3),this.words=new Array(this.length);for(var i=0;i<this.length;i++)this.words[i]=0;var o=0;if("be"===n)for(var i=t.length-1,a=0;i>=0;i-=3){var s=t[i]|t[i-1]<<8|t[i-2]<<16;this.words[a]|=s<<o&67108863,this.words[a+1]=s>>>26-o&67108863,o+=24,o>=26&&(o-=26,a++)}else if("le"===n)for(var i=0,a=0;i<t.length;i+=3){var s=t[i]|t[i+1]<<8|t[i+2]<<16;this.words[a]|=s<<o&67108863,this.words[a+1]=s>>>26-o&67108863,o+=24,o>=26&&(o-=26,a++)}return this.strip()},i.prototype._parseHex=function(t,e){this.length=Math.ceil((t.length-e)/6),this.words=new Array(this.length);for(var r=0;r<this.length;r++)this.words[r]=0;for(var n=0,r=t.length-6,i=0;r>=e;r-=6){var a=o(t,r,r+6);this.words[i]|=a<<n&67108863,this.words[i+1]|=a>>>26-n&4194303,n+=24,n>=26&&(n-=26,i++)}if(r+6!==e){var a=o(t,e,r+6);this.words[i]|=a<<n&67108863,this.words[i+1]|=a>>>26-n&4194303}this.strip()},i.prototype._parseBase=function(t,e,r){this.words=[0],this.length=1;for(var n=0,i=1;67108863>=i;i*=e)n++;n--,i=i/e|0;for(var o=t.length-r,s=o%n,l=Math.min(o,o-s)+r,u=0,c=r;l>c;c+=n)u=a(t,c,c+n,e),this.imuln(i),this.words[0]+u<67108864?this.words[0]+=u:this._iaddn(u);if(0!==s){for(var h=1,u=a(t,c,t.length,e),c=0;s>c;c++)h*=e;this.imuln(h),this.words[0]+u<67108864?this.words[0]+=u:this._iaddn(u)}},i.prototype.copy=function(t){t.words=new Array(this.length);for(var e=0;e<this.length;e++)t.words[e]=this.words[e];t.length=this.length,t.sign=this.sign,t.red=this.red},i.prototype.clone=function(){var t=new i(null);return this.copy(t),t},i.prototype.strip=function(){for(;this.length>1&&0===this.words[this.length-1];)this.length--;return this._normSign()},i.prototype._normSign=function(){return 1===this.length&&0===this.words[0]&&(this.sign=!1),this},i.prototype.inspect=function(){return(this.red?"<BN-R: ":"<BN: ")+this.toString(16)+">"};var d=["","0","00","000","0000","00000","000000","0000000","00000000","000000000","0000000000","00000000000","000000000000","0000000000000","00000000000000","000000000000000","0000000000000000","00000000000000000","000000000000000000","0000000000000000000","00000000000000000000","000000000000000000000","0000000000000000000000","00000000000000000000000","000000000000000000000000","0000000000000000000000000"],m=[0,0,25,16,12,11,10,9,8,8,7,7,7,7,6,6,6,6,6,6,6,5,5,5,5,5,5,5,5,5,5,5,5,5,5,5,5],g=[0,0,33554432,43046721,16777216,48828125,60466176,40353607,16777216,43046721,1e7,19487171,35831808,62748517,7529536,11390625,16777216,24137569,34012224,47045881,64e6,4084101,5153632,6436343,7962624,9765625,11881376,14348907,17210368,20511149,243e5,28629151,33554432,39135393,45435424,52521875,60466176];i.prototype.toString=function(t,e){if(t=t||10,16===t||"hex"===t){for(var n="",i=0,e=0|e||1,o=0,a=0;a<this.length;a++){var s=this.words[a],l=(16777215&(s<<i|o)).toString(16);o=s>>>24-i&16777215,n=0!==o||a!==this.length-1?d[6-l.length]+l+n:l+n,i+=2,i>=26&&(i-=26,a--)}for(0!==o&&(n=o.toString(16)+n);n.length%e!==0;)n="0"+n;return this.sign&&(n="-"+n),n}if(t===(0|t)&&t>=2&&36>=t){var u=m[t],c=g[t],n="",h=this.clone();for(h.sign=!1;0!==h.cmpn(0);){var f=h.modn(c).toString(t);h=h.idivn(c),n=0!==h.cmpn(0)?d[u-f.length]+f+n:f+n}return 0===this.cmpn(0)&&(n="0"+n),this.sign&&(n="-"+n),n}r(!1,"Base should be between 2 and 36")},i.prototype.toJSON=function(){return this.toString(16)},i.prototype.toArray=function(t){this.strip();var e=new Array(this.byteLength());e[0]=0;var r=this.clone();if("le"!==t)for(var n=0;0!==r.cmpn(0);n++){var i=r.andln(255);r.ishrn(8),e[e.length-n-1]=i}else for(var n=0;0!==r.cmpn(0);n++){var i=r.andln(255);r.ishrn(8),e[n]=i}return e},Math.clz32?i.prototype._countBits=function(t){return 32-Math.clz32(t)}:i.prototype._countBits=function(t){var e=t,r=0;return e>=4096&&(r+=13,e>>>=13),e>=64&&(r+=7,e>>>=7),e>=8&&(r+=4,e>>>=4),e>=2&&(r+=2,e>>>=2),r+e},i.prototype._zeroBits=function(t){if(0===t)return 26;var e=t,r=0;return 0===(8191&e)&&(r+=13,e>>>=13),0===(127&e)&&(r+=7,e>>>=7),0===(15&e)&&(r+=4,e>>>=4),0===(3&e)&&(r+=2,e>>>=2),0===(1&e)&&r++,r},i.prototype.bitLength=function(){var t=0,e=this.words[this.length-1],t=this._countBits(e);return 26*(this.length-1)+t},i.prototype.zeroBits=function(){if(0===this.cmpn(0))return 0;for(var t=0,e=0;e<this.length;e++){var r=this._zeroBits(this.words[e]);if(t+=r,26!==r)break}return t},i.prototype.byteLength=function(){return Math.ceil(this.bitLength()/8)},i.prototype.neg=function(){if(0===this.cmpn(0))return this.clone();var t=this.clone();return t.sign=!this.sign,t},i.prototype.ior=function(t){for(this.sign=this.sign||t.sign;this.length<t.length;)this.words[this.length++]=0;for(var e=0;e<t.length;e++)this.words[e]=this.words[e]|t.words[e];return this.strip()},i.prototype.or=function(t){return this.length>t.length?this.clone().ior(t):t.clone().ior(this)},i.prototype.iand=function(t){this.sign=this.sign&&t.sign;var e;e=this.length>t.length?t:this;for(var r=0;r<e.length;r++)this.words[r]=this.words[r]&t.words[r];return this.length=e.length,this.strip()},i.prototype.and=function(t){return this.length>t.length?this.clone().iand(t):t.clone().iand(this)},i.prototype.ixor=function(t){this.sign=this.sign||t.sign;var e,r;this.length>t.length?(e=this,r=t):(e=t,r=this);for(var n=0;n<r.length;n++)this.words[n]=e.words[n]^r.words[n];if(this!==e)for(;n<e.length;n++)this.words[n]=e.words[n];return this.length=e.length,this.strip()},i.prototype.xor=function(t){return this.length>t.length?this.clone().ixor(t):t.clone().ixor(this)},i.prototype.setn=function(t,e){r("number"==typeof t&&t>=0);for(var n=t/26|0,i=t%26;this.length<=n;)this.words[this.length++]=0;return e?this.words[n]=this.words[n]|1<<i:this.words[n]=this.words[n]&~(1<<i),this.strip()},i.prototype.iadd=function(t){if(this.sign&&!t.sign){this.sign=!1;var e=this.isub(t);return this.sign=!this.sign,this._normSign()}if(!this.sign&&t.sign){t.sign=!1;var e=this.isub(t);return t.sign=!0,e._normSign()}var r,n;this.length>t.length?(r=this,n=t):(r=t,n=this);for(var i=0,o=0;o<n.length;o++){var e=r.words[o]+n.words[o]+i;this.words[o]=67108863&e,i=e>>>26}for(;0!==i&&o<r.length;o++){var e=r.words[o]+i;this.words[o]=67108863&e,i=e>>>26}if(this.length=r.length,0!==i)this.words[this.length]=i,this.length++;else if(r!==this)for(;o<r.length;o++)this.words[o]=r.words[o];return this},i.prototype.add=function(t){if(t.sign&&!this.sign){t.sign=!1;var e=this.sub(t);return t.sign=!0,e}if(!t.sign&&this.sign){this.sign=!1;var e=t.sub(this);return this.sign=!0,e}return this.length>t.length?this.clone().iadd(t):t.clone().iadd(this)},i.prototype.isub=function(t){if(t.sign){t.sign=!1;var e=this.iadd(t);return t.sign=!0,e._normSign()}if(this.sign)return this.sign=!1,this.iadd(t),this.sign=!0,this._normSign();var r=this.cmp(t);if(0===r)return this.sign=!1,this.length=1,this.words[0]=0,this;var n,i;r>0?(n=this,i=t):(n=t,i=this);for(var o=0,a=0;a<i.length;a++){var e=n.words[a]-i.words[a]+o;o=e>>26,this.words[a]=67108863&e}for(;0!==o&&a<n.length;a++){var e=n.words[a]+o;o=e>>26,this.words[a]=67108863&e}if(0===o&&a<n.length&&n!==this)for(;a<n.length;a++)this.words[a]=n.words[a];return this.length=Math.max(this.length,a),n!==this&&(this.sign=!0),this.strip()},i.prototype.sub=function(t){return this.clone().isub(t)},i.prototype._smallMulTo=function(t,e){e.sign=t.sign!==this.sign,e.length=this.length+t.length;for(var r=0,n=0;n<e.length-1;n++){for(var i=r>>>26,o=67108863&r,a=Math.min(n,t.length-1),s=Math.max(0,n-this.length+1);a>=s;s++){var l=n-s,u=0|this.words[l],c=0|t.words[s],h=u*c,f=67108863&h;i=i+(h/67108864|0)|0,f=f+o|0,o=67108863&f,i=i+(f>>>26)|0}e.words[n]=o,r=i}return 0!==r?e.words[n]=r:e.length--,e.strip()},i.prototype._bigMulTo=function(t,e){e.sign=t.sign!==this.sign,e.length=this.length+t.length;for(var r=0,n=0,i=0;i<e.length-1;i++){var o=n;n=0;for(var a=67108863&r,s=Math.min(i,t.length-1),l=Math.max(0,i-this.length+1);s>=l;l++){var u=i-l,c=0|this.words[u],h=0|t.words[l],f=c*h,p=67108863&f;o=o+(f/67108864|0)|0,p=p+a|0,a=67108863&p,o=o+(p>>>26)|0,n+=o>>>26,o&=67108863}e.words[i]=a,r=o,o=n}return 0!==r?e.words[i]=r:e.length--,e.strip()},i.prototype.mulTo=function(t,e){var r;return r=this.length+t.length<63?this._smallMulTo(t,e):this._bigMulTo(t,e)},i.prototype.mul=function(t){var e=new i(null);return e.words=new Array(this.length+t.length),this.mulTo(t,e)},i.prototype.imul=function(t){if(0===this.cmpn(0)||0===t.cmpn(0))return this.words[0]=0,this.length=1,this;var e=this.length,r=t.length;this.sign=t.sign!==this.sign,this.length=this.length+t.length,this.words[this.length-1]=0;for(var n=this.length-2;n>=0;n--){for(var i=0,o=0,a=Math.min(n,r-1),s=Math.max(0,n-e+1);a>=s;s++){var l=n-s,u=this.words[l],c=t.words[s],h=u*c,f=67108863&h;i+=h/67108864|0,f+=o,o=67108863&f,i+=f>>>26}this.words[n]=o,this.words[n+1]+=i,i=0}for(var i=0,l=1;l<this.length;l++){var p=this.words[l]+i;this.words[l]=67108863&p,i=p>>>26}return this.strip()},i.prototype.imuln=function(t){r("number"==typeof t);for(var e=0,n=0;n<this.length;n++){var i=this.words[n]*t,o=(67108863&i)+(67108863&e);e>>=26,e+=i/67108864|0,e+=o>>>26,this.words[n]=67108863&o}return 0!==e&&(this.words[n]=e,this.length++),this},i.prototype.muln=function(t){return this.clone().imuln(t)},i.prototype.sqr=function(){return this.mul(this)},i.prototype.isqr=function(){return this.mul(this)},i.prototype.ishln=function(t){r("number"==typeof t&&t>=0);var e=t%26,n=(t-e)/26,i=67108863>>>26-e<<26-e;if(0!==e){for(var o=0,a=0;a<this.length;a++){var s=this.words[a]&i,l=this.words[a]-s<<e;this.words[a]=l|o,o=s>>>26-e}o&&(this.words[a]=o,this.length++)}if(0!==n){for(var a=this.length-1;a>=0;a--)this.words[a+n]=this.words[a];for(var a=0;n>a;a++)this.words[a]=0;this.length+=n}return this.strip()},i.prototype.ishrn=function(t,e,n){r("number"==typeof t&&t>=0);var i;i=e?(e-e%26)/26:0;var o=t%26,a=Math.min((t-o)/26,this.length),s=67108863^67108863>>>o<<o,l=n;if(i-=a,i=Math.max(0,i),l){for(var u=0;a>u;u++)l.words[u]=this.words[u];l.length=a}if(0===a);else if(this.length>a){this.length-=a;for(var u=0;u<this.length;u++)this.words[u]=this.words[u+a]}else this.words[0]=0,this.length=1;for(var c=0,u=this.length-1;u>=0&&(0!==c||u>=i);u--){var h=this.words[u];this.words[u]=c<<26-o|h>>>o,c=h&s}return l&&0!==c&&(l.words[l.length++]=c),0===this.length&&(this.words[0]=0,this.length=1),this.strip(),this},i.prototype.shln=function(t){return this.clone().ishln(t)},i.prototype.shrn=function(t){return this.clone().ishrn(t)},i.prototype.testn=function(t){r("number"==typeof t&&t>=0);var e=t%26,n=(t-e)/26,i=1<<e;if(this.length<=n)return!1;var o=this.words[n];return!!(o&i)},i.prototype.imaskn=function(t){r("number"==typeof t&&t>=0);var e=t%26,n=(t-e)/26;if(r(!this.sign,"imaskn works only with positive numbers"),0!==e&&n++,this.length=Math.min(n,this.length),0!==e){var i=67108863^67108863>>>e<<e;this.words[this.length-1]&=i}return this.strip()},i.prototype.maskn=function(t){return this.clone().imaskn(t)},i.prototype.iaddn=function(t){return r("number"==typeof t),0>t?this.isubn(-t):this.sign?1===this.length&&this.words[0]<t?(this.words[0]=t-this.words[0],this.sign=!1,this):(this.sign=!1,this.isubn(t),this.sign=!0,this):this._iaddn(t)},i.prototype._iaddn=function(t){this.words[0]+=t;for(var e=0;e<this.length&&this.words[e]>=67108864;e++)this.words[e]-=67108864,e===this.length-1?this.words[e+1]=1:this.words[e+1]++;return this.length=Math.max(this.length,e+1),this},i.prototype.isubn=function(t){if(r("number"==typeof t),0>t)return this.iaddn(-t);if(this.sign)return this.sign=!1,this.iaddn(t),this.sign=!0,this;this.words[0]-=t;for(var e=0;e<this.length&&this.words[e]<0;e++)this.words[e]+=67108864,this.words[e+1]-=1;return this.strip()},i.prototype.addn=function(t){return this.clone().iaddn(t)},i.prototype.subn=function(t){return this.clone().isubn(t)},i.prototype.iabs=function(){return this.sign=!1,this},i.prototype.abs=function(){return this.clone().iabs()},i.prototype._ishlnsubmul=function(t,e,n){var i,o=t.length+n;if(this.words.length<o){for(var a=new Array(o),i=0;i<this.length;i++)a[i]=this.words[i];this.words=a}else i=this.length;for(this.length=Math.max(this.length,o);i<this.length;i++)this.words[i]=0;for(var s=0,i=0;i<t.length;i++){var l=this.words[i+n]+s,u=t.words[i]*e;l-=67108863&u,s=(l>>26)-(u/67108864|0),this.words[i+n]=67108863&l}for(;i<this.length-n;i++){var l=this.words[i+n]+s;s=l>>26,this.words[i+n]=67108863&l}if(0===s)return this.strip();r(-1===s),s=0;for(var i=0;i<this.length;i++){var l=-this.words[i]+s;s=l>>26,this.words[i]=67108863&l}return this.sign=!0,this.strip()},i.prototype._wordDiv=function(t,e){var r=this.length-t.length,n=this.clone(),o=t,a=o.words[o.length-1],s=this._countBits(a);r=26-s,0!==r&&(o=o.shln(r),n.ishln(r),a=o.words[o.length-1]);var l,u=n.length-o.length;if("mod"!==e){l=new i(null),l.length=u+1,l.words=new Array(l.length);for(var c=0;c<l.length;c++)l.words[c]=0}var h=n.clone()._ishlnsubmul(o,1,u);h.sign||(n=h,l&&(l.words[u]=1));for(var f=u-1;f>=0;f--){var p=67108864*n.words[o.length+f]+n.words[o.length+f-1];for(p=Math.min(p/a|0,67108863),n._ishlnsubmul(o,p,f);n.sign;)p--,n.sign=!1,n._ishlnsubmul(o,1,f),0!==n.cmpn(0)&&(n.sign=!n.sign);l&&(l.words[f]=p)}return l&&l.strip(),n.strip(),"div"!==e&&0!==r&&n.ishrn(r),{div:l?l:null,mod:n}},i.prototype.divmod=function(t,e){if(r(0!==t.cmpn(0)),this.sign&&!t.sign){var n,o,a=this.neg().divmod(t,e);return"mod"!==e&&(n=a.div.neg()),"div"!==e&&(o=0===a.mod.cmpn(0)?a.mod:t.sub(a.mod)),{div:n,mod:o}}if(!this.sign&&t.sign){var n,a=this.divmod(t.neg(),e);return"mod"!==e&&(n=a.div.neg()),{div:n,mod:a.mod}}return this.sign&&t.sign?this.neg().divmod(t.neg(),e):t.length>this.length||this.cmp(t)<0?{div:new i(0),mod:this}:1===t.length?"div"===e?{div:this.divn(t.words[0]),mod:null}:"mod"===e?{div:null,mod:new i(this.modn(t.words[0]))}:{div:this.divn(t.words[0]),mod:new i(this.modn(t.words[0]))}:this._wordDiv(t,e)},i.prototype.div=function(t){return this.divmod(t,"div").div},i.prototype.mod=function(t){return this.divmod(t,"mod").mod},i.prototype.divRound=function(t){var e=this.divmod(t);if(0===e.mod.cmpn(0))return e.div;var r=e.div.sign?e.mod.isub(t):e.mod,n=t.shrn(1),i=t.andln(1),o=r.cmp(n);return 0>o||1===i&&0===o?e.div:e.div.sign?e.div.isubn(1):e.div.iaddn(1)},i.prototype.modn=function(t){r(67108863>=t);for(var e=(1<<26)%t,n=0,i=this.length-1;i>=0;i--)n=(e*n+this.words[i])%t;return n},i.prototype.idivn=function(t){r(67108863>=t);for(var e=0,n=this.length-1;n>=0;n--){var i=this.words[n]+67108864*e;this.words[n]=i/t|0,e=i%t}return this.strip()},i.prototype.divn=function(t){return this.clone().idivn(t)},i.prototype.egcd=function(t){r(!t.sign),r(0!==t.cmpn(0));var e=this,n=t.clone();e=e.sign?e.mod(t):e.clone();for(var o=new i(1),a=new i(0),s=new i(0),l=new i(1),u=0;e.isEven()&&n.isEven();)e.ishrn(1),n.ishrn(1),++u;for(var c=n.clone(),h=e.clone();0!==e.cmpn(0);){for(;e.isEven();)e.ishrn(1),o.isEven()&&a.isEven()?(o.ishrn(1),a.ishrn(1)):(o.iadd(c).ishrn(1),a.isub(h).ishrn(1));for(;n.isEven();)n.ishrn(1),s.isEven()&&l.isEven()?(s.ishrn(1),l.ishrn(1)):(s.iadd(c).ishrn(1),l.isub(h).ishrn(1));e.cmp(n)>=0?(e.isub(n),o.isub(s),a.isub(l)):(n.isub(e),s.isub(o),l.isub(a))}return{a:s,b:l,gcd:n.ishln(u)}},i.prototype._invmp=function(t){r(!t.sign),r(0!==t.cmpn(0));var e=this,n=t.clone();e=e.sign?e.mod(t):e.clone();for(var o=new i(1),a=new i(0),s=n.clone();e.cmpn(1)>0&&n.cmpn(1)>0;){for(;e.isEven();)e.ishrn(1),o.isEven()?o.ishrn(1):o.iadd(s).ishrn(1);for(;n.isEven();)n.ishrn(1),a.isEven()?a.ishrn(1):a.iadd(s).ishrn(1);e.cmp(n)>=0?(e.isub(n),o.isub(a)):(n.isub(e),a.isub(o))}return 0===e.cmpn(1)?o:a},i.prototype.gcd=function(t){if(0===this.cmpn(0))return t.clone();if(0===t.cmpn(0))return this.clone();var e=this.clone(),r=t.clone();e.sign=!1,r.sign=!1;for(var n=0;e.isEven()&&r.isEven();n++)e.ishrn(1),r.ishrn(1);for(;;){for(;e.isEven();)e.ishrn(1);for(;r.isEven();)r.ishrn(1);var i=e.cmp(r);if(0>i){var o=e;e=r,r=o}else if(0===i||0===r.cmpn(1))break;e.isub(r)}return r.ishln(n)},i.prototype.invm=function(t){return this.egcd(t).a.mod(t)},i.prototype.isEven=function(){return 0===(1&this.words[0])},i.prototype.isOdd=function(){return 1===(1&this.words[0])},i.prototype.andln=function(t){return this.words[0]&t},i.prototype.bincn=function(t){r("number"==typeof t);var e=t%26,n=(t-e)/26,i=1<<e;if(this.length<=n){for(var o=this.length;n+1>o;o++)this.words[o]=0;return this.words[n]|=i,this.length=n+1,this}for(var a=i,o=n;0!==a&&o<this.length;o++){var s=this.words[o];s+=a,a=s>>>26,s&=67108863,this.words[o]=s}return 0!==a&&(this.words[o]=a,this.length++),this},i.prototype.cmpn=function(t){var e=0>t;if(e&&(t=-t),this.sign&&!e)return-1;if(!this.sign&&e)return 1;t&=67108863,this.strip();
var r;if(this.length>1)r=1;else{var n=this.words[0];r=n===t?0:t>n?-1:1}return this.sign&&(r=-r),r},i.prototype.cmp=function(t){if(this.sign&&!t.sign)return-1;if(!this.sign&&t.sign)return 1;var e=this.ucmp(t);return this.sign?-e:e},i.prototype.ucmp=function(t){if(this.length>t.length)return 1;if(this.length<t.length)return-1;for(var e=0,r=this.length-1;r>=0;r--){var n=this.words[r],i=t.words[r];if(n!==i){i>n?e=-1:n>i&&(e=1);break}}return e},i.red=function(t){return new f(t)},i.prototype.toRed=function(t){return r(!this.red,"Already a number in reduction context"),r(!this.sign,"red works only with positives"),t.convertTo(this)._forceRed(t)},i.prototype.fromRed=function(){return r(this.red,"fromRed works only with numbers in reduction context"),this.red.convertFrom(this)},i.prototype._forceRed=function(t){return this.red=t,this},i.prototype.forceRed=function(t){return r(!this.red,"Already a number in reduction context"),this._forceRed(t)},i.prototype.redAdd=function(t){return r(this.red,"redAdd works only with red numbers"),this.red.add(this,t)},i.prototype.redIAdd=function(t){return r(this.red,"redIAdd works only with red numbers"),this.red.iadd(this,t)},i.prototype.redSub=function(t){return r(this.red,"redSub works only with red numbers"),this.red.sub(this,t)},i.prototype.redISub=function(t){return r(this.red,"redISub works only with red numbers"),this.red.isub(this,t)},i.prototype.redShl=function(t){return r(this.red,"redShl works only with red numbers"),this.red.shl(this,t)},i.prototype.redMul=function(t){return r(this.red,"redMul works only with red numbers"),this.red._verify2(this,t),this.red.mul(this,t)},i.prototype.redIMul=function(t){return r(this.red,"redMul works only with red numbers"),this.red._verify2(this,t),this.red.imul(this,t)},i.prototype.redSqr=function(){return r(this.red,"redSqr works only with red numbers"),this.red._verify1(this),this.red.sqr(this)},i.prototype.redISqr=function(){return r(this.red,"redISqr works only with red numbers"),this.red._verify1(this),this.red.isqr(this)},i.prototype.redSqrt=function(){return r(this.red,"redSqrt works only with red numbers"),this.red._verify1(this),this.red.sqrt(this)},i.prototype.redInvm=function(){return r(this.red,"redInvm works only with red numbers"),this.red._verify1(this),this.red.invm(this)},i.prototype.redNeg=function(){return r(this.red,"redNeg works only with red numbers"),this.red._verify1(this),this.red.neg(this)},i.prototype.redPow=function(t){return r(this.red&&!t.red,"redPow(normalNum)"),this.red._verify1(this),this.red.pow(this,t)};var v={k256:null,p224:null,p192:null,p25519:null};s.prototype._tmp=function(){var t=new i(null);return t.words=new Array(Math.ceil(this.n/13)),t},s.prototype.ireduce=function(t){var e,r=t;do this.split(r,this.tmp),r=this.imulK(r),r=r.iadd(this.tmp),e=r.bitLength();while(e>this.n);var n=e<this.n?-1:r.ucmp(this.p);return 0===n?(r.words[0]=0,r.length=1):n>0?r.isub(this.p):r.strip(),r},s.prototype.split=function(t,e){t.ishrn(this.n,0,e)},s.prototype.imulK=function(t){return t.imul(this.k)},n(l,s),l.prototype.split=function(t,e){for(var r=4194303,n=Math.min(t.length,9),i=0;n>i;i++)e.words[i]=t.words[i];if(e.length=n,t.length<=9)return t.words[0]=0,void(t.length=1);var o=t.words[9];e.words[e.length++]=o&r;for(var i=10;i<t.length;i++){var a=t.words[i];t.words[i-10]=(a&r)<<4|o>>>22,o=a}t.words[i-10]=o>>>22,t.length-=9},l.prototype.imulK=function(t){t.words[t.length]=0,t.words[t.length+1]=0,t.length+=2;for(var e,r=0,n=0;n<t.length;n++){var i=t.words[n];e=64*i,r+=977*i,e+=r/67108864|0,r&=67108863,t.words[n]=r,r=e}return 0===t.words[t.length-1]&&(t.length--,0===t.words[t.length-1]&&t.length--),t},n(u,s),n(c,s),n(h,s),h.prototype.imulK=function(t){for(var e=0,r=0;r<t.length;r++){var n=19*t.words[r]+e,i=67108863&n;n>>>=26,t.words[r]=i,e=n}return 0!==e&&(t.words[t.length++]=e),t},i._prime=function y(t){if(v[t])return v[t];var y;if("k256"===t)y=new l;else if("p224"===t)y=new u;else if("p192"===t)y=new c;else{if("p25519"!==t)throw new Error("Unknown prime "+t);y=new h}return v[t]=y,y},f.prototype._verify1=function(t){r(!t.sign,"red works only with positives"),r(t.red,"red works only with red numbers")},f.prototype._verify2=function(t,e){r(!t.sign&&!e.sign,"red works only with positives"),r(t.red&&t.red===e.red,"red works only with red numbers")},f.prototype.imod=function(t){return this.prime?this.prime.ireduce(t)._forceRed(this):t.mod(this.m)._forceRed(this)},f.prototype.neg=function(t){var e=t.clone();return e.sign=!e.sign,e.iadd(this.m)._forceRed(this)},f.prototype.add=function(t,e){this._verify2(t,e);var r=t.add(e);return r.cmp(this.m)>=0&&r.isub(this.m),r._forceRed(this)},f.prototype.iadd=function(t,e){this._verify2(t,e);var r=t.iadd(e);return r.cmp(this.m)>=0&&r.isub(this.m),r},f.prototype.sub=function(t,e){this._verify2(t,e);var r=t.sub(e);return r.cmpn(0)<0&&r.iadd(this.m),r._forceRed(this)},f.prototype.isub=function(t,e){this._verify2(t,e);var r=t.isub(e);return r.cmpn(0)<0&&r.iadd(this.m),r},f.prototype.shl=function(t,e){return this._verify1(t),this.imod(t.shln(e))},f.prototype.imul=function(t,e){return this._verify2(t,e),this.imod(t.imul(e))},f.prototype.mul=function(t,e){return this._verify2(t,e),this.imod(t.mul(e))},f.prototype.isqr=function(t){return this.imul(t,t)},f.prototype.sqr=function(t){return this.mul(t,t)},f.prototype.sqrt=function(t){if(0===t.cmpn(0))return t.clone();var e=this.m.andln(3);if(r(e%2===1),3===e){var n=this.m.add(new i(1)).ishrn(2),o=this.pow(t,n);return o}for(var a=this.m.subn(1),s=0;0!==a.cmpn(0)&&0===a.andln(1);)s++,a.ishrn(1);r(0!==a.cmpn(0));var l=new i(1).toRed(this),u=l.redNeg(),c=this.m.subn(1).ishrn(1),h=this.m.bitLength();for(h=new i(2*h*h).toRed(this);0!==this.pow(h,c).cmp(u);)h.redIAdd(u);for(var f=this.pow(h,a),o=this.pow(t,a.addn(1).ishrn(1)),p=this.pow(t,a),d=s;0!==p.cmp(l);){for(var m=p,g=0;0!==m.cmp(l);g++)m=m.redSqr();r(d>g);var v=this.pow(f,new i(1).ishln(d-g-1));o=o.redMul(v),f=v.redSqr(),p=p.redMul(f),d=g}return o},f.prototype.invm=function(t){var e=t._invmp(this.m);return e.sign?(e.sign=!1,this.imod(e).redNeg()):this.imod(e)},f.prototype.pow=function(t,e){var r=[];if(0===e.cmpn(0))return new i(1);for(var n=e.clone();0!==n.cmpn(0);)r.push(n.andln(1)),n.ishrn(1);for(var o=t,a=0;a<r.length&&0===r[a];a++,o=this.sqr(o));if(++a<r.length)for(var n=this.sqr(o);a<r.length;a++,n=this.sqr(n))0!==r[a]&&(o=this.mul(o,n));return o},f.prototype.convertTo=function(t){var e=t.mod(this.m);return e===t?e.clone():e},f.prototype.convertFrom=function(t){var e=t.clone();return e.red=null,e},i.mont=function(t){return new p(t)},n(p,f),p.prototype.convertTo=function(t){return this.imod(t.shln(this.shift))},p.prototype.convertFrom=function(t){var e=this.imod(t.mul(this.rinv));return e.red=null,e},p.prototype.imul=function(t,e){if(0===t.cmpn(0)||0===e.cmpn(0))return t.words[0]=0,t.length=1,t;var r=t.imul(e),n=r.maskn(this.shift).mul(this.minv).imaskn(this.shift).mul(this.m),i=r.isub(n).ishrn(this.shift),o=i;return i.cmp(this.m)>=0?o=i.isub(this.m):i.cmpn(0)<0&&(o=i.iadd(this.m)),o._forceRed(this)},p.prototype.mul=function(t,e){if(0===t.cmpn(0)||0===e.cmpn(0))return new i(0)._forceRed(this);var r=t.mul(e),n=r.maskn(this.shift).mul(this.minv).imaskn(this.shift).mul(this.m),o=r.isub(n).ishrn(this.shift),a=o;return o.cmp(this.m)>=0?a=o.isub(this.m):o.cmpn(0)<0&&(a=o.iadd(this.m)),a._forceRed(this)},p.prototype.invm=function(t){var e=this.imod(t._invmp(this.m).mul(this.r2));return e._forceRed(this)}}("undefined"==typeof e||e,this)},{}],91:[function(t,e,r){"use strict";function n(t){return i(t[0])*i(t[1])}var i=t("./lib/bn-sign");e.exports=n},{"./lib/bn-sign":82}],92:[function(t,e,r){"use strict";function n(t,e){return i(t[0].mul(e[1]).sub(t[1].mul(e[0])),t[1].mul(e[1]))}var i=t("./lib/rationalize");e.exports=n},{"./lib/rationalize":87}],93:[function(t,e,r){"use strict";function n(t){var e=t[0],r=t[1];if(0===e.cmpn(0))return 0;var n=e.divmod(r),a=n.div,s=i(a),l=n.mod;if(0===l.cmpn(0))return s;if(s){var u=o(s)+4,c=i(l.shln(u).divRound(r));return 0>s&&(c=-c),s+c*Math.pow(2,-u)}var h=r.bitLength()-l.bitLength()+53,c=i(l.shln(h).divRound(r));return 1023>h?c*Math.pow(2,-h):(c*=Math.pow(2,-1023),c*Math.pow(2,1023-h))}var i=t("./lib/bn-to-num"),o=t("./lib/ctz");e.exports=n},{"./lib/bn-to-num":83,"./lib/ctz":84}],94:[function(t,e,r){"use strict";function n(t,e){for(var r=0;t>r;++r)if(!(e[r]<=e[r+t]))return!0;return!1}function i(t,e,r,i){for(var o=0,a=0,s=0,l=t.length;l>s;++s){var u=t[s];if(!n(e,u)){for(var c=0;2*e>c;++c)r[o++]=u[c];i[a++]=s}}return a}function o(t,e,r,n){var o=t.length,a=e.length;if(!(0>=o||0>=a)){var s=t[0].length>>>1;if(!(0>=s)){var l,u=h.mallocDouble(2*s*o),c=h.mallocInt32(o);if(o=i(t,s,u,c),o>0){if(1===s&&n)f.init(o),l=f.sweepComplete(s,r,0,o,u,c,0,o,u,c);else{var d=h.mallocDouble(2*s*a),m=h.mallocInt32(a);a=i(e,s,d,m),a>0&&(f.init(o+a),l=1===s?f.sweepBipartite(s,r,0,o,u,c,0,a,d,m):p(s,r,n,o,u,c,a,d,m),h.free(d),h.free(m))}h.free(u),h.free(c)}return l}}}function a(t,e){c.push([t,e])}function s(t){return c=[],o(t,t,a,!0),c}function l(t,e){return c=[],o(t,e,a,!1),c}function u(t,e,r){switch(arguments.length){case 1:return s(t);case 2:return"function"==typeof e?o(t,t,e,!0):l(t,e);case 3:return o(t,e,r,!1);default:throw new Error("box-intersect: Invalid arguments")}}e.exports=u;var c,h=t("typedarray-pool"),f=t("./lib/sweep"),p=t("./lib/intersect")},{"./lib/intersect":96,"./lib/sweep":100,"typedarray-pool":481}],95:[function(t,e,r){"use strict";function n(t,e,r){var n="bruteForce"+(t?"Red":"Blue")+(e?"Flip":"")+(r?"Full":""),i=["function ",n,"(",w.join(),"){","var ",u,"=2*",o,";"],l="for(var i="+c+","+d+"="+u+"*"+c+";i<"+h+";++i,"+d+"+="+u+"){var x0="+f+"["+a+"+"+d+"],x1="+f+"["+a+"+"+d+"+"+o+"],xi="+p+"[i];",M="for(var j="+m+","+b+"="+u+"*"+m+";j<"+g+";++j,"+b+"+="+u+"){var y0="+v+"["+a+"+"+b+"],"+(r?"y1="+v+"["+a+"+"+b+"+"+o+"],":"")+"yi="+y+"[j];";return t?i.push(l,_,":",M):i.push(M,_,":",l),r?i.push("if(y1<x0||x1<y0)continue;"):e?i.push("if(y0<=x0||x1<y0)continue;"):i.push("if(y0<x0||x1<y0)continue;"),i.push("for(var k="+a+"+1;k<"+o+";++k){var r0="+f+"[k+"+d+"],r1="+f+"[k+"+o+"+"+d+"],b0="+v+"[k+"+b+"],b1="+v+"[k+"+o+"+"+b+"];if(r1<b0||b1<r0)continue "+_+";}var "+x+"="+s+"("),e?i.push("yi,xi"):i.push("xi,yi"),i.push(");if("+x+"!==void 0)return "+x+";}}}"),{name:n,code:i.join("")}}function i(t){function e(e,r){var o=n(e,r,t);i.push(o.code),a.push("return "+o.name+"("+w.join()+");")}var r="bruteForce"+(t?"Full":"Partial"),i=[],o=w.slice();t||o.splice(3,0,l);var a=["function "+r+"("+o.join()+"){"];a.push("if("+h+"-"+c+">"+g+"-"+m+"){"),t?(e(!0,!1),a.push("}else{"),e(!1,!1)):(a.push("if("+l+"){"),e(!0,!0),a.push("}else{"),e(!0,!1),a.push("}}else{if("+l+"){"),e(!1,!0),a.push("}else{"),e(!1,!1),a.push("}")),a.push("}}return "+r);var s=i.join("")+a.join(""),u=new Function(s);return u()}var o="d",a="ax",s="vv",l="fp",u="es",c="rs",h="re",f="rb",p="ri",d="rp",m="bs",g="be",v="bb",y="bi",b="bp",x="rv",_="Q",w=[o,a,s,c,h,f,p,m,g,v,y];r.partial=i(!1),r.full=i(!0)},{}],96:[function(t,e,r){"use strict";function n(t,e){var r=8*u.log2(e+1)*(t+1)|0,n=u.nextPow2(A*r);S.length<n&&(l.free(S),S=l.mallocInt32(n));var i=u.nextPow2(T*r);i>L&&(l.free(L),L=l.mallocDouble(i))}function i(t,e,r,n,i,o,a,s,l){var u=A*t;S[u]=e,S[u+1]=r,S[u+2]=n,S[u+3]=i,S[u+4]=o,S[u+5]=a;var c=T*t;L[c]=s,L[c+1]=l}function o(t,e,r,n,i,o,a,s,l,u,c){var h=2*t,f=l*h,p=u[f+e];t:for(var d=i,m=i*h;o>d;++d,m+=h){var g=a[m+e],v=a[m+e+t];if(!(g>p||p>v||n&&p===g)){for(var y=s[d],b=e+1;t>b;++b){var g=a[m+b],v=a[m+b+t],x=u[f+b],_=u[f+b+t];if(x>v||g>_)continue t}var w;if(w=n?r(c,y):r(y,c),void 0!==w)return w}}}function a(t,e,r,n,i,o,a,s,l,u){var c=2*t,h=s*c,f=l[h+e];t:for(var p=n,d=n*c;i>p;++p,d+=c){var m=a[p];if(m!==u){var g=o[d+e],v=o[d+e+t];if(!(g>f||f>v)){for(var y=e+1;t>y;++y){var g=o[d+y],v=o[d+y+t],b=l[h+y],x=l[h+y+t];if(b>v||g>x)continue t}var _=r(m,u);if(void 0!==_)return _}}}}function s(t,e,r,s,l,u,c,m,E){n(t,s+c);var z,I=0,P=2*t;for(i(I++,0,0,s,0,c,r?16:0,-(1/0),1/0),r||i(I++,0,0,c,0,s,1,-(1/0),1/0);I>0;){I-=1;var C=I*A,R=S[C],j=S[C+1],D=S[C+2],O=S[C+3],F=S[C+4],N=S[C+5],B=I*T,U=L[B],V=L[B+1],q=1&N,G=!!(16&N),H=l,X=u,Y=m,W=E;if(q&&(H=m,X=E,Y=l,W=u),!(2&N&&(D=_(t,R,j,D,H,X,V),j>=D)||4&N&&(j=w(t,R,j,D,H,X,U),j>=D))){var Z=D-j,Q=F-O;if(G){if(y>t*Z*(Z+Q)){if(z=p.scanComplete(t,R,e,j,D,H,X,O,F,Y,W),void 0!==z)return z;continue}}else{if(t*Math.min(Z,Q)<g){if(z=h(t,R,e,q,j,D,H,X,O,F,Y,W),void 0!==z)return z;continue}if(v>t*Z*Q){if(z=p.scanBipartite(t,R,e,q,j,D,H,X,O,F,Y,W),void 0!==z)return z;continue}}var K=b(t,R,j,D,H,X,U,V);if(K>j)if(g>t*(K-j)){if(z=f(t,R+1,e,j,K,H,X,O,F,Y,W),void 0!==z)return z}else if(R===t-2){if(z=q?p.sweepBipartite(t,e,O,F,Y,W,j,K,H,X):p.sweepBipartite(t,e,j,K,H,X,O,F,Y,W),void 0!==z)return z}else i(I++,R+1,j,K,O,F,q,-(1/0),1/0),i(I++,R+1,O,F,j,K,1^q,-(1/0),1/0);if(D>K){var J=d(t,R,O,F,Y,W),$=Y[P*J+R],tt=x(t,R,J,F,Y,W,$);if(F>tt&&i(I++,R,K,D,tt,F,(4|q)+(G?16:0),$,V),J>O&&i(I++,R,K,D,O,J,(2|q)+(G?16:0),U,$),J+1===tt){if(z=G?a(t,R,e,K,D,H,X,J,Y,W[J]):o(t,R,e,q,K,D,H,X,J,Y,W[J]),void 0!==z)return z}else if(tt>J){var et;if(G){if(et=M(t,R,K,D,H,X,$),et>K){var rt=x(t,R,K,et,H,X,$);if(R===t-2){if(rt>K&&(z=p.sweepComplete(t,e,K,rt,H,X,J,tt,Y,W),void 0!==z))return z;if(et>rt&&(z=p.sweepBipartite(t,e,rt,et,H,X,J,tt,Y,W),void 0!==z))return z}else rt>K&&i(I++,R+1,K,rt,J,tt,16,-(1/0),1/0),et>rt&&(i(I++,R+1,rt,et,J,tt,0,-(1/0),1/0),i(I++,R+1,J,tt,rt,et,1,-(1/0),1/0))}}else et=q?k(t,R,K,D,H,X,$):M(t,R,K,D,H,X,$),et>K&&(R===t-2?z=q?p.sweepBipartite(t,e,J,tt,Y,W,K,et,H,X):p.sweepBipartite(t,e,K,et,H,X,J,tt,Y,W):(i(I++,R+1,K,et,J,tt,q,-(1/0),1/0),i(I++,R+1,J,tt,K,et,1^q,-(1/0),1/0)))}}}}}e.exports=s;var l=t("typedarray-pool"),u=t("bit-twiddle"),c=t("./brute"),h=c.partial,f=c.full,p=t("./sweep"),d=t("./median"),m=t("./partition"),g=128,v=1<<22,y=1<<22,b=m("!(lo>=p0)&&!(p1>=hi)",["p0","p1"]),x=m("lo===p0",["p0"]),_=m("lo<p0",["p0"]),w=m("hi<=p0",["p0"]),M=m("lo<=p0&&p0<=hi",["p0"]),k=m("lo<p0&&p0<=hi",["p0"]),A=6,T=2,E=1024,S=l.mallocInt32(E),L=l.mallocDouble(E)},{"./brute":95,"./median":97,"./partition":98,"./sweep":100,"bit-twiddle":51,"typedarray-pool":481}],97:[function(t,e,r){"use strict";function n(t,e,r,n,i,o){for(var a=2*t,s=a*(r+1)+e,l=r+1;n>l;++l,s+=a)for(var u=i[s],c=l,h=a*(l-1);c>r&&i[h+e]>u;--c,h-=a){for(var f=h,p=h+a,d=0;a>d;++d,++f,++p){var m=i[f];i[f]=i[p],i[p]=m}var g=o[c];o[c]=o[c-1],o[c-1]=g}}function i(t,e,r,i,o,l){if(r+1>=i)return r;for(var u=r,c=i,h=i+r>>>1,f=2*t,p=h,d=o[f*h+e];c>u;){if(s>c-u){n(t,e,u,c,o,l),d=o[f*h+e];break}var m=c-u,g=Math.random()*m+u|0,v=o[f*g+e],y=Math.random()*m+u|0,b=o[f*y+e],x=Math.random()*m+u|0,_=o[f*x+e];b>=v?_>=b?(p=y,d=b):v>=_?(p=g,d=v):(p=x,d=_):b>=_?(p=y,d=b):_>=v?(p=g,d=v):(p=x,d=_);for(var w=f*(c-1),M=f*p,k=0;f>k;++k,++w,++M){var A=o[w];o[w]=o[M],o[M]=A}var T=l[c-1];l[c-1]=l[p],l[p]=T,p=a(t,e,u,c-1,o,l,d);for(var w=f*(c-1),M=f*p,k=0;f>k;++k,++w,++M){var A=o[w];o[w]=o[M],o[M]=A}var T=l[c-1];if(l[c-1]=l[p],l[p]=T,p>h){for(c=p-1;c>u&&o[f*(c-1)+e]===d;)c-=1;c+=1}else{if(!(h>p))break;for(u=p+1;c>u&&o[f*u+e]===d;)u+=1}}return a(t,e,r,h,o,l,o[f*h+e])}e.exports=i;var o=t("./partition"),a=o("lo<p0",["p0"]),s=8},{"./partition":98}],98:[function(t,e,r){"use strict";function n(t,e){var r="abcdef".split("").concat(e),n=[];return t.indexOf("lo")>=0&&n.push("lo=e[k+n]"),t.indexOf("hi")>=0&&n.push("hi=e[k+o]"),r.push(i.replace("_",n.join()).replace("$",t)),Function.apply(void 0,r)}e.exports=n;var i="for(var j=2*a,k=j*c,l=k,m=c,n=b,o=a+b,p=c;d>p;++p,k+=j){var _;if($)if(m===p)m+=1,l+=j;else{for(var s=0;j>s;++s){var t=e[k+s];e[k+s]=e[l],e[l++]=t}var u=f[p];f[p]=f[m],f[m++]=u}}return m"},{}],99:[function(t,e,r){"use strict";function n(t,e){4*f>=e?i(0,e-1,t):h(0,e-1,t)}function i(t,e,r){for(var n=2*(t+1),i=t+1;e>=i;++i){for(var o=r[n++],a=r[n++],s=i,l=n-2;s-- >t;){var u=r[l-2],c=r[l-1];if(o>u)break;if(u===o&&a>c)break;r[l]=u,r[l+1]=c,l-=2}r[l]=o,r[l+1]=a}}function o(t,e,r){t*=2,e*=2;var n=r[t],i=r[t+1];r[t]=r[e],r[t+1]=r[e+1],r[e]=n,r[e+1]=i}function a(t,e,r){t*=2,e*=2,r[t]=r[e],r[t+1]=r[e+1]}function s(t,e,r,n){t*=2,e*=2,r*=2;var i=n[t],o=n[t+1];n[t]=n[e],n[t+1]=n[e+1],n[e]=n[r],n[e+1]=n[r+1],n[r]=i,n[r+1]=o}function l(t,e,r,n,i){t*=2,e*=2,i[t]=i[e],i[e]=r,i[t+1]=i[e+1],i[e+1]=n}function u(t,e,r){t*=2,e*=2;var n=r[t],i=r[e];return i>n?!1:n===i?r[t+1]>r[e+1]:!0}function c(t,e,r,n){t*=2;var i=n[t];return e>i?!0:i===e?n[t+1]<r:!1}function h(t,e,r){var n=(e-t+1)/6|0,p=t+n,d=e-n,m=t+e>>1,g=m-n,v=m+n,y=p,b=g,x=m,_=v,w=d,M=t+1,k=e-1,A=0;u(y,b,r)&&(A=y,y=b,b=A),u(_,w,r)&&(A=_,_=w,w=A),u(y,x,r)&&(A=y,y=x,x=A),u(b,x,r)&&(A=b,b=x,x=A),u(y,_,r)&&(A=y,y=_,_=A),u(x,_,r)&&(A=x,x=_,_=A),u(b,w,r)&&(A=b,b=w,w=A),u(b,x,r)&&(A=b,b=x,x=A),u(_,w,r)&&(A=_,_=w,w=A);for(var T=r[2*b],E=r[2*b+1],S=r[2*_],L=r[2*_+1],z=2*y,I=2*x,P=2*w,C=2*p,R=2*m,j=2*d,D=0;2>D;++D){var O=r[z+D],F=r[I+D],N=r[P+D];r[C+D]=O,r[R+D]=F,r[j+D]=N}a(g,t,r),a(v,e,r);for(var B=M;k>=B;++B)if(c(B,T,E,r))B!==M&&o(B,M,r),++M;else if(!c(B,S,L,r))for(;;){if(c(k,S,L,r)){c(k,T,E,r)?(s(B,M,k,r),++M,--k):(o(B,k,r),--k);break}if(--k<B)break}l(t,M-1,T,E,r),l(e,k+1,S,L,r),f>=M-2-t?i(t,M-2,r):h(t,M-2,r),f>=e-(k+2)?i(k+2,e,r):h(k+2,e,r),f>=k-M?i(M,k,r):h(M,k,r)}e.exports=n;var f=32},{}],100:[function(t,e,r){"use strict";function n(t){var e=h.nextPow2(t);m.length<e&&(c.free(m),m=c.mallocInt32(e)),g.length<e&&(c.free(g),g=c.mallocInt32(e)),v.length<e&&(c.free(v),v=c.mallocInt32(e)),y.length<e&&(c.free(y),y=c.mallocInt32(e)),b.length<e&&(c.free(b),b=c.mallocInt32(e)),x.length<e&&(c.free(x),x=c.mallocInt32(e));var r=8*e;_.length<r&&(c.free(_),_=c.mallocDouble(r))}function i(t,e,r,n){var i=e[n],o=t[r-1];t[i]=o,e[o]=i}function o(t,e,r,n){t[r]=n,e[n]=r}function a(t,e,r,n,a,s,l,u,c,h){for(var d=0,b=2*t,x=t-1,w=b-1,M=r;n>M;++M){var k=s[M],A=b*M;_[d++]=a[A+x],_[d++]=-(k+1),_[d++]=a[A+w],_[d++]=k}for(var M=l;u>M;++M){var k=h[M]+p,T=b*M;_[d++]=c[T+x],_[d++]=-k,_[d++]=c[T+w],_[d++]=k}var E=d>>>1;f(_,E);for(var S=0,L=0,M=0;E>M;++M){var z=0|_[2*M+1];if(z>=p)z=z-p|0,i(v,y,L--,z);else if(z>=0)i(m,g,S--,z);else if(-p>=z){z=-z-p|0;for(var I=0;S>I;++I){var P=e(m[I],z);if(void 0!==P)return P}o(v,y,L++,z)}else{z=-z-1|0;for(var I=0;L>I;++I){var P=e(z,v[I]);if(void 0!==P)return P}o(m,g,S++,z)}}}function s(t,e,r,n,a,s,l,u,c,h){for(var p=0,d=2*t,w=t-1,M=d-1,k=r;n>k;++k){var A=s[k]+1<<1,T=d*k;_[p++]=a[T+w],_[p++]=-A,_[p++]=a[T+M],_[p++]=A}for(var k=l;u>k;++k){var A=h[k]+1<<1,E=d*k;_[p++]=c[E+w],_[p++]=1|-A,_[p++]=c[E+M],_[p++]=1|A}var S=p>>>1;f(_,S);for(var L=0,z=0,I=0,k=0;S>k;++k){var P=0|_[2*k+1],C=1&P;if(S-1>k&&P>>1===_[2*k+3]>>1&&(C=2,k+=1),0>P){for(var R=-(P>>1)-1,j=0;I>j;++j){var D=e(b[j],R);if(void 0!==D)return D}if(0!==C)for(var j=0;L>j;++j){var D=e(m[j],R);if(void 0!==D)return D}if(1!==C)for(var j=0;z>j;++j){var D=e(v[j],R);if(void 0!==D)return D}0===C?o(m,g,L++,R):1===C?o(v,y,z++,R):2===C&&o(b,x,I++,R)}else{var R=(P>>1)-1;0===C?i(m,g,L--,R):1===C?i(v,y,z--,R):2===C&&i(b,x,I--,R)}}}function l(t,e,r,n,a,s,l,u,c,h,d,v){var y=0,b=2*t,x=e,w=e+t,M=1,k=1;n?k=p:M=p;for(var A=a;s>A;++A){var T=A+M,E=b*A;_[y++]=l[E+x],_[y++]=-T,_[y++]=l[E+w],_[y++]=T}for(var A=c;h>A;++A){var T=A+k,S=b*A;_[y++]=d[S+x],_[y++]=-T}var L=y>>>1;f(_,L);for(var z=0,A=0;L>A;++A){var I=0|_[2*A+1];if(0>I){var T=-I,P=!1;if(T>=p?(P=!n,T-=p):(P=!!n,T-=1),P)o(m,g,z++,T);else{var C=v[T],R=b*T,j=d[R+e+1],D=d[R+e+1+t];t:for(var O=0;z>O;++O){var F=m[O],N=b*F;if(!(D<l[N+e+1]||l[N+e+1+t]<j)){for(var B=e+2;t>B;++B)if(d[R+B+t]<l[N+B]||l[N+B+t]<d[R+B])continue t;var U,V=u[F];if(U=n?r(C,V):r(V,C),void 0!==U)return U}}}}else i(m,g,z--,I-M)}}function u(t,e,r,n,i,o,a,s,l,u,c){for(var h=0,d=2*t,g=e,v=e+t,y=n;i>y;++y){var b=y+p,x=d*y;_[h++]=o[x+g],_[h++]=-b,_[h++]=o[x+v],_[h++]=b}for(var y=s;l>y;++y){var b=y+1,w=d*y;_[h++]=u[w+g],_[h++]=-b}var M=h>>>1;f(_,M);for(var k=0,y=0;M>y;++y){var A=0|_[2*y+1];if(0>A){var b=-A;if(b>=p)m[k++]=b-p;else{b-=1;var T=c[b],E=d*b,S=u[E+e+1],L=u[E+e+1+t];t:for(var z=0;k>z;++z){var I=m[z],P=a[I];if(P===T)break;var C=d*I;if(!(L<o[C+e+1]||o[C+e+1+t]<S)){for(var R=e+2;t>R;++R)if(u[E+R+t]<o[C+R]||o[C+R+t]<u[E+R])continue t;var j=r(P,T);if(void 0!==j)return j}}}}else{for(var b=A-p,z=k-1;z>=0;--z)if(m[z]===b){for(var R=z+1;k>R;++R)m[R-1]=m[R];break}--k}}}e.exports={init:n,sweepBipartite:a,sweepComplete:s,scanBipartite:l,scanComplete:u};var c=t("typedarray-pool"),h=t("bit-twiddle"),f=t("./sort"),p=1<<28,d=1024,m=c.mallocInt32(d),g=c.mallocInt32(d),v=c.mallocInt32(d),y=c.mallocInt32(d),b=c.mallocInt32(d),x=c.mallocInt32(d),_=c.mallocDouble(8*d)},{"./sort":99,"bit-twiddle":51,"typedarray-pool":481}],101:[function(t,e,r){(function(t){function r(t,e){return p[0]=t,p[1]=e,f[0]}function n(t){return f[0]=t,p[0]}function i(t){return f[0]=t,p[1]}function o(t,e){return p[1]=t,p[0]=e,f[0]}function a(t){return f[0]=t,p[1]}function s(t){return f[0]=t,p[0]}function l(t,e){return d.writeUInt32LE(t,0,!0),d.writeUInt32LE(e,4,!0),d.readDoubleLE(0,!0)}function u(t){return d.writeDoubleLE(t,0,!0),d.readUInt32LE(0,!0)}function c(t){return d.writeDoubleLE(t,0,!0),d.readUInt32LE(4,!0)}var h=!1;if("undefined"!=typeof Float64Array){var f=new Float64Array(1),p=new Uint32Array(f.buffer);f[0]=1,h=!0,1072693248===p[1]?(e.exports=function(t){return f[0]=t,[p[0],p[1]]},e.exports.pack=r,e.exports.lo=n,e.exports.hi=i):1072693248===p[0]?(e.exports=function(t){return f[0]=t,[p[1],p[0]]},e.exports.pack=o,e.exports.lo=a,e.exports.hi=s):h=!1}if(!h){var d=new t(8);e.exports=function(t){return d.writeDoubleLE(t,0,!0),[d.readUInt32LE(0,!0),d.readUInt32LE(4,!0)]},e.exports.pack=l,e.exports.lo=u,e.exports.hi=c}e.exports.sign=function(t){return e.exports.hi(t)>>>31},e.exports.exponent=function(t){var r=e.exports.hi(t);return(r<<1>>>21)-1023},e.exports.fraction=function(t){var r=e.exports.lo(t),n=e.exports.hi(t),i=1048575&n;return 2146435072&n&&(i+=1<<20),[r,i]},e.exports.denormalized=function(t){var r=e.exports.hi(t);return!(2146435072&r)}}).call(this,t("buffer").Buffer)},{buffer:52}],102:[function(t,e,r){"use strict";function n(t,e){if(isNaN(t)||isNaN(e))return NaN;if(t===e)return t;if(0===t)return 0>e?-o:o;var r=i.hi(t),n=i.lo(t);return e>t==t>0?n===a?(r+=1,n=0):n+=1:0===n?(n=a,r-=1):n-=1,i.pack(n,r)}var i=t("double-bits"),o=Math.pow(2,-1074),a=-1>>>0;e.exports=n},{"double-bits":101}],103:[function(t,e,r){"use strict";function n(t,e){for(var r=t.length,n=new Array(r),o=0;r>o;++o)n[o]=i(t[o],e[o]);return n}var i=t("big-rat/add");e.exports=n},{"big-rat/add":77}],104:[function(t,e,r){"use strict";function n(t){for(var e=new Array(t.length),r=0;r<t.length;++r)e[r]=i(t[r]);return e}e.exports=n;var i=t("big-rat")},{"big-rat":80}],105:[function(t,e,r){"use strict";function n(t,e){for(var r=i(e),n=t.length,a=new Array(n),s=0;n>s;++s)a[s]=o(t[s],r);return a}var i=t("big-rat"),o=t("big-rat/mul");e.exports=n},{"big-rat":80,"big-rat/mul":89}],106:[function(t,e,r){"use strict";function n(t,e){for(var r=t.length,n=new Array(r),o=0;r>o;++o)n[o]=i(t[o],e[o]);return n}var i=t("big-rat/sub");e.exports=n},{"big-rat/sub":92}],107:[function(t,e,r){"use strict";function n(t,e,r,n){for(var i=0;2>i;++i){var o=t[i],a=e[i],s=Math.min(o,a),l=Math.max(o,a),u=r[i],c=n[i],h=Math.min(u,c),f=Math.max(u,c);if(s>f||h>l)return!1}return!0}function i(t,e,r,i){var a=o(t,r,i),s=o(e,r,i);if(a>0&&s>0||0>a&&0>s)return!1;var l=o(r,t,e),u=o(i,t,e);return l>0&&u>0||0>l&&0>u?!1:0===a&&0===s&&0===l&&0===u?n(t,e,r,i):!0}e.exports=i;var o=t("robust-orientation")[3]},{"robust-orientation":462}],108:[function(t,e,r){"use strict";"use restrict";function n(t){this.roots=new Array(t),this.ranks=new Array(t);for(var e=0;t>e;++e)this.roots[e]=e,this.ranks[e]=0}e.exports=n;var i=n.prototype;Object.defineProperty(i,"length",{get:function(){return this.roots.length}}),i.makeSet=function(){var t=this.roots.length;return this.roots.push(t),this.ranks.push(0),t},i.find=function(t){for(var e=t,r=this.roots;r[t]!==t;)t=r[t];for(;r[e]!==t;){var n=r[e];r[e]=t,e=n}return t},i.link=function(t,e){var r=this.find(t),n=this.find(e);if(r!==n){var i=this.ranks,o=this.roots,a=i[r],s=i[n];s>a?o[r]=n:a>s?o[n]=r:(o[n]=r,++i[r])}}},{}],109:[function(t,e,r){(function(t){var r=function(){"use strict";function e(r,n,i,o){function s(r,i){if(null===r)return null;if(0==i)return r;var l,f;if("object"!=typeof r)return r;if(e.__isArray(r))l=[];else if(e.__isRegExp(r))l=new RegExp(r.source,a(r)),r.lastIndex&&(l.lastIndex=r.lastIndex);else if(e.__isDate(r))l=new Date(r.getTime());else{if(h&&t.isBuffer(r))return l=new t(r.length),r.copy(l),l;"undefined"==typeof o?(f=Object.getPrototypeOf(r),l=Object.create(f)):(l=Object.create(o),f=o)}if(n){var p=u.indexOf(r);if(-1!=p)return c[p];u.push(r),c.push(l)}for(var d in r){var m;f&&(m=Object.getOwnPropertyDescriptor(f,d)),m&&null==m.set||(l[d]=s(r[d],i-1))}return l}var l;"object"==typeof n&&(i=n.depth,o=n.prototype,l=n.filter,n=n.circular);var u=[],c=[],h="undefined"!=typeof t;return"undefined"==typeof n&&(n=!0),"undefined"==typeof i&&(i=1/0),s(r,i)}function r(t){return Object.prototype.toString.call(t)}function n(t){return"object"==typeof t&&"[object Date]"===r(t)}function i(t){return"object"==typeof t&&"[object Array]"===r(t)}function o(t){return"object"==typeof t&&"[object RegExp]"===r(t)}function a(t){var e="";return t.global&&(e+="g"),t.ignoreCase&&(e+="i"),t.multiline&&(e+="m"),e}return e.clonePrototype=function(t){if(null===t)return null;var e=function(){};return e.prototype=t,new e},e.__objToStr=r,e.__isDate=n,e.__isArray=i,e.__isRegExp=o,e.__getRegExpFlags=a,e}();"object"==typeof e&&e.exports&&(e.exports=r)}).call(this,t("buffer").Buffer)},{buffer:52}],110:[function(t,e,r){e.exports={jet:[{index:0,rgb:[0,0,131]},{index:.125,rgb:[0,60,170]},{index:.375,rgb:[5,255,255]},{index:.625,rgb:[255,255,0]},{index:.875,rgb:[250,0,0]},{index:1,rgb:[128,0,0]}],hsv:[{index:0,rgb:[255,0,0]},{index:.169,rgb:[253,255,2]},{index:.173,rgb:[247,255,2]},{index:.337,rgb:[0,252,4]},{index:.341,rgb:[0,252,10]},{index:.506,rgb:[1,249,255]},{index:.671,rgb:[2,0,253]},{index:.675,rgb:[8,0,253]},{index:.839,rgb:[255,0,251]},{index:.843,rgb:[255,0,245]},{index:1,rgb:[255,0,6]}],hot:[{index:0,rgb:[0,0,0]},{index:.3,rgb:[230,0,0]},{index:.6,rgb:[255,210,0]},{index:1,rgb:[255,255,255]}],cool:[{index:0,rgb:[0,255,255]},{index:1,rgb:[255,0,255]}],spring:[{index:0,rgb:[255,0,255]},{index:1,rgb:[255,255,0]}],summer:[{index:0,rgb:[0,128,102]},{index:1,rgb:[255,255,102]}],autumn:[{index:0,rgb:[255,0,0]},{index:1,rgb:[255,255,0]}],winter:[{index:0,rgb:[0,0,255]},{index:1,rgb:[0,255,128]}],bone:[{index:0,rgb:[0,0,0]},{index:.376,rgb:[84,84,116]},{index:.753,rgb:[169,200,200]},{index:1,rgb:[255,255,255]}],copper:[{index:0,rgb:[0,0,0]},{index:.804,rgb:[255,160,102]},{index:1,rgb:[255,199,127]}],greys:[{index:0,rgb:[0,0,0]},{index:1,rgb:[255,255,255]}],yignbu:[{index:0,rgb:[8,29,88]},{index:.125,rgb:[37,52,148]},{index:.25,rgb:[34,94,168]},{index:.375,rgb:[29,145,192]},{index:.5,rgb:[65,182,196]},{index:.625,rgb:[127,205,187]},{index:.75,rgb:[199,233,180]},{index:.875,rgb:[237,248,217]},{index:1,rgb:[255,255,217]}],greens:[{index:0,rgb:[0,68,27]},{index:.125,rgb:[0,109,44]},{index:.25,rgb:[35,139,69]},{index:.375,rgb:[65,171,93]},{index:.5,rgb:[116,196,118]},{index:.625,rgb:[161,217,155]},{index:.75,rgb:[199,233,192]},{index:.875,rgb:[229,245,224]},{index:1,rgb:[247,252,245]}],yiorrd:[{index:0,rgb:[128,0,38]},{index:.125,rgb:[189,0,38]},{index:.25,rgb:[227,26,28]},{index:.375,rgb:[252,78,42]},{index:.5,rgb:[253,141,60]},{index:.625,rgb:[254,178,76]},{index:.75,rgb:[254,217,118]},{index:.875,rgb:[255,237,160]},{index:1,rgb:[255,255,204]}],bluered:[{index:0,rgb:[0,0,255]},{index:1,rgb:[255,0,0]}],rdbu:[{index:0,rgb:[5,10,172]},{index:.35,rgb:[106,137,247]},{index:.5,rgb:[190,190,190]},{index:.6,rgb:[220,170,132]},{index:.7,rgb:[230,145,90]},{index:1,rgb:[178,10,28]}],picnic:[{index:0,rgb:[0,0,255]},{index:.1,rgb:[51,153,255]},{index:.2,rgb:[102,204,255]},{index:.3,rgb:[153,204,255]},{index:.4,rgb:[204,204,255]},{index:.5,rgb:[255,255,255]},{index:.6,rgb:[255,204,255]},{index:.7,rgb:[255,153,255]},{index:.8,rgb:[255,102,204]},{index:.9,rgb:[255,102,102]},{index:1,rgb:[255,0,0]}],rainbow:[{index:0,rgb:[150,0,90]},{index:.125,rgb:[0,0,200]},{index:.25,rgb:[0,25,255]},{index:.375,rgb:[0,152,255]},{index:.5,rgb:[44,255,150]},{index:.625,rgb:[151,255,0]},{index:.75,rgb:[255,234,0]},{index:.875,rgb:[255,111,0]},{index:1,rgb:[255,0,0]}],portland:[{index:0,rgb:[12,51,131]},{index:.25,rgb:[10,136,186]},{index:.5,rgb:[242,211,56]},{index:.75,rgb:[242,143,56]},{index:1,rgb:[217,30,30]}],blackbody:[{index:0,rgb:[0,0,0]},{index:.2,rgb:[230,0,0]},{index:.4,rgb:[230,210,0]},{index:.7,rgb:[255,255,255]},{index:1,rgb:[160,200,255]}],earth:[{index:0,rgb:[0,0,130]},{index:.1,rgb:[0,180,180]},{index:.2,rgb:[40,210,40]},{index:.4,rgb:[230,230,50]},{index:.6,rgb:[120,70,20]},{index:1,rgb:[255,255,255]}],electric:[{index:0,rgb:[0,0,0]},{index:.15,rgb:[30,0,100]},{index:.4,rgb:[120,0,100]},{index:.6,rgb:[160,90,0]},{index:.8,rgb:[230,200,0]},{index:1,rgb:[255,250,220]}],alpha:[{index:0,rgb:[255,255,255,0]},{index:0,rgb:[255,255,255,1]}]}},{}],111:[function(t,e,r){"use strict";function n(t){for(var e,r="#",n=0;3>n;++n)e=t[n],e=e.toString(16),r+=("00"+e).substr(e.length);return r}function i(t){return"rgba("+t.join(",")+")"}var o=t("arraytools"),a=t("clone"),s=t("./colorScales");e.exports=function(t){var e,r,l,u,c,h,f,p,d,m,g,v,y,b=[],x=[],_=[],w=[];if(o.isPlainObject(t)||(t={}),d=t.nshades||72,p=t.format||"hex",f=t.colormap,f||(f="jet"),"string"==typeof f){if(f=f.toLowerCase(),!s[f])throw Error(f+" not a supported colorscale");h=a(s[f])}else{if(!Array.isArray(f))throw Error("unsupported colormap option",f);h=a(f)}if(h.length>d)throw new Error(f+" map requires nshades to be at least size "+h.length);for(g=Array.isArray(t.alpha)?2!==t.alpha.length?[1,1]:a(t.alpha):"number"==typeof t.alpha?[t.alpha,t.alpha]:[1,1],e=h.map(function(t){return Math.round(t.index*d)}),g[0]<0&&(g[0]=0),g[1]<0&&(g[0]=0),g[0]>1&&(g[0]=1),g[1]>1&&(g[0]=1),y=0;y<e.length;++y)v=h[y].index,r=h[y].rgb,4===r.length&&r[3]>=0&&r[3]<=1||(r[3]=g[0]+(g[1]-g[0])*v);for(y=0;y<e.length-1;++y)c=e[y+1]-e[y],l=h[y].rgb,u=h[y+1].rgb,b=b.concat(o.linspace(l[0],u[0],c)),x=x.concat(o.linspace(l[1],u[1],c)),_=_.concat(o.linspace(l[2],u[2],c)),w=w.concat(o.linspace(l[3],u[3],c));return b=b.map(Math.round),x=x.map(Math.round),_=_.map(Math.round),m=o.zip(b,x,_,w),"hex"===p&&(m=m.map(n)),"rgbaString"===p&&(m=m.map(i)),m}},{"./colorScales":110,arraytools:50,clone:109}],112:[function(t,e,r){function n(t,e){return t-e}function i(t,e){var r=t.length,i=t.length-e.length;if(i)return i;switch(r){case 0:return 0;case 1:return t[0]-e[0];case 2:return t[0]+t[1]-e[0]-e[1]||o(t[0],t[1])-o(e[0],e[1]);case 3:var a=t[0]+t[1],s=e[0]+e[1];if(i=a+t[2]-(s+e[2]))return i;var l=o(t[0],t[1]),u=o(e[0],e[1]);return o(l,t[2])-o(u,e[2])||o(l+t[2],a)-o(u+e[2],s);case 4:var c=t[0],h=t[1],f=t[2],p=t[3],d=e[0],m=e[1],g=e[2],v=e[3];return c+h+f+p-(d+m+g+v)||o(c,h,f,p)-o(d,m,g,v,d)||o(c+h,c+f,c+p,h+f,h+p,f+p)-o(d+m,d+g,d+v,m+g,m+v,g+v)||o(c+h+f,c+h+p,c+f+p,h+f+p)-o(d+m+g,d+m+v,d+g+v,m+g+v);default:for(var y=t.slice().sort(n),b=e.slice().sort(n),x=0;r>x;++x)if(i=y[x]-b[x])return i;return 0}}e.exports=i;var o=Math.min},{}],113:[function(t,e,r){"use strict";function n(t){var e=t.length;if(0===e)return[];if(1===e)return[[0]];var r=t[0].length;return 0===r?[]:1===r?i(t):2===r?o(t):a(t,r)}var i=t("./lib/ch1d"),o=t("./lib/ch2d"),a=t("./lib/chnd");e.exports=n},{"./lib/ch1d":114,"./lib/ch2d":115,"./lib/chnd":116}],114:[function(t,e,r){"use strict";function n(t){for(var e=0,r=0,n=1;n<t.length;++n)t[n][0]<t[e][0]&&(e=n),t[n][0]>t[r][0]&&(r=n);return r>e?[[e],[r]]:e>r?[[r],[e]]:[[e]]}e.exports=n},{}],115:[function(t,e,r){"use strict";function n(t){var e=i(t),r=e.length;if(2>=r)return[];for(var n=new Array(r),o=e[r-1],a=0;r>a;++a){var s=e[a];n[a]=[o,s],o=s}return n}e.exports=n;var i=t("monotone-convex-hull-2d")},{"monotone-convex-hull-2d":118}],116:[function(t,e,r){"use strict";function n(t,e){for(var r=t.length,n=new Array(r),i=0;i<e.length;++i)n[i]=t[e[i]];for(var o=e.length,i=0;r>i;++i)e.indexOf(i)<0&&(n[o++]=t[i]);return n}function i(t,e){
for(var r=t.length,n=e.length,i=0;r>i;++i)for(var o=t[i],a=0;a<o.length;++a){var s=o[a];if(n>s)o[a]=e[s];else{s-=n;for(var l=0;n>l;++l)s>=e[l]&&(s+=1);o[a]=s}}return t}function o(t,e){try{return a(t,!0)}catch(r){var o=s(t);if(o.length<=e)return[];var l=n(t,o),u=a(l,!0);return i(u,o)}}e.exports=o;var a=t("incremental-convex-hull"),s=t("affine-hull")},{"affine-hull":117,"incremental-convex-hull":246}],117:[function(t,e,r){"use strict";function n(t,e){for(var r=new Array(e+1),n=0;n<t.length;++n)r[n]=t[n];for(var n=0;n<=t.length;++n){for(var i=t.length;e>=i;++i){for(var a=new Array(e),s=0;e>s;++s)a[s]=Math.pow(i+1-n,s);r[i]=a}var l=o.apply(void 0,r);if(l)return!0}return!1}function i(t){var e=t.length;if(0===e)return[];if(1===e)return[0];for(var r=t[0].length,i=[t[0]],o=[0],a=1;e>a;++a)if(i.push(t[a]),n(i,r)){if(o.push(a),o.length===r+1)return o}else i.pop();return o}e.exports=i;var o=t("robust-orientation")},{"robust-orientation":462}],118:[function(t,e,r){"use strict";function n(t){var e=t.length;if(3>e){for(var r=new Array(e),n=0;e>n;++n)r[n]=n;return 2===e&&t[0][0]===t[1][0]&&t[0][1]===t[1][1]?[0]:r}for(var o=new Array(e),n=0;e>n;++n)o[n]=n;o.sort(function(e,r){var n=t[e][0]-t[r][0];return n?n:t[e][1]-t[r][1]});for(var a=[o[0],o[1]],s=[o[0],o[1]],n=2;e>n;++n){for(var l=o[n],u=t[l],c=a.length;c>1&&i(t[a[c-2]],t[a[c-1]],u)<=0;)c-=1,a.pop();for(a.push(l),c=s.length;c>1&&i(t[s[c-2]],t[s[c-1]],u)>=0;)c-=1,s.pop();s.push(l)}for(var r=new Array(s.length+a.length-2),h=0,n=0,f=a.length;f>n;++n)r[h++]=a[n];for(var p=s.length-2;p>0;--p)r[h++]=s[p];return r}e.exports=n;var i=t("robust-orientation")[3]},{"robust-orientation":462}],119:[function(t,e,r){e.exports={AFG:"afghan",ALA:"\\b\\wland",ALB:"albania",DZA:"algeria",ASM:"^(?=.*americ).*samoa",AND:"andorra",AGO:"angola",AIA:"anguill?a",ATA:"antarctica",ATG:"antigua",ARG:"argentin",ARM:"armenia",ABW:"^(?!.*bonaire).*\\baruba",AUS:"australia",AUT:"^(?!.*hungary).*austria|\\baustri.*\\bemp",AZE:"azerbaijan",BHS:"bahamas",BHR:"bahrain",BGD:"bangladesh|^(?=.*east).*paki?stan",BRB:"barbados",BLR:"belarus|byelo",BEL:"^(?!.*luxem).*belgium",BLZ:"belize|^(?=.*british).*honduras",BEN:"benin|dahome",BMU:"bermuda",BTN:"bhutan",BOL:"bolivia",BES:"^(?=.*bonaire).*eustatius|^(?=.*carib).*netherlands|\\bbes.?islands",BIH:"herzegovina|bosnia",BWA:"botswana|bechuana",BVT:"bouvet",BRA:"brazil",IOT:"british.?indian.?ocean",BRN:"brunei",BGR:"bulgaria",BFA:"burkina|\\bfaso|upper.?volta",BDI:"burundi",KHM:"cambodia|kampuchea|khmer",CMR:"cameroon",CAN:"canada",CPV:"verde",CYM:"cayman",CAF:"\\bcentral.african.republic",TCD:"\\bchad",CHL:"\\bchile",CHN:"^(?!.*\\bmac)(?!.*\\bhong)(?!.*\\btai).*china",CXR:"christmas",CCK:"\\bcocos|keeling",COL:"colombia",COM:"comoro",COD:"\\bdem.*congo|congo.*\\bdem|congo.*\\bdr|\\bdr.*congo|belgian.?congo|congo.?free.?state|kinshasa|zaire|l.opoldville|drc|droc|rdc",COG:"^(?!.*\\bdem)(?!.*\\bdr)(?!.*kinshasa)(?!.*zaire)(?!.*belg)(?!.*l.opoldville)(?!.*free).*\\bcongo",COK:"\\bcook",CRI:"costa.?rica",CIV:"ivoire|ivory",HRV:"croatia",CUB:"\\bcuba",CUW:"^(?!.*bonaire).*\\bcura(c|\xe7)ao",CYP:"cyprus",CZE:"^(?=.*rep).*czech|czechia|bohemia",CSK:"czechoslovakia",DNK:"denmark",DJI:"djibouti",DMA:"dominica(?!n)",DOM:"dominican.rep",ECU:"ecuador",EGY:"egypt",SLV:"el.?salvador",GNQ:"guine.*eq|eq.*guine|^(?=.*span).*guinea",ERI:"eritrea",EST:"estonia",ETH:"ethiopia|abyssinia",FLK:"falkland|malvinas",FRO:"faroe|faeroe",FJI:"fiji",FIN:"finland",FRA:"^(?!.*\\bdep)(?!.*martinique).*france|french.?republic|\\bgaul",GUF:"^(?=.*french).*guiana",PYF:"french.?polynesia|tahiti",ATF:"french.?southern",GAB:"gabon",GMB:"gambia",GEO:"^(?!.*south).*georgia",DDR:"german.?democratic.?republic|democratic.?republic.*germany|east.germany",DEU:"^(?!.*east).*germany|^(?=.*\\bfed.*\\brep).*german",GHA:"ghana|gold.?coast",GIB:"gibraltar",GRC:"greece|hellenic|hellas",GRL:"greenland",GRD:"grenada",GLP:"guadeloupe",GUM:"\\bguam",GTM:"guatemala",GGY:"guernsey",GIN:"^(?!.*eq)(?!.*span)(?!.*bissau)(?!.*portu)(?!.*new).*guinea",GNB:"bissau|^(?=.*portu).*guinea",GUY:"guyana|british.?guiana",HTI:"haiti",HMD:"heard.*mcdonald",VAT:"holy.?see|vatican|papal.?st",HND:"^(?!.*brit).*honduras",HKG:"hong.?kong",HUN:"^(?!.*austr).*hungary",ISL:"iceland",IND:"india(?!.*ocea)",IDN:"indonesia",IRN:"\\biran|persia",IRQ:"\\biraq|mesopotamia",IRL:"ireland",IMN:"^(?=.*isle).*\\bman",ISR:"israel",ITA:"italy",JAM:"jamaica",JPN:"japan",JEY:"jersey",JOR:"jordan",KAZ:"kazak",KEN:"kenya|british.?east.?africa|east.?africa.?prot",KIR:"kiribati",PRK:"^(?=.*democrat).*\\bkorea|^(?=.*people).*\\bkorea|^(?=.*north).*\\bkorea|dprk",KOR:"^(?!.*democrat)(?!.*people)(?!.*north).*\\bkorea",KWT:"kuwait",KGZ:"kyrgyz|kirghiz",LAO:"\\blaos?\\b",LVA:"latvia",LBN:"lebanon",LSO:"lesotho|basuto",LBR:"liberia",LBY:"libya",LIE:"liechtenstein",LTU:"lithuania",LUX:"^(?!.*belg).*luxem",MAC:"maca(o|u)",MKD:"macedonia|fyrom",MDG:"madagascar|malagasy",MWI:"malawi|nyasa",MYS:"malaysia",MDV:"maldive",MLI:"\\bmali\\b",MLT:"\\bmalta",MHL:"marshall",MTQ:"martinique",MRT:"mauritania",MUS:"mauritius",MYT:"\\bmayotte",MEX:"\\bmexic",FSM:"micronesia",MDA:"moldov|b(a|e)ssarabia",MCO:"monaco",MNG:"mongolia",MNE:"^(?!.*serbia).*montenegro",MSR:"montserrat",MAR:"morocco|\\bmaroc",MOZ:"mozambique",MMR:"myanmar|burma",NAM:"namibia",NRU:"nauru",NPL:"nepal",NLD:"^(?!.*\\bant)(?!.*\\bcarib).*netherlands",ANT:"^(?=.*\\bant).*(nether|dutch)",NCL:"new.?caledonia",NZL:"new.?zealand",NIC:"nicaragua",NER:"\\bniger(?!ia)",NGA:"nigeria",NIU:"niue",NFK:"norfolk",MNP:"mariana",NOR:"norway",OMN:"\\boman|trucial",PAK:"^(?!.*east).*paki?stan",PLW:"palau",PSE:"palestin|\\bgaza|west.?bank",PAN:"panama",PNG:"papua|new.?guinea",PRY:"paraguay",PER:"peru",PHL:"philippines",PCN:"pitcairn",POL:"poland",PRT:"portugal",PRI:"puerto.?rico",QAT:"qatar",REU:"r(e|\xe9)union",ROU:"r(o|u|ou)mania",RUS:"\\brussia|soviet.?union|u\\.?s\\.?s\\.?r|socialist.?republics",RWA:"rwanda",BLM:"barth(e|\xe9)lemy",SHN:"helena",KNA:"kitts|\\bnevis",LCA:"\\blucia",MAF:"^(?=.*collectivity).*martin|^(?=.*france).*martin(?!ique)|^(?=.*french).*martin(?!ique)",SPM:"miquelon",VCT:"vincent",WSM:"^(?!.*amer).*samoa",SMR:"san.?marino",STP:"\\bs(a|\xe3)o.?tom(e|\xe9)",SAU:"\\bsa\\w*.?arabia",SEN:"senegal",SRB:"^(?!.*monte).*serbia",SYC:"seychell",SLE:"sierra",SGP:"singapore",SXM:"^(?!.*martin)(?!.*saba).*maarten",SVK:"^(?!.*cze).*slovak",SVN:"slovenia",SLB:"solomon",SOM:"somali",ZAF:"\\bs\\w*.?africa",SGS:"south.?georgia|sandwich",SSD:"\\bs\\w*.?sudan",ESP:"spain",LKA:"sri.?lanka|ceylon",SDN:"^(?!.*\\bs(?!u)).*sudan",SUR:"surinam|dutch.?guiana",SJM:"svalbard",SWZ:"swaziland",SWE:"sweden",CHE:"switz|swiss",SYR:"syria",TWN:"taiwan|taipei|formosa",TJK:"tajik",TZA:"tanzania",THA:"thailand|\\bsiam",TLS:"^(?=.*leste).*timor|^(?=.*east).*timor",TGO:"togo",TKL:"tokelau",TON:"tonga",TTO:"trinidad|tobago",TUN:"tunisia",TUR:"turkey",TKM:"turkmen",TCA:"turks",TUV:"tuvalu",UGA:"uganda",UKR:"ukrain",ARE:"emirates|^u\\.?a\\.?e\\.?$|united.?arab.?em",GBR:"united.?kingdom|britain|^u\\.?k\\.?$",USA:"united.?states|\\bu\\.?s\\.?a\\.?\\b|\\bu\\.?s\\.?\\b(?!.*islands)",UMI:"minor.?outlying.?is",URY:"uruguay",UZB:"uzbek",VUT:"vanuatu|new.?hebrides",VEN:"venezuela",VNM:"^(?!.*republic).*viet.?nam|^(?=.*socialist).*viet.?nam",VGB:"^(?=.*\\bu\\.?\\s?k).*virgin|^(?=.*brit).*virgin|^(?=.*kingdom).*virgin",VIR:"^(?=.*\\bu\\.?\\s?s).*virgin|^(?=.*states).*virgin",WLF:"futuna|wallis",ESH:"western.sahara",YEM:"^(?!.*arab)(?!.*north)(?!.*sana)(?!.*peo)(?!.*dem)(?!.*south)(?!.*aden)(?!.*\\bp\\.?d\\.?r).*yemen",YMD:"^(?=.*peo).*yemen|^(?!.*rep)(?=.*dem).*yemen|^(?=.*south).*yemen|^(?=.*aden).*yemen|^(?=.*\\bp\\.?d\\.?r).*yemen",YUG:"yugoslavia",ZMB:"zambia|northern.?rhodesia",EAZ:"zanzibar",ZWE:"zimbabwe|^(?!.*northern).*rhodesia"}},{}],120:[function(t,e,r){"use strict";function n(){this.argTypes=[],this.shimArgs=[],this.arrayArgs=[],this.arrayBlockIndices=[],this.scalarArgs=[],this.offsetArgs=[],this.offsetArgIndex=[],this.indexArgs=[],this.shapeArgs=[],this.funcName="",this.pre=null,this.body=null,this.post=null,this.debug=!1}function i(t){var e=new n;e.pre=t.pre,e.body=t.body,e.post=t.post;var r=t.args.slice(0);e.argTypes=r;for(var i=0;i<r.length;++i){var a=r[i];if("array"===a||"object"==typeof a&&a.blockIndices){if(e.argTypes[i]="array",e.arrayArgs.push(i),e.arrayBlockIndices.push(a.blockIndices?a.blockIndices:0),e.shimArgs.push("array"+i),i<e.pre.args.length&&e.pre.args[i].count>0)throw new Error("cwise: pre() block may not reference array args");if(i<e.post.args.length&&e.post.args[i].count>0)throw new Error("cwise: post() block may not reference array args")}else if("scalar"===a)e.scalarArgs.push(i),e.shimArgs.push("scalar"+i);else if("index"===a){if(e.indexArgs.push(i),i<e.pre.args.length&&e.pre.args[i].count>0)throw new Error("cwise: pre() block may not reference array index");if(i<e.body.args.length&&e.body.args[i].lvalue)throw new Error("cwise: body() block may not write to array index");if(i<e.post.args.length&&e.post.args[i].count>0)throw new Error("cwise: post() block may not reference array index")}else if("shape"===a){if(e.shapeArgs.push(i),i<e.pre.args.length&&e.pre.args[i].lvalue)throw new Error("cwise: pre() block may not write to array shape");if(i<e.body.args.length&&e.body.args[i].lvalue)throw new Error("cwise: body() block may not write to array shape");if(i<e.post.args.length&&e.post.args[i].lvalue)throw new Error("cwise: post() block may not write to array shape")}else{if("object"!=typeof a||!a.offset)throw new Error("cwise: Unknown argument type "+r[i]);e.argTypes[i]="offset",e.offsetArgs.push({array:a.array,offset:a.offset}),e.offsetArgIndex.push(i)}}if(e.arrayArgs.length<=0)throw new Error("cwise: No array arguments specified");if(e.pre.args.length>r.length)throw new Error("cwise: Too many arguments in pre() block");if(e.body.args.length>r.length)throw new Error("cwise: Too many arguments in body() block");if(e.post.args.length>r.length)throw new Error("cwise: Too many arguments in post() block");return e.debug=!!t.printCode||!!t.debug,e.funcName=t.funcName||"cwise",e.blockSize=t.blockSize||64,o(e)}var o=t("./lib/thunk.js");e.exports=i},{"./lib/thunk.js":122}],121:[function(t,e,r){"use strict";function n(t,e,r){var n,i,o=t.length,a=e.arrayArgs.length,s=e.indexArgs.length>0,l=[],u=[],c=0,h=0;for(n=0;o>n;++n)u.push(["i",n,"=0"].join(""));for(i=0;a>i;++i)for(n=0;o>n;++n)h=c,c=t[n],0===n?u.push(["d",i,"s",n,"=t",i,"p",c].join("")):u.push(["d",i,"s",n,"=(t",i,"p",c,"-s",h,"*t",i,"p",h,")"].join(""));for(l.push("var "+u.join(",")),n=o-1;n>=0;--n)c=t[n],l.push(["for(i",n,"=0;i",n,"<s",c,";++i",n,"){"].join(""));for(l.push(r),n=0;o>n;++n){for(h=c,c=t[n],i=0;a>i;++i)l.push(["p",i,"+=d",i,"s",n].join(""));s&&(n>0&&l.push(["index[",h,"]-=s",h].join("")),l.push(["++index[",c,"]"].join(""))),l.push("}")}return l.join("\n")}function i(t,e,r,i){for(var o=e.length,a=r.arrayArgs.length,s=r.blockSize,l=r.indexArgs.length>0,u=[],c=0;a>c;++c)u.push(["var offset",c,"=p",c].join(""));for(var c=t;o>c;++c)u.push(["for(var j"+c+"=SS[",e[c],"]|0;j",c,">0;){"].join("")),u.push(["if(j",c,"<",s,"){"].join("")),u.push(["s",e[c],"=j",c].join("")),u.push(["j",c,"=0"].join("")),u.push(["}else{s",e[c],"=",s].join("")),u.push(["j",c,"-=",s,"}"].join("")),l&&u.push(["index[",e[c],"]=j",c].join(""));for(var c=0;a>c;++c){for(var h=["offset"+c],f=t;o>f;++f)h.push(["j",f,"*t",c,"p",e[f]].join(""));u.push(["p",c,"=(",h.join("+"),")"].join(""))}u.push(n(e,r,i));for(var c=t;o>c;++c)u.push("}");return u.join("\n")}function o(t){for(var e=0,r=t[0].length;r>e;){for(var n=1;n<t.length;++n)if(t[n][e]!==t[0][e])return e;++e}return e}function a(t,e,r){for(var n=t.body,i=[],o=[],a=0;a<t.args.length;++a){var s=t.args[a];if(!(s.count<=0)){var l=new RegExp(s.name,"g"),u="",c=e.arrayArgs.indexOf(a);switch(e.argTypes[a]){case"offset":var h=e.offsetArgIndex.indexOf(a),f=e.offsetArgs[h];c=f.array,u="+q"+h;case"array":u="p"+c+u;var p="l"+a,d="a"+c;if(0===e.arrayBlockIndices[c])1===s.count?"generic"===r[c]?s.lvalue?(i.push(["var ",p,"=",d,".get(",u,")"].join("")),n=n.replace(l,p),o.push([d,".set(",u,",",p,")"].join(""))):n=n.replace(l,[d,".get(",u,")"].join("")):n=n.replace(l,[d,"[",u,"]"].join("")):"generic"===r[c]?(i.push(["var ",p,"=",d,".get(",u,")"].join("")),n=n.replace(l,p),s.lvalue&&o.push([d,".set(",u,",",p,")"].join(""))):(i.push(["var ",p,"=",d,"[",u,"]"].join("")),n=n.replace(l,p),s.lvalue&&o.push([d,"[",u,"]=",p].join("")));else{for(var m=[s.name],g=[u],v=0;v<Math.abs(e.arrayBlockIndices[c]);v++)m.push("\\s*\\[([^\\]]+)\\]"),g.push("$"+(v+1)+"*t"+c+"b"+v);if(l=new RegExp(m.join(""),"g"),u=g.join("+"),"generic"===r[c])throw new Error("cwise: Generic arrays not supported in combination with blocks!");n=n.replace(l,[d,"[",u,"]"].join(""))}break;case"scalar":n=n.replace(l,"Y"+e.scalarArgs.indexOf(a));break;case"index":n=n.replace(l,"index");break;case"shape":n=n.replace(l,"shape")}}}return[i.join("\n"),n,o.join("\n")].join("\n").trim()}function s(t){for(var e=new Array(t.length),r=!0,n=0;n<t.length;++n){var i=t[n],o=i.match(/\d+/);o=o?o[0]:"",0===i.charAt(0)?e[n]="u"+i.charAt(1)+o:e[n]=i.charAt(0)+o,n>0&&(r=r&&e[n]===e[n-1])}return r?e[0]:e.join("")}function l(t,e){for(var r=e[1].length-Math.abs(t.arrayBlockIndices[0])|0,l=new Array(t.arrayArgs.length),c=new Array(t.arrayArgs.length),h=0;h<t.arrayArgs.length;++h)c[h]=e[2*h],l[h]=e[2*h+1];for(var f=[],p=[],d=[],m=[],g=[],h=0;h<t.arrayArgs.length;++h){t.arrayBlockIndices[h]<0?(d.push(0),m.push(r),f.push(r),p.push(r+t.arrayBlockIndices[h])):(d.push(t.arrayBlockIndices[h]),m.push(t.arrayBlockIndices[h]+r),f.push(0),p.push(t.arrayBlockIndices[h]));for(var v=[],y=0;y<l[h].length;y++)d[h]<=l[h][y]&&l[h][y]<m[h]&&v.push(l[h][y]-d[h]);g.push(v)}for(var b=["SS"],x=["'use strict'"],_=[],y=0;r>y;++y)_.push(["s",y,"=SS[",y,"]"].join(""));for(var h=0;h<t.arrayArgs.length;++h){b.push("a"+h),b.push("t"+h),b.push("p"+h);for(var y=0;r>y;++y)_.push(["t",h,"p",y,"=t",h,"[",d[h]+y,"]"].join(""));for(var y=0;y<Math.abs(t.arrayBlockIndices[h]);++y)_.push(["t",h,"b",y,"=t",h,"[",f[h]+y,"]"].join(""))}for(var h=0;h<t.scalarArgs.length;++h)b.push("Y"+h);if(t.shapeArgs.length>0&&_.push("shape=SS.slice(0)"),t.indexArgs.length>0){for(var w=new Array(r),h=0;r>h;++h)w[h]="0";_.push(["index=[",w.join(","),"]"].join(""))}for(var h=0;h<t.offsetArgs.length;++h){for(var M=t.offsetArgs[h],k=[],y=0;y<M.offset.length;++y)0!==M.offset[y]&&(1===M.offset[y]?k.push(["t",M.array,"p",y].join("")):k.push([M.offset[y],"*t",M.array,"p",y].join("")));0===k.length?_.push("q"+h+"=0"):_.push(["q",h,"=",k.join("+")].join(""))}var A=u([].concat(t.pre.thisVars).concat(t.body.thisVars).concat(t.post.thisVars));_=_.concat(A),x.push("var "+_.join(","));for(var h=0;h<t.arrayArgs.length;++h)x.push("p"+h+"|=0");t.pre.body.length>3&&x.push(a(t.pre,t,c));var T=a(t.body,t,c),E=o(g);r>E?x.push(i(E,g[0],t,T)):x.push(n(g[0],t,T)),t.post.body.length>3&&x.push(a(t.post,t,c)),t.debug&&console.log("-----Generated cwise routine for ",e,":\n"+x.join("\n")+"\n----------");var S=[t.funcName||"unnamed","_cwise_loop_",l[0].join("s"),"m",E,s(c)].join(""),L=new Function(["function ",S,"(",b.join(","),"){",x.join("\n"),"} return ",S].join(""));return L()}var u=t("uniq");e.exports=l},{uniq:482}],122:[function(t,e,r){"use strict";function n(t){var e=["'use strict'","var CACHED={}"],r=[],n=t.funcName+"_cwise_thunk";e.push(["return function ",n,"(",t.shimArgs.join(","),"){"].join(""));for(var o=[],a=[],s=[["array",t.arrayArgs[0],".shape.slice(",Math.max(0,t.arrayBlockIndices[0]),t.arrayBlockIndices[0]<0?","+t.arrayBlockIndices[0]+")":")"].join("")],l=[],u=[],c=0;c<t.arrayArgs.length;++c){var h=t.arrayArgs[c];r.push(["t",h,"=array",h,".dtype,","r",h,"=array",h,".order"].join("")),o.push("t"+h),o.push("r"+h),a.push("t"+h),a.push("r"+h+".join()"),s.push("array"+h+".data"),s.push("array"+h+".stride"),s.push("array"+h+".offset|0"),c>0&&(l.push("array"+t.arrayArgs[0]+".shape.length===array"+h+".shape.length+"+(Math.abs(t.arrayBlockIndices[0])-Math.abs(t.arrayBlockIndices[c]))),u.push("array"+t.arrayArgs[0]+".shape[shapeIndex+"+Math.max(0,t.arrayBlockIndices[0])+"]===array"+h+".shape[shapeIndex+"+Math.max(0,t.arrayBlockIndices[c])+"]"))}t.arrayArgs.length>1&&(e.push("if (!("+l.join(" && ")+")) throw new Error('cwise: Arrays do not all have the same dimensionality!')"),e.push("for(var shapeIndex=array"+t.arrayArgs[0]+".shape.length-"+Math.abs(t.arrayBlockIndices[0])+"; shapeIndex-->0;) {"),e.push("if (!("+u.join(" && ")+")) throw new Error('cwise: Arrays do not all have the same shape!')"),e.push("}"));for(var c=0;c<t.scalarArgs.length;++c)s.push("scalar"+t.scalarArgs[c]);r.push(["type=[",a.join(","),"].join()"].join("")),r.push("proc=CACHED[type]"),e.push("var "+r.join(",")),e.push(["if(!proc){","CACHED[type]=proc=compile([",o.join(","),"])}","return proc(",s.join(","),")}"].join("")),t.debug&&console.log("-----Generated thunk:\n"+e.join("\n")+"\n----------");var f=new Function("compile",e.join("\n"));return f(i.bind(void 0,t))}var i=t("./compile.js");e.exports=n},{"./compile.js":121}],123:[function(t,e,r){e.exports=t("cwise-compiler")},{"cwise-compiler":120}],124:[function(e,r,n){!function(){function e(t){return t&&(t.ownerDocument||t.document||t).documentElement}function n(t){return t&&(t.ownerDocument&&t.ownerDocument.defaultView||t.document&&t||t.defaultView)}function i(t,e){return e>t?-1:t>e?1:t>=e?0:NaN}function o(t){return null===t?NaN:+t}function a(t){return!isNaN(t)}function s(t){return{left:function(e,r,n,i){for(arguments.length<3&&(n=0),arguments.length<4&&(i=e.length);i>n;){var o=n+i>>>1;t(e[o],r)<0?n=o+1:i=o}return n},right:function(e,r,n,i){for(arguments.length<3&&(n=0),arguments.length<4&&(i=e.length);i>n;){var o=n+i>>>1;t(e[o],r)>0?i=o:n=o+1}return n}}}function l(t){return t.length}function u(t){for(var e=1;t*e%1;)e*=10;return e}function c(t,e){for(var r in e)Object.defineProperty(t.prototype,r,{value:e[r],enumerable:!1})}function h(){this._=Object.create(null)}function f(t){return(t+="")===Ma||t[0]===ka?ka+t:t}function p(t){return(t+="")[0]===ka?t.slice(1):t}function d(t){return f(t)in this._}function m(t){return(t=f(t))in this._&&delete this._[t]}function g(){var t=[];for(var e in this._)t.push(p(e));return t}function v(){var t=0;for(var e in this._)++t;return t}function y(){for(var t in this._)return!1;return!0}function b(){this._=Object.create(null)}function x(t){return t}function _(t,e,r){return function(){var n=r.apply(e,arguments);return n===e?t:n}}function w(t,e){if(e in t)return e;e=e.charAt(0).toUpperCase()+e.slice(1);for(var r=0,n=Aa.length;n>r;++r){var i=Aa[r]+e;if(i in t)return i}}function M(){}function k(){}function A(t){function e(){for(var e,n=r,i=-1,o=n.length;++i<o;)(e=n[i].on)&&e.apply(this,arguments);return t}var r=[],n=new h;return e.on=function(e,i){var o,a=n.get(e);return arguments.length<2?a&&a.on:(a&&(a.on=null,r=r.slice(0,o=r.indexOf(a)).concat(r.slice(o+1)),n.remove(e)),i&&r.push(n.set(e,{on:i})),t)},e}function T(){ca.event.preventDefault()}function E(){for(var t,e=ca.event;t=e.sourceEvent;)e=t;return e}function S(t){for(var e=new k,r=0,n=arguments.length;++r<n;)e[arguments[r]]=A(e);return e.of=function(r,n){return function(i){try{var o=i.sourceEvent=ca.event;i.target=t,ca.event=i,e[i.type].apply(r,n)}finally{ca.event=o}}},e}function L(t){return Ea(t,Ia),t}function z(t){return"function"==typeof t?t:function(){return Sa(t,this)}}function I(t){return"function"==typeof t?t:function(){return La(t,this)}}function P(t,e){function r(){this.removeAttribute(t)}function n(){this.removeAttributeNS(t.space,t.local)}function i(){this.setAttribute(t,e)}function o(){this.setAttributeNS(t.space,t.local,e)}function a(){var r=e.apply(this,arguments);null==r?this.removeAttribute(t):this.setAttribute(t,r)}function s(){var r=e.apply(this,arguments);null==r?this.removeAttributeNS(t.space,t.local):this.setAttributeNS(t.space,t.local,r)}return t=ca.ns.qualify(t),null==e?t.local?n:r:"function"==typeof e?t.local?s:a:t.local?o:i}function C(t){return t.trim().replace(/\s+/g," ")}function R(t){return new RegExp("(?:^|\\s+)"+ca.requote(t)+"(?:\\s+|$)","g")}function j(t){return(t+"").trim().split(/^|\s+/)}function D(t,e){function r(){for(var r=-1;++r<i;)t[r](this,e)}function n(){for(var r=-1,n=e.apply(this,arguments);++r<i;)t[r](this,n)}t=j(t).map(O);var i=t.length;return"function"==typeof e?n:r}function O(t){var e=R(t);return function(r,n){if(i=r.classList)return n?i.add(t):i.remove(t);var i=r.getAttribute("class")||"";n?(e.lastIndex=0,e.test(i)||r.setAttribute("class",C(i+" "+t))):r.setAttribute("class",C(i.replace(e," ")))}}function F(t,e,r){function n(){this.style.removeProperty(t)}function i(){this.style.setProperty(t,e,r)}function o(){var n=e.apply(this,arguments);null==n?this.style.removeProperty(t):this.style.setProperty(t,n,r)}return null==e?n:"function"==typeof e?o:i}function N(t,e){function r(){delete this[t]}function n(){this[t]=e}function i(){var r=e.apply(this,arguments);null==r?delete this[t]:this[t]=r}return null==e?r:"function"==typeof e?i:n}function B(t){function e(){var e=this.ownerDocument,r=this.namespaceURI;return r===Pa&&e.documentElement.namespaceURI===Pa?e.createElement(t):e.createElementNS(r,t)}function r(){return this.ownerDocument.createElementNS(t.space,t.local)}return"function"==typeof t?t:(t=ca.ns.qualify(t)).local?r:e}function U(){var t=this.parentNode;t&&t.removeChild(this)}function V(t){return{__data__:t}}function q(t){return function(){return za(this,t)}}function G(t){return arguments.length||(t=i),function(e,r){return e&&r?t(e.__data__,r.__data__):!e-!r}}function H(t,e){for(var r=0,n=t.length;n>r;r++)for(var i,o=t[r],a=0,s=o.length;s>a;a++)(i=o[a])&&e(i,a,r);return t}function X(t){return Ea(t,Ra),t}function Y(t){var e,r;return function(n,i,o){var a,s=t[o].update,l=s.length;for(o!=r&&(r=o,e=0),i>=e&&(e=i+1);!(a=s[e])&&++e<l;);return a}}function W(t,e,r){function n(){var e=this[a];e&&(this.removeEventListener(t,e,e.$),delete this[a])}function i(){var i=l(e,fa(arguments));n.call(this),this.addEventListener(t,this[a]=i,i.$=r),i._=e}function o(){var e,r=new RegExp("^__on([^.]+)"+ca.requote(t)+"$");for(var n in this)if(e=n.match(r)){var i=this[n];this.removeEventListener(e[1],i,i.$),delete this[n]}}var a="__on"+t,s=t.indexOf("."),l=Z;s>0&&(t=t.slice(0,s));var u=ja.get(t);return u&&(t=u,l=Q),s?e?i:n:e?M:o}function Z(t,e){return function(r){var n=ca.event;ca.event=r,e[0]=this.__data__;try{t.apply(this,e)}finally{ca.event=n}}}function Q(t,e){var r=Z(t,e);return function(t){var e=this,n=t.relatedTarget;n&&(n===e||8&n.compareDocumentPosition(e))||r.call(e,t)}}function K(t){var r=".dragsuppress-"+ ++Oa,i="click"+r,o=ca.select(n(t)).on("touchmove"+r,T).on("dragstart"+r,T).on("selectstart"+r,T);if(null==Da&&(Da="onselectstart"in t?!1:w(t.style,"userSelect")),Da){var a=e(t).style,s=a[Da];a[Da]="none"}return function(t){if(o.on(r,null),Da&&(a[Da]=s),t){var e=function(){o.on(i,null)};o.on(i,function(){T(),e()},!0),setTimeout(e,0)}}}function J(t,e){e.changedTouches&&(e=e.changedTouches[0]);var r=t.ownerSVGElement||t;if(r.createSVGPoint){var i=r.createSVGPoint();if(0>Fa){var o=n(t);if(o.scrollX||o.scrollY){r=ca.select("body").append("svg").style({position:"absolute",top:0,left:0,margin:0,padding:0,border:"none"},"important");var a=r[0][0].getScreenCTM();Fa=!(a.f||a.e),r.remove()}}return Fa?(i.x=e.pageX,i.y=e.pageY):(i.x=e.clientX,i.y=e.clientY),i=i.matrixTransform(t.getScreenCTM().inverse()),[i.x,i.y]}var s=t.getBoundingClientRect();return[e.clientX-s.left-t.clientLeft,e.clientY-s.top-t.clientTop]}function $(){return ca.event.changedTouches[0].identifier}function tt(t){return t>0?1:0>t?-1:0}function et(t,e,r){return(e[0]-t[0])*(r[1]-t[1])-(e[1]-t[1])*(r[0]-t[0])}function rt(t){return t>1?0:-1>t?Ua:Math.acos(t)}function nt(t){return t>1?Ga:-1>t?-Ga:Math.asin(t)}function it(t){return((t=Math.exp(t))-1/t)/2}function ot(t){return((t=Math.exp(t))+1/t)/2}function at(t){return((t=Math.exp(2*t))-1)/(t+1)}function st(t){return(t=Math.sin(t/2))*t}function lt(){}function ut(t,e,r){return this instanceof ut?(this.h=+t,this.s=+e,void(this.l=+r)):arguments.length<2?t instanceof ut?new ut(t.h,t.s,t.l):Mt(""+t,kt,ut):new ut(t,e,r)}function ct(t,e,r){function n(t){return t>360?t-=360:0>t&&(t+=360),60>t?o+(a-o)*t/60:180>t?a:240>t?o+(a-o)*(240-t)/60:o}function i(t){return Math.round(255*n(t))}var o,a;return t=isNaN(t)?0:(t%=360)<0?t+360:t,e=isNaN(e)?0:0>e?0:e>1?1:e,r=0>r?0:r>1?1:r,a=.5>=r?r*(1+e):r+e-r*e,o=2*r-a,new bt(i(t+120),i(t),i(t-120))}function ht(t,e,r){return this instanceof ht?(this.h=+t,this.c=+e,void(this.l=+r)):arguments.length<2?t instanceof ht?new ht(t.h,t.c,t.l):t instanceof pt?mt(t.l,t.a,t.b):mt((t=At((t=ca.rgb(t)).r,t.g,t.b)).l,t.a,t.b):new ht(t,e,r)}function ft(t,e,r){return isNaN(t)&&(t=0),isNaN(e)&&(e=0),new pt(r,Math.cos(t*=Ha)*e,Math.sin(t)*e)}function pt(t,e,r){return this instanceof pt?(this.l=+t,this.a=+e,void(this.b=+r)):arguments.length<2?t instanceof pt?new pt(t.l,t.a,t.b):t instanceof ht?ft(t.h,t.c,t.l):At((t=bt(t)).r,t.g,t.b):new pt(t,e,r)}function dt(t,e,r){var n=(t+16)/116,i=n+e/500,o=n-r/200;return i=gt(i)*rs,n=gt(n)*ns,o=gt(o)*is,new bt(yt(3.2404542*i-1.5371385*n-.4985314*o),yt(-.969266*i+1.8760108*n+.041556*o),yt(.0556434*i-.2040259*n+1.0572252*o))}function mt(t,e,r){return t>0?new ht(Math.atan2(r,e)*Xa,Math.sqrt(e*e+r*r),t):new ht(NaN,NaN,t)}function gt(t){return t>.206893034?t*t*t:(t-4/29)/7.787037}function vt(t){return t>.008856?Math.pow(t,1/3):7.787037*t+4/29}function yt(t){return Math.round(255*(.00304>=t?12.92*t:1.055*Math.pow(t,1/2.4)-.055))}function bt(t,e,r){return this instanceof bt?(this.r=~~t,this.g=~~e,void(this.b=~~r)):arguments.length<2?t instanceof bt?new bt(t.r,t.g,t.b):Mt(""+t,bt,ct):new bt(t,e,r)}function xt(t){return new bt(t>>16,t>>8&255,255&t)}function _t(t){return xt(t)+""}function wt(t){return 16>t?"0"+Math.max(0,t).toString(16):Math.min(255,t).toString(16)}function Mt(t,e,r){var n,i,o,a=0,s=0,l=0;if(n=/([a-z]+)\((.*)\)/.exec(t=t.toLowerCase()))switch(i=n[2].split(","),n[1]){case"hsl":return r(parseFloat(i[0]),parseFloat(i[1])/100,parseFloat(i[2])/100);case"rgb":return e(Et(i[0]),Et(i[1]),Et(i[2]))}return(o=ss.get(t))?e(o.r,o.g,o.b):(null==t||"#"!==t.charAt(0)||isNaN(o=parseInt(t.slice(1),16))||(4===t.length?(a=(3840&o)>>4,a=a>>4|a,s=240&o,s=s>>4|s,l=15&o,l=l<<4|l):7===t.length&&(a=(16711680&o)>>16,s=(65280&o)>>8,l=255&o)),e(a,s,l))}function kt(t,e,r){var n,i,o=Math.min(t/=255,e/=255,r/=255),a=Math.max(t,e,r),s=a-o,l=(a+o)/2;return s?(i=.5>l?s/(a+o):s/(2-a-o),n=t==a?(e-r)/s+(r>e?6:0):e==a?(r-t)/s+2:(t-e)/s+4,n*=60):(n=NaN,i=l>0&&1>l?0:n),new ut(n,i,l)}function At(t,e,r){t=Tt(t),e=Tt(e),r=Tt(r);var n=vt((.4124564*t+.3575761*e+.1804375*r)/rs),i=vt((.2126729*t+.7151522*e+.072175*r)/ns),o=vt((.0193339*t+.119192*e+.9503041*r)/is);return pt(116*i-16,500*(n-i),200*(i-o))}function Tt(t){return(t/=255)<=.04045?t/12.92:Math.pow((t+.055)/1.055,2.4)}function Et(t){var e=parseFloat(t);return"%"===t.charAt(t.length-1)?Math.round(2.55*e):e}function St(t){return"function"==typeof t?t:function(){return t}}function Lt(t){return function(e,r,n){return 2===arguments.length&&"function"==typeof r&&(n=r,r=null),zt(e,r,t,n)}}function zt(t,e,r,n){function i(){var t,e=l.status;if(!e&&Pt(l)||e>=200&&300>e||304===e){try{t=r.call(o,l)}catch(n){return void a.error.call(o,n)}a.load.call(o,t)}else a.error.call(o,l)}var o={},a=ca.dispatch("beforesend","progress","load","error"),s={},l=new XMLHttpRequest,u=null;return!this.XDomainRequest||"withCredentials"in l||!/^(http(s)?:)?\/\//.test(t)||(l=new XDomainRequest),"onload"in l?l.onload=l.onerror=i:l.onreadystatechange=function(){l.readyState>3&&i()},l.onprogress=function(t){var e=ca.event;ca.event=t;try{a.progress.call(o,l)}finally{ca.event=e}},o.header=function(t,e){return t=(t+"").toLowerCase(),arguments.length<2?s[t]:(null==e?delete s[t]:s[t]=e+"",o)},o.mimeType=function(t){return arguments.length?(e=null==t?null:t+"",o):e},o.responseType=function(t){return arguments.length?(u=t,o):u},o.response=function(t){return r=t,o},["get","post"].forEach(function(t){o[t]=function(){return o.send.apply(o,[t].concat(fa(arguments)))}}),o.send=function(r,n,i){if(2===arguments.length&&"function"==typeof n&&(i=n,n=null),l.open(r,t,!0),null==e||"accept"in s||(s.accept=e+",*/*"),l.setRequestHeader)for(var c in s)l.setRequestHeader(c,s[c]);return null!=e&&l.overrideMimeType&&l.overrideMimeType(e),null!=u&&(l.responseType=u),null!=i&&o.on("error",i).on("load",function(t){i(null,t)}),a.beforesend.call(o,l),l.send(null==n?null:n),o},o.abort=function(){return l.abort(),o},ca.rebind(o,a,"on"),null==n?o:o.get(It(n))}function It(t){return 1===t.length?function(e,r){t(null==e?r:null)}:t}function Pt(t){var e=t.responseType;return e&&"text"!==e?t.response:t.responseText}function Ct(t,e,r){var n=arguments.length;2>n&&(e=0),3>n&&(r=Date.now());var i=r+e,o={c:t,t:i,n:null};return us?us.n=o:ls=o,us=o,cs||(hs=clearTimeout(hs),cs=1,fs(Rt)),o}function Rt(){var t=jt(),e=Dt()-t;e>24?(isFinite(e)&&(clearTimeout(hs),hs=setTimeout(Rt,e)),cs=0):(cs=1,fs(Rt))}function jt(){for(var t=Date.now(),e=ls;e;)t>=e.t&&e.c(t-e.t)&&(e.c=null),e=e.n;return t}function Dt(){for(var t,e=ls,r=1/0;e;)e.c?(e.t<r&&(r=e.t),e=(t=e).n):e=t?t.n=e.n:ls=e.n;return us=t,r}function Ot(t,e){return e-(t?Math.ceil(Math.log(t)/Math.LN10):1)}function Ft(t,e){var r=Math.pow(10,3*wa(8-e));return{scale:e>8?function(t){return t/r}:function(t){return t*r},symbol:t}}function Nt(t){var e=t.decimal,r=t.thousands,n=t.grouping,i=t.currency,o=n&&r?function(t,e){for(var i=t.length,o=[],a=0,s=n[0],l=0;i>0&&s>0&&(l+s+1>e&&(s=Math.max(1,e-l)),o.push(t.substring(i-=s,i+s)),!((l+=s+1)>e));)s=n[a=(a+1)%n.length];return o.reverse().join(r)}:x;return function(t){var r=ds.exec(t),n=r[1]||" ",a=r[2]||">",s=r[3]||"-",l=r[4]||"",u=r[5],c=+r[6],h=r[7],f=r[8],p=r[9],d=1,m="",g="",v=!1,y=!0;switch(f&&(f=+f.substring(1)),(u||"0"===n&&"="===a)&&(u=n="0",a="="),p){case"n":h=!0,p="g";break;case"%":d=100,g="%",p="f";break;case"p":d=100,g="%",p="r";break;case"b":case"o":case"x":case"X":"#"===l&&(m="0"+p.toLowerCase());case"c":y=!1;case"d":v=!0,f=0;break;case"s":d=-1,p="r"}"$"===l&&(m=i[0],g=i[1]),"r"!=p||f||(p="g"),null!=f&&("g"==p?f=Math.max(1,Math.min(21,f)):"e"!=p&&"f"!=p||(f=Math.max(0,Math.min(20,f)))),p=ms.get(p)||Bt;var b=u&&h;return function(t){var r=g;if(v&&t%1)return"";var i=0>t||0===t&&0>1/t?(t=-t,"-"):"-"===s?"":s;if(0>d){var l=ca.formatPrefix(t,f);t=l.scale(t),r=l.symbol+g}else t*=d;t=p(t,f);var x,_,w=t.lastIndexOf(".");if(0>w){var M=y?t.lastIndexOf("e"):-1;0>M?(x=t,_=""):(x=t.substring(0,M),_=t.substring(M))}else x=t.substring(0,w),_=e+t.substring(w+1);!u&&h&&(x=o(x,1/0));var k=m.length+x.length+_.length+(b?0:i.length),A=c>k?new Array(k=c-k+1).join(n):"";return b&&(x=o(A+x,A.length?c-_.length:1/0)),i+=m,t=x+_,("<"===a?i+t+A:">"===a?A+i+t:"^"===a?A.substring(0,k>>=1)+i+t+A.substring(k):i+(b?t:A+t))+r}}}function Bt(t){return t+""}function Ut(){this._=new Date(arguments.length>1?Date.UTC.apply(this,arguments):arguments[0])}function Vt(t,e,r){function n(e){var r=t(e),n=o(r,1);return n-e>e-r?r:n}function i(r){return e(r=t(new vs(r-1)),1),r}function o(t,r){return e(t=new vs(+t),r),t}function a(t,n,o){var a=i(t),s=[];if(o>1)for(;n>a;)r(a)%o||s.push(new Date(+a)),e(a,1);else for(;n>a;)s.push(new Date(+a)),e(a,1);return s}function s(t,e,r){try{vs=Ut;var n=new Ut;return n._=t,a(n,e,r)}finally{vs=Date}}t.floor=t,t.round=n,t.ceil=i,t.offset=o,t.range=a;var l=t.utc=qt(t);return l.floor=l,l.round=qt(n),l.ceil=qt(i),l.offset=qt(o),l.range=s,t}function qt(t){return function(e,r){try{vs=Ut;var n=new Ut;return n._=e,t(n,r)._}finally{vs=Date}}}function Gt(t){function e(t){function e(e){for(var r,i,o,a=[],s=-1,l=0;++s<n;)37===t.charCodeAt(s)&&(a.push(t.slice(l,s)),null!=(i=bs[r=t.charAt(++s)])&&(r=t.charAt(++s)),(o=S[r])&&(r=o(e,null==i?"e"===r?" ":"0":i)),a.push(r),l=s+1);return a.push(t.slice(l,s)),a.join("")}var n=t.length;return e.parse=function(e){var n={y:1900,m:0,d:1,H:0,M:0,S:0,L:0,Z:null},i=r(n,t,e,0);if(i!=e.length)return null;"p"in n&&(n.H=n.H%12+12*n.p);var o=null!=n.Z&&vs!==Ut,a=new(o?Ut:vs);return"j"in n?a.setFullYear(n.y,0,n.j):"W"in n||"U"in n?("w"in n||(n.w="W"in n?1:0),
a.setFullYear(n.y,0,1),a.setFullYear(n.y,0,"W"in n?(n.w+6)%7+7*n.W-(a.getDay()+5)%7:n.w+7*n.U-(a.getDay()+6)%7)):a.setFullYear(n.y,n.m,n.d),a.setHours(n.H+(n.Z/100|0),n.M+n.Z%100,n.S,n.L),o?a._:a},e.toString=function(){return t},e}function r(t,e,r,n){for(var i,o,a,s=0,l=e.length,u=r.length;l>s;){if(n>=u)return-1;if(i=e.charCodeAt(s++),37===i){if(a=e.charAt(s++),o=L[a in bs?e.charAt(s++):a],!o||(n=o(t,r,n))<0)return-1}else if(i!=r.charCodeAt(n++))return-1}return n}function n(t,e,r){w.lastIndex=0;var n=w.exec(e.slice(r));return n?(t.w=M.get(n[0].toLowerCase()),r+n[0].length):-1}function i(t,e,r){x.lastIndex=0;var n=x.exec(e.slice(r));return n?(t.w=_.get(n[0].toLowerCase()),r+n[0].length):-1}function o(t,e,r){T.lastIndex=0;var n=T.exec(e.slice(r));return n?(t.m=E.get(n[0].toLowerCase()),r+n[0].length):-1}function a(t,e,r){k.lastIndex=0;var n=k.exec(e.slice(r));return n?(t.m=A.get(n[0].toLowerCase()),r+n[0].length):-1}function s(t,e,n){return r(t,S.c.toString(),e,n)}function l(t,e,n){return r(t,S.x.toString(),e,n)}function u(t,e,n){return r(t,S.X.toString(),e,n)}function c(t,e,r){var n=b.get(e.slice(r,r+=2).toLowerCase());return null==n?-1:(t.p=n,r)}var h=t.dateTime,f=t.date,p=t.time,d=t.periods,m=t.days,g=t.shortDays,v=t.months,y=t.shortMonths;e.utc=function(t){function r(t){try{vs=Ut;var e=new vs;return e._=t,n(e)}finally{vs=Date}}var n=e(t);return r.parse=function(t){try{vs=Ut;var e=n.parse(t);return e&&e._}finally{vs=Date}},r.toString=n.toString,r},e.multi=e.utc.multi=ce;var b=ca.map(),x=Xt(m),_=Yt(m),w=Xt(g),M=Yt(g),k=Xt(v),A=Yt(v),T=Xt(y),E=Yt(y);d.forEach(function(t,e){b.set(t.toLowerCase(),e)});var S={a:function(t){return g[t.getDay()]},A:function(t){return m[t.getDay()]},b:function(t){return y[t.getMonth()]},B:function(t){return v[t.getMonth()]},c:e(h),d:function(t,e){return Ht(t.getDate(),e,2)},e:function(t,e){return Ht(t.getDate(),e,2)},H:function(t,e){return Ht(t.getHours(),e,2)},I:function(t,e){return Ht(t.getHours()%12||12,e,2)},j:function(t,e){return Ht(1+gs.dayOfYear(t),e,3)},L:function(t,e){return Ht(t.getMilliseconds(),e,3)},m:function(t,e){return Ht(t.getMonth()+1,e,2)},M:function(t,e){return Ht(t.getMinutes(),e,2)},p:function(t){return d[+(t.getHours()>=12)]},S:function(t,e){return Ht(t.getSeconds(),e,2)},U:function(t,e){return Ht(gs.sundayOfYear(t),e,2)},w:function(t){return t.getDay()},W:function(t,e){return Ht(gs.mondayOfYear(t),e,2)},x:e(f),X:e(p),y:function(t,e){return Ht(t.getFullYear()%100,e,2)},Y:function(t,e){return Ht(t.getFullYear()%1e4,e,4)},Z:le,"%":function(){return"%"}},L={a:n,A:i,b:o,B:a,c:s,d:re,e:re,H:ie,I:ie,j:ne,L:se,m:ee,M:oe,p:c,S:ae,U:Zt,w:Wt,W:Qt,x:l,X:u,y:Jt,Y:Kt,Z:$t,"%":ue};return e}function Ht(t,e,r){var n=0>t?"-":"",i=(n?-t:t)+"",o=i.length;return n+(r>o?new Array(r-o+1).join(e)+i:i)}function Xt(t){return new RegExp("^(?:"+t.map(ca.requote).join("|")+")","i")}function Yt(t){for(var e=new h,r=-1,n=t.length;++r<n;)e.set(t[r].toLowerCase(),r);return e}function Wt(t,e,r){xs.lastIndex=0;var n=xs.exec(e.slice(r,r+1));return n?(t.w=+n[0],r+n[0].length):-1}function Zt(t,e,r){xs.lastIndex=0;var n=xs.exec(e.slice(r));return n?(t.U=+n[0],r+n[0].length):-1}function Qt(t,e,r){xs.lastIndex=0;var n=xs.exec(e.slice(r));return n?(t.W=+n[0],r+n[0].length):-1}function Kt(t,e,r){xs.lastIndex=0;var n=xs.exec(e.slice(r,r+4));return n?(t.y=+n[0],r+n[0].length):-1}function Jt(t,e,r){xs.lastIndex=0;var n=xs.exec(e.slice(r,r+2));return n?(t.y=te(+n[0]),r+n[0].length):-1}function $t(t,e,r){return/^[+-]\d{4}$/.test(e=e.slice(r,r+5))?(t.Z=-e,r+5):-1}function te(t){return t+(t>68?1900:2e3)}function ee(t,e,r){xs.lastIndex=0;var n=xs.exec(e.slice(r,r+2));return n?(t.m=n[0]-1,r+n[0].length):-1}function re(t,e,r){xs.lastIndex=0;var n=xs.exec(e.slice(r,r+2));return n?(t.d=+n[0],r+n[0].length):-1}function ne(t,e,r){xs.lastIndex=0;var n=xs.exec(e.slice(r,r+3));return n?(t.j=+n[0],r+n[0].length):-1}function ie(t,e,r){xs.lastIndex=0;var n=xs.exec(e.slice(r,r+2));return n?(t.H=+n[0],r+n[0].length):-1}function oe(t,e,r){xs.lastIndex=0;var n=xs.exec(e.slice(r,r+2));return n?(t.M=+n[0],r+n[0].length):-1}function ae(t,e,r){xs.lastIndex=0;var n=xs.exec(e.slice(r,r+2));return n?(t.S=+n[0],r+n[0].length):-1}function se(t,e,r){xs.lastIndex=0;var n=xs.exec(e.slice(r,r+3));return n?(t.L=+n[0],r+n[0].length):-1}function le(t){var e=t.getTimezoneOffset(),r=e>0?"-":"+",n=wa(e)/60|0,i=wa(e)%60;return r+Ht(n,"0",2)+Ht(i,"0",2)}function ue(t,e,r){_s.lastIndex=0;var n=_s.exec(e.slice(r,r+1));return n?r+n[0].length:-1}function ce(t){for(var e=t.length,r=-1;++r<e;)t[r][0]=this(t[r][0]);return function(e){for(var r=0,n=t[r];!n[1](e);)n=t[++r];return n[0](e)}}function he(){}function fe(t,e,r){var n=r.s=t+e,i=n-t,o=n-i;r.t=t-o+(e-i)}function pe(t,e){t&&As.hasOwnProperty(t.type)&&As[t.type](t,e)}function de(t,e,r){var n,i=-1,o=t.length-r;for(e.lineStart();++i<o;)n=t[i],e.point(n[0],n[1],n[2]);e.lineEnd()}function me(t,e){var r=-1,n=t.length;for(e.polygonStart();++r<n;)de(t[r],e,1);e.polygonEnd()}function ge(){function t(t,e){t*=Ha,e=e*Ha/2+Ua/4;var r=t-n,a=r>=0?1:-1,s=a*r,l=Math.cos(e),u=Math.sin(e),c=o*u,h=i*l+c*Math.cos(s),f=c*a*Math.sin(s);Es.add(Math.atan2(f,h)),n=t,i=l,o=u}var e,r,n,i,o;Ss.point=function(a,s){Ss.point=t,n=(e=a)*Ha,i=Math.cos(s=(r=s)*Ha/2+Ua/4),o=Math.sin(s)},Ss.lineEnd=function(){t(e,r)}}function ve(t){var e=t[0],r=t[1],n=Math.cos(r);return[n*Math.cos(e),n*Math.sin(e),Math.sin(r)]}function ye(t,e){return t[0]*e[0]+t[1]*e[1]+t[2]*e[2]}function be(t,e){return[t[1]*e[2]-t[2]*e[1],t[2]*e[0]-t[0]*e[2],t[0]*e[1]-t[1]*e[0]]}function xe(t,e){t[0]+=e[0],t[1]+=e[1],t[2]+=e[2]}function _e(t,e){return[t[0]*e,t[1]*e,t[2]*e]}function we(t){var e=Math.sqrt(t[0]*t[0]+t[1]*t[1]+t[2]*t[2]);t[0]/=e,t[1]/=e,t[2]/=e}function Me(t){return[Math.atan2(t[1],t[0]),nt(t[2])]}function ke(t,e){return wa(t[0]-e[0])<Na&&wa(t[1]-e[1])<Na}function Ae(t,e){t*=Ha;var r=Math.cos(e*=Ha);Te(r*Math.cos(t),r*Math.sin(t),Math.sin(e))}function Te(t,e,r){++Ls,Is+=(t-Is)/Ls,Ps+=(e-Ps)/Ls,Cs+=(r-Cs)/Ls}function Ee(){function t(t,i){t*=Ha;var o=Math.cos(i*=Ha),a=o*Math.cos(t),s=o*Math.sin(t),l=Math.sin(i),u=Math.atan2(Math.sqrt((u=r*l-n*s)*u+(u=n*a-e*l)*u+(u=e*s-r*a)*u),e*a+r*s+n*l);zs+=u,Rs+=u*(e+(e=a)),js+=u*(r+(r=s)),Ds+=u*(n+(n=l)),Te(e,r,n)}var e,r,n;Bs.point=function(i,o){i*=Ha;var a=Math.cos(o*=Ha);e=a*Math.cos(i),r=a*Math.sin(i),n=Math.sin(o),Bs.point=t,Te(e,r,n)}}function Se(){Bs.point=Ae}function Le(){function t(t,e){t*=Ha;var r=Math.cos(e*=Ha),a=r*Math.cos(t),s=r*Math.sin(t),l=Math.sin(e),u=i*l-o*s,c=o*a-n*l,h=n*s-i*a,f=Math.sqrt(u*u+c*c+h*h),p=n*a+i*s+o*l,d=f&&-rt(p)/f,m=Math.atan2(f,p);Os+=d*u,Fs+=d*c,Ns+=d*h,zs+=m,Rs+=m*(n+(n=a)),js+=m*(i+(i=s)),Ds+=m*(o+(o=l)),Te(n,i,o)}var e,r,n,i,o;Bs.point=function(a,s){e=a,r=s,Bs.point=t,a*=Ha;var l=Math.cos(s*=Ha);n=l*Math.cos(a),i=l*Math.sin(a),o=Math.sin(s),Te(n,i,o)},Bs.lineEnd=function(){t(e,r),Bs.lineEnd=Se,Bs.point=Ae}}function ze(t,e){function r(r,n){return r=t(r,n),e(r[0],r[1])}return t.invert&&e.invert&&(r.invert=function(r,n){return r=e.invert(r,n),r&&t.invert(r[0],r[1])}),r}function Ie(){return!0}function Pe(t,e,r,n,i){var o=[],a=[];if(t.forEach(function(t){if(!((e=t.length-1)<=0)){var e,r=t[0],n=t[e];if(ke(r,n)){i.lineStart();for(var s=0;e>s;++s)i.point((r=t[s])[0],r[1]);return void i.lineEnd()}var l=new Re(r,t,null,!0),u=new Re(r,null,l,!1);l.o=u,o.push(l),a.push(u),l=new Re(n,t,null,!1),u=new Re(n,null,l,!0),l.o=u,o.push(l),a.push(u)}}),a.sort(e),Ce(o),Ce(a),o.length){for(var s=0,l=r,u=a.length;u>s;++s)a[s].e=l=!l;for(var c,h,f=o[0];;){for(var p=f,d=!0;p.v;)if((p=p.n)===f)return;c=p.z,i.lineStart();do{if(p.v=p.o.v=!0,p.e){if(d)for(var s=0,u=c.length;u>s;++s)i.point((h=c[s])[0],h[1]);else n(p.x,p.n.x,1,i);p=p.n}else{if(d){c=p.p.z;for(var s=c.length-1;s>=0;--s)i.point((h=c[s])[0],h[1])}else n(p.x,p.p.x,-1,i);p=p.p}p=p.o,c=p.z,d=!d}while(!p.v);i.lineEnd()}}}function Ce(t){if(e=t.length){for(var e,r,n=0,i=t[0];++n<e;)i.n=r=t[n],r.p=i,i=r;i.n=r=t[0],r.p=i}}function Re(t,e,r,n){this.x=t,this.z=e,this.o=r,this.e=n,this.v=!1,this.n=this.p=null}function je(t,e,r,n){return function(i,o){function a(e,r){var n=i(e,r);t(e=n[0],r=n[1])&&o.point(e,r)}function s(t,e){var r=i(t,e);g.point(r[0],r[1])}function l(){y.point=s,g.lineStart()}function u(){y.point=a,g.lineEnd()}function c(t,e){m.push([t,e]);var r=i(t,e);x.point(r[0],r[1])}function h(){x.lineStart(),m=[]}function f(){c(m[0][0],m[0][1]),x.lineEnd();var t,e=x.clean(),r=b.buffer(),n=r.length;if(m.pop(),d.push(m),m=null,n)if(1&e){t=r[0];var i,n=t.length-1,a=-1;if(n>0){for(_||(o.polygonStart(),_=!0),o.lineStart();++a<n;)o.point((i=t[a])[0],i[1]);o.lineEnd()}}else n>1&&2&e&&r.push(r.pop().concat(r.shift())),p.push(r.filter(De))}var p,d,m,g=e(o),v=i.invert(n[0],n[1]),y={point:a,lineStart:l,lineEnd:u,polygonStart:function(){y.point=c,y.lineStart=h,y.lineEnd=f,p=[],d=[]},polygonEnd:function(){y.point=a,y.lineStart=l,y.lineEnd=u,p=ca.merge(p);var t=Ve(v,d);p.length?(_||(o.polygonStart(),_=!0),Pe(p,Fe,t,r,o)):t&&(_||(o.polygonStart(),_=!0),o.lineStart(),r(null,null,1,o),o.lineEnd()),_&&(o.polygonEnd(),_=!1),p=d=null},sphere:function(){o.polygonStart(),o.lineStart(),r(null,null,1,o),o.lineEnd(),o.polygonEnd()}},b=Oe(),x=e(b),_=!1;return y}}function De(t){return t.length>1}function Oe(){var t,e=[];return{lineStart:function(){e.push(t=[])},point:function(e,r){t.push([e,r])},lineEnd:M,buffer:function(){var r=e;return e=[],t=null,r},rejoin:function(){e.length>1&&e.push(e.pop().concat(e.shift()))}}}function Fe(t,e){return((t=t.x)[0]<0?t[1]-Ga-Na:Ga-t[1])-((e=e.x)[0]<0?e[1]-Ga-Na:Ga-e[1])}function Ne(t){var e,r=NaN,n=NaN,i=NaN;return{lineStart:function(){t.lineStart(),e=1},point:function(o,a){var s=o>0?Ua:-Ua,l=wa(o-r);wa(l-Ua)<Na?(t.point(r,n=(n+a)/2>0?Ga:-Ga),t.point(i,n),t.lineEnd(),t.lineStart(),t.point(s,n),t.point(o,n),e=0):i!==s&&l>=Ua&&(wa(r-i)<Na&&(r-=i*Na),wa(o-s)<Na&&(o-=s*Na),n=Be(r,n,o,a),t.point(i,n),t.lineEnd(),t.lineStart(),t.point(s,n),e=0),t.point(r=o,n=a),i=s},lineEnd:function(){t.lineEnd(),r=n=NaN},clean:function(){return 2-e}}}function Be(t,e,r,n){var i,o,a=Math.sin(t-r);return wa(a)>Na?Math.atan((Math.sin(e)*(o=Math.cos(n))*Math.sin(r)-Math.sin(n)*(i=Math.cos(e))*Math.sin(t))/(i*o*a)):(e+n)/2}function Ue(t,e,r,n){var i;if(null==t)i=r*Ga,n.point(-Ua,i),n.point(0,i),n.point(Ua,i),n.point(Ua,0),n.point(Ua,-i),n.point(0,-i),n.point(-Ua,-i),n.point(-Ua,0),n.point(-Ua,i);else if(wa(t[0]-e[0])>Na){var o=t[0]<e[0]?Ua:-Ua;i=r*o/2,n.point(-o,i),n.point(0,i),n.point(o,i)}else n.point(e[0],e[1])}function Ve(t,e){var r=t[0],n=t[1],i=[Math.sin(r),-Math.cos(r),0],o=0,a=0;Es.reset();for(var s=0,l=e.length;l>s;++s){var u=e[s],c=u.length;if(c)for(var h=u[0],f=h[0],p=h[1]/2+Ua/4,d=Math.sin(p),m=Math.cos(p),g=1;;){g===c&&(g=0),t=u[g];var v=t[0],y=t[1]/2+Ua/4,b=Math.sin(y),x=Math.cos(y),_=v-f,w=_>=0?1:-1,M=w*_,k=M>Ua,A=d*b;if(Es.add(Math.atan2(A*w*Math.sin(M),m*x+A*Math.cos(M))),o+=k?_+w*Va:_,k^f>=r^v>=r){var T=be(ve(h),ve(t));we(T);var E=be(i,T);we(E);var S=(k^_>=0?-1:1)*nt(E[2]);(n>S||n===S&&(T[0]||T[1]))&&(a+=k^_>=0?1:-1)}if(!g++)break;f=v,d=b,m=x,h=t}}return(-Na>o||Na>o&&0>Es)^1&a}function qe(t){function e(t,e){return Math.cos(t)*Math.cos(e)>o}function r(t){var r,o,l,u,c;return{lineStart:function(){u=l=!1,c=1},point:function(h,f){var p,d=[h,f],m=e(h,f),g=a?m?0:i(h,f):m?i(h+(0>h?Ua:-Ua),f):0;if(!r&&(u=l=m)&&t.lineStart(),m!==l&&(p=n(r,d),(ke(r,p)||ke(d,p))&&(d[0]+=Na,d[1]+=Na,m=e(d[0],d[1]))),m!==l)c=0,m?(t.lineStart(),p=n(d,r),t.point(p[0],p[1])):(p=n(r,d),t.point(p[0],p[1]),t.lineEnd()),r=p;else if(s&&r&&a^m){var v;g&o||!(v=n(d,r,!0))||(c=0,a?(t.lineStart(),t.point(v[0][0],v[0][1]),t.point(v[1][0],v[1][1]),t.lineEnd()):(t.point(v[1][0],v[1][1]),t.lineEnd(),t.lineStart(),t.point(v[0][0],v[0][1])))}!m||r&&ke(r,d)||t.point(d[0],d[1]),r=d,l=m,o=g},lineEnd:function(){l&&t.lineEnd(),r=null},clean:function(){return c|(u&&l)<<1}}}function n(t,e,r){var n=ve(t),i=ve(e),a=[1,0,0],s=be(n,i),l=ye(s,s),u=s[0],c=l-u*u;if(!c)return!r&&t;var h=o*l/c,f=-o*u/c,p=be(a,s),d=_e(a,h),m=_e(s,f);xe(d,m);var g=p,v=ye(d,g),y=ye(g,g),b=v*v-y*(ye(d,d)-1);if(!(0>b)){var x=Math.sqrt(b),_=_e(g,(-v-x)/y);if(xe(_,d),_=Me(_),!r)return _;var w,M=t[0],k=e[0],A=t[1],T=e[1];M>k&&(w=M,M=k,k=w);var E=k-M,S=wa(E-Ua)<Na,L=S||Na>E;if(!S&&A>T&&(w=A,A=T,T=w),L?S?A+T>0^_[1]<(wa(_[0]-M)<Na?A:T):A<=_[1]&&_[1]<=T:E>Ua^(M<=_[0]&&_[0]<=k)){var z=_e(g,(-v+x)/y);return xe(z,d),[_,Me(z)]}}}function i(e,r){var n=a?t:Ua-t,i=0;return-n>e?i|=1:e>n&&(i|=2),-n>r?i|=4:r>n&&(i|=8),i}var o=Math.cos(t),a=o>0,s=wa(o)>Na,l=gr(t,6*Ha);return je(e,r,l,a?[0,-t]:[-Ua,t-Ua])}function Ge(t,e,r,n){return function(i){var o,a=i.a,s=i.b,l=a.x,u=a.y,c=s.x,h=s.y,f=0,p=1,d=c-l,m=h-u;if(o=t-l,d||!(o>0)){if(o/=d,0>d){if(f>o)return;p>o&&(p=o)}else if(d>0){if(o>p)return;o>f&&(f=o)}if(o=r-l,d||!(0>o)){if(o/=d,0>d){if(o>p)return;o>f&&(f=o)}else if(d>0){if(f>o)return;p>o&&(p=o)}if(o=e-u,m||!(o>0)){if(o/=m,0>m){if(f>o)return;p>o&&(p=o)}else if(m>0){if(o>p)return;o>f&&(f=o)}if(o=n-u,m||!(0>o)){if(o/=m,0>m){if(o>p)return;o>f&&(f=o)}else if(m>0){if(f>o)return;p>o&&(p=o)}return f>0&&(i.a={x:l+f*d,y:u+f*m}),1>p&&(i.b={x:l+p*d,y:u+p*m}),i}}}}}}function He(t,e,r,n){function i(n,i){return wa(n[0]-t)<Na?i>0?0:3:wa(n[0]-r)<Na?i>0?2:1:wa(n[1]-e)<Na?i>0?1:0:i>0?3:2}function o(t,e){return a(t.x,e.x)}function a(t,e){var r=i(t,1),n=i(e,1);return r!==n?r-n:0===r?e[1]-t[1]:1===r?t[0]-e[0]:2===r?t[1]-e[1]:e[0]-t[0]}return function(s){function l(t){for(var e=0,r=g.length,n=t[1],i=0;r>i;++i)for(var o,a=1,s=g[i],l=s.length,u=s[0];l>a;++a)o=s[a],u[1]<=n?o[1]>n&&et(u,o,t)>0&&++e:o[1]<=n&&et(u,o,t)<0&&--e,u=o;return 0!==e}function u(o,s,l,u){var c=0,h=0;if(null==o||(c=i(o,l))!==(h=i(s,l))||a(o,s)<0^l>0){do u.point(0===c||3===c?t:r,c>1?n:e);while((c=(c+l+4)%4)!==h)}else u.point(s[0],s[1])}function c(i,o){return i>=t&&r>=i&&o>=e&&n>=o}function h(t,e){c(t,e)&&s.point(t,e)}function f(){L.point=d,g&&g.push(v=[]),k=!0,M=!1,_=w=NaN}function p(){m&&(d(y,b),x&&M&&E.rejoin(),m.push(E.buffer())),L.point=h,M&&s.lineEnd()}function d(t,e){t=Math.max(-Vs,Math.min(Vs,t)),e=Math.max(-Vs,Math.min(Vs,e));var r=c(t,e);if(g&&v.push([t,e]),k)y=t,b=e,x=r,k=!1,r&&(s.lineStart(),s.point(t,e));else if(r&&M)s.point(t,e);else{var n={a:{x:_,y:w},b:{x:t,y:e}};S(n)?(M||(s.lineStart(),s.point(n.a.x,n.a.y)),s.point(n.b.x,n.b.y),r||s.lineEnd(),A=!1):r&&(s.lineStart(),s.point(t,e),A=!1)}_=t,w=e,M=r}var m,g,v,y,b,x,_,w,M,k,A,T=s,E=Oe(),S=Ge(t,e,r,n),L={point:h,lineStart:f,lineEnd:p,polygonStart:function(){s=E,m=[],g=[],A=!0},polygonEnd:function(){s=T,m=ca.merge(m);var e=l([t,n]),r=A&&e,i=m.length;(r||i)&&(s.polygonStart(),r&&(s.lineStart(),u(null,null,1,s),s.lineEnd()),i&&Pe(m,o,e,u,s),s.polygonEnd()),m=g=v=null}};return L}}function Xe(t){var e=0,r=Ua/3,n=lr(t),i=n(e,r);return i.parallels=function(t){return arguments.length?n(e=t[0]*Ua/180,r=t[1]*Ua/180):[e/Ua*180,r/Ua*180]},i}function Ye(t,e){function r(t,e){var r=Math.sqrt(o-2*i*Math.sin(e))/i;return[r*Math.sin(t*=i),a-r*Math.cos(t)]}var n=Math.sin(t),i=(n+Math.sin(e))/2,o=1+n*(2*i-n),a=Math.sqrt(o)/i;return r.invert=function(t,e){var r=a-e;return[Math.atan2(t,r)/i,nt((o-(t*t+r*r)*i*i)/(2*i))]},r}function We(){function t(t,e){Gs+=i*t-n*e,n=t,i=e}var e,r,n,i;Zs.point=function(o,a){Zs.point=t,e=n=o,r=i=a},Zs.lineEnd=function(){t(e,r)}}function Ze(t,e){Hs>t&&(Hs=t),t>Ys&&(Ys=t),Xs>e&&(Xs=e),e>Ws&&(Ws=e)}function Qe(){function t(t,e){a.push("M",t,",",e,o)}function e(t,e){a.push("M",t,",",e),s.point=r}function r(t,e){a.push("L",t,",",e)}function n(){s.point=t}function i(){a.push("Z")}var o=Ke(4.5),a=[],s={point:t,lineStart:function(){s.point=e},lineEnd:n,polygonStart:function(){s.lineEnd=i},polygonEnd:function(){s.lineEnd=n,s.point=t},pointRadius:function(t){return o=Ke(t),s},result:function(){if(a.length){var t=a.join("");return a=[],t}}};return s}function Ke(t){return"m0,"+t+"a"+t+","+t+" 0 1,1 0,"+-2*t+"a"+t+","+t+" 0 1,1 0,"+2*t+"z"}function Je(t,e){Is+=t,Ps+=e,++Cs}function $e(){function t(t,n){var i=t-e,o=n-r,a=Math.sqrt(i*i+o*o);Rs+=a*(e+t)/2,js+=a*(r+n)/2,Ds+=a,Je(e=t,r=n)}var e,r;Ks.point=function(n,i){Ks.point=t,Je(e=n,r=i)}}function tr(){Ks.point=Je}function er(){function t(t,e){var r=t-n,o=e-i,a=Math.sqrt(r*r+o*o);Rs+=a*(n+t)/2,js+=a*(i+e)/2,Ds+=a,a=i*t-n*e,Os+=a*(n+t),Fs+=a*(i+e),Ns+=3*a,Je(n=t,i=e)}var e,r,n,i;Ks.point=function(o,a){Ks.point=t,Je(e=n=o,r=i=a)},Ks.lineEnd=function(){t(e,r)}}function rr(t){function e(e,r){t.moveTo(e+a,r),t.arc(e,r,a,0,Va)}function r(e,r){t.moveTo(e,r),s.point=n}function n(e,r){t.lineTo(e,r)}function i(){s.point=e}function o(){t.closePath()}var a=4.5,s={point:e,lineStart:function(){s.point=r},lineEnd:i,polygonStart:function(){s.lineEnd=o},polygonEnd:function(){s.lineEnd=i,s.point=e},pointRadius:function(t){return a=t,s},result:M};return s}function nr(t){function e(t){return(s?n:r)(t)}function r(e){return ar(e,function(r,n){r=t(r,n),e.point(r[0],r[1])})}function n(e){function r(r,n){r=t(r,n),e.point(r[0],r[1])}function n(){b=NaN,k.point=o,e.lineStart()}function o(r,n){var o=ve([r,n]),a=t(r,n);i(b,x,y,_,w,M,b=a[0],x=a[1],y=r,_=o[0],w=o[1],M=o[2],s,e),e.point(b,x)}function a(){k.point=r,e.lineEnd()}function l(){n(),k.point=u,k.lineEnd=c}function u(t,e){o(h=t,f=e),p=b,d=x,m=_,g=w,v=M,k.point=o}function c(){i(b,x,y,_,w,M,p,d,h,m,g,v,s,e),k.lineEnd=a,a()}var h,f,p,d,m,g,v,y,b,x,_,w,M,k={point:r,lineStart:n,lineEnd:a,polygonStart:function(){e.polygonStart(),k.lineStart=l},polygonEnd:function(){e.polygonEnd(),k.lineStart=n}};return k}function i(e,r,n,s,l,u,c,h,f,p,d,m,g,v){var y=c-e,b=h-r,x=y*y+b*b;if(x>4*o&&g--){var _=s+p,w=l+d,M=u+m,k=Math.sqrt(_*_+w*w+M*M),A=Math.asin(M/=k),T=wa(wa(M)-1)<Na||wa(n-f)<Na?(n+f)/2:Math.atan2(w,_),E=t(T,A),S=E[0],L=E[1],z=S-e,I=L-r,P=b*z-y*I;(P*P/x>o||wa((y*z+b*I)/x-.5)>.3||a>s*p+l*d+u*m)&&(i(e,r,n,s,l,u,S,L,T,_/=k,w/=k,M,g,v),v.point(S,L),i(S,L,T,_,w,M,c,h,f,p,d,m,g,v))}}var o=.5,a=Math.cos(30*Ha),s=16;return e.precision=function(t){return arguments.length?(s=(o=t*t)>0&&16,e):Math.sqrt(o)},e}function ir(t){var e=nr(function(e,r){return t([e*Xa,r*Xa])});return function(t){return ur(e(t))}}function or(t){this.stream=t}function ar(t,e){return{point:e,sphere:function(){t.sphere()},lineStart:function(){t.lineStart()},lineEnd:function(){t.lineEnd()},polygonStart:function(){t.polygonStart()},polygonEnd:function(){t.polygonEnd()}}}function sr(t){return lr(function(){return t})()}function lr(t){function e(t){return t=s(t[0]*Ha,t[1]*Ha),[t[0]*f+l,u-t[1]*f]}function r(t){return t=s.invert((t[0]-l)/f,(u-t[1])/f),t&&[t[0]*Xa,t[1]*Xa]}function n(){s=ze(a=fr(v,y,b),o);var t=o(m,g);return l=p-t[0]*f,u=d+t[1]*f,i()}function i(){return c&&(c.valid=!1,c=null),e}var o,a,s,l,u,c,h=nr(function(t,e){return t=o(t,e),[t[0]*f+l,u-t[1]*f]}),f=150,p=480,d=250,m=0,g=0,v=0,y=0,b=0,_=Us,w=x,M=null,k=null;return e.stream=function(t){return c&&(c.valid=!1),c=ur(_(a,h(w(t)))),c.valid=!0,c},e.clipAngle=function(t){return arguments.length?(_=null==t?(M=t,Us):qe((M=+t)*Ha),i()):M},e.clipExtent=function(t){return arguments.length?(k=t,w=t?He(t[0][0],t[0][1],t[1][0],t[1][1]):x,i()):k},e.scale=function(t){return arguments.length?(f=+t,n()):f},e.translate=function(t){return arguments.length?(p=+t[0],d=+t[1],n()):[p,d]},e.center=function(t){return arguments.length?(m=t[0]%360*Ha,g=t[1]%360*Ha,n()):[m*Xa,g*Xa]},e.rotate=function(t){return arguments.length?(v=t[0]%360*Ha,y=t[1]%360*Ha,b=t.length>2?t[2]%360*Ha:0,n()):[v*Xa,y*Xa,b*Xa]},ca.rebind(e,h,"precision"),function(){return o=t.apply(this,arguments),e.invert=o.invert&&r,n()}}function ur(t){return ar(t,function(e,r){t.point(e*Ha,r*Ha)})}function cr(t,e){return[t,e]}function hr(t,e){return[t>Ua?t-Va:-Ua>t?t+Va:t,e]}function fr(t,e,r){return t?e||r?ze(dr(t),mr(e,r)):dr(t):e||r?mr(e,r):hr}function pr(t){return function(e,r){return e+=t,[e>Ua?e-Va:-Ua>e?e+Va:e,r]}}function dr(t){var e=pr(t);return e.invert=pr(-t),e}function mr(t,e){function r(t,e){var r=Math.cos(e),s=Math.cos(t)*r,l=Math.sin(t)*r,u=Math.sin(e),c=u*n+s*i;return[Math.atan2(l*o-c*a,s*n-u*i),nt(c*o+l*a)]}var n=Math.cos(t),i=Math.sin(t),o=Math.cos(e),a=Math.sin(e);return r.invert=function(t,e){var r=Math.cos(e),s=Math.cos(t)*r,l=Math.sin(t)*r,u=Math.sin(e),c=u*o-l*a;return[Math.atan2(l*o+u*a,s*n+c*i),nt(c*n-s*i)]},r}function gr(t,e){var r=Math.cos(t),n=Math.sin(t);return function(i,o,a,s){var l=a*e;null!=i?(i=vr(r,i),o=vr(r,o),(a>0?o>i:i>o)&&(i+=a*Va)):(i=t+a*Va,o=t-.5*l);for(var u,c=i;a>0?c>o:o>c;c-=l)s.point((u=Me([r,-n*Math.cos(c),-n*Math.sin(c)]))[0],u[1])}}function vr(t,e){var r=ve(e);r[0]-=t,we(r);var n=rt(-r[1]);return((-r[2]<0?-n:n)+2*Math.PI-Na)%(2*Math.PI)}function yr(t,e,r){var n=ca.range(t,e-Na,r).concat(e);return function(t){return n.map(function(e){return[t,e]})}}function br(t,e,r){var n=ca.range(t,e-Na,r).concat(e);return function(t){return n.map(function(e){return[e,t]})}}function xr(t){return t.source}function _r(t){return t.target}function wr(t,e,r,n){var i=Math.cos(e),o=Math.sin(e),a=Math.cos(n),s=Math.sin(n),l=i*Math.cos(t),u=i*Math.sin(t),c=a*Math.cos(r),h=a*Math.sin(r),f=2*Math.asin(Math.sqrt(st(n-e)+i*a*st(r-t))),p=1/Math.sin(f),d=f?function(t){var e=Math.sin(t*=f)*p,r=Math.sin(f-t)*p,n=r*l+e*c,i=r*u+e*h,a=r*o+e*s;return[Math.atan2(i,n)*Xa,Math.atan2(a,Math.sqrt(n*n+i*i))*Xa]}:function(){return[t*Xa,e*Xa]};return d.distance=f,d}function Mr(){function t(t,i){var o=Math.sin(i*=Ha),a=Math.cos(i),s=wa((t*=Ha)-e),l=Math.cos(s);Js+=Math.atan2(Math.sqrt((s=a*Math.sin(s))*s+(s=n*o-r*a*l)*s),r*o+n*a*l),e=t,r=o,n=a}var e,r,n;$s.point=function(i,o){e=i*Ha,r=Math.sin(o*=Ha),n=Math.cos(o),$s.point=t},$s.lineEnd=function(){$s.point=$s.lineEnd=M}}function kr(t,e){function r(e,r){var n=Math.cos(e),i=Math.cos(r),o=t(n*i);return[o*i*Math.sin(e),o*Math.sin(r)]}return r.invert=function(t,r){var n=Math.sqrt(t*t+r*r),i=e(n),o=Math.sin(i),a=Math.cos(i);return[Math.atan2(t*o,n*a),Math.asin(n&&r*o/n)]},r}function Ar(t,e){function r(t,e){a>0?-Ga+Na>e&&(e=-Ga+Na):e>Ga-Na&&(e=Ga-Na);var r=a/Math.pow(i(e),o);return[r*Math.sin(o*t),a-r*Math.cos(o*t)]}var n=Math.cos(t),i=function(t){return Math.tan(Ua/4+t/2)},o=t===e?Math.sin(t):Math.log(n/Math.cos(e))/Math.log(i(e)/i(t)),a=n*Math.pow(i(t),o)/o;return o?(r.invert=function(t,e){var r=a-e,n=tt(o)*Math.sqrt(t*t+r*r);return[Math.atan2(t,r)/o,2*Math.atan(Math.pow(a/n,1/o))-Ga]},r):Er}function Tr(t,e){function r(t,e){var r=o-e;return[r*Math.sin(i*t),o-r*Math.cos(i*t)]}var n=Math.cos(t),i=t===e?Math.sin(t):(n-Math.cos(e))/(e-t),o=n/i+t;return wa(i)<Na?cr:(r.invert=function(t,e){var r=o-e;return[Math.atan2(t,r)/i,o-tt(i)*Math.sqrt(t*t+r*r)]},r)}function Er(t,e){return[t,Math.log(Math.tan(Ua/4+e/2))]}function Sr(t){var e,r=sr(t),n=r.scale,i=r.translate,o=r.clipExtent;return r.scale=function(){var t=n.apply(r,arguments);return t===r?e?r.clipExtent(null):r:t},r.translate=function(){var t=i.apply(r,arguments);return t===r?e?r.clipExtent(null):r:t},r.clipExtent=function(t){var a=o.apply(r,arguments);if(a===r){if(e=null==t){var s=Ua*n(),l=i();o([[l[0]-s,l[1]-s],[l[0]+s,l[1]+s]])}}else e&&(a=null);return a},r.clipExtent(null)}function Lr(t,e){return[Math.log(Math.tan(Ua/4+e/2)),-t]}function zr(t){return t[0]}function Ir(t){return t[1]}function Pr(t){for(var e=t.length,r=[0,1],n=2,i=2;e>i;i++){for(;n>1&&et(t[r[n-2]],t[r[n-1]],t[i])<=0;)--n;r[n++]=i}return r.slice(0,n)}function Cr(t,e){return t[0]-e[0]||t[1]-e[1]}function Rr(t,e,r){return(r[0]-e[0])*(t[1]-e[1])<(r[1]-e[1])*(t[0]-e[0])}function jr(t,e,r,n){var i=t[0],o=r[0],a=e[0]-i,s=n[0]-o,l=t[1],u=r[1],c=e[1]-l,h=n[1]-u,f=(s*(l-u)-h*(i-o))/(h*a-s*c);return[i+f*a,l+f*c]}function Dr(t){var e=t[0],r=t[t.length-1];return!(e[0]-r[0]||e[1]-r[1])}function Or(){on(this),this.edge=this.site=this.circle=null}function Fr(t){var e=hl.pop()||new Or;return e.site=t,e}function Nr(t){Zr(t),ll.remove(t),hl.push(t),on(t)}function Br(t){var e=t.circle,r=e.x,n=e.cy,i={x:r,y:n},o=t.P,a=t.N,s=[t];Nr(t);for(var l=o;l.circle&&wa(r-l.circle.x)<Na&&wa(n-l.circle.cy)<Na;)o=l.P,s.unshift(l),Nr(l),l=o;s.unshift(l),Zr(l);for(var u=a;u.circle&&wa(r-u.circle.x)<Na&&wa(n-u.circle.cy)<Na;)a=u.N,s.push(u),Nr(u),u=a;s.push(u),Zr(u);var c,h=s.length;for(c=1;h>c;++c)u=s[c],l=s[c-1],en(u.edge,l.site,u.site,i);l=s[0],u=s[h-1],u.edge=$r(l.site,u.site,null,i),Wr(l),Wr(u)}function Ur(t){for(var e,r,n,i,o=t.x,a=t.y,s=ll._;s;)if(n=Vr(s,a)-o,n>Na)s=s.L;else{if(i=o-qr(s,a),!(i>Na)){n>-Na?(e=s.P,r=s):i>-Na?(e=s,r=s.N):e=r=s;break}if(!s.R){e=s;break}s=s.R}var l=Fr(t);if(ll.insert(e,l),e||r){if(e===r)return Zr(e),r=Fr(e.site),ll.insert(l,r),l.edge=r.edge=$r(e.site,l.site),Wr(e),void Wr(r);if(!r)return void(l.edge=$r(e.site,l.site));Zr(e),Zr(r);var u=e.site,c=u.x,h=u.y,f=t.x-c,p=t.y-h,d=r.site,m=d.x-c,g=d.y-h,v=2*(f*g-p*m),y=f*f+p*p,b=m*m+g*g,x={x:(g*y-p*b)/v+c,y:(f*b-m*y)/v+h};en(r.edge,u,d,x),l.edge=$r(u,t,null,x),r.edge=$r(t,d,null,x),Wr(e),Wr(r)}}function Vr(t,e){var r=t.site,n=r.x,i=r.y,o=i-e;if(!o)return n;var a=t.P;if(!a)return-(1/0);r=a.site;var s=r.x,l=r.y,u=l-e;if(!u)return s;var c=s-n,h=1/o-1/u,f=c/u;return h?(-f+Math.sqrt(f*f-2*h*(c*c/(-2*u)-l+u/2+i-o/2)))/h+n:(n+s)/2}function qr(t,e){var r=t.N;if(r)return Vr(r,e);var n=t.site;return n.y===e?n.x:1/0}function Gr(t){this.site=t,this.edges=[]}function Hr(t){for(var e,r,n,i,o,a,s,l,u,c,h=t[0][0],f=t[1][0],p=t[0][1],d=t[1][1],m=sl,g=m.length;g--;)if(o=m[g],o&&o.prepare())for(s=o.edges,l=s.length,a=0;l>a;)c=s[a].end(),n=c.x,i=c.y,u=s[++a%l].start(),e=u.x,r=u.y,(wa(n-e)>Na||wa(i-r)>Na)&&(s.splice(a,0,new rn(tn(o.site,c,wa(n-h)<Na&&d-i>Na?{x:h,y:wa(e-h)<Na?r:d}:wa(i-d)<Na&&f-n>Na?{x:wa(r-d)<Na?e:f,y:d}:wa(n-f)<Na&&i-p>Na?{x:f,y:wa(e-f)<Na?r:p}:wa(i-p)<Na&&n-h>Na?{x:wa(r-p)<Na?e:h,y:p}:null),o.site,null)),++l)}function Xr(t,e){return e.angle-t.angle}function Yr(){on(this),this.x=this.y=this.arc=this.site=this.cy=null}function Wr(t){var e=t.P,r=t.N;if(e&&r){var n=e.site,i=t.site,o=r.site;if(n!==o){var a=i.x,s=i.y,l=n.x-a,u=n.y-s,c=o.x-a,h=o.y-s,f=2*(l*h-u*c);if(!(f>=-Ba)){var p=l*l+u*u,d=c*c+h*h,m=(h*p-u*d)/f,g=(l*d-c*p)/f,h=g+s,v=fl.pop()||new Yr;v.arc=t,v.site=i,v.x=m+a,v.y=h+Math.sqrt(m*m+g*g),v.cy=h,t.circle=v;for(var y=null,b=cl._;b;)if(v.y<b.y||v.y===b.y&&v.x<=b.x){if(!b.L){y=b.P;break}b=b.L}else{if(!b.R){y=b;break}b=b.R}cl.insert(y,v),y||(ul=v)}}}}function Zr(t){var e=t.circle;e&&(e.P||(ul=e.N),cl.remove(e),fl.push(e),on(e),t.circle=null)}function Qr(t){for(var e,r=al,n=Ge(t[0][0],t[0][1],t[1][0],t[1][1]),i=r.length;i--;)e=r[i],(!Kr(e,t)||!n(e)||wa(e.a.x-e.b.x)<Na&&wa(e.a.y-e.b.y)<Na)&&(e.a=e.b=null,r.splice(i,1))}function Kr(t,e){var r=t.b;if(r)return!0;var n,i,o=t.a,a=e[0][0],s=e[1][0],l=e[0][1],u=e[1][1],c=t.l,h=t.r,f=c.x,p=c.y,d=h.x,m=h.y,g=(f+d)/2,v=(p+m)/2;if(m===p){if(a>g||g>=s)return;if(f>d){if(o){if(o.y>=u)return}else o={x:g,y:l};r={x:g,y:u}}else{if(o){if(o.y<l)return}else o={x:g,y:u};r={x:g,y:l}}}else if(n=(f-d)/(m-p),i=v-n*g,-1>n||n>1)if(f>d){if(o){if(o.y>=u)return}else o={x:(l-i)/n,y:l};r={x:(u-i)/n,y:u}}else{if(o){if(o.y<l)return}else o={x:(u-i)/n,y:u};r={x:(l-i)/n,y:l}}else if(m>p){if(o){if(o.x>=s)return}else o={x:a,y:n*a+i};r={x:s,y:n*s+i}}else{if(o){if(o.x<a)return}else o={x:s,y:n*s+i};r={x:a,y:n*a+i}}return t.a=o,t.b=r,!0}function Jr(t,e){this.l=t,this.r=e,this.a=this.b=null}function $r(t,e,r,n){var i=new Jr(t,e);return al.push(i),r&&en(i,t,e,r),n&&en(i,e,t,n),sl[t.i].edges.push(new rn(i,t,e)),sl[e.i].edges.push(new rn(i,e,t)),i}function tn(t,e,r){var n=new Jr(t,null);return n.a=e,n.b=r,al.push(n),n}function en(t,e,r,n){t.a||t.b?t.l===r?t.b=n:t.a=n:(t.a=n,t.l=e,t.r=r)}function rn(t,e,r){var n=t.a,i=t.b;this.edge=t,this.site=e,this.angle=r?Math.atan2(r.y-e.y,r.x-e.x):t.l===e?Math.atan2(i.x-n.x,n.y-i.y):Math.atan2(n.x-i.x,i.y-n.y)}function nn(){this._=null}function on(t){t.U=t.C=t.L=t.R=t.P=t.N=null}function an(t,e){var r=e,n=e.R,i=r.U;i?i.L===r?i.L=n:i.R=n:t._=n,n.U=i,r.U=n,r.R=n.L,r.R&&(r.R.U=r),n.L=r}function sn(t,e){var r=e,n=e.L,i=r.U;i?i.L===r?i.L=n:i.R=n:t._=n,n.U=i,r.U=n,r.L=n.R,r.L&&(r.L.U=r),n.R=r}function ln(t){for(;t.L;)t=t.L;return t}function un(t,e){var r,n,i,o=t.sort(cn).pop();for(al=[],sl=new Array(t.length),ll=new nn,cl=new nn;;)if(i=ul,o&&(!i||o.y<i.y||o.y===i.y&&o.x<i.x))o.x===r&&o.y===n||(sl[o.i]=new Gr(o),Ur(o),r=o.x,n=o.y),o=t.pop();else{if(!i)break;Br(i.arc)}e&&(Qr(e),Hr(e));var a={cells:sl,edges:al};return ll=cl=al=sl=null,a}function cn(t,e){return e.y-t.y||e.x-t.x}function hn(t,e,r){return(t.x-r.x)*(e.y-t.y)-(t.x-e.x)*(r.y-t.y)}function fn(t){return t.x}function pn(t){return t.y}function dn(){return{leaf:!0,nodes:[],point:null,x:null,y:null}}function mn(t,e,r,n,i,o){if(!t(e,r,n,i,o)){var a=.5*(r+i),s=.5*(n+o),l=e.nodes;l[0]&&mn(t,l[0],r,n,a,s),l[1]&&mn(t,l[1],a,n,i,s),l[2]&&mn(t,l[2],r,s,a,o),l[3]&&mn(t,l[3],a,s,i,o)}}function gn(t,e,r,n,i,o,a){var s,l=1/0;return function u(t,c,h,f,p){if(!(c>o||h>a||n>f||i>p)){if(d=t.point){var d,m=e-t.x,g=r-t.y,v=m*m+g*g;if(l>v){var y=Math.sqrt(l=v);n=e-y,i=r-y,o=e+y,a=r+y,s=d}}for(var b=t.nodes,x=.5*(c+f),_=.5*(h+p),w=e>=x,M=r>=_,k=M<<1|w,A=k+4;A>k;++k)if(t=b[3&k])switch(3&k){case 0:u(t,c,h,x,_);break;case 1:u(t,x,h,f,_);break;case 2:u(t,c,_,x,p);break;case 3:u(t,x,_,f,p)}}}(t,n,i,o,a),s}function vn(t,e){t=ca.rgb(t),e=ca.rgb(e);var r=t.r,n=t.g,i=t.b,o=e.r-r,a=e.g-n,s=e.b-i;return function(t){return"#"+wt(Math.round(r+o*t))+wt(Math.round(n+a*t))+wt(Math.round(i+s*t))}}function yn(t,e){var r,n={},i={};for(r in t)r in e?n[r]=_n(t[r],e[r]):i[r]=t[r];for(r in e)r in t||(i[r]=e[r]);return function(t){for(r in n)i[r]=n[r](t);return i}}function bn(t,e){return t=+t,e=+e,function(r){return t*(1-r)+e*r}}function xn(t,e){var r,n,i,o=dl.lastIndex=ml.lastIndex=0,a=-1,s=[],l=[];for(t+="",e+="";(r=dl.exec(t))&&(n=ml.exec(e));)(i=n.index)>o&&(i=e.slice(o,i),s[a]?s[a]+=i:s[++a]=i),(r=r[0])===(n=n[0])?s[a]?s[a]+=n:s[++a]=n:(s[++a]=null,l.push({i:a,x:bn(r,n)})),o=ml.lastIndex;return o<e.length&&(i=e.slice(o),s[a]?s[a]+=i:s[++a]=i),s.length<2?l[0]?(e=l[0].x,function(t){return e(t)+""}):function(){return e}:(e=l.length,function(t){for(var r,n=0;e>n;++n)s[(r=l[n]).i]=r.x(t);return s.join("")})}function _n(t,e){for(var r,n=ca.interpolators.length;--n>=0&&!(r=ca.interpolators[n](t,e)););return r}function wn(t,e){var r,n=[],i=[],o=t.length,a=e.length,s=Math.min(t.length,e.length);for(r=0;s>r;++r)n.push(_n(t[r],e[r]));for(;o>r;++r)i[r]=t[r];for(;a>r;++r)i[r]=e[r];return function(t){for(r=0;s>r;++r)i[r]=n[r](t);return i}}function Mn(t){return function(e){return 0>=e?0:e>=1?1:t(e)}}function kn(t){return function(e){return 1-t(1-e)}}function An(t){return function(e){return.5*(.5>e?t(2*e):2-t(2-2*e))}}function Tn(t){return t*t}function En(t){return t*t*t}function Sn(t){if(0>=t)return 0;if(t>=1)return 1;var e=t*t,r=e*t;return 4*(.5>t?r:3*(t-e)+r-.75)}function Ln(t){return function(e){return Math.pow(e,t)}}function zn(t){return 1-Math.cos(t*Ga)}function In(t){return Math.pow(2,10*(t-1))}function Pn(t){return 1-Math.sqrt(1-t*t)}function Cn(t,e){var r;return arguments.length<2&&(e=.45),arguments.length?r=e/Va*Math.asin(1/t):(t=1,r=e/4),function(n){return 1+t*Math.pow(2,-10*n)*Math.sin((n-r)*Va/e)}}function Rn(t){return t||(t=1.70158),function(e){return e*e*((t+1)*e-t)}}function jn(t){return 1/2.75>t?7.5625*t*t:2/2.75>t?7.5625*(t-=1.5/2.75)*t+.75:2.5/2.75>t?7.5625*(t-=2.25/2.75)*t+.9375:7.5625*(t-=2.625/2.75)*t+.984375}function Dn(t,e){t=ca.hcl(t),e=ca.hcl(e);var r=t.h,n=t.c,i=t.l,o=e.h-r,a=e.c-n,s=e.l-i;return isNaN(a)&&(a=0,n=isNaN(n)?e.c:n),isNaN(o)?(o=0,r=isNaN(r)?e.h:r):o>180?o-=360:-180>o&&(o+=360),function(t){return ft(r+o*t,n+a*t,i+s*t)+""}}function On(t,e){t=ca.hsl(t),e=ca.hsl(e);var r=t.h,n=t.s,i=t.l,o=e.h-r,a=e.s-n,s=e.l-i;return isNaN(a)&&(a=0,n=isNaN(n)?e.s:n),isNaN(o)?(o=0,r=isNaN(r)?e.h:r):o>180?o-=360:-180>o&&(o+=360),function(t){return ct(r+o*t,n+a*t,i+s*t)+""}}function Fn(t,e){t=ca.lab(t),e=ca.lab(e);var r=t.l,n=t.a,i=t.b,o=e.l-r,a=e.a-n,s=e.b-i;return function(t){return dt(r+o*t,n+a*t,i+s*t)+""}}function Nn(t,e){return e-=t,function(r){return Math.round(t+e*r)}}function Bn(t){var e=[t.a,t.b],r=[t.c,t.d],n=Vn(e),i=Un(e,r),o=Vn(qn(r,e,-i))||0;e[0]*r[1]<r[0]*e[1]&&(e[0]*=-1,e[1]*=-1,n*=-1,i*=-1),this.rotate=(n?Math.atan2(e[1],e[0]):Math.atan2(-r[0],r[1]))*Xa,this.translate=[t.e,t.f],this.scale=[n,o],this.skew=o?Math.atan2(i,o)*Xa:0}function Un(t,e){
return t[0]*e[0]+t[1]*e[1]}function Vn(t){var e=Math.sqrt(Un(t,t));return e&&(t[0]/=e,t[1]/=e),e}function qn(t,e,r){return t[0]+=r*e[0],t[1]+=r*e[1],t}function Gn(t){return t.length?t.pop()+",":""}function Hn(t,e,r,n){if(t[0]!==e[0]||t[1]!==e[1]){var i=r.push("translate(",null,",",null,")");n.push({i:i-4,x:bn(t[0],e[0])},{i:i-2,x:bn(t[1],e[1])})}else(e[0]||e[1])&&r.push("translate("+e+")")}function Xn(t,e,r,n){t!==e?(t-e>180?e+=360:e-t>180&&(t+=360),n.push({i:r.push(Gn(r)+"rotate(",null,")")-2,x:bn(t,e)})):e&&r.push(Gn(r)+"rotate("+e+")")}function Yn(t,e,r,n){t!==e?n.push({i:r.push(Gn(r)+"skewX(",null,")")-2,x:bn(t,e)}):e&&r.push(Gn(r)+"skewX("+e+")")}function Wn(t,e,r,n){if(t[0]!==e[0]||t[1]!==e[1]){var i=r.push(Gn(r)+"scale(",null,",",null,")");n.push({i:i-4,x:bn(t[0],e[0])},{i:i-2,x:bn(t[1],e[1])})}else 1===e[0]&&1===e[1]||r.push(Gn(r)+"scale("+e+")")}function Zn(t,e){var r=[],n=[];return t=ca.transform(t),e=ca.transform(e),Hn(t.translate,e.translate,r,n),Xn(t.rotate,e.rotate,r,n),Yn(t.skew,e.skew,r,n),Wn(t.scale,e.scale,r,n),t=e=null,function(t){for(var e,i=-1,o=n.length;++i<o;)r[(e=n[i]).i]=e.x(t);return r.join("")}}function Qn(t,e){return e=(e-=t=+t)||1/e,function(r){return(r-t)/e}}function Kn(t,e){return e=(e-=t=+t)||1/e,function(r){return Math.max(0,Math.min(1,(r-t)/e))}}function Jn(t){for(var e=t.source,r=t.target,n=ti(e,r),i=[e];e!==n;)e=e.parent,i.push(e);for(var o=i.length;r!==n;)i.splice(o,0,r),r=r.parent;return i}function $n(t){for(var e=[],r=t.parent;null!=r;)e.push(t),t=r,r=r.parent;return e.push(t),e}function ti(t,e){if(t===e)return t;for(var r=$n(t),n=$n(e),i=r.pop(),o=n.pop(),a=null;i===o;)a=i,i=r.pop(),o=n.pop();return a}function ei(t){t.fixed|=2}function ri(t){t.fixed&=-7}function ni(t){t.fixed|=4,t.px=t.x,t.py=t.y}function ii(t){t.fixed&=-5}function oi(t,e,r){var n=0,i=0;if(t.charge=0,!t.leaf)for(var o,a=t.nodes,s=a.length,l=-1;++l<s;)o=a[l],null!=o&&(oi(o,e,r),t.charge+=o.charge,n+=o.charge*o.cx,i+=o.charge*o.cy);if(t.point){t.leaf||(t.point.x+=Math.random()-.5,t.point.y+=Math.random()-.5);var u=e*r[t.point.index];t.charge+=t.pointCharge=u,n+=u*t.point.x,i+=u*t.point.y}t.cx=n/t.charge,t.cy=i/t.charge}function ai(t,e){return ca.rebind(t,e,"sort","children","value"),t.nodes=t,t.links=fi,t}function si(t,e){for(var r=[t];null!=(t=r.pop());)if(e(t),(i=t.children)&&(n=i.length))for(var n,i;--n>=0;)r.push(i[n])}function li(t,e){for(var r=[t],n=[];null!=(t=r.pop());)if(n.push(t),(o=t.children)&&(i=o.length))for(var i,o,a=-1;++a<i;)r.push(o[a]);for(;null!=(t=n.pop());)e(t)}function ui(t){return t.children}function ci(t){return t.value}function hi(t,e){return e.value-t.value}function fi(t){return ca.merge(t.map(function(t){return(t.children||[]).map(function(e){return{source:t,target:e}})}))}function pi(t){return t.x}function di(t){return t.y}function mi(t,e,r){t.y0=e,t.y=r}function gi(t){return ca.range(t.length)}function vi(t){for(var e=-1,r=t[0].length,n=[];++e<r;)n[e]=0;return n}function yi(t){for(var e,r=1,n=0,i=t[0][1],o=t.length;o>r;++r)(e=t[r][1])>i&&(n=r,i=e);return n}function bi(t){return t.reduce(xi,0)}function xi(t,e){return t+e[1]}function _i(t,e){return wi(t,Math.ceil(Math.log(e.length)/Math.LN2+1))}function wi(t,e){for(var r=-1,n=+t[0],i=(t[1]-n)/e,o=[];++r<=e;)o[r]=i*r+n;return o}function Mi(t){return[ca.min(t),ca.max(t)]}function ki(t,e){return t.value-e.value}function Ai(t,e){var r=t._pack_next;t._pack_next=e,e._pack_prev=t,e._pack_next=r,r._pack_prev=e}function Ti(t,e){t._pack_next=e,e._pack_prev=t}function Ei(t,e){var r=e.x-t.x,n=e.y-t.y,i=t.r+e.r;return.999*i*i>r*r+n*n}function Si(t){function e(t){c=Math.min(t.x-t.r,c),h=Math.max(t.x+t.r,h),f=Math.min(t.y-t.r,f),p=Math.max(t.y+t.r,p)}if((r=t.children)&&(u=r.length)){var r,n,i,o,a,s,l,u,c=1/0,h=-(1/0),f=1/0,p=-(1/0);if(r.forEach(Li),n=r[0],n.x=-n.r,n.y=0,e(n),u>1&&(i=r[1],i.x=i.r,i.y=0,e(i),u>2))for(o=r[2],Pi(n,i,o),e(o),Ai(n,o),n._pack_prev=o,Ai(o,i),i=n._pack_next,a=3;u>a;a++){Pi(n,i,o=r[a]);var d=0,m=1,g=1;for(s=i._pack_next;s!==i;s=s._pack_next,m++)if(Ei(s,o)){d=1;break}if(1==d)for(l=n._pack_prev;l!==s._pack_prev&&!Ei(l,o);l=l._pack_prev,g++);d?(g>m||m==g&&i.r<n.r?Ti(n,i=s):Ti(n=l,i),a--):(Ai(n,o),i=o,e(o))}var v=(c+h)/2,y=(f+p)/2,b=0;for(a=0;u>a;a++)o=r[a],o.x-=v,o.y-=y,b=Math.max(b,o.r+Math.sqrt(o.x*o.x+o.y*o.y));t.r=b,r.forEach(zi)}}function Li(t){t._pack_next=t._pack_prev=t}function zi(t){delete t._pack_next,delete t._pack_prev}function Ii(t,e,r,n){var i=t.children;if(t.x=e+=n*t.x,t.y=r+=n*t.y,t.r*=n,i)for(var o=-1,a=i.length;++o<a;)Ii(i[o],e,r,n)}function Pi(t,e,r){var n=t.r+r.r,i=e.x-t.x,o=e.y-t.y;if(n&&(i||o)){var a=e.r+r.r,s=i*i+o*o;a*=a,n*=n;var l=.5+(n-a)/(2*s),u=Math.sqrt(Math.max(0,2*a*(n+s)-(n-=s)*n-a*a))/(2*s);r.x=t.x+l*i+u*o,r.y=t.y+l*o-u*i}else r.x=t.x+n,r.y=t.y}function Ci(t,e){return t.parent==e.parent?1:2}function Ri(t){var e=t.children;return e.length?e[0]:t.t}function ji(t){var e,r=t.children;return(e=r.length)?r[e-1]:t.t}function Di(t,e,r){var n=r/(e.i-t.i);e.c-=n,e.s+=r,t.c+=n,e.z+=r,e.m+=r}function Oi(t){for(var e,r=0,n=0,i=t.children,o=i.length;--o>=0;)e=i[o],e.z+=r,e.m+=r,r+=e.s+(n+=e.c)}function Fi(t,e,r){return t.a.parent===e.parent?t.a:r}function Ni(t){return 1+ca.max(t,function(t){return t.y})}function Bi(t){return t.reduce(function(t,e){return t+e.x},0)/t.length}function Ui(t){var e=t.children;return e&&e.length?Ui(e[0]):t}function Vi(t){var e,r=t.children;return r&&(e=r.length)?Vi(r[e-1]):t}function qi(t){return{x:t.x,y:t.y,dx:t.dx,dy:t.dy}}function Gi(t,e){var r=t.x+e[3],n=t.y+e[0],i=t.dx-e[1]-e[3],o=t.dy-e[0]-e[2];return 0>i&&(r+=i/2,i=0),0>o&&(n+=o/2,o=0),{x:r,y:n,dx:i,dy:o}}function Hi(t){var e=t[0],r=t[t.length-1];return r>e?[e,r]:[r,e]}function Xi(t){return t.rangeExtent?t.rangeExtent():Hi(t.range())}function Yi(t,e,r,n){var i=r(t[0],t[1]),o=n(e[0],e[1]);return function(t){return o(i(t))}}function Wi(t,e){var r,n=0,i=t.length-1,o=t[n],a=t[i];return o>a&&(r=n,n=i,i=r,r=o,o=a,a=r),t[n]=e.floor(o),t[i]=e.ceil(a),t}function Zi(t){return t?{floor:function(e){return Math.floor(e/t)*t},ceil:function(e){return Math.ceil(e/t)*t}}:Tl}function Qi(t,e,r,n){var i=[],o=[],a=0,s=Math.min(t.length,e.length)-1;for(t[s]<t[0]&&(t=t.slice().reverse(),e=e.slice().reverse());++a<=s;)i.push(r(t[a-1],t[a])),o.push(n(e[a-1],e[a]));return function(e){var r=ca.bisect(t,e,1,s)-1;return o[r](i[r](e))}}function Ki(t,e,r,n){function i(){var i=Math.min(t.length,e.length)>2?Qi:Yi,l=n?Kn:Qn;return a=i(t,e,l,r),s=i(e,t,l,_n),o}function o(t){return a(t)}var a,s;return o.invert=function(t){return s(t)},o.domain=function(e){return arguments.length?(t=e.map(Number),i()):t},o.range=function(t){return arguments.length?(e=t,i()):e},o.rangeRound=function(t){return o.range(t).interpolate(Nn)},o.clamp=function(t){return arguments.length?(n=t,i()):n},o.interpolate=function(t){return arguments.length?(r=t,i()):r},o.ticks=function(e){return eo(t,e)},o.tickFormat=function(e,r){return ro(t,e,r)},o.nice=function(e){return $i(t,e),i()},o.copy=function(){return Ki(t,e,r,n)},i()}function Ji(t,e){return ca.rebind(t,e,"range","rangeRound","interpolate","clamp")}function $i(t,e){return Wi(t,Zi(to(t,e)[2])),Wi(t,Zi(to(t,e)[2])),t}function to(t,e){null==e&&(e=10);var r=Hi(t),n=r[1]-r[0],i=Math.pow(10,Math.floor(Math.log(n/e)/Math.LN10)),o=e/n*i;return.15>=o?i*=10:.35>=o?i*=5:.75>=o&&(i*=2),r[0]=Math.ceil(r[0]/i)*i,r[1]=Math.floor(r[1]/i)*i+.5*i,r[2]=i,r}function eo(t,e){return ca.range.apply(ca,to(t,e))}function ro(t,e,r){var n=to(t,e);if(r){var i=ds.exec(r);if(i.shift(),"s"===i[8]){var o=ca.formatPrefix(Math.max(wa(n[0]),wa(n[1])));return i[7]||(i[7]="."+no(o.scale(n[2]))),i[8]="f",r=ca.format(i.join("")),function(t){return r(o.scale(t))+o.symbol}}i[7]||(i[7]="."+io(i[8],n)),r=i.join("")}else r=",."+no(n[2])+"f";return ca.format(r)}function no(t){return-Math.floor(Math.log(t)/Math.LN10+.01)}function io(t,e){var r=no(e[2]);return t in El?Math.abs(r-no(Math.max(wa(e[0]),wa(e[1]))))+ +("e"!==t):r-2*("%"===t)}function oo(t,e,r,n){function i(t){return(r?Math.log(0>t?0:t):-Math.log(t>0?0:-t))/Math.log(e)}function o(t){return r?Math.pow(e,t):-Math.pow(e,-t)}function a(e){return t(i(e))}return a.invert=function(e){return o(t.invert(e))},a.domain=function(e){return arguments.length?(r=e[0]>=0,t.domain((n=e.map(Number)).map(i)),a):n},a.base=function(r){return arguments.length?(e=+r,t.domain(n.map(i)),a):e},a.nice=function(){var e=Wi(n.map(i),r?Math:Ll);return t.domain(e),n=e.map(o),a},a.ticks=function(){var t=Hi(n),a=[],s=t[0],l=t[1],u=Math.floor(i(s)),c=Math.ceil(i(l)),h=e%1?2:e;if(isFinite(c-u)){if(r){for(;c>u;u++)for(var f=1;h>f;f++)a.push(o(u)*f);a.push(o(u))}else for(a.push(o(u));u++<c;)for(var f=h-1;f>0;f--)a.push(o(u)*f);for(u=0;a[u]<s;u++);for(c=a.length;a[c-1]>l;c--);a=a.slice(u,c)}return a},a.tickFormat=function(t,r){if(!arguments.length)return Sl;arguments.length<2?r=Sl:"function"!=typeof r&&(r=ca.format(r));var n=Math.max(1,e*t/a.ticks().length);return function(t){var a=t/o(Math.round(i(t)));return e-.5>a*e&&(a*=e),n>=a?r(t):""}},a.copy=function(){return oo(t.copy(),e,r,n)},Ji(a,t)}function ao(t,e,r){function n(e){return t(i(e))}var i=so(e),o=so(1/e);return n.invert=function(e){return o(t.invert(e))},n.domain=function(e){return arguments.length?(t.domain((r=e.map(Number)).map(i)),n):r},n.ticks=function(t){return eo(r,t)},n.tickFormat=function(t,e){return ro(r,t,e)},n.nice=function(t){return n.domain($i(r,t))},n.exponent=function(a){return arguments.length?(i=so(e=a),o=so(1/e),t.domain(r.map(i)),n):e},n.copy=function(){return ao(t.copy(),e,r)},Ji(n,t)}function so(t){return function(e){return 0>e?-Math.pow(-e,t):Math.pow(e,t)}}function lo(t,e){function r(r){return o[((i.get(r)||("range"===e.t?i.set(r,t.push(r)):NaN))-1)%o.length]}function n(e,r){return ca.range(t.length).map(function(t){return e+r*t})}var i,o,a;return r.domain=function(n){if(!arguments.length)return t;t=[],i=new h;for(var o,a=-1,s=n.length;++a<s;)i.has(o=n[a])||i.set(o,t.push(o));return r[e.t].apply(r,e.a)},r.range=function(t){return arguments.length?(o=t,a=0,e={t:"range",a:arguments},r):o},r.rangePoints=function(i,s){arguments.length<2&&(s=0);var l=i[0],u=i[1],c=t.length<2?(l=(l+u)/2,0):(u-l)/(t.length-1+s);return o=n(l+c*s/2,c),a=0,e={t:"rangePoints",a:arguments},r},r.rangeRoundPoints=function(i,s){arguments.length<2&&(s=0);var l=i[0],u=i[1],c=t.length<2?(l=u=Math.round((l+u)/2),0):(u-l)/(t.length-1+s)|0;return o=n(l+Math.round(c*s/2+(u-l-(t.length-1+s)*c)/2),c),a=0,e={t:"rangeRoundPoints",a:arguments},r},r.rangeBands=function(i,s,l){arguments.length<2&&(s=0),arguments.length<3&&(l=s);var u=i[1]<i[0],c=i[u-0],h=i[1-u],f=(h-c)/(t.length-s+2*l);return o=n(c+f*l,f),u&&o.reverse(),a=f*(1-s),e={t:"rangeBands",a:arguments},r},r.rangeRoundBands=function(i,s,l){arguments.length<2&&(s=0),arguments.length<3&&(l=s);var u=i[1]<i[0],c=i[u-0],h=i[1-u],f=Math.floor((h-c)/(t.length-s+2*l));return o=n(c+Math.round((h-c-(t.length-s)*f)/2),f),u&&o.reverse(),a=Math.round(f*(1-s)),e={t:"rangeRoundBands",a:arguments},r},r.rangeBand=function(){return a},r.rangeExtent=function(){return Hi(e.a[0])},r.copy=function(){return lo(t,e)},r.domain(t)}function uo(t,e){function r(){var r=0,i=e.length;for(s=[];++r<i;)s[r-1]=ca.quantile(t,r/i);return n}function n(t){return isNaN(t=+t)?void 0:e[ca.bisect(s,t)]}var s;return n.domain=function(e){return arguments.length?(t=e.map(o).filter(a).sort(i),r()):t},n.range=function(t){return arguments.length?(e=t,r()):e},n.quantiles=function(){return s},n.invertExtent=function(r){return r=e.indexOf(r),0>r?[NaN,NaN]:[r>0?s[r-1]:t[0],r<s.length?s[r]:t[t.length-1]]},n.copy=function(){return uo(t,e)},r()}function co(t,e,r){function n(e){return r[Math.max(0,Math.min(a,Math.floor(o*(e-t))))]}function i(){return o=r.length/(e-t),a=r.length-1,n}var o,a;return n.domain=function(r){return arguments.length?(t=+r[0],e=+r[r.length-1],i()):[t,e]},n.range=function(t){return arguments.length?(r=t,i()):r},n.invertExtent=function(e){return e=r.indexOf(e),e=0>e?NaN:e/o+t,[e,e+1/o]},n.copy=function(){return co(t,e,r)},i()}function ho(t,e){function r(r){return r>=r?e[ca.bisect(t,r)]:void 0}return r.domain=function(e){return arguments.length?(t=e,r):t},r.range=function(t){return arguments.length?(e=t,r):e},r.invertExtent=function(r){return r=e.indexOf(r),[t[r-1],t[r]]},r.copy=function(){return ho(t,e)},r}function fo(t){function e(t){return+t}return e.invert=e,e.domain=e.range=function(r){return arguments.length?(t=r.map(e),e):t},e.ticks=function(e){return eo(t,e)},e.tickFormat=function(e,r){return ro(t,e,r)},e.copy=function(){return fo(t)},e}function po(){return 0}function mo(t){return t.innerRadius}function go(t){return t.outerRadius}function vo(t){return t.startAngle}function yo(t){return t.endAngle}function bo(t){return t&&t.padAngle}function xo(t,e,r,n){return(t-r)*e-(e-n)*t>0?0:1}function _o(t,e,r,n,i){var o=t[0]-e[0],a=t[1]-e[1],s=(i?n:-n)/Math.sqrt(o*o+a*a),l=s*a,u=-s*o,c=t[0]+l,h=t[1]+u,f=e[0]+l,p=e[1]+u,d=(c+f)/2,m=(h+p)/2,g=f-c,v=p-h,y=g*g+v*v,b=r-n,x=c*p-f*h,_=(0>v?-1:1)*Math.sqrt(Math.max(0,b*b*y-x*x)),w=(x*v-g*_)/y,M=(-x*g-v*_)/y,k=(x*v+g*_)/y,A=(-x*g+v*_)/y,T=w-d,E=M-m,S=k-d,L=A-m;return T*T+E*E>S*S+L*L&&(w=k,M=A),[[w-l,M-u],[w*r/b,M*r/b]]}function wo(t){function e(e){function a(){u.push("M",o(t(c),s))}for(var l,u=[],c=[],h=-1,f=e.length,p=St(r),d=St(n);++h<f;)i.call(this,l=e[h],h)?c.push([+p.call(this,l,h),+d.call(this,l,h)]):c.length&&(a(),c=[]);return c.length&&a(),u.length?u.join(""):null}var r=zr,n=Ir,i=Ie,o=Mo,a=o.key,s=.7;return e.x=function(t){return arguments.length?(r=t,e):r},e.y=function(t){return arguments.length?(n=t,e):n},e.defined=function(t){return arguments.length?(i=t,e):i},e.interpolate=function(t){return arguments.length?(a="function"==typeof t?o=t:(o=jl.get(t)||Mo).key,e):a},e.tension=function(t){return arguments.length?(s=t,e):s},e}function Mo(t){return t.length>1?t.join("L"):t+"Z"}function ko(t){return t.join("L")+"Z"}function Ao(t){for(var e=0,r=t.length,n=t[0],i=[n[0],",",n[1]];++e<r;)i.push("H",(n[0]+(n=t[e])[0])/2,"V",n[1]);return r>1&&i.push("H",n[0]),i.join("")}function To(t){for(var e=0,r=t.length,n=t[0],i=[n[0],",",n[1]];++e<r;)i.push("V",(n=t[e])[1],"H",n[0]);return i.join("")}function Eo(t){for(var e=0,r=t.length,n=t[0],i=[n[0],",",n[1]];++e<r;)i.push("H",(n=t[e])[0],"V",n[1]);return i.join("")}function So(t,e){return t.length<4?Mo(t):t[1]+Io(t.slice(1,-1),Po(t,e))}function Lo(t,e){return t.length<3?ko(t):t[0]+Io((t.push(t[0]),t),Po([t[t.length-2]].concat(t,[t[1]]),e))}function zo(t,e){return t.length<3?Mo(t):t[0]+Io(t,Po(t,e))}function Io(t,e){if(e.length<1||t.length!=e.length&&t.length!=e.length+2)return Mo(t);var r=t.length!=e.length,n="",i=t[0],o=t[1],a=e[0],s=a,l=1;if(r&&(n+="Q"+(o[0]-2*a[0]/3)+","+(o[1]-2*a[1]/3)+","+o[0]+","+o[1],i=t[1],l=2),e.length>1){s=e[1],o=t[l],l++,n+="C"+(i[0]+a[0])+","+(i[1]+a[1])+","+(o[0]-s[0])+","+(o[1]-s[1])+","+o[0]+","+o[1];for(var u=2;u<e.length;u++,l++)o=t[l],s=e[u],n+="S"+(o[0]-s[0])+","+(o[1]-s[1])+","+o[0]+","+o[1]}if(r){var c=t[l];n+="Q"+(o[0]+2*s[0]/3)+","+(o[1]+2*s[1]/3)+","+c[0]+","+c[1]}return n}function Po(t,e){for(var r,n=[],i=(1-e)/2,o=t[0],a=t[1],s=1,l=t.length;++s<l;)r=o,o=a,a=t[s],n.push([i*(a[0]-r[0]),i*(a[1]-r[1])]);return n}function Co(t){if(t.length<3)return Mo(t);var e=1,r=t.length,n=t[0],i=n[0],o=n[1],a=[i,i,i,(n=t[1])[0]],s=[o,o,o,n[1]],l=[i,",",o,"L",Oo(Fl,a),",",Oo(Fl,s)];for(t.push(t[r-1]);++e<=r;)n=t[e],a.shift(),a.push(n[0]),s.shift(),s.push(n[1]),Fo(l,a,s);return t.pop(),l.push("L",n),l.join("")}function Ro(t){if(t.length<4)return Mo(t);for(var e,r=[],n=-1,i=t.length,o=[0],a=[0];++n<3;)e=t[n],o.push(e[0]),a.push(e[1]);for(r.push(Oo(Fl,o)+","+Oo(Fl,a)),--n;++n<i;)e=t[n],o.shift(),o.push(e[0]),a.shift(),a.push(e[1]),Fo(r,o,a);return r.join("")}function jo(t){for(var e,r,n=-1,i=t.length,o=i+4,a=[],s=[];++n<4;)r=t[n%i],a.push(r[0]),s.push(r[1]);for(e=[Oo(Fl,a),",",Oo(Fl,s)],--n;++n<o;)r=t[n%i],a.shift(),a.push(r[0]),s.shift(),s.push(r[1]),Fo(e,a,s);return e.join("")}function Do(t,e){var r=t.length-1;if(r)for(var n,i,o=t[0][0],a=t[0][1],s=t[r][0]-o,l=t[r][1]-a,u=-1;++u<=r;)n=t[u],i=u/r,n[0]=e*n[0]+(1-e)*(o+i*s),n[1]=e*n[1]+(1-e)*(a+i*l);return Co(t)}function Oo(t,e){return t[0]*e[0]+t[1]*e[1]+t[2]*e[2]+t[3]*e[3]}function Fo(t,e,r){t.push("C",Oo(Dl,e),",",Oo(Dl,r),",",Oo(Ol,e),",",Oo(Ol,r),",",Oo(Fl,e),",",Oo(Fl,r))}function No(t,e){return(e[1]-t[1])/(e[0]-t[0])}function Bo(t){for(var e=0,r=t.length-1,n=[],i=t[0],o=t[1],a=n[0]=No(i,o);++e<r;)n[e]=(a+(a=No(i=o,o=t[e+1])))/2;return n[e]=a,n}function Uo(t){for(var e,r,n,i,o=[],a=Bo(t),s=-1,l=t.length-1;++s<l;)e=No(t[s],t[s+1]),wa(e)<Na?a[s]=a[s+1]=0:(r=a[s]/e,n=a[s+1]/e,i=r*r+n*n,i>9&&(i=3*e/Math.sqrt(i),a[s]=i*r,a[s+1]=i*n));for(s=-1;++s<=l;)i=(t[Math.min(l,s+1)][0]-t[Math.max(0,s-1)][0])/(6*(1+a[s]*a[s])),o.push([i||0,a[s]*i||0]);return o}function Vo(t){return t.length<3?Mo(t):t[0]+Io(t,Uo(t))}function qo(t){for(var e,r,n,i=-1,o=t.length;++i<o;)e=t[i],r=e[0],n=e[1]-Ga,e[0]=r*Math.cos(n),e[1]=r*Math.sin(n);return t}function Go(t){function e(e){function l(){m.push("M",s(t(v),h),c,u(t(g.reverse()),h),"Z")}for(var f,p,d,m=[],g=[],v=[],y=-1,b=e.length,x=St(r),_=St(i),w=r===n?function(){return p}:St(n),M=i===o?function(){return d}:St(o);++y<b;)a.call(this,f=e[y],y)?(g.push([p=+x.call(this,f,y),d=+_.call(this,f,y)]),v.push([+w.call(this,f,y),+M.call(this,f,y)])):g.length&&(l(),g=[],v=[]);return g.length&&l(),m.length?m.join(""):null}var r=zr,n=zr,i=0,o=Ir,a=Ie,s=Mo,l=s.key,u=s,c="L",h=.7;return e.x=function(t){return arguments.length?(r=n=t,e):n},e.x0=function(t){return arguments.length?(r=t,e):r},e.x1=function(t){return arguments.length?(n=t,e):n},e.y=function(t){return arguments.length?(i=o=t,e):o},e.y0=function(t){return arguments.length?(i=t,e):i},e.y1=function(t){return arguments.length?(o=t,e):o},e.defined=function(t){return arguments.length?(a=t,e):a},e.interpolate=function(t){return arguments.length?(l="function"==typeof t?s=t:(s=jl.get(t)||Mo).key,u=s.reverse||s,c=s.closed?"M":"L",e):l},e.tension=function(t){return arguments.length?(h=t,e):h},e}function Ho(t){return t.radius}function Xo(t){return[t.x,t.y]}function Yo(t){return function(){var e=t.apply(this,arguments),r=e[0],n=e[1]-Ga;return[r*Math.cos(n),r*Math.sin(n)]}}function Wo(){return 64}function Zo(){return"circle"}function Qo(t){var e=Math.sqrt(t/Ua);return"M0,"+e+"A"+e+","+e+" 0 1,1 0,"+-e+"A"+e+","+e+" 0 1,1 0,"+e+"Z"}function Ko(t){return function(){var e,r,n;(e=this[t])&&(n=e[r=e.active])&&(n.timer.c=null,n.timer.t=NaN,--e.count?delete e[r]:delete this[t],e.active+=.5,n.event&&n.event.interrupt.call(this,this.__data__,n.index))}}function Jo(t,e,r){return Ea(t,Hl),t.namespace=e,t.id=r,t}function $o(t,e,r,n){var i=t.id,o=t.namespace;return H(t,"function"==typeof r?function(t,a,s){t[o][i].tween.set(e,n(r.call(t,t.__data__,a,s)))}:(r=n(r),function(t){t[o][i].tween.set(e,r)}))}function ta(t){return null==t&&(t=""),function(){this.textContent=t}}function ea(t){return null==t?"__transition__":"__transition_"+t+"__"}function ra(t,e,r,n,i){function o(t){var e=m.delay;return u.t=e+l,t>=e?a(t-e):void(u.c=a)}function a(r){var i=d.active,o=d[i];o&&(o.timer.c=null,o.timer.t=NaN,--d.count,delete d[i],o.event&&o.event.interrupt.call(t,t.__data__,o.index));for(var a in d)if(n>+a){var h=d[a];h.timer.c=null,h.timer.t=NaN,--d.count,delete d[a]}u.c=s,Ct(function(){return u.c&&s(r||1)&&(u.c=null,u.t=NaN),1},0,l),d.active=n,m.event&&m.event.start.call(t,t.__data__,e),p=[],m.tween.forEach(function(r,n){(n=n.call(t,t.__data__,e))&&p.push(n)}),f=m.ease,c=m.duration}function s(i){for(var o=i/c,a=f(o),s=p.length;s>0;)p[--s].call(t,a);return o>=1?(m.event&&m.event.end.call(t,t.__data__,e),--d.count?delete d[n]:delete t[r],1):void 0}var l,u,c,f,p,d=t[r]||(t[r]={active:0,count:0}),m=d[n];m||(l=i.time,u=Ct(o,0,l),m=d[n]={tween:new h,time:l,timer:u,delay:i.delay,duration:i.duration,ease:i.ease,index:e},i=null,++d.count)}function na(t,e,r){t.attr("transform",function(t){var n=e(t);return"translate("+(isFinite(n)?n:r(t))+",0)"})}function ia(t,e,r){t.attr("transform",function(t){var n=e(t);return"translate(0,"+(isFinite(n)?n:r(t))+")"})}function oa(t){return t.toISOString()}function aa(t,e,r){function n(e){return t(e)}function i(t,r){var n=t[1]-t[0],i=n/r,o=ca.bisect(tu,i);return o==tu.length?[e.year,to(t.map(function(t){return t/31536e6}),r)[2]]:o?e[i/tu[o-1]<tu[o]/i?o-1:o]:[nu,to(t,r)[2]]}return n.invert=function(e){return sa(t.invert(e))},n.domain=function(e){return arguments.length?(t.domain(e),n):t.domain().map(sa)},n.nice=function(t,e){function r(r){return!isNaN(r)&&!t.range(r,sa(+r+1),e).length}var o=n.domain(),a=Hi(o),s=null==t?i(a,10):"number"==typeof t&&i(a,t);return s&&(t=s[0],e=s[1]),n.domain(Wi(o,e>1?{floor:function(e){for(;r(e=t.floor(e));)e=sa(e-1);return e},ceil:function(e){for(;r(e=t.ceil(e));)e=sa(+e+1);return e}}:t))},n.ticks=function(t,e){var r=Hi(n.domain()),o=null==t?i(r,10):"number"==typeof t?i(r,t):!t.range&&[{range:t},e];return o&&(t=o[0],e=o[1]),t.range(r[0],sa(+r[1]+1),1>e?1:e)},n.tickFormat=function(){return r},n.copy=function(){return aa(t.copy(),e,r)},Ji(n,t)}function sa(t){return new Date(t)}function la(t){return JSON.parse(t.responseText)}function ua(t){var e=pa.createRange();return e.selectNode(pa.body),e.createContextualFragment(t.responseText)}var ca={version:"3.5.16"},ha=[].slice,fa=function(t){return ha.call(t)},pa=this.document;if(pa)try{fa(pa.documentElement.childNodes)[0].nodeType}catch(da){fa=function(t){for(var e=t.length,r=new Array(e);e--;)r[e]=t[e];return r}}if(Date.now||(Date.now=function(){return+new Date}),pa)try{pa.createElement("DIV").style.setProperty("opacity",0,"")}catch(ma){var ga=this.Element.prototype,va=ga.setAttribute,ya=ga.setAttributeNS,ba=this.CSSStyleDeclaration.prototype,xa=ba.setProperty;ga.setAttribute=function(t,e){va.call(this,t,e+"")},ga.setAttributeNS=function(t,e,r){ya.call(this,t,e,r+"")},ba.setProperty=function(t,e,r){xa.call(this,t,e+"",r)}}ca.ascending=i,ca.descending=function(t,e){return t>e?-1:e>t?1:e>=t?0:NaN},ca.min=function(t,e){var r,n,i=-1,o=t.length;if(1===arguments.length){for(;++i<o;)if(null!=(n=t[i])&&n>=n){r=n;break}for(;++i<o;)null!=(n=t[i])&&r>n&&(r=n)}else{for(;++i<o;)if(null!=(n=e.call(t,t[i],i))&&n>=n){r=n;break}for(;++i<o;)null!=(n=e.call(t,t[i],i))&&r>n&&(r=n)}return r},ca.max=function(t,e){var r,n,i=-1,o=t.length;if(1===arguments.length){for(;++i<o;)if(null!=(n=t[i])&&n>=n){r=n;break}for(;++i<o;)null!=(n=t[i])&&n>r&&(r=n)}else{for(;++i<o;)if(null!=(n=e.call(t,t[i],i))&&n>=n){r=n;break}for(;++i<o;)null!=(n=e.call(t,t[i],i))&&n>r&&(r=n)}return r},ca.extent=function(t,e){var r,n,i,o=-1,a=t.length;if(1===arguments.length){for(;++o<a;)if(null!=(n=t[o])&&n>=n){r=i=n;break}for(;++o<a;)null!=(n=t[o])&&(r>n&&(r=n),n>i&&(i=n))}else{for(;++o<a;)if(null!=(n=e.call(t,t[o],o))&&n>=n){r=i=n;break}for(;++o<a;)null!=(n=e.call(t,t[o],o))&&(r>n&&(r=n),n>i&&(i=n))}return[r,i]},ca.sum=function(t,e){var r,n=0,i=t.length,o=-1;if(1===arguments.length)for(;++o<i;)a(r=+t[o])&&(n+=r);else for(;++o<i;)a(r=+e.call(t,t[o],o))&&(n+=r);return n},ca.mean=function(t,e){var r,n=0,i=t.length,s=-1,l=i;if(1===arguments.length)for(;++s<i;)a(r=o(t[s]))?n+=r:--l;else for(;++s<i;)a(r=o(e.call(t,t[s],s)))?n+=r:--l;return l?n/l:void 0},ca.quantile=function(t,e){var r=(t.length-1)*e+1,n=Math.floor(r),i=+t[n-1],o=r-n;return o?i+o*(t[n]-i):i},ca.median=function(t,e){var r,n=[],s=t.length,l=-1;if(1===arguments.length)for(;++l<s;)a(r=o(t[l]))&&n.push(r);else for(;++l<s;)a(r=o(e.call(t,t[l],l)))&&n.push(r);return n.length?ca.quantile(n.sort(i),.5):void 0},ca.variance=function(t,e){var r,n,i=t.length,s=0,l=0,u=-1,c=0;if(1===arguments.length)for(;++u<i;)a(r=o(t[u]))&&(n=r-s,s+=n/++c,l+=n*(r-s));else for(;++u<i;)a(r=o(e.call(t,t[u],u)))&&(n=r-s,s+=n/++c,l+=n*(r-s));return c>1?l/(c-1):void 0},ca.deviation=function(){var t=ca.variance.apply(this,arguments);return t?Math.sqrt(t):t};var _a=s(i);ca.bisectLeft=_a.left,ca.bisect=ca.bisectRight=_a.right,ca.bisector=function(t){return s(1===t.length?function(e,r){return i(t(e),r)}:t)},ca.shuffle=function(t,e,r){(o=arguments.length)<3&&(r=t.length,2>o&&(e=0));for(var n,i,o=r-e;o;)i=Math.random()*o--|0,n=t[o+e],t[o+e]=t[i+e],t[i+e]=n;return t},ca.permute=function(t,e){for(var r=e.length,n=new Array(r);r--;)n[r]=t[e[r]];return n},ca.pairs=function(t){for(var e,r=0,n=t.length-1,i=t[0],o=new Array(0>n?0:n);n>r;)o[r]=[e=i,i=t[++r]];return o},ca.transpose=function(t){if(!(i=t.length))return[];for(var e=-1,r=ca.min(t,l),n=new Array(r);++e<r;)for(var i,o=-1,a=n[e]=new Array(i);++o<i;)a[o]=t[o][e];return n},ca.zip=function(){return ca.transpose(arguments)},ca.keys=function(t){var e=[];for(var r in t)e.push(r);return e},ca.values=function(t){var e=[];for(var r in t)e.push(t[r]);return e},ca.entries=function(t){var e=[];for(var r in t)e.push({key:r,value:t[r]});return e},ca.merge=function(t){for(var e,r,n,i=t.length,o=-1,a=0;++o<i;)a+=t[o].length;for(r=new Array(a);--i>=0;)for(n=t[i],e=n.length;--e>=0;)r[--a]=n[e];return r};var wa=Math.abs;ca.range=function(t,e,r){if(arguments.length<3&&(r=1,arguments.length<2&&(e=t,t=0)),(e-t)/r===1/0)throw new Error("infinite range");var n,i=[],o=u(wa(r)),a=-1;if(t*=o,e*=o,r*=o,0>r)for(;(n=t+r*++a)>e;)i.push(n/o);else for(;(n=t+r*++a)<e;)i.push(n/o);return i},ca.map=function(t,e){var r=new h;if(t instanceof h)t.forEach(function(t,e){r.set(t,e)});else if(Array.isArray(t)){var n,i=-1,o=t.length;if(1===arguments.length)for(;++i<o;)r.set(i,t[i]);else for(;++i<o;)r.set(e.call(t,n=t[i],i),n)}else for(var a in t)r.set(a,t[a]);return r};var Ma="__proto__",ka="\x00";c(h,{has:d,get:function(t){return this._[f(t)]},set:function(t,e){return this._[f(t)]=e},remove:m,keys:g,values:function(){var t=[];for(var e in this._)t.push(this._[e]);return t},entries:function(){var t=[];for(var e in this._)t.push({key:p(e),value:this._[e]});return t},size:v,empty:y,forEach:function(t){for(var e in this._)t.call(this,p(e),this._[e])}}),ca.nest=function(){function t(e,a,s){if(s>=o.length)return n?n.call(i,a):r?a.sort(r):a;for(var l,u,c,f,p=-1,d=a.length,m=o[s++],g=new h;++p<d;)(f=g.get(l=m(u=a[p])))?f.push(u):g.set(l,[u]);return e?(u=e(),c=function(r,n){u.set(r,t(e,n,s))}):(u={},c=function(r,n){u[r]=t(e,n,s)}),g.forEach(c),u}function e(t,r){if(r>=o.length)return t;var n=[],i=a[r++];return t.forEach(function(t,i){n.push({key:t,values:e(i,r)})}),i?n.sort(function(t,e){return i(t.key,e.key)}):n}var r,n,i={},o=[],a=[];return i.map=function(e,r){return t(r,e,0)},i.entries=function(r){return e(t(ca.map,r,0),0)},i.key=function(t){return o.push(t),i},i.sortKeys=function(t){return a[o.length-1]=t,i},i.sortValues=function(t){return r=t,i},i.rollup=function(t){return n=t,i},i},ca.set=function(t){var e=new b;if(t)for(var r=0,n=t.length;n>r;++r)e.add(t[r]);return e},c(b,{has:d,add:function(t){return this._[f(t+="")]=!0,t},remove:m,values:g,size:v,empty:y,forEach:function(t){for(var e in this._)t.call(this,p(e))}}),ca.behavior={},ca.rebind=function(t,e){for(var r,n=1,i=arguments.length;++n<i;)t[r=arguments[n]]=_(t,e,e[r]);return t};var Aa=["webkit","ms","moz","Moz","o","O"];ca.dispatch=function(){for(var t=new k,e=-1,r=arguments.length;++e<r;)t[arguments[e]]=A(t);return t},k.prototype.on=function(t,e){var r=t.indexOf("."),n="";if(r>=0&&(n=t.slice(r+1),t=t.slice(0,r)),t)return arguments.length<2?this[t].on(n):this[t].on(n,e);if(2===arguments.length){if(null==e)for(t in this)this.hasOwnProperty(t)&&this[t].on(n,null);return this}},ca.event=null,ca.requote=function(t){return t.replace(Ta,"\\$&")};var Ta=/[\\\^\$\*\+\?\|\[\]\(\)\.\{\}]/g,Ea={}.__proto__?function(t,e){t.__proto__=e}:function(t,e){for(var r in e)t[r]=e[r]},Sa=function(t,e){return e.querySelector(t)},La=function(t,e){return e.querySelectorAll(t)},za=function(t,e){var r=t.matches||t[w(t,"matchesSelector")];return(za=function(t,e){return r.call(t,e)})(t,e)};"function"==typeof Sizzle&&(Sa=function(t,e){return Sizzle(t,e)[0]||null},La=Sizzle,za=Sizzle.matchesSelector),ca.selection=function(){return ca.select(pa.documentElement)};var Ia=ca.selection.prototype=[];Ia.select=function(t){var e,r,n,i,o=[];t=z(t);for(var a=-1,s=this.length;++a<s;){o.push(e=[]),e.parentNode=(n=this[a]).parentNode;for(var l=-1,u=n.length;++l<u;)(i=n[l])?(e.push(r=t.call(i,i.__data__,l,a)),r&&"__data__"in i&&(r.__data__=i.__data__)):e.push(null)}return L(o)},Ia.selectAll=function(t){var e,r,n=[];t=I(t);for(var i=-1,o=this.length;++i<o;)for(var a=this[i],s=-1,l=a.length;++s<l;)(r=a[s])&&(n.push(e=fa(t.call(r,r.__data__,s,i))),e.parentNode=r);return L(n)};var Pa="http://www.w3.org/1999/xhtml",Ca={svg:"http://www.w3.org/2000/svg",xhtml:Pa,xlink:"http://www.w3.org/1999/xlink",xml:"http://www.w3.org/XML/1998/namespace",xmlns:"http://www.w3.org/2000/xmlns/"};ca.ns={prefix:Ca,qualify:function(t){var e=t.indexOf(":"),r=t;return e>=0&&"xmlns"!==(r=t.slice(0,e))&&(t=t.slice(e+1)),Ca.hasOwnProperty(r)?{space:Ca[r],local:t}:t}},Ia.attr=function(t,e){if(arguments.length<2){if("string"==typeof t){var r=this.node();return t=ca.ns.qualify(t),t.local?r.getAttributeNS(t.space,t.local):r.getAttribute(t)}for(e in t)this.each(P(e,t[e]));return this}return this.each(P(t,e))},Ia.classed=function(t,e){if(arguments.length<2){if("string"==typeof t){var r=this.node(),n=(t=j(t)).length,i=-1;if(e=r.classList){for(;++i<n;)if(!e.contains(t[i]))return!1}else for(e=r.getAttribute("class");++i<n;)if(!R(t[i]).test(e))return!1;return!0}for(e in t)this.each(D(e,t[e]));return this}return this.each(D(t,e))},Ia.style=function(t,e,r){var i=arguments.length;if(3>i){if("string"!=typeof t){2>i&&(e="");for(r in t)this.each(F(r,t[r],e));return this}if(2>i){var o=this.node();return n(o).getComputedStyle(o,null).getPropertyValue(t)}r=""}return this.each(F(t,e,r))},Ia.property=function(t,e){if(arguments.length<2){if("string"==typeof t)return this.node()[t];for(e in t)this.each(N(e,t[e]));return this}return this.each(N(t,e))},Ia.text=function(t){return arguments.length?this.each("function"==typeof t?function(){var e=t.apply(this,arguments);this.textContent=null==e?"":e}:null==t?function(){this.textContent=""}:function(){this.textContent=t}):this.node().textContent},Ia.html=function(t){return arguments.length?this.each("function"==typeof t?function(){var e=t.apply(this,arguments);this.innerHTML=null==e?"":e}:null==t?function(){this.innerHTML=""}:function(){this.innerHTML=t}):this.node().innerHTML},Ia.append=function(t){return t=B(t),this.select(function(){return this.appendChild(t.apply(this,arguments))})},Ia.insert=function(t,e){return t=B(t),e=z(e),this.select(function(){return this.insertBefore(t.apply(this,arguments),e.apply(this,arguments)||null)})},Ia.remove=function(){return this.each(U)},Ia.data=function(t,e){function r(t,r){var n,i,o,a=t.length,c=r.length,f=Math.min(a,c),p=new Array(c),d=new Array(c),m=new Array(a);if(e){var g,v=new h,y=new Array(a);for(n=-1;++n<a;)(i=t[n])&&(v.has(g=e.call(i,i.__data__,n))?m[n]=i:v.set(g,i),y[n]=g);for(n=-1;++n<c;)(i=v.get(g=e.call(r,o=r[n],n)))?i!==!0&&(p[n]=i,i.__data__=o):d[n]=V(o),v.set(g,!0);for(n=-1;++n<a;)n in y&&v.get(y[n])!==!0&&(m[n]=t[n])}else{for(n=-1;++n<f;)i=t[n],o=r[n],i?(i.__data__=o,p[n]=i):d[n]=V(o);for(;c>n;++n)d[n]=V(r[n]);for(;a>n;++n)m[n]=t[n]}d.update=p,d.parentNode=p.parentNode=m.parentNode=t.parentNode,s.push(d),l.push(p),u.push(m)}var n,i,o=-1,a=this.length;if(!arguments.length){for(t=new Array(a=(n=this[0]).length);++o<a;)(i=n[o])&&(t[o]=i.__data__);return t}var s=X([]),l=L([]),u=L([]);if("function"==typeof t)for(;++o<a;)r(n=this[o],t.call(n,n.parentNode.__data__,o));else for(;++o<a;)r(n=this[o],t);return l.enter=function(){return s},l.exit=function(){return u},l},Ia.datum=function(t){return arguments.length?this.property("__data__",t):this.property("__data__")},Ia.filter=function(t){var e,r,n,i=[];"function"!=typeof t&&(t=q(t));for(var o=0,a=this.length;a>o;o++){i.push(e=[]),e.parentNode=(r=this[o]).parentNode;for(var s=0,l=r.length;l>s;s++)(n=r[s])&&t.call(n,n.__data__,s,o)&&e.push(n)}return L(i)},Ia.order=function(){for(var t=-1,e=this.length;++t<e;)for(var r,n=this[t],i=n.length-1,o=n[i];--i>=0;)(r=n[i])&&(o&&o!==r.nextSibling&&o.parentNode.insertBefore(r,o),o=r);
return this},Ia.sort=function(t){t=G.apply(this,arguments);for(var e=-1,r=this.length;++e<r;)this[e].sort(t);return this.order()},Ia.each=function(t){return H(this,function(e,r,n){t.call(e,e.__data__,r,n)})},Ia.call=function(t){var e=fa(arguments);return t.apply(e[0]=this,e),this},Ia.empty=function(){return!this.node()},Ia.node=function(){for(var t=0,e=this.length;e>t;t++)for(var r=this[t],n=0,i=r.length;i>n;n++){var o=r[n];if(o)return o}return null},Ia.size=function(){var t=0;return H(this,function(){++t}),t};var Ra=[];ca.selection.enter=X,ca.selection.enter.prototype=Ra,Ra.append=Ia.append,Ra.empty=Ia.empty,Ra.node=Ia.node,Ra.call=Ia.call,Ra.size=Ia.size,Ra.select=function(t){for(var e,r,n,i,o,a=[],s=-1,l=this.length;++s<l;){n=(i=this[s]).update,a.push(e=[]),e.parentNode=i.parentNode;for(var u=-1,c=i.length;++u<c;)(o=i[u])?(e.push(n[u]=r=t.call(i.parentNode,o.__data__,u,s)),r.__data__=o.__data__):e.push(null)}return L(a)},Ra.insert=function(t,e){return arguments.length<2&&(e=Y(this)),Ia.insert.call(this,t,e)},ca.select=function(t){var r;return"string"==typeof t?(r=[Sa(t,pa)],r.parentNode=pa.documentElement):(r=[t],r.parentNode=e(t)),L([r])},ca.selectAll=function(t){var e;return"string"==typeof t?(e=fa(La(t,pa)),e.parentNode=pa.documentElement):(e=fa(t),e.parentNode=null),L([e])},Ia.on=function(t,e,r){var n=arguments.length;if(3>n){if("string"!=typeof t){2>n&&(e=!1);for(r in t)this.each(W(r,t[r],e));return this}if(2>n)return(n=this.node()["__on"+t])&&n._;r=!1}return this.each(W(t,e,r))};var ja=ca.map({mouseenter:"mouseover",mouseleave:"mouseout"});pa&&ja.forEach(function(t){"on"+t in pa&&ja.remove(t)});var Da,Oa=0;ca.mouse=function(t){return J(t,E())};var Fa=this.navigator&&/WebKit/.test(this.navigator.userAgent)?-1:0;ca.touch=function(t,e,r){if(arguments.length<3&&(r=e,e=E().changedTouches),e)for(var n,i=0,o=e.length;o>i;++i)if((n=e[i]).identifier===r)return J(t,n)},ca.behavior.drag=function(){function t(){this.on("mousedown.drag",o).on("touchstart.drag",a)}function e(t,e,n,o,a){return function(){function s(){var t,r,n=e(f,m);n&&(t=n[0]-b[0],r=n[1]-b[1],d|=t|r,b=n,p({type:"drag",x:n[0]+u[0],y:n[1]+u[1],dx:t,dy:r}))}function l(){e(f,m)&&(v.on(o+g,null).on(a+g,null),y(d),p({type:"dragend"}))}var u,c=this,h=ca.event.target.correspondingElement||ca.event.target,f=c.parentNode,p=r.of(c,arguments),d=0,m=t(),g=".drag"+(null==m?"":"-"+m),v=ca.select(n(h)).on(o+g,s).on(a+g,l),y=K(h),b=e(f,m);i?(u=i.apply(c,arguments),u=[u.x-b[0],u.y-b[1]]):u=[0,0],p({type:"dragstart"})}}var r=S(t,"drag","dragstart","dragend"),i=null,o=e(M,ca.mouse,n,"mousemove","mouseup"),a=e($,ca.touch,x,"touchmove","touchend");return t.origin=function(e){return arguments.length?(i=e,t):i},ca.rebind(t,r,"on")},ca.touches=function(t,e){return arguments.length<2&&(e=E().touches),e?fa(e).map(function(e){var r=J(t,e);return r.identifier=e.identifier,r}):[]};var Na=1e-6,Ba=Na*Na,Ua=Math.PI,Va=2*Ua,qa=Va-Na,Ga=Ua/2,Ha=Ua/180,Xa=180/Ua,Ya=Math.SQRT2,Wa=2,Za=4;ca.interpolateZoom=function(t,e){var r,n,i=t[0],o=t[1],a=t[2],s=e[0],l=e[1],u=e[2],c=s-i,h=l-o,f=c*c+h*h;if(Ba>f)n=Math.log(u/a)/Ya,r=function(t){return[i+t*c,o+t*h,a*Math.exp(Ya*t*n)]};else{var p=Math.sqrt(f),d=(u*u-a*a+Za*f)/(2*a*Wa*p),m=(u*u-a*a-Za*f)/(2*u*Wa*p),g=Math.log(Math.sqrt(d*d+1)-d),v=Math.log(Math.sqrt(m*m+1)-m);n=(v-g)/Ya,r=function(t){var e=t*n,r=ot(g),s=a/(Wa*p)*(r*at(Ya*e+g)-it(g));return[i+s*c,o+s*h,a*r/ot(Ya*e+g)]}}return r.duration=1e3*n,r},ca.behavior.zoom=function(){function t(t){t.on(I,h).on(Ka+".zoom",p).on("dblclick.zoom",d).on(R,f)}function e(t){return[(t[0]-k.x)/k.k,(t[1]-k.y)/k.k]}function r(t){return[t[0]*k.k+k.x,t[1]*k.k+k.y]}function i(t){k.k=Math.max(E[0],Math.min(E[1],t))}function o(t,e){e=r(e),k.x+=t[0]-e[0],k.y+=t[1]-e[1]}function a(e,r,n,a){e.__chart__={x:k.x,y:k.y,k:k.k},i(Math.pow(2,a)),o(g=r,n),e=ca.select(e),L>0&&(e=e.transition().duration(L)),e.call(t.event)}function s(){_&&_.domain(x.range().map(function(t){return(t-k.x)/k.k}).map(x.invert)),M&&M.domain(w.range().map(function(t){return(t-k.y)/k.k}).map(w.invert))}function l(t){z++||t({type:"zoomstart"})}function u(t){s(),t({type:"zoom",scale:k.k,translate:[k.x,k.y]})}function c(t){--z||(t({type:"zoomend"}),g=null)}function h(){function t(){s=1,o(ca.mouse(i),f),u(a)}function r(){h.on(P,null).on(C,null),p(s),c(a)}var i=this,a=j.of(i,arguments),s=0,h=ca.select(n(i)).on(P,t).on(C,r),f=e(ca.mouse(i)),p=K(i);Gl.call(i),l(a)}function f(){function t(){var t=ca.touches(d);return p=k.k,t.forEach(function(t){t.identifier in g&&(g[t.identifier]=e(t))}),t}function r(){var e=ca.event.target;ca.select(e).on(x,n).on(_,s),w.push(e);for(var r=ca.event.changedTouches,i=0,o=r.length;o>i;++i)g[r[i].identifier]=null;var l=t(),u=Date.now();if(1===l.length){if(500>u-b){var c=l[0];a(d,c,g[c.identifier],Math.floor(Math.log(k.k)/Math.LN2)+1),T()}b=u}else if(l.length>1){var c=l[0],h=l[1],f=c[0]-h[0],p=c[1]-h[1];v=f*f+p*p}}function n(){var t,e,r,n,a=ca.touches(d);Gl.call(d);for(var s=0,l=a.length;l>s;++s,n=null)if(r=a[s],n=g[r.identifier]){if(e)break;t=r,e=n}if(n){var c=(c=r[0]-t[0])*c+(c=r[1]-t[1])*c,h=v&&Math.sqrt(c/v);t=[(t[0]+r[0])/2,(t[1]+r[1])/2],e=[(e[0]+n[0])/2,(e[1]+n[1])/2],i(h*p)}b=null,o(t,e),u(m)}function s(){if(ca.event.touches.length){for(var e=ca.event.changedTouches,r=0,n=e.length;n>r;++r)delete g[e[r].identifier];for(var i in g)return void t()}ca.selectAll(w).on(y,null),M.on(I,h).on(R,f),A(),c(m)}var p,d=this,m=j.of(d,arguments),g={},v=0,y=".zoom-"+ca.event.changedTouches[0].identifier,x="touchmove"+y,_="touchend"+y,w=[],M=ca.select(d),A=K(d);r(),l(m),M.on(I,null).on(R,r)}function p(){var t=j.of(this,arguments);y?clearTimeout(y):(Gl.call(this),m=e(g=v||ca.mouse(this)),l(t)),y=setTimeout(function(){y=null,c(t)},50),T(),i(Math.pow(2,.002*Qa())*k.k),o(g,m),u(t)}function d(){var t=ca.mouse(this),r=Math.log(k.k)/Math.LN2;a(this,t,e(t),ca.event.shiftKey?Math.ceil(r)-1:Math.floor(r)+1)}var m,g,v,y,b,x,_,w,M,k={x:0,y:0,k:1},A=[960,500],E=Ja,L=250,z=0,I="mousedown.zoom",P="mousemove.zoom",C="mouseup.zoom",R="touchstart.zoom",j=S(t,"zoomstart","zoom","zoomend");return Ka||(Ka="onwheel"in pa?(Qa=function(){return-ca.event.deltaY*(ca.event.deltaMode?120:1)},"wheel"):"onmousewheel"in pa?(Qa=function(){return ca.event.wheelDelta},"mousewheel"):(Qa=function(){return-ca.event.detail},"MozMousePixelScroll")),t.event=function(t){t.each(function(){var t=j.of(this,arguments),e=k;Vl?ca.select(this).transition().each("start.zoom",function(){k=this.__chart__||{x:0,y:0,k:1},l(t)}).tween("zoom:zoom",function(){var r=A[0],n=A[1],i=g?g[0]:r/2,o=g?g[1]:n/2,a=ca.interpolateZoom([(i-k.x)/k.k,(o-k.y)/k.k,r/k.k],[(i-e.x)/e.k,(o-e.y)/e.k,r/e.k]);return function(e){var n=a(e),s=r/n[2];this.__chart__=k={x:i-n[0]*s,y:o-n[1]*s,k:s},u(t)}}).each("interrupt.zoom",function(){c(t)}).each("end.zoom",function(){c(t)}):(this.__chart__=k,l(t),u(t),c(t))})},t.translate=function(e){return arguments.length?(k={x:+e[0],y:+e[1],k:k.k},s(),t):[k.x,k.y]},t.scale=function(e){return arguments.length?(k={x:k.x,y:k.y,k:null},i(+e),s(),t):k.k},t.scaleExtent=function(e){return arguments.length?(E=null==e?Ja:[+e[0],+e[1]],t):E},t.center=function(e){return arguments.length?(v=e&&[+e[0],+e[1]],t):v},t.size=function(e){return arguments.length?(A=e&&[+e[0],+e[1]],t):A},t.duration=function(e){return arguments.length?(L=+e,t):L},t.x=function(e){return arguments.length?(_=e,x=e.copy(),k={x:0,y:0,k:1},t):_},t.y=function(e){return arguments.length?(M=e,w=e.copy(),k={x:0,y:0,k:1},t):M},ca.rebind(t,j,"on")};var Qa,Ka,Ja=[0,1/0];ca.color=lt,lt.prototype.toString=function(){return this.rgb()+""},ca.hsl=ut;var $a=ut.prototype=new lt;$a.brighter=function(t){return t=Math.pow(.7,arguments.length?t:1),new ut(this.h,this.s,this.l/t)},$a.darker=function(t){return t=Math.pow(.7,arguments.length?t:1),new ut(this.h,this.s,t*this.l)},$a.rgb=function(){return ct(this.h,this.s,this.l)},ca.hcl=ht;var ts=ht.prototype=new lt;ts.brighter=function(t){return new ht(this.h,this.c,Math.min(100,this.l+es*(arguments.length?t:1)))},ts.darker=function(t){return new ht(this.h,this.c,Math.max(0,this.l-es*(arguments.length?t:1)))},ts.rgb=function(){return ft(this.h,this.c,this.l).rgb()},ca.lab=pt;var es=18,rs=.95047,ns=1,is=1.08883,os=pt.prototype=new lt;os.brighter=function(t){return new pt(Math.min(100,this.l+es*(arguments.length?t:1)),this.a,this.b)},os.darker=function(t){return new pt(Math.max(0,this.l-es*(arguments.length?t:1)),this.a,this.b)},os.rgb=function(){return dt(this.l,this.a,this.b)},ca.rgb=bt;var as=bt.prototype=new lt;as.brighter=function(t){t=Math.pow(.7,arguments.length?t:1);var e=this.r,r=this.g,n=this.b,i=30;return e||r||n?(e&&i>e&&(e=i),r&&i>r&&(r=i),n&&i>n&&(n=i),new bt(Math.min(255,e/t),Math.min(255,r/t),Math.min(255,n/t))):new bt(i,i,i)},as.darker=function(t){return t=Math.pow(.7,arguments.length?t:1),new bt(t*this.r,t*this.g,t*this.b)},as.hsl=function(){return kt(this.r,this.g,this.b)},as.toString=function(){return"#"+wt(this.r)+wt(this.g)+wt(this.b)};var ss=ca.map({aliceblue:15792383,antiquewhite:16444375,aqua:65535,aquamarine:8388564,azure:15794175,beige:16119260,bisque:16770244,black:0,blanchedalmond:16772045,blue:255,blueviolet:9055202,brown:10824234,burlywood:14596231,cadetblue:6266528,chartreuse:8388352,chocolate:13789470,coral:16744272,cornflowerblue:6591981,cornsilk:16775388,crimson:14423100,cyan:65535,darkblue:139,darkcyan:35723,darkgoldenrod:12092939,darkgray:11119017,darkgreen:25600,darkgrey:11119017,darkkhaki:12433259,darkmagenta:9109643,darkolivegreen:5597999,darkorange:16747520,darkorchid:10040012,darkred:9109504,darksalmon:15308410,darkseagreen:9419919,darkslateblue:4734347,darkslategray:3100495,darkslategrey:3100495,darkturquoise:52945,darkviolet:9699539,deeppink:16716947,deepskyblue:49151,dimgray:6908265,dimgrey:6908265,dodgerblue:2003199,firebrick:11674146,floralwhite:16775920,forestgreen:2263842,fuchsia:16711935,gainsboro:14474460,ghostwhite:16316671,gold:16766720,goldenrod:14329120,gray:8421504,green:32768,greenyellow:11403055,grey:8421504,honeydew:15794160,hotpink:16738740,indianred:13458524,indigo:4915330,ivory:16777200,khaki:15787660,lavender:15132410,lavenderblush:16773365,lawngreen:8190976,lemonchiffon:16775885,lightblue:11393254,lightcoral:15761536,lightcyan:14745599,lightgoldenrodyellow:16448210,lightgray:13882323,lightgreen:9498256,lightgrey:13882323,lightpink:16758465,lightsalmon:16752762,lightseagreen:2142890,lightskyblue:8900346,lightslategray:7833753,lightslategrey:7833753,lightsteelblue:11584734,lightyellow:16777184,lime:65280,limegreen:3329330,linen:16445670,magenta:16711935,maroon:8388608,mediumaquamarine:6737322,mediumblue:205,mediumorchid:12211667,mediumpurple:9662683,mediumseagreen:3978097,mediumslateblue:8087790,mediumspringgreen:64154,mediumturquoise:4772300,mediumvioletred:13047173,midnightblue:1644912,mintcream:16121850,mistyrose:16770273,moccasin:16770229,navajowhite:16768685,navy:128,oldlace:16643558,olive:8421376,olivedrab:7048739,orange:16753920,orangered:16729344,orchid:14315734,palegoldenrod:15657130,palegreen:10025880,paleturquoise:11529966,palevioletred:14381203,papayawhip:16773077,peachpuff:16767673,peru:13468991,pink:16761035,plum:14524637,powderblue:11591910,purple:8388736,rebeccapurple:6697881,red:16711680,rosybrown:12357519,royalblue:4286945,saddlebrown:9127187,salmon:16416882,sandybrown:16032864,seagreen:3050327,seashell:16774638,sienna:10506797,silver:12632256,skyblue:8900331,slateblue:6970061,slategray:7372944,slategrey:7372944,snow:16775930,springgreen:65407,steelblue:4620980,tan:13808780,teal:32896,thistle:14204888,tomato:16737095,turquoise:4251856,violet:15631086,wheat:16113331,white:16777215,whitesmoke:16119285,yellow:16776960,yellowgreen:10145074});ss.forEach(function(t,e){ss.set(t,xt(e))}),ca.functor=St,ca.xhr=Lt(x),ca.dsv=function(t,e){function r(t,r,o){arguments.length<3&&(o=r,r=null);var a=zt(t,e,null==r?n:i(r),o);return a.row=function(t){return arguments.length?a.response(null==(r=t)?n:i(t)):r},a}function n(t){return r.parse(t.responseText)}function i(t){return function(e){return r.parse(e.responseText,t)}}function o(e){return e.map(a).join(t)}function a(t){return s.test(t)?'"'+t.replace(/\"/g,'""')+'"':t}var s=new RegExp('["'+t+"\n]"),l=t.charCodeAt(0);return r.parse=function(t,e){var n;return r.parseRows(t,function(t,r){if(n)return n(t,r-1);var i=new Function("d","return {"+t.map(function(t,e){return JSON.stringify(t)+": d["+e+"]"}).join(",")+"}");n=e?function(t,r){return e(i(t),r)}:i})},r.parseRows=function(t,e){function r(){if(c>=u)return a;if(i)return i=!1,o;var e=c;if(34===t.charCodeAt(e)){for(var r=e;r++<u;)if(34===t.charCodeAt(r)){if(34!==t.charCodeAt(r+1))break;++r}c=r+2;var n=t.charCodeAt(r+1);return 13===n?(i=!0,10===t.charCodeAt(r+2)&&++c):10===n&&(i=!0),t.slice(e+1,r).replace(/""/g,'"')}for(;u>c;){var n=t.charCodeAt(c++),s=1;if(10===n)i=!0;else if(13===n)i=!0,10===t.charCodeAt(c)&&(++c,++s);else if(n!==l)continue;return t.slice(e,c-s)}return t.slice(e)}for(var n,i,o={},a={},s=[],u=t.length,c=0,h=0;(n=r())!==a;){for(var f=[];n!==o&&n!==a;)f.push(n),n=r();e&&null==(f=e(f,h++))||s.push(f)}return s},r.format=function(e){if(Array.isArray(e[0]))return r.formatRows(e);var n=new b,i=[];return e.forEach(function(t){for(var e in t)n.has(e)||i.push(n.add(e))}),[i.map(a).join(t)].concat(e.map(function(e){return i.map(function(t){return a(e[t])}).join(t)})).join("\n")},r.formatRows=function(t){return t.map(o).join("\n")},r},ca.csv=ca.dsv(",","text/csv"),ca.tsv=ca.dsv("	","text/tab-separated-values");var ls,us,cs,hs,fs=this[w(this,"requestAnimationFrame")]||function(t){setTimeout(t,17)};ca.timer=function(){Ct.apply(this,arguments)},ca.timer.flush=function(){jt(),Dt()},ca.round=function(t,e){return e?Math.round(t*(e=Math.pow(10,e)))/e:Math.round(t)};var ps=["y","z","a","f","p","n","\xb5","m","","k","M","G","T","P","E","Z","Y"].map(Ft);ca.formatPrefix=function(t,e){var r=0;return(t=+t)&&(0>t&&(t*=-1),e&&(t=ca.round(t,Ot(t,e))),r=1+Math.floor(1e-12+Math.log(t)/Math.LN10),r=Math.max(-24,Math.min(24,3*Math.floor((r-1)/3)))),ps[8+r/3]};var ds=/(?:([^{])?([<>=^]))?([+\- ])?([$#])?(0)?(\d+)?(,)?(\.-?\d+)?([a-z%])?/i,ms=ca.map({b:function(t){return t.toString(2)},c:function(t){return String.fromCharCode(t)},o:function(t){return t.toString(8)},x:function(t){return t.toString(16)},X:function(t){return t.toString(16).toUpperCase()},g:function(t,e){return t.toPrecision(e)},e:function(t,e){return t.toExponential(e)},f:function(t,e){return t.toFixed(e)},r:function(t,e){return(t=ca.round(t,Ot(t,e))).toFixed(Math.max(0,Math.min(20,Ot(t*(1+1e-15),e))))}}),gs=ca.time={},vs=Date;Ut.prototype={getDate:function(){return this._.getUTCDate()},getDay:function(){return this._.getUTCDay()},getFullYear:function(){return this._.getUTCFullYear()},getHours:function(){return this._.getUTCHours()},getMilliseconds:function(){return this._.getUTCMilliseconds()},getMinutes:function(){return this._.getUTCMinutes()},getMonth:function(){return this._.getUTCMonth()},getSeconds:function(){return this._.getUTCSeconds()},getTime:function(){return this._.getTime()},getTimezoneOffset:function(){return 0},valueOf:function(){return this._.valueOf()},setDate:function(){ys.setUTCDate.apply(this._,arguments)},setDay:function(){ys.setUTCDay.apply(this._,arguments)},setFullYear:function(){ys.setUTCFullYear.apply(this._,arguments)},setHours:function(){ys.setUTCHours.apply(this._,arguments)},setMilliseconds:function(){ys.setUTCMilliseconds.apply(this._,arguments)},setMinutes:function(){ys.setUTCMinutes.apply(this._,arguments)},setMonth:function(){ys.setUTCMonth.apply(this._,arguments)},setSeconds:function(){ys.setUTCSeconds.apply(this._,arguments)},setTime:function(){ys.setTime.apply(this._,arguments)}};var ys=Date.prototype;gs.year=Vt(function(t){return t=gs.day(t),t.setMonth(0,1),t},function(t,e){t.setFullYear(t.getFullYear()+e)},function(t){return t.getFullYear()}),gs.years=gs.year.range,gs.years.utc=gs.year.utc.range,gs.day=Vt(function(t){var e=new vs(2e3,0);return e.setFullYear(t.getFullYear(),t.getMonth(),t.getDate()),e},function(t,e){t.setDate(t.getDate()+e)},function(t){return t.getDate()-1}),gs.days=gs.day.range,gs.days.utc=gs.day.utc.range,gs.dayOfYear=function(t){var e=gs.year(t);return Math.floor((t-e-6e4*(t.getTimezoneOffset()-e.getTimezoneOffset()))/864e5)},["sunday","monday","tuesday","wednesday","thursday","friday","saturday"].forEach(function(t,e){e=7-e;var r=gs[t]=Vt(function(t){return(t=gs.day(t)).setDate(t.getDate()-(t.getDay()+e)%7),t},function(t,e){t.setDate(t.getDate()+7*Math.floor(e))},function(t){var r=gs.year(t).getDay();return Math.floor((gs.dayOfYear(t)+(r+e)%7)/7)-(r!==e)});gs[t+"s"]=r.range,gs[t+"s"].utc=r.utc.range,gs[t+"OfYear"]=function(t){var r=gs.year(t).getDay();return Math.floor((gs.dayOfYear(t)+(r+e)%7)/7)}}),gs.week=gs.sunday,gs.weeks=gs.sunday.range,gs.weeks.utc=gs.sunday.utc.range,gs.weekOfYear=gs.sundayOfYear;var bs={"-":"",_:" ",0:"0"},xs=/^\s*\d+/,_s=/^%/;ca.locale=function(t){return{numberFormat:Nt(t),timeFormat:Gt(t)}};var ws=ca.locale({decimal:".",thousands:",",grouping:[3],currency:["$",""],dateTime:"%a %b %e %X %Y",date:"%m/%d/%Y",time:"%H:%M:%S",periods:["AM","PM"],days:["Sunday","Monday","Tuesday","Wednesday","Thursday","Friday","Saturday"],shortDays:["Sun","Mon","Tue","Wed","Thu","Fri","Sat"],months:["January","February","March","April","May","June","July","August","September","October","November","December"],shortMonths:["Jan","Feb","Mar","Apr","May","Jun","Jul","Aug","Sep","Oct","Nov","Dec"]});ca.format=ws.numberFormat,ca.geo={},he.prototype={s:0,t:0,add:function(t){fe(t,this.t,Ms),fe(Ms.s,this.s,this),this.s?this.t+=Ms.t:this.s=Ms.t},reset:function(){this.s=this.t=0},valueOf:function(){return this.s}};var Ms=new he;ca.geo.stream=function(t,e){t&&ks.hasOwnProperty(t.type)?ks[t.type](t,e):pe(t,e)};var ks={Feature:function(t,e){pe(t.geometry,e)},FeatureCollection:function(t,e){for(var r=t.features,n=-1,i=r.length;++n<i;)pe(r[n].geometry,e)}},As={Sphere:function(t,e){e.sphere()},Point:function(t,e){t=t.coordinates,e.point(t[0],t[1],t[2])},MultiPoint:function(t,e){for(var r=t.coordinates,n=-1,i=r.length;++n<i;)t=r[n],e.point(t[0],t[1],t[2])},LineString:function(t,e){de(t.coordinates,e,0)},MultiLineString:function(t,e){for(var r=t.coordinates,n=-1,i=r.length;++n<i;)de(r[n],e,0)},Polygon:function(t,e){me(t.coordinates,e)},MultiPolygon:function(t,e){for(var r=t.coordinates,n=-1,i=r.length;++n<i;)me(r[n],e)},GeometryCollection:function(t,e){for(var r=t.geometries,n=-1,i=r.length;++n<i;)pe(r[n],e)}};ca.geo.area=function(t){return Ts=0,ca.geo.stream(t,Ss),Ts};var Ts,Es=new he,Ss={sphere:function(){Ts+=4*Ua},point:M,lineStart:M,lineEnd:M,polygonStart:function(){Es.reset(),Ss.lineStart=ge},polygonEnd:function(){var t=2*Es;Ts+=0>t?4*Ua+t:t,Ss.lineStart=Ss.lineEnd=Ss.point=M}};ca.geo.bounds=function(){function t(t,e){b.push(x=[c=t,f=t]),h>e&&(h=e),e>p&&(p=e)}function e(e,r){var n=ve([e*Ha,r*Ha]);if(v){var i=be(v,n),o=[i[1],-i[0],0],a=be(o,i);we(a),a=Me(a);var l=e-d,u=l>0?1:-1,m=a[0]*Xa*u,g=wa(l)>180;if(g^(m>u*d&&u*e>m)){var y=a[1]*Xa;y>p&&(p=y)}else if(m=(m+360)%360-180,g^(m>u*d&&u*e>m)){var y=-a[1]*Xa;h>y&&(h=y)}else h>r&&(h=r),r>p&&(p=r);g?d>e?s(c,e)>s(c,f)&&(f=e):s(e,f)>s(c,f)&&(c=e):f>=c?(c>e&&(c=e),e>f&&(f=e)):e>d?s(c,e)>s(c,f)&&(f=e):s(e,f)>s(c,f)&&(c=e)}else t(e,r);v=n,d=e}function r(){_.point=e}function n(){x[0]=c,x[1]=f,_.point=t,v=null}function i(t,r){if(v){var n=t-d;y+=wa(n)>180?n+(n>0?360:-360):n}else m=t,g=r;Ss.point(t,r),e(t,r)}function o(){Ss.lineStart()}function a(){i(m,g),Ss.lineEnd(),wa(y)>Na&&(c=-(f=180)),x[0]=c,x[1]=f,v=null}function s(t,e){return(e-=t)<0?e+360:e}function l(t,e){return t[0]-e[0]}function u(t,e){return e[0]<=e[1]?e[0]<=t&&t<=e[1]:t<e[0]||e[1]<t}var c,h,f,p,d,m,g,v,y,b,x,_={point:t,lineStart:r,lineEnd:n,polygonStart:function(){_.point=i,_.lineStart=o,_.lineEnd=a,y=0,Ss.polygonStart()},polygonEnd:function(){Ss.polygonEnd(),_.point=t,_.lineStart=r,_.lineEnd=n,0>Es?(c=-(f=180),h=-(p=90)):y>Na?p=90:-Na>y&&(h=-90),x[0]=c,x[1]=f}};return function(t){p=f=-(c=h=1/0),b=[],ca.geo.stream(t,_);var e=b.length;if(e){b.sort(l);for(var r,n=1,i=b[0],o=[i];e>n;++n)r=b[n],u(r[0],i)||u(r[1],i)?(s(i[0],r[1])>s(i[0],i[1])&&(i[1]=r[1]),s(r[0],i[1])>s(i[0],i[1])&&(i[0]=r[0])):o.push(i=r);for(var a,r,d=-(1/0),e=o.length-1,n=0,i=o[e];e>=n;i=r,++n)r=o[n],(a=s(i[1],r[0]))>d&&(d=a,c=r[0],f=i[1])}return b=x=null,c===1/0||h===1/0?[[NaN,NaN],[NaN,NaN]]:[[c,h],[f,p]]}}(),ca.geo.centroid=function(t){Ls=zs=Is=Ps=Cs=Rs=js=Ds=Os=Fs=Ns=0,ca.geo.stream(t,Bs);var e=Os,r=Fs,n=Ns,i=e*e+r*r+n*n;return Ba>i&&(e=Rs,r=js,n=Ds,Na>zs&&(e=Is,r=Ps,n=Cs),i=e*e+r*r+n*n,Ba>i)?[NaN,NaN]:[Math.atan2(r,e)*Xa,nt(n/Math.sqrt(i))*Xa]};var Ls,zs,Is,Ps,Cs,Rs,js,Ds,Os,Fs,Ns,Bs={sphere:M,point:Ae,lineStart:Ee,lineEnd:Se,polygonStart:function(){Bs.lineStart=Le},polygonEnd:function(){Bs.lineStart=Ee}},Us=je(Ie,Ne,Ue,[-Ua,-Ua/2]),Vs=1e9;ca.geo.clipExtent=function(){var t,e,r,n,i,o,a={stream:function(t){return i&&(i.valid=!1),i=o(t),i.valid=!0,i},extent:function(s){return arguments.length?(o=He(t=+s[0][0],e=+s[0][1],r=+s[1][0],n=+s[1][1]),i&&(i.valid=!1,i=null),a):[[t,e],[r,n]]}};return a.extent([[0,0],[960,500]])},(ca.geo.conicEqualArea=function(){return Xe(Ye)}).raw=Ye,ca.geo.albers=function(){return ca.geo.conicEqualArea().rotate([96,0]).center([-.6,38.7]).parallels([29.5,45.5]).scale(1070)},ca.geo.albersUsa=function(){function t(t){var o=t[0],a=t[1];return e=null,r(o,a),e||(n(o,a),e)||i(o,a),e}var e,r,n,i,o=ca.geo.albers(),a=ca.geo.conicEqualArea().rotate([154,0]).center([-2,58.5]).parallels([55,65]),s=ca.geo.conicEqualArea().rotate([157,0]).center([-3,19.9]).parallels([8,18]),l={point:function(t,r){e=[t,r]}};return t.invert=function(t){var e=o.scale(),r=o.translate(),n=(t[0]-r[0])/e,i=(t[1]-r[1])/e;return(i>=.12&&.234>i&&n>=-.425&&-.214>n?a:i>=.166&&.234>i&&n>=-.214&&-.115>n?s:o).invert(t)},t.stream=function(t){var e=o.stream(t),r=a.stream(t),n=s.stream(t);return{point:function(t,i){e.point(t,i),r.point(t,i),n.point(t,i)},sphere:function(){e.sphere(),r.sphere(),n.sphere()},lineStart:function(){e.lineStart(),r.lineStart(),n.lineStart()},lineEnd:function(){e.lineEnd(),r.lineEnd(),n.lineEnd()},polygonStart:function(){e.polygonStart(),r.polygonStart(),n.polygonStart()},polygonEnd:function(){e.polygonEnd(),r.polygonEnd(),n.polygonEnd()}}},t.precision=function(e){return arguments.length?(o.precision(e),a.precision(e),s.precision(e),t):o.precision()},t.scale=function(e){return arguments.length?(o.scale(e),a.scale(.35*e),s.scale(e),t.translate(o.translate())):o.scale()},t.translate=function(e){if(!arguments.length)return o.translate();var u=o.scale(),c=+e[0],h=+e[1];return r=o.translate(e).clipExtent([[c-.455*u,h-.238*u],[c+.455*u,h+.238*u]]).stream(l).point,n=a.translate([c-.307*u,h+.201*u]).clipExtent([[c-.425*u+Na,h+.12*u+Na],[c-.214*u-Na,h+.234*u-Na]]).stream(l).point,i=s.translate([c-.205*u,h+.212*u]).clipExtent([[c-.214*u+Na,h+.166*u+Na],[c-.115*u-Na,h+.234*u-Na]]).stream(l).point,t},t.scale(1070)};var qs,Gs,Hs,Xs,Ys,Ws,Zs={point:M,lineStart:M,lineEnd:M,polygonStart:function(){Gs=0,Zs.lineStart=We},polygonEnd:function(){Zs.lineStart=Zs.lineEnd=Zs.point=M,qs+=wa(Gs/2)}},Qs={point:Ze,lineStart:M,lineEnd:M,polygonStart:M,polygonEnd:M},Ks={point:Je,lineStart:$e,lineEnd:tr,polygonStart:function(){Ks.lineStart=er},polygonEnd:function(){Ks.point=Je,Ks.lineStart=$e,Ks.lineEnd=tr}};ca.geo.path=function(){function t(t){return t&&("function"==typeof s&&o.pointRadius(+s.apply(this,arguments)),a&&a.valid||(a=i(o)),ca.geo.stream(t,a)),o.result()}function e(){return a=null,t}var r,n,i,o,a,s=4.5;return t.area=function(t){return qs=0,ca.geo.stream(t,i(Zs)),qs},t.centroid=function(t){return Is=Ps=Cs=Rs=js=Ds=Os=Fs=Ns=0,ca.geo.stream(t,i(Ks)),Ns?[Os/Ns,Fs/Ns]:Ds?[Rs/Ds,js/Ds]:Cs?[Is/Cs,Ps/Cs]:[NaN,NaN]},t.bounds=function(t){return Ys=Ws=-(Hs=Xs=1/0),ca.geo.stream(t,i(Qs)),[[Hs,Xs],[Ys,Ws]]},t.projection=function(t){return arguments.length?(i=(r=t)?t.stream||ir(t):x,e()):r},t.context=function(t){return arguments.length?(o=null==(n=t)?new Qe:new rr(t),"function"!=typeof s&&o.pointRadius(s),e()):n},t.pointRadius=function(e){return arguments.length?(s="function"==typeof e?e:(o.pointRadius(+e),+e),t):s},t.projection(ca.geo.albersUsa()).context(null)},ca.geo.transform=function(t){return{stream:function(e){var r=new or(e);for(var n in t)r[n]=t[n];return r}}},or.prototype={point:function(t,e){this.stream.point(t,e)},sphere:function(){this.stream.sphere()},lineStart:function(){this.stream.lineStart()},lineEnd:function(){this.stream.lineEnd()},polygonStart:function(){this.stream.polygonStart()},polygonEnd:function(){this.stream.polygonEnd()}},ca.geo.projection=sr,ca.geo.projectionMutator=lr,(ca.geo.equirectangular=function(){return sr(cr)}).raw=cr.invert=cr,ca.geo.rotation=function(t){function e(e){return e=t(e[0]*Ha,e[1]*Ha),e[0]*=Xa,e[1]*=Xa,e}return t=fr(t[0]%360*Ha,t[1]*Ha,t.length>2?t[2]*Ha:0),e.invert=function(e){return e=t.invert(e[0]*Ha,e[1]*Ha),e[0]*=Xa,e[1]*=Xa,e},e},hr.invert=cr,ca.geo.circle=function(){function t(){var t="function"==typeof n?n.apply(this,arguments):n,e=fr(-t[0]*Ha,-t[1]*Ha,0).invert,i=[];return r(null,null,1,{point:function(t,r){i.push(t=e(t,r)),t[0]*=Xa,t[1]*=Xa}}),{type:"Polygon",coordinates:[i]}}var e,r,n=[0,0],i=6;return t.origin=function(e){return arguments.length?(n=e,t):n},t.angle=function(n){return arguments.length?(r=gr((e=+n)*Ha,i*Ha),t):e},t.precision=function(n){return arguments.length?(r=gr(e*Ha,(i=+n)*Ha),t):i},t.angle(90)},ca.geo.distance=function(t,e){var r,n=(e[0]-t[0])*Ha,i=t[1]*Ha,o=e[1]*Ha,a=Math.sin(n),s=Math.cos(n),l=Math.sin(i),u=Math.cos(i),c=Math.sin(o),h=Math.cos(o);return Math.atan2(Math.sqrt((r=h*a)*r+(r=u*c-l*h*s)*r),l*c+u*h*s)},ca.geo.graticule=function(){function t(){return{type:"MultiLineString",coordinates:e()}}function e(){return ca.range(Math.ceil(o/g)*g,i,g).map(f).concat(ca.range(Math.ceil(u/v)*v,l,v).map(p)).concat(ca.range(Math.ceil(n/d)*d,r,d).filter(function(t){return wa(t%g)>Na}).map(c)).concat(ca.range(Math.ceil(s/m)*m,a,m).filter(function(t){return wa(t%v)>Na}).map(h))}var r,n,i,o,a,s,l,u,c,h,f,p,d=10,m=d,g=90,v=360,y=2.5;return t.lines=function(){return e().map(function(t){return{type:"LineString",coordinates:t}})},t.outline=function(){return{type:"Polygon",coordinates:[f(o).concat(p(l).slice(1),f(i).reverse().slice(1),p(u).reverse().slice(1))]}},t.extent=function(e){return arguments.length?t.majorExtent(e).minorExtent(e):t.minorExtent()},t.majorExtent=function(e){return arguments.length?(o=+e[0][0],i=+e[1][0],u=+e[0][1],l=+e[1][1],o>i&&(e=o,o=i,i=e),u>l&&(e=u,u=l,l=e),t.precision(y)):[[o,u],[i,l]]},t.minorExtent=function(e){return arguments.length?(n=+e[0][0],r=+e[1][0],s=+e[0][1],a=+e[1][1],n>r&&(e=n,n=r,r=e),s>a&&(e=s,s=a,a=e),t.precision(y)):[[n,s],[r,a]]},t.step=function(e){return arguments.length?t.majorStep(e).minorStep(e):t.minorStep()},t.majorStep=function(e){return arguments.length?(g=+e[0],v=+e[1],t):[g,v]},t.minorStep=function(e){return arguments.length?(d=+e[0],m=+e[1],t):[d,m]},t.precision=function(e){return arguments.length?(y=+e,c=yr(s,a,90),h=br(n,r,y),f=yr(u,l,90),p=br(o,i,y),t):y},t.majorExtent([[-180,-90+Na],[180,90-Na]]).minorExtent([[-180,-80-Na],[180,80+Na]])},ca.geo.greatArc=function(){function t(){return{type:"LineString",coordinates:[e||n.apply(this,arguments),r||i.apply(this,arguments)]}}var e,r,n=xr,i=_r;return t.distance=function(){return ca.geo.distance(e||n.apply(this,arguments),r||i.apply(this,arguments))},t.source=function(r){return arguments.length?(n=r,e="function"==typeof r?null:r,t):n},t.target=function(e){return arguments.length?(i=e,r="function"==typeof e?null:e,t):i},t.precision=function(){return arguments.length?t:0},t},ca.geo.interpolate=function(t,e){return wr(t[0]*Ha,t[1]*Ha,e[0]*Ha,e[1]*Ha)},ca.geo.length=function(t){return Js=0,ca.geo.stream(t,$s),Js};var Js,$s={sphere:M,point:M,lineStart:Mr,lineEnd:M,polygonStart:M,polygonEnd:M},tl=kr(function(t){return Math.sqrt(2/(1+t))},function(t){return 2*Math.asin(t/2)});(ca.geo.azimuthalEqualArea=function(){return sr(tl)}).raw=tl;var el=kr(function(t){var e=Math.acos(t);return e&&e/Math.sin(e)},x);(ca.geo.azimuthalEquidistant=function(){return sr(el)}).raw=el,(ca.geo.conicConformal=function(){return Xe(Ar)}).raw=Ar,(ca.geo.conicEquidistant=function(){return Xe(Tr)}).raw=Tr;var rl=kr(function(t){return 1/t},Math.atan);(ca.geo.gnomonic=function(){return sr(rl)}).raw=rl,Er.invert=function(t,e){return[t,2*Math.atan(Math.exp(e))-Ga]},(ca.geo.mercator=function(){return Sr(Er)}).raw=Er;var nl=kr(function(){return 1},Math.asin);(ca.geo.orthographic=function(){return sr(nl)}).raw=nl;var il=kr(function(t){return 1/(1+t)},function(t){return 2*Math.atan(t)});(ca.geo.stereographic=function(){return sr(il)}).raw=il,Lr.invert=function(t,e){return[-e,2*Math.atan(Math.exp(t))-Ga]},(ca.geo.transverseMercator=function(){var t=Sr(Lr),e=t.center,r=t.rotate;return t.center=function(t){return t?e([-t[1],t[0]]):(t=e(),[t[1],-t[0]])},t.rotate=function(t){return t?r([t[0],t[1],t.length>2?t[2]+90:90]):(t=r(),[t[0],t[1],t[2]-90])},r([0,0,90])}).raw=Lr,ca.geom={},ca.geom.hull=function(t){function e(t){if(t.length<3)return[];var e,i=St(r),o=St(n),a=t.length,s=[],l=[];for(e=0;a>e;e++)s.push([+i.call(this,t[e],e),+o.call(this,t[e],e),e]);for(s.sort(Cr),e=0;a>e;e++)l.push([s[e][0],-s[e][1]]);var u=Pr(s),c=Pr(l),h=c[0]===u[0],f=c[c.length-1]===u[u.length-1],p=[];for(e=u.length-1;e>=0;--e)p.push(t[s[u[e]][2]]);for(e=+h;e<c.length-f;++e)p.push(t[s[c[e]][2]]);return p}var r=zr,n=Ir;return arguments.length?e(t):(e.x=function(t){return arguments.length?(r=t,e):r},e.y=function(t){return arguments.length?(n=t,e):n},e)},ca.geom.polygon=function(t){return Ea(t,ol),t};var ol=ca.geom.polygon.prototype=[];ol.area=function(){for(var t,e=-1,r=this.length,n=this[r-1],i=0;++e<r;)t=n,n=this[e],i+=t[1]*n[0]-t[0]*n[1];return.5*i},ol.centroid=function(t){var e,r,n=-1,i=this.length,o=0,a=0,s=this[i-1];for(arguments.length||(t=-1/(6*this.area()));++n<i;)e=s,s=this[n],r=e[0]*s[1]-s[0]*e[1],o+=(e[0]+s[0])*r,a+=(e[1]+s[1])*r;return[o*t,a*t]},ol.clip=function(t){for(var e,r,n,i,o,a,s=Dr(t),l=-1,u=this.length-Dr(this),c=this[u-1];++l<u;){for(e=t.slice(),t.length=0,i=this[l],o=e[(n=e.length-s)-1],r=-1;++r<n;)a=e[r],Rr(a,c,i)?(Rr(o,c,i)||t.push(jr(o,a,c,i)),t.push(a)):Rr(o,c,i)&&t.push(jr(o,a,c,i)),o=a;s&&t.push(t[0]),c=i}return t};var al,sl,ll,ul,cl,hl=[],fl=[];Gr.prototype.prepare=function(){for(var t,e=this.edges,r=e.length;r--;)t=e[r].edge,t.b&&t.a||e.splice(r,1);return e.sort(Xr),e.length},rn.prototype={start:function(){return this.edge.l===this.site?this.edge.a:this.edge.b},end:function(){return this.edge.l===this.site?this.edge.b:this.edge.a}},nn.prototype={insert:function(t,e){var r,n,i;if(t){if(e.P=t,e.N=t.N,t.N&&(t.N.P=e),t.N=e,t.R){for(t=t.R;t.L;)t=t.L;t.L=e}else t.R=e;r=t}else this._?(t=ln(this._),e.P=null,e.N=t,t.P=t.L=e,r=t):(e.P=e.N=null,this._=e,r=null);for(e.L=e.R=null,e.U=r,e.C=!0,t=e;r&&r.C;)n=r.U,r===n.L?(i=n.R,i&&i.C?(r.C=i.C=!1,n.C=!0,t=n):(t===r.R&&(an(this,r),t=r,r=t.U),r.C=!1,n.C=!0,sn(this,n))):(i=n.L,i&&i.C?(r.C=i.C=!1,n.C=!0,t=n):(t===r.L&&(sn(this,r),t=r,r=t.U),r.C=!1,n.C=!0,an(this,n))),r=t.U;this._.C=!1},remove:function(t){t.N&&(t.N.P=t.P),t.P&&(t.P.N=t.N),t.N=t.P=null;var e,r,n,i=t.U,o=t.L,a=t.R;if(r=o?a?ln(a):o:a,i?i.L===t?i.L=r:i.R=r:this._=r,o&&a?(n=r.C,r.C=t.C,r.L=o,o.U=r,r!==a?(i=r.U,r.U=t.U,t=r.R,i.L=t,r.R=a,a.U=r):(r.U=i,i=r,t=r.R)):(n=t.C,t=r),t&&(t.U=i),!n){if(t&&t.C)return void(t.C=!1);do{if(t===this._)break;if(t===i.L){if(e=i.R,e.C&&(e.C=!1,i.C=!0,an(this,i),e=i.R),e.L&&e.L.C||e.R&&e.R.C){e.R&&e.R.C||(e.L.C=!1,e.C=!0,sn(this,e),e=i.R),e.C=i.C,i.C=e.R.C=!1,an(this,i),t=this._;break}}else if(e=i.L,e.C&&(e.C=!1,i.C=!0,sn(this,i),e=i.L),e.L&&e.L.C||e.R&&e.R.C){e.L&&e.L.C||(e.R.C=!1,e.C=!0,an(this,e),e=i.L),e.C=i.C,i.C=e.L.C=!1,sn(this,i),t=this._;break}e.C=!0,t=i,i=i.U}while(!t.C);t&&(t.C=!1)}}},ca.geom.voronoi=function(t){function e(t){var e=new Array(t.length),n=s[0][0],i=s[0][1],o=s[1][0],a=s[1][1];return un(r(t),s).cells.forEach(function(r,s){var l=r.edges,u=r.site,c=e[s]=l.length?l.map(function(t){var e=t.start();return[e.x,e.y];
}):u.x>=n&&u.x<=o&&u.y>=i&&u.y<=a?[[n,a],[o,a],[o,i],[n,i]]:[];c.point=t[s]}),e}function r(t){return t.map(function(t,e){return{x:Math.round(o(t,e)/Na)*Na,y:Math.round(a(t,e)/Na)*Na,i:e}})}var n=zr,i=Ir,o=n,a=i,s=pl;return t?e(t):(e.links=function(t){return un(r(t)).edges.filter(function(t){return t.l&&t.r}).map(function(e){return{source:t[e.l.i],target:t[e.r.i]}})},e.triangles=function(t){var e=[];return un(r(t)).cells.forEach(function(r,n){for(var i,o,a=r.site,s=r.edges.sort(Xr),l=-1,u=s.length,c=s[u-1].edge,h=c.l===a?c.r:c.l;++l<u;)i=c,o=h,c=s[l].edge,h=c.l===a?c.r:c.l,n<o.i&&n<h.i&&hn(a,o,h)<0&&e.push([t[n],t[o.i],t[h.i]])}),e},e.x=function(t){return arguments.length?(o=St(n=t),e):n},e.y=function(t){return arguments.length?(a=St(i=t),e):i},e.clipExtent=function(t){return arguments.length?(s=null==t?pl:t,e):s===pl?null:s},e.size=function(t){return arguments.length?e.clipExtent(t&&[[0,0],t]):s===pl?null:s&&s[1]},e)};var pl=[[-1e6,-1e6],[1e6,1e6]];ca.geom.delaunay=function(t){return ca.geom.voronoi().triangles(t)},ca.geom.quadtree=function(t,e,r,n,i){function o(t){function o(t,e,r,n,i,o,a,s){if(!isNaN(r)&&!isNaN(n))if(t.leaf){var l=t.x,c=t.y;if(null!=l)if(wa(l-r)+wa(c-n)<.01)u(t,e,r,n,i,o,a,s);else{var h=t.point;t.x=t.y=t.point=null,u(t,h,l,c,i,o,a,s),u(t,e,r,n,i,o,a,s)}else t.x=r,t.y=n,t.point=e}else u(t,e,r,n,i,o,a,s)}function u(t,e,r,n,i,a,s,l){var u=.5*(i+s),c=.5*(a+l),h=r>=u,f=n>=c,p=f<<1|h;t.leaf=!1,t=t.nodes[p]||(t.nodes[p]=dn()),h?i=u:s=u,f?a=c:l=c,o(t,e,r,n,i,a,s,l)}var c,h,f,p,d,m,g,v,y,b=St(s),x=St(l);if(null!=e)m=e,g=r,v=n,y=i;else if(v=y=-(m=g=1/0),h=[],f=[],d=t.length,a)for(p=0;d>p;++p)c=t[p],c.x<m&&(m=c.x),c.y<g&&(g=c.y),c.x>v&&(v=c.x),c.y>y&&(y=c.y),h.push(c.x),f.push(c.y);else for(p=0;d>p;++p){var _=+b(c=t[p],p),w=+x(c,p);m>_&&(m=_),g>w&&(g=w),_>v&&(v=_),w>y&&(y=w),h.push(_),f.push(w)}var M=v-m,k=y-g;M>k?y=g+M:v=m+k;var A=dn();if(A.add=function(t){o(A,t,+b(t,++p),+x(t,p),m,g,v,y)},A.visit=function(t){mn(t,A,m,g,v,y)},A.find=function(t){return gn(A,t[0],t[1],m,g,v,y)},p=-1,null==e){for(;++p<d;)o(A,t[p],h[p],f[p],m,g,v,y);--p}else t.forEach(A.add);return h=f=t=c=null,A}var a,s=zr,l=Ir;return(a=arguments.length)?(s=fn,l=pn,3===a&&(i=r,n=e,r=e=0),o(t)):(o.x=function(t){return arguments.length?(s=t,o):s},o.y=function(t){return arguments.length?(l=t,o):l},o.extent=function(t){return arguments.length?(null==t?e=r=n=i=null:(e=+t[0][0],r=+t[0][1],n=+t[1][0],i=+t[1][1]),o):null==e?null:[[e,r],[n,i]]},o.size=function(t){return arguments.length?(null==t?e=r=n=i=null:(e=r=0,n=+t[0],i=+t[1]),o):null==e?null:[n-e,i-r]},o)},ca.interpolateRgb=vn,ca.interpolateObject=yn,ca.interpolateNumber=bn,ca.interpolateString=xn;var dl=/[-+]?(?:\d+\.?\d*|\.?\d+)(?:[eE][-+]?\d+)?/g,ml=new RegExp(dl.source,"g");ca.interpolate=_n,ca.interpolators=[function(t,e){var r=typeof e;return("string"===r?ss.has(e.toLowerCase())||/^(#|rgb\(|hsl\()/i.test(e)?vn:xn:e instanceof lt?vn:Array.isArray(e)?wn:"object"===r&&isNaN(e)?yn:bn)(t,e)}],ca.interpolateArray=wn;var gl=function(){return x},vl=ca.map({linear:gl,poly:Ln,quad:function(){return Tn},cubic:function(){return En},sin:function(){return zn},exp:function(){return In},circle:function(){return Pn},elastic:Cn,back:Rn,bounce:function(){return jn}}),yl=ca.map({"in":x,out:kn,"in-out":An,"out-in":function(t){return An(kn(t))}});ca.ease=function(t){var e=t.indexOf("-"),r=e>=0?t.slice(0,e):t,n=e>=0?t.slice(e+1):"in";return r=vl.get(r)||gl,n=yl.get(n)||x,Mn(n(r.apply(null,ha.call(arguments,1))))},ca.interpolateHcl=Dn,ca.interpolateHsl=On,ca.interpolateLab=Fn,ca.interpolateRound=Nn,ca.transform=function(t){var e=pa.createElementNS(ca.ns.prefix.svg,"g");return(ca.transform=function(t){if(null!=t){e.setAttribute("transform",t);var r=e.transform.baseVal.consolidate()}return new Bn(r?r.matrix:bl)})(t)},Bn.prototype.toString=function(){return"translate("+this.translate+")rotate("+this.rotate+")skewX("+this.skew+")scale("+this.scale+")"};var bl={a:1,b:0,c:0,d:1,e:0,f:0};ca.interpolateTransform=Zn,ca.layout={},ca.layout.bundle=function(){return function(t){for(var e=[],r=-1,n=t.length;++r<n;)e.push(Jn(t[r]));return e}},ca.layout.chord=function(){function t(){var t,u,h,f,p,d={},m=[],g=ca.range(o),v=[];for(r=[],n=[],t=0,f=-1;++f<o;){for(u=0,p=-1;++p<o;)u+=i[f][p];m.push(u),v.push(ca.range(o)),t+=u}for(a&&g.sort(function(t,e){return a(m[t],m[e])}),s&&v.forEach(function(t,e){t.sort(function(t,r){return s(i[e][t],i[e][r])})}),t=(Va-c*o)/t,u=0,f=-1;++f<o;){for(h=u,p=-1;++p<o;){var y=g[f],b=v[y][p],x=i[y][b],_=u,w=u+=x*t;d[y+"-"+b]={index:y,subindex:b,startAngle:_,endAngle:w,value:x}}n[y]={index:y,startAngle:h,endAngle:u,value:m[y]},u+=c}for(f=-1;++f<o;)for(p=f-1;++p<o;){var M=d[f+"-"+p],k=d[p+"-"+f];(M.value||k.value)&&r.push(M.value<k.value?{source:k,target:M}:{source:M,target:k})}l&&e()}function e(){r.sort(function(t,e){return l((t.source.value+t.target.value)/2,(e.source.value+e.target.value)/2)})}var r,n,i,o,a,s,l,u={},c=0;return u.matrix=function(t){return arguments.length?(o=(i=t)&&i.length,r=n=null,u):i},u.padding=function(t){return arguments.length?(c=t,r=n=null,u):c},u.sortGroups=function(t){return arguments.length?(a=t,r=n=null,u):a},u.sortSubgroups=function(t){return arguments.length?(s=t,r=null,u):s},u.sortChords=function(t){return arguments.length?(l=t,r&&e(),u):l},u.chords=function(){return r||t(),r},u.groups=function(){return n||t(),n},u},ca.layout.force=function(){function t(t){return function(e,r,n,i){if(e.point!==t){var o=e.cx-t.x,a=e.cy-t.y,s=i-r,l=o*o+a*a;if(l>s*s/v){if(m>l){var u=e.charge/l;t.px-=o*u,t.py-=a*u}return!0}if(e.point&&l&&m>l){var u=e.pointCharge/l;t.px-=o*u,t.py-=a*u}}return!e.charge}}function e(t){t.px=ca.event.x,t.py=ca.event.y,l.resume()}var r,n,i,o,a,s,l={},u=ca.dispatch("start","tick","end"),c=[1,1],h=.9,f=xl,p=_l,d=-30,m=wl,g=.1,v=.64,y=[],b=[];return l.tick=function(){if((i*=.99)<.005)return r=null,u.end({type:"end",alpha:i=0}),!0;var e,n,l,f,p,m,v,x,_,w=y.length,M=b.length;for(n=0;M>n;++n)l=b[n],f=l.source,p=l.target,x=p.x-f.x,_=p.y-f.y,(m=x*x+_*_)&&(m=i*a[n]*((m=Math.sqrt(m))-o[n])/m,x*=m,_*=m,p.x-=x*(v=f.weight+p.weight?f.weight/(f.weight+p.weight):.5),p.y-=_*v,f.x+=x*(v=1-v),f.y+=_*v);if((v=i*g)&&(x=c[0]/2,_=c[1]/2,n=-1,v))for(;++n<w;)l=y[n],l.x+=(x-l.x)*v,l.y+=(_-l.y)*v;if(d)for(oi(e=ca.geom.quadtree(y),i,s),n=-1;++n<w;)(l=y[n]).fixed||e.visit(t(l));for(n=-1;++n<w;)l=y[n],l.fixed?(l.x=l.px,l.y=l.py):(l.x-=(l.px-(l.px=l.x))*h,l.y-=(l.py-(l.py=l.y))*h);u.tick({type:"tick",alpha:i})},l.nodes=function(t){return arguments.length?(y=t,l):y},l.links=function(t){return arguments.length?(b=t,l):b},l.size=function(t){return arguments.length?(c=t,l):c},l.linkDistance=function(t){return arguments.length?(f="function"==typeof t?t:+t,l):f},l.distance=l.linkDistance,l.linkStrength=function(t){return arguments.length?(p="function"==typeof t?t:+t,l):p},l.friction=function(t){return arguments.length?(h=+t,l):h},l.charge=function(t){return arguments.length?(d="function"==typeof t?t:+t,l):d},l.chargeDistance=function(t){return arguments.length?(m=t*t,l):Math.sqrt(m)},l.gravity=function(t){return arguments.length?(g=+t,l):g},l.theta=function(t){return arguments.length?(v=t*t,l):Math.sqrt(v)},l.alpha=function(t){return arguments.length?(t=+t,i?t>0?i=t:(r.c=null,r.t=NaN,r=null,u.end({type:"end",alpha:i=0})):t>0&&(u.start({type:"start",alpha:i=t}),r=Ct(l.tick)),l):i},l.start=function(){function t(t,n){if(!r){for(r=new Array(i),l=0;i>l;++l)r[l]=[];for(l=0;u>l;++l){var o=b[l];r[o.source.index].push(o.target),r[o.target.index].push(o.source)}}for(var a,s=r[e],l=-1,c=s.length;++l<c;)if(!isNaN(a=s[l][t]))return a;return Math.random()*n}var e,r,n,i=y.length,u=b.length,h=c[0],m=c[1];for(e=0;i>e;++e)(n=y[e]).index=e,n.weight=0;for(e=0;u>e;++e)n=b[e],"number"==typeof n.source&&(n.source=y[n.source]),"number"==typeof n.target&&(n.target=y[n.target]),++n.source.weight,++n.target.weight;for(e=0;i>e;++e)n=y[e],isNaN(n.x)&&(n.x=t("x",h)),isNaN(n.y)&&(n.y=t("y",m)),isNaN(n.px)&&(n.px=n.x),isNaN(n.py)&&(n.py=n.y);if(o=[],"function"==typeof f)for(e=0;u>e;++e)o[e]=+f.call(this,b[e],e);else for(e=0;u>e;++e)o[e]=f;if(a=[],"function"==typeof p)for(e=0;u>e;++e)a[e]=+p.call(this,b[e],e);else for(e=0;u>e;++e)a[e]=p;if(s=[],"function"==typeof d)for(e=0;i>e;++e)s[e]=+d.call(this,y[e],e);else for(e=0;i>e;++e)s[e]=d;return l.resume()},l.resume=function(){return l.alpha(.1)},l.stop=function(){return l.alpha(0)},l.drag=function(){return n||(n=ca.behavior.drag().origin(x).on("dragstart.force",ei).on("drag.force",e).on("dragend.force",ri)),arguments.length?void this.on("mouseover.force",ni).on("mouseout.force",ii).call(n):n},ca.rebind(l,u,"on")};var xl=20,_l=1,wl=1/0;ca.layout.hierarchy=function(){function t(i){var o,a=[i],s=[];for(i.depth=0;null!=(o=a.pop());)if(s.push(o),(u=r.call(t,o,o.depth))&&(l=u.length)){for(var l,u,c;--l>=0;)a.push(c=u[l]),c.parent=o,c.depth=o.depth+1;n&&(o.value=0),o.children=u}else n&&(o.value=+n.call(t,o,o.depth)||0),delete o.children;return li(i,function(t){var r,i;e&&(r=t.children)&&r.sort(e),n&&(i=t.parent)&&(i.value+=t.value)}),s}var e=hi,r=ui,n=ci;return t.sort=function(r){return arguments.length?(e=r,t):e},t.children=function(e){return arguments.length?(r=e,t):r},t.value=function(e){return arguments.length?(n=e,t):n},t.revalue=function(e){return n&&(si(e,function(t){t.children&&(t.value=0)}),li(e,function(e){var r;e.children||(e.value=+n.call(t,e,e.depth)||0),(r=e.parent)&&(r.value+=e.value)})),e},t},ca.layout.partition=function(){function t(e,r,n,i){var o=e.children;if(e.x=r,e.y=e.depth*i,e.dx=n,e.dy=i,o&&(a=o.length)){var a,s,l,u=-1;for(n=e.value?n/e.value:0;++u<a;)t(s=o[u],r,l=s.value*n,i),r+=l}}function e(t){var r=t.children,n=0;if(r&&(i=r.length))for(var i,o=-1;++o<i;)n=Math.max(n,e(r[o]));return 1+n}function r(r,o){var a=n.call(this,r,o);return t(a[0],0,i[0],i[1]/e(a[0])),a}var n=ca.layout.hierarchy(),i=[1,1];return r.size=function(t){return arguments.length?(i=t,r):i},ai(r,n)},ca.layout.pie=function(){function t(a){var s,l=a.length,u=a.map(function(r,n){return+e.call(t,r,n)}),c=+("function"==typeof n?n.apply(this,arguments):n),h=("function"==typeof i?i.apply(this,arguments):i)-c,f=Math.min(Math.abs(h)/l,+("function"==typeof o?o.apply(this,arguments):o)),p=f*(0>h?-1:1),d=ca.sum(u),m=d?(h-l*p)/d:0,g=ca.range(l),v=[];return null!=r&&g.sort(r===Ml?function(t,e){return u[e]-u[t]}:function(t,e){return r(a[t],a[e])}),g.forEach(function(t){v[t]={data:a[t],value:s=u[t],startAngle:c,endAngle:c+=s*m+p,padAngle:f}}),v}var e=Number,r=Ml,n=0,i=Va,o=0;return t.value=function(r){return arguments.length?(e=r,t):e},t.sort=function(e){return arguments.length?(r=e,t):r},t.startAngle=function(e){return arguments.length?(n=e,t):n},t.endAngle=function(e){return arguments.length?(i=e,t):i},t.padAngle=function(e){return arguments.length?(o=e,t):o},t};var Ml={};ca.layout.stack=function(){function t(s,l){if(!(f=s.length))return s;var u=s.map(function(r,n){return e.call(t,r,n)}),c=u.map(function(e){return e.map(function(e,r){return[o.call(t,e,r),a.call(t,e,r)]})}),h=r.call(t,c,l);u=ca.permute(u,h),c=ca.permute(c,h);var f,p,d,m,g=n.call(t,c,l),v=u[0].length;for(d=0;v>d;++d)for(i.call(t,u[0][d],m=g[d],c[0][d][1]),p=1;f>p;++p)i.call(t,u[p][d],m+=c[p-1][d][1],c[p][d][1]);return s}var e=x,r=gi,n=vi,i=mi,o=pi,a=di;return t.values=function(r){return arguments.length?(e=r,t):e},t.order=function(e){return arguments.length?(r="function"==typeof e?e:kl.get(e)||gi,t):r},t.offset=function(e){return arguments.length?(n="function"==typeof e?e:Al.get(e)||vi,t):n},t.x=function(e){return arguments.length?(o=e,t):o},t.y=function(e){return arguments.length?(a=e,t):a},t.out=function(e){return arguments.length?(i=e,t):i},t};var kl=ca.map({"inside-out":function(t){var e,r,n=t.length,i=t.map(yi),o=t.map(bi),a=ca.range(n).sort(function(t,e){return i[t]-i[e]}),s=0,l=0,u=[],c=[];for(e=0;n>e;++e)r=a[e],l>s?(s+=o[r],u.push(r)):(l+=o[r],c.push(r));return c.reverse().concat(u)},reverse:function(t){return ca.range(t.length).reverse()},"default":gi}),Al=ca.map({silhouette:function(t){var e,r,n,i=t.length,o=t[0].length,a=[],s=0,l=[];for(r=0;o>r;++r){for(e=0,n=0;i>e;e++)n+=t[e][r][1];n>s&&(s=n),a.push(n)}for(r=0;o>r;++r)l[r]=(s-a[r])/2;return l},wiggle:function(t){var e,r,n,i,o,a,s,l,u,c=t.length,h=t[0],f=h.length,p=[];for(p[0]=l=u=0,r=1;f>r;++r){for(e=0,i=0;c>e;++e)i+=t[e][r][1];for(e=0,o=0,s=h[r][0]-h[r-1][0];c>e;++e){for(n=0,a=(t[e][r][1]-t[e][r-1][1])/(2*s);e>n;++n)a+=(t[n][r][1]-t[n][r-1][1])/s;o+=a*t[e][r][1]}p[r]=l-=i?o/i*s:0,u>l&&(u=l)}for(r=0;f>r;++r)p[r]-=u;return p},expand:function(t){var e,r,n,i=t.length,o=t[0].length,a=1/i,s=[];for(r=0;o>r;++r){for(e=0,n=0;i>e;e++)n+=t[e][r][1];if(n)for(e=0;i>e;e++)t[e][r][1]/=n;else for(e=0;i>e;e++)t[e][r][1]=a}for(r=0;o>r;++r)s[r]=0;return s},zero:vi});ca.layout.histogram=function(){function t(t,o){for(var a,s,l=[],u=t.map(r,this),c=n.call(this,u,o),h=i.call(this,c,u,o),o=-1,f=u.length,p=h.length-1,d=e?1:1/f;++o<p;)a=l[o]=[],a.dx=h[o+1]-(a.x=h[o]),a.y=0;if(p>0)for(o=-1;++o<f;)s=u[o],s>=c[0]&&s<=c[1]&&(a=l[ca.bisect(h,s,1,p)-1],a.y+=d,a.push(t[o]));return l}var e=!0,r=Number,n=Mi,i=_i;return t.value=function(e){return arguments.length?(r=e,t):r},t.range=function(e){return arguments.length?(n=St(e),t):n},t.bins=function(e){return arguments.length?(i="number"==typeof e?function(t){return wi(t,e)}:St(e),t):i},t.frequency=function(r){return arguments.length?(e=!!r,t):e},t},ca.layout.pack=function(){function t(t,o){var a=r.call(this,t,o),s=a[0],l=i[0],u=i[1],c=null==e?Math.sqrt:"function"==typeof e?e:function(){return e};if(s.x=s.y=0,li(s,function(t){t.r=+c(t.value)}),li(s,Si),n){var h=n*(e?1:Math.max(2*s.r/l,2*s.r/u))/2;li(s,function(t){t.r+=h}),li(s,Si),li(s,function(t){t.r-=h})}return Ii(s,l/2,u/2,e?1:1/Math.max(2*s.r/l,2*s.r/u)),a}var e,r=ca.layout.hierarchy().sort(ki),n=0,i=[1,1];return t.size=function(e){return arguments.length?(i=e,t):i},t.radius=function(r){return arguments.length?(e=null==r||"function"==typeof r?r:+r,t):e},t.padding=function(e){return arguments.length?(n=+e,t):n},ai(t,r)},ca.layout.tree=function(){function t(t,i){var c=a.call(this,t,i),h=c[0],f=e(h);if(li(f,r),f.parent.m=-f.z,si(f,n),u)si(h,o);else{var p=h,d=h,m=h;si(h,function(t){t.x<p.x&&(p=t),t.x>d.x&&(d=t),t.depth>m.depth&&(m=t)});var g=s(p,d)/2-p.x,v=l[0]/(d.x+s(d,p)/2+g),y=l[1]/(m.depth||1);si(h,function(t){t.x=(t.x+g)*v,t.y=t.depth*y})}return c}function e(t){for(var e,r={A:null,children:[t]},n=[r];null!=(e=n.pop());)for(var i,o=e.children,a=0,s=o.length;s>a;++a)n.push((o[a]=i={_:o[a],parent:e,children:(i=o[a].children)&&i.slice()||[],A:null,a:null,z:0,m:0,c:0,s:0,t:null,i:a}).a=i);return r.children[0]}function r(t){var e=t.children,r=t.parent.children,n=t.i?r[t.i-1]:null;if(e.length){Oi(t);var o=(e[0].z+e[e.length-1].z)/2;n?(t.z=n.z+s(t._,n._),t.m=t.z-o):t.z=o}else n&&(t.z=n.z+s(t._,n._));t.parent.A=i(t,n,t.parent.A||r[0])}function n(t){t._.x=t.z+t.parent.m,t.m+=t.parent.m}function i(t,e,r){if(e){for(var n,i=t,o=t,a=e,l=i.parent.children[0],u=i.m,c=o.m,h=a.m,f=l.m;a=ji(a),i=Ri(i),a&&i;)l=Ri(l),o=ji(o),o.a=t,n=a.z+h-i.z-u+s(a._,i._),n>0&&(Di(Fi(a,t,r),t,n),u+=n,c+=n),h+=a.m,u+=i.m,f+=l.m,c+=o.m;a&&!ji(o)&&(o.t=a,o.m+=h-c),i&&!Ri(l)&&(l.t=i,l.m+=u-f,r=t)}return r}function o(t){t.x*=l[0],t.y=t.depth*l[1]}var a=ca.layout.hierarchy().sort(null).value(null),s=Ci,l=[1,1],u=null;return t.separation=function(e){return arguments.length?(s=e,t):s},t.size=function(e){return arguments.length?(u=null==(l=e)?o:null,t):u?null:l},t.nodeSize=function(e){return arguments.length?(u=null==(l=e)?null:o,t):u?l:null},ai(t,a)},ca.layout.cluster=function(){function t(t,o){var a,s=e.call(this,t,o),l=s[0],u=0;li(l,function(t){var e=t.children;e&&e.length?(t.x=Bi(e),t.y=Ni(e)):(t.x=a?u+=r(t,a):0,t.y=0,a=t)});var c=Ui(l),h=Vi(l),f=c.x-r(c,h)/2,p=h.x+r(h,c)/2;return li(l,i?function(t){t.x=(t.x-l.x)*n[0],t.y=(l.y-t.y)*n[1]}:function(t){t.x=(t.x-f)/(p-f)*n[0],t.y=(1-(l.y?t.y/l.y:1))*n[1]}),s}var e=ca.layout.hierarchy().sort(null).value(null),r=Ci,n=[1,1],i=!1;return t.separation=function(e){return arguments.length?(r=e,t):r},t.size=function(e){return arguments.length?(i=null==(n=e),t):i?null:n},t.nodeSize=function(e){return arguments.length?(i=null!=(n=e),t):i?n:null},ai(t,e)},ca.layout.treemap=function(){function t(t,e){for(var r,n,i=-1,o=t.length;++i<o;)n=(r=t[i]).value*(0>e?0:e),r.area=isNaN(n)||0>=n?0:n}function e(r){var o=r.children;if(o&&o.length){var a,s,l,u=h(r),c=[],f=o.slice(),d=1/0,m="slice"===p?u.dx:"dice"===p?u.dy:"slice-dice"===p?1&r.depth?u.dy:u.dx:Math.min(u.dx,u.dy);for(t(f,u.dx*u.dy/r.value),c.area=0;(l=f.length)>0;)c.push(a=f[l-1]),c.area+=a.area,"squarify"!==p||(s=n(c,m))<=d?(f.pop(),d=s):(c.area-=c.pop().area,i(c,m,u,!1),m=Math.min(u.dx,u.dy),c.length=c.area=0,d=1/0);c.length&&(i(c,m,u,!0),c.length=c.area=0),o.forEach(e)}}function r(e){var n=e.children;if(n&&n.length){var o,a=h(e),s=n.slice(),l=[];for(t(s,a.dx*a.dy/e.value),l.area=0;o=s.pop();)l.push(o),l.area+=o.area,null!=o.z&&(i(l,o.z?a.dx:a.dy,a,!s.length),l.length=l.area=0);n.forEach(r)}}function n(t,e){for(var r,n=t.area,i=0,o=1/0,a=-1,s=t.length;++a<s;)(r=t[a].area)&&(o>r&&(o=r),r>i&&(i=r));return n*=n,e*=e,n?Math.max(e*i*d/n,n/(e*o*d)):1/0}function i(t,e,r,n){var i,o=-1,a=t.length,s=r.x,u=r.y,c=e?l(t.area/e):0;if(e==r.dx){for((n||c>r.dy)&&(c=r.dy);++o<a;)i=t[o],i.x=s,i.y=u,i.dy=c,s+=i.dx=Math.min(r.x+r.dx-s,c?l(i.area/c):0);i.z=!0,i.dx+=r.x+r.dx-s,r.y+=c,r.dy-=c}else{for((n||c>r.dx)&&(c=r.dx);++o<a;)i=t[o],i.x=s,i.y=u,i.dx=c,u+=i.dy=Math.min(r.y+r.dy-u,c?l(i.area/c):0);i.z=!1,i.dy+=r.y+r.dy-u,r.x+=c,r.dx-=c}}function o(n){var i=a||s(n),o=i[0];return o.x=o.y=0,o.value?(o.dx=u[0],o.dy=u[1]):o.dx=o.dy=0,a&&s.revalue(o),t([o],o.dx*o.dy/o.value),(a?r:e)(o),f&&(a=i),i}var a,s=ca.layout.hierarchy(),l=Math.round,u=[1,1],c=null,h=qi,f=!1,p="squarify",d=.5*(1+Math.sqrt(5));return o.size=function(t){return arguments.length?(u=t,o):u},o.padding=function(t){function e(e){var r=t.call(o,e,e.depth);return null==r?qi(e):Gi(e,"number"==typeof r?[r,r,r,r]:r)}function r(e){return Gi(e,t)}if(!arguments.length)return c;var n;return h=null==(c=t)?qi:"function"==(n=typeof t)?e:"number"===n?(t=[t,t,t,t],r):r,o},o.round=function(t){return arguments.length?(l=t?Math.round:Number,o):l!=Number},o.sticky=function(t){return arguments.length?(f=t,a=null,o):f},o.ratio=function(t){return arguments.length?(d=t,o):d},o.mode=function(t){return arguments.length?(p=t+"",o):p},ai(o,s)},ca.random={normal:function(t,e){var r=arguments.length;return 2>r&&(e=1),1>r&&(t=0),function(){var r,n,i;do r=2*Math.random()-1,n=2*Math.random()-1,i=r*r+n*n;while(!i||i>1);return t+e*r*Math.sqrt(-2*Math.log(i)/i)}},logNormal:function(){var t=ca.random.normal.apply(ca,arguments);return function(){return Math.exp(t())}},bates:function(t){var e=ca.random.irwinHall(t);return function(){return e()/t}},irwinHall:function(t){return function(){for(var e=0,r=0;t>r;r++)e+=Math.random();return e}}},ca.scale={};var Tl={floor:x,ceil:x};ca.scale.linear=function(){return Ki([0,1],[0,1],_n,!1)};var El={s:1,g:1,p:1,r:1,e:1};ca.scale.log=function(){return oo(ca.scale.linear().domain([0,1]),10,!0,[1,10])};var Sl=ca.format(".0e"),Ll={floor:function(t){return-Math.ceil(-t)},ceil:function(t){return-Math.floor(-t)}};ca.scale.pow=function(){return ao(ca.scale.linear(),1,[0,1])},ca.scale.sqrt=function(){return ca.scale.pow().exponent(.5)},ca.scale.ordinal=function(){return lo([],{t:"range",a:[[]]})},ca.scale.category10=function(){return ca.scale.ordinal().range(zl)},ca.scale.category20=function(){return ca.scale.ordinal().range(Il)},ca.scale.category20b=function(){return ca.scale.ordinal().range(Pl)},ca.scale.category20c=function(){return ca.scale.ordinal().range(Cl)};var zl=[2062260,16744206,2924588,14034728,9725885,9197131,14907330,8355711,12369186,1556175].map(_t),Il=[2062260,11454440,16744206,16759672,2924588,10018698,14034728,16750742,9725885,12955861,9197131,12885140,14907330,16234194,8355711,13092807,12369186,14408589,1556175,10410725].map(_t),Pl=[3750777,5395619,7040719,10264286,6519097,9216594,11915115,13556636,9202993,12426809,15186514,15190932,8666169,11356490,14049643,15177372,8077683,10834324,13528509,14589654].map(_t),Cl=[3244733,7057110,10406625,13032431,15095053,16616764,16625259,16634018,3253076,7652470,10607003,13101504,7695281,10394312,12369372,14342891,6513507,9868950,12434877,14277081].map(_t);ca.scale.quantile=function(){return uo([],[])},ca.scale.quantize=function(){return co(0,1,[0,1])},ca.scale.threshold=function(){return ho([.5],[0,1])},ca.scale.identity=function(){return fo([0,1])},ca.svg={},ca.svg.arc=function(){function t(){var t=Math.max(0,+r.apply(this,arguments)),u=Math.max(0,+n.apply(this,arguments)),c=a.apply(this,arguments)-Ga,h=s.apply(this,arguments)-Ga,f=Math.abs(h-c),p=c>h?0:1;if(t>u&&(d=u,u=t,t=d),f>=qa)return e(u,p)+(t?e(t,1-p):"")+"Z";var d,m,g,v,y,b,x,_,w,M,k,A,T=0,E=0,S=[];if((v=(+l.apply(this,arguments)||0)/2)&&(g=o===Rl?Math.sqrt(t*t+u*u):+o.apply(this,arguments),p||(E*=-1),u&&(E=nt(g/u*Math.sin(v))),t&&(T=nt(g/t*Math.sin(v)))),u){y=u*Math.cos(c+E),b=u*Math.sin(c+E),x=u*Math.cos(h-E),_=u*Math.sin(h-E);var L=Math.abs(h-c-2*E)<=Ua?0:1;if(E&&xo(y,b,x,_)===p^L){var z=(c+h)/2;y=u*Math.cos(z),b=u*Math.sin(z),x=_=null}}else y=b=0;if(t){w=t*Math.cos(h-T),M=t*Math.sin(h-T),k=t*Math.cos(c+T),A=t*Math.sin(c+T);var I=Math.abs(c-h+2*T)<=Ua?0:1;if(T&&xo(w,M,k,A)===1-p^I){var P=(c+h)/2;w=t*Math.cos(P),M=t*Math.sin(P),k=A=null}}else w=M=0;if(f>Na&&(d=Math.min(Math.abs(u-t)/2,+i.apply(this,arguments)))>.001){m=u>t^p?0:1;var C=d,R=d;if(Ua>f){var j=null==k?[w,M]:null==x?[y,b]:jr([y,b],[k,A],[x,_],[w,M]),D=y-j[0],O=b-j[1],F=x-j[0],N=_-j[1],B=1/Math.sin(Math.acos((D*F+O*N)/(Math.sqrt(D*D+O*O)*Math.sqrt(F*F+N*N)))/2),U=Math.sqrt(j[0]*j[0]+j[1]*j[1]);R=Math.min(d,(t-U)/(B-1)),C=Math.min(d,(u-U)/(B+1))}if(null!=x){var V=_o(null==k?[w,M]:[k,A],[y,b],u,C,p),q=_o([x,_],[w,M],u,C,p);d===C?S.push("M",V[0],"A",C,",",C," 0 0,",m," ",V[1],"A",u,",",u," 0 ",1-p^xo(V[1][0],V[1][1],q[1][0],q[1][1]),",",p," ",q[1],"A",C,",",C," 0 0,",m," ",q[0]):S.push("M",V[0],"A",C,",",C," 0 1,",m," ",q[0])}else S.push("M",y,",",b);if(null!=k){var G=_o([y,b],[k,A],t,-R,p),H=_o([w,M],null==x?[y,b]:[x,_],t,-R,p);d===R?S.push("L",H[0],"A",R,",",R," 0 0,",m," ",H[1],"A",t,",",t," 0 ",p^xo(H[1][0],H[1][1],G[1][0],G[1][1]),",",1-p," ",G[1],"A",R,",",R," 0 0,",m," ",G[0]):S.push("L",H[0],"A",R,",",R," 0 0,",m," ",G[0])}else S.push("L",w,",",M)}else S.push("M",y,",",b),null!=x&&S.push("A",u,",",u," 0 ",L,",",p," ",x,",",_),S.push("L",w,",",M),null!=k&&S.push("A",t,",",t," 0 ",I,",",1-p," ",k,",",A);return S.push("Z"),S.join("")}function e(t,e){return"M0,"+t+"A"+t+","+t+" 0 1,"+e+" 0,"+-t+"A"+t+","+t+" 0 1,"+e+" 0,"+t}var r=mo,n=go,i=po,o=Rl,a=vo,s=yo,l=bo;return t.innerRadius=function(e){return arguments.length?(r=St(e),t):r},t.outerRadius=function(e){return arguments.length?(n=St(e),t):n},t.cornerRadius=function(e){return arguments.length?(i=St(e),t):i},t.padRadius=function(e){return arguments.length?(o=e==Rl?Rl:St(e),t):o},t.startAngle=function(e){return arguments.length?(a=St(e),t):a},t.endAngle=function(e){return arguments.length?(s=St(e),t):s},t.padAngle=function(e){return arguments.length?(l=St(e),t):l},t.centroid=function(){var t=(+r.apply(this,arguments)+ +n.apply(this,arguments))/2,e=(+a.apply(this,arguments)+ +s.apply(this,arguments))/2-Ga;return[Math.cos(e)*t,Math.sin(e)*t]},t};var Rl="auto";ca.svg.line=function(){return wo(x)};var jl=ca.map({linear:Mo,"linear-closed":ko,step:Ao,"step-before":To,"step-after":Eo,basis:Co,"basis-open":Ro,"basis-closed":jo,bundle:Do,cardinal:zo,"cardinal-open":So,"cardinal-closed":Lo,monotone:Vo});jl.forEach(function(t,e){e.key=t,e.closed=/-closed$/.test(t)});var Dl=[0,2/3,1/3,0],Ol=[0,1/3,2/3,0],Fl=[0,1/6,2/3,1/6];ca.svg.line.radial=function(){var t=wo(qo);return t.radius=t.x,delete t.x,t.angle=t.y,delete t.y,t},To.reverse=Eo,Eo.reverse=To,ca.svg.area=function(){return Go(x)},ca.svg.area.radial=function(){var t=Go(qo);return t.radius=t.x,delete t.x,t.innerRadius=t.x0,delete t.x0,t.outerRadius=t.x1,delete t.x1,t.angle=t.y,delete t.y,t.startAngle=t.y0,delete t.y0,t.endAngle=t.y1,delete t.y1,t},ca.svg.chord=function(){function t(t,s){var l=e(this,o,t,s),u=e(this,a,t,s);return"M"+l.p0+n(l.r,l.p1,l.a1-l.a0)+(r(l,u)?i(l.r,l.p1,l.r,l.p0):i(l.r,l.p1,u.r,u.p0)+n(u.r,u.p1,u.a1-u.a0)+i(u.r,u.p1,l.r,l.p0))+"Z"}function e(t,e,r,n){var i=e.call(t,r,n),o=s.call(t,i,n),a=l.call(t,i,n)-Ga,c=u.call(t,i,n)-Ga;return{r:o,a0:a,a1:c,p0:[o*Math.cos(a),o*Math.sin(a)],p1:[o*Math.cos(c),o*Math.sin(c)]}}function r(t,e){return t.a0==e.a0&&t.a1==e.a1}function n(t,e,r){return"A"+t+","+t+" 0 "+ +(r>Ua)+",1 "+e}function i(t,e,r,n){return"Q 0,0 "+n}var o=xr,a=_r,s=Ho,l=vo,u=yo;return t.radius=function(e){return arguments.length?(s=St(e),t):s},t.source=function(e){return arguments.length?(o=St(e),t):o},t.target=function(e){return arguments.length?(a=St(e),t):a},t.startAngle=function(e){return arguments.length?(l=St(e),t):l},t.endAngle=function(e){return arguments.length?(u=St(e),t):u},t},ca.svg.diagonal=function(){function t(t,i){var o=e.call(this,t,i),a=r.call(this,t,i),s=(o.y+a.y)/2,l=[o,{x:o.x,y:s},{x:a.x,y:s},a];return l=l.map(n),"M"+l[0]+"C"+l[1]+" "+l[2]+" "+l[3]}var e=xr,r=_r,n=Xo;return t.source=function(r){return arguments.length?(e=St(r),t):e},t.target=function(e){return arguments.length?(r=St(e),t):r},t.projection=function(e){return arguments.length?(n=e,t):n},t},ca.svg.diagonal.radial=function(){var t=ca.svg.diagonal(),e=Xo,r=t.projection;return t.projection=function(t){return arguments.length?r(Yo(e=t)):e},t},ca.svg.symbol=function(){function t(t,n){return(Nl.get(e.call(this,t,n))||Qo)(r.call(this,t,n))}var e=Zo,r=Wo;return t.type=function(r){return arguments.length?(e=St(r),t):e},t.size=function(e){return arguments.length?(r=St(e),t):r},t};var Nl=ca.map({circle:Qo,cross:function(t){var e=Math.sqrt(t/5)/2;return"M"+-3*e+","+-e+"H"+-e+"V"+-3*e+"H"+e+"V"+-e+"H"+3*e+"V"+e+"H"+e+"V"+3*e+"H"+-e+"V"+e+"H"+-3*e+"Z"},diamond:function(t){var e=Math.sqrt(t/(2*Ul)),r=e*Ul;return"M0,"+-e+"L"+r+",0 0,"+e+" "+-r+",0Z"},square:function(t){var e=Math.sqrt(t)/2;return"M"+-e+","+-e+"L"+e+","+-e+" "+e+","+e+" "+-e+","+e+"Z"},"triangle-down":function(t){var e=Math.sqrt(t/Bl),r=e*Bl/2;return"M0,"+r+"L"+e+","+-r+" "+-e+","+-r+"Z"},"triangle-up":function(t){var e=Math.sqrt(t/Bl),r=e*Bl/2;return"M0,"+-r+"L"+e+","+r+" "+-e+","+r+"Z"}});ca.svg.symbolTypes=Nl.keys();var Bl=Math.sqrt(3),Ul=Math.tan(30*Ha);Ia.transition=function(t){for(var e,r,n=Vl||++Xl,i=ea(t),o=[],a=ql||{time:Date.now(),ease:Sn,delay:0,duration:250},s=-1,l=this.length;++s<l;){o.push(e=[]);for(var u=this[s],c=-1,h=u.length;++c<h;)(r=u[c])&&ra(r,c,i,n,a),e.push(r)}return Jo(o,i,n)},Ia.interrupt=function(t){return this.each(null==t?Gl:Ko(ea(t)))};var Vl,ql,Gl=Ko(ea()),Hl=[],Xl=0;Hl.call=Ia.call,Hl.empty=Ia.empty,Hl.node=Ia.node,Hl.size=Ia.size,ca.transition=function(t,e){return t&&t.transition?Vl?t.transition(e):t:ca.selection().transition(t)},ca.transition.prototype=Hl,Hl.select=function(t){var e,r,n,i=this.id,o=this.namespace,a=[];t=z(t);for(var s=-1,l=this.length;++s<l;){a.push(e=[]);for(var u=this[s],c=-1,h=u.length;++c<h;)(n=u[c])&&(r=t.call(n,n.__data__,c,s))?("__data__"in n&&(r.__data__=n.__data__),ra(r,c,o,i,n[o][i]),e.push(r)):e.push(null)}return Jo(a,o,i)},Hl.selectAll=function(t){var e,r,n,i,o,a=this.id,s=this.namespace,l=[];t=I(t);for(var u=-1,c=this.length;++u<c;)for(var h=this[u],f=-1,p=h.length;++f<p;)if(n=h[f]){o=n[s][a],r=t.call(n,n.__data__,f,u),l.push(e=[]);for(var d=-1,m=r.length;++d<m;)(i=r[d])&&ra(i,d,s,a,o),e.push(i)}return Jo(l,s,a)},Hl.filter=function(t){var e,r,n,i=[];"function"!=typeof t&&(t=q(t));for(var o=0,a=this.length;a>o;o++){i.push(e=[]);for(var r=this[o],s=0,l=r.length;l>s;s++)(n=r[s])&&t.call(n,n.__data__,s,o)&&e.push(n)}return Jo(i,this.namespace,this.id)},Hl.tween=function(t,e){var r=this.id,n=this.namespace;return arguments.length<2?this.node()[n][r].tween.get(t):H(this,null==e?function(e){e[n][r].tween.remove(t)}:function(i){i[n][r].tween.set(t,e)})},Hl.attr=function(t,e){function r(){this.removeAttribute(s)}function n(){this.removeAttributeNS(s.space,s.local)}function i(t){return null==t?r:(t+="",function(){var e,r=this.getAttribute(s);return r!==t&&(e=a(r,t),function(t){this.setAttribute(s,e(t))})})}function o(t){return null==t?n:(t+="",function(){var e,r=this.getAttributeNS(s.space,s.local);return r!==t&&(e=a(r,t),function(t){this.setAttributeNS(s.space,s.local,e(t))})})}if(arguments.length<2){for(e in t)this.attr(e,t[e]);return this}var a="transform"==t?Zn:_n,s=ca.ns.qualify(t);return $o(this,"attr."+t,e,s.local?o:i)},Hl.attrTween=function(t,e){function r(t,r){var n=e.call(this,t,r,this.getAttribute(i));return n&&function(t){this.setAttribute(i,n(t))}}function n(t,r){var n=e.call(this,t,r,this.getAttributeNS(i.space,i.local));return n&&function(t){this.setAttributeNS(i.space,i.local,n(t))}}var i=ca.ns.qualify(t);return this.tween("attr."+t,i.local?n:r)},Hl.style=function(t,e,r){function i(){this.style.removeProperty(t)}function o(e){return null==e?i:(e+="",function(){var i,o=n(this).getComputedStyle(this,null).getPropertyValue(t);return o!==e&&(i=_n(o,e),function(e){this.style.setProperty(t,i(e),r)})})}var a=arguments.length;if(3>a){if("string"!=typeof t){2>a&&(e="");for(r in t)this.style(r,t[r],e);return this}r=""}return $o(this,"style."+t,e,o)},Hl.styleTween=function(t,e,r){function i(i,o){var a=e.call(this,i,o,n(this).getComputedStyle(this,null).getPropertyValue(t));return a&&function(e){this.style.setProperty(t,a(e),r)}}return arguments.length<3&&(r=""),this.tween("style."+t,i)},Hl.text=function(t){return $o(this,"text",t,ta)},Hl.remove=function(){var t=this.namespace;return this.each("end.transition",function(){var e;this[t].count<2&&(e=this.parentNode)&&e.removeChild(this)})},Hl.ease=function(t){var e=this.id,r=this.namespace;return arguments.length<1?this.node()[r][e].ease:("function"!=typeof t&&(t=ca.ease.apply(ca,arguments)),H(this,function(n){n[r][e].ease=t}))},Hl.delay=function(t){var e=this.id,r=this.namespace;return arguments.length<1?this.node()[r][e].delay:H(this,"function"==typeof t?function(n,i,o){n[r][e].delay=+t.call(n,n.__data__,i,o)}:(t=+t,function(n){n[r][e].delay=t}))},Hl.duration=function(t){var e=this.id,r=this.namespace;return arguments.length<1?this.node()[r][e].duration:H(this,"function"==typeof t?function(n,i,o){n[r][e].duration=Math.max(1,t.call(n,n.__data__,i,o))}:(t=Math.max(1,t),function(n){n[r][e].duration=t}))},Hl.each=function(t,e){var r=this.id,n=this.namespace;if(arguments.length<2){var i=ql,o=Vl;try{Vl=r,H(this,function(e,i,o){ql=e[n][r],t.call(e,e.__data__,i,o)})}finally{ql=i,Vl=o}}else H(this,function(i){var o=i[n][r];(o.event||(o.event=ca.dispatch("start","end","interrupt"))).on(t,e)});return this},Hl.transition=function(){for(var t,e,r,n,i=this.id,o=++Xl,a=this.namespace,s=[],l=0,u=this.length;u>l;l++){s.push(t=[]);for(var e=this[l],c=0,h=e.length;h>c;c++)(r=e[c])&&(n=r[a][i],ra(r,c,a,o,{time:n.time,ease:n.ease,delay:n.delay+n.duration,duration:n.duration})),t.push(r)}return Jo(s,a,o)},ca.svg.axis=function(){function t(t){t.each(function(){var t,u=ca.select(this),c=this.__chart__||r,h=this.__chart__=r.copy(),f=null==l?h.ticks?h.ticks.apply(h,s):h.domain():l,p=null==e?h.tickFormat?h.tickFormat.apply(h,s):x:e,d=u.selectAll(".tick").data(f,h),m=d.enter().insert("g",".domain").attr("class","tick").style("opacity",Na),g=ca.transition(d.exit()).style("opacity",Na).remove(),v=ca.transition(d.order()).style("opacity",1),y=Math.max(i,0)+a,b=Xi(h),_=u.selectAll(".domain").data([0]),w=(_.enter().append("path").attr("class","domain"),ca.transition(_));m.append("line"),m.append("text");var M,k,A,T,E=m.select("line"),S=v.select("line"),L=d.select("text").text(p),z=m.select("text"),I=v.select("text"),P="top"===n||"left"===n?-1:1;if("bottom"===n||"top"===n?(t=na,M="x",A="y",k="x2",T="y2",L.attr("dy",0>P?"0em":".71em").style("text-anchor","middle"),w.attr("d","M"+b[0]+","+P*o+"V0H"+b[1]+"V"+P*o)):(t=ia,M="y",A="x",k="y2",T="x2",L.attr("dy",".32em").style("text-anchor",0>P?"end":"start"),w.attr("d","M"+P*o+","+b[0]+"H0V"+b[1]+"H"+P*o)),
E.attr(T,P*i),z.attr(A,P*y),S.attr(k,0).attr(T,P*i),I.attr(M,0).attr(A,P*y),h.rangeBand){var C=h,R=C.rangeBand()/2;c=h=function(t){return C(t)+R}}else c.rangeBand?c=h:g.call(t,h,c);m.call(t,c,h),v.call(t,h,h)})}var e,r=ca.scale.linear(),n=Yl,i=6,o=6,a=3,s=[10],l=null;return t.scale=function(e){return arguments.length?(r=e,t):r},t.orient=function(e){return arguments.length?(n=e in Wl?e+"":Yl,t):n},t.ticks=function(){return arguments.length?(s=fa(arguments),t):s},t.tickValues=function(e){return arguments.length?(l=e,t):l},t.tickFormat=function(r){return arguments.length?(e=r,t):e},t.tickSize=function(e){var r=arguments.length;return r?(i=+e,o=+arguments[r-1],t):i},t.innerTickSize=function(e){return arguments.length?(i=+e,t):i},t.outerTickSize=function(e){return arguments.length?(o=+e,t):o},t.tickPadding=function(e){return arguments.length?(a=+e,t):a},t.tickSubdivide=function(){return arguments.length&&t},t};var Yl="bottom",Wl={top:1,right:1,bottom:1,left:1};ca.svg.brush=function(){function t(n){n.each(function(){var n=ca.select(this).style("pointer-events","all").style("-webkit-tap-highlight-color","rgba(0,0,0,0)").on("mousedown.brush",o).on("touchstart.brush",o),a=n.selectAll(".background").data([0]);a.enter().append("rect").attr("class","background").style("visibility","hidden").style("cursor","crosshair"),n.selectAll(".extent").data([0]).enter().append("rect").attr("class","extent").style("cursor","move");var s=n.selectAll(".resize").data(m,x);s.exit().remove(),s.enter().append("g").attr("class",function(t){return"resize "+t}).style("cursor",function(t){return Zl[t]}).append("rect").attr("x",function(t){return/[ew]$/.test(t)?-3:null}).attr("y",function(t){return/^[ns]/.test(t)?-3:null}).attr("width",6).attr("height",6).style("visibility","hidden"),s.style("display",t.empty()?"none":null);var l,h=ca.transition(n),f=ca.transition(a);u&&(l=Xi(u),f.attr("x",l[0]).attr("width",l[1]-l[0]),r(h)),c&&(l=Xi(c),f.attr("y",l[0]).attr("height",l[1]-l[0]),i(h)),e(h)})}function e(t){t.selectAll(".resize").attr("transform",function(t){return"translate("+h[+/e$/.test(t)]+","+f[+/^s/.test(t)]+")"})}function r(t){t.select(".extent").attr("x",h[0]),t.selectAll(".extent,.n>rect,.s>rect").attr("width",h[1]-h[0])}function i(t){t.select(".extent").attr("y",f[0]),t.selectAll(".extent,.e>rect,.w>rect").attr("height",f[1]-f[0])}function o(){function o(){32==ca.event.keyCode&&(L||(b=null,I[0]-=h[1],I[1]-=f[1],L=2),T())}function m(){32==ca.event.keyCode&&2==L&&(I[0]+=h[1],I[1]+=f[1],L=0,T())}function g(){var t=ca.mouse(_),n=!1;x&&(t[0]+=x[0],t[1]+=x[1]),L||(ca.event.altKey?(b||(b=[(h[0]+h[1])/2,(f[0]+f[1])/2]),I[0]=h[+(t[0]<b[0])],I[1]=f[+(t[1]<b[1])]):b=null),E&&v(t,u,0)&&(r(k),n=!0),S&&v(t,c,1)&&(i(k),n=!0),n&&(e(k),M({type:"brush",mode:L?"move":"resize"}))}function v(t,e,r){var n,i,o=Xi(e),l=o[0],u=o[1],c=I[r],m=r?f:h,g=m[1]-m[0];return L&&(l-=c,u-=g+c),n=(r?d:p)?Math.max(l,Math.min(u,t[r])):t[r],L?i=(n+=c)+g:(b&&(c=Math.max(l,Math.min(u,2*b[r]-n))),n>c?(i=n,n=c):i=c),m[0]!=n||m[1]!=i?(r?s=null:a=null,m[0]=n,m[1]=i,!0):void 0}function y(){g(),k.style("pointer-events","all").selectAll(".resize").style("display",t.empty()?"none":null),ca.select("body").style("cursor",null),P.on("mousemove.brush",null).on("mouseup.brush",null).on("touchmove.brush",null).on("touchend.brush",null).on("keydown.brush",null).on("keyup.brush",null),z(),M({type:"brushend"})}var b,x,_=this,w=ca.select(ca.event.target),M=l.of(_,arguments),k=ca.select(_),A=w.datum(),E=!/^(n|s)$/.test(A)&&u,S=!/^(e|w)$/.test(A)&&c,L=w.classed("extent"),z=K(_),I=ca.mouse(_),P=ca.select(n(_)).on("keydown.brush",o).on("keyup.brush",m);if(ca.event.changedTouches?P.on("touchmove.brush",g).on("touchend.brush",y):P.on("mousemove.brush",g).on("mouseup.brush",y),k.interrupt().selectAll("*").interrupt(),L)I[0]=h[0]-I[0],I[1]=f[0]-I[1];else if(A){var C=+/w$/.test(A),R=+/^n/.test(A);x=[h[1-C]-I[0],f[1-R]-I[1]],I[0]=h[C],I[1]=f[R]}else ca.event.altKey&&(b=I.slice());k.style("pointer-events","none").selectAll(".resize").style("display",null),ca.select("body").style("cursor",w.style("cursor")),M({type:"brushstart"}),g()}var a,s,l=S(t,"brushstart","brush","brushend"),u=null,c=null,h=[0,0],f=[0,0],p=!0,d=!0,m=Ql[0];return t.event=function(t){t.each(function(){var t=l.of(this,arguments),e={x:h,y:f,i:a,j:s},r=this.__chart__||e;this.__chart__=e,Vl?ca.select(this).transition().each("start.brush",function(){a=r.i,s=r.j,h=r.x,f=r.y,t({type:"brushstart"})}).tween("brush:brush",function(){var r=wn(h,e.x),n=wn(f,e.y);return a=s=null,function(i){h=e.x=r(i),f=e.y=n(i),t({type:"brush",mode:"resize"})}}).each("end.brush",function(){a=e.i,s=e.j,t({type:"brush",mode:"resize"}),t({type:"brushend"})}):(t({type:"brushstart"}),t({type:"brush",mode:"resize"}),t({type:"brushend"}))})},t.x=function(e){return arguments.length?(u=e,m=Ql[!u<<1|!c],t):u},t.y=function(e){return arguments.length?(c=e,m=Ql[!u<<1|!c],t):c},t.clamp=function(e){return arguments.length?(u&&c?(p=!!e[0],d=!!e[1]):u?p=!!e:c&&(d=!!e),t):u&&c?[p,d]:u?p:c?d:null},t.extent=function(e){var r,n,i,o,l;return arguments.length?(u&&(r=e[0],n=e[1],c&&(r=r[0],n=n[0]),a=[r,n],u.invert&&(r=u(r),n=u(n)),r>n&&(l=r,r=n,n=l),r==h[0]&&n==h[1]||(h=[r,n])),c&&(i=e[0],o=e[1],u&&(i=i[1],o=o[1]),s=[i,o],c.invert&&(i=c(i),o=c(o)),i>o&&(l=i,i=o,o=l),i==f[0]&&o==f[1]||(f=[i,o])),t):(u&&(a?(r=a[0],n=a[1]):(r=h[0],n=h[1],u.invert&&(r=u.invert(r),n=u.invert(n)),r>n&&(l=r,r=n,n=l))),c&&(s?(i=s[0],o=s[1]):(i=f[0],o=f[1],c.invert&&(i=c.invert(i),o=c.invert(o)),i>o&&(l=i,i=o,o=l))),u&&c?[[r,i],[n,o]]:u?[r,n]:c&&[i,o])},t.clear=function(){return t.empty()||(h=[0,0],f=[0,0],a=s=null),t},t.empty=function(){return!!u&&h[0]==h[1]||!!c&&f[0]==f[1]},ca.rebind(t,l,"on")};var Zl={n:"ns-resize",e:"ew-resize",s:"ns-resize",w:"ew-resize",nw:"nwse-resize",ne:"nesw-resize",se:"nwse-resize",sw:"nesw-resize"},Ql=[["n","e","s","w","nw","ne","se","sw"],["e","w"],["n","s"],[]],Kl=gs.format=ws.timeFormat,Jl=Kl.utc,$l=Jl("%Y-%m-%dT%H:%M:%S.%LZ");Kl.iso=Date.prototype.toISOString&&+new Date("2000-01-01T00:00:00.000Z")?oa:$l,oa.parse=function(t){var e=new Date(t);return isNaN(e)?null:e},oa.toString=$l.toString,gs.second=Vt(function(t){return new vs(1e3*Math.floor(t/1e3))},function(t,e){t.setTime(t.getTime()+1e3*Math.floor(e))},function(t){return t.getSeconds()}),gs.seconds=gs.second.range,gs.seconds.utc=gs.second.utc.range,gs.minute=Vt(function(t){return new vs(6e4*Math.floor(t/6e4))},function(t,e){t.setTime(t.getTime()+6e4*Math.floor(e))},function(t){return t.getMinutes()}),gs.minutes=gs.minute.range,gs.minutes.utc=gs.minute.utc.range,gs.hour=Vt(function(t){var e=t.getTimezoneOffset()/60;return new vs(36e5*(Math.floor(t/36e5-e)+e))},function(t,e){t.setTime(t.getTime()+36e5*Math.floor(e))},function(t){return t.getHours()}),gs.hours=gs.hour.range,gs.hours.utc=gs.hour.utc.range,gs.month=Vt(function(t){return t=gs.day(t),t.setDate(1),t},function(t,e){t.setMonth(t.getMonth()+e)},function(t){return t.getMonth()}),gs.months=gs.month.range,gs.months.utc=gs.month.utc.range;var tu=[1e3,5e3,15e3,3e4,6e4,3e5,9e5,18e5,36e5,108e5,216e5,432e5,864e5,1728e5,6048e5,2592e6,7776e6,31536e6],eu=[[gs.second,1],[gs.second,5],[gs.second,15],[gs.second,30],[gs.minute,1],[gs.minute,5],[gs.minute,15],[gs.minute,30],[gs.hour,1],[gs.hour,3],[gs.hour,6],[gs.hour,12],[gs.day,1],[gs.day,2],[gs.week,1],[gs.month,1],[gs.month,3],[gs.year,1]],ru=Kl.multi([[".%L",function(t){return t.getMilliseconds()}],[":%S",function(t){return t.getSeconds()}],["%I:%M",function(t){return t.getMinutes()}],["%I %p",function(t){return t.getHours()}],["%a %d",function(t){return t.getDay()&&1!=t.getDate()}],["%b %d",function(t){return 1!=t.getDate()}],["%B",function(t){return t.getMonth()}],["%Y",Ie]]),nu={range:function(t,e,r){return ca.range(Math.ceil(t/r)*r,+e,r).map(sa)},floor:x,ceil:x};eu.year=gs.year,gs.scale=function(){return aa(ca.scale.linear(),eu,ru)};var iu=eu.map(function(t){return[t[0].utc,t[1]]}),ou=Jl.multi([[".%L",function(t){return t.getUTCMilliseconds()}],[":%S",function(t){return t.getUTCSeconds()}],["%I:%M",function(t){return t.getUTCMinutes()}],["%I %p",function(t){return t.getUTCHours()}],["%a %d",function(t){return t.getUTCDay()&&1!=t.getUTCDate()}],["%b %d",function(t){return 1!=t.getUTCDate()}],["%B",function(t){return t.getUTCMonth()}],["%Y",Ie]]);iu.year=gs.year.utc,gs.scale.utc=function(){return aa(ca.scale.linear(),iu,ou)},ca.text=Lt(function(t){return t.responseText}),ca.json=function(t,e){return zt(t,"application/json",la,e)},ca.html=function(t,e){return zt(t,"text/html",ua,e)},ca.xml=Lt(function(t){return t.responseXML}),"function"==typeof t&&t.amd?(this.d3=ca,t(ca)):"object"==typeof r&&r.exports?r.exports=ca:this.d3=ca}()},{}],125:[function(t,e,r){"use strict";function n(t,e){this.point=t,this.index=e}function i(t,e){for(var r=t.point,n=e.point,i=r.length,o=0;i>o;++o){var a=n[o]-r[o];if(a)return a}return 0}function o(t,e,r){if(1===t)return r?[[-1,0]]:[];var n=e.map(function(t,e){return[t[0],e]});n.sort(function(t,e){return t[0]-e[0]});for(var i=new Array(t-1),o=1;t>o;++o){var a=n[o-1],s=n[o];i[o-1]=[a[1],s[1]]}return r&&i.push([-1,i[0][1]],[i[t-1][1],-1]),i}function a(t,e){var r=t.length;if(0===r)return[];var a=t[0].length;if(1>a)return[];if(1===a)return o(r,t,e);for(var u=new Array(r),c=1,h=0;r>h;++h){for(var f=t[h],p=new Array(a+1),d=0,m=0;a>m;++m){var g=f[m];p[m]=g,d+=g*g}p[a]=d,u[h]=new n(p,h),c=Math.max(d,c)}l(u,i),r=u.length;for(var v=new Array(r+a+1),y=new Array(r+a+1),b=(a+1)*(a+1)*c,x=new Array(a+1),h=0;a>=h;++h)x[h]=0;x[a]=b,v[0]=x.slice(),y[0]=-1;for(var h=0;a>=h;++h){var p=x.slice();p[h]=1,v[h+1]=p,y[h+1]=-1}for(var h=0;r>h;++h){var _=u[h];v[h+a+1]=_.point,y[h+a+1]=_.index}var w=s(v,!1);if(w=e?w.filter(function(t){for(var e=0,r=0;a>=r;++r){var n=y[t[r]];if(0>n&&++e>=2)return!1;t[r]=n}return!0}):w.filter(function(t){for(var e=0;a>=e;++e){var r=y[t[e]];if(0>r)return!1;t[e]=r}return!0}),1&a)for(var h=0;h<w.length;++h){var _=w[h],p=_[0];_[0]=_[1],_[1]=p}return w}var s=t("incremental-convex-hull"),l=t("uniq");e.exports=a},{"incremental-convex-hull":246,uniq:482}],126:[function(t,e,r){"use strict";function n(t,e,r){var i=0|t[r];if(0>=i)return[];var o,a=new Array(i);if(r===t.length-1)for(o=0;i>o;++o)a[o]=e;else for(o=0;i>o;++o)a[o]=n(t,e,r+1);return a}function i(t,e){var r,n;for(r=new Array(t),n=0;t>n;++n)r[n]=e;return r}function o(t,e){switch("undefined"==typeof e&&(e=0),typeof t){case"number":if(t>0)return i(0|t,e);break;case"object":if("number"==typeof t.length)return n(t,e,0)}return[]}e.exports=o},{}],127:[function(e,r,n){(function(n,i){(function(){"use strict";function o(t){return"function"==typeof t||"object"==typeof t&&null!==t}function a(t){return"function"==typeof t}function s(t){X=t}function l(t){Q=t}function u(){return function(){n.nextTick(d)}}function c(){return function(){H(d)}}function h(){var t=0,e=new $(d),r=document.createTextNode("");return e.observe(r,{characterData:!0}),function(){r.data=t=++t%2}}function f(){var t=new MessageChannel;return t.port1.onmessage=d,function(){t.port2.postMessage(0)}}function p(){return function(){setTimeout(d,1)}}function d(){for(var t=0;Z>t;t+=2){var e=rt[t],r=rt[t+1];e(r),rt[t]=void 0,rt[t+1]=void 0}Z=0}function m(){try{var t=e,r=t("vertx");return H=r.runOnLoop||r.runOnContext,c()}catch(n){return p()}}function g(t,e){var r=this,n=r._state;if(n===at&&!t||n===st&&!e)return this;var i=new this.constructor(y),o=r._result;if(n){var a=arguments[n-1];Q(function(){R(n,i,a,o)})}else z(r,i,t,e);return i}function v(t){var e=this;if(t&&"object"==typeof t&&t.constructor===e)return t;var r=new e(y);return T(r,t),r}function y(){}function b(){return new TypeError("You cannot resolve a promise with itself")}function x(){return new TypeError("A promises callback cannot return that same promise.")}function _(t){try{return t.then}catch(e){return lt.error=e,lt}}function w(t,e,r,n){try{t.call(e,r,n)}catch(i){return i}}function M(t,e,r){Q(function(t){var n=!1,i=w(r,e,function(r){n||(n=!0,e!==r?T(t,r):S(t,r))},function(e){n||(n=!0,L(t,e))},"Settle: "+(t._label||" unknown promise"));!n&&i&&(n=!0,L(t,i))},t)}function k(t,e){e._state===at?S(t,e._result):e._state===st?L(t,e._result):z(e,void 0,function(e){T(t,e)},function(e){L(t,e)})}function A(t,e,r){e.constructor===t.constructor&&r===nt&&constructor.resolve===it?k(t,e):r===lt?L(t,lt.error):void 0===r?S(t,e):a(r)?M(t,e,r):S(t,e)}function T(t,e){t===e?L(t,b()):o(e)?A(t,e,_(e)):S(t,e)}function E(t){t._onerror&&t._onerror(t._result),I(t)}function S(t,e){t._state===ot&&(t._result=e,t._state=at,0!==t._subscribers.length&&Q(I,t))}function L(t,e){t._state===ot&&(t._state=st,t._result=e,Q(E,t))}function z(t,e,r,n){var i=t._subscribers,o=i.length;t._onerror=null,i[o]=e,i[o+at]=r,i[o+st]=n,0===o&&t._state&&Q(I,t)}function I(t){var e=t._subscribers,r=t._state;if(0!==e.length){for(var n,i,o=t._result,a=0;a<e.length;a+=3)n=e[a],i=e[a+r],n?R(r,n,i,o):i(o);t._subscribers.length=0}}function P(){this.error=null}function C(t,e){try{return t(e)}catch(r){return ut.error=r,ut}}function R(t,e,r,n){var i,o,s,l,u=a(r);if(u){if(i=C(r,n),i===ut?(l=!0,o=i.error,i=null):s=!0,e===i)return void L(e,x())}else i=n,s=!0;e._state!==ot||(u&&s?T(e,i):l?L(e,o):t===at?S(e,i):t===st&&L(e,i))}function j(t,e){try{e(function(e){T(t,e)},function(e){L(t,e)})}catch(r){L(t,r)}}function D(t){return new mt(this,t).promise}function O(t){function e(t){T(i,t)}function r(t){L(i,t)}var n=this,i=new n(y);if(!W(t))return L(i,new TypeError("You must pass an array to race.")),i;for(var o=t.length,a=0;i._state===ot&&o>a;a++)z(n.resolve(t[a]),void 0,e,r);return i}function F(t){var e=this,r=new e(y);return L(r,t),r}function N(){throw new TypeError("You must pass a resolver function as the first argument to the promise constructor")}function B(){throw new TypeError("Failed to construct 'Promise': Please use the 'new' operator, this object constructor cannot be called as a function.")}function U(t){this._id=pt++,this._state=void 0,this._result=void 0,this._subscribers=[],y!==t&&("function"!=typeof t&&N(),this instanceof U?j(this,t):B())}function V(t,e){this._instanceConstructor=t,this.promise=new t(y),Array.isArray(e)?(this._input=e,this.length=e.length,this._remaining=e.length,this._result=new Array(this.length),0===this.length?S(this.promise,this._result):(this.length=this.length||0,this._enumerate(),0===this._remaining&&S(this.promise,this._result))):L(this.promise,this._validationError())}function q(){var t;if("undefined"!=typeof i)t=i;else if("undefined"!=typeof self)t=self;else try{t=Function("return this")()}catch(e){throw new Error("polyfill failed because global object is unavailable in this environment")}var r=t.Promise;r&&"[object Promise]"===Object.prototype.toString.call(r.resolve())&&!r.cast||(t.Promise=dt)}var G;G=Array.isArray?Array.isArray:function(t){return"[object Array]"===Object.prototype.toString.call(t)};var H,X,Y,W=G,Z=0,Q=function(t,e){rt[Z]=t,rt[Z+1]=e,Z+=2,2===Z&&(X?X(d):Y())},K="undefined"!=typeof window?window:void 0,J=K||{},$=J.MutationObserver||J.WebKitMutationObserver,tt="undefined"!=typeof n&&"[object process]"==={}.toString.call(n),et="undefined"!=typeof Uint8ClampedArray&&"undefined"!=typeof importScripts&&"undefined"!=typeof MessageChannel,rt=new Array(1e3);Y=tt?u():$?h():et?f():void 0===K&&"function"==typeof e?m():p();var nt=g,it=v,ot=void 0,at=1,st=2,lt=new P,ut=new P,ct=D,ht=O,ft=F,pt=0,dt=U;U.all=ct,U.race=ht,U.resolve=it,U.reject=ft,U._setScheduler=s,U._setAsap=l,U._asap=Q,U.prototype={constructor:U,then:nt,"catch":function(t){return this.then(null,t)}};var mt=V;V.prototype._validationError=function(){return new Error("Array Methods must be provided an Array")},V.prototype._enumerate=function(){for(var t=this.length,e=this._input,r=0;this._state===ot&&t>r;r++)this._eachEntry(e[r],r)},V.prototype._eachEntry=function(t,e){var r=this._instanceConstructor,n=r.resolve;if(n===it){var i=_(t);if(i===nt&&t._state!==ot)this._settledAt(t._state,e,t._result);else if("function"!=typeof i)this._remaining--,this._result[e]=t;else if(r===dt){var o=new r(y);A(o,t,i),this._willSettleAt(o,e)}else this._willSettleAt(new r(function(e){e(t)}),e)}else this._willSettleAt(n(t),e)},V.prototype._settledAt=function(t,e,r){var n=this.promise;n._state===ot&&(this._remaining--,t===st?L(n,r):this._result[e]=r),0===this._remaining&&S(n,this._result)},V.prototype._willSettleAt=function(t,e){var r=this;z(t,void 0,function(t){r._settledAt(at,e,t)},function(t){r._settledAt(st,e,t)})};var gt=q,vt={Promise:dt,polyfill:gt};"function"==typeof t&&t.amd?t(function(){return vt}):"undefined"!=typeof r&&r.exports?r.exports=vt:"undefined"!=typeof this&&(this.ES6Promise=vt),gt()}).call(this)}).call(this,e("_process"),"undefined"!=typeof global?global:"undefined"!=typeof self?self:"undefined"!=typeof window?window:{})},{_process:59}],128:[function(t,e,r){"use strict";function n(t){for(var e,r=t.length,n=0;r>n;n++)if(e=t.charCodeAt(n),(9>e||e>13)&&32!==e&&133!==e&&160!==e&&5760!==e&&6158!==e&&(8192>e||e>8205)&&8232!==e&&8233!==e&&8239!==e&&8287!==e&&8288!==e&&12288!==e&&65279!==e)return!1;return!0}e.exports=function(t){var e=typeof t;if("string"===e){var r=t;if(t=+t,0===t&&n(r))return!1}else if("number"!==e)return!1;return 1>t-t}},{}],129:[function(t,e,r){"use strict";function n(t,e,r,n,i){this.gl=t,this.type=e,this.handle=r,this.length=n,this.usage=i}function i(t,e,r,n,i,o){var a=i.length*i.BYTES_PER_ELEMENT;if(0>o)return t.bufferData(e,i,n),a;if(a+o>r)throw new Error("gl-buffer: If resizing buffer, must not specify offset");return t.bufferSubData(e,o,i),r}function o(t,e){for(var r=l.malloc(t.length,e),n=t.length,i=0;n>i;++i)r[i]=t[i];return r}function a(t,e){for(var r=1,n=e.length-1;n>=0;--n){if(e[n]!==r)return!1;r*=t[n]}return!0}function s(t,e,r,i){if(r=r||t.ARRAY_BUFFER,i=i||t.DYNAMIC_DRAW,r!==t.ARRAY_BUFFER&&r!==t.ELEMENT_ARRAY_BUFFER)throw new Error("gl-buffer: Invalid type for webgl buffer, must be either gl.ARRAY_BUFFER or gl.ELEMENT_ARRAY_BUFFER");if(i!==t.DYNAMIC_DRAW&&i!==t.STATIC_DRAW&&i!==t.STREAM_DRAW)throw new Error("gl-buffer: Invalid usage for buffer, must be either gl.DYNAMIC_DRAW, gl.STATIC_DRAW or gl.STREAM_DRAW");var o=t.createBuffer(),a=new n(t,r,o,0,i);return a.update(e),a}var l=t("typedarray-pool"),u=t("ndarray-ops"),c=t("ndarray"),h=["uint8","uint8_clamped","uint16","uint32","int8","int16","int32","float32"],f=n.prototype;f.bind=function(){this.gl.bindBuffer(this.type,this.handle)},f.unbind=function(){this.gl.bindBuffer(this.type,null)},f.dispose=function(){this.gl.deleteBuffer(this.handle)},f.update=function(t,e){if("number"!=typeof e&&(e=-1),this.bind(),"object"==typeof t&&"undefined"!=typeof t.shape){var r=t.dtype;if(h.indexOf(r)<0&&(r="float32"),this.type===this.gl.ELEMENT_ARRAY_BUFFER){var n=gl.getExtension("OES_element_index_uint");r=n&&"uint16"!==r?"uint32":"uint16"}if(r===t.dtype&&a(t.shape,t.stride))0===t.offset&&t.data.length===t.shape[0]?this.length=i(this.gl,this.type,this.length,this.usage,t.data,e):this.length=i(this.gl,this.type,this.length,this.usage,t.data.subarray(t.offset,t.shape[0]),e);else{var s=l.malloc(t.size,r),f=c(s,t.shape);u.assign(f,t),0>e?this.length=i(this.gl,this.type,this.length,this.usage,s,e):this.length=i(this.gl,this.type,this.length,this.usage,s.subarray(0,t.size),e),l.free(s)}}else if(Array.isArray(t)){var p;p=this.type===this.gl.ELEMENT_ARRAY_BUFFER?o(t,"uint16"):o(t,"float32"),0>e?this.length=i(this.gl,this.type,this.length,this.usage,p,e):this.length=i(this.gl,this.type,this.length,this.usage,p.subarray(0,t.length),e),l.free(p)}else if("object"==typeof t&&"number"==typeof t.length)this.length=i(this.gl,this.type,this.length,this.usage,t,e);else{if("number"!=typeof t&&void 0!==t)throw new Error("gl-buffer: Invalid data type");if(e>=0)throw new Error("gl-buffer: Cannot specify offset when resizing buffer");t=0|t,0>=t&&(t=1),this.gl.bufferData(this.type,0|t,this.usage),this.length=t}},e.exports=s},{ndarray:456,"ndarray-ops":455,"typedarray-pool":481}],130:[function(t,e,r){"use strict";function n(t,e,r){this.plot=t,this.shader=e,this.buffer=r,this.bounds=[1/0,1/0,-(1/0),-(1/0)],this.numPoints=0,this.color=[0,0,0,1]}function i(t,e){var r=o(t.gl,l.vertex,l.fragment),i=a(t.gl),s=new n(t,r,i);return s.update(e),t.addObject(s),s}var o=t("gl-shader"),a=t("gl-buffer"),s=t("typedarray-pool"),l=t("./lib/shaders");e.exports=i;var u=[[1,0,0,1,0,0],[1,0,0,-1,0,0],[-1,0,0,-1,0,0],[-1,0,0,-1,0,0],[-1,0,0,1,0,0],[1,0,0,1,0,0],[1,0,-1,0,0,1],[1,0,-1,0,0,-1],[1,0,1,0,0,-1],[1,0,1,0,0,-1],[1,0,1,0,0,1],[1,0,-1,0,0,1],[-1,0,-1,0,0,1],[-1,0,-1,0,0,-1],[-1,0,1,0,0,-1],[-1,0,1,0,0,-1],[-1,0,1,0,0,1],[-1,0,-1,0,0,1],[0,1,1,0,0,0],[0,1,-1,0,0,0],[0,-1,-1,0,0,0],[0,-1,-1,0,0,0],[0,1,1,0,0,0],[0,-1,1,0,0,0],[0,1,0,-1,1,0],[0,1,0,-1,-1,0],[0,1,0,1,-1,0],[0,1,0,1,1,0],[0,1,0,-1,1,0],[0,1,0,1,-1,0],[0,-1,0,-1,1,0],[0,-1,0,-1,-1,0],[0,-1,0,1,-1,0],[0,-1,0,1,1,0],[0,-1,0,-1,1,0],[0,-1,0,1,-1,0]],c=n.prototype;c.draw=function(){var t=[1,0,0,0,1,0,0,0,1],e=[1,1];return function(){var r=this.plot,n=this.shader,i=this.buffer,o=this.bounds,a=this.numPoints;if(a){var s=r.gl,l=r.dataBox,c=r.viewBox,h=r.pixelRatio,f=o[2]-o[0],p=o[3]-o[1],d=l[2]-l[0],m=l[3]-l[1];t[0]=2*f/d,t[4]=2*p/m,t[6]=2*(o[0]-l[0])/d-1,t[7]=2*(o[1]-l[1])/m-1;var g=c[2]-c[0],v=c[3]-c[1];e[0]=2*h/g,e[1]=2*h/v,i.bind(),n.bind(),n.uniforms.viewTransform=t,n.uniforms.pixelScale=e,n.uniforms.color=this.color,n.attributes.position.pointer(s.FLOAT,!1,16,0),n.attributes.pixelOffset.pointer(s.FLOAT,!1,16,8),s.drawArrays(s.TRIANGLES,0,a*u.length)}}}(),c.drawPick=function(t){return t},c.pick=function(t,e){return null},c.update=function(t){t=t||{};var e,r,n,i=t.positions||[],o=t.errors||[],a=1;"lineWidth"in t&&(a=+t.lineWidth);var l=5;"capSize"in t&&(l=+t.capSize),this.color=(t.color||[0,0,0,1]).slice();var c=this.bounds=[1/0,1/0,-(1/0),-(1/0)],h=this.numPoints=i.length>>1;for(e=0;h>e;++e)r=i[2*e],n=i[2*e+1],c[0]=Math.min(r,c[0]),c[1]=Math.min(n,c[1]),c[2]=Math.max(r,c[2]),c[3]=Math.max(n,c[3]);c[2]===c[0]&&(c[2]+=1),c[3]===c[1]&&(c[3]+=1);var f=1/(c[2]-c[0]),p=1/(c[3]-c[1]),d=c[0],m=c[1],g=s.mallocFloat32(h*u.length*4),v=0;for(e=0;h>e;++e){r=i[2*e],n=i[2*e+1];for(var y=o[4*e],b=o[4*e+1],x=o[4*e+2],_=o[4*e+3],w=0;w<u.length;++w){var M=u[w],k=M[0],A=M[1];0>k?k*=y:k>0&&(k*=b),0>A?A*=x:A>0&&(A*=_),g[v++]=f*(r-d+k),g[v++]=p*(n-m+A),g[v++]=a*M[2]+(l+a)*M[4],g[v++]=a*M[3]+(l+a)*M[5]}}this.buffer.update(g),s.free(g)},c.dispose=function(){this.plot.removeObject(this),this.shader.dispose(),this.buffer.dispose()}},{"./lib/shaders":131,"gl-buffer":129,"gl-shader":208,"typedarray-pool":481}],131:[function(t,e,r){e.exports={vertex:"precision mediump float;\n#define GLSLIFY 1\n\nattribute vec2 position;\nattribute vec2 pixelOffset;\n\nuniform mat3 viewTransform;\nuniform vec2 pixelScale;\n\nvoid main() {\n  vec3 scrPosition = viewTransform * vec3(position, 1);\n  gl_Position = vec4(\n    scrPosition.xy + scrPosition.z * pixelScale * pixelOffset,\n    0,\n    scrPosition.z);\n}\n",fragment:"precision mediump float;\n#define GLSLIFY 1\n\nuniform vec4 color;\n\nvoid main() {\n  gl_FragColor = vec4(color.rgb * color.a, color.a);\n}\n"}},{}],132:[function(t,e,r){"use strict";function n(t,e,r,n){this.gl=t,this.shader=n,this.buffer=e,this.vao=r,this.pixelRatio=1,this.bounds=[[1/0,1/0,1/0],[-(1/0),-(1/0),-(1/0)]],this.clipBounds=[[-(1/0),-(1/0),-(1/0)],[1/0,1/0,1/0]],this.lineWidth=[1,1,1],this.capSize=[10,10,10],this.lineCount=[0,0,0],this.lineOffset=[0,0,0],this.opacity=1}function i(t,e){for(var r=0;3>r;++r)t[0][r]=Math.min(t[0][r],e[r]),t[1][r]=Math.max(t[1][r],e[r])}function o(t,e,r,n){for(var i=f[n],o=0;o<i.length;++o){var a=i[o];t.push(e[0],e[1],e[2],r[0],r[1],r[2],r[3],a[0],a[1],a[2])}return i.length}function a(t){var e=t.gl,r=s(e),i=l(e,[{buffer:r,type:e.FLOAT,size:3,offset:0,stride:40},{buffer:r,type:e.FLOAT,size:4,offset:12,stride:40},{buffer:r,type:e.FLOAT,size:3,offset:28,stride:40}]),o=u(e);o.attributes.position.location=0,o.attributes.color.location=1,o.attributes.offset.location=2;var a=new n(e,r,i,o);return a.update(t),a}e.exports=a;var s=t("gl-buffer"),l=t("gl-vao"),u=t("./shaders/index"),c=[1,0,0,0,0,1,0,0,0,0,1,0,0,0,0,1],h=n.prototype;h.isOpaque=function(){return this.opacity>=1},h.isTransparent=function(){return this.opacity<1},h.drawTransparent=h.draw=function(t){var e=this.gl,r=this.shader.uniforms;this.shader.bind();var n=r.view=t.view||c,i=r.projection=t.projection||c;r.model=t.model||c,r.clipBounds=this.clipBounds,r.opacity=this.opacity;var o=n[12],a=n[13],s=n[14],l=n[15],u=this.pixelRatio*(i[3]*o+i[7]*a+i[11]*s+i[15]*l)/e.drawingBufferHeight;this.vao.bind();for(var h=0;3>h;++h)e.lineWidth(this.lineWidth[h]),r.capSize=this.capSize[h]*u,e.drawArrays(e.LINES,this.lineOffset[h],this.lineCount[h]);this.vao.unbind()};var f=function(){for(var t=new Array(3),e=0;3>e;++e){for(var r=[],n=1;2>=n;++n)for(var i=-1;1>=i;i+=2){var o=(n+e)%3,a=[0,0,0];a[o]=i,r.push(a)}t[e]=r}return t}();h.update=function(t){t=t||{},"lineWidth"in t&&(this.lineWidth=t.lineWidth,Array.isArray(this.lineWidth)||(this.lineWidth=[this.lineWidth,this.lineWidth,this.lineWidth])),"capSize"in t&&(this.capSize=t.capSize,Array.isArray(this.capSize)||(this.capSize=[this.capSize,this.capSize,this.capSize])),"opacity"in t&&(this.opacity=t.opacity);var e=t.color||[[0,0,0],[0,0,0],[0,0,0]],r=t.position,n=t.error;if(Array.isArray(e[0])||(e=[e,e,e]),r&&n){var a=[],s=r.length,l=0;this.bounds=[[1/0,1/0,1/0],[-(1/0),-(1/0),-(1/0)]],this.lineCount=[0,0,0];for(var u=0;3>u;++u){this.lineOffset[u]=l;t:for(var c=0;s>c;++c){for(var h=r[c],f=0;3>f;++f)if(isNaN(h[f])||!isFinite(h[f]))continue t;var p=n[c],d=e[u];if(Array.isArray(d[0])&&(d=e[c]),3===d.length&&(d=[d[0],d[1],d[2],1]),!isNaN(p[0][u])&&!isNaN(p[1][u])){if(p[0][u]<0){var m=h.slice();m[u]+=p[0][u],a.push(h[0],h[1],h[2],d[0],d[1],d[2],d[3],0,0,0,m[0],m[1],m[2],d[0],d[1],d[2],d[3],0,0,0),i(this.bounds,m),l+=2+o(a,m,d,u)}if(p[1][u]>0){var m=h.slice();m[u]+=p[1][u],a.push(h[0],h[1],h[2],d[0],d[1],d[2],d[3],0,0,0,m[0],m[1],m[2],d[0],d[1],d[2],d[3],0,0,0),i(this.bounds,m),l+=2+o(a,m,d,u)}}}this.lineCount[u]=l-this.lineOffset[u]}this.buffer.update(a)}},h.dispose=function(){this.shader.dispose(),this.buffer.dispose(),this.vao.dispose()}},{"./shaders/index":133,"gl-buffer":129,"gl-vao":237}],133:[function(t,e,r){"use strict";var n=t("gl-shader"),i="precision mediump float;\n#define GLSLIFY 1\n\nattribute vec3 position, offset;\nattribute vec4 color;\nuniform mat4 model, view, projection;\nuniform float capSize;\nvarying vec4 fragColor;\nvarying vec3 fragPosition;\n\nvoid main() {\n  vec4 worldPosition  = model * vec4(position, 1.0);\n  worldPosition       = (worldPosition / worldPosition.w) + vec4(capSize * offset, 0.0);\n  gl_Position         = projection * view * worldPosition;\n  fragColor           = color;\n  fragPosition        = position;\n}",o="precision mediump float;\n#define GLSLIFY 1\nuniform vec3 clipBounds[2];\nuniform float opacity;\nvarying vec3 fragPosition;\nvarying vec4 fragColor;\n\nvoid main() {\n  if(any(lessThan(fragPosition, clipBounds[0])) || any(greaterThan(fragPosition, clipBounds[1]))) {\n    discard;\n  }\n  gl_FragColor = opacity * fragColor;\n}";e.exports=function(t){return n(t,i,o,null,[{name:"position",type:"vec3"},{name:"offset",type:"vec3"},{name:"color",type:"vec4"}])}},{"gl-shader":208}],134:[function(t,e,r){"use strict";function n(t){var e=t.getParameter(t.FRAMEBUFFER_BINDING),r=t.getParameter(t.RENDERBUFFER_BINDING),n=t.getParameter(t.TEXTURE_BINDING_2D);return[e,r,n]}function i(t,e){t.bindFramebuffer(t.FRAMEBUFFER,e[0]),t.bindRenderbuffer(t.RENDERBUFFER,e[1]),t.bindTexture(t.TEXTURE_2D,e[2])}function o(t,e){var r=t.getParameter(e.MAX_COLOR_ATTACHMENTS_WEBGL);y=new Array(r+1);for(var n=0;r>=n;++n){for(var i=new Array(r),o=0;n>o;++o)i[o]=t.COLOR_ATTACHMENT0+o;for(var o=n;r>o;++o)i[o]=t.NONE;y[n]=i}}function a(t){switch(t){case d:throw new Error("gl-fbo: Framebuffer unsupported");case m:throw new Error("gl-fbo: Framebuffer incomplete attachment");case g:throw new Error("gl-fbo: Framebuffer incomplete dimensions");case v:throw new Error("gl-fbo: Framebuffer incomplete missing attachment");default:throw new Error("gl-fbo: Framebuffer failed for unspecified reason")}}function s(t,e,r,n,i,o){if(!n)return null;var a=p(t,e,r,i,n);return a.magFilter=t.NEAREST,a.minFilter=t.NEAREST,a.mipSamples=1,a.bind(),t.framebufferTexture2D(t.FRAMEBUFFER,o,t.TEXTURE_2D,a.handle,0),a}function l(t,e,r,n,i){var o=t.createRenderbuffer();return t.bindRenderbuffer(t.RENDERBUFFER,o),t.renderbufferStorage(t.RENDERBUFFER,n,e,r),t.framebufferRenderbuffer(t.FRAMEBUFFER,i,t.RENDERBUFFER,o),o}function u(t){var e=n(t.gl),r=t.gl,o=t.handle=r.createFramebuffer(),u=t._shape[0],c=t._shape[1],h=t.color.length,f=t._ext,p=t._useStencil,d=t._useDepth,m=t._colorType;r.bindFramebuffer(r.FRAMEBUFFER,o);for(var g=0;h>g;++g)t.color[g]=s(r,u,c,m,r.RGBA,r.COLOR_ATTACHMENT0+g);0===h?(t._color_rb=l(r,u,c,r.RGBA4,r.COLOR_ATTACHMENT0),f&&f.drawBuffersWEBGL(y[0])):h>1&&f.drawBuffersWEBGL(y[h]);var v=r.getExtension("WEBGL_depth_texture");v?p?t.depth=s(r,u,c,v.UNSIGNED_INT_24_8_WEBGL,r.DEPTH_STENCIL,r.DEPTH_STENCIL_ATTACHMENT):d&&(t.depth=s(r,u,c,r.UNSIGNED_SHORT,r.DEPTH_COMPONENT,r.DEPTH_ATTACHMENT)):d&&p?t._depth_rb=l(r,u,c,r.DEPTH_STENCIL,r.DEPTH_STENCIL_ATTACHMENT):d?t._depth_rb=l(r,u,c,r.DEPTH_COMPONENT16,r.DEPTH_ATTACHMENT):p&&(t._depth_rb=l(r,u,c,r.STENCIL_INDEX,r.STENCIL_ATTACHMENT));var b=r.checkFramebufferStatus(r.FRAMEBUFFER);if(b!==r.FRAMEBUFFER_COMPLETE){t._destroyed=!0,r.bindFramebuffer(r.FRAMEBUFFER,null),r.deleteFramebuffer(t.handle),t.handle=null,t.depth&&(t.depth.dispose(),t.depth=null),t._depth_rb&&(r.deleteRenderbuffer(t._depth_rb),t._depth_rb=null);for(var g=0;g<t.color.length;++g)t.color[g].dispose(),t.color[g]=null;t._color_rb&&(r.deleteRenderbuffer(t._color_rb),t._color_rb=null),i(r,e),a(b)}i(r,e)}function c(t,e,r,n,i,o,a,s){this.gl=t,this._shape=[0|e,0|r],this._destroyed=!1,this._ext=s,this.color=new Array(i);for(var l=0;i>l;++l)this.color[l]=null;this._color_rb=null,this.depth=null,this._depth_rb=null,this._colorType=n,this._useDepth=o,this._useStencil=a;var c=this,h=[0|e,0|r];Object.defineProperties(h,{0:{get:function(){return c._shape[0]},set:function(t){return c.width=t}},1:{get:function(){return c._shape[1]},set:function(t){return c.height=t}}}),this._shapeVector=h,u(this)}function h(t,e,r){if(t._destroyed)throw new Error("gl-fbo: Can't resize destroyed FBO");if(t._shape[0]!==e||t._shape[1]!==r){var o=t.gl,s=o.getParameter(o.MAX_RENDERBUFFER_SIZE);if(0>e||e>s||0>r||r>s)throw new Error("gl-fbo: Can't resize FBO, invalid dimensions");t._shape[0]=e,t._shape[1]=r;for(var l=n(o),u=0;u<t.color.length;++u)t.color[u].shape=t._shape;t._color_rb&&(o.bindRenderbuffer(o.RENDERBUFFER,t._color_rb),o.renderbufferStorage(o.RENDERBUFFER,o.RGBA4,t._shape[0],t._shape[1])),t.depth&&(t.depth.shape=t._shape),t._depth_rb&&(o.bindRenderbuffer(o.RENDERBUFFER,t._depth_rb),t._useDepth&&t._useStencil?o.renderbufferStorage(o.RENDERBUFFER,o.DEPTH_STENCIL,t._shape[0],t._shape[1]):t._useDepth?o.renderbufferStorage(o.RENDERBUFFER,o.DEPTH_COMPONENT16,t._shape[0],t._shape[1]):t._useStencil&&o.renderbufferStorage(o.RENDERBUFFER,o.STENCIL_INDEX,t._shape[0],t._shape[1])),o.bindFramebuffer(o.FRAMEBUFFER,t.handle);var c=o.checkFramebufferStatus(o.FRAMEBUFFER);c!==o.FRAMEBUFFER_COMPLETE&&(t.dispose(),i(o,l),a(c)),i(o,l)}}function f(t,e,r,n){d||(d=t.FRAMEBUFFER_UNSUPPORTED,m=t.FRAMEBUFFER_INCOMPLETE_ATTACHMENT,g=t.FRAMEBUFFER_INCOMPLETE_DIMENSIONS,v=t.FRAMEBUFFER_INCOMPLETE_MISSING_ATTACHMENT);var i=t.getExtension("WEBGL_draw_buffers");if(!y&&i&&o(t,i),Array.isArray(e)&&(n=r,r=0|e[1],e=0|e[0]),"number"!=typeof e)throw new Error("gl-fbo: Missing shape parameter");var a=t.getParameter(t.MAX_RENDERBUFFER_SIZE);if(0>e||e>a||0>r||r>a)throw new Error("gl-fbo: Parameters are too large for FBO");n=n||{};var s=1;if("color"in n){if(s=Math.max(0|n.color,0),0>s)throw new Error("gl-fbo: Must specify a nonnegative number of colors");if(s>1){if(!i)throw new Error("gl-fbo: Multiple draw buffer extension not supported");if(s>t.getParameter(i.MAX_COLOR_ATTACHMENTS_WEBGL))throw new Error("gl-fbo: Context does not support "+s+" draw buffers");
}}var l=t.UNSIGNED_BYTE,u=t.getExtension("OES_texture_float");if(n.float&&s>0){if(!u)throw new Error("gl-fbo: Context does not support floating point textures");l=t.FLOAT}else n.preferFloat&&s>0&&u&&(l=t.FLOAT);var h=!0;"depth"in n&&(h=!!n.depth);var f=!1;return"stencil"in n&&(f=!!n.stencil),new c(t,e,r,l,s,h,f,i)}var p=t("gl-texture2d");e.exports=f;var d,m,g,v,y=null,b=c.prototype;Object.defineProperties(b,{shape:{get:function(){return this._destroyed?[0,0]:this._shapeVector},set:function(t){if(Array.isArray(t)||(t=[0|t,0|t]),2!==t.length)throw new Error("gl-fbo: Shape vector must be length 2");var e=0|t[0],r=0|t[1];return h(this,e,r),[e,r]},enumerable:!1},width:{get:function(){return this._destroyed?0:this._shape[0]},set:function(t){return t=0|t,h(this,t,this._shape[1]),t},enumerable:!1},height:{get:function(){return this._destroyed?0:this._shape[1]},set:function(t){return t=0|t,h(this,this._shape[0],t),t},enumerable:!1}}),b.bind=function(){if(!this._destroyed){var t=this.gl;t.bindFramebuffer(t.FRAMEBUFFER,this.handle),t.viewport(0,0,this._shape[0],this._shape[1])}},b.dispose=function(){if(!this._destroyed){this._destroyed=!0;var t=this.gl;t.deleteFramebuffer(this.handle),this.handle=null,this.depth&&(this.depth.dispose(),this.depth=null),this._depth_rb&&(t.deleteRenderbuffer(this._depth_rb),this._depth_rb=null);for(var e=0;e<this.color.length;++e)this.color[e].dispose(),this.color[e]=null;this._color_rb&&(t.deleteRenderbuffer(this._color_rb),this._color_rb=null)}}},{"gl-texture2d":233}],135:[function(t,e,r){r.lineVertex="precision mediump float;\n#define GLSLIFY 1\n\nfloat inverse_1_0(float m) {\n  return 1.0 / m;\n}\n\nmat2 inverse_1_0(mat2 m) {\n  return mat2(m[1][1],-m[0][1],\n             -m[1][0], m[0][0]) / (m[0][0]*m[1][1] - m[0][1]*m[1][0]);\n}\n\nmat3 inverse_1_0(mat3 m) {\n  float a00 = m[0][0], a01 = m[0][1], a02 = m[0][2];\n  float a10 = m[1][0], a11 = m[1][1], a12 = m[1][2];\n  float a20 = m[2][0], a21 = m[2][1], a22 = m[2][2];\n\n  float b01 = a22 * a11 - a12 * a21;\n  float b11 = -a22 * a10 + a12 * a20;\n  float b21 = a21 * a10 - a11 * a20;\n\n  float det = a00 * b01 + a01 * b11 + a02 * b21;\n\n  return mat3(b01, (-a22 * a01 + a02 * a21), (a12 * a01 - a02 * a11),\n              b11, (a22 * a00 - a02 * a20), (-a12 * a00 + a02 * a10),\n              b21, (-a21 * a00 + a01 * a20), (a11 * a00 - a01 * a10)) / det;\n}\n\nmat4 inverse_1_0(mat4 m) {\n  float\n      a00 = m[0][0], a01 = m[0][1], a02 = m[0][2], a03 = m[0][3],\n      a10 = m[1][0], a11 = m[1][1], a12 = m[1][2], a13 = m[1][3],\n      a20 = m[2][0], a21 = m[2][1], a22 = m[2][2], a23 = m[2][3],\n      a30 = m[3][0], a31 = m[3][1], a32 = m[3][2], a33 = m[3][3],\n\n      b00 = a00 * a11 - a01 * a10,\n      b01 = a00 * a12 - a02 * a10,\n      b02 = a00 * a13 - a03 * a10,\n      b03 = a01 * a12 - a02 * a11,\n      b04 = a01 * a13 - a03 * a11,\n      b05 = a02 * a13 - a03 * a12,\n      b06 = a20 * a31 - a21 * a30,\n      b07 = a20 * a32 - a22 * a30,\n      b08 = a20 * a33 - a23 * a30,\n      b09 = a21 * a32 - a22 * a31,\n      b10 = a21 * a33 - a23 * a31,\n      b11 = a22 * a33 - a23 * a32,\n\n      det = b00 * b11 - b01 * b10 + b02 * b09 + b03 * b08 - b04 * b07 + b05 * b06;\n\n  return mat4(\n      a11 * b11 - a12 * b10 + a13 * b09,\n      a02 * b10 - a01 * b11 - a03 * b09,\n      a31 * b05 - a32 * b04 + a33 * b03,\n      a22 * b04 - a21 * b05 - a23 * b03,\n      a12 * b08 - a10 * b11 - a13 * b07,\n      a00 * b11 - a02 * b08 + a03 * b07,\n      a32 * b02 - a30 * b05 - a33 * b01,\n      a20 * b05 - a22 * b02 + a23 * b01,\n      a10 * b10 - a11 * b08 + a13 * b06,\n      a01 * b08 - a00 * b10 - a03 * b06,\n      a30 * b04 - a31 * b02 + a33 * b00,\n      a21 * b02 - a20 * b04 - a23 * b00,\n      a11 * b07 - a10 * b09 - a12 * b06,\n      a00 * b09 - a01 * b07 + a02 * b06,\n      a31 * b01 - a30 * b03 - a32 * b00,\n      a20 * b03 - a21 * b01 + a22 * b00) / det;\n}\n\n\n\nattribute vec2 a, d;\n\nuniform mat3 matrix;\nuniform vec2 screenShape;\nuniform float width;\n\nvarying vec2 direction;\n\nvoid main() {\n  vec2 dir = (matrix * vec3(d, 0)).xy;\n  vec3 base = matrix * vec3(a, 1);\n  vec2 n = 0.5 * width *\n    normalize(screenShape.yx * vec2(dir.y, -dir.x)) / screenShape.xy;\n  vec2 tangent = normalize(screenShape.xy * dir);\n  if(dir.x < 0.0 || (dir.x == 0.0 && dir.y < 0.0)) {\n    direction = -tangent;\n  } else {\n    direction = tangent;\n  }\n  gl_Position = vec4(base.xy/base.z + n, 0, 1);\n}\n",r.lineFragment="precision mediump float;\n#define GLSLIFY 1\n\nuniform vec4 color;\nuniform vec2 screenShape;\nuniform sampler2D dashPattern;\nuniform float dashLength;\n\nvarying vec2 direction;\n\nvoid main() {\n  float t = fract(dot(direction, gl_FragCoord.xy) / dashLength);\n  vec4 pcolor = color * texture2D(dashPattern, vec2(t, 0.0)).r;\n  gl_FragColor = vec4(pcolor.rgb * pcolor.a, pcolor.a);\n}\n",r.mitreVertex="precision mediump float;\n#define GLSLIFY 1\n\nattribute vec2 p;\n\nuniform mat3  matrix;\nuniform vec2 screenShape;\nuniform float radius;\n\nvoid main() {\n  vec3 pp = matrix * vec3(p, 1);\n  gl_Position  = vec4(pp.xy, 0, pp.z);\n  gl_PointSize = radius;\n}\n",r.mitreFragment="precision mediump float;\n#define GLSLIFY 1\n\nuniform vec4 color;\n\nvoid main() {\n  if(length(gl_PointCoord.xy - 0.5) > 0.25) {\n    discard;\n  }\n  gl_FragColor = vec4(color.rgb, color.a);\n}\n",r.pickVertex="precision mediump float;\n#define GLSLIFY 1\n\nattribute vec2 a, d;\nattribute vec4 pick0, pick1;\n\nuniform mat3 matrix;\nuniform vec2 screenShape;\nuniform float width;\n\nvarying vec4 pickA, pickB;\n\nfloat inverse_1_0(float m) {\n  return 1.0 / m;\n}\n\nmat2 inverse_1_0(mat2 m) {\n  return mat2(m[1][1],-m[0][1],\n             -m[1][0], m[0][0]) / (m[0][0]*m[1][1] - m[0][1]*m[1][0]);\n}\n\nmat3 inverse_1_0(mat3 m) {\n  float a00 = m[0][0], a01 = m[0][1], a02 = m[0][2];\n  float a10 = m[1][0], a11 = m[1][1], a12 = m[1][2];\n  float a20 = m[2][0], a21 = m[2][1], a22 = m[2][2];\n\n  float b01 = a22 * a11 - a12 * a21;\n  float b11 = -a22 * a10 + a12 * a20;\n  float b21 = a21 * a10 - a11 * a20;\n\n  float det = a00 * b01 + a01 * b11 + a02 * b21;\n\n  return mat3(b01, (-a22 * a01 + a02 * a21), (a12 * a01 - a02 * a11),\n              b11, (a22 * a00 - a02 * a20), (-a12 * a00 + a02 * a10),\n              b21, (-a21 * a00 + a01 * a20), (a11 * a00 - a01 * a10)) / det;\n}\n\nmat4 inverse_1_0(mat4 m) {\n  float\n      a00 = m[0][0], a01 = m[0][1], a02 = m[0][2], a03 = m[0][3],\n      a10 = m[1][0], a11 = m[1][1], a12 = m[1][2], a13 = m[1][3],\n      a20 = m[2][0], a21 = m[2][1], a22 = m[2][2], a23 = m[2][3],\n      a30 = m[3][0], a31 = m[3][1], a32 = m[3][2], a33 = m[3][3],\n\n      b00 = a00 * a11 - a01 * a10,\n      b01 = a00 * a12 - a02 * a10,\n      b02 = a00 * a13 - a03 * a10,\n      b03 = a01 * a12 - a02 * a11,\n      b04 = a01 * a13 - a03 * a11,\n      b05 = a02 * a13 - a03 * a12,\n      b06 = a20 * a31 - a21 * a30,\n      b07 = a20 * a32 - a22 * a30,\n      b08 = a20 * a33 - a23 * a30,\n      b09 = a21 * a32 - a22 * a31,\n      b10 = a21 * a33 - a23 * a31,\n      b11 = a22 * a33 - a23 * a32,\n\n      det = b00 * b11 - b01 * b10 + b02 * b09 + b03 * b08 - b04 * b07 + b05 * b06;\n\n  return mat4(\n      a11 * b11 - a12 * b10 + a13 * b09,\n      a02 * b10 - a01 * b11 - a03 * b09,\n      a31 * b05 - a32 * b04 + a33 * b03,\n      a22 * b04 - a21 * b05 - a23 * b03,\n      a12 * b08 - a10 * b11 - a13 * b07,\n      a00 * b11 - a02 * b08 + a03 * b07,\n      a32 * b02 - a30 * b05 - a33 * b01,\n      a20 * b05 - a22 * b02 + a23 * b01,\n      a10 * b10 - a11 * b08 + a13 * b06,\n      a01 * b08 - a00 * b10 - a03 * b06,\n      a30 * b04 - a31 * b02 + a33 * b00,\n      a21 * b02 - a20 * b04 - a23 * b00,\n      a11 * b07 - a10 * b09 - a12 * b06,\n      a00 * b09 - a01 * b07 + a02 * b06,\n      a31 * b01 - a30 * b03 - a32 * b00,\n      a20 * b03 - a21 * b01 + a22 * b00) / det;\n}\n\n\n\nvoid main() {\n  vec3 base = matrix * vec3(a, 1);\n  vec2 n = width *\n    normalize(screenShape.yx * vec2(d.y, -d.x)) / screenShape.xy;\n  gl_Position = vec4(base.xy/base.z + n, 0, 1);\n  pickA = pick0;\n  pickB = pick1;\n}\n",r.pickFragment="precision mediump float;\n#define GLSLIFY 1\n\nuniform vec4 pickOffset;\n\nvarying vec4 pickA, pickB;\n\nvoid main() {\n  vec4 fragId = vec4(pickA.xyz, 0.0);\n  if(pickB.w > pickA.w) {\n    fragId.xyz = pickB.xyz;\n  }\n\n  fragId += pickOffset;\n\n  fragId.y += floor(fragId.x / 256.0);\n  fragId.x -= floor(fragId.x / 256.0) * 256.0;\n\n  fragId.z += floor(fragId.y / 256.0);\n  fragId.y -= floor(fragId.y / 256.0) * 256.0;\n\n  fragId.w += floor(fragId.z / 256.0);\n  fragId.z -= floor(fragId.z / 256.0) * 256.0;\n\n  gl_FragColor = fragId / 255.0;\n}\n",r.fillVertex="precision mediump float;\n#define GLSLIFY 1\n\nattribute vec2 a, d;\n\nuniform mat3 matrix;\nuniform vec2 projectAxis;\nuniform float projectValue;\nuniform float depth;\n\nvoid main() {\n  vec3 base = matrix * vec3(a, 1);\n  vec2 p = base.xy / base.z;\n  if(d.y < 0.0 || (d.y == 0.0 && d.x < 0.0)) {\n    if(dot(p, projectAxis) < projectValue) {\n      p = p * (1.0 - abs(projectAxis)) + projectAxis * projectValue;\n    }\n  }\n  gl_Position = vec4(p, depth, 1);\n}\n",r.fillFragment="precision mediump float;\n#define GLSLIFY 1\n\nuniform vec4 color;\n\nvoid main() {\n  gl_FragColor = vec4(color.rgb * color.a, color.a);\n}\n"},{}],136:[function(t,e,r){"use strict";function n(t,e,r,n,i,o,a,s){this.plot=t,this.dashPattern=e,this.lineBuffer=r,this.pickBuffer=n,this.lineShader=i,this.mitreShader=o,this.fillShader=a,this.pickShader=s,this.usingDashes=!1,this.bounds=[1/0,1/0,-(1/0),-(1/0)],this.width=1,this.color=[0,0,1,1],this.fill=[!1,!1,!1,!1],this.fillColor=[[0,0,0,1],[0,0,0,1],[0,0,0,1],[0,0,0,1]],this.data=null,this.numPoints=0,this.vertCount=0,this.pickOffset=0,this.lodBuffer=[]}function i(t){return t.map(function(t){return t.slice()})}function o(t,e){var r=t.gl,i=s(r),o=s(r),u=l(r,[1,1]),c=a(r,h.lineVertex,h.lineFragment),f=a(r,h.mitreVertex,h.mitreFragment),p=a(r,h.fillVertex,h.fillFragment),d=a(r,h.pickVertex,h.pickFragment),m=new n(t,u,i,o,c,f,p,d);return t.addObject(m),m.update(e),m}e.exports=o;var a=t("gl-shader"),s=t("gl-buffer"),l=t("gl-texture2d"),u=t("ndarray"),c=t("typedarray-pool"),h=t("./lib/shaders"),f=n.prototype;f.draw=function(){var t=[1,0,0,0,1,0,0,0,1],e=[0,0],r=[1,0],n=[-1,0],i=[0,1],o=[0,-1];return function(){var a=this.plot,s=this.color,l=this.width,u=(this.numPoints,this.bounds),c=this.vertCount;if(c){var h=a.gl,f=a.viewBox,p=a.dataBox,d=a.pixelRatio,m=u[2]-u[0],g=u[3]-u[1],v=p[2]-p[0],y=p[3]-p[1],b=f[2]-f[0],x=f[3]-f[1];t[0]=2*m/v,t[4]=2*g/y,t[6]=2*(u[0]-p[0])/v-1,t[7]=2*(u[1]-p[1])/y-1,e[0]=b,e[1]=x;var _=this.lineBuffer;_.bind();var w=this.fill;if(w[0]||w[1]||w[2]||w[3]){var M=this.fillShader;M.bind();var k=M.uniforms;k.matrix=t,k.depth=a.nextDepthValue();var A=M.attributes;A.a.pointer(h.FLOAT,!1,16,0),A.d.pointer(h.FLOAT,!1,16,8),h.depthMask(!0),h.enable(h.DEPTH_TEST);var T=this.fillColor;w[0]&&(k.color=T[0],k.projectAxis=n,k.projectValue=1,h.drawArrays(h.TRIANGLES,0,c)),w[1]&&(k.color=T[1],k.projectAxis=o,k.projectValue=1,h.drawArrays(h.TRIANGLES,0,c)),w[2]&&(k.color=T[2],k.projectAxis=r,k.projectValue=1,h.drawArrays(h.TRIANGLES,0,c)),w[3]&&(k.color=T[3],k.projectAxis=i,k.projectValue=1,h.drawArrays(h.TRIANGLES,0,c)),h.depthMask(!1),h.disable(h.DEPTH_TEST)}var E=this.lineShader;E.bind();var S=E.uniforms;S.matrix=t,S.color=s,S.width=l*d,S.screenShape=e,S.dashPattern=this.dashPattern.bind(),S.dashLength=this.dashLength*d;var L=E.attributes;if(L.a.pointer(h.FLOAT,!1,16,0),L.d.pointer(h.FLOAT,!1,16,8),h.drawArrays(h.TRIANGLES,0,c),l>2&&!this.usingDashes){var z=this.mitreShader;z.bind();var I=z.uniforms;I.matrix=t,I.color=s,I.screenShape=e,I.radius=l*d,z.attributes.p.pointer(h.FLOAT,!1,48,0),h.drawArrays(h.POINTS,0,c/3|0)}}}}(),f.drawPick=function(){var t=[1,0,0,0,1,0,0,0,1],e=[0,0],r=[0,0,0,0];return function(n){var i=this.plot,o=this.pickShader,a=this.lineBuffer,s=this.pickBuffer,l=this.width,u=this.numPoints,c=this.bounds,h=this.vertCount,f=i.gl,p=i.viewBox,d=i.dataBox,m=i.pickPixelRatio,g=c[2]-c[0],v=c[3]-c[1],y=d[2]-d[0],b=d[3]-d[1],x=p[2]-p[0],_=p[3]-p[1];if(this.pickOffset=n,!h)return n+u;t[0]=2*g/y,t[4]=2*v/b,t[6]=2*(c[0]-d[0])/y-1,t[7]=2*(c[1]-d[1])/b-1,e[0]=x,e[1]=_,r[0]=255&n,r[1]=n>>>8&255,r[2]=n>>>16&255,r[3]=n>>>24,o.bind();var w=o.uniforms;w.matrix=t,w.width=l*m,w.pickOffset=r,w.screenShape=e;var M=o.attributes;return a.bind(),M.a.pointer(f.FLOAT,!1,16,0),M.d.pointer(f.FLOAT,!1,16,8),s.bind(),M.pick0.pointer(f.UNSIGNED_BYTE,!1,8,0),M.pick1.pointer(f.UNSIGNED_BYTE,!1,8,4),f.drawArrays(f.TRIANGLES,0,h),n+u}}(),f.pick=function(t,e,r){var n=this.pickOffset,i=this.numPoints;if(n>r||r>=n+i)return null;var o=r-n,a=this.data;return{object:this,pointId:o,dataCoord:[a[2*o],a[2*o+1]]}},f.update=function(t){t=t||{};var e=this.plot.gl;!!t.connectGaps;this.color=(t.color||[0,0,1,1]).slice(),this.width=+(t.width||1),this.fill=(t.fill||[!1,!1,!1,!1]).slice(),this.fillColor=i(t.fillColor||[[0,0,0,1],[0,0,0,1],[0,0,0,1],[0,0,0,1]]);for(var r=t.dashes||[1],n=0,o=0;o<r.length;++o)n+=r[o];for(var a=c.mallocUint8(n),s=0,h=255,o=0;o<r.length;++o){for(var f=0;f<r[o];++f)a[s++]=h;h^=255}this.dashPattern.dispose(),this.usingDashes=r.length>1,this.dashPattern=l(e,u(a,[n,1,4],[1,0,0])),this.dashPattern.minFilter=e.NEAREST,this.dashPattern.magFilter=e.NEAREST,this.dashLength=n,c.free(a);var p=t.positions;this.data=p;var d=this.bounds;d[0]=d[1]=1/0,d[2]=d[3]=-(1/0);var m=this.numPoints=p.length>>>1;if(0!==m){for(var o=0;m>o;++o){var g=p[2*o],v=p[2*o+1];isNaN(g)||isNaN(v)||(d[0]=Math.min(d[0],g),d[1]=Math.min(d[1],v),d[2]=Math.max(d[2],g),d[3]=Math.max(d[3],v))}d[0]===d[2]&&(d[2]+=1),d[3]===d[1]&&(d[3]+=1);for(var y=c.mallocFloat32(24*(m-1)),b=c.mallocUint32(12*(m-1)),x=y.length,_=b.length,s=m,w=0;s>1;){var M=--s,g=p[2*s],v=p[2*s+1],k=M-1,A=p[2*k],T=p[2*k+1];if(!(isNaN(g)||isNaN(v)||isNaN(A)||isNaN(T))){w+=1,g=(g-d[0])/(d[2]-d[0]),v=(v-d[1])/(d[3]-d[1]),A=(A-d[0])/(d[2]-d[0]),T=(T-d[1])/(d[3]-d[1]);var E=A-g,S=T-v,L=M|1<<24,z=M-1,I=M,P=M-1|1<<24;y[--x]=-S,y[--x]=-E,y[--x]=v,y[--x]=g,b[--_]=L,b[--_]=z,y[--x]=S,y[--x]=E,y[--x]=T,y[--x]=A,b[--_]=I,b[--_]=P,y[--x]=-S,y[--x]=-E,y[--x]=T,y[--x]=A,b[--_]=I,b[--_]=P,y[--x]=S,y[--x]=E,y[--x]=T,y[--x]=A,b[--_]=I,b[--_]=P,y[--x]=-S,y[--x]=-E,y[--x]=v,y[--x]=g,b[--_]=L,b[--_]=z,y[--x]=S,y[--x]=E,y[--x]=v,y[--x]=g,b[--_]=L,b[--_]=z}}this.vertCount=6*w,this.lineBuffer.update(y.subarray(x)),this.pickBuffer.update(b.subarray(_)),c.free(y),c.free(b)}},f.dispose=function(){this.plot.removeObject(this),this.lineBuffer.dispose(),this.pickBuffer.dispose(),this.lineShader.dispose(),this.mitreShader.dispose(),this.fillShader.dispose(),this.pickShader.dispose(),this.dashPattern.dispose()}},{"./lib/shaders":135,"gl-buffer":129,"gl-shader":208,"gl-texture2d":233,ndarray:456,"typedarray-pool":481}],137:[function(t,e,r){var n=t("gl-shader"),i="precision mediump float;\n#define GLSLIFY 1\n\nattribute vec3 position, nextPosition;\nattribute float arcLength, lineWidth;\nattribute vec4 color;\n\nuniform vec2 screenShape;\nuniform float pixelRatio;\nuniform mat4 model, view, projection;\n\nvarying vec4 fragColor;\nvarying vec3 worldPosition;\nvarying float pixelArcLength;\n\nvoid main() {\n  vec4 projected = projection * view * model * vec4(position, 1.0);\n  vec4 tangentClip = projection * view * model * vec4(nextPosition - position, 0.0);\n  vec2 tangent = normalize(screenShape * tangentClip.xy);\n  vec2 offset = 0.5 * pixelRatio * lineWidth * vec2(tangent.y, -tangent.x) / screenShape;\n\n  gl_Position = vec4(projected.xy + projected.w * offset, projected.zw);\n\n  worldPosition = position;\n  pixelArcLength = arcLength;\n  fragColor = color;\n}\n",o="precision mediump float;\n#define GLSLIFY 1\n\nuniform vec3      clipBounds[2];\nuniform sampler2D dashTexture;\nuniform float     dashScale;\nuniform float     opacity;\n\nvarying vec3    worldPosition;\nvarying float   pixelArcLength;\nvarying vec4    fragColor;\n\nvoid main() {\n  if(any(lessThan(worldPosition, clipBounds[0])) || any(greaterThan(worldPosition, clipBounds[1]))) {\n    discard;\n  }\n  float dashWeight = texture2D(dashTexture, vec2(dashScale * pixelArcLength, 0)).r;\n  if(dashWeight < 0.5) {\n    discard;\n  }\n  gl_FragColor = fragColor * opacity;\n}\n",a="precision mediump float;\n#define GLSLIFY 1\n\n#define FLOAT_MAX  1.70141184e38\n#define FLOAT_MIN  1.17549435e-38\n\nlowp vec4 encode_float_1_0(highp float v) {\n  highp float av = abs(v);\n\n  //Handle special cases\n  if(av < FLOAT_MIN) {\n    return vec4(0.0, 0.0, 0.0, 0.0);\n  } else if(v > FLOAT_MAX) {\n    return vec4(127.0, 128.0, 0.0, 0.0) / 255.0;\n  } else if(v < -FLOAT_MAX) {\n    return vec4(255.0, 128.0, 0.0, 0.0) / 255.0;\n  }\n\n  highp vec4 c = vec4(0,0,0,0);\n\n  //Compute exponent and mantissa\n  highp float e = floor(log2(av));\n  highp float m = av * pow(2.0, -e) - 1.0;\n  \n  //Unpack mantissa\n  c[1] = floor(128.0 * m);\n  m -= c[1] / 128.0;\n  c[2] = floor(32768.0 * m);\n  m -= c[2] / 32768.0;\n  c[3] = floor(8388608.0 * m);\n  \n  //Unpack exponent\n  highp float ebias = e + 127.0;\n  c[0] = floor(ebias / 2.0);\n  ebias -= c[0] * 2.0;\n  c[1] += floor(ebias) * 128.0; \n\n  //Unpack sign bit\n  c[0] += 128.0 * step(0.0, -v);\n\n  //Scale back to range\n  return c / 255.0;\n}\n\n\n\nuniform float pickId;\nuniform vec3 clipBounds[2];\n\nvarying vec3 worldPosition;\nvarying float pixelArcLength;\nvarying vec4 fragColor;\n\nvoid main() {\n  if(any(lessThan(worldPosition, clipBounds[0])) || any(greaterThan(worldPosition, clipBounds[1]))) {\n    discard;\n  }\n  gl_FragColor = vec4(pickId/255.0, encode_float_1_0(pixelArcLength).xyz);\n}",s=[{name:"position",type:"vec3"},{name:"nextPosition",type:"vec3"},{name:"arcLength",type:"float"},{name:"lineWidth",type:"float"},{name:"color",type:"vec4"}];r.createShader=function(t){return n(t,i,o,null,s)},r.createPickShader=function(t){return n(t,i,a,null,s)}},{"gl-shader":208}],138:[function(t,e,r){"use strict";function n(t,e){for(var r=0,n=0;3>n;++n){var i=t[n]-e[n];r+=i*i}return Math.sqrt(r)}function i(t){for(var e=[[-1e6,-1e6,-1e6],[1e6,1e6,1e6]],r=0;3>r;++r)e[0][r]=Math.max(t[0][r],e[0][r]),e[1][r]=Math.min(t[1][r],e[1][r]);return e}function o(t,e,r,n){this.arcLength=t,this.position=e,this.index=r,this.dataCoordinate=n}function a(t,e,r,n,i,o){this.gl=t,this.shader=e,this.pickShader=r,this.buffer=n,this.vao=i,this.clipBounds=[[-(1/0),-(1/0),-(1/0)],[1/0,1/0,1/0]],this.points=[],this.arcLength=[],this.vertexCount=0,this.bounds=[[0,0,0],[0,0,0]],this.pickId=0,this.lineWidth=1,this.texture=o,this.dashScale=1,this.opacity=1,this.dirty=!0,this.pixelRatio=1}function s(t){var e=t.gl||t.scene&&t.scene.gl,r=m(e);r.attributes.position.location=0,r.attributes.nextPosition.location=1,r.attributes.arcLength.location=2,r.attributes.lineWidth.location=3,r.attributes.color.location=4;var n=g(e);n.attributes.position.location=0,n.attributes.nextPosition.location=1,n.attributes.arcLength.location=2,n.attributes.lineWidth.location=3,n.attributes.color.location=4;for(var i=l(e),o=u(e,[{buffer:i,size:3,offset:0,stride:48},{buffer:i,size:3,offset:12,stride:48},{buffer:i,size:1,offset:24,stride:48},{buffer:i,size:1,offset:28,stride:48},{buffer:i,size:4,offset:32,stride:48}]),s=p(new Array(1024),[256,1,4]),h=0;1024>h;++h)s.data[h]=255;var f=c(e,s);f.wrap=e.REPEAT;var d=new a(e,r,n,i,o,f);return d.update(t),d}e.exports=s;var l=t("gl-buffer"),u=t("gl-vao"),c=t("gl-texture2d"),h=t("glsl-read-float"),f=t("binary-search-bounds"),p=t("ndarray"),d=t("./lib/shaders"),m=d.createShader,g=d.createPickShader,v=[1,0,0,0,0,1,0,0,0,0,1,0,0,0,0,1],y=a.prototype;y.isTransparent=function(){return this.opacity<1},y.isOpaque=function(){return this.opacity>=1},y.pickSlots=1,y.setPickBase=function(t){this.pickId=t},y.drawTransparent=y.draw=function(t){var e=this.gl,r=this.shader,n=this.vao;r.bind(),r.uniforms={model:t.model||v,view:t.view||v,projection:t.projection||v,clipBounds:i(this.clipBounds),dashTexture:this.texture.bind(),dashScale:this.dashScale/this.arcLength[this.arcLength.length-1],opacity:this.opacity,screenShape:[e.drawingBufferWidth,e.drawingBufferHeight],pixelRatio:this.pixelRatio},n.bind(),n.draw(e.TRIANGLE_STRIP,this.vertexCount)},y.drawPick=function(t){var e=this.gl,r=this.pickShader,n=this.vao;r.bind(),r.uniforms={model:t.model||v,view:t.view||v,projection:t.projection||v,pickId:this.pickId,clipBounds:i(this.clipBounds),screenShape:[e.drawingBufferWidth,e.drawingBufferHeight],pixelRatio:this.pixelRatio},n.bind(),n.draw(e.TRIANGLE_STRIP,this.vertexCount)},y.update=function(t){var e,r;this.dirty=!0;var i=!!t.connectGaps;"dashScale"in t&&(this.dashScale=t.dashScale),"opacity"in t&&(this.opacity=+t.opacity);var o=t.position||t.positions;if(o){var a=t.color||t.colors||[0,0,0,1],s=t.lineWidth||1,l=[],u=[],c=[],h=0,d=0,m=[[1/0,1/0,1/0],[-(1/0),-(1/0),-(1/0)]],g=!1;t:for(e=1;e<o.length;++e){var v=o[e-1],y=o[e];for(u.push(h),c.push(v.slice()),r=0;3>r;++r){if(isNaN(v[r])||isNaN(y[r])||!isFinite(v[r])||!isFinite(y[r])){if(!i&&l.length>0){for(var b=0;24>b;++b)l.push(l[l.length-12]);d+=2,g=!0}continue t}m[0][r]=Math.min(m[0][r],v[r],y[r]),m[1][r]=Math.max(m[1][r],v[r],y[r])}var x,_;Array.isArray(a[0])?(x=a[e-1],_=a[e]):x=_=a,3===x.length&&(x=[x[0],x[1],x[2],1]),3===_.length&&(_=[_[0],_[1],_[2],1]);var w;w=Array.isArray(s)?s[e-1]:s;var M=h;if(h+=n(v,y),g){for(r=0;2>r;++r)l.push(v[0],v[1],v[2],y[0],y[1],y[2],M,w,x[0],x[1],x[2],x[3]);d+=2,g=!1}l.push(v[0],v[1],v[2],y[0],y[1],y[2],M,w,x[0],x[1],x[2],x[3],v[0],v[1],v[2],y[0],y[1],y[2],M,-w,x[0],x[1],x[2],x[3],y[0],y[1],y[2],v[0],v[1],v[2],h,-w,_[0],_[1],_[2],_[3],y[0],y[1],y[2],v[0],v[1],v[2],h,w,_[0],_[1],_[2],_[3]),d+=4}if(this.buffer.update(l),u.push(h),c.push(o[o.length-1].slice()),this.bounds=m,this.vertexCount=d,this.points=c,this.arcLength=u,"dashes"in t){var k=t.dashes,A=k.slice();for(A.unshift(0),e=1;e<A.length;++e)A[e]=A[e-1]+A[e];var T=p(new Array(1024),[256,1,4]);for(e=0;256>e;++e){for(r=0;4>r;++r)T.set(e,0,r,0);1&f.le(A,A[A.length-1]*e/255)?T.set(e,0,0,0):T.set(e,0,0,255)}this.texture.setPixels(T)}}},y.dispose=function(){this.shader.dispose(),this.vao.dispose(),this.buffer.dispose()},y.pick=function(t){if(!t)return null;if(t.id!==this.pickId)return null;var e=h(t.value[0],t.value[1],t.value[2],0),r=f.le(this.arcLength,e);if(0>r)return null;if(r===this.arcLength.length-1)return new o(this.arcLength[this.arcLength.length-1],this.points[this.points.length-1].slice(),r);for(var n=this.points[r],i=this.points[Math.min(r+1,this.points.length-1)],a=(e-this.arcLength[r])/(this.arcLength[r+1]-this.arcLength[r]),s=1-a,l=[0,0,0],u=0;3>u;++u)l[u]=s*n[u]+a*i[u];var c=Math.min(.5>a?r:r+1,this.points.length-1);return new o(e,l,c,this.points[c])}},{"./lib/shaders":137,"binary-search-bounds":139,"gl-buffer":129,"gl-texture2d":233,"gl-vao":237,"glsl-read-float":140,ndarray:456}],139:[function(t,e,r){arguments[4][22][0].apply(r,arguments)},{dup:22}],140:[function(t,e,r){function n(t,e,r,n){return i[0]=n,i[1]=r,i[2]=e,i[3]=t,o[0]}e.exports=n;var i=new Uint8Array(4),o=new Float32Array(i.buffer)},{}],141:[function(t,e,r){function n(t,e){var r=e[0],n=e[1],i=e[2],o=e[3],a=e[4],s=e[5],l=e[6],u=e[7],c=e[8],h=c*a-s*u,f=-c*o+s*l,p=u*o-a*l,d=r*h+n*f+i*p;return d?(d=1/d,t[0]=h*d,t[1]=(-c*n+i*u)*d,t[2]=(s*n-i*a)*d,t[3]=f*d,t[4]=(c*r-i*l)*d,t[5]=(-s*r+i*o)*d,t[6]=p*d,t[7]=(-u*r+n*l)*d,t[8]=(a*r-n*o)*d,t):null}e.exports=n},{}],142:[function(t,e,r){function n(t){var e=new Float32Array(16);return e[0]=t[0],e[1]=t[1],e[2]=t[2],e[3]=t[3],e[4]=t[4],e[5]=t[5],e[6]=t[6],e[7]=t[7],e[8]=t[8],e[9]=t[9],e[10]=t[10],e[11]=t[11],e[12]=t[12],e[13]=t[13],e[14]=t[14],e[15]=t[15],e}e.exports=n},{}],143:[function(t,e,r){function n(){var t=new Float32Array(16);return t[0]=1,t[1]=0,t[2]=0,t[3]=0,t[4]=0,t[5]=1,t[6]=0,t[7]=0,t[8]=0,t[9]=0,t[10]=1,t[11]=0,t[12]=0,t[13]=0,t[14]=0,t[15]=1,t}e.exports=n},{}],144:[function(t,e,r){function n(t){var e=t[0],r=t[1],n=t[2],i=t[3],o=t[4],a=t[5],s=t[6],l=t[7],u=t[8],c=t[9],h=t[10],f=t[11],p=t[12],d=t[13],m=t[14],g=t[15],v=e*a-r*o,y=e*s-n*o,b=e*l-i*o,x=r*s-n*a,_=r*l-i*a,w=n*l-i*s,M=u*d-c*p,k=u*m-h*p,A=u*g-f*p,T=c*m-h*d,E=c*g-f*d,S=h*g-f*m;return v*S-y*E+b*T+x*A-_*k+w*M}e.exports=n},{}],145:[function(t,e,r){function n(t,e){var r=e[0],n=e[1],i=e[2],o=e[3],a=r+r,s=n+n,l=i+i,u=r*a,c=n*a,h=n*s,f=i*a,p=i*s,d=i*l,m=o*a,g=o*s,v=o*l;return t[0]=1-h-d,t[1]=c+v,t[2]=f-g,t[3]=0,t[4]=c-v,t[5]=1-u-d,t[6]=p+m,t[7]=0,t[8]=f+g,t[9]=p-m,t[10]=1-u-h,t[11]=0,t[12]=0,t[13]=0,t[14]=0,t[15]=1,t}e.exports=n},{}],146:[function(t,e,r){function n(t,e,r){var n=e[0],i=e[1],o=e[2],a=e[3],s=n+n,l=i+i,u=o+o,c=n*s,h=n*l,f=n*u,p=i*l,d=i*u,m=o*u,g=a*s,v=a*l,y=a*u;return t[0]=1-(p+m),t[1]=h+y,t[2]=f-v,t[3]=0,t[4]=h-y,t[5]=1-(c+m),t[6]=d+g,t[7]=0,t[8]=f+v,t[9]=d-g,t[10]=1-(c+p),t[11]=0,t[12]=r[0],t[13]=r[1],t[14]=r[2],t[15]=1,t}e.exports=n},{}],147:[function(t,e,r){function n(t){return t[0]=1,t[1]=0,t[2]=0,t[3]=0,t[4]=0,t[5]=1,t[6]=0,t[7]=0,t[8]=0,t[9]=0,t[10]=1,t[11]=0,t[12]=0,t[13]=0,t[14]=0,t[15]=1,t}e.exports=n},{}],148:[function(t,e,r){function n(t,e){var r=e[0],n=e[1],i=e[2],o=e[3],a=e[4],s=e[5],l=e[6],u=e[7],c=e[8],h=e[9],f=e[10],p=e[11],d=e[12],m=e[13],g=e[14],v=e[15],y=r*s-n*a,b=r*l-i*a,x=r*u-o*a,_=n*l-i*s,w=n*u-o*s,M=i*u-o*l,k=c*m-h*d,A=c*g-f*d,T=c*v-p*d,E=h*g-f*m,S=h*v-p*m,L=f*v-p*g,z=y*L-b*S+x*E+_*T-w*A+M*k;return z?(z=1/z,t[0]=(s*L-l*S+u*E)*z,t[1]=(i*S-n*L-o*E)*z,t[2]=(m*M-g*w+v*_)*z,t[3]=(f*w-h*M-p*_)*z,t[4]=(l*T-a*L-u*A)*z,t[5]=(r*L-i*T+o*A)*z,t[6]=(g*x-d*M-v*b)*z,t[7]=(c*M-f*x+p*b)*z,t[8]=(a*S-s*T+u*k)*z,t[9]=(n*T-r*S-o*k)*z,t[10]=(d*w-m*x+v*y)*z,t[11]=(h*x-c*w-p*y)*z,t[12]=(s*A-a*E-l*k)*z,t[13]=(r*E-n*A+i*k)*z,t[14]=(m*b-d*_-g*y)*z,t[15]=(c*_-h*b+f*y)*z,t):null}e.exports=n},{}],149:[function(t,e,r){function n(t,e,r,n){var o,a,s,l,u,c,h,f,p,d,m=e[0],g=e[1],v=e[2],y=n[0],b=n[1],x=n[2],_=r[0],w=r[1],M=r[2];return Math.abs(m-_)<1e-6&&Math.abs(g-w)<1e-6&&Math.abs(v-M)<1e-6?i(t):(h=m-_,f=g-w,p=v-M,d=1/Math.sqrt(h*h+f*f+p*p),h*=d,f*=d,p*=d,o=b*p-x*f,a=x*h-y*p,s=y*f-b*h,d=Math.sqrt(o*o+a*a+s*s),d?(d=1/d,o*=d,a*=d,s*=d):(o=0,a=0,s=0),l=f*s-p*a,u=p*o-h*s,c=h*a-f*o,d=Math.sqrt(l*l+u*u+c*c),d?(d=1/d,l*=d,u*=d,c*=d):(l=0,u=0,c=0),t[0]=o,t[1]=l,t[2]=h,t[3]=0,t[4]=a,t[5]=u,t[6]=f,t[7]=0,t[8]=s,t[9]=c,t[10]=p,t[11]=0,t[12]=-(o*m+a*g+s*v),t[13]=-(l*m+u*g+c*v),t[14]=-(h*m+f*g+p*v),t[15]=1,t)}var i=t("./identity");e.exports=n},{"./identity":147}],150:[function(t,e,r){function n(t,e,r){var n=e[0],i=e[1],o=e[2],a=e[3],s=e[4],l=e[5],u=e[6],c=e[7],h=e[8],f=e[9],p=e[10],d=e[11],m=e[12],g=e[13],v=e[14],y=e[15],b=r[0],x=r[1],_=r[2],w=r[3];return t[0]=b*n+x*s+_*h+w*m,t[1]=b*i+x*l+_*f+w*g,t[2]=b*o+x*u+_*p+w*v,t[3]=b*a+x*c+_*d+w*y,b=r[4],x=r[5],_=r[6],w=r[7],t[4]=b*n+x*s+_*h+w*m,t[5]=b*i+x*l+_*f+w*g,t[6]=b*o+x*u+_*p+w*v,t[7]=b*a+x*c+_*d+w*y,b=r[8],x=r[9],_=r[10],w=r[11],t[8]=b*n+x*s+_*h+w*m,t[9]=b*i+x*l+_*f+w*g,t[10]=b*o+x*u+_*p+w*v,t[11]=b*a+x*c+_*d+w*y,b=r[12],x=r[13],_=r[14],w=r[15],t[12]=b*n+x*s+_*h+w*m,t[13]=b*i+x*l+_*f+w*g,t[14]=b*o+x*u+_*p+w*v,t[15]=b*a+x*c+_*d+w*y,t}e.exports=n},{}],151:[function(t,e,r){function n(t,e,r,n,i){var o=1/Math.tan(e/2),a=1/(n-i);return t[0]=o/r,t[1]=0,t[2]=0,t[3]=0,t[4]=0,t[5]=o,t[6]=0,t[7]=0,t[8]=0,t[9]=0,t[10]=(i+n)*a,t[11]=-1,t[12]=0,t[13]=0,t[14]=2*i*n*a,t[15]=0,t}e.exports=n},{}],152:[function(t,e,r){function n(t,e,r,n){var i,o,a,s,l,u,c,h,f,p,d,m,g,v,y,b,x,_,w,M,k,A,T,E,S=n[0],L=n[1],z=n[2],I=Math.sqrt(S*S+L*L+z*z);return Math.abs(I)<1e-6?null:(I=1/I,S*=I,L*=I,z*=I,i=Math.sin(r),o=Math.cos(r),a=1-o,s=e[0],l=e[1],u=e[2],c=e[3],h=e[4],f=e[5],p=e[6],d=e[7],m=e[8],g=e[9],v=e[10],y=e[11],b=S*S*a+o,x=L*S*a+z*i,_=z*S*a-L*i,w=S*L*a-z*i,M=L*L*a+o,k=z*L*a+S*i,A=S*z*a+L*i,T=L*z*a-S*i,E=z*z*a+o,t[0]=s*b+h*x+m*_,t[1]=l*b+f*x+g*_,t[2]=u*b+p*x+v*_,t[3]=c*b+d*x+y*_,t[4]=s*w+h*M+m*k,t[5]=l*w+f*M+g*k,t[6]=u*w+p*M+v*k,t[7]=c*w+d*M+y*k,t[8]=s*A+h*T+m*E,t[9]=l*A+f*T+g*E,t[10]=u*A+p*T+v*E,t[11]=c*A+d*T+y*E,e!==t&&(t[12]=e[12],t[13]=e[13],t[14]=e[14],t[15]=e[15]),t)}e.exports=n},{}],153:[function(t,e,r){function n(t,e,r){var n=Math.sin(r),i=Math.cos(r),o=e[4],a=e[5],s=e[6],l=e[7],u=e[8],c=e[9],h=e[10],f=e[11];return e!==t&&(t[0]=e[0],t[1]=e[1],t[2]=e[2],t[3]=e[3],t[12]=e[12],t[13]=e[13],t[14]=e[14],t[15]=e[15]),t[4]=o*i+u*n,t[5]=a*i+c*n,t[6]=s*i+h*n,t[7]=l*i+f*n,t[8]=u*i-o*n,t[9]=c*i-a*n,t[10]=h*i-s*n,t[11]=f*i-l*n,t}e.exports=n},{}],154:[function(t,e,r){function n(t,e,r){var n=Math.sin(r),i=Math.cos(r),o=e[0],a=e[1],s=e[2],l=e[3],u=e[8],c=e[9],h=e[10],f=e[11];return e!==t&&(t[4]=e[4],t[5]=e[5],t[6]=e[6],t[7]=e[7],t[12]=e[12],t[13]=e[13],t[14]=e[14],t[15]=e[15]),t[0]=o*i-u*n,t[1]=a*i-c*n,t[2]=s*i-h*n,t[3]=l*i-f*n,t[8]=o*n+u*i,t[9]=a*n+c*i,t[10]=s*n+h*i,t[11]=l*n+f*i,t}e.exports=n},{}],155:[function(t,e,r){function n(t,e,r){var n=Math.sin(r),i=Math.cos(r),o=e[0],a=e[1],s=e[2],l=e[3],u=e[4],c=e[5],h=e[6],f=e[7];return e!==t&&(t[8]=e[8],t[9]=e[9],t[10]=e[10],t[11]=e[11],t[12]=e[12],t[13]=e[13],t[14]=e[14],t[15]=e[15]),t[0]=o*i+u*n,t[1]=a*i+c*n,t[2]=s*i+h*n,t[3]=l*i+f*n,t[4]=u*i-o*n,t[5]=c*i-a*n,t[6]=h*i-s*n,t[7]=f*i-l*n,t}e.exports=n},{}],156:[function(t,e,r){function n(t,e,r){var n=r[0],i=r[1],o=r[2];return t[0]=e[0]*n,t[1]=e[1]*n,t[2]=e[2]*n,t[3]=e[3]*n,t[4]=e[4]*i,t[5]=e[5]*i,t[6]=e[6]*i,t[7]=e[7]*i,t[8]=e[8]*o,t[9]=e[9]*o,t[10]=e[10]*o,t[11]=e[11]*o,t[12]=e[12],t[13]=e[13],t[14]=e[14],t[15]=e[15],t}e.exports=n},{}],157:[function(t,e,r){function n(t,e,r){var n,i,o,a,s,l,u,c,h,f,p,d,m=r[0],g=r[1],v=r[2];return e===t?(t[12]=e[0]*m+e[4]*g+e[8]*v+e[12],t[13]=e[1]*m+e[5]*g+e[9]*v+e[13],t[14]=e[2]*m+e[6]*g+e[10]*v+e[14],t[15]=e[3]*m+e[7]*g+e[11]*v+e[15]):(n=e[0],i=e[1],o=e[2],a=e[3],s=e[4],l=e[5],u=e[6],c=e[7],h=e[8],f=e[9],p=e[10],d=e[11],t[0]=n,t[1]=i,t[2]=o,t[3]=a,t[4]=s,t[5]=l,t[6]=u,t[7]=c,t[8]=h,t[9]=f,t[10]=p,t[11]=d,t[12]=n*m+s*g+h*v+e[12],t[13]=i*m+l*g+f*v+e[13],t[14]=o*m+u*g+p*v+e[14],t[15]=a*m+c*g+d*v+e[15]),t}e.exports=n},{}],158:[function(t,e,r){function n(t,e){if(t===e){var r=e[1],n=e[2],i=e[3],o=e[6],a=e[7],s=e[11];t[1]=e[4],t[2]=e[8],t[3]=e[12],t[4]=r,t[6]=e[9],t[7]=e[13],t[8]=n,t[9]=o,t[11]=e[14],t[12]=i,t[13]=a,t[14]=s}else t[0]=e[0],t[1]=e[4],t[2]=e[8],t[3]=e[12],t[4]=e[1],t[5]=e[5],t[6]=e[9],t[7]=e[13],t[8]=e[2],t[9]=e[6],t[10]=e[10],t[11]=e[14],t[12]=e[3],t[13]=e[7],t[14]=e[11],t[15]=e[15];return t}e.exports=n},{}],159:[function(t,e,r){"use strict";function n(t,e){for(var r=[0,0,0,0],n=0;4>n;++n)for(var i=0;4>i;++i)r[i]+=t[4*n+i]*e[n];return r}function i(t,e,r,i,o){for(var a=n(i,n(r,n(e,[t[0],t[1],t[2],1]))),s=0;3>s;++s)a[s]/=a[3];return[.5*o[0]*(1+a[0]),.5*o[1]*(1-a[1])]}function o(t,e){if(2===t.length){for(var r=0,n=0,i=0;2>i;++i)r+=Math.pow(e[i]-t[0][i],2),n+=Math.pow(e[i]-t[1][i],2);return r=Math.sqrt(r),n=Math.sqrt(n),1e-6>r+n?[1,0]:[n/(r+n),r/(n+r)]}if(3===t.length){var o=[0,0];return u(t[0],t[1],t[2],e,o),l(t,o)}return[]}function a(t,e){for(var r=[0,0,0],n=0;n<t.length;++n)for(var i=t[n],o=e[n],a=0;3>a;++a)r[a]+=o*i[a];return r}function s(t,e,r,n,s,l){if(1===t.length)return[0,t[0].slice()];for(var u=new Array(t.length),c=0;c<t.length;++c)u[c]=i(t[c],r,n,s,l);for(var h=0,f=1/0,c=0;c<u.length;++c){for(var p=0,d=0;2>d;++d)p+=Math.pow(u[c][d]-e[d],2);f>p&&(f=p,h=c)}for(var m=o(u,e),g=0,c=0;3>c;++c){if(m[c]<-.001||m[c]>1.0001)return null;g+=m[c]}return Math.abs(g-1)>.001?null:[h,a(t,m),m]}var l=t("barycentric"),u=t("polytope-closest-point/lib/closest_point_2d.js");e.exports=s},{barycentric:162,"polytope-closest-point/lib/closest_point_2d.js":164}],160:[function(t,e,r){var n="precision mediump float;\n#define GLSLIFY 1\n\nattribute vec3 position, normal;\nattribute vec4 color;\nattribute vec2 uv;\n\nuniform mat4 model\n           , view\n           , projection;\nuniform vec3 eyePosition\n           , lightPosition;\n\nvarying vec3 f_normal\n           , f_lightDirection\n           , f_eyeDirection\n           , f_data;\nvarying vec4 f_color;\nvarying vec2 f_uv;\n\nvoid main() {\n  vec4 m_position  = model * vec4(position, 1.0);\n  vec4 t_position  = view * m_position;\n  gl_Position      = projection * t_position;\n  f_color          = color;\n  f_normal         = normal;\n  f_data           = position;\n  f_eyeDirection   = eyePosition   - position;\n  f_lightDirection = lightPosition - position;\n  f_uv             = uv;\n}",i="precision mediump float;\n#define GLSLIFY 1\n\nfloat beckmannDistribution_2_0(float x, float roughness) {\n  float NdotH = max(x, 0.0001);\n  float cos2Alpha = NdotH * NdotH;\n  float tan2Alpha = (cos2Alpha - 1.0) / cos2Alpha;\n  float roughness2 = roughness * roughness;\n  float denom = 3.141592653589793 * roughness2 * cos2Alpha * cos2Alpha;\n  return exp(tan2Alpha / roughness2) / denom;\n}\n\n\n\nfloat cookTorranceSpecular_1_1(\n  vec3 lightDirection,\n  vec3 viewDirection,\n  vec3 surfaceNormal,\n  float roughness,\n  float fresnel) {\n\n  float VdotN = max(dot(viewDirection, surfaceNormal), 0.0);\n  float LdotN = max(dot(lightDirection, surfaceNormal), 0.0);\n\n  //Half angle vector\n  vec3 H = normalize(lightDirection + viewDirection);\n\n  //Geometric term\n  float NdotH = max(dot(surfaceNormal, H), 0.0);\n  float VdotH = max(dot(viewDirection, H), 0.000001);\n  float LdotH = max(dot(lightDirection, H), 0.000001);\n  float G1 = (2.0 * NdotH * VdotN) / VdotH;\n  float G2 = (2.0 * NdotH * LdotN) / LdotH;\n  float G = min(1.0, min(G1, G2));\n  \n  //Distribution term\n  float D = beckmannDistribution_2_0(NdotH, roughness);\n\n  //Fresnel term\n  float F = pow(1.0 - VdotN, fresnel);\n\n  //Multiply terms and done\n  return  G * F * D / max(3.14159265 * VdotN, 0.000001);\n}\n\n\n\nuniform vec3 clipBounds[2];\nuniform float roughness\n            , fresnel\n            , kambient\n            , kdiffuse\n            , kspecular\n            , opacity;\nuniform sampler2D texture;\n\nvarying vec3 f_normal\n           , f_lightDirection\n           , f_eyeDirection\n           , f_data;\nvarying vec4 f_color;\nvarying vec2 f_uv;\n\nvoid main() {\n  if(any(lessThan(f_data, clipBounds[0])) || \n     any(greaterThan(f_data, clipBounds[1]))) {\n    discard;\n  }\n\n  vec3 N = normalize(f_normal);\n  vec3 L = normalize(f_lightDirection);\n  vec3 V = normalize(f_eyeDirection);\n  \n  if(!gl_FrontFacing) {\n    N = -N;\n  }\n\n  float specular = cookTorranceSpecular_1_1(L, V, N, roughness, fresnel);\n  float diffuse  = min(kambient + kdiffuse * max(dot(N, L), 0.0), 1.0);\n\n  vec4 surfaceColor = f_color * texture2D(texture, f_uv);\n  vec4 litColor = surfaceColor.a * vec4(diffuse * surfaceColor.rgb + kspecular * vec3(1,1,1) * specular,  1.0);\n\n  gl_FragColor = litColor * opacity;\n}",o="precision mediump float;\n#define GLSLIFY 1\n\nattribute vec3 position;\nattribute vec4 color;\nattribute vec2 uv;\n\nuniform mat4 model, view, projection;\n\nvarying vec4 f_color;\nvarying vec3 f_data;\nvarying vec2 f_uv;\n\nvoid main() {\n  gl_Position = projection * view * model * vec4(position, 1.0);\n  f_color = color;\n  f_data  = position;\n  f_uv    = uv;\n}",a="precision mediump float;\n#define GLSLIFY 1\n\nuniform vec3 clipBounds[2];\nuniform sampler2D texture;\nuniform float opacity;\n\nvarying vec4 f_color;\nvarying vec3 f_data;\nvarying vec2 f_uv;\n\nvoid main() {\n  if(any(lessThan(f_data, clipBounds[0])) || \n     any(greaterThan(f_data, clipBounds[1]))) {\n    discard;\n  }\n\n  gl_FragColor = f_color * texture2D(texture, f_uv) * opacity;\n}",s="precision mediump float;\n#define GLSLIFY 1\n\nattribute vec3 position;\nattribute vec4 color;\nattribute vec2 uv;\nattribute float pointSize;\n\nuniform mat4 model, view, projection;\nuniform vec3 clipBounds[2];\n\nvarying vec4 f_color;\nvarying vec2 f_uv;\n\nvoid main() {\n  if(any(lessThan(position, clipBounds[0])) || \n     any(greaterThan(position, clipBounds[1]))) {\n    gl_Position = vec4(0,0,0,0);\n  } else {\n    gl_Position = projection * view * model * vec4(position, 1.0);\n  }\n  gl_PointSize = pointSize;\n  f_color = color;\n  f_uv = uv;\n}",l="precision mediump float;\n#define GLSLIFY 1\n\nuniform sampler2D texture;\nuniform float opacity;\n\nvarying vec4 f_color;\nvarying vec2 f_uv;\n\nvoid main() {\n  vec2 pointR = gl_PointCoord.xy - vec2(0.5,0.5);\n  if(dot(pointR, pointR) > 0.25) {\n    discard;\n  }\n  gl_FragColor = f_color * texture2D(texture, f_uv) * opacity;\n}",u="precision mediump float;\n#define GLSLIFY 1\n\nattribute vec3 position;\nattribute vec4 id;\n\nuniform mat4 model, view, projection;\n\nvarying vec3 f_position;\nvarying vec4 f_id;\n\nvoid main() {\n  gl_Position = projection * view * model * vec4(position, 1.0);\n  f_id        = id;\n  f_position  = position;\n}",c="precision mediump float;\n#define GLSLIFY 1\n\nuniform vec3  clipBounds[2];\nuniform float pickId;\n\nvarying vec3 f_position;\nvarying vec4 f_id;\n\nvoid main() {\n  if(any(lessThan(f_position, clipBounds[0])) || \n     any(greaterThan(f_position, clipBounds[1]))) {\n    discard;\n  }\n  gl_FragColor = vec4(pickId, f_id.xyz);\n}",h="precision mediump float;\n#define GLSLIFY 1\n\nattribute vec3  position;\nattribute float pointSize;\nattribute vec4  id;\n\nuniform mat4 model, view, projection;\nuniform vec3 clipBounds[2];\n\nvarying vec3 f_position;\nvarying vec4 f_id;\n\nvoid main() {\n  if(any(lessThan(position, clipBounds[0])) || \n     any(greaterThan(position, clipBounds[1]))) {\n    gl_Position = vec4(0,0,0,0);\n  } else {\n    gl_Position  = projection * view * model * vec4(position, 1.0);\n    gl_PointSize = pointSize;\n  }\n  f_id         = id;\n  f_position   = position;\n}",f="precision mediump float;\n#define GLSLIFY 1\n\nattribute vec3 position;\n\nuniform mat4 model, view, projection;\n\nvoid main() {\n  gl_Position = projection * view * model * vec4(position, 1.0);\n}",p="precision mediump float;\n#define GLSLIFY 1\n\nuniform vec3 contourColor;\n\nvoid main() {\n  gl_FragColor = vec4(contourColor,1);\n}\n";
[truncated: 1,352,913 more chars]
