# Supplementary material for: GIANT: galaxy-based tool for interactive analysis of transcriptomic data
Source: Sci Rep. 2020 Nov 16;10:19835. doi: 10.1038/s41598-020-76769-w (PMC7670435; doi:10.1038/s41598-020-76769-w)
Supplement: Supplementary file 2 — Supplementary Information. [file 41598_2020_76769_MOESM2_ESM.zip › Tools_InputOutput_Parameters/MicroArray_workflow/Step2-Normalization/Outputs/APT_normalize_NormalizedData_69.tabular]

Conditions	GSM1131307_3502_19490_fastedM5_MoGene1_1ST.CEL	GSM1131306_3502_19489_fastedM4_MoGene1_1ST.CEL	GSM1131305_3502_19488_fastedM3_MoGene1_1ST.CEL	GSM1131304_3502_19487_fastedM2_MoGene1_1ST.CEL	GSM1131303_3502_19486_fastedM1_MoGene1_1ST.CEL	GSM1131302_3502_19485_fastedL5_MoGene1_1ST.CEL	GSM1131301_3502_19484_fastedL4_MoGene1_1ST.CEL	GSM1131300_3502_19483_fastedL3_MoGene1_1ST.CEL	GSM1131299_3502_19482_fastedL2_MoGene1_1ST.CEL	GSM1131298_3502_19481_fastedL1_MoGene1_1ST.CEL	GSM1131297_3502_19480_fastedF5_MoGene1_1ST.CEL	GSM1131296_3502_19479_fastedF4_MoGene1_1ST.CEL	GSM1131295_3502_19478_fastedF3_MoGene1_1ST.CEL	GSM1131294_3502_19477_fastedF2_MoGene1_1ST.CEL	GSM1131293_3502_19476_fastedF1_MoGene1_1ST.CEL	GSM1131292_3502_19475_fedM5_MoGene1_1ST.CEL	GSM1131291_3502_19474_fedM4_MoGene1_1ST.CEL	GSM1131290_3502_19473_fedM3_MoGene1_1ST.CEL	GSM1131289_3502_19472_fedM2_MoGene1_1ST.CEL	GSM1131288_3502_19471_fedM1_MoGene1_1ST.CEL	GSM1131287_3502_19470_fedL5_MoGene1_1ST.CEL	GSM1131286_3502_19469_fedL4_MoGene1_1ST.CEL	GSM1131285_3502_19468_fedL3_MoGene1_1ST.CEL	GSM1131284_3502_19467_fedL2_MoGene1_1ST.CEL	GSM1131283_3502_19466_fedL1_MoGene1_1ST.CEL	GSM1131282_3502_19465_fedF5_MoGene1_1ST.CEL	GSM1131281_3502_19464_fedF4_MoGene1_1ST.CEL	GSM1131280_3502_19463_fedF3_MoGene1_1ST.CEL	GSM1131279_3502_19462_fedF2_MoGene1_1ST.CEL	GSM1131278_3502_19461_fedF1_MoGene1_1ST.CEL
Cep72	5.2677	4.82535	4.8689	4.87636	4.80456	5.04127	5.21238	4.98981	5.17535	5.35311	5.90542	6.2502	6.06106	6.03484	5.8962	5.28328	4.70104	5.00348	4.99035	4.93863	5.23132	5.46471	5.55378	5.58054	5.33125	5.92123	5.98774	5.84982	6.13562	5.79442
Unc93b1	9.43211	7.01053	6.83096	6.63709	7.0844	9.25737	9.05748	9.14034	9.0983	9.05883	10.7106	10.5076	10.2589	10.4491	10.4969	7.10572	7.05715	6.99454	7.33832	7.11397	9.7751	9.96121	9.77173	9.77977	9.47205	10.4454	10.4642	10.2048	10.3944	10.344
n-R5s217	4.31575	4.78391	4.27124	4.63971	4.34909	4.29171	4.21979	4.57049	4.7211	4.33975	4.10845	4.16047	4.28599	4.30372	4.33085	4.57785	4.71065	4.40446	4.48468	4.44205	4.54664	4.36536	4.39047	4.57694	4.53336	4.56957	4.24367	4.35658	4.14826	4.32256
Gm28388	4.59768	4.45489	4.25779	4.39512	4.28476	4.56144	4.21125	4.39444	4.31193	4.77214	4.22061	4.07747	4.17861	4.35104	3.96071	4.34895	4.65536	4.47686	4.78819	4.31598	4.24779	4.32379	4.39457	3.99504	4.33571	4.40679	3.98049	4.18478	4.16639	4.16515
C920025E04Rik	5.58908	4.90179	4.42893	4.62101	3.86156	6.83034	6.80567	7.04013	6.61298	6.75367	5.23079	4.93831	5.3547	5.37335	5.50497	4.42379	4.45674	4.70368	4.55554	4.14262	7.0976	7.97076	7.23555	6.80435	7.3407	5.81648	5.36201	5.28329	5.56514	4.71314
Fdxr	5.28563	5.49369	5.29303	5.19986	5.26715	7.05797	7.21128	7.38293	6.94376	7.51382	5.28089	5.33941	5.14042	5.09821	5.22125	5.21375	5.04118	5.46236	5.05699	5.31033	7.05526	7.15202	6.95787	6.97918	7.04597	5.25819	5.31349	5.36192	5.48893	5.41385
Cep76	7.73157	8.30612	8.27206	8.1815	8.08842	7.14001	7.14075	7.22765	6.98567	7.03715	6.84225	7.25254	6.71279	6.69354	6.98429	7.8898	8.30292	8.10768	8.0441	8.05704	7.31083	6.83268	7.31411	7.13444	7.17886	6.92951	6.63956	6.72883	6.92847	6.91781
Uba1	13.3534	13.4016	13.5793	13.5202	13.4002	13.4841	13.4612	13.4647	13.552	13.5451	13.3757	13.3607	13.2295	13.5485	13.3821	13.5045	13.3863	13.6276	13.3693	13.4516	13.5609	13.5518	13.7335	13.7014	13.6431	13.723	13.6206	13.596	13.8369	13.7473
Cep78	7.72738	8.07124	7.93328	7.77589	7.80048	7.31696	6.94767	7.04153	7.40406	7.2425	7.80524	7.9857	7.90354	7.84316	7.89462	8.16906	8.0196	7.81602	7.99195	7.97384	6.97469	6.24082	6.84899	6.66618	6.88205	7.8063	8.24717	8.2553	8.1785	8.03659
Uba2	11.1703	11.3025	11.5058	11.1476	11.3294	10.1518	10.1855	10.1008	9.9382	10.0826	10.642	10.5111	10.3313	10.3663	10.3875	11.3825	11.2002	11.2891	11.2354	11.2999	10.1729	9.92522	10.2292	10.1506	9.95672	11.0001	10.6946	11.0736	10.9617	10.9947
Spo11	4.18618	3.96928	4.20146	3.87095	4.20446	4.01415	3.97601	4.13518	4.05035	4.27817	3.6606	3.78763	3.65839	3.94984	3.67195	4.21527	4.06177	4.16552	4.10587	3.86349	4.04493	4.39034	3.89099	4.07094	3.99895	3.8664	4.15384	3.76075	3.76609	3.7536
Uba3	12.3033	12.5495	12.6093	12.5125	12.3583	12.0756	12.1312	12.0386	11.9792	12.0576	11.5414	11.6029	11.2547	11.1581	11.1022	12.81	12.545	12.6863	12.5603	12.7865	12.1241	11.337	12.1653	11.9783	12.0993	11.8011	11.6576	11.9057	11.9832	11.775
Dmpk	13.186	13.501	13.5069	13.5626	13.6662	9.19747	8.75924	8.82877	8.87048	9.0003	10.7551	9.51985	10.6936	10.6324	9.76844	14.2243	14.2209	14.4238	14.3146	14.362	9.33554	9.48732	9.3373	8.93488	9.40599	12.4996	12.5491	12.3493	12.4088	12.4793
1700084C06Rik	4.58112	4.5455	4.71787	4.40105	4.10614	4.50886	4.31161	4.46691	4.14636	5.19252	4.45839	4.43871	3.92179	4.23356	4.58031	4.56209	4.46004	4.05961	4.17765	4.31217	4.75624	4.42673	4.2995	4.30068	3.94578	4.22004	4.08788	4.34464	4.19404	4.02575
Uba5	8.8384	9.08302	8.94881	9.08898	8.97421	9.96187	9.91779	9.70723	9.64759	10.0949	9.24261	8.88965	8.81912	8.99329	9.01907	9.1798	8.84039	9.21813	8.93312	9.318	10.1696	9.60875	10.2151	9.88339	9.94691	9.75292	9.80935	9.57235	9.95413	9.94948
Fubp1	11.8323	11.4768	11.3582	11.327	11.2591	11.3639	11.7103	11.0922	11.1666	11.3808	12.1714	12.2868	11.7028	11.5945	11.9859	10.7047	10.7685	10.8039	10.5842	10.9961	11.2232	10.1782	11.3883	11.2254	11.2408	11.7228	11.8558	11.9381	11.8233	11.7124
Uba6	9.22133	9.03444	9.12801	9.26561	8.83275	9.45552	9.20849	9.1594	9.27967	9.27739	9.86142	9.74971	9.39539	9.72056	9.60816	9.56589	9.57222	9.61293	9.48824	9.61605	9.12788	8.41731	9.44216	9.1122	9.23785	9.8161	9.62054	9.88711	9.95692	9.71254
2010003K11Rik	4.14715	4.3176	4.1201	4.05511	4.56224	8.18127	8.87177	8.46898	8.57767	7.82685	5.46313	5.74728	5.51484	5.14249	5.40223	4.52694	4.53513	4.62534	4.58413	4.87903	6.76068	6.90795	6.97722	6.22916	6.9006	6.54835	6.33136	6.66823	7.09636	6.53325
Aven	8.67631	9.23081	8.75433	8.96429	8.8739	8.96131	9.40777	9.12769	8.66985	9.3252	7.32287	7.14744	7.06388	7.19949	7.27601	9.60301	9.00252	8.96967	9.26286	9.24985	9.0188	9.07875	8.87372	8.70693	8.61362	7.47105	6.89144	7.59823	7.37641	7.37351
Uba7	8.07463	5.50491	5.95685	5.88508	6.21006	6.91974	6.36459	6.52272	6.56323	6.59433	8.65818	8.82495	8.62923	8.56867	9.33198	6.3277	6.72654	5.90846	6.50577	6.39665	7.96227	8.30455	7.83964	8.10763	7.50741	9.0763	8.87302	9.08296	9.28391	8.98398
Esr1	8.92776	9.34479	9.70814	9.56301	9.6202	9.76308	9.12992	9.4576	9.20566	9.53409	10.1441	9.37155	9.72329	9.66657	9.38993	11.2167	11.0677	10.7302	10.8871	10.9942	9.46696	9.81519	9.35647	9.56941	9.38441	10.8478	10.3605	11.1019	10.601	9.86832
Fubp3	9.26749	9.36049	9.29685	9.33215	9.31639	10.2267	10.0983	10.0227	10.3455	10.2723	10.0363	9.91199	9.83264	9.74993	9.68188	9.1476	9.1331	9.34051	9.01852	9.23711	10.0296	9.40354	10.2215	10.0329	10.2713	9.72529	9.80999	9.94341	9.89208	9.73667
Gm30289	6.75061	6.98322	7.50588	6.86493	7.16484	7.34267	7.48013	7.266	7.32435	7.49516	7.70251	8.16529	7.73255	7.53006	7.69084	7.41036	7.68198	6.98648	7.16954	7.11862	7.6406	6.97616	7.58724	7.69085	7.90481	6.83669	7.08912	7.12262	7.03252	6.86945
Esr2	3.59325	4.08379	4.2723	3.78812	4.07254	3.8244	3.91362	3.76996	3.71423	3.81907	3.36629	3.51023	3.46655	3.55421	3.4664	3.50012	4.0298	3.31268	3.46674	3.39808	3.48158	3.74205	3.25368	3.57713	3.67594	3.17889	3.26439	3.16874	3.19785	3.56449
Tmprss11a	4.31114	4.44778	4.29603	4.49546	4.3216	4.23002	4.1848	4.42627	4.21151	4.26067	4.11649	4.21785	4.50822	4.33249	4.33515	4.59602	4.36727	4.47048	4.25664	4.19717	3.95483	4.10166	4.28365	4.18734	4.52878	4.49914	4.34802	4.19721	4.04963	4.26083
Tmprss11b	3.96651	4.1337	3.91377	4.3987	4.06379	4.55702	4.44614	4.14674	4.14785	4.7585	3.80197	4.26736	4.20701	4.12213	4.00351	3.8505	4.07471	4.10855	4.26197	3.83669	4.30603	4.20491	4.31469	4.24305	4.21045	3.99326	4.11095	4.02287	3.96605	4.21592
Dpp3	8.16585	8.74227	8.6249	8.57791	8.5102	10.6612	10.6685	10.9833	10.656	10.6653	8.36311	7.85187	7.93335	8.07931	7.96629	8.42345	8.39946	8.09793	8.21411	8.05273	10.6947	10.7287	10.538	10.5317	10.3192	8.87639	8.5694	8.58316	8.88515	8.73072
Tmprss11c	3.82164	3.87459	3.8099	4.38689	4.10051	3.90924	4.06023	3.98628	4.27725	3.9668	3.66727	3.87336	3.77368	3.87661	3.85962	4.00696	4.58499	3.91078	4.47121	4.26389	4.13479	4.01627	3.95694	3.97847	4.30502	4.00368	3.61031	3.93016	3.69421	3.67527
Eprs	13.3522	13.5486	13.472	13.4474	13.2307	11.6615	11.9679	11.7492	11.8177	11.8199	11.092	11.466	10.9463	10.8629	11.0547	13.0479	12.88	13.1151	12.9063	13.1714	11.8111	11.105	11.8516	11.7703	11.7047	10.8006	10.9023	10.6827	11.019	10.9819
Dpp4	9.27739	8.4936	8.23274	8.01857	8.41903	12.9404	12.7726	12.6825	12.6795	12.7342	10.8804	10.2969	10.5169	11.2645	10.4593	8.04747	8.19314	7.72884	7.6789	8.27338	13.1124	12.5545	13.2226	13.3085	13.0845	9.92174	10.4669	9.62359	10.7245	10.4241
Tmprss11d	5.1046	4.84999	4.8135	4.97573	4.79329	4.35057	4.30171	4.15083	4.5141	4.48798	4.17327	4.30133	4.34149	4.32836	4.385	5.0739	4.94799	5.09783	4.78182	4.79571	4.40945	4.45045	4.33545	4.15341	4.34772	4.1297	4.33102	4.12852	4.15992	4.44329
Tmprss11e	4.24531	4.80584	4.65178	4.81724	4.4344	4.40385	4.59107	4.58984	4.74196	4.76079	4.20535	4.07091	4.61642	4.22639	4.45705	4.72776	4.46926	4.58619	4.47867	4.57072	4.43299	4.72782	4.72379	4.62567	4.56123	4.35506	4.54401	4.18841	4.26694	4.55038
Phtf1os	5.25156	4.13538	4.54031	4.06805	4.5937	5.16451	5.19209	5.5503	5.80044	5.47309	5.88163	6.30442	5.33538	6.08528	6.47582	4.4075	4.5386	4.28311	4.66839	4.60797	5.49728	4.57691	5.18406	5.82402	5.0036	5.9263	5.6972	6.43327	5.9232	5.69707
Dpp6	4.85265	5.15638	5.20903	4.99037	4.80114	4.40237	4.31492	4.13804	4.22204	4.37923	4.15777	4.01163	4.17166	4.38836	4.12173	5.97402	5.70451	6.0415	5.60864	5.73104	4.16066	4.20514	4.23006	4.19072	4.42868	4.20264	4.70875	4.18077	4.42546	4.63069
Tmprss11f	4.34522	4.15675	3.99544	4.11817	3.95756	4.27708	4.63279	4.22223	4.41628	4.22936	3.90817	4.03231	3.90386	4.00829	4.08117	4.02426	4.20049	4.29972	4.01927	4.03026	4.12465	4.13956	3.90821	4.05183	4.16293	4.14957	4.12446	3.69008	3.88126	4.17065
Dpp7	8.59269	8.56314	8.85027	8.78289	8.86052	9.95526	9.92562	9.82008	9.74229	10.2407	8.89223	8.8839	8.7219	8.92373	8.67186	8.41583	8.63837	8.3084	8.58522	8.40615	10.3079	10.1288	10.3367	10.414	10.1805	8.80288	8.64541	8.37379	8.97864	8.64431
Tmprss11g	4.43438	4.41772	4.58048	4.53101	4.26809	4.20184	4.51127	4.36269	4.5449	4.37276	4.04181	3.98752	4.22125	4.21153	4.12458	4.33012	4.36828	4.56085	4.54907	4.39669	4.24963	4.33858	4.27125	4.41211	4.5611	3.98071	4.20181	4.02381	3.94939	4.24574
Wwc1	4.12288	4.40992	4.22881	4.12166	4.21457	9.68024	9.62857	10.1579	9.86093	9.9022	4.79859	4.96868	5.11187	4.97278	4.92963	4.314	4.29444	4.31025	4.14912	4.18731	9.96016	10.1431	10.1106	10.0169	10.0608	4.85863	5.14941	5.59796	4.90129	4.80788
Dpp8	13.232	13.3263	13.4658	13.424	13.2788	11.8967	12.0636	11.8277	11.6779	11.8209	12.154	12.0924	11.742	12.081	12.065	13.542	13.5531	13.6049	13.4839	13.6455	11.6597	11.3589	11.8583	11.7043	11.6459	12.0718	11.7958	11.9618	12.0478	11.8964
Wwc2	7.6952	7.82144	7.7041	7.75505	7.70617	8.81754	8.73491	9.05446	8.95563	8.95175	10.691	10.4811	10.6259	10.4931	10.3174	7.73383	7.97319	8.20616	8.04121	8.22622	8.95429	8.78813	8.61427	8.81378	8.95464	10.7517	10.6177	10.6723	10.5844	10.645
Dpp9	9.03568	9.97855	9.8162	9.70123	9.70822	9.93218	9.79986	9.99779	9.88281	9.80448	8.17736	8.05862	8.13117	7.93117	8.23309	9.7368	9.86335	9.34377	9.64549	9.5933	10.1801	10.3403	10.1376	10.0986	9.86396	8.64024	8.52991	8.59693	8.6947	8.56098
Prdx6-ps2	6.49887	6.36736	6.31644	6.80381	6.40978	7.51453	7.34031	7.83283	7.05991	7.61933	7.08224	6.68766	7.01332	7.28999	7.16967	6.78539	6.79787	6.59447	6.48209	6.57561	7.77811	8.15543	8.30047	7.66546	8.00332	8.09451	7.42575	6.96027	7.92568	7.46546
Srd5a1	4.08167	4.07502	4.25984	4.17073	3.92632	12.0519	12.5003	11.8444	11.8407	12.7535	4.84099	4.44371	4.35206	4.60037	4.55979	4.27094	4.28031	4.39102	4.28794	4.45619	12.6392	12.2015	12.5259	12.7956	12.9055	4.86192	4.8606	5.47712	4.97943	5.13889
Srd5a2	4.55226	4.85045	4.98954	4.30683	4.47758	7.06718	6.75022	6.47722	6.94638	6.74143	4.07215	4.38384	4.44911	4.52867	4.36604	4.36237	4.34453	4.3724	4.53301	4.20422	7.97157	6.99899	7.93926	8.11083	7.97672	4.32173	6.98774	7.69062	4.40883	4.42725
Glt1d1	4.19529	4.16158	4.4438	4.41957	4.08783	11.6661	12.0599	11.7313	12.0118	11.6936	4.27486	4.91951	4.39444	4.13467	4.58148	4.19318	4.47634	4.08493	4.27422	3.91905	10.9259	11.1994	10.4381	10.4101	10.9722	4.11674	3.9375	4.1554	3.885	4.25103
Srd5a3	8.90466	7.77404	7.81542	7.97038	8.19828	10.4587	10.3767	10.3862	10.3183	10.5335	11.0889	10.4393	10.5447	11.0138	10.4914	7.9045	7.73191	8.23397	7.97226	8.25338	10.3696	9.8978	10.396	10.4781	10.6647	11.7151	11.9811	11.5215	11.7121	11.8758
Glcci1	8.0243	8.30307	7.95429	7.54679	7.62793	7.42928	7.23007	6.82467	6.95845	6.97733	8.05729	7.67366	8.16367	8.09006	7.92249	6.95169	7.03811	6.50705	7.11444	6.57637	7.04993	6.4938	7.3118	7.18649	7.08069	8.85527	8.60972	8.42244	8.49552	8.53554
Magea9-ps	3.51425	4.03649	3.66785	3.66665	3.67816	3.78104	3.66469	3.70648	4.16201	3.65492	3.73394	4.03088	3.99079	3.97679	3.91449	3.55405	4.06074	3.86866	3.83971	3.83666	3.89642	3.8999	3.83552	4.06091	4.15862	4.02539	3.69006	3.73713	3.51187	3.68358
Eps8	8.13177	8.30097	8.01001	8.08137	8.51066	7.27284	6.87666	6.89456	7.15992	7.369	11.1239	10.9016	10.6727	11.157	10.7538	7.62818	7.88004	7.70932	8.03105	7.99865	7.01237	7.07801	7.05684	7.39477	6.94683	10.2928	10.757	10.5555	10.549	10.531
Gm26620	4.53433	4.93173	4.73496	4.88547	4.8327	4.81017	4.77672	4.48018	5.04653	4.9094	5.24781	4.8899	4.90947	4.71766	5.11018	4.95774	5.20215	4.64611	5.12942	4.88839	4.91821	4.76738	4.73994	4.93506	4.74738	4.59056	4.63806	4.97302	4.62365	4.76415
Vps25	12.8237	13.0377	12.9346	13.1089	13.1008	13.2268	13.187	13.1632	13.3451	13.5217	13.1268	13.0075	12.7598	12.8788	12.7361	12.9249	13.1108	12.8617	13.1008	12.7883	13.3931	12.74	13.545	13.7897	13.5059	13.4354	13.5344	13.4234	13.5314	13.4983
Emsy	10.4203	10.3436	10.2414	10.4502	10.4889	9.94355	9.99338	9.63516	9.78914	9.7283	10.7796	11.1513	10.762	10.7809	11.0957	10.1428	10.3612	10.0394	10.1384	9.98084	9.55702	8.88333	9.55664	9.66224	9.27856	10.338	10.468	10.3202	10.3494	10.2755
Riiad1	7.38691	7.94925	8.50448	7.72709	7.96582	4.12154	4.33954	4.56425	4.35835	4.74911	5.79952	5.45292	5.87141	5.83299	5.97002	8.34525	8.54976	8.59842	8.13928	8.71025	4.80882	4.62606	4.51602	4.34213	4.80881	5.33387	5.22739	5.33068	4.93951	4.77688
Uspl1	9.67001	9.93046	9.94938	9.68485	10.0192	9.30408	9.66416	8.90106	9.27899	9.09605	8.64732	9.02563	8.281	8.14497	8.66192	10.1514	10.1243	9.81461	9.7683	9.96787	8.46228	7.93482	8.72655	8.60926	8.04028	7.9839	7.69769	8.28046	8.14023	7.90241
Vps28	12.9971	12.9276	12.6644	12.9266	13.1968	12.8507	12.7597	12.8369	12.6042	12.7587	12.1639	12.1007	11.7583	12.0627	11.8242	13.2064	13.3506	13.0453	13.2515	12.8356	13.0694	12.7778	12.8252	13.0467	12.8084	12.4577	12.0812	12.3531	12.5258	12.3034
Vps29	9.57911	10.074	10.1113	9.95868	9.91649	11.124	10.8779	10.914	10.9176	10.8952	10.5134	10.2813	10.3751	10.2764	10.0277	10.3228	10.2467	10.1111	10.0825	10.3947	11.0073	10.134	10.8505	10.9747	11.0622	10.985	11.1055	11.172	11.1256	11.0446
Angel1	6.91385	7.5882	7.39968	7.23952	7.34526	6.52014	6.81824	6.39606	6.59427	6.76388	6.47273	6.15411	6.21034	6.37703	6.40943	7.28556	7.71724	7.38306	7.08695	6.8998	6.44985	6.20693	6.58231	6.61001	6.48822	6.60437	6.84781	6.61584	6.59756	6.59491
Angel2	10.4163	10.3122	10.4254	10.6307	10.1854	9.10708	9.04031	9.08558	8.98189	8.8907	10.1249	9.77533	9.77976	9.85483	9.89575	10.6579	10.4507	10.3911	10.4	10.3885	9.02288	8.35294	8.66772	8.88548	8.80157	9.80097	9.87702	10.0617	9.80297	9.78796
Vmn1r239-ps	3.90976	4.47495	3.89983	3.95446	4.93999	4.30733	4.3144	3.72452	3.63191	4.34356	4.07479	4.48819	4.1698	3.63462	4.56693	3.67572	4.36804	3.80176	4.4028	3.84208	3.58789	4.36777	4.29976	4.17882	4.9503	4.05191	4.13811	3.7599	3.94306	4.28897
Banp	7.83672	6.54833	6.51456	6.50426	7.22142	8.87352	9.36868	8.59147	8.48078	8.324	7.84102	8.69233	7.78022	7.82005	8.22841	7.30271	6.87977	6.9527	6.79505	6.78239	7.78688	7.07411	8.02825	7.67136	7.87715	7.25329	7.2183	7.47481	7.1406	7.32376
Csmd1	5.9497	4.79322	4.5162	4.71992	5.23398	4.5643	4.61049	4.45126	4.64404	4.53804	5.75542	4.41668	4.28811	4.30621	4.19445	4.58867	4.60594	4.46619	4.41604	4.35452	4.31453	4.5919	4.36306	4.38392	4.4539	4.34327	5.11506	4.97798	4.20832	5.06301
Clec1a	7.50013	6.62827	6.71599	6.58378	6.7816	6.70073	6.71566	6.4517	6.791	6.6931	7.88062	8.72794	8.32581	8.03987	8.41429	6.41302	6.67956	6.47959	6.57012	6.83931	6.33566	6.39818	6.30533	6.37742	6.53424	7.58045	7.73052	7.77553	7.60533	7.65193
Csmd2	4.0329	4.16527	4.22627	4.05586	4.09627	4.21603	4.34598	4.4669	4.37835	4.37098	4.0246	3.94711	4.06465	4.161	4.0793	4.23779	4.17311	4.2159	4.18578	4.09165	4.21237	4.31348	4.18568	4.12115	4.14727	4.19589	4.21896	3.87942	4.12215	4.30163
Arl10	5.46848	5.98501	5.38728	5.37565	5.92336	6.77547	6.93254	6.00608	6.71726	6.3251	7.38316	7.33089	7.49423	7.25101	7.37388	5.80264	6.0959	5.72282	5.87721	5.57666	6.54699	5.96763	6.60729	6.82262	6.35266	7.3205	7.43892	7.48176	7.16388	7.34879
Clec1b	6.08517	5.24142	5.16787	5.17242	5.2491	10.0286	10.1777	9.4248	10.0298	9.65056	5.13405	5.27212	5.1571	4.89881	5.18651	4.7281	4.95109	4.61677	5.16538	4.80093	9.13052	8.87998	9.32194	9.16517	9.37298	4.75155	4.54053	4.84318	4.81643	4.8257
BC068281	6.84857	7.15441	7.06702	6.84261	6.83703	6.9512	7.19833	6.70826	6.76108	6.69089	6.50222	6.84727	6.34195	6.46246	6.83381	6.78325	7.1314	7.0479	6.62821	6.7321	6.97399	7.09623	7.47823	6.802	6.86327	6.58052	6.44302	6.21461	6.40227	6.41326
Csmd3	4.13163	4.33037	4.14817	4.25244	4.19021	4.37515	4.39183	4.60101	4.43709	4.1712	3.98368	4.12618	4.27918	4.22657	4.23086	4.1911	4.16316	4.24832	4.31303	4.18756	4.32622	4.58494	4.28687	4.43409	4.57498	4.22125	4.1094	4.12565	4.21381	4.17158
Arl11	4.63027	4.35811	4.44097	4.60025	4.2341	4.42462	4.71768	4.01447	4.80401	4.50511	5.09061	5.45469	5.36217	5.12891	5.07146	4.60165	4.36217	4.50762	4.4253	4.11879	4.75544	4.82791	4.45986	4.56678	4.63239	4.83105	4.92367	5.31579	4.8362	4.57542
AW209491	7.97158	8.61723	8.4938	8.57333	8.37093	8.44266	8.44874	8.08607	8.84283	8.04542	6.55835	6.47147	5.93324	6.24549	6.05732	8.56039	8.16527	8.06063	8.11358	8.40037	8.03521	7.09793	8.17809	7.87405	7.78193	6.16328	5.97351	6.06454	6.40522	6.03866
Gm28975	3.713	4.27179	3.40167	3.62106	4.13696	3.72221	4.05735	3.82122	4.40219	3.82194	3.5116	3.46265	3.98806	3.69173	3.65303	3.51023	3.72853	3.98251	3.67396	3.33873	3.95	3.78639	4.03269	3.81533	3.90377	3.56878	3.65931	3.47498	3.92742	3.62715
Arl14	3.59104	4.62419	4.11734	4.20464	3.7327	4.17163	3.91442	4.23353	4.56704	3.80096	3.96287	4.11545	4.05096	3.86629	3.80991	3.53245	3.77427	4.07649	4.19297	4.27235	3.85133	4.1805	4.17972	3.66281	3.90447	3.49395	3.88089	3.97863	3.85365	3.87199
Arl15	8.1597	8.16911	8.23194	7.74825	8.23496	9.35958	9.59314	9.0761	9.56229	9.42798	9.65364	9.75671	9.94261	9.80841	9.87898	8.2356	8.6098	8.30567	8.52833	8.49629	9.18582	9.07068	9.34812	9.29681	8.99865	9.62898	9.91171	9.96303	9.83672	9.89989
Yipf1	7.94582	7.01796	7.00644	7.4213	7.2556	9.91689	9.88678	9.88189	9.89508	9.72205	8.69637	8.42867	8.62539	8.55785	8.53876	7.1008	7.41969	7.40573	7.70211	6.95389	9.89969	10.2237	9.77184	9.96617	10.0117	9.23516	8.99364	9.00728	8.95987	8.72004
Arl16	5.44824	5.35075	5.18547	5.19707	5.17849	5.83549	6.08577	5.80176	5.84486	5.6956	5.66785	5.97965	5.81887	5.84692	5.81595	5.38781	5.6072	5.33653	5.38843	5.11424	5.88631	5.86261	5.77989	5.58859	5.45855	6.05201	5.61996	6.11619	5.84567	5.82451
Gm26335	5.21226	5.08613	4.47734	4.83161	4.91585	4.53499	4.99828	5.95889	4.78541	5.33557	5.10156	5.64639	5.37512	5.42156	5.52002	5.18151	4.5555	5.14035	4.72819	5.08276	5.15699	5.05885	5.05287	4.67548	4.76791	5.24539	4.99078	5.56284	5.07156	4.79651
Ehhadh	8.87702	8.83829	9.33301	9.42351	8.98565	15.3234	15.8823	15.5842	15.5385	15.227	9.63997	12.3356	10.337	9.69005	11.1918	7.92364	8.31654	8.30744	8.3498	8.03528	14.0665	13.8698	14.2445	14.1566	13.9496	10.6108	9.93014	10.4678	10.7612	10.2812
Yipf2	7.04076	7.33404	7.30616	7.09028	6.9771	9.60998	9.66661	9.62029	9.45785	9.54438	7.93011	7.93871	8.09817	8.2059	8.13799	6.83227	7.4856	6.80306	7.44394	6.74917	9.70306	9.59319	9.04728	9.13994	9.48094	8.43571	8.46704	8.61399	8.417	8.17261
Podxl	7.44046	8.15664	7.47139	8.00408	8.55663	6.55832	6.60444	6.60604	6.54287	6.5621	11.1586	10.8293	9.79099	10.4735	10.8798	8.90729	9.20413	8.70344	9.17207	8.56623	6.57958	6.65956	6.5062	6.78978	6.46073	9.97761	10.1214	10.1326	9.94437	9.98701
Yipf3	11.3643	11.4698	11.3488	11.5152	11.4262	12.3509	12.5153	12.3734	12.4659	12.444	11.9049	11.8229	11.7122	11.7098	11.8517	11.4024	11.4315	11.1154	11.3634	11.0423	12.398	12.1376	12.269	12.3519	12.4022	12.0603	11.7522	11.7998	11.9737	11.8938
Gm26337	4.35476	5.13511	4.41214	4.71193	5.15033	4.32784	4.69214	4.59782	4.55144	4.63711	4.32347	4.55848	4.29226	4.21667	5.84186	4.15857	4.53437	4.68088	5.1388	4.25857	4.52792	4.36928	5.05784	4.60876	5.23453	4.78318	4.11449	4.56966	4.55439	4.09754
Yipf4	8.45617	8.90377	8.96105	8.85461	8.30727	8.89884	9.3498	8.89275	9.0486	8.98075	8.91787	8.84914	8.77754	8.98221	9.30105	8.1663	8.29942	8.21508	8.43656	8.41228	9.09107	9.01561	8.91135	9.05389	9.24437	9.12989	8.49942	8.87209	9.01502	9.01183
Gm26338	5.45386	5.20388	5.20557	5.32632	5.46203	6.47834	5.96955	6.4531	5.96164	6.86235	6.78682	7.05861	6.74097	6.65592	6.72522	5.4601	5.15199	5.73827	5.36634	5.50642	6.04771	7.11113	6.30471	6.34794	6.57668	6.59278	6.34124	6.41107	6.26783	6.45742
Gm813	3.52148	3.5262	3.4099	3.5634	3.53946	3.71751	3.75531	3.77566	3.58278	3.5286	3.4223	3.61113	3.29832	3.51366	3.49601	3.77927	3.51578	3.39891	3.54665	3.62093	3.74136	3.75363	3.62968	3.3966	4.08936	3.45083	3.84322	3.63216	3.4149	3.62075
Yipf5	10.3146	11.3002	11.0597	10.8674	10.6375	12.3152	12.2631	12.0185	12.355	12.3156	10.8695	10.8689	10.7874	10.6708	10.261	10.5531	10.9244	10.7813	10.9898	11.1397	12.3034	11.482	12.3581	12.0899	12.2774	11.3798	12.0815	11.7395	11.2727	11.8346
Gm26339	4.99415	4.54004	4.55114	4.96151	4.75844	4.5791	4.51361	4.7692	4.71717	4.78436	4.55385	4.31483	4.71088	4.56767	4.49086	4.71944	4.50965	4.70169	4.7974	4.72316	4.93631	4.59441	4.51138	4.37576	4.57281	4.47971	4.4712	4.38022	4.51178	4.25936
Yipf6	10.0699	9.866	10.0563	10.1138	9.77804	11.6162	11.3489	11.2751	11.5244	11.4381	10.5751	10.2918	10.0622	10.442	10.1913	10.3468	10.4116	10.3364	10.2315	10.3913	11.4137	10.397	11.4654	11.3512	11.5242	10.6667	10.7992	10.6492	11.0525	10.7942
Nckap1	11.5614	12.0824	11.8854	11.7998	11.8616	12.7006	12.8057	12.7371	12.6287	12.588	13.0478	13.1438	13.0707	13.0768	13.1197	11.7575	11.5947	11.4658	11.4484	11.7068	12.6858	12.495	12.8291	12.8005	12.5863	13.0351	12.8846	13.0696	13.1545	13.0165
Gm815	3.50471	3.71278	3.54682	3.83006	3.66154	3.72982	3.87264	3.80517	3.87732	3.86914	3.60826	3.44067	3.78101	3.72433	3.38401	3.60262	3.72344	3.62206	3.73516	3.5788	3.68707	3.67335	3.69289	3.77565	3.79825	3.60705	3.79405	3.5228	3.57707	3.75941
Yipf7	10.8501	11.3533	11.4945	11.3704	11.3759	4.07805	4.01404	3.96008	4.08835	4.2733	4.18856	4.25358	4.35195	4.25587	4.13194	11.6474	11.4448	11.4748	11.6283	11.6449	4.11981	4.4937	4.04592	3.93059	4.08199	4.05549	4.4803	3.85739	4.2731	4.42711
Zfp874a	8.3882	8.8113	9.08068	8.9845	8.26334	8.21884	8.36831	8.47222	8.21503	8.77251	7.92061	7.91561	7.27594	8.25176	7.45222	8.59786	7.65879	8.0875	7.63735	7.55448	8.68874	7.92464	8.29952	8.48474	7.77695	7.61903	7.58924	7.20362	7.29109	7.12615
Nckap5	5.17188	5.00074	4.99706	5.0492	4.92079	4.6057	4.36427	4.72167	4.80703	4.55872	5.75148	5.77874	5.71873	5.52154	5.54636	4.88402	4.87133	4.96515	4.85766	4.87841	4.63797	4.79562	4.6579	4.38396	4.80673	5.26277	5.33289	5.47605	5.41078	5.41604
Zfp874b	10.567	10.2902	10.6679	10.9084	10.5471	9.36632	8.77606	8.74514	8.19731	8.96936	9.05709	9.39868	9.02621	9.35619	9.21069	10.1241	9.73954	10.0997	9.84057	9.52133	9.07988	8.62179	9.13556	9.23943	8.79698	9.27963	9.07259	8.4344	8.88845	8.30361
Keap1	8.57411	9.24968	9.15522	8.94593	9.08835	8.30068	8.28153	8.72224	8.45042	8.35762	7.01037	7.23584	7.24382	7.20235	7.07809	8.6314	8.753	8.47578	8.57114	8.5669	8.33347	8.21733	8.33907	8.05387	8.28623	7.33433	7.54007	7.27014	7.45763	7.50812
Cradd	6.66315	6.90484	6.77342	6.87391	6.78172	8.57345	8.26878	8.18456	8.01624	7.95907	6.67797	6.65199	6.70708	6.56873	6.52454	7.55365	7.39456	7.21496	7.36804	7.39199	8.12429	8.09195	7.82183	8.07714	8.13432	6.89763	7.03258	7.17746	7.06543	6.62661
Fjx1	4.35658	4.17121	3.87735	4.30558	4.23787	4.01079	4.08988	4.04001	4.10828	3.81974	4.16356	4.48156	4.76115	4.77599	4.43146	3.96525	4.49122	4.20847	4.30824	4.16619	3.91105	4.07261	3.94024	3.96661	3.70607	4.44517	4.91845	4.36069	4.38136	4.5553
Postn	9.88219	7.74159	7.81651	7.64481	8.98924	8.26413	8.38568	7.98246	8.35369	8.40307	13.0203	13.3634	13.2334	13.501	13.6984	8.23329	8.09535	9.30097	8.98399	9.30115	8.12908	7.73428	8.48979	8.69451	8.36699	11.7548	11.9749	11.8003	12.0578	12.1882
Car1	7.42981	7.99337	7.60994	7.98206	7.58115	9.42905	9.25712	10.0664	10.1384	10.2223	10.7801	11.0511	10.2981	10.076	10.1547	8.87919	8.7689	7.57648	8.57937	7.98042	11.0433	11.1477	10.9853	11.8874	11.2434	9.72198	9.44035	9.9752	9.52963	9.93747
Car2	7.77793	8.82649	8.8472	8.69076	8.39369	7.84282	7.6201	8.07391	7.61855	7.84909	6.48405	6.76556	6.41157	6.49659	6.68749	9.27851	9.25023	8.59525	8.78597	8.34992	8.36339	7.92017	8.1297	8.21747	7.77692	6.12048	6.30164	6.60552	5.81226	6.19199
Car3	16.796	16.8257	16.9253	17.0872	16.9033	15.351	15.1372	16.1032	15.9136	16.0522	17.5317	17.6103	17.5221	17.5471	17.8042	17.1429	17.0854	17.059	17.1806	17.0354	17.1252	17.2521	17.2109	17.1162	17.1256	17.6735	17.3111	17.5734	17.5179	17.4149
Gm28390	3.40473	2.8835	2.86851	2.93622	2.6794	2.86755	2.98633	2.84189	3.00364	3.31999	3.09761	2.87325	3.2161	2.98002	2.7593	2.85217	2.96414	2.62994	2.91611	3.0303	2.85985	3.04185	2.98065	2.86358	2.77257	2.7379	2.92741	2.63749	2.69034	2.97065
Gm525	4.74444	4.50215	4.54324	4.80316	4.45455	4.80851	4.87108	4.64294	4.77711	4.61665	5.10414	5.48696	5.54711	5.24015	5.85506	4.92965	4.60468	4.99273	4.98331	4.60664	4.50884	4.81858	4.95686	4.88964	4.93889	5.78295	5.24038	5.54307	5.66437	5.51357
Car4	10.7784	10.6598	10.7814	10.5302	10.9522	5.53175	5.77174	5.5381	5.4906	5.54504	14.8251	15.0825	14.9039	14.9147	15.2398	8.84104	9.49959	9.66114	9.75877	9.48951	5.43096	5.99965	5.58518	5.49953	5.5597	13.1455	13.476	13.5615	13.0041	12.806
n-R5s220	4.21417	3.65914	3.50645	3.68791	4.08014	3.54564	3.32346	3.47547	3.493	3.5873	3.74917	3.70055	3.71411	3.67113	3.39782	4.09094	4.03017	3.6613	4.35674	4.00108	3.68587	3.23645	3.72026	3.44216	3.7167	3.62776	3.62307	3.53305	3.53292	3.73158
Nfe2l1	13.6626	13.8579	13.9129	13.9569	13.5179	11.3776	11.3253	11.2423	11.3991	11.1339	12.3769	12.4176	12.1835	12.3303	12.317	13.5154	13.3701	13.5937	13.4416	13.7579	10.9631	11.1305	11.081	10.8522	11.1605	12.7616	12.5345	12.6645	12.4679	12.3281
Gm527	6.69012	7.04107	7.15726	7.00792	7.21507	6.10249	5.90945	5.82058	5.91176	5.91717	6.94873	6.87778	7.22964	7.30933	6.99128	7.60374	7.44927	7.07799	6.92487	7.20989	5.93061	6.45104	5.96592	6.20922	6.11343	6.69291	7.10511	7.00785	7.10377	7.21196
Car6	4.01677	4.30545	4.11097	4.24393	4.34013	3.94745	4.07843	4.14031	4.3075	4.03406	4.16997	4.26263	4.23854	4.40804	3.81105	4.44484	4.30643	4.27596	4.21328	4.46138	4.04665	4.34059	3.91175	3.844	3.99983	4.11047	4.19035	3.97021	4.17499	3.98199
Nfe2l2	12.0521	12.3682	11.9589	11.9174	11.9713	11.5753	11.2232	11.2611	11.1283	11.1112	11.2023	11.5339	11.2668	11.4684	11.2559	10.6887	11.1669	10.7559	10.9641	10.8149	11.5679	11.464	11.3492	11.1378	11.4905	11.0548	11.2908	10.9714	10.8317	11.0707
Car7	4.69339	4.7857	4.72655	5.37387	5.27398	5.00564	5.0833	4.85083	4.75759	4.89831	5.9051	6.27913	5.55387	5.67437	5.74561	5.67798	5.97418	5.48141	5.82364	5.49742	5.32605	5.17433	4.96404	5.43928	5.08203	6.52545	6.72769	6.52706	6.21332	5.87116
Nfe2l3	5.06552	5.00208	4.97871	5.54674	5.2444	5.49071	5.59919	5.7433	5.37902	5.54942	6.14382	5.7757	5.94575	6.49374	5.78962	5.08682	5.24316	5.22862	5.55055	4.9663	5.30687	5.47598	5.69437	5.5711	5.68978	5.6049	6.02134	5.62604	5.92469	6.16602
Car8	6.82497	7.69453	7.58105	7.40118	7.83895	12.029	11.8475	11.846	11.9237	11.9339	5.75584	5.63427	5.29576	5.478	5.49633	8.56587	8.72415	8.48712	8.39264	8.24749	12.2092	12.1638	12.3695	12.2519	12.2878	5.27361	5.25545	5.11334	5.36297	5.33906
Car9	4.8631	4.90066	5.19092	5.18872	5.07755	3.65102	3.75951	3.82151	3.94397	3.69502	3.66948	3.75388	3.772	3.84669	3.93347	4.97287	5.29398	4.81455	5.36232	4.4821	3.99335	3.91533	3.67722	3.74034	3.96758	3.84921	3.858	3.53387	3.97922	3.76028
Cpn1	3.85558	4.84351	4.71197	4.17012	4.57112	14.928	15.0617	14.9959	14.8615	15.235	4.07715	3.81222	4.008	4.3441	4.28048	4.27918	4.02836	3.63341	4.00041	4.08848	15.5282	15.2414	15.5405	15.7323	15.5958	4.09298	4.65388	4.31978	4.20828	4.22276
Cep83	7.94563	8.49123	8.51004	8.18272	8.46305	7.24339	7.28469	6.83432	6.82006	7.23727	7.4423	7.42814	7.34395	7.43519	7.47649	8.59491	8.49247	8.28286	8.13871	8.43427	7.2463	6.70412	7.39604	7.19927	7.1539	7.11263	7.18745	7.84731	7.19099	7.24604
Cpn2	4.55516	5.40112	5.45282	5.07873	4.91685	9.79376	9.85965	9.81059	9.35754	9.94935	4.36275	5.01531	4.82749	5.09833	4.71171	5.24274	5.45068	5.05321	5.38726	4.89921	9.98643	9.89626	9.79078	10.0442	9.63842	4.62954	4.74817	4.5539	4.6513	4.84398
Zcwpw1	4.97706	4.23048	4.20275	4.48332	4.43659	5.95707	5.85702	5.45207	6.08205	5.64483	5.54506	5.56398	5.19831	5.39441	5.46588	4.52542	4.48529	4.57015	4.30327	4.55714	5.94466	5.79032	6.00077	6.17998	6.06655	5.30309	5.05721	5.05458	5.53557	5.34403
Cars2	8.2294	8.632	8.64767	8.57011	8.61054	8.30803	8.1421	8.31073	8.07935	8.28449	7.66111	7.7056	7.65875	7.6324	7.96123	8.76013	8.85302	8.73839	8.95839	8.63411	8.75352	8.2441	8.61014	8.73435	8.29334	7.97688	7.55006	7.84515	8.29872	7.98789
Zcwpw2	6.68454	7.19059	7.29195	8.14091	7.99726	6.45557	7.3255	6.00257	6.51664	7.20133	6.95151	6.86711	6.19701	6.25877	5.5569	7.45903	7.58392	7.85595	7.64855	7.44648	6.82398	6.76922	7.29512	5.75366	6.86153	7.04703	6.49996	6.95615	7.0376	6.18775
Cep85	9.41669	10.1312	10.0535	9.70638	9.88392	8.75864	8.81909	8.86343	8.75346	8.70164	6.45935	6.37044	6.37976	6.12486	6.36552	9.36546	9.63084	9.12491	9.60734	9.39413	8.67255	8.31615	8.62616	8.72771	8.38287	5.74885	6.15313	6.1578	6.05548	6.24232
5930412G12Rik	4.90548	4.55144	5.06038	5.2945	5.06073	4.75883	5.14939	4.90442	4.95256	5.02788	4.89642	4.59365	4.56593	4.85241	4.9287	4.92672	4.60579	5.40968	5.32788	5.57502	4.65244	5.05343	4.85246	4.67747	4.74352	4.91936	4.67969	4.50358	4.59245	4.86407
Olfr268-ps1	5.18806	5.88901	5.64386	4.81181	5.45199	5.41064	5.60425	6.12314	5.7853	5.644	4.97704	5.09231	5.70918	5.49587	5.23912	5.35939	5.79095	5.28656	5.51371	5.07337	5.15513	6.26225	5.37041	5.21733	5.80931	4.99417	5.34352	5.49109	5.60972	5.6544
Cep89	6.46928	6.3244	6.12443	6.28934	6.30329	6.00541	6.07994	6.05932	6.01982	6.36552	6.63557	6.69912	6.78599	6.47711	6.76746	6.32868	6.22391	6.33762	6.66696	6.32275	5.8402	6.00425	6.1471	6.16732	5.93675	6.40046	6.37214	6.73243	6.59761	6.37118
Csnka2ip	5.67498	6.07482	6.1535	6.11196	5.58129	5.8434	5.82951	5.43564	5.50602	5.56802	5.32202	5.63821	5.70028	5.70994	5.21847	5.92063	5.90411	6.00739	5.83927	5.82328	5.60032	6.14877	5.60541	5.58919	5.59415	5.47447	5.54204	5.43365	5.32957	5.8116
T	3.68031	4.20089	3.93785	3.59938	3.74806	3.91194	4.278	4.08886	4.1035	4.32112	3.38505	3.77171	3.80049	3.82056	3.67041	3.88188	3.72055	3.86345	3.94494	4.20852	4.08004	4.23612	4.14306	3.92951	3.99057	3.69226	3.78494	3.61289	3.53237	4.03991
Ly6g5b	4.12094	3.94942	6.27333	3.79503	3.98338	4.06956	4.05714	3.89034	4.45632	4.46662	4.11297	4.08334	4.02988	3.88922	3.91794	3.75871	3.95201	3.88872	4.27221	3.6479	4.15082	3.67601	3.95383	3.94648	3.89174	3.98926	3.896	4.11435	4.0688	4.0589
Olfr588-ps1	3.14598	3.34506	3.51463	3.32641	3.30927	3.31913	3.58761	3.30409	3.39555	3.37193	3.33243	3.33311	3.79404	3.42593	3.28393	3.42523	3.60347	3.3911	3.33098	3.59048	3.39852	3.80595	3.28096	3.38322	3.39078	3.3803	3.45202	3.21223	3.24587	3.38489
Ly6g5c	4.26756	4.32918	5.1668	4.38506	4.09383	3.95276	4.10032	4.07256	4.0965	4.44024	4.26889	4.51675	4.44321	4.1411	3.94523	4.32589	4.12953	4.39812	4.356	4.16771	4.3035	4.24002	4.29434	4.13336	4.18992	4.00998	4.02736	4.12632	4.14279	4.16412
4930505N22Rik	4.05086	3.90988	4.37288	4.0806	3.95121	3.77739	4.09193	4.16124	4.31959	3.9728	3.73672	3.94388	3.9239	3.88515	4.18506	3.85613	3.76366	3.98148	3.68726	3.67421	4.02163	3.91334	3.83192	3.96428	3.82734	3.70164	3.47304	3.79167	3.85236	3.81207
Rps6ka1	8.32046	7.93165	7.70047	7.09435	7.42963	8.7952	8.03177	8.61012	8.65689	8.68913	7.92866	7.51962	7.40874	7.7655	7.50736	8.11947	8.04036	7.79564	8.06692	7.69865	9.10638	8.8762	9.30609	9.26335	9.42427	7.55454	7.74837	7.86623	7.81761	7.47375
Rps6ka2	12.6502	13.2	13.0626	13.3755	13.1167	5.70631	6.35595	5.66149	5.76623	5.99099	6.88664	6.935	6.71747	6.61259	6.78132	13.871	13.9819	13.7506	13.8363	13.6507	5.97745	5.95595	5.94854	5.66824	5.81602	7.49923	7.67356	7.70671	7.49089	7.42957
Rps6ka3	12.0195	12.3274	12.2651	12.1463	12.3453	9.46439	9.26883	9.16367	9.38558	9.20603	12.7662	12.4832	12.405	12.8753	12.4932	12.8036	12.6999	12.5415	12.561	12.837	9.20741	8.52372	9.23716	9.31158	8.92281	14.3665	14.0364	14.0773	14.218	14.1503
Rps6ka4	6.03209	5.71461	5.99279	6.18623	6.07413	6.02018	5.79018	6.23266	6.20783	6.21125	6.91495	6.65498	6.87983	6.94948	6.70921	6.04534	6.08998	6.2542	6.18855	6.23284	6.32978	6.44312	6.12086	6.38878	5.95577	7.40415	7.24013	7.20126	7.44601	7.33665
Bdnf	3.64885	3.98382	3.96486	3.88967	3.56191	3.70977	4.03171	3.99083	3.97158	4.06919	3.31939	3.49966	3.83383	3.53891	3.73441	3.58937	3.56742	3.743	3.89337	3.59913	3.9997	4.2382	4.07137	4.14941	4.02499	3.7434	3.57213	3.43816	3.59621	3.81501
Olfr364-ps1	4.19258	4.47131	4.83943	4.67266	4.3011	4.4968	4.52177	4.13893	4.35868	4.40882	3.94717	3.92218	4.53412	4.41939	4.36643	4.34642	4.51896	4.54108	4.37043	4.57655	4.51414	4.30632	4.49634	4.50671	4.38939	4.25998	4.66823	4.35724	4.23115	4.50489
Rps6ka5	9.32496	8.32113	8.70564	8.42117	8.14511	6.16182	5.84904	5.91083	5.97209	6.18399	8.41529	8.22163	8.21192	8.06255	7.85935	8.56586	8.59478	8.87353	8.83757	9.12649	6.5161	5.92531	5.89498	6.30587	6.49822	7.78754	8.20966	7.954	7.64907	7.78791
Mmrn1	6.48181	6.7808	6.50228	6.7706	7.35899	4.53598	4.44775	5.15298	4.62726	4.61742	10.2455	6.0784	4.29937	5.77486	4.38316	5.71433	5.46962	4.49832	5.16501	5.26869	4.69836	4.52129	4.90355	4.60991	4.50837	5.93406	7.95617	8.38294	5.29487	7.67037
Rps6ka6	4.49208	4.69339	4.88152	4.59452	4.50609	3.94042	4.41449	4.21758	4.66488	3.80543	3.72094	3.7502	3.97775	3.78794	3.65484	4.67767	4.34899	4.67811	4.8752	4.79152	3.79379	3.95817	4.15997	4.29351	3.91412	3.86774	4.11298	4.10521	3.85286	3.91897
Fastk	12.4192	12.7625	12.8749	12.9917	12.8207	10.973	11.0005	10.8462	10.8184	10.9069	10.1542	10.1163	10.0864	10.1961	10.2953	13.1932	13.2255	13.1029	13.1172	13.0091	10.8063	10.4992	10.7464	10.9001	10.6916	10.9265	10.6611	10.6137	10.9494	10.8591
Mmrn2	8.32046	8.1365	8.12145	8.17979	8.9307	8.27857	8.68553	8.15554	8.36616	8.41661	10.3363	10.693	10.3709	10.6047	10.7387	8.597	8.84822	8.44906	8.85203	8.35624	8.67918	8.35547	8.48216	8.46066	8.38075	10.5052	10.8449	10.4947	10.3506	10.4433
Tram1l1	4.08991	3.92816	4.23981	4.14777	3.89535	3.90317	4.13223	4.06895	3.92576	4.16275	4.03671	3.90933	4.48518	4.06926	4.06741	3.94007	4.16912	4.11614	3.91373	4.19406	4.38037	4.29658	4.39774	4.14039	4.05476	3.99916	4.19328	3.98464	3.91332	4.47201
a	3.93248	4.21503	3.89099	4.08865	3.90944	3.88082	3.66811	3.58851	3.82755	3.75496	4.17737	3.89899	4.04299	4.14908	4.00822	4.08698	3.72121	3.75831	3.92208	3.97566	3.70589	3.8282	3.89505	3.66403	3.97397	3.81134	3.94171	3.75204	3.83213	3.89758
Ept1	9.63444	9.96249	9.82067	9.90062	9.78005	12.2346	11.9912	12.2067	12.2693	12.3383	10.9861	10.8472	10.7018	10.7658	10.5328	9.90325	9.79656	9.93093	9.95088	10.1501	12.4019	11.9867	12.485	12.6197	12.4993	11.066	11.059	11.0486	11.177	11.1187
Ndnl2	5.8317	6.19146	7.05082	6.76484	6.30803	6.0773	6.10456	5.68809	5.82461	5.78148	6.12744	5.62672	5.90093	6.13449	6.49013	5.49621	5.84203	5.67097	5.74156	5.90958	6.27595	5.78721	6.00331	6.35963	6.30588	5.5544	5.74281	6.2353	5.60386	5.88539
Gnat1	3.6372	3.89673	3.56408	3.95315	3.86708	4.86104	5.00835	4.9583	4.78774	4.65059	3.60568	3.77101	3.99829	4.05416	3.47774	3.67766	4.02749	3.96488	3.59084	3.73024	5.7823	5.3788	5.1821	4.85492	4.84494	3.68549	3.52246	3.66954	3.63727	3.72241
Gnat2	5.26957	5.43085	5.18907	5.38125	5.2351	6.30511	5.67692	5.68576	5.9969	6.08527	5.38771	5.25972	5.16602	5.27175	5.33093	5.83393	5.53443	5.68809	5.72881	5.36675	6.12472	6.04204	6.19959	5.94152	6.10735	5.54847	5.60746	5.06213	5.36708	5.76502
Vps35	12.1384	12.4073	12.4381	12.4016	12.3142	12.0716	12.0747	11.9101	11.9995	11.9968	12.1825	12.1845	11.9743	12.213	12.0987	12.3029	12.2629	12.1843	12.1633	12.3898	12.0491	11.6483	12.1365	12.1672	12.0279	12.6175	12.5546	12.3104	12.5363	12.498
Gnat3	4.55111	5.0898	4.11648	4.85106	4.61123	4.66026	5.39423	4.21622	4.69093	4.78544	5.28469	5.75346	5.43869	5.66902	5.32419	4.38841	4.08548	4.71491	4.56242	4.22271	4.38161	4.9688	4.7032	4.63187	5.01003	5.16599	5.18009	4.91608	5.28242	5.24552
Vps36	11.1363	11.4585	11.4506	11.388	11.2543	10.514	10.4402	10.5071	10.2417	10.2818	9.66282	9.66595	9.35518	9.77623	9.63616	11.56	11.3845	11.3961	11.3285	11.4489	10.1988	9.63597	10.3112	10.152	9.9859	9.70332	9.75005	9.8931	9.83212	9.96424
Vps39	10.3269	10.5025	10.2635	10.2796	10.3521	9.62882	9.79019	9.74056	9.86897	9.65479	10.263	10.2749	10.0133	10.1001	10.0695	10.3491	10.4016	10.3175	10.3862	10.2722	9.78512	9.38561	9.68691	9.70341	9.4804	10.0484	10.2413	9.97203	10.0523	10.0946
Mis18bp1	5.35761	4.59996	5.0041	4.68525	4.97519	4.7642	4.8064	5.10042	4.93774	4.75792	5.0808	5.71949	5.22593	5.1215	5.13285	4.75093	4.70071	4.54078	4.86148	4.97014	4.7407	4.67801	4.96076	4.7138	4.8093	5.44866	5.54965	5.62133	5.77695	5.46214
Gosr1	11.2686	11.2876	11.3622	11.4308	11.3557	11.6646	11.7777	11.4301	11.6542	11.5801	11.3666	11.3438	11.2777	11.1855	11.2586	10.8089	10.8717	10.7527	10.814	10.8435	11.5095	10.6802	11.3714	11.3633	11.3935	11.205	11.3025	11.251	11.311	11.362
Gosr2	11.0907	10.8913	11.1333	11.0277	11.0801	11.1238	11.3425	11.3375	11.0011	11.0637	10.4472	10.7553	10.4891	10.3955	10.8036	10.9354	11.1952	11.0893	11.2775	11.1023	11.1802	11.0859	11.1844	11.0426	10.9142	10.7678	10.2791	10.6181	10.7614	10.4892
9330161L09Rik	5.10834	5.60968	5.52178	5.30499	5.36618	4.81248	4.60939	4.93132	4.91982	5.11479	5.02602	4.95251	4.61224	4.99523	4.93594	4.90805	4.93495	4.94668	4.7856	4.77797	4.56437	4.48812	4.61242	4.90108	4.71476	4.66584	4.42791	4.61027	4.58201	4.24521
Mlxip	11.8045	11.9943	11.931	12.0888	11.9258	7.95807	8.34976	7.93162	7.98481	7.91915	10.7855	11.3704	11.0813	11.2337	11.3771	11.5836	11.7207	11.2309	11.4845	11.5293	7.57808	7.63412	7.84221	7.77634	7.38729	9.77976	9.95258	9.94028	9.8376	9.78945
4933416E03Rik	5.38314	5.52836	5.10319	5.72156	5.2824	4.9103	5.15435	5.01289	5.78577	4.40518	4.58421	5.04528	4.5784	4.86949	4.91554	5.22181	5.10325	6.0987	5.83662	5.36758	5.19253	4.75615	5.09097	4.68972	4.98663	4.55777	4.51749	4.63626	4.70476	4.88321
Gm25004	3.65134	3.88364	4.06592	4.10651	3.67112	3.57836	3.85668	3.71015	3.74761	3.63853	3.55908	3.54333	3.65869	3.55392	3.78736	3.63684	3.62572	3.65288	3.64516	3.629	3.81283	3.44874	3.57966	3.64371	3.67476	3.68633	3.4399	3.46952	3.56931	3.54134
Carf	7.10202	7.0952	7.36772	7.05352	7.27337	6.94045	7.39904	6.96827	7.10444	7.14037	7.50361	8.1006	7.82785	7.54185	7.99078	7.15444	7.31758	7.23309	7.159	7.10934	6.7452	6.40487	7.13339	7.08784	6.42907	7.14127	7.24755	7.50307	7.3173	6.85257
Gm26340	5.31614	5.18483	5.70549	5.51993	5.51318	5.57913	5.2151	5.58016	5.49705	5.46103	5.48574	5.59073	5.56906	5.33124	5.4349	6.03247	5.2949	5.60049	5.84817	5.68245	5.53619	5.62157	4.8992	5.57404	5.0943	5.8938	5.99265	5.81968	6.06032	5.45612
Gm25005	3.72853	3.62494	3.38012	3.88984	3.56294	3.99122	3.92221	3.82124	3.61675	3.83115	3.4087	3.55565	3.90694	3.84704	3.59988	4.08459	3.44131	3.70395	3.7863	3.59078	4.25762	4.48264	3.95684	3.83523	3.60025	3.76377	3.5837	3.63742	3.6171	3.67037
Gm25006	4.3661	4.52912	4.14195	4.54112	4.60993	4.45108	4.40585	4.55127	4.30781	4.8469	4.28261	4.69412	4.67137	4.87993	4.4938	5.133	4.53072	4.56005	4.51271	4.72464	4.22663	4.40886	4.28858	4.33999	4.64186	4.85452	5.00435	4.34642	4.576	4.54495
Clec2d	13.247	12.7237	13.1241	12.848	12.9023	13.5062	13.9325	14.0165	13.5534	13.6828	13.9372	13.9368	14.1393	14.3593	14.4253	13.0319	12.6064	12.769	13.041	12.5548	14.0921	14.0485	13.8153	13.854	13.4211	13.9388	13.3978	13.276	13.8099	13.2794
Gm25007	5.20472	5.90525	5.16462	5.6391	6.00578	5.36968	5.48066	5.6876	5.31942	5.4379	5.09826	4.99075	5.64363	5.58217	5.17719	5.52049	5.46846	5.25196	5.20424	5.02522	5.35836	5.88326	5.19358	5.42435	5.53584	5.12816	5.55225	5.17088	5.52259	5.68278
Clec2e	6.09966	6.13665	7.24404	6.2496	6.73007	4.23308	3.93578	4.69258	4.64021	4.82275	4.44448	4.46402	5.05523	4.82431	4.55375	7.20253	7.30595	7.56419	7.35768	7.41859	4.83539	4.43568	4.58629	4.5389	4.45997	4.87893	4.5837	4.54949	4.54908	4.62356
Gm25008	5.48685	4.54103	4.95948	5.89173	5.27406	4.90159	4.94191	4.43776	3.49885	5.24238	5.64784	4.81104	4.91052	4.52966	4.58812	6.10721	4.90262	5.00793	5.06597	5.16943	4.62041	4.76404	4.576	5.25814	4.69392	5.39938	4.51851	4.89574	5.25829	4.57974
Clec2f	3.04078	2.9295	2.75076	2.88124	3.53678	3.6838	2.86361	2.93247	3.31355	3.0816	2.81361	3.15766	3.06115	3.08891	3.02745	2.78944	2.89637	2.88105	2.76411	2.76004	3.09992	2.8355	3.28295	3.40115	3.10951	2.79092	3.11689	2.75165	2.88411	2.71909
Clec2g	6.14181	5.76978	5.74511	6.13588	6.03587	6.23495	6.20853	6.35645	5.9826	6.29364	6.14323	6.12463	6.66428	6.66309	6.73698	5.97399	5.79244	6.12669	6.06393	6.09341	6.58302	6.74676	6.45783	6.52705	6.17713	6.75468	6.63801	6.06867	6.53349	6.25961
Lsamp	4.56608	5.17934	5.56747	4.973	5.38845	4.55075	4.43935	4.66593	4.36253	4.38634	4.27745	4.26862	4.66607	4.23676	4.17559	5.05296	5.06523	5.00676	4.91942	5.14806	4.48796	4.71496	4.45981	4.4724	4.66327	4.3538	4.63267	4.20324	4.38591	4.37442
Clec2h	5.1739	4.84253	5.37566	5.15199	5.1925	6.12138	6.31826	6.75227	6.1613	7.1952	5.11104	5.27548	5.17564	5.15236	5.31347	5.18434	5.28045	6.0772	4.94079	4.43456	10.76	9.66115	9.64807	10.9079	9.26961	5.01761	4.91415	5.03704	5.0274	5.05197
Clec2i	9.06518	5.27732	6.1752	5.71983	5.53755	6.30724	6.4337	6.20033	5.98019	6.07614	6.89628	6.59539	7.0402	6.86131	6.6505	5.92559	5.78128	5.83008	5.97805	6.152	6.27506	6.54546	6.37267	6.19775	6.5316	6.50744	6.64554	6.44033	6.78779	6.65835
Clec2j	6.57651	5.89254	5.77732	6.18726	5.78992	6.46427	6.40501	6.80811	6.40487	6.68585	6.42436	6.53068	6.92852	6.84055	6.86551	6.40576	6.44076	6.23292	6.49849	5.84701	6.81189	6.94886	6.7862	6.42428	6.73268	6.73402	6.29414	6.34911	6.60464	6.66032
Runx1t1	7.43202	8.63908	8.03565	7.63728	8.25927	4.87401	5.17535	4.73239	5.01131	4.87397	7.5333	7.05863	6.4139	6.86602	6.59056	7.34719	7.7093	6.35265	7.40652	7.00349	5.00015	4.57205	4.72037	4.89593	4.92982	6.61722	7.03484	7.21624	7.27404	6.86464
Bap1	11.4844	11.9353	11.7764	11.7068	11.7838	10.608	10.6584	10.4879	10.4967	10.8379	9.89631	10.0836	9.69007	9.80914	9.71218	11.6422	11.7377	11.4369	11.4364	11.6621	10.6433	9.62454	10.6101	10.6079	10.5849	9.96269	10.0066	9.84186	10.0768	9.91817
Cdr2	7.8652	7.00447	7.35807	7.56334	7.95613	6.90091	6.94523	6.99888	7.27223	7.17794	9.49161	9.12641	9.68038	9.90721	9.49923	8.31314	7.83191	8.45754	8.11465	8.23052	7.66986	8.09147	7.21525	7.28951	7.20944	11.1601	10.5786	10.8588	10.9703	10.6696
Clec2l	3.50891	3.58093	3.64798	3.7446	3.94234	3.60703	3.45263	3.89269	3.73532	3.5124	3.53536	3.35536	3.44048	3.42881	3.13244	3.5716	3.80085	3.64917	3.61145	3.78968	3.46401	3.80727	3.69911	3.27971	3.6872	3.23086	3.54611	3.6419	3.24444	3.5162
G430095P16Rik	4.96958	4.92206	5.12105	5.04932	5.36275	4.43135	4.12778	4.29906	4.27725	4.72135	4.43149	4.35118	4.45411	4.42874	4.68659	5.51989	5.40373	4.95579	5.01947	5.17828	4.77951	4.51746	4.64546	4.73117	4.57322	4.39018	4.08418	4.54284	4.35967	4.2484
9930004E17Rik	3.33669	3.51385	3.66785	3.79473	3.47336	3.70641	4.05002	3.6138	4.32687	3.71955	3.84392	3.64458	4.28242	4.20745	3.84555	3.55411	3.78541	3.7235	3.64625	3.41567	3.5163	3.76187	3.63337	4.00238	3.60822	3.87518	3.57208	3.83152	3.90377	3.78258
Api5	10.4303	10.3839	10.6763	10.2467	10.5848	11.062	11.0733	10.9414	10.8492	10.8645	10.4562	10.7084	9.65728	10.0017	10.1001	10.0479	10.0948	10.0769	9.82096	9.98059	10.895	9.97864	11.1441	11.1025	10.717	9.95514	9.86858	10.1184	10.3032	9.8978
Pabpc1	13.8373	13.213	13.0959	13.2078	13.195	14.5649	14.5629	14.3423	14.4344	14.429	15.5122	15.439	15.282	15.512	15.4301	13.3803	13.3429	13.297	13.3263	13.3017	14.1127	14.2185	13.9531	13.9303	14.2697	15.3849	15.6222	15.0475	15.2847	15.4591
Gm826	6.52352	6.38734	6.19433	6.5965	6.14708	7.93345	7.75683	7.58524	7.30359	7.50627	5.03635	4.54565	4.60276	4.64509	4.63311	5.37567	5.85469	6.61666	6.71141	5.96541	6.89595	6.58336	6.46538	5.98013	6.56542	4.66025	4.51096	4.69191	4.39111	4.44221
Cars	9.57593	10.1794	10.0363	10.2514	9.93026	8.03987	8.10884	8.17606	8.08112	7.96656	7.9566	8.1466	7.89042	7.69466	7.97297	10.0183	9.93876	9.58858	9.80114	9.99167	9.06504	9.02249	9.4454	9.13553	9.20393	7.62831	7.7787	7.62439	7.81835	7.80503
Pabpc2	4.60046	4.22761	3.80511	4.44557	4.59827	4.16568	4.28783	4.46338	4.55985	4.44528	3.93613	3.90337	4.30373	4.68054	4.14716	4.38919	4.58005	4.14847	3.96504	4.37913	4.25067	4.36212	4.42023	4.22955	4.16708	4.32315	4.3693	3.86039	3.92553	4.62612
LOC102631912	9.78889	9.9069	10.0692	10.1066	9.89541	9.14979	9.14261	9.57961	9.02757	8.8144	7.83712	8.41151	8.27104	8.35233	8.60514	10.565	10.2281	10.4113	10.3959	10.5186	8.90375	9.55154	8.89881	8.73398	9.0774	8.43405	8.07358	8.63931	8.38592	8.38981
Zer1	8.32852	8.95242	8.72152	8.71845	8.82709	7.91735	7.95061	7.91887	7.85079	7.88744	7.58376	8.04071	7.88704	8.0029	8.17416	8.10285	8.53243	8.2241	8.2411	8.14321	7.97241	7.86127	7.46763	7.75313	7.54222	7.75805	7.60858	7.76175	7.87748	7.64084
Pabpc4	12.6591	13.487	13.1724	13.3879	13.1882	9.74048	9.98866	9.97293	9.60843	9.51763	9.66074	10.4617	9.9117	9.86856	10.5255	13.4324	13.361	12.9899	13.2704	13.1355	9.29809	9.01736	9.2453	9.29748	9.16031	9.42363	9.16376	9.03929	9.57373	9.28986
Gm829	4.08762	4.07073	4.75484	4.36178	4.45891	4.1544	4.05696	3.9104	4.21473	4.04869	3.79017	4.09509	3.92646	3.70051	3.61394	3.98449	4.03239	4.02148	4.33206	4.22809	4.05572	4.23993	4.05958	4.04178	4.05081	3.75964	3.83096	3.74165	3.78532	3.90456
Pabpc5	4.52179	4.38852	4.24993	4.55731	4.43174	4.14693	4.41301	4.08953	4.04543	3.91673	3.91728	3.97339	3.97381	4.26831	4.00906	4.12398	4.48431	4.07932	4.10716	4.44615	4.362	4.3428	4.17879	4.10078	4.01352	4.03334	3.99493	4.27613	3.83496	4.00807
Pabpc6	3.42045	3.89237	4.2541	3.52592	4.11798	4.15301	3.43642	4.14071	3.94806	3.86412	3.75034	3.17434	3.23716	3.31546	3.76609	3.62341	3.44015	3.78109	3.64665	3.56838	3.68676	4.36394	3.50854	3.61972	3.48652	3.60157	3.85009	3.47935	3.33859	3.59363
Gm26055	4.20479	4.56823	3.97144	4.81754	4.93552	5.18013	4.4547	4.22639	3.95376	4.5502	5.28918	4.72583	4.96337	4.26356	5.8322	3.93939	4.33296	3.60945	4.21461	4.05398	5.15032	4.45288	4.38725	4.34331	4.63083	5.22475	4.50405	4.80371	4.78364	4.02132
Dspp	4.65206	4.44998	4.74534	4.61056	4.59726	4.80599	4.77226	5.11099	5.22169	4.88812	4.79325	4.77367	4.94134	4.66321	4.98223	4.69231	4.76451	4.96599	4.78813	4.90141	4.52189	4.98858	4.66945	4.55669	4.9504	4.65112	4.33157	4.50877	4.63652	4.60099
Gm26056	4.52335	4.90492	5.32068	4.94974	4.59324	5.01144	4.90791	5.32895	5.35383	4.95954	4.51077	5.03025	5.01665	4.89508	4.90847	5.10626	5.33422	4.8924	5.40022	5.06626	4.94497	5.3396	4.80489	5.05591	5.23441	4.66573	4.36448	4.98291	4.25327	4.60992
Csn2	4.59575	5.13071	5.15281	5.19909	5.21419	5.28881	5.481	5.46219	5.22538	5.42042	4.88633	5.06822	5.57851	5.00683	4.99699	5.49158	5.24788	5.5288	5.30564	5.1555	5.58552	5.79299	5.51665	5.22662	5.57895	5.29868	5.14814	4.80185	4.97595	5.31297
Gm26057	4.10479	3.99893	4.09334	3.87017	4.00293	3.89452	4.01199	4.22227	3.78994	3.95315	4.195	4.22171	4.68434	4.25299	4.29928	4.16398	4.11517	3.97367	3.98099	4.07912	3.94177	4.26826	4.19178	3.9373	4.04074	4.19697	3.98656	3.91379	3.87873	3.99504
Csn3	4.23708	5.14752	5.11937	4.50362	4.68525	4.32501	4.43731	4.29281	4.36939	4.5509	4.3315	4.08156	4.67935	4.34786	4.47866	4.78261	4.53969	5.08943	4.76613	4.85261	4.42327	4.28094	4.68261	4.2412	4.51554	4.6868	4.55243	4.23769	4.27865	4.72984
Iqcf1	3.60329	3.59113	3.32095	3.50118	3.62596	3.52555	3.3741	3.41074	3.66035	3.35087	3.11139	3.44877	3.54986	3.27735	3.2168	3.58924	3.65503	3.71696	3.97016	3.61591	3.28247	3.50353	3.45205	3.34631	3.36205	3.32355	3.45901	3.30788	3.42903	3.34124
Iqcf3	4.22118	4.33354	4.17659	4.3721	4.11543	3.95066	4.18536	3.97032	3.79679	4.1817	3.71409	3.87483	3.98396	3.83921	3.69417	4.54114	4.16571	4.54928	4.05141	4.32384	3.94482	3.91266	4.04302	4.01098	3.93093	3.76807	3.8543	3.80065	3.78577	4.16693
Iqcf4	3.50802	3.68685	3.82543	3.35347	3.61786	3.68463	3.75389	3.66571	3.25359	3.52349	3.29481	3.34303	3.53414	3.50533	3.17386	3.55188	3.34616	3.90019	3.32617	3.37364	3.54989	3.82703	3.50083	3.44953	3.6762	3.6347	3.67462	3.09786	3.29417	3.87079
Sestd1	6.85259	7.65131	7.69752	7.16522	7.42873	5.29752	5.08638	5.27658	5.41794	5.33468	7.99446	8.25967	8.27656	7.89182	7.89635	7.25413	7.43289	6.94559	6.84518	7.41912	5.13731	5.02377	4.89338	5.21428	4.66515	7.48218	7.84984	7.98686	7.80343	7.64333
Amelx	4.50165	4.45198	4.42968	4.21916	4.57602	4.74913	4.32979	4.47307	4.9412	4.25858	4.19182	4.4733	4.29744	4.41627	4.38753	4.81514	4.6339	4.38911	4.55817	4.47312	4.28755	4.73738	4.1635	4.15489	4.50232	4.07396	4.25293	4.20473	4.25255	4.24647
Cnksr1	11.9075	12.8156	12.7682	12.8872	12.7712	4.50808	4.44757	4.3957	4.21259	4.59114	4.27631	4.36971	4.32889	4.52159	4.24336	11.2109	11.4276	10.7157	11.1171	10.9542	4.4592	4.60357	4.58975	4.30276	4.47761	4.20554	4.41736	4.17929	4.23776	4.37073
Iqcf5	4.68281	4.78187	4.70515	4.55855	4.49914	4.74486	5.34877	5.17866	5.06438	5.02853	4.41111	4.62664	4.78186	4.56623	4.50683	4.86051	4.5958	4.90534	4.60864	4.65602	4.74737	4.74368	4.803	4.51434	4.33556	4.58482	4.27988	4.37767	4.46826	4.57203
Cnksr2	4.86616	4.90479	5.38824	5.07461	5.26279	4.38269	4.5035	4.20987	4.31382	4.44604	4.45557	4.34397	4.39313	4.42156	4.19803	4.81385	4.92757	5.16184	5.01887	4.74575	4.13426	4.42527	4.35208	4.03865	4.29309	4.47389	4.27076	4.37589	4.31704	4.50938
Cnksr3	7.25758	7.85003	7.09104	7.26484	7.30873	7.8676	7.8647	7.72218	7.93521	8.13127	8.13974	8.34335	7.96768	7.87193	7.91315	6.59831	6.72616	6.63667	6.68887	6.9689	8.07536	7.64568	7.68061	7.79184	8.40117	8.09587	7.96746	8.16662	7.97581	8.05365
1700030C10Rik	4.88365	4.23935	3.8766	4.54126	4.67734	5.57394	4.57793	5.54862	5.22598	5.88143	5.05106	4.20717	4.76221	5.37327	5.2948	4.74536	4.77351	4.39739	4.51316	4.75221	5.7438	5.07228	5.14791	5.57795	4.95726	5.72254	5.57806	5.1726	5.33088	5.29535
6820431F20Rik	14.4149	13.6719	13.8091	13.9828	13.8107	14.1134	13.9847	13.8018	13.7752	13.9149	15.1109	14.9722	14.8223	14.8935	15.1801	13.6463	13.702	13.8899	13.6625	13.8163	13.8479	13.6946	14.0773	14.0155	13.8627	14.9865	14.8167	14.8663	14.9142	14.6327
Cdc34-ps	8.43301	7.75797	7.79887	8.85083	8.48259	6.54124	6.18638	6.42407	6.00591	6.56494	5.50858	5.21601	5.63218	5.41561	5.70414	9.10119	8.98433	8.44445	9.09775	8.60589	6.29567	6.30446	6.57499	6.35765	6.24483	6.26025	5.72995	5.88265	6.21896	5.75457
BC037156	4.5061	4.70546	4.27567	4.40856	4.60358	4.37407	4.39238	4.07351	4.2974	4.54646	4.22367	3.95808	4.19058	4.077	3.96542	4.70681	4.59049	4.57053	4.38864	4.52214	4.42584	4.29437	4.4744	4.3539	4.51273	3.94504	4.00554	4.16749	4.16636	3.98548
Serpina5	3.56282	3.86228	3.85111	3.87165	3.76069	3.8157	3.62231	3.88871	3.57581	3.92946	3.49844	3.45379	3.66456	3.44897	3.55555	3.90058	3.84204	3.63235	3.79964	3.9194	3.74444	3.89902	4.08979	4.27266	4.01808	3.55585	3.3698	3.439	3.73106	3.67094
Cep95	7.92421	8.01499	8.16071	7.8189	7.75541	7.54462	7.76176	7.56287	7.09857	7.15325	8.12756	8.76531	8.35956	8.03947	8.85105	7.61231	7.43295	7.34175	7.38488	7.46018	7.44169	7.27745	7.27142	7.15565	7.08037	7.54005	7.45961	7.62868	7.56604	7.46223
Adcyap1r1	6.44567	6.31954	6.26973	6.28102	6.2936	5.41972	5.26875	5.34934	5.73426	5.52836	8.56134	8.42094	7.91969	8.0212	8.44526	6.49698	6.75811	6.42599	6.51171	6.50986	5.49024	6.11438	5.76205	6.08329	5.93137	7.42647	7.67562	7.57807	7.41138	7.67352
Pnpt1	10.8392	10.988	11.0544	11.0648	10.9715	11.3497	11.0884	10.8671	11.0709	11.1851	10.2237	10.0291	10.0444	9.98053	9.74426	11.2229	11.2302	11.1656	11.1589	11.1168	11.3312	10.3046	11.2889	11.465	11.32	10.6874	10.7514	10.7925	10.9423	10.69
Serpina6	4.57687	4.68957	4.61375	4.75031	4.92557	14.5852	13.7969	14.0841	14.3481	14.0007	4.58448	4.27802	4.54828	4.60411	4.44819	4.75771	4.42195	4.47535	4.65824	4.99019	15.4452	15.1999	15.4656	15.4637	15.4654	4.66164	4.97543	4.3394	4.55821	5.01974
Serpina7	3.6826	3.86857	3.90275	3.8566	3.77411	6.41582	6.02101	7.38132	7.22806	7.07287	3.6768	3.67559	3.80468	3.99044	3.55638	3.81042	3.72613	3.76926	3.63109	3.65391	11.3961	11.2238	11.5243	10.8599	11.4448	3.97526	4.06299	3.71812	3.86656	3.79642
Cep97	8.47999	8.1558	8.45601	8.14907	8.00661	7.15906	7.28548	6.5332	6.79408	6.97859	7.11384	7.09008	7.08873	7.13907	7.23518	7.79113	7.72078	7.77301	7.4448	7.53983	6.94663	6.7573	7.17209	7.14262	6.87003	6.55603	6.54283	6.7768	6.88736	6.57747
G6b	3.33594	3.56677	3.82332	3.33355	3.37152	4.30727	3.73625	4.29337	4.10762	4.43667	3.74472	3.64428	3.80634	3.64627	3.80035	3.22204	3.34209	3.75689	3.46013	3.33645	4.17674	4.20627	4.03294	4.20319	4.37592	3.57556	3.63586	3.3681	3.61561	3.52725
Mir19b-1	3.62948	3.58786	3.48369	3.56143	3.57215	3.72753	3.49715	3.31201	3.32642	3.4908	3.88197	4.0658	3.84372	3.48792	3.79363	3.31567	3.22498	3.8125	3.52033	3.37646	3.16944	3.43991	4.2771	4.4061	3.63518	3.43751	3.17761	3.41598	3.31977	3.39033
Mir19b-2	4.17977	4.17695	4.14456	4.37452	4.32339	4.44665	4.16923	4.14584	4.20046	4.59782	4.1496	4.04963	4.11105	4.39361	4.04814	4.42088	4.2241	4.04789	4.19559	4.16079	4.38684	4.24343	4.50956	4.19048	4.41191	4.00826	4.25046	4.16904	4.06132	4.19762
Serpina9	3.52963	3.64409	3.63316	3.56578	3.40894	3.70087	3.6109	3.71227	4.20697	3.56729	3.1166	3.3656	3.70239	3.33634	3.19253	3.5582	3.51218	3.41219	3.34662	3.52956	4.85972	4.79588	4.66429	4.71118	4.01488	3.50734	3.50532	3.34182	3.26049	3.69392
Ly6g6c	4.34533	4.36734	4.1558	4.41096	4.2336	5.01811	4.58215	4.7162	4.50561	4.80495	4.53584	4.37727	4.57006	4.48164	4.49274	4.44083	4.97665	4.79867	4.54788	4.11545	4.90014	5.16412	4.55383	4.63585	4.79662	4.58551	4.26904	4.38208	4.13903	4.48955
Cyld	10.772	10.5818	10.8169	10.6547	10.547	9.45935	9.36687	9.42289	9.33333	9.4095	9.71686	9.57725	9.50295	9.73422	9.52345	10.1678	10.0992	10.0784	10.0073	10.171	9.31454	9.09949	9.39264	9.33794	9.12988	9.43385	9.44568	9.56782	9.51393	9.36657
Ly6g6d	4.04989	5.22636	4.63006	4.66339	4.87018	4.46866	4.73224	4.57667	4.93307	4.34581	4.21116	4.48271	4.37968	4.32469	4.27331	4.54417	4.99134	4.45369	4.45296	4.91177	4.40105	4.53101	4.60179	4.1627	4.54867	4.41491	4.42731	4.1719	4.37237	4.43584
Ly6g6e	4.01696	4.08589	3.81268	3.9819	4.06391	3.72152	3.66587	4.0994	3.81894	4.002	3.55753	3.56505	3.77688	3.62323	3.40873	4.32419	4.25787	4.21059	4.09771	3.94309	4.06156	3.78654	3.78292	3.97557	4.14582	3.74086	3.817	3.49791	3.63609	3.86449
Mbtps1	10.8067	10.7099	10.8822	10.6738	10.7146	10.8288	10.794	10.9517	10.7645	10.8337	11.112	10.9681	10.8232	11.0481	10.8814	10.6544	10.6307	10.6592	10.6545	10.5525	11.2373	10.9802	11.0844	11.1529	11.131	11.0813	11.2042	11.205	11.1127	10.9915
Vta1	9.58165	9.67511	9.91472	9.6653	9.89292	9.56726	9.58781	9.53248	9.74455	9.70062	9.92458	9.91414	9.77976	9.77208	9.81313	9.75902	10.3952	9.83936	10.0917	9.58937	9.56701	9.14633	9.32439	9.46843	9.68906	10.0741	10.2479	10.1347	10.2942	10.5337
Ly6g6f	4.3126	4.71113	4.76109	4.52005	4.54372	4.34697	4.80393	4.57462	4.5415	4.29593	4.19957	4.36504	4.5867	4.51272	4.19977	4.69042	4.57427	4.43043	4.26773	4.39598	4.73987	4.7089	4.38537	4.18795	4.59189	4.38231	4.18024	4.36977	4.17885	4.5532
Rps6kb1	10.9411	11.2201	11.1494	11.005	11.0178	10.9162	10.6886	10.5896	10.8137	10.8157	11.3158	11.5475	11.2687	11.0794	10.9667	11.216	11.2572	11.26	11.0573	11.375	10.6026	9.75164	10.7212	10.587	10.6964	11.0094	11.2572	11.2877	11.077	10.9384
Mbtps2	10.8961	11.1773	11.2707	10.972	11.0779	9.80221	9.72146	9.43409	9.96377	9.29682	10.2528	9.97554	9.92564	10.034	9.85118	11.0107	11.0233	10.9982	10.8581	10.9654	9.36799	8.76467	9.38095	9.42866	9.38852	9.43782	9.85704	9.92992	9.91229	9.73238
Rps6kb2	8.78228	9.03362	9.32433	9.03011	8.97299	8.7303	8.6632	8.82194	8.73963	8.64031	8.69449	8.99813	8.65487	8.52799	8.89317	8.86079	8.77679	8.90549	9.01636	8.85441	8.447	8.14354	8.49508	8.5992	8.75318	8.44903	8.53412	8.66977	8.6122	8.471
Ifit1bl2	4.77405	4.47285	4.48635	4.62401	4.19248	4.64459	4.22644	4.61115	4.40823	4.30337	4.80518	5.10064	4.64264	4.78574	4.65514	4.54863	4.13759	4.51496	4.39032	4.43536	4.02136	4.01175	3.81249	3.90565	4.38019	4.76217	4.55661	4.80843	4.92493	5.1998
5031434C07Rik	5.80713	4.45266	4.12713	4.80351	6.46711	4.25695	4.17319	4.29523	5.64925	4.46998	5.0721	4.66664	5.13535	5.07631	4.73356	4.52275	4.36413	4.17555	4.58085	5.83743	4.14505	4.47056	5.19369	4.75109	4.58246	5.10206	5.14449	4.96856	5.35739	5.08333
Bean1	4.69923	4.46284	4.47938	4.59504	4.63252	4.7043	4.78163	4.50728	4.60378	4.15129	4.81864	4.81506	4.93513	4.67092	4.53701	4.2761	4.64004	4.70642	4.19245	4.96419	4.67553	5.27889	4.53552	4.45386	4.75975	4.56362	4.59169	4.48221	4.49189	4.62812
Gm26933	4.19946	4.46797	3.88026	3.87446	3.95897	3.9072	3.94596	3.97335	4.02473	3.78475	3.97134	3.65701	4.01347	3.93244	3.93219	4.37807	4.45571	4.0121	4.18594	3.96432	3.71177	3.89717	3.83541	3.75146	3.7632	3.66487	3.8028	3.76353	3.84698	4.03388
Fabp12	4.19735	4.47089	4.59965	4.48903	4.52341	4.25199	4.46781	4.34345	4.38495	4.49366	4.1789	4.37882	4.72501	4.56795	4.32104	4.08625	4.19907	4.19083	4.39649	4.50493	4.46778	4.51963	4.47438	4.72874	4.40335	4.26016	4.72741	4.21535	4.56108	4.73916
Osbp2	5.96738	5.89021	6.18513	6.15004	5.90892	5.69792	5.57189	5.43713	5.60536	5.37787	6.73041	6.97219	6.71129	6.28034	6.50033	4.67234	4.97937	5.06569	5.27008	5.51546	5.01082	5.13881	5.41073	5.08001	5.18572	6.1424	6.46045	6.52028	6.3297	6.08345
Gm25300	3.65444	3.61079	3.7864	3.70195	3.86193	3.64174	3.58276	3.61873	3.66052	3.99221	3.41603	3.33959	4.04542	3.47712	3.51868	3.76621	3.6191	3.52596	3.70354	3.67879	3.72115	3.93424	4.04179	3.55317	3.48294	3.69774	4.12691	3.5164	3.55564	3.53633
Vps41	11.6161	11.7154	11.7912	11.731	11.648	11.4966	11.8204	11.5405	11.4484	11.6393	11.7442	11.649	11.8805	11.7627	11.802	12.0109	11.8612	11.9748	11.887	11.9661	11.7503	11.5105	11.7037	11.6256	11.6836	12.1313	12.1257	11.8953	12.1183	11.9175
Aamp	11.291	11.7165	11.6252	11.6547	11.5975	12.6075	12.6726	12.6698	12.6219	12.5925	11.3469	11.687	11.427	11.2518	11.5701	11.4523	11.3295	11.4368	11.3926	11.4291	12.3516	12.4511	12.2787	12.2136	12.2746	11.8386	11.2973	11.4861	11.6474	11.3042
Adm2	4.25826	4.54142	4.51012	3.85282	4.16194	3.92156	3.77488	4.25786	3.99456	3.89753	3.54196	3.95988	3.98599	4.09213	4.1044	4.25507	4.00803	4.18742	3.98321	4.57639	3.90312	4.56273	3.861	4.08359	3.7872	3.88633	4.2179	3.66907	4.11559	4.33195
Olfr892-ps1	4.4914	4.51542	4.01138	4.04378	4.83948	4.41635	4.36152	4.11001	4.2129	4.24926	3.76919	3.81169	4.21403	4.03163	3.81401	4.61406	4.94334	4.74087	4.16647	4.44597	4.47839	5.66433	4.29644	4.91903	4.99089	4.08283	4.22965	4.08264	3.89698	3.94512
Vps45	7.42513	7.6249	7.36841	7.66521	7.69668	8.17862	7.81674	7.64187	7.59566	7.93898	7.69271	7.46449	7.39715	7.41568	7.52763	7.95781	7.83024	7.70294	7.78476	7.90662	8.00107	7.20783	7.8539	7.92153	7.88618	8.10705	8.13465	8.22933	8.45754	8.1658
Otud6a	3.88958	4.3145	3.97075	3.9034	3.68394	3.83604	3.95056	3.78643	3.9081	3.67837	3.26918	3.44198	3.35288	3.53004	3.39947	3.90634	3.74894	4.01483	3.79231	3.88032	3.72988	3.69123	3.6973	3.45294	3.71508	3.54382	3.56613	3.61864	3.37959	3.66656
Golph3l	10.3196	10.6418	10.301	10.4278	10.2967	8.61423	8.90074	8.48788	9.06478	8.64783	10.3047	10.0463	10.1497	10.0668	9.89529	10.3208	10.5245	10.3687	10.3289	10.3466	9.0133	8.29404	8.62838	8.97836	8.60782	10.1867	10.1923	10.2067	10.3237	10.1618
Otud6b	12.1019	12.7491	13.1098	12.4216	12.3877	11.4044	11.53	11.6409	11.7435	11.2384	11.0898	11.4886	11.1024	10.9041	10.7059	12.8168	12.8955	12.8717	12.6849	12.9319	11.12	10.7561	11.243	10.9704	11.0743	10.8131	11.2037	11.3309	11.1311	11.1821
Hells	5.85573	4.78801	4.99527	4.8088	4.90409	5.59184	5.16095	4.9874	5.59003	5.43603	5.85662	5.72004	5.56241	5.35091	5.73898	5.00194	4.61933	4.95827	4.88959	4.85822	5.32716	5.2231	5.64236	5.3514	5.61778	5.85257	5.99058	5.94755	6.04361	5.92093
Cnot6l	11.4808	10.9526	10.8888	10.6915	10.9167	11.7067	11.7913	11.6617	11.8096	11.6709	11.2164	11.9018	11.3704	11.5115	11.368	10.7451	10.7362	10.5866	10.6816	10.7451	11.834	11.0736	11.6612	11.803	11.6602	10.7598	11.0291	10.9649	11.0242	11.0311
Trav14n-1	5.07638	4.85994	4.94248	4.47232	4.2976	4.46152	4.43419	4.43513	4.70815	4.3987	4.18086	4.18057	4.28464	4.27438	4.19808	4.5629	4.94566	4.77539	4.35745	4.45444	4.23931	4.75119	3.98857	4.51471	4.61569	4.28248	4.17538	4.37645	4.27251	4.29567
Apip	8.78939	9.12789	9.38093	9.13201	9.27807	8.70884	8.65722	8.32052	8.34054	8.46451	8.94901	9.10721	8.68038	8.89755	9.03826	9.3031	9.36786	9.13746	9.52052	9.47455	8.55638	7.75552	8.59788	8.67704	8.47042	9.23021	9.01766	9.09053	9.423	9.46019
Bdp1	9.71434	9.79762	9.97053	9.80161	9.67125	9.19954	9.37416	9.02664	9.07381	8.77151	9.33142	9.42303	9.11408	9.15677	9.1454	9.37152	9.58633	9.38083	9.32907	9.53897	8.89709	8.40935	9.11985	9.0599	8.88414	8.98798	8.98575	9.01485	8.95326	8.84337
Trav14n-3	9.225	7.96662	8.46718	9.48224	8.60942	7.51157	7.36563	6.89364	6.47806	7.28107	7.41461	7.21486	7.75334	7.66744	6.8812	8.15428	7.79764	8.18503	8.47086	8.55661	6.81782	6.74332	7.18611	7.08816	8.01462	8.01518	7.66274	7.6204	7.86598	7.6584
9230020A06Rik	3.86812	3.79332	3.6789	3.77176	3.57815	4.27166	4.0319	4.23013	4.26443	4.2673	3.84744	3.9573	3.36289	3.81378	3.81369	3.7516	3.83807	4.64866	4.13944	3.92402	3.97977	4.24356	4.16875	4.27402	4.25932	3.74551	3.92986	3.51651	3.87044	3.74961
Ccm2l	7.50052	7.73661	7.70197	7.78962	7.95138	6.95598	6.87081	7.03463	7.04787	6.59857	9.55303	9.66914	9.24921	9.27295	9.56537	8.10834	7.96223	7.76283	7.94215	7.34729	6.98289	6.67509	6.69121	6.80039	6.99957	8.85729	9.36132	9.1548	8.76099	8.90901
Clec3a	4.20099	4.71627	4.13852	3.99348	3.88777	3.83317	3.73983	4.26027	3.89974	3.77118	4.06065	3.89822	4.12509	4.10719	3.70584	3.87108	3.89995	3.93195	4.28098	3.9663	3.70062	4.24711	3.96177	4.11276	3.85418	3.93909	4.08343	3.69748	3.98652	4.23541
Clec3b	6.53097	7.57908	7.22199	7.24302	7.7491	4.34229	4.58711	4.8397	4.39027	3.86424	9.13844	9.39113	9.22064	9.34584	9.58458	8.13584	7.71686	7.77525	7.98247	8.0436	4.32414	4.18294	4.4276	4.35752	4.20479	9.46127	8.73085	8.73954	8.9153	8.78424
Celsr1	5.17527	4.13494	4.08672	4.14269	4.17661	9.05153	8.00085	8.77697	8.37348	8.77716	4.76496	3.86176	4.20727	4.18081	4.05072	3.96257	3.97926	4.1355	3.95407	3.999	8.7636	8.67016	8.80846	9.00886	8.7589	4.34721	5.26296	6.37106	4.31355	4.3559
Celsr2	6.95028	7.02696	7.27928	7.22141	7.37888	4.80141	4.87465	4.90739	5.16099	4.78429	7.96124	7.97977	8.36966	7.92211	8.09037	7.22434	7.41788	7.62928	7.6458	7.70484	4.7538	4.89216	4.70839	4.79374	5.03634	7.37697	7.66705	7.82958	7.29481	7.03279
Celsr3	3.85526	4.06123	3.99837	4.21995	3.99145	4.01353	4.07976	4.24577	4.19884	4.28137	4.23085	3.79235	4.26317	4.08661	4.04452	4.12144	4.19604	3.9056	4.00348	4.09505	4.11819	3.96658	4.10312	4.19217	4.19864	4.05789	4.27309	4.17746	4.21059	4.33732
Cask	9.33576	9.95604	9.93564	9.83622	9.9432	10.6396	10.5231	10.4926	10.4498	10.3939	11.7115	11.7046	11.4756	11.7128	11.6143	10.4861	10.4556	10.0467	10.3215	10.3158	10.446	9.84542	10.6591	10.5104	10.4051	11.2749	11.5957	11.4328	11.2958	11.4662
Gm28998	3.53062	3.67564	3.00849	3.84087	3.07559	3.92606	4.0071	3.5231	4.60154	3.82285	3.39984	2.69429	3.292	3.04676	2.83875	3.55791	3.17644	3.11284	4.11544	2.92284	3.51135	4.85196	3.75696	4.13252	5.87415	3.94603	3.41397	3.14449	3.29878	3.74324
Cds1	4.94332	4.90246	4.89336	4.5189	4.30587	4.18901	4.40347	4.30523	4.11206	4.37378	6.08097	6.10931	6.46741	6.48425	6.63354	4.95801	4.91165	4.72738	4.88117	5.18396	4.22634	4.34986	4.21741	4.28718	4.4473	6.63741	6.74826	7.19056	6.65676	6.40252
Gm833	3.75693	4.29079	4.37743	4.10475	4.10872	4.35106	3.95248	4.06003	3.69641	4.27921	4.05882	4.08247	3.61157	3.79877	4.05297	4.62981	4.0937	4.3925	3.90788	3.82727	3.97594	4.13139	3.77118	3.85513	4.13417	4.19183	4.22333	4.25698	4.22204	4.15764
Cds2	11.237	11.3886	11.2254	11.394	11.5519	12.7186	12.6218	12.4242	12.543	12.3376	12.7734	12.7723	12.8229	13.1599	12.7841	10.8407	11.1023	10.9103	10.8597	10.7988	12.7554	12.5241	12.7605	12.4462	12.6562	12.3251	12.3749	12.1638	12.2292	12.2369
Tm6sf1	9.54358	8.73164	8.58724	8.70515	9.12527	6.52209	6.26615	5.66271	6.02834	6.04062	11.4237	11.5138	11.1251	11.5164	11.3823	8.2792	8.32372	8.98298	9.19695	9.06692	6.34879	6.07011	6.47147	6.30212	6.34538	10.7735	11.1489	10.6047	10.771	11.0777
Tm6sf2	5.45806	5.72201	5.69454	5.62771	6.15336	13.1376	12.3486	12.4833	12.6725	12.8776	6.17897	6.11745	5.39348	5.40627	5.89399	5.62669	6.23116	6.26925	5.42001	5.82069	12.5633	12.3958	12.3227	12.6392	12.6871	5.26452	5.12811	5.48891	5.25379	4.8314
Casr	8.2435	9.21713	8.38304	8.98423	9.11324	3.59408	3.80414	3.44848	3.5564	3.49995	3.51347	3.65397	3.76382	3.41596	3.29457	9.32992	9.30995	9.10446	8.52293	8.77822	3.77081	3.90116	3.77549	3.51274	3.68139	3.65132	3.5816	3.46406	3.47572	3.68787
S100a10	9.94805	9.37412	9.12521	9.23979	10.3713	11.4101	11.5641	11.5433	11.7541	11.3495	11.7188	11.2298	11.2377	11.6975	11.3043	9.49183	9.29837	9.92467	9.54073	10.195	11.3124	11.1617	10.8387	10.8057	10.9487	11.7335	12.3258	11.9518	11.6274	11.8411
Cast	12.1789	12.2507	12.1738	12.1238	12.1644	10.6283	10.776	10.7387	10.6874	10.5602	12.031	12.072	11.9571	12.0298	12.074	11.7843	11.6839	11.674	11.7451	11.9705	10.6117	10.532	10.7571	10.7747	10.527	12.5542	12.3867	12.4195	12.5732	12.4205
Tinagl1	8.86732	9.1815	8.98124	9.23475	9.66532	9.16204	9.31025	8.96743	8.87865	8.99411	13.0007	13.0253	12.6125	12.7095	12.9447	8.86787	9.0986	8.92893	8.99519	8.71456	9.07485	9.49718	9.25041	9.36733	9.4939	11.2774	11.5238	11.3678	10.9862	11.2286
S100a11	11.7314	10.55	10.5872	10.8947	11.4523	9.78005	9.74454	9.99009	10.1971	10.147	15.4934	15.4198	15.5805	15.6127	15.7746	11.4655	11.2477	11.85	11.8324	12.1639	10.4667	11.0742	10.0916	10.6543	10.5228	15.6557	15.3838	15.6808	15.5359	15.533
Gm839	3.63483	4.13819	4.12319	3.78873	4.05995	4.80955	4.94267	5.10547	4.89615	4.80131	3.85617	3.51153	3.87214	3.57237	3.77885	3.58169	3.97568	3.88842	3.94107	4.29218	5.20064	5.11251	4.88948	4.73487	4.93518	3.721	3.89866	3.32032	3.96191	3.77329
Gm26062	6.15149	7.37069	7.35837	6.60459	6.65253	6.94647	7.38672	7.47709	7.52993	6.72411	5.91053	6.49504	6.84315	6.4439	6.31702	6.67264	6.58137	6.34869	6.56262	6.51209	6.61574	8.0483	7.0631	6.90432	7.01897	6.2962	6.44362	6.23047	6.28344	6.66819
Gm26063	3.68856	3.43203	3.45017	3.90617	3.34513	3.29415	3.11129	3.0427	3.64947	3.65492	3.27914	3.25443	3.59575	3.2224	3.38791	4.13619	3.8195	4.03676	3.98866	3.59675	3.2347	2.97627	3.3894	3.18358	3.67225	3.11784	3.09334	3.13125	3.09279	3.40972
S100a13	7.23846	7.69443	7.5366	7.23089	7.89352	8.18591	8.4041	8.40793	8.55716	8.33164	8.7019	9.00134	9.4089	8.87392	9.16919	7.68731	7.53042	7.75582	7.43581	7.70393	8.14582	8.94168	8.26869	8.39497	7.83618	8.5839	8.46929	8.72922	8.64078	8.79338
Gm26064	6.74445	7.01282	6.16365	6.42994	5.94097	5.65252	5.60822	6.00215	6.00003	5.73665	7.80113	8.7062	7.66281	7.54009	7.12115	5.00698	5.25776	5.45408	5.51066	5.06165	5.19348	4.91631	5.50549	5.37626	5.23124	5.83263	5.67858	6.36801	6.27296	5.6044
S100a14	4.13736	4.479	4.93331	4.53367	4.31205	4.63075	4.02543	3.91182	4.1881	4.44555	3.71564	4.02782	4.31236	4.31372	3.92414	4.9908	4.68036	4.45689	4.41447	4.46551	4.35893	4.34965	4.55864	3.90426	4.31985	4.54113	4.09874	4.09297	4.15002	4.38375
Gm26065	3.16689	3.44877	3.31713	3.54228	3.29866	3.50567	3.2505	3.39282	3.71475	3.87739	3.20824	3.44279	3.49001	3.37544	3.08115	3.39051	3.36929	3.34307	3.37894	3.16783	3.59498	3.62595	3.64475	3.47051	3.5671	3.32911	3.47635	3.34855	3.09346	3.08054
Gm26066	3.78907	3.78805	3.85406	4.06491	3.90062	3.99553	3.94652	3.77253	4.03473	4.03297	4.33646	4.56022	4.56828	4.6025	4.29187	3.91463	3.88002	4.15045	3.94477	4.12455	3.7662	3.94175	4.09535	3.33159	3.4542	4.00259	4.37133	3.767	4.31306	4.45973
S100a16	10.0834	10.3852	10.3834	10.3792	10.828	9.55646	9.27397	9.38136	9.75143	9.60858	10.9747	10.7426	10.4342	10.8342	10.6938	11.2045	11.1853	10.9305	10.9855	10.9797	9.61298	9.59958	9.05473	9.42759	9.34714	11.0094	10.4878	11.2012	11.1827	11.0329
Sh3glb1	13.9465	13.9531	14.0157	13.9556	14.0468	11.8522	12.1475	11.8439	12.0226	11.7969	14.4747	14.6772	14.4759	14.4905	14.5272	14.1773	14.1705	14.2005	14.2262	14.0269	11.7746	11.5852	11.8521	11.7189	11.7028	14.2819	14.1463	14.2125	14.2067	14.1906
Sh3glb2	8.65149	8.73805	8.8618	9.02683	9.10447	8.89012	9.00789	9.19834	9.00638	9.03301	11.894	11.7227	11.7824	11.5278	11.9306	9.77598	9.62167	9.62653	9.60257	10.0712	9.30117	8.90568	9.26447	9.29812	9.48028	12.4089	12.2903	12.597	12.5611	12.2828
1810030O07Rik	9.44348	9.77661	9.42046	9.44861	9.42763	8.07869	8.35845	8.13198	8.05125	8.01346	9.73002	9.86477	9.40362	9.61459	9.53958	9.36622	9.60197	9.2709	9.47725	9.23288	7.83639	8.04938	7.90866	8.20602	7.86569	9.68663	9.96905	9.58442	9.98245	9.80577
Eif1a	6.93078	7.13962	7.34627	7.05406	6.89704	9.67104	9.63051	9.78943	9.47734	9.6374	8.45265	8.75356	8.79675	8.56777	8.60653	6.62998	6.84168	6.89233	6.60201	7.08249	8.93452	8.94347	9.27522	8.97533	8.94899	8.44279	8.32329	8.28212	8.78037	8.38992
Cpox	8.15353	8.86204	8.86044	8.4919	8.34848	11.834	11.9466	12.0302	12.2201	11.8219	6.50844	6.8929	6.62177	6.56544	6.58697	8.52789	8.65262	8.48556	8.4025	8.43165	10.9904	10.9999	11.2002	10.8902	10.9386	6.15545	6.04795	6.39814	6.21704	6.2109
Eif1b	11.8282	11.9583	12.0152	12.0921	11.7954	10.1398	10.0269	10.4032	10.0842	10.1652	11.1997	11.0814	11.0462	11.0913	11.185	11.7531	11.8061	11.8301	11.6258	11.6023	9.75494	10.5332	9.67859	9.58847	9.88017	11.2659	10.8474	10.9941	10.9924	11.0271
Serpinb2	4.41241	4.84781	4.53106	4.96432	4.78678	4.79891	4.83178	5.05571	5.13978	4.83386	5.51023	4.58621	5.00328	5.99652	4.34922	4.87708	4.52313	4.65398	4.7482	4.85881	5.09509	5.26573	4.66777	4.74439	5.13551	5.02405	4.78975	4.76324	5.12209	5.19595
C130050O18Rik	4.68147	4.79953	4.61257	4.78017	4.63227	4.89695	4.78017	5.1202	4.81552	5.14847	5.30418	4.93808	5.30517	5.02266	5.45877	4.77995	4.63698	4.83377	4.97324	4.61102	5.3034	5.2864	5.28789	4.97262	4.99056	5.07188	5.01231	5.11755	5.24903	4.96424
Vwa1	5.62088	5.63521	6.31432	5.91206	6.56975	3.81414	4.39122	4.10947	4.34092	3.95386	7.66939	7.70709	8.04711	7.75277	7.68811	6.31207	6.33605	6.25351	6.5908	6.77403	3.98896	3.84935	3.91166	3.75421	3.97533	7.38666	7.31891	7.25917	7.25826	7.43559
Vps4a	11.7777	12.0879	11.9124	11.8798	11.9529	9.79068	9.69539	9.40802	9.65581	9.66102	10.63	10.612	10.3956	10.2633	10.3739	11.9729	12.0244	11.7838	11.9032	11.8708	9.49688	9.04449	9.62387	9.48669	9.71077	10.6856	10.4892	10.6298	10.5866	10.5721
Daw1	3.49259	3.65661	3.74899	3.89451	3.70056	3.97611	4.22358	4.25959	3.96141	4.02135	3.82083	3.8401	3.74276	4.13376	3.7186	3.73985	3.64335	3.72956	3.60089	3.76752	4.04391	3.82278	4.05783	3.84118	3.87037	3.99033	4.33831	4.07478	4.27667	4.28854
Vwa2	4.23501	4.40639	4.31973	4.59525	4.29271	4.45804	4.4962	4.52778	4.38669	4.63654	4.3566	4.20715	4.42858	4.52454	4.4048	4.48167	4.47317	4.5891	4.42675	4.24841	4.52775	4.85875	4.40564	4.4082	4.24832	4.61813	4.5685	4.51642	4.27962	4.55275
Vps4b	10.4311	10.1167	10.0131	9.96247	10.0872	11.4373	11.4312	11.5587	11.5601	11.4133	11.0798	11.2018	11.4475	11.1258	11.088	9.74197	9.56839	9.79995	9.72415	9.92143	11.3008	11.2137	11.1849	11.1978	11.3009	11.0258	11.1677	11.2102	10.9516	11.068
Serpinb5	3.71104	3.7232	3.80184	3.80335	3.67805	3.67458	4.14706	4.20142	4.43785	3.85932	3.57979	3.94117	3.99472	3.64652	3.82436	3.69178	3.92967	3.69337	3.58986	3.67259	3.71495	3.84458	3.90209	3.89716	3.82103	3.87766	3.61357	3.87593	3.82405	3.63778
Serpinb7	3.17715	3.34268	3.61955	3.64701	3.41998	3.676	3.71332	3.58109	3.16935	3.4347	3.34049	3.4158	3.65919	3.09011	3.14628	3.81697	3.50026	3.58211	3.70601	3.46993	3.53975	3.48734	3.50146	3.58621	3.62547	3.18924	3.31759	3.29386	3.43965	3.33079
Gngt1	4.41004	4.32721	4.1298	4.12162	4.01453	4.53537	4.62219	4.31889	4.45504	4.6444	4.15735	4.16575	4.59405	4.82999	4.56713	4.3708	4.36751	4.00901	4.32673	4.52094	5.51912	5.68985	4.99319	5.18005	5.25487	4.55285	4.24262	4.0462	4.17798	4.46357
Serpinb8	5.80413	6.05314	5.42872	5.83754	6.65306	6.31013	5.34579	6.34668	5.73048	6.0742	8.37207	7.69992	7.9742	8.12734	7.43992	5.36664	4.97658	5.34298	5.72134	6.03667	6.34603	5.8136	5.97588	6.70863	6.18032	8.28152	8.31771	8.26189	8.37013	8.44295
Gngt2	6.97133	6.11564	5.97408	6.25373	6.24153	6.52304	6.58403	6.36899	6.09811	6.39027	8.08839	8.64461	7.78524	7.84981	8.12019	6.06874	6.02952	6.25587	6.38821	6.00065	6.61496	7.04571	7.19025	6.87404	6.63201	7.29958	6.77426	6.89532	7.13877	7.13845
Bhmt2	4.05432	3.84001	4.15805	4.04173	4.0421	15.2143	15.135	14.9499	15.2659	15.1544	3.78524	3.37362	3.85965	3.73058	3.6797	4.46808	4.49975	4.36611	4.37361	4.09151	14.4848	13.8802	14.1266	14.1333	14.452	3.81191	3.90372	3.73216	3.85533	3.75628
Serpinb9	8.17552	6.48822	6.97242	6.9374	7.19684	8.67513	7.91529	8.2051	7.93551	8.49215	9.23485	8.69691	8.58489	9.08194	8.64377	7.71793	7.60875	7.69224	7.51439	7.57984	8.59303	8.37542	8.42339	8.8335	8.51658	9.25768	9.26716	9.34376	9.19047	8.99295
Vwa7	6.8854	7.42771	7.27008	7.09606	7.35682	4.41176	4.36952	4.79478	4.61477	4.68659	4.23736	4.30547	4.2472	4.07949	4.26005	7.19549	7.34049	7.11448	7.32133	7.06305	4.60411	4.44385	4.32409	4.27698	4.35914	4.09635	4.30834	4.22533	4.28861	4.24824
Vwa8	12.9231	13.2001	13.1799	13.2779	13.1276	14.0985	14.3243	14.1508	14.0081	14.0914	12.3642	12.2387	12.3697	12.4934	12.4401	12.9789	13.2328	12.8538	12.9705	12.8462	13.5255	13.3277	13.4188	13.5181	13.45	12.1214	12.0942	12.1502	12.2677	12.0625
Vwa9	8.67518	8.98938	9.28847	9.12344	9.15466	7.53632	7.38378	7.6436	7.7993	7.74389	8.36212	8.35612	8.10117	8.13757	7.96068	9.18743	9.25557	8.9951	9.25575	9.03962	7.77005	7.06442	7.60247	7.64763	7.78644	8.48254	8.84817	8.65676	8.54854	8.37689
Rps6kc1	7.61178	8.10284	8.15581	7.97849	8.00352	7.19322	7.33512	7.74025	7.66864	7.29763	7.40734	7.35852	7.69449	7.35297	7.50997	7.89921	8.18391	7.97788	7.95782	7.99711	7.33982	7.41056	7.09913	7.2598	7.0852	7.44286	7.42305	7.41705	7.49212	7.55609
Neto1	4.1376	4.37681	4.42435	4.17721	4.38384	4.46783	4.8809	4.67329	5.11424	5.18997	5.21609	4.72949	4.92851	4.66291	4.81382	4.46882	4.23309	4.42667	4.39853	4.41449	4.82139	4.84958	4.73632	4.9913	5.08715	4.47497	4.40053	4.47991	4.36508	4.71025
Gm25602	4.35552	4.71261	4.91639	4.47679	5.36516	4.85687	4.43376	4.67136	5.17453	4.7584	4.53639	4.69047	4.61557	4.86752	4.37334	5.29464	4.48615	4.49798	4.79051	4.65106	4.43766	4.95843	4.49301	4.7199	4.58006	4.51454	4.96937	4.27862	4.82787	4.98071
Neto2	8.52096	9.47637	8.60089	8.73661	8.96258	4.5376	4.48353	4.45345	4.76859	4.71319	5.28898	5.01581	5.20635	5.12885	5.23818	9.78956	9.60987	8.68937	9.2556	9.23649	4.76766	4.79382	4.8838	4.78902	4.63006	5.42188	5.77006	5.85768	5.7989	5.74888
Gm25605	4.46114	4.45475	3.9953	4.16323	4.35507	4.69856	4.19783	4.11028	4.05285	3.9033	4.14176	4.02586	4.0527	4.04656	4.02574	4.77173	3.99003	4.34272	4.36756	3.89637	4.16384	4.16734	4.20618	3.92915	4.2024	4.34646	4.22073	4.08872	4.09745	4.11641
Phgdh	5.15987	4.59286	4.59479	4.44362	4.56116	4.08461	4.11537	3.69067	3.77739	4.07212	9.42152	9.32325	9.87757	9.98184	9.31258	4.52668	4.33796	5.5508	4.97519	5.74183	4.79696	4.56546	4.27296	3.97907	4.40841	10.9338	10.3652	9.78035	10.5788	10.1342
Rprd2	11.662	11.6686	11.5865	11.5097	11.6595	10.7853	10.748	10.4645	10.6262	10.8305	11.0621	11.3049	10.8805	11.1446	11.1513	11.1462	11.4001	11.0135	11.2553	10.9295	10.3068	9.65406	10.4894	10.6122	10.2671	10.5606	10.6877	10.5539	10.6672	10.521
Vps50	9.85753	10.3581	10.4158	10.2028	10.0347	8.56994	8.66907	8.59937	8.54435	8.41227	8.50513	8.49074	8.33462	8.39874	8.2407	10.4004	10.3394	10.2663	10.156	10.1979	8.4957	7.80222	8.39014	8.55976	8.24397	8.59213	8.50498	8.67387	8.7391	8.54428
Vps51	8.1165	8.31735	8.57967	8.06942	8.29708	8.43244	8.17983	8.27459	8.17624	8.1599	7.90764	7.99105	7.88216	7.9228	8.22774	7.66681	7.50612	7.7052	7.92715	7.70194	8.29489	8.24775	7.9162	8.14217	8.00217	8.06235	7.78923	8.0027	8.1329	8.03981
Tfb1m	9.98561	10.5184	10.3963	10.5802	10.4387	10.8874	10.735	10.4037	10.6553	10.679	9.32536	9.50649	9.02779	8.96343	9.00775	10.6377	10.561	10.3129	10.2522	10.3079	10.2609	9.68642	9.98266	10.3508	9.95626	8.905	8.78777	9.13546	9.27074	8.80718
Vps52	9.91719	10.2701	10.098	10.0543	10.1319	9.20684	9.26164	8.97771	9.28773	9.41845	9.22409	9.49874	9.39468	9.34878	9.51948	9.9565	10.1289	9.89575	9.83393	9.82199	9.1692	8.39971	8.95303	9.37216	8.97359	9.20693	9.15809	9.26552	9.52674	9.33852
Gm25313	3.66471	4.54839	4.04534	4.2637	3.78085	3.86231	3.84436	3.71008	4.31679	4.08821	3.7259	3.67586	3.79451	3.93989	3.55605	4.37712	4.05344	4.95578	4.00357	4.84185	4.16957	4.0891	4.10381	3.39698	3.45586	3.73821	3.80861	3.58645	3.71318	3.95508
Vps53	9.78568	9.7808	9.88106	9.76245	9.83559	10.4094	10.4093	10.5173	10.4042	10.3741	9.90258	9.90269	9.81675	9.65404	9.69386	9.52042	9.71492	9.72338	9.76651	9.6717	10.1211	9.78103	10.1794	10.2388	9.97525	9.74903	9.74543	9.94752	9.89448	9.79651
Gm25314	3.6232	4.34004	4.25396	4.04145	3.41572	3.73217	4.10259	3.42319	3.44689	3.29247	3.34738	3.23231	3.38065	3.07224	3.29008	3.63101	3.82289	3.58376	3.55703	3.56938	3.44003	4.11826	3.63146	3.66752	6.09089	3.25323	3.09447	3.22163	3.52467	3.38647
Vps54	9.24736	9.41609	9.60434	9.44601	9.038	9.30556	9.42296	9.54509	9.34423	9.62491	9.53709	9.504	9.0397	9.22248	9.505	9.09862	9.14428	8.90388	8.99218	9.01387	9.23708	8.7903	9.31666	9.32418	9.00089	9.02381	9.0711	8.9103	9.25914	8.95574
Las1l	10.0928	10.5131	10.5928	10.1544	10.2749	9.46315	9.56483	9.59261	9.54593	9.35278	9.0804	9.70038	9.43092	9.29406	9.394	9.59179	9.74729	9.51163	9.63063	9.71968	9.08007	9.38043	9.37571	9.14852	9.04598	8.3389	8.09466	8.51057	8.53237	8.3858
1500011K16Rik	9.65127	10.2068	10.7278	10.258	10.2429	6.55423	6.91078	7.3569	6.73661	6.62504	7.69263	7.88736	8.13012	7.75342	8.1456	10.956	10.8091	10.5928	10.5044	10.5244	7.23011	7.95717	7.02981	7.13307	6.97731	8.80889	8.50965	8.62088	8.7458	8.68221
H2afy2	6.2256	6.53992	5.99381	6.36527	6.51685	5.88271	5.89409	5.62692	6.5814	6.86929	7.63977	7.35156	7.31884	7.4575	6.63235	6.35737	6.47194	6.52882	6.55433	6.67632	6.58071	5.81164	5.84789	6.21395	6.50414	7.10499	7.45897	7.52188	7.21195	7.43331
Otud7a	4.12843	4.10297	4.18803	4.07804	4.09016	3.86152	4.24849	3.94476	3.94355	4.05732	3.91094	4.17675	4.02452	4.00839	4.01292	4.20747	4.32381	4.24433	4.08934	4.25125	4.13656	4.02926	4.016	4.03668	3.84727	4.00137	4.21046	4.01974	3.98686	4.01576
H2afy3	3.94963	4.12827	4.45676	4.27697	4.23815	3.82341	3.77581	3.91282	4.50836	4.08507	3.60636	4.25944	3.79609	4.05909	3.72416	4.29064	3.99126	4.29377	4.28176	4.01462	3.70795	3.65974	3.98686	4.00367	3.67485	3.97647	4.3091	3.47824	3.98904	4.3498
Otud7b	8.91413	9.66192	9.51758	9.53986	9.33711	7.78378	8.16471	8.03738	8.20095	7.85548	7.69945	7.98347	7.84369	7.88325	7.75295	9.5861	9.33443	9.34149	9.27515	9.69376	7.81247	8.18711	7.85104	7.58908	7.59427	7.36444	7.34841	7.27356	7.31691	7.52282
Nr0b1	3.83287	4.0617	3.8174	4.12037	4.11663	3.87931	3.7937	3.83807	4.03097	3.91117	3.99108	3.80015	3.85311	3.98046	4.09587	4.21002	3.98728	4.13222	4.01778	4.05819	3.97957	4.06715	4.00073	3.81228	4.0137	4.07278	4.338	3.85729	4.15182	4.29725
Gm26657	3.32239	3.75383	3.71716	3.28758	3.52619	3.36634	3.7103	3.62479	3.58877	3.49334	3.14955	3.38746	3.49224	3.32959	3.30667	3.31881	3.30341	3.46622	3.51911	3.47115	3.43553	3.43608	3.4495	3.59107	3.50174	3.4716	3.42848	3.39065	3.45602	3.45407
Cdsn	4.67535	5.01751	4.80992	4.65747	4.65646	4.51553	4.7861	4.5879	4.52242	5.2615	7.51347	6.62124	7.56348	8.13496	7.11189	5.47034	4.79511	5.97711	5.36048	6.33331	4.28377	4.70188	4.79776	4.51443	4.93795	10.5324	10.3646	9.73227	10.4483	10.1851
Nr0b2	4.09066	4.13868	3.93607	3.84563	4.05722	11.0704	10.7001	11.2065	11.6652	11.1771	3.69125	4.39722	4.27319	4.24043	4.09326	4.6455	3.57619	4.09818	4.58546	3.86762	11.9762	11.8888	12.6519	11.7019	11.5381	4.69809	4.00406	3.56457	3.6923	4.58861
Gm25020	6.53761	5.39673	5.11823	6.11513	5.54723	6.81341	5.61758	6.64861	6.35388	6.47132	5.98648	5.94292	5.4902	5.98266	5.80829	6.97183	6.22935	6.67021	6.59856	5.66469	6.64903	7.10041	6.19251	6.39935	6.90512	6.58448	5.42188	5.78736	6.22453	5.31303
Gm26658	3.07567	2.88055	2.86966	2.93801	3.07423	2.97134	3.16888	3.03814	3.16945	3.36715	2.87008	3.04418	3.1523	3.13561	2.95802	3.13671	3.16409	3.10517	3.15637	3.17955	2.98966	2.93182	3.05479	3.12458	3.0663	2.88429	3.04641	2.94501	3.00764	3.04696
Gm25023	4.17167	4.14748	4.91747	4.10912	4.26757	4.03239	4.14533	4.00576	4.04095	3.97412	4.0396	4.25195	4.11538	4.07641	4.09372	3.9844	4.52808	4.28801	4.23796	4.38984	4.13646	4.02097	4.06067	4.18433	4.2602	3.39624	3.95763	4.07687	3.97988	3.78975
Cldn34b2	6.02887	5.78389	5.47932	6.38881	5.82696	6.59571	5.88253	6.53949	6.3869	6.66606	5.89931	5.82742	5.75343	5.91044	6.04149	5.82424	6.34604	5.94048	6.30065	6.1934	5.67644	6.62928	6.28161	6.20672	6.6073	6.53107	5.89097	5.5068	5.78421	6.03918
Cldn34b3	5.09708	5.21392	5.1396	5.21092	5.33696	4.9451	5.14869	5.27469	5.38176	5.18258	4.91207	4.78802	4.82445	5.00695	5.09074	5.28472	5.09935	5.27208	5.12268	4.88361	5.24623	5.10668	5.34985	5.33558	5.41461	4.57967	4.69886	5.07934	4.76692	4.97507
Cldn34b4	3.76716	4.072	4.03664	3.96672	4.01102	3.83888	3.81429	3.84741	3.59169	3.73694	3.53649	3.36475	3.36937	3.689	3.49832	3.91246	3.82128	3.56923	3.7423	3.60789	3.7096	3.72395	3.55757	3.6953	3.46296	3.51637	3.60676	3.63175	3.60513	3.66566
Clec4d	4.25761	4.36065	4.50965	4.28711	4.20854	4.64927	4.53676	4.41317	4.1142	4.69517	5.99805	5.6578	5.73718	5.58441	5.19163	4.61846	4.29469	4.42861	4.41315	4.11597	4.41857	4.33864	4.36352	4.65452	4.41606	4.66322	4.5176	4.85541	4.82111	4.54327
Clec4e	4.57412	4.16991	3.69033	3.59415	3.79247	3.86981	3.82086	4.02466	3.81023	3.72456	4.19105	4.1912	4.06459	4.26467	4.03058	3.52616	4.09528	3.48318	3.81958	3.87981	3.64945	4.10154	3.55384	3.91911	3.86892	4.26398	4.06704	3.6556	4.01121	4.30668
Gm27684	16.3045	15.6536	15.8641	15.9433	15.9754	16.1571	16.37	16.4862	16.0668	16.2646	16.1038	16.2338	16.0277	16.2377	16.5383	15.9744	15.795	15.8591	15.9668	15.8652	16.3572	16.8426	16.5205	16.2123	16.1935	16.3899	15.9263	16.1212	16.1374	15.8556
Clec4f	4.8754	4.98429	4.59608	4.76148	4.42751	9.19443	8.79499	8.27307	8.31608	8.92052	4.16662	4.47525	4.36497	4.8095	4.42788	4.76381	4.52278	5.16259	4.49502	4.63957	9.60927	10.1529	9.8202	9.06869	9.3274	4.43965	4.65156	4.35201	4.43027	4.53196
Cyp2b10	3.73647	4.12608	4.39567	3.79311	3.52118	13.0518	11.6223	12.7828	12.249	10.4414	8.70327	10.3393	6.84775	5.99058	8.31075	3.70157	3.74234	5.17476	3.84932	3.81481	11.4175	10.7266	11.8881	12.0817	11.5821	4.51323	4.65299	5.26574	4.71748	4.69253
Clec4g	4.95164	4.12744	4.0517	4.17359	4.33509	12.7141	12.6638	11.8697	12.1497	12.6433	4.2255	4.21539	4.19163	3.84819	4.19396	4.28561	4.36652	4.28001	4.14858	4.41996	12.6021	12.104	12.7166	12.5929	12.7563	4.59199	4.66214	4.43682	4.71936	4.33183
9630028B13Rik	4.90307	5.55527	5.31154	5.50427	5.11522	4.97415	5.37912	5.09544	5.01502	5.11726	5.17291	5.05363	5.23442	5.44674	5.07295	5.87386	5.32087	5.3408	5.34925	5.46042	5.09151	5.0971	5.18548	4.95209	5.09925	5.5327	5.22652	4.95934	5.28082	5.16319
Gm26366	3.7072	3.93901	3.6891	3.64031	3.70924	3.94661	7.51566	3.72722	3.86151	4.06816	3.83256	3.41396	3.78731	3.68019	3.67112	3.81048	3.94341	3.6536	3.73265	3.58326	4.09422	5.35571	4.47319	6.55037	8.96067	3.63332	3.7742	3.75343	3.74335	3.65991
Cyp2b13	3.58236	4.32118	3.7338	3.75325	3.71809	4.01897	4.16626	3.99428	4.33236	4.12414	3.74694	3.96048	4.18065	3.87813	3.72139	3.84234	3.89501	3.77568	3.69137	4.20943	3.87691	4.59253	4.05698	3.73078	4.02979	3.84978	4.05576	3.68242	3.70256	3.92724
Cdt1	5.55552	4.45003	4.3352	4.17443	4.22047	4.49886	4.74165	4.3336	4.64308	4.79329	4.55427	4.93585	4.55521	4.42115	4.72992	3.89261	4.04095	4.19379	3.93867	4.09074	5.21782	4.96086	4.82344	4.98011	4.78111	4.49644	4.57323	4.60601	4.8771	4.40756
Mid1ip1	8.25937	9.13907	9.29068	8.92558	9.5553	7.69785	6.54856	7.42378	6.83638	7.26099	6.61119	6.30066	6.50993	6.64992	6.38657	7.93126	7.71107	7.57358	7.79885	8.04718	8.84802	8.61695	8.81044	8.31783	8.99738	8.01659	7.73779	8.455	8.57403	8.06503
Plpp1	10.4807	10.9596	10.9187	11.1665	11.4442	10.09	10.0551	9.35886	9.97794	9.82292	11.7267	11.7426	11.0104	11.1398	11.4118	11.2663	11.4681	11.1515	11.5371	11.2336	9.53111	9.22153	9.44005	9.60183	9.69514	9.95859	9.9951	10.1059	10.0308	9.77181
A530017D24Rik	8.24146	8.05594	8.45472	8.33319	8.14155	7.78481	7.91018	7.91545	7.76189	7.67367	8.09202	8.23684	8.15256	8.17073	7.98853	8.68178	8.42339	8.52443	8.2327	8.35651	7.54956	7.60737	7.59835	8.03492	7.40434	7.80168	7.67211	8.2493	7.88333	7.61567
Plpp2	6.30458	5.93134	5.8311	5.63246	6.07626	11.9595	11.7256	12.0464	11.8684	12.1363	10.5571	10.0479	10.0907	10.5454	10.288	5.8016	5.94432	6.92105	5.83603	7.00483	12.0944	12.0005	12.4633	12.2487	12.2255	10.4068	10.8052	10.5011	10.3999	10.7784
Clec4n	6.39649	4.7635	4.16267	4.66629	4.49281	5.5442	4.98699	5.02361	5.35576	5.45424	5.91045	5.02906	4.87814	5.07098	4.8285	4.60777	4.31598	4.56799	4.42809	4.74512	5.46468	5.50436	5.81969	5.59342	5.73049	4.8129	4.8448	5.03933	4.60708	4.75503
Plpp3	12.9728	13.432	13.1101	13.2919	13.6662	14.3466	14.2815	14.3361	14.5124	14.2589	14.6903	14.1413	14.3132	14.349	14.1712	13.1237	13.288	12.9488	13.3879	13.0772	14.1898	14.1902	14.0113	14.2076	14.0874	14.7862	14.6845	14.9968	14.5752	14.4803
Plpp4	4.05635	4.33027	4.18569	4.49304	3.98106	4.17398	3.92495	3.95419	4.00199	4.17535	4.12287	3.87112	3.73138	3.84506	3.95561	4.43795	4.45619	4.3895	4.26343	4.50237	3.96157	4.00283	4.16012	3.90746	4.01223	4.04055	4.09965	4.11974	3.88378	3.87749
Cyp2b19	3.96637	4.27174	4.2765	4.14064	4.06169	4.65544	4.07491	4.39142	4.34513	4.49928	3.81361	3.73452	4.08842	4.22622	4.05308	4.34146	3.7803	4.22187	4.28964	3.86674	4.28969	4.21417	4.40564	4.1709	4.33099	3.9039	4.17576	4.07615	3.85256	4.17587
Plpp5	8.73135	8.08279	8.72744	8.55093	8.59397	10.9455	10.9032	10.8987	10.7716	11.0048	10.0768	10.1883	10.1543	10.1912	10.3008	8.34446	8.39393	8.44701	8.63747	8.50021	10.5328	9.90447	10.8124	10.3333	9.8446	10.3694	10.272	10.2647	10.4028	10.066
Plpp6	6.97742	6.30268	6.50442	7.0342	6.35538	8.78931	8.8722	8.95837	8.75395	9.24418	7.44258	8.04022	7.87477	7.63807	8.17597	7.07377	6.92638	7.08906	7.24445	7.39424	9.02961	8.16151	8.82248	8.76589	8.94632	8.74153	8.203	8.48553	8.80363	8.37062
Gm26072	4.31393	4.58379	4.45888	4.56616	4.56879	4.17811	4.56803	4.33725	4.43256	4.19299	3.91661	4.2858	4.46075	4.18033	4.16437	4.16231	4.32243	4.17709	4.59731	4.3201	4.12105	4.50402	4.41018	4.25566	4.22627	3.97926	4.00041	4.08698	4.15247	4.24851
Gm27393	3.63976	4.05684	3.80316	4.37812	3.35824	3.44288	3.89039	3.79509	3.95846	4.52383	3.7068	3.54241	3.66827	3.96305	3.34968	3.30169	4.45435	3.81102	3.5205	3.92798	3.71317	4.64085	4.35381	3.77207	4.23848	4.21581	3.66601	3.7264	3.66999	3.8592
Mpv17	10.2544	10.4128	10.5138	10.3976	10.682	11.7558	11.4983	11.2958	11.5253	11.7417	11.8665	11.8054	11.7165	12.1564	12.0543	11.3638	11.3931	11.5775	11.436	11.2439	11.7842	11.6079	11.9377	11.8935	11.8927	12.6455	12.1098	12.0393	12.4913	12.3166
D130040H23Rik	6.49086	5.2662	5.40765	5.19592	5.06758	5.54883	5.10942	5.47389	5.21726	5.20263	6.26387	6.24582	6.05609	6.09969	5.95008	5.59676	5.26531	5.84145	5.4154	5.3112	5.72189	5.01774	5.47024	5.9182	5.84812	6.04986	6.03225	6.49044	6.42983	6.26141
Plpp7	9.17174	9.89541	10.0039	10.2072	9.84318	4.33613	3.9572	3.85891	3.55861	4.84257	4.38268	4.90797	4.45411	4.4478	4.22944	11.8695	11.5942	11.4575	11.5292	11.5876	3.96745	4.7007	4.43237	4.99224	4.01701	4.42914	4.37157	5.00714	4.57964	4.5751
Itln1	3.55026	3.86898	3.7329	3.84605	3.51154	3.61739	3.86406	3.87855	3.89545	3.8794	3.71057	3.52032	3.67069	3.71252	3.35844	3.66248	3.60948	3.68058	3.70937	3.75824	3.61864	3.71973	4.18304	3.7938	3.80647	3.53813	3.77481	3.74277	3.85274	3.84562
Olfr1452-ps1	3.25929	3.89216	3.2831	3.48285	3.41943	3.70025	3.87825	3.49641	3.36646	3.86094	3.3974	3.39787	3.03483	3.07678	3.15539	3.52187	3.28085	3.47821	3.61314	3.37025	3.39725	3.98895	3.41101	3.75323	3.87296	3.51233	3.49121	3.10271	3.1893	3.35925
Fblim1	5.36466	5.06494	5.24456	5.73439	6.30819	4.78047	4.65928	4.75035	4.73601	5.13866	7.85684	7.83932	7.26328	7.46987	7.60985	5.69327	5.9211	5.60861	5.75793	5.74268	5.31174	5.22529	5.21809	5.3359	5.06146	7.14305	7.86144	7.96822	7.126	7.56257
2410004P03Rik	4.03946	3.95897	4.16382	4.41369	4.55581	4.19678	4.12931	4.26576	4.41639	4.04442	3.86315	4.45604	4.20506	4.09639	4.00771	4.11914	4.24687	4.31866	4.34051	4.42866	4.15066	4.13738	4.00042	4.07983	4.0947	4.35121	4.4551	4.48293	4.13572	4.52522
Eif2a	11.7797	12.0974	12.0179	12.1362	11.8779	11.1291	11.2593	10.9566	11.0196	10.9266	10.9389	11.1197	11.0002	10.829	10.843	12.0045	11.9133	11.8666	11.8224	11.8692	10.909	10.5541	10.6939	10.7928	10.8096	10.6498	10.5115	10.4128	10.6641	10.4062
Eif2d	9.19632	9.64628	9.66538	9.58604	9.58035	9.78246	9.8438	9.76285	9.69504	9.58444	9.07857	8.91212	9.09107	9.0521	9.01274	9.83694	9.65837	9.60425	9.74955	9.39534	9.62328	9.3583	9.66452	9.66982	9.53515	8.9392	8.84418	8.91977	9.05805	8.98922
Serpinc1	4.8482	5.58249	4.44713	4.97749	4.94249	15.625	15.5001	15.5783	15.3701	15.5955	5.42164	5.87764	5.33714	5.28069	5.44695	4.68304	4.47526	4.74781	4.84975	4.4405	15.8187	15.7198	15.8386	15.8114	15.8281	5.50923	5.05084	5.28085	5.02096	5.44537
Adgrd2-ps	3.71311	3.94364	4.01708	3.81184	4.10535	4.10832	4.2691	4.02757	4.25697	4.17256	3.85125	3.91369	4.05237	4.02924	4.03264	4.00764	4.00624	3.89775	3.8849	4.12304	4.24635	4.05594	4.08269	4.20155	4.51145	4.02426	3.97087	3.8684	3.90698	4.10313
Sh3d19	7.33533	7.89592	7.55546	7.62594	7.88824	11.1364	11.3785	11.1802	11.0157	11.1276	9.69319	9.69725	9.52024	9.60694	9.62326	7.4565	7.66146	7.12146	7.30474	7.5867	11.3992	11.1026	11.308	11.4279	11.4194	9.48746	9.73074	9.54585	9.58878	9.65789
Vmn2r104	3.63268	4.37737	4.32933	3.93132	3.96409	4.01149	3.99768	4.15256	4.1154	4.30098	3.94184	3.70927	4.18056	3.86723	3.97977	3.8282	4.02954	3.80311	4.11035	3.8691	4.03841	4.1022	3.99231	4.26243	4.65955	4.02509	3.88212	3.79478	3.81703	4.03513
Vmn2r105	4.18823	4.20942	4.5737	4.51248	4.28357	4.05528	4.45485	3.81894	4.03483	4.16029	4.09207	4.4682	4.5431	3.98058	4.00687	4.39234	4.06944	4.19776	4.37708	4.17983	3.82162	4.32172	3.96909	4.24284	4.384	4.14933	3.78977	4.16523	4.04254	4.21941
Agmo	9.13815	8.66474	8.74762	8.86944	9.12437	13.0957	12.8863	12.9947	12.937	13.0369	13.2293	13.5095	13.2641	13.4953	13.6037	8.09274	8.33155	8.98267	8.39392	9.11284	13.1578	12.7811	13.1227	13.3026	13.1544	12.3676	12.4509	12.6124	12.4861	12.3667
Vmn2r106	8.63144	9.68687	8.77494	9.03449	9.9507	6.8247	6.24484	7.94935	8.14177	6.99372	6.99046	6.66553	7.59762	7.61757	7.31515	8.34282	8.60486	8.79414	8.81505	9.38284	8.23426	8.20294	6.99833	8.01724	6.76017	6.09092	6.68536	7.64816	5.7177	6.99711
Vmn2r107	4.36768	4.36602	4.19812	4.00267	4.30202	4.38353	4.39825	4.67375	4.52135	3.86974	3.94304	4.12424	4.03813	4.24383	4.2405	4.8831	4.36354	4.73602	4.39056	4.73863	4.41846	5.16273	4.30372	4.61451	4.07896	4.25764	4.2847	3.85918	4.27837	4.1417
Vmn2r109	4.76267	4.74913	4.46422	4.76887	5.56262	5.10122	5.13989	5.08077	4.97325	5.47981	4.7678	4.53303	5.09297	4.73092	5.16646	4.70892	4.57704	4.65324	4.74609	5.14609	5.17415	5.2845	5.16535	5.01831	5.40698	4.79546	4.94073	4.57853	4.89673	4.95765
Havcr1	6.30487	4.74903	4.46887	4.6077	4.56975	5.91861	5.71444	5.70165	5.87346	5.72058	4.68208	4.59412	4.32906	4.57935	4.31652	4.79957	4.48618	4.63606	4.56265	4.88659	5.718	6.28614	5.55081	5.7177	6.07691	4.51037	4.29138	4.41623	4.43415	4.04164
Rilpl1	13.762	13.8732	13.7547	13.7603	13.5943	6.42175	6.52535	6.02452	6.41713	6.19727	7.1342	7.16579	7.49906	7.08251	7.06736	13.3063	13.3093	13.0545	13.133	13.2936	6.30036	6.41936	6.49044	6.24268	6.05438	7.12975	7.17602	7.29304	7.24328	7.30128
Havcr2	5.75999	4.91855	4.41684	4.57253	4.58776	4.28636	4.71484	4.32522	4.67658	4.57528	4.3982	4.54134	4.47943	4.28479	4.64437	4.59506	4.67685	4.4239	4.50401	4.48404	4.36341	4.46013	4.56359	4.27829	4.47659	4.35788	4.76901	4.62876	4.55211	4.77331
Rilpl2	7.04403	7.25113	7.20629	6.81559	7.31237	7.28262	7.34873	8.06108	7.38211	7.24849	8.44125	9.38795	9.18447	8.64176	9.63149	6.23304	6.85276	6.82293	6.68314	7.17831	7.73393	8.01487	7.94278	7.66414	7.21798	8.596	8.21222	8.23105	8.66929	8.40038
Gm266	3.88648	4.06138	4.10402	4.07523	4.01758	3.82746	3.94624	3.83359	4.22554	3.83981	4.03498	4.05147	4.17606	4.11659	3.84358	4.37117	4.10245	4.10766	3.77255	4.19286	4.07765	4.15343	3.92273	4.07689	4.18166	4.06645	4.09635	4.33676	3.99411	4.40231
Hip1r	7.46533	6.84295	7.0975	6.56965	6.87384	7.32235	8.05001	7.55169	7.71508	7.72154	6.63386	6.77353	6.5989	6.44658	6.75206	6.60349	6.56798	5.70274	6.0282	5.91984	8.09317	8.04715	8.13377	7.77477	7.56362	6.10943	6.26501	6.28362	6.00702	6.0165
1700069B07Rik	3.6946	3.78918	3.53913	4.01843	3.61627	4.06541	4.02678	4.10556	3.9995	3.90107	3.93641	3.81341	3.71369	3.78573	3.53771	3.67776	3.67069	4.43188	3.924	3.64741	4.159	3.9859	3.94823	3.68311	4.19518	3.82397	3.66698	3.5407	3.52529	3.55189
Avil	8.38999	10.4288	8.85438	9.09348	9.34392	4.89415	5.25174	4.8446	4.70338	5.06203	5.18255	5.75118	5.29763	5.33867	5.57035	9.09296	9.13755	8.32208	8.39823	8.91626	4.91517	4.78697	4.72653	4.80499	4.61119	4.91367	4.99853	4.99128	4.92384	4.94616
Dmtn	5.24569	5.59793	5.39518	5.31416	5.48191	5.40137	5.10644	5.01074	5.38301	5.21122	7.19801	7.25041	7.68511	7.39286	7.56824	5.26213	5.55288	5.84778	5.56497	5.65252	5.22125	5.41774	5.34268	5.04666	5.28911	8.84439	8.62316	8.16632	8.64155	8.64842
Nr6a1	6.77736	7.17798	7.24446	7.04919	6.92461	8.20613	7.98268	7.89892	8.02935	7.9689	6.20946	6.3546	6.0381	6.06171	5.84845	7.25269	7.38516	7.13081	7.32184	6.90216	8.41612	7.47996	8.15126	8.25009	8.59007	5.7106	5.93995	6.13309	5.80162	5.78535
1700084J12Rik	6.43237	4.92214	5.26554	6.80091	5.90834	7.46071	6.41089	6.84258	6.74663	7.29098	6.10687	4.92893	4.89502	5.72579	5.65816	6.94985	6.6148	6.68769	6.82168	6.05416	7.03994	6.44158	7.63078	7.33167	7.5356	6.6225	5.61807	5.9022	6.50304	5.7194
Diablo	10.0168	10.1617	10.5575	10.4689	10.1574	9.30713	9.46331	9.0111	9.1722	9.31239	8.88851	9.06077	8.68277	8.74802	8.84392	9.92886	10.1422	9.88685	9.74348	10.0829	8.84317	8.29203	8.86953	8.97894	8.86406	8.78979	8.98189	9.14043	9.05147	8.98398
Adnp	10.385	9.92929	10.4377	10.094	10.3594	10.5798	10.456	10.3103	10.8262	10.6861	10.9946	11.1215	11.0462	11.1684	11.0897	10.2041	10.1273	10.0256	9.90948	10.0293	10.7918	10.587	10.5454	10.6063	10.6082	11.1431	10.9254	11.0364	10.9542	10.8897
Rpl32-ps	7.02594	6.1895	6.1571	6.75963	6.53666	7.23994	6.08403	7.09634	6.27583	7.14569	6.3342	5.75392	5.96561	6.12944	5.99457	6.79078	6.51804	6.96203	7.03424	6.662	6.58665	6.62113	6.72851	6.8121	6.94087	6.61303	6.19401	6.06385	6.38372	6.29768
Arl4a	8.1188	8.50521	8.39975	8.04332	8.38104	9.38959	9.13186	9.53038	9.64797	9.36412	11.3224	11.7139	11.2706	11.1976	11.5493	7.61137	7.6265	8.23385	8.23176	8.3481	8.55772	8.57208	8.56143	8.83168	8.66341	10.6689	10.4717	10.5249	10.5425	10.5846
Vcpip1	10.784	10.8564	10.8522	10.7051	10.4358	11.6807	11.4598	11.304	11.4813	11.5531	11.0888	11.071	10.7424	10.7943	10.7436	10.0954	10.2495	10.3253	10.305	10.5884	11.5321	11.0913	11.5666	11.6202	11.7601	10.5166	10.6698	10.8877	10.6425	10.6905
Tuba8	15.0159	15.0873	15.0886	15.2649	15.4771	9.60818	9.56735	9.48954	9.56378	9.68518	8.71571	9.3787	7.89729	8.3883	8.73367	15.3217	15.6871	14.9715	15.3914	15.0373	9.1819	8.26798	9.80862	8.80418	9.23516	6.26211	5.97069	6.23878	6.22857	6.07188
Gm25615	5.40961	5.67387	5.67208	5.58746	6.06732	6.93252	8.41729	7.43047	6.70942	6.83952	5.90238	6.12512	6.42497	5.9762	5.94606	5.19948	5.13674	5.23941	5.08395	5.66451	7.10664	8.86973	7.30981	8.33673	9.02966	5.66426	5.51436	5.72313	5.76411	5.34542
Arl4c	5.37887	4.31512	4.03927	4.43921	4.05833	4.40366	4.38877	4.29805	4.68148	4.62288	4.5015	4.62056	4.52125	4.62645	4.50772	4.19013	4.28193	4.39593	4.40794	4.39345	4.80447	4.50068	4.58238	4.53942	4.63947	4.88115	5.01352	4.97474	4.69489	4.76263
Ostm1	10.8635	10.8544	11.0176	11.0298	11.1618	9.85615	9.87222	9.36941	9.79863	9.8525	10.7336	11.1533	10.6357	10.5079	10.7124	11.1598	11.4393	11.4325	11.3572	11.3597	10.0529	9.1551	9.77228	9.92321	9.64329	10.7444	10.7595	10.8498	10.8464	10.7334
Arl4d	8.90137	10.052	8.919	8.78899	8.05003	10.7552	10.0952	10.7809	9.8254	10.431	8.16976	8.44352	8.51689	8.23697	7.73428	6.66958	6.22335	6.85783	7.27171	6.75356	9.1242	10.566	8.48691	9.189	9.90484	6.82562	6.62588	7.16083	7.03035	7.16504
Olfr387-ps1	4.28445	4.23199	3.76373	4.29871	4.36807	3.97028	3.90148	4.15403	3.98599	4.43454	3.89217	3.85279	3.60854	4.43293	3.89517	4.08212	4.27655	4.82908	4.16191	3.78275	3.94327	4.17823	4.18002	3.86313	4.26523	4.21461	3.90432	4.23707	4.28331	4.55179
4933405O20Rik	4.14997	4.04614	4.30358	4.43703	4.04412	4.26145	4.66556	4.12369	4.19092	4.08865	4.02507	4.06144	4.03933	4.30011	3.92831	4.199	4.17538	4.32606	4.27551	4.1838	4.20352	4.50453	4.18149	4.01906	4.3501	4.16712	4.00454	3.98389	4.0741	4.16003
Rps18-ps1	13.3404	12.9111	13.1961	12.8508	13.0508	13.6396	13.7827	13.9879	13.8523	13.6263	13.0993	13.3138	12.7796	12.8187	13.0312	12.9732	12.6656	12.6834	12.8089	12.8334	13.6347	14.0648	13.3378	13.2496	13.5899	12.793	12.5388	12.7209	12.863	12.5496
8030474K03Rik	3.25177	3.9864	4.09301	3.4792	3.34646	3.57331	3.87225	3.9512	3.57096	4.26204	3.70984	3.30985	3.41937	3.41793	3.43416	3.22601	3.63093	3.30105	3.7152	3.31269	3.63279	4.30126	4.10309	3.52509	3.44198	3.12373	3.40009	3.22452	3.10103	3.33369
Cryaa	5.09467	5.10662	4.81911	5.48066	4.58951	5.15316	5.15737	5.18949	5.05858	5.47195	5.05961	4.94217	4.8575	5.20559	5.10574	5.24276	4.93963	5.23696	5.0001	4.81467	4.91048	5.51632	5.09456	5.15557	5.172	5.07656	4.83586	4.81069	5.1443	5.10782
Cryab	11.75	11.5605	11.5771	11.7035	12.3104	6.38473	6.22147	6.2985	6.48506	6.66576	10.6828	9.36351	10.7256	11.1769	9.92009	12.11	12.0845	12.2287	12.4731	12.2865	6.58785	7.16056	6.49635	7.24305	6.89844	12.435	12.4655	11.7158	12.5058	12.5291
Gm24000	3.19817	3.12821	3.01835	3.12299	3.23955	3.21639	3.26446	3.32166	3.08274	3.18055	3.21719	3.2542	3.2342	3.01847	3.30369	3.40168	2.99114	2.97131	3.21778	2.93449	3.09962	2.97058	3.20055	2.89182	3.23895	3.34023	3.46982	2.96492	3.08113	3.45334
Gm25321	4.35395	4.41408	4.28001	4.10056	4.7466	3.92951	5.07491	4.68602	4.19176	4.18043	4.1729	4.87805	4.90663	5.1535	4.85119	4.20544	4.50398	4.4227	4.89857	4.53483	5.04211	5.14767	4.69739	5.13967	4.96279	4.40689	3.92718	4.20396	4.43047	4.26572
Gm26959	5.4561	5.03556	5.46959	5.58234	5.41968	5.0542	4.89026	5.0784	4.98293	5.20704	4.43482	4.77317	4.95237	4.84308	4.76504	5.10673	5.27172	5.36775	5.85275	5.07959	5.05243	5.02602	5.0217	4.90196	5.26184	4.7372	4.78633	4.79383	4.71829	4.82297
Tfb2m	13.1656	13.4149	13.4027	13.6051	13.1579	12.1503	12.1869	11.6786	11.9518	11.8735	11.9693	12.1438	11.7581	11.8313	11.8612	13.6531	13.539	13.403	13.2698	13.3632	11.527	10.5584	11.8292	11.7283	11.7297	11.2445	11.2451	11.0978	11.3949	11.1956
Gm25323	5.9529	6.64442	6.8892	6.12202	6.31012	6.13351	6.63529	6.49062	6.59996	6.70132	6.10732	6.57642	6.11452	6.13482	5.96033	5.3691	6.13941	5.73581	5.79977	6.10114	6.16596	6.24844	6.37011	6.16309	6.16807	5.66281	5.57559	5.96995	5.67329	5.84063
Dmxl1	11.9725	11.8806	11.9823	11.9052	11.6564	11.1141	11.0899	11.0105	10.9775	11.1771	11.3362	11.4567	11.2755	11.3275	11.2837	12.0829	11.9978	12.0305	11.9712	12.0836	10.9056	10.4	10.9538	11.0398	11.0353	11.3136	11.2587	11.4251	11.2969	11.2531
Hacd1	11.414	11.5951	11.5624	11.8568	11.9946	8.25166	8.12351	8.25764	8.05499	8.02405	9.57858	9.17695	9.2561	9.5627	9.27208	12.8498	12.6499	12.8377	12.7824	12.5889	7.96336	7.71634	8.31836	7.87829	8.29989	9.36074	9.27989	9.46958	9.43236	9.57235
Dmxl2	7.91807	8.0661	7.9655	7.76208	7.55404	10.9408	11.2254	11.0254	10.937	10.8764	10.6837	11.408	10.9844	10.8782	11.4542	6.79843	7.04805	7.66991	7.18917	7.49835	10.8646	10.1648	10.5251	10.6999	10.7258	10.2603	10.2154	10.1211	10.2632	10.1884
Hacd2	9.91341	8.77164	9.08684	8.83367	9.5816	12.5911	12.43	12.1851	12.6666	12.4468	16.0196	15.9319	15.8171	15.8913	15.6507	8.60696	8.17111	10.1259	9.63213	10.7356	12.4043	11.9443	12.3662	12.3313	12.4077	15.3361	15.4652	15.8825	15.529	15.3487
Cspg4	5.404	5.55588	5.86415	6.11497	6.51146	4.35958	4.01721	4.55819	4.14755	4.47966	7.46662	6.88812	7.99552	7.88622	7.7211	6.34274	6.74403	6.48311	6.53543	6.69951	4.39585	4.23607	4.60532	4.33064	4.34576	8.25095	8.00859	8.22885	8.82288	8.7338
Gm26661	3.98548	3.77554	4.0761	4.12859	4.46016	3.45152	3.69361	3.92747	3.93778	4.25955	3.49329	3.48779	3.56258	3.54699	3.49305	3.6305	3.88002	4.08686	3.75922	3.80129	3.93733	3.54984	3.73375	3.6174	3.91673	3.55935	3.41411	3.68783	3.61672	3.81809
Hacd3	10.5049	10.5983	10.4183	10.3513	10.4803	14.3099	14.4728	14.3836	14.4347	14.4128	10.3009	10.6411	10.0526	10.1374	10.1043	9.77405	9.69069	9.99433	9.91077	9.99188	13.7209	13.6484	13.8321	13.8132	13.8266	10.083	10.0627	10.3562	10.2302	10.2309
Cspg5	4.70494	4.79697	5.12274	5.01667	4.74992	5.18089	5.41992	5.49681	5.46222	6.02119	4.68869	4.51032	4.7795	5.05421	4.72567	5.03346	4.84305	4.90435	4.85724	5.00141	6.08332	6.18256	5.79697	5.75145	5.90536	4.7192	4.80124	4.62439	4.69798	5.10682
Apex1	8.12677	8.42515	8.39401	8.43855	8.51543	8.25137	8.28931	8.09641	7.99832	7.88071	6.74929	6.97983	6.8163	6.54931	6.67319	8.42587	8.33585	8.04943	7.96748	8.24884	8.36651	7.97202	8.65079	8.73748	8.20033	7.48722	7.10461	7.59591	7.76422	7.28519
Hacd4	5.87193	6.43433	6.05612	6.36763	6.7918	5.52183	4.99705	5.43149	5.75865	5.76286	8.27792	7.8998	7.81406	8.41865	7.68559	6.43113	6.42597	6.39513	6.41652	6.55616	5.54036	5.8262	5.82227	5.72702	5.29627	7.98746	8.274	8.01978	8.17214	8.19745
Gm25328	6.24875	4.86315	5.6712	5.09471	5.58653	6.51149	5.99066	6.43564	6.02017	6.32611	6.67065	6.28556	6.29538	6.05864	6.10417	5.40935	5.60965	5.48292	5.29639	5.79676	5.94935	5.65138	5.83337	5.54661	5.68691	6.49413	5.96602	6.54084	6.45219	6.32535
D5Ertd615e	3.49031	3.9208	3.57872	3.73495	3.86504	3.52223	3.93044	3.86972	4.2685	3.92548	3.94819	3.80636	3.90338	3.69034	3.87017	3.66543	3.82493	3.76147	3.78184	3.98907	3.84977	3.92313	3.80948	3.954	3.84312	4.10653	4.04657	3.87583	3.77182	3.7937
Apex2	10.4543	10.6018	10.4887	10.4203	10.169	10.7492	11.4682	10.8799	11.2058	10.9046	9.84569	9.76562	10.3339	9.69737	9.94559	9.99792	10.2915	10.2876	10.5371	10.3022	8.79431	8.75582	8.67465	8.88848	8.98907	10.0029	10.3565	10.4305	10.0987	10.1889
Ercc6l2	9.02597	9.23615	9.10714	9.11816	8.92229	8.36668	8.28227	8.20268	8.52312	8.28615	8.62875	8.79244	8.53197	8.53587	8.46735	9.48015	9.61701	9.22544	9.11797	9.48371	8.40348	7.59616	8.31374	8.3597	8.2911	8.3664	8.44215	8.72091	8.61998	8.21828
Ss18l1	5.92399	6.08746	6.46371	5.73138	6.43408	6.5336	6.52968	6.59784	6.55487	6.69127	5.98927	6.51608	6.42285	6.37334	6.52842	5.9956	6.55358	5.8556	6.17592	6.28823	6.67633	6.01417	6.78	6.67659	6.63201	5.94757	5.81298	6.52494	6.06635	6.11806
Herpud1	12.989	13.0015	13.2651	13.4103	13.5977	14.4765	14.9287	14.8635	14.6216	14.5622	11.0987	10.8183	10.9561	11.3582	11.0778	12.4613	12.8018	11.8625	12.3764	12.0185	13.5027	13.6058	13.8343	13.7432	13.8135	10.2128	9.84747	9.90991	9.99046	9.71677
Itlnb	5.27008	5.47992	4.94832	5.24227	5.54117	4.95139	6.26197	5.30096	5.05983	6.14549	4.12377	4.25357	3.92116	5.14417	4.96178	5.39478	5.06998	4.58047	5.11189	5.21346	4.27492	4.71281	4.40468	4.82636	4.38266	5.33752	5.01507	4.82023	4.77309	5.255
Triobp	7.53429	8.27586	8.08986	8.06565	8.28771	7.0631	7.01368	6.76063	6.95096	6.98567	7.68157	7.65398	7.65672	7.61469	7.62739	8.52964	8.3284	8.20109	8.3959	8.47907	7.08186	6.61562	6.9492	7.26784	7.132	7.84215	7.91602	8.02553	7.82504	8.0167
Herpud2	12.9474	13.3747	13.2415	13.1979	13.2023	11.2718	11.5285	11.3004	11.5949	11.4772	12.0822	12.1172	11.7548	11.9866	11.9605	12.4597	12.5731	12.041	12.2781	12.4788	11.5209	10.8087	11.5944	11.5603	11.43	11.5561	11.7362	11.8348	11.442	11.5702
Emx1	4.37146	4.39897	4.36479	4.38499	4.41628	4.84191	4.73272	4.535	4.82241	4.52165	4.51842	4.36063	4.64684	4.59789	4.54832	4.27705	4.36879	4.77026	4.4546	4.40045	4.62196	4.45624	4.84908	4.53956	4.73586	4.43502	4.34172	4.36967	4.42589	4.46496
Emx2	4.57549	4.76414	5.17733	5.15935	4.60224	4.17569	4.21271	4.09579	4.61397	3.85948	4.76577	4.8891	4.98657	4.83748	4.60057	4.24899	3.73267	4.80599	5.20518	5.07062	3.81675	4.03342	4.00505	3.93873	3.67077	4.42082	5.0738	5.89364	4.70195	4.73415
Dicer1	10.8858	11.0805	11.1205	11.2642	11.1426	11.0502	11.0167	11.0536	11.1158	11.0879	10.713	10.5513	10.6084	10.4608	10.5551	11.6132	11.5944	11.51	11.423	11.4031	10.6424	10.4648	10.7465	10.7168	10.6818	10.2594	10.3303	10.5152	10.3043	10.2288
Gm25032	5.67946	6.1203	5.36385	5.40159	5.5641	5.3189	6.43638	5.87998	5.57734	5.61729	5.81585	5.73948	5.61377	5.9211	5.42807	5.2311	5.66832	5.8463	5.49346	5.39595	5.81871	6.75362	5.90964	5.49897	5.87144	5.85527	5.83779	5.55562	5.65607	6.29654
Tha1	5.29431	5.90034	5.88803	5.79217	5.73209	6.16796	6.49007	6.16096	6.10316	6.26346	4.95418	4.88953	5.46239	4.81257	4.80975	5.75086	5.90145	5.47844	5.69814	5.53992	5.86426	5.81738	5.66866	5.57136	5.49782	4.87754	4.56203	4.8082	4.90327	4.79192
Cldn34c1	5.78629	6.11182	5.51328	5.95568	5.67351	5.98547	5.87934	5.59314	5.51849	6.07337	7.52244	7.84678	7.79805	7.54293	7.17202	5.93395	5.90205	6.05069	5.92268	6.07386	6.14318	5.80405	5.73872	5.84271	5.44257	7.04369	6.74027	7.18511	7.16064	6.78557
Clec5a	4.52919	4.29518	4.67228	4.44314	4.52935	4.53098	4.52338	4.04277	4.40288	4.13201	4.7705	4.0469	4.22408	4.48591	4.13684	4.29779	4.08877	4.28217	4.33438	4.47757	4.35341	4.53519	4.51332	4.41993	4.41948	4.83746	4.65131	4.86135	5.01233	4.87295
Cldn34c2	4.92044	5.18565	4.80709	5.07992	4.85808	4.88379	5.15658	5.03894	4.67681	5.21124	6.50462	6.81189	6.66733	6.2658	6.34138	4.83778	4.88436	4.88813	4.73059	5.03111	5.25052	4.98701	5.08394	5.16756	4.7854	5.98888	5.82975	5.99642	6.34329	5.66092
Mapk8ip1	5.40739	5.7922	5.71509	5.50886	6.12988	5.65452	5.40077	5.83548	5.82441	5.58992	6.40014	6.39507	6.82208	6.41509	6.23722	5.84809	5.81759	6.18109	5.96536	5.91191	5.52518	6.04014	5.36006	5.72675	5.32984	7.64798	7.37695	7.5321	7.96843	7.80715
Cldn34c3	4.90985	5.2149	4.8014	5.05943	4.85075	4.89067	5.1509	5.15629	4.69843	5.23181	6.53344	6.83792	6.73255	6.28605	6.42577	4.83655	4.89426	4.8734	4.7066	5.00895	5.34205	4.96352	5.07775	5.1968	4.82371	6.01993	5.82197	6.00987	6.372	5.67137
Mapk8ip2	4.5933	4.45577	4.69053	4.91228	4.61738	4.78505	4.37932	4.73587	4.73082	4.81727	4.27822	4.53556	4.39945	4.33391	4.52327	4.83999	4.6981	4.66554	4.66362	4.4894	4.77748	4.74793	4.57342	4.77497	4.67497	4.63238	4.41555	4.43517	4.35763	4.41685
Cldn34c4	3.38238	4.21626	3.79424	3.63422	3.92149	3.90544	3.70066	4.00486	4.05013	3.95052	3.73079	3.68891	3.79987	3.75876	3.58838	3.63007	3.67246	3.42333	3.73464	3.44486	3.85463	4.05149	3.79811	3.62344	4.27293	3.5812	3.70617	3.58084	3.53866	3.81086
Mapk8ip3	8.79628	8.83129	8.96294	8.79976	8.94347	8.44079	8.65565	8.69674	8.67545	8.5545	9.70644	10.1767	10.1575	10.1801	10.3136	8.39529	8.31807	8.49348	8.33347	8.55924	8.44187	8.5031	8.45491	8.46737	8.06808	9.30774	9.33074	9.34443	9.36701	9.26232
Gm25038	4.59403	4.29654	4.37025	4.60936	4.67976	4.65982	4.76466	4.68526	4.61873	4.74682	4.39582	4.26355	4.53755	4.41912	4.2172	5.02616	4.40245	4.49953	4.90038	4.73631	4.50947	4.71452	4.42129	4.59645	4.72171	4.59521	4.24907	4.12577	4.45643	4.6349
Xbp1	11.8051	11.9958	12.0752	11.9312	12.2336	12.8616	12.689	12.761	12.6275	12.7174	12.5127	12.5402	12.3671	12.4646	12.4802	11.339	11.5291	11.4205	11.4686	11.5143	13.0828	12.9395	13.2991	13.3808	13.0512	12.7709	12.5005	12.8536	12.8689	12.583
Gm25039	10.1257	9.6123	9.53478	9.97069	9.55417	9.93385	9.95972	10.6171	9.84878	9.80437	10.1369	9.98096	10.0861	9.91552	10.371	10.5431	10.0477	9.93371	10.1591	9.82729	9.79359	10.4183	9.71742	9.41792	9.83484	9.74584	9.07792	10.2385	9.87183	9.42156
Psapl1	4.72633	5.07816	4.92303	4.65411	4.79178	4.74892	4.85851	4.98986	4.90331	4.87954	4.31843	4.57238	4.58357	4.59935	4.564	4.83922	4.91493	4.63551	4.72525	5.01162	4.8144	4.73136	4.71954	4.4085	4.72288	4.56482	4.38999	4.49012	4.40855	4.63137
Gm26375	4.20169	4.5949	4.41687	4.13836	4.12469	4.04886	4.10469	3.76144	3.75339	3.81288	3.69228	3.56377	3.76272	3.91238	3.64064	4.92508	5.58799	5.36656	4.78302	4.82068	3.92194	3.76593	3.98626	3.82916	4.20343	3.83874	3.71436	3.74193	3.80506	3.78864
Gipc1	7.31521	7.45658	7.59049	7.12575	7.84305	6.79649	7.06641	7.03494	6.88123	6.99641	7.07329	7.03018	7.17446	6.78285	7.10056	7.46833	7.65306	7.4826	7.7733	7.31121	6.99291	6.92329	6.56145	7.07571	6.81976	6.96241	7.11138	7.37459	7.45887	7.19958
Gipc2	3.62649	3.93243	4.07695	3.98494	4.14735	3.839	4.5339	4.15857	4.55227	4.40027	3.81159	3.77802	3.96303	3.94301	3.87186	3.80608	4.03209	4.08387	4.04529	4.13193	4.45164	4.35827	4.57794	4.70657	4.3655	4.12529	4.81477	5.71922	3.89445	4.25668
Cyp2b23	4.98045	4.97563	4.94614	5.00802	5.1644	5.45069	5.10629	5.33888	5.44623	5.63977	5.32953	5.24322	5.5107	5.43173	5.58012	5.03294	4.85462	5.55885	4.81579	5.00031	5.36987	5.79708	5.57577	5.2763	5.47656	5.59156	5.43703	5.13943	4.9717	5.27927
Olfr1059-ps1	4.29185	4.88778	3.50709	4.19072	4.55932	3.80905	3.91606	3.4776	3.97415	3.47119	3.7441	4.5956	4.15276	4.24871	3.83232	3.73645	4.07328	4.66153	4.24641	3.91512	3.63839	4.15383	4.20802	3.93587	4.34879	3.56301	4.05501	3.60641	3.69299	5.05473
Gipc3	4.4649	4.30205	4.18409	4.37891	4.49132	4.92363	5.07174	4.53406	4.68365	4.78364	4.49309	4.617	3.8927	4.38084	4.12249	5.31548	5.23255	4.68221	4.99948	4.50931	4.94463	4.57859	4.70634	4.582	4.63439	4.91261	5.1176	5.07187	5.02811	4.8524
Gm853	4.3185	4.2358	4.52171	4.29365	4.4762	4.19819	4.3763	4.1867	4.44921	4.23631	4.24735	4.18994	3.99501	4.19567	4.13518	4.36296	4.56894	4.54653	4.31096	4.73555	4.10494	4.22151	4.09399	4.14422	4.02851	4.14529	3.88538	4.03128	4.04621	4.07492
Zfp11	5.16896	5.73978	5.80751	5.90974	6.10097	5.22253	5.45505	5.3857	5.13238	5.2118	5.4026	5.28051	5.31793	5.38512	5.3071	5.83067	5.68788	6.11672	5.89897	5.82935	5.33716	5.15733	5.62613	5.40169	5.19212	5.38319	5.08844	5.34337	5.50359	5.26269
Zfp12	5.68613	6.13547	6.34421	6.30106	6.16038	6.15254	6.69341	6.34738	6.46955	6.48665	5.9021	6.52343	6.22892	5.85357	6.47009	6.00562	5.68293	5.35322	5.77263	5.57315	6.13969	5.95007	6.17015	6.19148	6.07871	5.60855	5.73468	5.49235	5.69859	5.76072
Zfp13	5.77577	5.84097	5.76657	5.73646	5.48577	5.67014	5.78312	5.7033	5.60905	5.57205	6.12871	6.25277	6.56925	6.30491	6.39116	5.86599	5.81574	5.8534	5.98444	5.84852	5.5636	5.5803	5.45702	5.69769	5.70514	6.44419	6.2285	6.39284	6.28302	6.1597
Zfp14	6.32854	6.77073	6.66132	6.64507	6.79512	5.49498	4.8316	4.92952	4.93944	5.15897	6.34734	6.20566	6.5373	6.48007	6.27483	6.51443	7.10361	6.76695	6.7982	6.61758	5.61206	5.43406	5.36602	5.38253	5.12897	6.49261	6.46389	6.56251	6.59699	6.37758
D830039M14Rik	6.87088	8.2073	8.15201	7.65639	7.49255	3.6323	3.68186	3.55725	3.60551	3.62435	3.57351	3.71047	3.42531	3.3984	3.59777	8.21768	8.23574	8.20253	8.33661	8.09546	3.87899	3.61274	3.62593	3.82259	3.84047	3.3835	3.49404	3.27295	3.57553	3.56227
Ddx1	14.4298	14.3409	14.4913	14.3806	14.4341	13.5165	13.4126	13.1768	13.4708	13.4653	13.221	13.2465	13.1313	12.9991	12.8519	14.4771	14.5158	14.6913	14.5539	14.6979	13.0415	12.3908	13.1785	13.0997	13.0656	12.8117	12.9871	12.8004	12.9904	12.8487
Gm561	9.67248	9.79409	9.94055	9.6263	9.62894	8.98427	8.54673	9.08709	8.50667	8.30509	7.20624	7.97571	7.14365	7.28485	7.56499	10.1721	9.96794	9.88539	10.0149	9.95093	8.40623	8.9594	8.09495	8.09111	8.19015	7.52008	7.32567	7.33289	7.59811	7.21392
Cav1	12.039	11.9339	12.2176	12.1723	12.6672	6.79896	7.34182	6.89627	6.92079	6.82339	14.7511	14.8196	15.0451	15.1276	14.9268	12.601	12.7986	13.2171	12.871	13.1776	7.40411	8.03352	6.88548	7.83053	7.34489	16.0519	15.8126	15.7313	15.6795	15.7867
Cav2	9.40242	9.58985	9.66848	9.68071	9.97326	6.62248	6.79471	6.51649	6.93829	6.38298	13.3806	12.7958	13.3713	13.4585	13.2055	10.3373	10.2639	10.929	10.503	10.9601	6.78433	6.22218	6.74388	7.10022	6.70346	14.7879	14.5908	14.6034	14.4963	14.6174
Sh3d21	5.3959	5.69698	5.59441	5.12959	5.25452	5.16188	5.26248	5.37064	5.77904	5.29407	7.8973	8.38965	8.43532	8.06703	8.23812	5.16756	5.30089	5.4342	5.36177	5.51721	5.31954	5.61337	5.25976	5.35224	5.22717	6.30991	6.23159	6.43187	6.4259	6.36392
Cav3	7.47444	7.96822	7.90022	7.60649	7.54426	5.03318	5.47584	5.33917	5.32411	5.17793	5.04907	5.21653	4.86498	5.26951	4.98285	8.50628	8.34724	7.97737	8.25048	8.0855	5.42438	5.18048	5.29234	5.28084	5.22191	5.26702	5.20384	5.08522	5.03236	5.20655
Ddx4	4.18481	4.51116	4.21347	4.40553	4.2772	4.25167	4.35064	4.21322	4.37327	4.37592	4.41473	4.20072	4.75467	4.34243	4.39848	4.72251	4.82974	4.53808	4.46269	4.74617	4.15328	4.35551	4.34116	4.45454	4.26983	4.46597	4.40169	4.23158	4.2478	4.52249
Ddx5	14.1369	13.7884	13.8019	13.945	13.5624	13.3092	13.2809	13.408	13.3653	13.2481	13.9466	13.9788	14.0702	13.9976	14.2686	13.7401	13.8222	13.8105	13.5834	13.7969	13.563	13.4973	13.5239	13.5017	13.4818	13.9689	13.7985	14.0293	13.8848	13.6441
Rufy1	9.37516	9.47543	9.5765	9.52533	9.24227	8.78554	8.88852	9.00379	8.96262	8.58721	8.47154	8.59834	8.78379	8.30262	8.63563	9.42663	9.63103	9.45419	9.65675	9.68317	8.85562	9.06062	8.71298	8.73935	8.68274	8.47296	8.32521	8.37759	8.52009	8.39243
Ddx6	14.5682	14.601	14.7055	14.4964	14.3457	14.2704	14.286	14.0979	14.3004	14.1946	14.6792	14.4314	14.2332	14.486	14.257	14.6162	14.5242	14.6352	14.4372	14.7496	13.913	13.5707	14.0605	13.9801	14.0459	14.794	14.7445	14.9012	14.4603	14.6791
Rufy2	8.31575	8.03544	8.21468	8.18265	7.9565	7.87231	8.25255	7.91524	8.06369	7.93763	9.05708	8.78498	9.27537	9.06991	8.95266	8.10463	8.36629	8.27126	7.94723	8.25057	7.82094	7.44539	7.7659	8.01577	7.64442	8.78807	8.98504	9.07844	8.99224	8.83021
Eif3a	12.429	12.4922	12.5302	12.3983	12.1949	11.1826	11.3169	11.2773	11.1086	11.133	11.5757	12.0355	11.5683	11.3549	11.7509	11.5928	11.5853	11.5086	11.5759	11.6487	11.3636	11.4254	11.4102	11.417	11.1864	11.1598	10.9859	11.1244	11.0785	11.0144
Rufy3	7.75358	7.72793	7.57064	7.69739	7.87954	9.93811	10.0923	9.86573	9.97379	10.114	8.78257	8.73463	8.56623	8.55221	8.86468	7.56287	7.48455	7.5943	7.40773	7.6621	10.1247	9.47871	10.0543	10.0468	10.1996	8.22768	8.0737	8.4923	8.29913	8.03545
Nutf2-ps1	14.3933	14.3863	14.4794	14.7917	14.8079	12.9775	13.0538	12.9494	12.9384	12.981	12.5305	12.4776	12.0863	12.1754	12.1798	14.9482	15.1843	14.8448	15.1526	14.6693	12.9816	12.5016	12.7487	13.0039	12.9063	13.2079	13.1888	13.1234	13.1198	13.1285
Vmn2r110	3.97714	3.76037	3.84309	4.25908	4.51128	3.63233	3.62507	3.53066	4.30711	3.93058	3.8887	3.71357	3.69699	3.72856	3.38706	4.04904	3.82645	3.91401	4.05612	3.96464	3.90204	3.94889	3.73297	3.72813	3.73758	3.55126	3.75027	3.37412	3.73076	3.52124
Eif3b	13.3363	13.4825	13.5371	13.5369	13.5167	13.1815	13.3543	13.1504	13.2261	13.2624	12.947	12.9457	12.5694	12.6428	12.5241	13.1544	13.3189	13.16	13.3049	13.1923	12.8664	12.2341	13.001	12.8967	12.82	12.5336	12.5811	12.6033	12.6278	12.6155
Rufy4	4.60074	4.45009	4.34091	4.16772	4.52986	4.90459	5.17522	4.88841	5.1512	4.72392	7.18518	7.49412	7.67006	7.21009	7.50709	4.53375	4.28248	4.34756	4.75318	4.28897	4.89914	5.14168	4.86063	4.60359	4.86409	6.5623	6.12274	6.35565	6.12026	6.27113
Gm568	6.10037	5.18632	4.92879	5.70277	5.66821	5.91136	5.43579	6.1116	5.71785	5.99395	5.95092	5.47457	5.88661	5.78607	5.61204	5.38621	5.86239	5.78751	5.98906	6.00253	5.95924	5.40597	5.97236	5.80434	5.94625	5.82736	6.18194	6.01189	5.68262	5.82881
Nutf2-ps2	14.3933	14.3863	14.4794	14.7917	14.8079	12.9775	13.0538	12.9494	12.9384	12.981	12.5305	12.4776	12.0863	12.1754	12.1798	14.9482	15.1843	14.8448	15.1526	14.6693	12.9816	12.5016	12.7487	13.0039	12.9063	13.2079	13.1888	13.1234	13.1198	13.1285
Vmn2r111	5.34783	4.17713	4.54652	4.8647	5.60197	5.12512	4.90393	4.84617	5.07565	4.51324	4.99453	4.88656	5.16202	5.25801	5.3786	4.20482	4.66624	5.12961	5.83648	4.97766	5.04426	5.02829	4.64429	4.78509	5.08597	4.8402	5.35443	4.95372	5.41974	5.43178
Eif3c	13.4544	13.5405	13.5766	13.5307	13.5018	12.8189	12.9932	12.8403	12.7345	12.8528	12.4155	12.5461	12.2709	12.26	12.3168	13.4415	13.418	13.3537	13.2879	13.4147	12.6875	12.437	12.9033	12.8233	12.6491	12.3486	12.181	12.3006	12.3902	12.2677
Ccnb1ip1	4.28799	4.21902	4.53873	4.38081	4.1175	4.38192	4.47728	4.3793	4.62229	4.25586	3.9917	3.84808	4.4601	4.216	4.09181	4.41315	4.49624	4.65234	4.64868	4.2067	4.36056	4.47127	4.40365	4.84883	4.87061	3.92391	4.00776	4.00574	4.13213	3.99311
Vmn2r112	4.60258	4.92933	4.19454	4.2643	4.38896	3.83585	4.38394	4.48322	4.35296	3.96663	4.2086	4.16649	4.00035	4.37838	3.76121	4.93188	4.60416	4.95928	4.12331	4.78953	4.17188	4.72902	4.27761	4.29633	4.4121	4.45946	4.2413	3.94815	4.30234	4.37203
Daxx	8.15808	8.17327	8.06054	7.92185	8.0712	7.21645	6.86908	7.01496	7.31831	7.24537	8.12349	7.73554	7.94894	8.00769	7.98557	7.07834	7.15216	7.04155	6.93681	7.09051	6.81284	7.03831	6.98138	7.0055	6.81501	8.19268	8.38646	8.0916	8.04321	8.004
Eif3d	11.9179	11.8671	11.9668	11.9275	11.91	12.0279	12.1802	12.1872	12.0614	12.0618	11.6618	11.9222	11.462	11.4706	11.638	11.1094	11.372	10.8659	11.2752	10.9333	12.2259	11.9022	12.0215	11.9592	11.9946	11.4371	11.2375	11.4701	11.3526	11.2911
Serpind1	5.5528	5.31087	5.2679	5.5657	5.91953	15.2533	15.0557	15.0894	15.1295	15.1866	5.53716	5.33716	5.26255	5.51361	5.64868	5.54681	5.26971	5.58539	5.5544	5.4855	15.454	15.1865	15.4406	15.4557	15.2696	5.53082	5.36352	5.17242	5.47808	5.55488
Vmn2r113	3.97345	4.37538	4.43921	4.06657	3.8217	3.90325	4.2163	3.92832	4.039	4.11184	3.85085	3.8595	4.26981	3.90396	4.24124	4.32553	4.14936	4.33831	4.40947	4.35496	4.02609	4.25827	4.15111	4.42634	4.78124	3.95566	4.02871	3.80073	3.72968	4.2112
1700069L16Rik	3.99625	4.49598	4.41795	4.1074	3.92966	3.97282	4.1354	4.0765	4.09573	4.44311	3.88402	3.6946	3.52948	4.61103	3.73199	4.2042	4.09684	4.29169	3.98886	3.78576	4.56055	4.60532	4.04456	4.26176	4.2543	3.7226	4.07461	3.68749	4.26102	4.18783
4932430I15Rik	3.42194	3.70761	3.69362	3.9905	3.69205	4.36187	4.09664	4.35207	4.16953	4.47743	3.53975	3.85158	3.64415	3.6444	3.75923	3.48711	3.54488	3.50901	3.55975	3.4502	4.41991	4.28195	4.17181	4.41455	4.76912	3.7366	3.75816	3.83946	3.55593	3.5024
Eif3e	12.5693	12.2204	12.5654	12.3755	12.2964	11.7078	12.0413	12.0983	11.9689	11.6836	12.192	12.2749	12.2171	12.1022	12.3466	12.518	12.3541	12.0982	12.3928	12.4465	11.5818	11.7739	11.623	11.5647	11.1374	11.753	11.2893	11.4202	11.5993	11.6499
Eif3f	13.4471	13.3742	13.346	13.3767	13.3953	12.0933	12.1185	12.0518	11.9781	11.7645	12.8091	12.726	12.5196	12.8677	12.4709	13.8873	13.4704	13.5016	13.4518	13.4014	11.7322	12.095	11.945	11.9045	11.7941	12.0912	11.9871	12.1482	12.1638	11.9035
Vmn2r115	4.70252	5.10875	5.03485	4.59964	5.04626	4.54323	4.91633	4.36966	3.8588	4.10955	4.32141	4.12708	4.69053	4.49492	3.9359	4.49246	4.07228	4.49473	4.89571	4.32043	3.68111	5.08278	4.68733	4.6707	3.98781	4.37035	4.7986	4.44324	4.48804	4.91458
Bmp1	8.46848	8.96243	9.07588	8.9174	9.45599	13.2384	13.3759	13.2539	13.3032	13.3956	10.4552	10.4349	10.2449	10.4428	10.4838	9.61314	9.74359	9.19428	9.45144	9.58892	12.7284	12.4129	12.5395	12.7835	12.5514	10.521	10.3203	10.6862	10.4713	10.5055
Cyb5a	12.8418	11.7439	11.6019	11.6879	12.0894	16.428	16.4482	16.5448	16.3242	16.4376	16.0876	16.2258	16.0661	16.1871	16.2152	12.329	11.9662	13.3482	12.6114	13.4241	16.494	16.4785	16.693	16.5036	16.6091	16.0765	15.938	15.8827	16.0163	15.8079
Eif3g	12.2642	12.5627	12.4364	12.4483	12.4616	12.0187	12.4126	12.0239	11.9155	12.2571	11.2965	11.765	11.1779	11.194	11.4601	11.6713	11.7572	11.6308	11.8183	11.5956	11.8643	11.6024	12.1144	11.8468	11.7047	11.0646	10.9111	10.767	11.2235	10.8311
E130116L18Rik	6.53925	5.65549	5.68022	5.81578	6.01497	6.52061	5.67232	6.0397	6.13075	6.29275	6.54102	6.08803	6.3908	6.1059	6.1094	6.57989	6.14008	6.21081	6.09643	5.9395	6.18051	6.12462	5.90266	6.00784	6.26484	6.22318	6.06266	6.23475	6.12096	6.32361
Vmn2r116	5.26966	4.80349	4.94321	5.24844	5.34297	6.12765	6.14947	6.02041	6.97629	6.02324	5.66117	5.04284	5.35688	4.6188	5.65627	5.93928	5.16261	5.68657	6.10679	5.16294	4.93628	6.62533	7.0132	6.24835	5.79154	6.0221	4.90486	4.16223	5.56902	6.40954
Vwc2	5.19114	4.95696	4.79491	5.33366	4.44489	5.08885	4.90163	5.07887	5.05611	5.05391	5.35267	4.37753	5.02745	5.75688	4.83488	5.28045	4.96391	5.15139	4.95226	4.65705	5.33194	5.18275	4.93706	5.28507	5.39682	4.85746	5.8554	5.0184	4.77729	5.71393
Bmp2	5.1663	5.15722	5.5943	4.63718	5.12084	8.34962	8.12379	7.57364	8.05828	7.96623	5.87252	5.79341	5.51589	5.73486	5.54876	4.85113	4.84208	4.50135	5.08692	5.15712	7.68255	7.60146	7.47135	7.67582	7.22426	5.47242	5.61972	5.27289	5.22436	5.45406
Cyb5b	11.5666	11.2392	11.4577	11.8511	11.7363	13.944	13.2925	13.5991	13.7588	13.7843	12.6936	12.4501	11.9314	12.1107	12.2435	12.2583	12.3546	12.5439	12.6054	12.4082	14.9269	14.4746	14.8882	14.8413	15.0176	14.5859	14.5335	14.5618	14.5908	14.5951
Eif3h	13.6032	13.8272	13.63	13.4316	13.5355	13.254	13.5659	13.1072	13.1867	13.0015	13.4049	13.6148	13.2471	13.2825	13.4605	13.6069	13.4405	13.5669	13.5623	13.5205	13.1888	13.0221	13.0372	13.2061	13.3886	13.1732	13.3034	13.4103	13.0782	13.2535
Gm25913	5.14952	5.37455	5.39851	5.3513	4.92472	5.27701	5.7497	5.61409	5.6956	5.57715	5.22233	5.17755	5.05289	5.15338	5.17216	5.14933	4.99072	5.25233	5.32311	5.32232	5.35451	5.94702	5.29444	5.1696	5.20618	5.21465	5.29692	5.16916	5.17647	5.18518
Mir467a-1	5.6594	5.02613	5.10033	5.26355	4.97904	5.23542	4.77887	5.1354	5.09198	5.16848	5.49887	5.13363	5.38912	5.54542	6.01952	5.82787	5.07804	5.84835	5.01627	5.17308	4.94437	5.33505	5.23011	4.96019	5.42795	5.81489	5.56427	5.43527	5.70205	5.44341
Bmp3	3.99855	4.07359	4.26154	3.98225	4.09972	3.80244	3.59872	3.48793	3.58075	3.89366	6.07458	5.18395	6.84505	7.17954	5.50711	3.8985	4.26403	4.30345	4.23516	5.02372	3.83198	3.50813	3.35135	3.43101	3.68537	8.09734	7.70238	6.36957	7.06806	7.38362
Fra10ac1	7.69852	8.24313	7.86787	7.94036	8.19434	8.17906	8.26792	7.5909	7.97963	7.91854	7.11269	7.24057	7.44422	7.06163	7.26803	8.3351	8.42073	8.08769	8.17488	8.34677	7.87982	7.42679	7.86003	7.8003	7.73622	7.1839	7.08888	7.30568	7.44972	7.1767
Eif3i	11.275	11.2586	11.5275	11.2612	11.3865	10.9262	11.0664	11.3748	10.9777	10.8533	10.0904	10.2653	10.1129	9.96307	10.1312	11.4294	11.4171	11.3386	11.5388	11.2118	11.0789	11.3335	11.1424	11.0736	10.9265	10.1187	9.84926	9.96683	10.0416	9.99531
Vmn2r118	4.19712	4.65411	4.44154	4.48628	4.15926	4.09854	4.66916	4.27085	4.34511	4.40113	4.53086	4.47441	4.34814	4.26266	4.55151	4.37399	4.10012	4.29946	4.29665	4.17022	4.44297	4.56195	4.17389	4.15515	4.50429	4.27122	4.11997	4.46716	4.38684	4.22539
Bmp4	6.78063	7.41855	7.54855	7.52728	7.79965	5.48301	5.44441	5.56095	6.02629	6.55203	9.59557	8.35208	8.65913	8.7254	7.97374	7.1441	7.07824	7.02763	7.1748	7.27203	6.53637	6.30708	6.22741	7.31721	6.49197	8.5001	9.35149	8.29819	8.57171	8.97106
D630044L22Rik	4.36911	4.83227	4.89427	4.70598	4.91732	4.73727	4.57957	5.07865	4.92351	4.45642	4.51624	4.63976	4.84267	4.66755	4.64108	4.78224	4.94256	4.86089	4.8874	4.61422	4.69874	4.98975	4.83831	4.89603	4.54962	4.71232	4.63822	4.49708	4.44615	4.72096
Bmp5	7.44337	6.88821	7.29847	6.8637	6.78265	9.12124	9.18204	9.00117	9.34065	9.21616	5.9173	5.75194	5.80544	5.36222	5.25857	7.43315	7.83203	8.87673	8.4137	7.82783	9.31291	8.91331	9.39659	9.42063	9.35946	5.55678	5.57672	6.20453	5.6	5.42946
Eif3k	12.2151	12.2978	12.3504	12.362	12.669	11.8915	12.1855	12.0469	12.0527	12.0862	12.5013	12.6775	12.4691	12.5715	12.5991	12.3822	12.3749	12.1349	12.4682	12.1698	11.8695	12.2649	11.7938	11.8229	11.7172	12.5372	12.0229	12.2928	12.436	12.3254
Bmp6	9.40133	10.253	9.87607	10.1228	10.2205	9.35932	9.4938	8.86306	9.24168	8.98699	11.8085	12.024	11.7371	11.7755	12.1284	9.42438	9.6625	9.23208	9.47294	9.28233	8.5564	8.87887	8.76377	8.85642	8.79784	10.9294	11.6212	11.2564	10.8394	11.5347
Eif3l	12.0595	11.6629	11.8878	11.8795	12.1266	11.945	11.9271	12.1461	12.0394	12.2831	12.9529	13.1175	13.1077	12.9763	13.0765	11.642	11.8404	11.6741	11.9719	11.7398	12.245	12.0776	12.3376	12.4706	12.134	12.4755	12.2342	12.4765	12.4503	12.373
Bmp7	4.6164	4.93916	4.91286	4.85666	5.60297	6.48034	5.86815	6.2387	6.36653	6.02267	5.17582	5.2097	5.3329	5.3899	4.93402	5.02688	5.41593	4.36729	5.24517	5.50054	6.55759	6.11367	6.28087	6.33546	6.60333	5.49995	5.73401	6.09419	5.54098	5.55167
Eif3m	11.3055	11.96	11.9901	11.4517	11.4925	11.1887	11.0233	10.8547	11.3151	10.8401	10.187	10.1813	9.81768	9.98569	9.93672	11.4582	11.3515	11.038	11.19	11.231	10.8136	10.2365	10.6804	10.5617	10.8945	9.17054	9.41231	9.48001	9.46423	9.53034
Oser1	12.7003	13.3386	13.2215	13.067	12.8118	11.3622	11.3164	11.2736	11.1785	11.0445	10.5398	11.1018	10.4091	10.5437	10.5989	11.646	11.7606	11.4167	11.5228	11.5384	10.9975	10.6302	10.9636	10.9421	10.7982	10.1668	10.3526	10.2752	10.1274	10.3159
Tubb1	5.19252	4.83063	4.99615	5.34893	5.3087	5.87327	5.14451	5.73627	5.63458	5.91763	6.48664	6.27174	6.00229	6.01191	6.43856	5.49	5.40518	5.20034	5.23412	4.90241	6.49834	6.14389	6.01076	6.47931	6.04786	6.05241	5.78158	5.70022	6.22735	6.13052
Tubb3	4.00439	3.31769	3.39768	4.11115	3.29985	4.00258	3.50164	3.33444	3.52029	3.28359	3.3133	3.15238	3.17123	3.50482	3.30362	4.64902	3.76087	3.97101	3.7679	3.84131	3.30912	3.22546	4.0044	3.19214	3.78718	3.76571	3.59432	3.14491	3.62831	3.4151
Ppp1ca	12.3266	12.524	12.4356	12.4201	12.5312	12.114	12.0996	12.0833	12.0506	12.1846	12.1653	12.5398	12.4811	12.3854	12.5243	12.8663	12.7485	12.6029	12.7655	12.5167	12.4628	11.8087	12.4268	12.494	12.2109	12.5972	12.2941	12.3756	12.6893	12.6253
Ppp1cb	14.4126	14.7537	14.6753	14.6439	14.6073	12.6569	12.5656	12.298	12.5958	12.6175	12.9492	12.875	12.6598	12.7284	12.6426	14.5902	14.555	14.684	14.5175	14.6553	12.5504	11.8543	12.6532	12.7121	12.436	12.979	13.2889	13.0773	13.0912	13.162
Ago1	8.49948	7.9322	8.02841	8.18213	7.95842	9.42077	9.17382	9.42992	9.47808	9.32946	9.36079	8.94456	9.06635	9.3121	9.30643	8.55354	8.52903	8.55939	8.5405	8.58025	9.88339	9.58707	9.89099	9.93084	9.85073	9.61905	9.65501	9.65632	9.58481	9.57065
Tubb5	12.2744	10.5443	10.3329	10.586	11.3339	10.8908	10.3596	10.393	10.4603	10.8597	13.6998	13.4709	13.1352	13.6827	13.4332	10.552	10.5689	10.5128	10.6914	10.5433	12.2902	12.2342	12.4677	12.4283	12.2515	13.9085	13.4924	13.4296	14.0116	13.9461
Ppp1cc	13.8957	14.0375	13.9867	13.8277	13.6301	12.9905	12.9254	12.8911	12.9186	12.887	13.0085	12.9719	12.5898	12.7054	12.8974	14.3544	14.2359	14.3436	14.0691	14.2904	12.5738	12.696	12.6385	12.7904	12.7631	12.7281	12.5888	12.886	12.7188	12.6563
Ago2	10.9844	11.6122	11.3919	11.0606	11.4068	9.42223	9.80163	9.52457	9.80463	9.47317	9.62998	9.88801	9.82974	9.48433	9.61118	11.536	11.5821	11.209	11.4001	11.6472	8.99597	8.63275	9.24429	9.05238	9.20754	9.65953	9.60712	9.73071	9.70079	9.6634
Tubb6	9.37339	10.1696	10.1069	9.49088	11.0732	6.73756	6.9485	6.16465	6.50119	7.49996	9.21393	8.67135	8.1549	8.32635	8.19393	8.17503	8.38333	7.8557	8.68034	8.346	7.38078	6.88549	7.60338	7.26248	7.47044	9.66426	9.38452	9.43563	9.96087	9.68424
Ago3	9.43529	9.37229	9.41976	9.41591	9.50016	9.6115	9.61823	9.5913	9.57799	9.74702	10.0374	10.1338	9.96019	10.1273	9.98	9.57849	9.78183	9.75556	9.72874	9.79969	9.44552	8.9865	9.65837	9.52438	9.63265	9.62373	9.90885	9.80441	9.84264	9.73462
Arl5a	11.1828	11.1923	11.387	11.3097	11.516	12.2073	12.2573	12.3469	12.0388	12.3274	11.8391	11.6014	11.7795	12.169	11.9469	11.8076	11.6764	11.4652	11.4849	11.6294	12.7356	12.9741	13.1555	12.8367	12.5067	12.2888	11.6738	11.2693	11.9657	11.987
Gm25624	3.51869	3.66267	3.67141	3.32435	3.73793	3.71701	3.60725	3.21564	3.55465	3.55615	3.19064	3.52553	3.52032	3.29995	3.3326	3.48023	3.25043	3.41747	3.33226	3.21419	3.41956	3.65144	3.5581	3.85014	3.60942	3.40481	3.22883	3.11313	3.27161	3.51209
Ago4	7.96062	8.29534	8.28481	8.00569	8.09851	7.22592	7.16606	7.12665	7.32384	6.94345	7.43102	7.6398	7.66442	7.62336	7.59409	7.90032	8.48468	8.4929	8.4434	8.54967	7.28911	6.82928	7.15038	7.47366	7.10285	7.24228	7.35496	7.32575	7.41416	7.42265
Arl5b	10.1915	10.5179	10.2719	10.3285	10.3556	11.5671	11.4696	11.0593	11.4232	11.5213	11.1513	11.3469	11.0263	11.2035	11.1744	11.0394	10.8688	10.9082	10.841	10.9317	11.6521	10.8087	11.5111	11.6193	11.7425	10.7597	10.7446	10.6507	10.6503	10.5537
Arl5c	6.49454	5.10367	4.71809	5.0689	5.09774	5.35427	5.02262	5.09147	5.1374	5.13384	5.05631	4.9262	5.17046	5.25759	5.31169	5.22285	5.15729	5.35688	5.0925	5.08352	5.16716	5.48111	4.93688	4.91882	5.0545	5.26322	4.95346	5.0137	5.23794	5.27078
Vsig10l	5.04104	4.88606	5.19829	4.45013	4.50874	4.72451	4.42557	5.19214	5.17591	4.90709	6.17879	6.10183	6.10515	6.14949	6.05947	5.08316	4.9196	4.91031	4.95048	4.71517	4.62958	4.58575	4.60872	4.71592	4.65899	5.58859	5.65281	5.98753	5.61554	5.65762
Mkln1	12.7675	12.9196	12.9504	12.7931	12.8352	12.1217	12.1518	12.0906	11.9891	12.1209	12.2135	12.64	12.4756	12.2849	12.5673	12.9068	12.7981	12.8554	12.7602	12.8809	12.0564	11.832	12.1858	12.2837	12.1296	11.9332	11.8674	11.7738	11.9039	11.7868
Gm24306	4.37318	4.68953	4.97628	4.50446	5.03796	4.81502	6.05614	5.01899	4.82414	4.20141	4.14097	4.02537	4.24585	4.14636	4.40287	4.67854	4.59762	4.51271	4.23411	4.42131	4.13936	5.18183	4.9033	5.92874	7.31823	3.85279	3.97062	4.33843	3.94941	3.90962
Gm25627	3.61674	3.73788	3.65984	3.81341	3.48008	3.83074	4.21093	3.536	4.19729	4.10227	3.62536	3.645	3.85033	3.80255	3.72719	3.92586	3.54288	3.73166	3.50569	3.56177	4.28076	3.95354	3.80602	3.85647	3.99476	3.55852	3.88419	3.72802	3.78644	4.05897
Gm26963	4.90556	4.63555	5.17025	5.29463	5.04633	4.4076	4.35022	4.16068	4.42828	4.65819	4.07959	3.85128	4.33618	4.32397	4.11301	5.03336	4.26483	4.72286	4.68869	4.80986	4.24242	4.33587	4.46092	4.31524	4.22897	4.46177	3.72083	3.71449	4.14702	4.03365
Gm25628	3.33489	3.18449	3.05347	2.94783	3.04928	3.04931	3.06366	3.12983	3.01055	2.96697	3.04412	2.95691	3.17323	2.98943	3.05834	3.18239	3.10457	3.07543	3.09189	3.0524	3.11432	3.27947	3.0808	3.11139	2.95253	2.9369	3.09745	3.03961	3.07407	3.19387
Gm25629	5.06581	5.83636	5.54859	4.97545	5.52611	5.21184	5.04485	5.23333	5.38453	5.39945	4.98854	5.35544	4.98595	5.7502	5.1917	5.00073	5.47628	4.77773	5.4148	5.42019	4.70809	5.48248	4.91773	4.56381	4.58835	5.05201	4.77494	4.72014	5.68151	5.06349
Ctdp1	8.07464	8.01589	8.54424	8.15931	8.12978	6.99124	7.4125	7.40338	7.25032	7.14893	7.17221	7.51035	7.10934	7.00567	7.35579	6.40239	6.67103	6.33595	6.47172	6.66862	6.9737	7.00848	7.04549	6.90951	6.8236	6.80414	6.51536	6.86138	6.93164	6.41623
D730001G18Rik	3.20161	3.58953	3.47016	3.67782	3.81221	3.44699	3.43258	3.49311	3.76245	3.54221	3.29954	3.52316	3.52792	3.40496	3.39566	3.69171	3.62114	3.46397	3.65066	3.35687	3.5237	3.43227	3.62435	3.39458	3.50344	3.66226	3.66838	3.51917	3.57326	3.50785
Nr3c1	11.5081	11.6187	11.719	11.536	11.4287	10.9936	10.6404	10.8528	10.722	10.9093	11.4242	11.2841	11.1344	11.2579	11.3204	12.0028	11.8362	11.7596	11.7192	11.8128	11.2206	11.0358	11.1456	11.2437	11.3732	12.0984	11.9818	11.9496	11.9636	11.9649
Edem1	10.902	10.3862	10.0349	9.8264	9.98081	13.8336	13.6142	13.5432	13.2265	13.5967	12.0053	11.9486	12.0416	12.1159	11.8856	8.54825	8.79252	9.23027	9.02715	9.59166	14.1879	13.8159	14.0688	13.9137	13.9053	13.1854	13.04	12.801	12.8907	12.8222
Nr3c2	8.26066	8.83165	8.61822	8.77196	8.7355	9.39555	9.26884	9.32302	9.29596	9.13482	8.16207	7.74224	7.68018	7.98846	7.9526	9.14646	9.31795	9.47647	9.61164	9.6186	9.57394	8.73291	9.51121	9.61505	9.37153	7.83946	8.18986	8.42708	8.01306	7.88608
Edem2	6.87782	6.55588	6.64964	6.7216	6.89511	9.33056	9.18777	9.25544	9.30268	9.36754	8.49746	8.42768	8.51517	8.38347	8.41584	6.41449	6.46298	6.64661	6.38374	6.60292	9.94847	10.0503	9.88325	9.91054	9.86393	8.8209	8.71772	8.59786	8.60792	8.81499
Bsnd	3.90423	3.91957	3.68288	3.84694	3.89677	3.7427	3.69637	3.83638	3.90306	3.56725	3.88409	3.66794	3.94505	3.80791	3.73457	3.90273	4.17826	3.77421	3.56858	4.02179	3.80967	3.83353	3.65556	3.76968	3.8117	3.91998	3.56787	3.76273	4.11067	4.02126
Edem3	10.4422	10.9271	11.0467	10.745	10.6422	10.6845	10.8749	10.5777	10.6458	10.5098	9.76881	10.2566	9.84185	9.75003	9.74568	10.8117	10.7251	10.7376	10.6525	10.9827	10.5525	9.98346	10.8203	10.4625	10.4883	9.82199	10.0357	10.0878	9.86775	9.93308
Olfr595-ps1	3.83719	3.79065	4.25447	4.14896	4.25393	4.08444	3.91948	3.82223	4.02432	4.01219	3.82369	3.8357	4.0664	4.05635	4.08901	3.90652	4.15971	4.09999	3.992	4.23877	4.04043	4.63237	4.6504	4.49632	4.09505	3.87652	3.87736	3.81122	3.84324	3.99821
Trav13n-3	6.32841	5.48982	5.76259	5.5209	5.77408	6.42253	6.22086	6.58425	6.44153	6.71569	5.96838	5.84027	5.9969	6.16741	5.86806	5.67232	6.05306	6.01067	5.78067	5.49195	6.06677	6.7831	6.38788	6.32763	6.91321	6.31954	5.66472	5.51065	5.98649	5.89114
Rnpepl1	10.6458	10.9616	11.011	10.837	11.1044	10.9816	10.9341	11.3462	10.8438	11.0792	11.1025	11.0388	11.3843	11.6157	11.6709	11.1753	11.0534	10.8926	11.0346	10.7893	10.7346	11.9864	10.9226	10.916	10.6257	11.8569	11.3581	11.2329	11.4973	11.5314
Trav13n-4	6.21211	5.5953	5.72316	5.7644	5.65514	6.2051	5.90911	6.43837	6.23914	6.87594	5.89433	5.83441	6.12505	6.06057	6.05312	5.67992	5.97321	5.92173	5.8065	5.3851	6.11008	6.54933	6.52647	6.27058	6.82592	6.3048	5.6098	5.59225	5.93217	5.77627
Vps72	10.4504	10.8574	10.8494	10.6499	11.0284	8.77038	9.03547	8.61471	8.61737	8.87452	9.41913	9.59647	9.16694	9.07474	9.41493	10.6218	11.1723	10.2632	10.828	10.3507	9.02828	8.30351	9.44052	9.36313	8.75383	9.44099	9.37057	9.38247	9.48611	9.70644
Sox10	4.72202	5.13435	4.97911	4.71082	5.40011	4.73828	4.38838	4.606	4.70477	4.47742	4.52846	4.66007	4.51553	4.45998	4.45771	4.80915	4.79644	4.93221	5.05552	4.47075	4.5553	4.76027	4.3996	4.29282	4.51633	4.55847	4.45162	4.60027	4.45583	4.43609
Aplf	6.65936	6.7405	6.90586	6.6147	6.72589	6.2006	5.82434	5.52422	5.97398	6.21748	6.67287	6.75846	6.7379	6.7017	6.40948	6.38323	6.71974	6.58167	6.60574	6.79012	6.21978	6.4497	5.95719	6.28514	6.13536	6.61645	6.62397	6.7403	6.80865	6.5492
Kirrel2	3.9635	4.14908	4.05043	3.95565	3.93079	4.01988	4.15932	3.87321	3.80381	3.97492	3.7045	3.89484	4.03725	3.87046	3.81233	4.10805	3.94574	3.9753	3.93792	4.09084	4.03683	4.17694	4.03904	3.80351	3.81492	4.08483	3.94229	3.90872	3.84467	4.01938
Sox11	3.8622	4.31919	4.22905	4.29292	4.15985	3.71326	4.16921	4.16216	4.02701	3.84978	5.3316	5.54509	5.47719	5.60212	5.43053	3.78238	4.38859	4.43934	3.77751	4.19063	4.46677	4.122	4.07972	4.09296	3.88646	4.70215	4.79174	4.73379	4.67856	4.592
Kirrel3	4.63677	4.77181	4.67223	4.89391	4.64566	4.69774	4.59356	4.61565	4.43844	4.5555	5.06763	5.31827	5.19846	4.99873	5.33252	5.03	5.08689	4.88222	4.7985	4.74424	4.32883	4.91786	4.24038	4.41469	4.60123	5.50987	5.77072	5.64176	5.31234	5.10127
Hace1	7.29206	7.39507	7.26016	7.01311	7.42117	6.88505	6.78193	6.67882	7.10184	7.11712	8.05068	8.16173	8.14337	8.26711	7.98904	7.28048	7.32608	7.45155	7.1842	7.17017	7.09632	6.78188	6.88449	7.48184	6.81444	7.75514	7.62708	7.8807	7.83078	7.71086
Sox12	5.01215	5.23143	5.29214	5.20429	5.19004	6.40244	5.97643	6.84995	6.10736	6.21864	5.46865	5.48417	5.66816	5.50828	5.50676	5.17544	5.0538	5.39614	5.17084	5.22631	5.71776	5.94111	5.93568	5.9885	5.8696	5.04419	5.67137	5.40703	5.35662	5.43726
Gm27991	3.78551	3.97294	3.97083	3.83881	3.89434	3.99957	3.80342	4.28751	4.16701	4.15968	3.71864	3.7922	3.76199	4.03346	3.76354	3.82074	3.96788	3.97809	3.99072	4.09141	3.95209	4.20599	3.76645	3.67113	3.89564	3.77017	3.71257	3.95025	3.63697	3.86966
Sox13	7.39394	8.0344	7.57858	7.59022	7.96035	7.17247	7.27441	7.00699	7.01117	7.36125	8.30164	8.22377	8.13086	8.04331	8.1342	7.00613	7.01032	6.99879	6.91303	6.78697	7.18197	7.20332	6.94955	7.14971	6.82803	7.90125	7.76676	8.3382	7.68094	7.70996
Noxred1	5.55408	6.45007	6.25163	5.57251	6.4597	5.47518	5.49221	4.65995	5.15999	5.21234	5.10259	5.40315	5.05243	4.77112	5.09878	5.95318	6.45889	6.19257	5.4144	6.11802	4.7926	4.73391	4.9204	4.52714	4.12901	4.32042	4.1954	4.47974	4.54759	4.40875
Sox14	3.86688	4.14595	3.71903	4.28377	3.70305	3.98982	3.89618	4.22629	4.36754	4.03094	4.52867	3.80776	4.15487	4.392	3.86622	3.7499	3.43724	4.17805	3.925	3.77668	3.94124	4.49584	3.79698	3.70303	4.03825	3.82038	3.93361	3.90189	3.97963	4.21563
Plaur	6.18962	4.73187	4.66853	4.69825	4.93517	4.63393	4.73618	4.25205	4.62198	4.17554	7.01644	6.96711	6.91568	6.95718	7.09645	4.64025	4.76421	4.83896	4.67836	4.31665	4.53317	4.12824	4.42255	4.39468	4.3934	6.39433	6.31443	6.28049	6.22058	6.30615
Sox15	4.32018	5.08148	4.59565	4.64907	4.86401	4.84432	5.19036	4.76576	5.19201	4.66662	4.1615	4.48278	4.70579	4.00069	3.95104	4.68863	4.47425	4.78625	4.85935	5.10302	4.83233	4.85576	4.50232	4.72255	4.63229	4.49622	4.7573	4.78179	4.86512	4.90352
1700029J07Rik	5.99588	5.80384	5.89217	6.01322	5.95437	5.85753	5.9573	5.59437	5.72026	5.8488	6.73023	7.03275	7.30129	6.80983	7.28516	6.25899	5.99173	6.12125	5.79034	6.07918	5.66455	5.25495	5.48194	5.52452	5.19573	6.28184	6.17562	6.44424	6.68013	6.34243
Gm26674	3.76684	3.61494	3.93546	3.59895	3.76235	4.27818	4.18759	3.829	3.85427	4.13382	3.69409	3.7912	3.74735	3.75495	3.66499	3.52865	3.8937	3.77491	3.54881	3.78669	3.80912	4.25427	3.64628	4.33047	4.44455	3.89035	3.7883	3.6276	3.70944	3.78275
Natd1	7.95013	8.08993	7.40555	7.61428	7.61865	6.63462	6.00211	6.5164	6.83358	6.53571	8.80587	9.21654	8.68336	8.93783	8.86348	7.97812	7.51886	7.67136	7.76555	7.39447	6.81891	6.9807	6.62612	7.00247	7.21468	8.68079	8.9664	8.69357	8.89028	9.04775
Sox17	6.58233	7.16812	6.76685	6.76151	7.17986	5.37257	5.47545	5.19631	5.33848	5.31438	8.70344	9.4507	9.46678	9.10912	9.67088	6.4686	6.9108	6.70958	6.59503	6.67074	5.21071	5.43967	5.13672	5.2133	5.06974	7.73395	8.06827	8.24085	7.71297	7.97154
Apln	4.85126	4.48466	4.96095	4.9397	5.10145	5.26962	4.92492	4.90202	5.32963	4.80798	5.84569	6.15346	5.96889	5.3894	5.84459	5.69407	5.44468	5.74125	6.12389	5.89835	5.16152	5.31868	5.32109	5.27113	5.62216	7.20234	7.45774	8.01164	7.51859	7.82287
Sox18	7.30883	7.17572	7.7163	7.25226	7.99393	6.85867	6.88567	6.81309	7.64885	7.13824	11.3381	11.1513	11.2167	10.96	11.4869	7.09214	7.24343	7.24814	7.31161	7.19472	6.98591	7.37578	6.85245	6.94852	6.78116	10.4269	10.3988	10.4359	10.3863	10.1916
1810064F22Rik	3.95018	4.31308	4.14109	3.95803	4.08883	4.64153	5.20193	5.12041	5.27217	5.88045	3.86878	3.58409	4.05244	4.06556	4.0479	4.00344	4.04584	3.8838	4.34688	3.84776	7.23854	6.45485	7.80745	7.98097	7.35506	4.0654	4.13602	4.32411	3.66742	4.02736
Hydin	4.27948	4.34233	4.16182	4.48685	4.26586	4.35825	4.38653	4.31109	4.36846	4.42371	4.16242	4.2912	4.31611	4.22742	4.22206	4.39728	4.21034	4.41301	4.38208	4.3549	4.31009	4.39899	4.34411	4.22637	4.37241	4.18505	5.29012	6.20535	4.15472	4.29542
Tbca	9.1279	9.44419	9.39321	9.25749	9.36822	11.3865	11.4686	11.6307	11.4979	11.216	10.3568	10.4416	10.5919	10.2035	10.6303	9.52122	9.58369	9.38282	9.52466	9.96438	11.3138	11.5846	11.0582	10.8398	11.1305	10.187	10.2439	10.3231	10.3159	10.4034
Tbcb	8.28592	8.42249	8.74027	8.40637	8.61397	9.40493	9.14822	9.56675	9.2553	9.21938	8.21036	8.15642	8.1737	8.29844	8.15531	9.12704	9.02131	8.79158	8.91429	9.01782	9.19217	9.00409	9.23284	8.65876	9.12459	9.17159	9.08449	9.27779	9.05263	9.14712
Tbcc	6.5014	6.18984	6.1396	6.44364	5.91804	6.46379	6.97934	6.8914	6.73515	6.24814	6.34267	6.7799	6.64483	6.31456	6.52502	6.18916	6.38366	6.09745	5.92233	6.30999	6.52108	5.79005	6.23374	6.55572	6.2068	6.63206	5.91935	6.43991	6.3491	6.13548
Tbcd	9.24622	9.36387	9.48213	9.17182	9.14509	9.93524	10.0026	10.1019	10.1141	10.1232	9.82741	9.59381	9.8081	9.78795	9.3173	9.20672	9.38755	9.42772	9.21551	9.47976	10.123	9.81543	9.7314	10.014	9.98715	10.3326	10.2738	10.4044	10.2247	10.4208
Tbce	10.6975	10.4074	10.6891	10.5958	10.5087	10.5505	10.7956	10.8109	10.6882	10.6114	9.96737	10.0661	10.0792	9.98348	10.1906	10.5663	10.6784	10.6789	10.7583	10.715	10.832	10.5216	10.7595	10.881	10.6839	10.1737	10.123	10.26	10.2793	10.0785
Yes1	8.5135	9.02608	8.9595	8.68011	8.83112	10.1674	10.1544	9.81274	10.0269	10.0755	9.45995	9.60712	9.60233	9.32007	9.49722	9.01702	9.20976	9.1049	9.02581	9.27666	10.05	9.22474	10.201	10.2503	9.9682	9.18597	9.37108	9.59516	9.18648	9.16173
Lypla1	12.4671	12.5963	12.9018	12.8051	12.4157	13.5071	13.3964	13.5846	13.3255	13.339	11.2013	10.9197	11.1024	11.1689	11.0643	13.1885	12.9581	13.2244	13.0693	13.1126	13.6391	13.4448	13.7588	13.6042	13.5999	11.9894	11.8839	11.7113	11.9163	11.9958
Lypla2	10.5322	10.7342	10.5757	10.7976	10.7194	11.8145	11.734	11.5978	11.8715	11.807	10.1839	10.0513	9.85247	10.1217	10.0858	10.5057	10.6853	10.6892	10.6372	10.5099	11.8491	11.4515	11.8672	11.9174	11.9146	10.4521	10.2838	10.2222	10.5331	10.4059
Gm26384	13.4315	11.9884	12.1526	11.9555	12.7316	15.3048	15.7146	16.2068	15.5527	15.5063	14.3146	14.931	15.2098	15.2589	15.3743	12.2005	11.6441	12.177	12.2817	12.3221	15.2956	16.4999	15.2925	15.0662	15.0661	14.3011	14.4348	14.2357	14.4848	14.3685
Tbck	10.6463	10.596	10.6905	10.6463	10.4165	10.6281	10.5712	10.5072	10.661	10.6097	10.7394	10.7346	10.6445	10.8607	10.6974	10.7628	10.8116	10.876	10.7479	10.8459	10.4999	10.1145	10.4638	10.5508	10.4342	10.8323	10.7745	10.8418	10.9042	10.8022
Vwce	4.19021	4.44281	4.37549	4.24663	4.23848	10.3601	10.196	10.556	10.3007	10.432	4.40664	3.90113	4.00451	4.18168	4.04436	4.61707	4.23506	4.48135	4.30952	4.21271	10.329	10.6326	10.1476	10.4595	10.4707	3.95534	4.12857	4.17505	4.0495	4.0155
Tcp11l1	7.32126	7.44605	7.08873	7.4936	8.03288	7.06667	6.36759	6.28106	6.56261	6.78698	7.17491	7.12265	6.91881	7.07319	7.22491	7.8339	8.30427	7.20536	7.60336	7.5962	6.77628	6.50072	7.22239	7.21182	6.8117	7.08322	7.04359	7.46543	7.51998	6.87719
Cdv3	12.5934	12.972	13.1195	12.8257	12.9049	11.6169	11.7899	11.3801	11.648	11.4037	11.1358	11.3794	11.2207	11.347	11.1203	13.0417	12.9065	12.8299	12.7768	13.1975	11.5869	11.2038	11.4221	11.4177	11.2538	10.8992	11.078	11.0548	10.8209	10.8609
Tcp11l2	11.9241	11.9769	11.7883	11.7185	11.4202	8.41218	8.96444	8.44091	8.80158	8.47388	9.06828	9.69142	9.32857	9.35987	9.35905	9.2334	9.82923	9.35038	9.47531	9.28991	9.00086	8.98418	8.65804	9.14778	8.89539	8.15627	8.02753	7.83305	7.89622	7.86514
Gm867	3.7525	4.03213	4.3305	3.78098	3.95965	3.89436	4.04609	3.84733	3.92207	3.94734	4.34486	4.73316	4.48963	4.26273	4.66132	3.7451	3.7464	3.58875	3.5674	3.94216	4.15119	4.13701	3.63976	3.94227	3.753	3.58967	4.05875	4.28358	3.75798	3.85559
Wnk1	14.3266	14.383	14.3525	14.4533	14.6353	11.9877	12.0389	12.0093	11.8794	12.0705	13.4978	13.3897	13.2315	13.3703	13.3155	14.7204	14.7278	14.4833	14.5247	14.553	12.2819	11.8155	12.2895	12.3545	12.1949	13.5898	13.6378	13.5842	13.5782	13.5655
Zfp24	8.9914	9.39603	9.46745	9.24052	9.01865	8.69188	8.5928	8.56194	8.78592	8.60362	8.006	7.96701	8.0539	7.74079	7.94532	9.65217	9.24686	9.34513	9.35171	9.50295	8.4362	8.06902	8.41287	8.61482	8.22449	8.02815	7.8239	7.65145	7.9807	7.85913
Olfr1267-ps1	3.73575	3.89003	3.90179	3.88173	4.12424	4.00069	4.47631	3.98752	4.41913	4.10921	3.74865	4.04789	3.95419	4.00178	3.73873	3.7892	3.87561	4.03967	3.70154	3.92254	4.46451	4.17735	4.35488	4.24524	4.54899	3.76797	3.86971	3.6644	3.81286	3.98221
Wnk2	11.6869	12.328	12.1137	12.1657	12.0281	5.29462	5.51843	5.61304	5.57619	5.14474	5.01062	4.90474	4.88164	5.03146	4.76358	12.0933	12.0832	11.7345	11.7876	11.9652	5.47248	5.53697	5.31879	5.16332	5.41606	5.18305	6.02045	6.35262	5.00128	5.59171
Wnk3	5.52068	6.14116	6.06849	5.84716	5.71107	4.27901	4.23431	4.5821	4.00608	3.96709	5.74131	5.59599	5.92838	5.5243	5.62219	6.24256	6.35724	6.09552	6.053	6.2814	4.45386	4.44431	4.12455	4.1741	4.17467	4.53676	4.8519	4.82942	4.70811	4.81051
Dstn	12.163	12.0817	12.2436	12.3803	13.2756	14.3161	14.508	14.4348	14.2276	14.2706	15.0649	14.9559	15.3759	15.2129	15.1761	11.7823	11.5598	11.6232	11.7966	12.0534	14.5581	14.5614	14.5614	14.4717	14.3454	14.7439	14.5539	14.5231	14.7136	14.6933
Zfp26	10.12	10.0356	10.2315	9.90381	9.86898	9.66809	9.78146	9.80042	9.85817	9.50013	10.0906	10.0135	10.1882	10.0229	10.2063	9.55687	9.72924	9.65649	9.82668	10.0039	9.59166	9.28084	9.49424	9.56649	9.53614	10.1005	10.2078	10.0742	10.096	10.1512
Wnk4	4.63872	4.70407	4.7953	4.66759	4.74798	4.99444	5.45462	5.29475	5.21506	5.41568	4.80151	4.96653	5.16803	4.80947	5.05761	4.68622	4.81418	4.88301	4.81979	4.75223	5.10446	5.25665	5.35099	5.19198	5.20635	4.66002	4.72326	5.03596	4.65959	4.75677
Mir5132	9.24577	8.13205	8.04682	8.55727	7.70584	8.37484	8.55827	9.54091	9.12908	9.41717	8.59574	8.3431	9.6756	8.74682	8.18004	8.98131	9.14301	9.6262	9.12785	8.62135	9.33828	10.279	8.98535	8.89384	9.36297	8.87175	8.17963	8.7641	8.76542	8.21809
Zfp27	7.93038	8.49702	8.3679	8.2578	8.41333	8.25711	7.9813	7.65567	8.27697	7.51062	6.99854	6.78209	6.61572	6.80559	6.77626	8.51598	8.5823	8.34459	8.61392	8.40472	7.63759	6.53654	7.45603	7.3909	7.29807	6.8351	6.9097	7.1246	7.29119	6.86449
G730046D07Rik	5.33282	5.6277	5.60244	5.10927	5.61381	5.52148	5.74225	5.46546	5.42832	5.70259	5.35301	5.56273	5.65292	4.91704	5.2397	5.28166	5.60371	5.2217	5.47915	5.40947	5.57065	5.73439	5.38736	5.4001	5.40872	5.15134	5.24737	5.22179	5.29096	5.17936
Zfp28	5.33128	5.81907	5.3936	5.40035	5.93406	5.02901	5.7052	5.64768	5.55658	5.22473	6.14883	5.91583	6.29783	6.44431	6.09585	5.71805	5.61968	5.40574	5.72763	5.73616	5.28212	5.19385	5.65761	5.41815	5.39962	5.87263	6.0414	6.80149	6.36464	6.09415
Vma21	8.70904	8.84535	9.06389	8.88579	8.72645	8.14663	8.11411	7.75235	8.00061	8.03932	8.00969	7.73355	7.79295	7.79821	7.63721	9.30852	9.62344	9.08789	9.24124	9.40995	7.90204	7.41197	8.17157	7.63645	8.04208	7.97213	8.43196	7.96379	8.29257	8.05566
Agpat1	10.6349	10.9474	10.8187	11.2171	11.0258	7.83331	7.70743	7.61034	7.7636	7.76402	10.829	10.7022	10.5885	10.5908	10.6861	11.5929	11.5887	11.3824	11.4497	11.1088	7.66646	7.28257	7.58897	7.79102	7.36209	11.1405	11.0472	10.9397	11.2664	11.0111
Amn1	8.41221	8.50293	8.16453	8.41644	8.15989	9.48542	9.38566	9.27773	9.51353	9.69809	10.1078	9.66973	10.0284	10.0195	9.62989	8.20598	8.24502	8.34753	8.35235	8.47714	9.56679	8.93958	9.02647	9.812	9.18157	9.76142	10.126	10.1546	9.88932	9.67469
Txnip	16.3179	16.4103	16.2447	16.3769	16.0808	13.1686	13.7173	12.6448	13.5615	12.1668	16.7842	16.8873	16.8918	16.9993	16.9375	15.8211	15.7969	15.7966	15.7923	15.7831	11.8598	12.4278	11.2657	11.8352	11.6334	16.4719	16.3398	15.9353	16.2106	16.1179
Agpat2	7.86933	7.4564	7.77647	7.58436	7.50809	13.3952	13.3369	13.3604	13.193	13.4523	12.0122	12.1235	11.6951	11.5905	12.6323	7.5069	7.50675	8.80407	8.37315	9.57418	13.4662	13.4307	13.2415	13.4258	13.4213	13.4679	12.9466	13.527	13.7488	13.5613
Gm572	7.64509	8.18291	8.38033	8.36346	8.09259	3.94373	3.72629	3.72077	3.65609	3.98747	3.84945	4.38947	4.29425	4.18644	3.91456	8.02971	8.39567	8.2519	7.91635	7.93617	4.00542	4.05815	3.90578	3.97277	4.09421	4.04996	3.92298	3.92519	3.97362	4.08353
Agpat3	12.9927	12.5102	12.862	12.9227	12.812	14.235	14.3803	14.3962	14.2461	14.2672	12.889	12.9518	12.7855	12.9291	13.0062	12.4579	12.4149	12.5295	12.6228	12.6082	13.5372	13.5702	13.6195	13.6037	13.4763	13.3151	13.0027	13.1339	13.4198	13.0519
Agpat4	5.63842	5.12278	5.31549	5.07491	5.87271	5.10541	4.58629	4.85655	4.55244	4.97437	6.96443	6.88466	7.03747	6.91936	7.02397	5.58184	5.47833	5.25081	5.25683	4.9935	5.10577	4.72903	4.81497	5.06062	4.7672	6.78245	6.4332	6.7214	6.66921	6.59272
Agpat5	10.1232	10.2879	10.1096	10.4251	10.5708	9.41506	9.12496	8.98515	9.33146	9.2186	9.70924	9.94844	9.71698	9.66566	9.86477	10.8643	10.869	11.0983	11.0097	11.053	9.18877	8.74015	9.28537	9.10594	9.16261	9.7606	9.40735	10.0694	10.1178	9.52073
V1rd18	3.46701	3.65144	3.47336	3.60697	3.53751	3.30292	3.8186	3.91872	3.40608	3.60786	3.37791	3.36786	3.50725	3.60282	3.43174	3.70305	3.94432	3.7083	3.63204	3.57518	3.554	3.74867	3.62424	4.03518	3.98359	3.42489	3.59389	3.25663	3.462	3.5371
Tbpl1	9.03112	9.35158	9.31375	9.23261	9.11797	7.63112	7.77832	7.6772	7.88692	7.63989	8.34902	8.31665	8.25011	8.33061	8.07843	9.09321	9.27499	8.97668	8.79971	8.91896	7.5762	7.29615	7.86414	7.70567	7.57755	7.71597	7.74282	8.06517	7.93594	7.48273
Smc1a	9.91749	9.85568	9.95373	9.88035	9.5364	10.3458	10.5942	10.5781	10.5652	10.3995	10.7309	10.8852	10.6921	10.6297	10.7619	9.6283	9.5051	9.69537	9.78447	9.70806	10.5141	10.4632	10.4984	10.3899	10.403	10.5381	10.6868	10.6038	10.511	10.5325
Tbpl2	3.83727	3.89361	3.92294	4.04949	3.90182	3.60695	3.91124	4.07125	4.44835	4.13149	4.05512	3.86883	3.86136	3.82008	3.7563	3.68894	3.99286	3.88688	3.75893	4.02991	3.92762	3.98522	3.72273	3.86055	3.9859	3.7008	3.78749	3.91799	3.66372	4.05471
Vmn2r120	3.60878	3.48755	3.82328	3.6579	3.51948	3.47151	3.49436	3.7322	3.74428	3.57271	3.54359	3.69769	4.15305	3.67264	3.62674	3.56942	4.05418	3.61358	3.82224	3.5155	3.38974	3.74706	3.62655	3.46794	3.66401	3.63502	3.54293	3.69439	3.58317	3.76423
Smc1b	4.48107	4.61239	4.41065	4.97309	4.71358	4.47318	4.50676	4.82181	4.58697	4.64469	4.01966	4.19313	4.26735	4.56174	4.20352	4.65384	4.70616	4.72394	4.6473	4.97545	4.72139	4.62317	4.78508	4.38969	4.52483	4.34798	4.54202	4.35677	4.37585	4.68714
Eif4b	14.1623	14.0302	14.0521	14.1334	13.9573	13.74	13.8277	13.7358	13.6716	13.5593	13.4404	13.5896	13.312	13.4317	13.4095	13.9401	13.9521	13.7882	13.8548	13.9132	13.4466	13.6006	13.6708	13.5132	13.342	12.3626	12.5338	12.5904	12.4128	12.3012
Vmn2r121	3.31287	3.66695	3.86042	3.41089	4.45761	3.66096	3.24394	3.55484	3.59776	3.81557	3.76992	3.79675	3.45507	3.95886	3.60928	4.12878	3.99875	3.50601	3.79711	3.71729	3.72281	4.56476	3.56082	3.6378	3.58076	3.96543	3.73769	3.70515	3.71432	3.61241
Agpat9	7.01374	7.49869	7.33537	7.32683	7.48732	8.33829	8.7178	8.64767	8.78905	8.39499	9.69642	10.1657	9.43221	9.48622	10.0071	6.46837	6.46143	7.16797	6.91816	7.36043	6.58157	7.54613	6.5963	6.92813	6.67291	10.2466	10.0691	10.7343	10.5576	10.2586
Vmn2r122	4.13579	4.24429	4.13124	3.90627	3.94941	3.70003	4.26195	4.15241	4.36919	4.0938	3.91625	3.95201	4.35479	3.9901	3.89637	4.73082	4.14778	4.08996	4.1353	4.10103	4.38452	4.44649	3.68611	4.1837	4.23619	4.26503	4.24726	3.74501	3.83597	4.2362
Serpine1	7.8163	9.21192	8.71804	8.95525	9.7979	5.58764	5.7528	5.55695	6.20125	5.46319	11.4067	11.8511	10.8112	12.3552	11.7073	6.50282	6.71998	6.0857	6.7106	6.95543	5.10594	5.59823	5.16011	4.79901	5.47066	8.59286	10.2297	9.0025	6.95546	9.21768
Eif4e	9.4515	9.71315	9.79141	9.64818	9.89925	9.04559	9.46217	9.08383	9.14925	9.09018	8.64978	8.51955	8.55969	8.58588	8.53213	10.4125	10.2858	10.223	10.2779	10.3235	9.00379	8.80623	9.10942	8.9743	8.8854	9.15728	9.10904	8.86712	9.10712	9.23354
Zfp300	5.12833	5.25569	5.19118	4.53311	4.66256	4.70612	4.78366	4.86966	4.88952	5.17849	5.8169	5.55064	6.18626	5.76045	5.65387	5.06294	4.60436	5.32141	4.66736	4.6326	4.60742	4.49045	4.85133	4.77448	4.53514	6.05332	6.12849	5.99396	6.36912	5.79506
Serpine2	10.1005	10.4596	10.6357	10.815	11.05	7.4472	8.20698	7.7849	7.91169	8.4685	9.69544	9.04457	8.74437	8.74937	8.18417	11.872	11.9385	12.0156	11.9643	11.8085	7.33311	6.72339	6.67827	7.34774	6.87368	9.80095	9.96924	10.2348	9.48951	9.75104
Cps1	4.22016	5.64078	4.35852	4.53033	4.52867	17.2945	17.327	17.2991	17.2674	17.2781	4.66888	4.73188	4.61219	4.68259	4.70798	4.37858	4.36338	4.50129	4.43311	4.46914	17.1	16.9977	17.0393	17.1523	17.0471	4.52536	4.56174	4.21986	4.39857	4.67965
Serpine3	3.95099	4.3224	4.07414	4.02015	3.69979	3.95673	3.82201	4.03289	4.09253	3.9996	3.54853	3.63687	3.83666	3.64711	3.86758	3.91108	3.85523	4.12944	4.06685	3.58519	3.83557	3.84862	3.91637	3.87556	3.80025	3.80082	3.60443	3.5181	3.72667	3.6113
Gm25921	3.13888	3.37511	3.34952	3.08759	3.13268	3.21029	3.12472	3.09905	3.39694	2.96339	2.92794	2.87523	2.97135	2.99896	3.0307	3.15777	3.23292	3.34713	3.09035	3.56886	3.32366	3.0129	3.08762	3.07427	2.97326	3.10352	2.98615	2.99472	2.99268	3.10542
Zc3h7a	9.74184	8.99944	9.04298	8.99469	8.98644	9.92806	9.95854	10.0221	9.86115	9.81543	10.5585	11.0031	10.7814	10.8785	11.0499	8.90532	9.09569	9.2003	9.03074	9.47965	9.95078	9.70802	9.91964	9.78928	9.67607	10.442	10.3455	10.5566	10.3196	10.3186
Gm24601	4.26844	4.77054	4.19626	4.22071	4.32001	4.23799	4.44081	4.60245	4.38694	4.23914	4.42118	4.16757	4.5744	4.50338	4.42917	4.15279	4.27492	4.51772	4.46951	4.41723	4.53129	4.46409	4.48287	4.32758	4.39279	4.36075	4.0673	4.27704	4.11389	4.40966
Eif4h	12.7325	12.7353	12.7499	12.7266	12.5585	13.1221	13.3003	13.1407	13.2608	13.2235	13.1051	13.427	13.0183	13.097	13.1837	12.6034	12.3961	12.5935	12.4363	12.589	13.0236	12.4911	13.1037	12.9979	13.0431	12.9066	12.7618	12.8778	13.0123	12.9862
Gm281	3.9027	3.94919	4.10954	4.01043	4.2024	3.95896	3.92093	3.95798	3.74765	3.73988	3.66184	3.78806	3.82975	3.77655	3.72673	3.86663	4.15512	3.94534	4.26384	4.05362	3.83019	4.02502	4.05769	3.94631	3.84559	3.79613	4.12981	3.82967	3.72819	3.83022
Zc3h7b	10.1388	10.4636	10.5369	10.2942	10.4436	10.1864	10.4692	10.5388	10.4661	10.3929	10.7619	10.604	10.9243	10.7828	10.7952	10.7435	10.574	10.5628	10.6988	10.5753	10.2934	10.4072	10.322	10.3893	10.1181	10.9932	10.6905	10.8279	10.8999	10.9612
Gm25926	4.04805	4.80089	3.98826	4.43703	4.32197	4.30103	4.19052	3.89064	4.20884	3.61855	5.09612	5.06551	5.33608	4.77519	4.62775	4.43236	4.28013	4.32431	4.52081	4.07955	4.18123	3.84395	4.0047	4.02531	3.90754	4.67749	5.00206	4.87541	4.95616	4.72671
LOC102632690	3.55755	3.80558	3.82145	3.85766	3.98165	3.91702	4.0975	4.17117	4.19954	3.68779	4.00783	3.70441	4.05264	3.98571	3.83722	3.91764	3.96049	3.90277	3.84086	4.1158	3.79902	4.19437	3.99116	3.85188	4.05561	3.75461	3.79959	3.51135	3.79724	4.00225
Magea7-ps	3.98725	4.04307	4.47935	4.39251	4.29217	3.89305	4.02261	4.08104	3.84431	3.88693	3.76604	4.04804	3.96894	3.87963	3.90947	4.13339	4.03102	4.15883	4.25366	4.0098	3.93267	4.16524	3.91897	3.77622	4.04404	4.39292	4.09288	3.85884	4.04062	4.10156
Setbp1	9.83878	9.91976	10.1512	10.023	9.71917	4.9036	5.21616	5.01638	5.39956	5.62141	7.77384	7.41438	7.41842	7.20366	6.93019	9.68969	9.98637	9.62722	9.62792	9.472	5.2313	5.32191	5.06937	5.06296	4.81755	6.97662	7.35867	7.74702	7.08803	7.23433
Faap20	6.219	5.37316	5.62679	5.67627	5.79597	7.23878	7.29047	7.43735	6.86011	7.08767	7.85321	7.88109	8.33518	8.35983	8.43412	5.89615	5.46397	6.00696	6.07885	6.25173	6.92202	7.98382	6.86638	7.30132	7.26563	8.36781	7.77161	7.94896	8.24467	8.01991
Esx1	3.95115	3.9305	3.83616	4.00422	3.77697	4.17088	3.92439	4.22084	4.16232	4.39248	3.68217	3.77868	3.92721	3.63335	3.74331	3.79391	3.87181	3.76799	3.87982	3.75551	3.99989	4.46234	3.72608	4.04344	4.08585	3.78986	3.58199	3.60998	3.7002	3.71262
Faap24	6.30196	5.91758	6.1497	5.84733	5.62679	6.79544	6.59283	6.89011	7.01883	6.80216	7.32234	7.31958	7.37796	7.21204	7.33204	5.74353	6.05553	5.64273	5.63454	5.61807	6.731	6.58486	6.99929	6.7154	6.74423	6.92886	7.19433	7.37509	7.37939	7.19931
Gm24310	3.89104	4.45136	3.93586	3.91462	4.12451	4.27384	4.94024	4.44417	4.19596	4.47588	3.73206	3.80007	3.6186	3.66861	3.60976	3.68905	4.06522	3.88273	4.2432	4.64124	3.86676	4.64801	4.91045	5.37391	6.27517	3.45579	3.44618	3.75099	3.66634	3.5546
Gm25632	8.54628	8.37475	8.42834	8.63408	8.42057	7.67554	8.00245	7.92762	7.92426	7.74133	8.28582	8.20912	8.36853	8.13715	8.56384	8.17216	8.29573	8.36573	8.41766	7.83829	8.07467	8.36584	7.81109	7.98836	7.82456	7.88224	7.82618	7.75008	7.78165	7.71556
1700023F06Rik	4.9437	5.3127	5.0531	5.17953	4.93805	5.27573	5.40797	5.27812	5.35459	5.3816	4.86607	5.00991	5.18483	5.18483	4.9784	5.27998	5.42534	5.0723	5.33136	5.12509	5.23721	5.24725	5.18938	5.281	5.23651	4.92196	5.23403	5.00998	4.96198	5.15312
Gm25633	4.87666	4.52282	4.43553	5.08789	4.20096	4.48291	3.95584	4.53903	4.2685	4.36904	4.46245	4.06168	4.456	4.34483	4.73069	5.31632	4.77691	5.01066	4.4677	4.63455	4.41949	4.58404	4.26037	4.59738	4.68614	4.66204	4.08505	4.18641	4.38576	3.95807
Cwf19l1	8.13079	8.30049	8.38516	8.30573	8.20886	9.40411	9.16957	9.1251	8.96776	9.29623	8.22605	8.41224	8.31302	8.09461	8.19901	7.59299	8.03668	7.70501	7.99136	7.86376	9.6254	9.23874	9.59103	9.84009	9.88633	8.09682	8.48136	8.25547	8.07718	8.16568
Gm24313	5.82689	4.73054	6.33565	5.76265	6.18269	5.99201	5.67969	6.06099	6.01827	5.77922	5.63283	6.03499	6.971	6.09338	6.93217	5.81136	4.96575	5.88537	5.88936	6.01469	5.88918	7.14174	6.01606	5.6071	5.11606	6.4036	5.07165	5.74803	6.32429	5.16024
Gm25634	3.75	3.95508	4.28239	3.86247	3.9115	4.04431	4.15265	4.11251	4.00455	3.93417	3.45988	3.61422	3.51226	3.55814	3.68661	3.8544	3.93302	3.7794	3.83973	3.99478	3.97333	4.45288	3.90793	3.6886	3.95486	3.56477	3.70122	3.31978	3.69726	3.66345
Cwf19l2	9.46489	9.90654	10.0362	9.83908	9.27402	8.18845	7.84627	7.95061	8.38285	8.11496	8.38833	8.59224	8.3192	8.29801	8.78761	9.1367	9.06559	9.17713	9.03832	9.357	8.19717	7.83315	8.41387	8.46698	8.26761	8.30948	8.1994	8.39055	8.31173	8.06158
Gm26970	4.81941	4.65394	4.6822	5.67227	5.27188	4.71193	4.89133	5.04024	4.58551	5.08508	4.28825	4.12766	4.44736	4.5657	4.12178	6.01186	5.47747	5.80858	6.41336	5.31391	4.79491	4.8505	4.9167	4.71226	4.56696	4.87374	4.48593	4.45243	4.51124	4.63414
Gm25635	8.75563	8.29309	8.58007	7.99839	8.41607	8.70814	8.63382	8.20587	8.6756	8.6283	10.0078	10.2836	10.4172	10.2081	10.2233	8.38329	8.20473	8.15652	8.15501	7.95995	8.82084	9.13206	8.5618	8.59875	8.40443	9.75952	9.55763	10.2696	9.49684	9.81181
Thbd	7.25941	7.63122	7.37047	6.96488	8.13773	6.34405	6.91987	6.5393	6.37373	6.57616	11.7217	11.461	11.7368	12.0349	11.4178	7.79559	7.76655	8.51534	8.61059	8.76915	6.0463	6.15523	5.65922	5.78933	5.60608	13.5068	13.0405	13.1671	13.2921	13.4003
Gm25636	7.18676	7.29371	7.29666	7.17406	7.25704	7.38408	6.98139	6.16829	7.22252	6.92088	7.48202	7.80844	7.34267	7.56573	7.50909	6.90601	7.5896	6.74368	7.01004	6.86377	6.88658	5.83922	7.5786	7.60916	6.81043	7.07411	7.16617	7.67245	6.97342	6.85578
Wtip	6.0358	6.08741	5.94334	6.09801	6.22496	5.90843	5.45393	5.55225	5.96198	5.61669	7.16031	6.80056	7.25657	7.07408	7.08852	6.31196	6.23659	6.42261	6.4485	6.0117	5.57588	6.09595	5.56254	5.9201	5.77429	7.59351	7.51261	7.45826	7.24837	7.64368
Gnptg	9.72283	9.61902	9.54808	9.77083	9.67756	11.0028	10.8543	10.8131	10.7826	10.8918	9.13498	9.0459	9.19903	9.0721	9.14829	9.87395	9.63468	9.62479	9.79651	9.79519	10.8265	10.5431	10.6974	10.6608	10.6083	9.47999	9.40818	9.38491	9.50143	9.20465
Gm24316	4.19452	4.43286	4.34464	3.89796	3.85932	3.67613	3.68288	3.8607	3.87102	3.4069	3.70059	3.70763	3.87825	3.56746	3.4596	4.96317	4.10775	4.18283	3.76195	3.90921	3.71065	3.84413	3.58356	3.78658	3.41133	3.71905	3.65592	3.64151	4.0297	3.80034
Slc3a1	4.48873	4.12619	4.17361	3.95402	4.42051	11.3808	10.5555	11.0868	10.3723	10.7751	5.41278	6.27136	5.91673	4.81853	5.99281	3.90763	4.33784	4.82462	4.24952	4.29431	12.4615	11.6158	11.7958	11.8557	11.5161	4.50574	5.03102	4.35763	4.599	4.43185
Slc3a2	11.9302	11.8757	11.9964	11.8746	12.092	12.1443	11.801	11.8992	11.9955	11.8735	14.5013	14.5472	14.2471	14.2145	14.0438	11.2539	11.3305	11.4934	11.3172	11.3559	11.9847	11.8107	12.1187	11.8932	11.9873	13.6731	13.7229	13.3733	13.4425	13.5041
Casp16-ps	4.49601	4.07059	4.18526	5.02057	4.05266	4.88054	4.82831	4.5979	4.5727	4.77166	4.32453	4.25798	4.5324	4.33033	4.66195	4.88553	4.49948	5.05122	4.56091	4.28615	4.54275	4.83731	4.69486	4.31403	4.47775	4.90107	4.39039	4.37928	5.05506	4.4959
Uncx	4.2102	4.55553	4.38564	4.549	4.48219	4.1852	4.19863	4.13066	4.46339	4.00052	4.10808	3.98779	4.00316	3.97036	4.05257	4.22928	4.1305	4.12127	4.13513	4.32746	4.46213	4.13477	4.37256	3.92904	4.05949	4.09669	3.83507	4.06284	3.87369	4.05293
Dysf	10.6755	11.2838	11.3636	11.2371	11.5751	7.01327	6.93292	6.64321	6.67632	7.00475	11.0667	11.443	11.2537	11.1265	11.9198	11.5393	11.6033	11.6472	11.5805	11.3801	7.36988	7.25975	7.29059	7.34264	7.08656	10.451	10.273	10.4463	10.2646	10.0976
Dis3l2	9.46659	9.91426	9.8026	9.73991	9.66535	9.56542	9.90125	9.7169	9.73455	9.75002	8.65735	8.8459	8.63702	8.72176	8.57106	9.64085	9.78592	9.7033	9.6125	9.6932	9.82494	9.39853	9.40439	9.70601	9.37635	8.82975	8.69516	8.77506	8.8134	8.65762
Gm24020	3.15119	3.25255	3.2612	3.04705	2.96626	3.66646	3.76604	3.28083	4.27999	3.32325	2.79035	2.83762	3.11456	2.9039	3.17535	2.92275	3.15752	3.17803	3.06891	3.12946	3.38088	4.40751	3.46025	3.49167	3.1427	2.94063	3.18792	2.95896	2.88134	3.1558
2810417H13Rik	5.64886	4.4847	4.19265	4.50471	4.29087	4.80259	4.69693	4.34185	4.07837	4.60329	5.20987	4.86316	4.61177	4.78955	5.51507	4.44461	3.99947	4.66836	4.32464	4.23965	4.66307	5.04472	4.8305	4.3563	5.06428	5.8887	6.06252	6.42991	6.07014	6.04313
Sox21	4.82391	4.91799	5.40077	4.62996	5.0301	4.84434	4.97914	5.09671	5.35315	5.00359	4.64449	4.66356	4.83094	4.81492	4.57544	4.92483	5.21994	4.54795	4.94052	5.10061	4.98675	5.29929	4.93682	5.07022	5.04628	4.62053	4.89151	4.79863	4.59965	4.73923
Bfsp1	4.8882	5.06525	4.88604	5.38981	5.00614	5.04795	4.84718	4.82659	5.20138	5.14815	5.28805	5.32451	5.34764	5.50269	5.22195	5.20645	4.98836	5.01714	5.12084	5.02351	4.63865	4.83522	4.79083	5.02179	5.09136	5.108	5.16031	5.27128	5.1427	5.37983
Rgs9bp	3.75693	3.86526	4.21284	3.63178	3.76338	4.09749	3.45592	3.93536	3.95514	3.71041	3.5543	4.01592	3.68006	3.80691	3.56514	3.89956	4.00563	4.41162	3.7188	3.85623	3.58961	3.70029	3.83606	3.63706	3.5222	3.29581	3.75358	3.64033	3.49893	3.39853
Exoc1	8.20204	8.32693	8.47515	8.26272	8.40348	8.23594	8.09858	8.34245	8.44392	8.5121	8.95886	8.88595	9.09491	8.72468	8.89704	8.4516	8.65995	8.58359	8.60791	8.82121	8.16489	7.84003	8.17995	8.38876	8.04701	8.85714	8.9625	9.04002	8.98527	8.97793
Bfsp2	3.93672	3.42642	3.11631	3.42972	3.22906	3.26328	3.27468	3.43115	3.70922	3.4875	3.49853	3.70244	3.43018	3.40102	3.65054	3.2172	3.61889	3.52529	3.41008	3.43717	3.48695	3.35003	3.35104	3.24821	3.21754	3.39214	3.42388	3.38879	3.30069	3.57032
Batf	6.07444	5.6337	5.39353	5.42121	5.38089	5.03637	5.42466	5.14698	5.20722	5.36616	4.9294	5.38949	4.97187	5.45013	5.42762	5.34067	5.24598	5.51284	4.91353	5.22341	5.1587	5.01908	4.88942	4.69293	4.9098	5.09574	5.17524	4.82371	5.35066	5.20302
Exoc2	10.9211	10.8941	10.7872	10.5983	10.8229	9.80062	9.71505	9.67807	9.86392	9.76616	11.1457	11.2352	11.1753	11.2113	11.244	10.8479	10.7998	10.7148	10.6891	10.6092	9.71988	9.34634	9.68592	9.67154	9.67292	10.779	10.8749	10.9159	10.8732	10.7493
Avl9	9.29864	8.74499	8.85162	8.50414	8.63956	10.7182	10.4801	10.4684	10.6101	10.6883	10.4949	10.8517	10.6092	10.5836	10.8506	8.23459	8.46442	8.51947	8.29134	8.44989	11.0531	10.6019	10.7572	10.9984	10.7196	9.94148	9.95534	10.0092	9.79437	9.82118
Exoc3	10.1047	10.6216	10.5997	10.4277	10.3635	9.651	9.58964	9.12571	9.47101	9.26238	9.12358	9.21453	8.67986	8.92587	8.83253	10.4203	10.3017	10.4573	10.4223	10.4105	9.52447	8.60612	9.37903	9.30912	9.21497	9.21086	9.08655	9.19001	9.46024	9.46212
4932414N04Rik	4.23445	4.72017	4.35058	4.4066	4.36423	4.27132	4.63249	4.18149	4.54149	4.27313	4.15107	4.32154	4.41646	4.33275	4.25242	4.51663	4.3183	4.627	4.49501	4.41253	4.25648	4.66425	4.49897	4.88805	4.47723	4.41978	4.46843	4.31756	4.32771	4.10993
Exoc4	10.9846	11.0659	10.9856	11.1175	11.1239	8.63494	8.49343	8.36979	8.35762	8.61364	9.08455	9.24342	9.14697	9.17408	9.08066	11.5006	11.369	11.3152	11.1978	11.0583	8.91561	8.23102	8.86013	8.92259	8.61457	9.47268	9.30769	9.32879	9.70523	9.47063
Exoc5	9.36565	9.35069	9.40466	9.02985	9.16579	9.10837	9.15396	8.95868	8.76361	9.1573	9.40868	9.52797	9.27479	9.27457	9.48245	9.60519	9.52574	9.33599	9.22512	9.28473	9.24879	8.73721	9.22079	9.05111	9.1061	9.42405	9.24157	9.34775	9.48863	9.29344
Exoc6	12.2264	12.1047	12.398	12.3088	12.1166	10.575	10.4826	10.563	10.4235	10.5166	10.793	10.7999	10.8962	10.7875	10.8454	12.951	12.8552	12.9472	12.8336	12.9304	10.4939	10.1028	10.5598	10.7786	10.6069	11.0661	11.1668	10.887	11.1066	11.0232
Exoc7	9.89631	10.9496	10.5536	10.6	10.9171	8.56513	8.9454	8.73181	8.69988	8.835	8.56985	8.71047	8.58981	8.66997	8.7549	11.7085	11.5114	10.8074	11.1311	11.0357	8.85993	8.67877	8.69785	9.06928	8.45178	8.99619	8.72955	8.80007	8.98039	8.78366
Adra1a	5.23949	4.83944	5.42564	5.22167	5.42495	6.92776	6.51515	6.71104	6.85294	6.66229	6.20404	5.93496	5.56677	5.62738	5.83181	5.9035	5.96278	5.97034	5.74437	5.8404	6.50861	6.06483	6.49881	6.44416	6.12489	6.05023	6.30567	6.16687	5.7907	5.94989
Exoc8	7.04439	7.57228	7.4375	7.28427	7.16342	7.31693	7.25225	7.24355	7.53604	6.99087	7.50823	7.37308	7.2861	7.15663	7.55333	7.37235	7.51475	7.21631	7.51319	7.41852	6.85099	6.89316	6.80069	6.46433	6.98465	7.33084	7.01602	7.29238	7.25553	7.17269
Fn3k	6.66028	7.09122	7.20031	7.66748	7.48497	8.09777	7.88013	8.29057	8.25847	8.40544	5.19194	4.74355	4.77289	4.86575	4.4979	8.06964	8.69401	8.47117	8.45475	8.0027	8.52938	8.07095	8.10784	8.43796	8.69457	5.75016	5.5806	5.9873	6.29805	5.78592
Adra1b	3.87886	3.95355	3.92127	3.89923	4.01338	10.3957	9.31037	10.3132	9.85668	10.0816	4.45219	4.41818	4.19095	4.47573	4.64092	3.99452	3.88774	4.09393	4.10838	3.77642	11.3787	11.5492	11.0187	11.3613	11.411	4.74576	4.42768	4.48886	4.57747	4.39433
Adra1d	6.04088	5.77322	6.24541	5.55241	6.07459	5.34299	5.46759	5.60737	5.54687	5.60638	7.53767	7.44988	7.54907	7.59647	7.18792	5.84313	6.31001	6.2902	6.46623	6.52131	5.21543	5.78627	5.34936	5.46364	5.62933	8.04298	7.85753	7.9749	7.9133	8.06628
Bcl2a1a	7.73991	4.72234	5.04769	4.96366	5.24109	5.93182	5.58493	5.95064	5.81519	5.71292	6.96054	5.97841	5.92823	6.27474	6.11364	5.34101	5.20121	5.37589	4.99892	5.34498	5.8941	6.38826	5.65724	5.92191	5.95442	6.907	6.45883	6.70205	6.61837	6.36073
Aar2	8.24779	9.00905	8.27933	8.78395	8.65518	6.97706	6.97555	7.30819	7.30678	7.22115	6.73114	6.87355	6.73365	6.82015	7.03012	8.18282	8.32404	8.08982	8.1986	8.16254	7.25173	7.41003	7.34009	7.55084	7.15267	6.80212	6.75663	7.05548	6.95637	6.64055
Clec7a	6.17663	5.90118	4.89952	4.96378	6.19932	7.20738	7.02615	6.81651	6.23191	6.90282	7.98914	6.96577	7.1533	7.36127	7.04072	5.21919	5.97697	5.51616	5.49865	5.71666	6.98281	7.1566	7.32236	7.10993	6.96234	7.27421	7.64133	6.9781	7.26569	7.10582
Bcl2a1b	7.51519	5.48695	5.39445	5.31075	5.32494	5.67189	5.58988	5.92099	6.20273	5.55969	6.45153	6.39458	6.0917	5.8343	5.99286	5.8372	5.65939	5.61142	5.56285	5.64248	5.98923	6.04211	5.72906	5.82301	6.09285	6.78723	6.35459	6.54298	6.48024	6.11858
Bcl2a1c	5.42183	4.12731	4.40981	4.45156	4.49899	4.96002	4.78267	4.85409	4.37455	4.70522	5.7038	5.13497	4.7274	4.77509	4.88572	4.50548	4.17333	4.51352	4.66704	4.26057	4.74295	4.48242	4.86379	5.05228	4.70124	5.47699	5.20004	5.18284	5.13895	5.11185
Gm25056	3.6242	4.03311	3.67534	3.52391	3.39484	3.94705	3.89829	3.76814	3.60492	3.35396	3.57181	3.60432	3.72382	3.35238	3.36408	3.58146	3.61	3.45633	3.47136	3.46829	3.8054	3.79594	3.57558	3.73454	3.8397	3.13375	3.58455	3.33725	3.32162	3.44431
Tecr	14.0871	14.2555	14.3397	14.5832	14.7358	13.6107	13.4191	13.5876	13.8188	13.8229	13.2326	13.3816	13.2694	13.3081	13.392	14.6135	14.8961	14.2019	14.6453	14.168	14.1249	13.7812	13.9447	14.271	14.3493	13.7677	13.5566	13.7309	13.9813	13.5884
Bcl2a1d	7.8618	5.05936	5.40509	5.3347	5.54569	6.0625	5.9474	6.27733	6.15815	5.93847	7.27229	6.58091	6.44968	6.52504	6.46955	5.79836	5.65838	5.77154	5.35396	5.74327	6.2345	6.6784	6.03517	6.18863	6.22936	7.22354	6.66501	7.09284	6.86238	6.59928
1600002H07Rik	6.45348	6.07987	6.18896	6.47467	6.28328	13.2945	13.9745	13.407	13.4906	13.4596	7.6474	7.55229	7.74646	7.52015	7.83921	5.81341	6.25042	6.16827	6.27871	6.11164	11.9038	11.5756	12.3149	11.6649	11.8722	6.71937	6.618	6.72839	6.82947	6.6983
Gm26393	3.07746	3.51456	3.01184	3.26864	3.38393	3.47459	3.76862	3.39978	3.66394	3.7146	3.42744	3.06293	3.85919	3.31373	3.32749	3.43235	3.5648	3.31165	3.29367	3.33048	3.41897	3.67459	3.6878	3.57588	3.47101	3.44271	3.86691	3.47799	3.55981	3.99248
Gm25058	7.09763	6.27121	6.73045	6.54532	6.56552	6.87312	7.02608	8.38985	6.8532	6.42078	6.63423	7.0271	7.60402	7.76367	8.45253	6.75799	6.40487	6.93244	6.60491	6.82823	6.83303	8.61695	7.47943	7.1862	6.34067	8.00941	6.40622	6.92099	7.65768	6.95871
1110017D15Rik	3.88326	4.34995	4.06208	4.14449	3.91183	4.05421	4.18031	4.24032	4.36346	4.03219	3.99728	4.18993	4.20106	4.00965	3.98904	4.01472	4.10526	4.19275	4.01234	4.34609	4.20409	4.29413	4.10483	4.01746	4.21	3.9203	4.61968	5.42544	3.95551	3.99768
Mblac1	4.98514	5.53751	5.68823	5.20532	5.38846	4.99326	5.51778	4.91335	5.16216	5.2805	6.48375	6.39685	6.58575	5.89083	6.3391	5.70579	5.40709	5.64402	5.72809	6.07336	5.52015	4.88176	5.41585	5.0175	4.9879	5.90412	6.23394	7.00644	6.37442	6.1922
Vwde	3.75636	3.85402	4.00548	3.88877	3.85293	4.28232	4.08319	4.15815	4.41936	4.41274	3.58159	4.30441	4.15258	3.74252	3.95461	3.99002	3.99484	4.17924	4.03062	4.07511	4.17	4.23896	4.13602	4.03316	4.4015	3.83963	3.72781	3.82209	3.86545	3.85142
Mblac2	5.77195	5.38217	5.32571	5.27273	5.53688	7.75753	7.97215	8.08756	8.0389	8.14418	7.14678	6.71034	7.39595	7.15334	7.26439	5.5297	6.15564	6.44913	5.7004	6.15011	8.92156	8.24589	8.96992	9.21448	9.06955	7.80931	7.64702	8.02019	8.16749	7.72158
Zfp30	6.0914	6.99926	6.61803	6.83996	6.63432	5.60768	5.57733	5.53213	5.61748	5.90189	5.87951	5.40222	5.58446	5.77689	5.60211	7.43665	7.31557	6.91904	7.14222	7.55109	6.07167	5.72788	6.1809	6.08949	5.65325	5.41718	5.97583	5.73536	5.88732	5.79543
Pot1a	10.5823	10.9676	10.9277	10.7589	10.5741	8.26592	8.15105	7.95621	8.58789	7.76543	9.19781	9.25226	9.27531	9.39877	9.24182	10.4337	10.5018	10.2956	10.1444	10.4842	8.15764	7.57599	8.30686	8.26306	8.07923	8.82235	9.01679	9.11573	9.11051	8.93313
Pot1b	8.46823	6.90002	6.97161	7.19255	7.07504	7.18389	7.198	7.27001	7.30997	7.24154	8.30688	8.22274	8.11297	8.16445	8.5393	7.1063	7.01969	7.11556	7.13744	7.21284	7.56417	7.1549	7.42988	7.57552	7.16859	8.1007	8.05318	8.23484	8.17914	8.04533
Anks1	7.77863	7.84326	7.61388	7.84333	8.12042	8.68531	8.73435	8.52525	8.45738	8.424	9.68937	9.85611	9.90533	9.79541	10.0583	7.9636	8.01866	7.98868	8.28561	8.00614	8.3678	8.63811	8.30429	8.36368	8.20345	9.4792	9.35115	9.35288	9.46956	9.45926
Zfp35	6.07114	6.20143	6.70821	6.16334	6.2026	6.44117	6.6055	6.66666	6.29374	6.34588	5.69164	5.77606	5.80176	5.64703	5.75215	6.04545	6.06771	6.01408	5.75279	5.69115	6.17241	5.53893	6.15044	6.0256	5.90853	5.77118	5.92384	5.83848	5.78822	5.77406
Rsrp1	14.1959	14.0413	13.9698	14.1773	13.6452	12.8235	12.742	12.7563	12.6416	12.5808	13.7266	14.1015	13.9489	13.7694	13.8867	13.5576	13.5376	13.6043	13.5339	13.599	12.8206	13.0377	12.7275	12.9444	12.6347	13.0496	12.898	12.8844	12.6528	12.9316
Anks3	7.58862	7.65809	7.50424	7.3584	7.27639	7.33695	7.48663	7.51371	7.03218	7.32656	7.21578	7.14625	7.08748	6.83957	7.18214	7.17661	7.30281	7.1366	7.39609	7.03397	7.08427	6.99483	7.17741	7.30165	6.99289	6.86236	6.72427	7.21533	6.99279	6.75711
Zfp36	7.23062	7.27836	7.11294	7.6964	7.30007	8.66481	8.55291	8.81095	8.71202	8.18336	8.0843	8.48612	8.1184	8.37982	8.71701	5.88155	6.24721	6.34901	6.18892	6.6341	8.13052	8.65562	8.1021	8.30684	8.41718	8.17286	7.8622	8.00333	7.84649	7.77642
Dazl	5.06837	5.29532	5.38766	5.24997	5.41589	4.6776	4.80468	4.96182	4.36722	4.8406	4.5707	4.57302	4.81998	4.48778	4.29361	5.38039	5.58019	5.25038	5.47022	5.09716	4.83582	4.85232	4.90895	4.88621	5.22328	4.47088	5.20926	4.56143	4.71607	5.00588
Zfp600	4.66244	5.36172	4.65233	4.66189	3.93385	3.914	5.42331	4.51344	3.4204	4.49812	4.49155	4.61214	5.60196	5.05255	4.42429	3.73022	4.19235	4.70732	5.16305	5.09576	4.12776	5.49763	4.4485	5.84708	6.44025	5.0698	4.61698	5.1393	4.94091	4.22703
Zfp37	5.48841	5.61804	5.85743	5.88802	6.01401	5.36816	5.55717	5.11965	5.24465	5.23068	6.20246	6.39884	6.56116	6.03206	6.2517	5.95169	5.81305	5.78487	5.44682	6.29171	5.38115	5.63389	5.33003	5.38872	5.26878	6.18701	6.47684	6.46082	6.1125	6.10405
Ncbp1	11.5097	11.2922	11.3763	11.1508	11.2155	11.2312	11.4265	11.2644	11.3102	11.3762	11.3589	11.6338	11.2324	11.0521	11.2108	10.8536	10.9963	11.0035	11.1843	11.0826	11.2052	10.3419	11.3533	11.1781	11.2411	11.1931	11.0129	11.4155	11.3407	11.2378
Cited1	4.65597	4.60507	4.37713	4.41658	4.26114	4.25586	4.39126	4.50632	4.27067	3.98889	4.40913	4.21945	4.46772	4.24286	4.18595	4.62634	4.41953	4.38769	4.25436	4.38774	4.40341	4.43891	4.22158	4.32925	4.09904	4.29189	4.19551	4.06147	4.16964	4.20533
Ncbp2	8.61491	8.76571	8.49552	8.31775	8.31066	9.04677	8.89786	8.24105	8.64286	8.77927	9.02917	8.70528	8.61193	8.73261	8.4847	8.61442	8.73554	9.06174	8.61103	9.10445	8.57545	7.88809	8.62856	8.65293	8.84662	9.38269	9.86401	9.88631	9.92359	9.68776
Anks6	4.95413	4.8057	5.14487	4.86553	5.01783	4.27291	4.00269	4.32976	4.28642	4.50844	5.76391	5.84772	5.86258	5.83958	6.26505	5.17625	5.42606	5.36617	5.23189	5.335	4.37214	4.69493	4.18696	4.34502	4.38575	5.84152	5.82794	5.71744	6.00233	5.64144
Zfp39	8.34231	8.31958	8.54446	8.18616	7.85918	7.93828	7.93218	7.79834	7.63637	7.94202	7.99571	7.99737	7.7159	7.84221	7.71496	8.76032	8.96404	8.60638	8.74309	8.8371	7.83085	7.49838	7.52219	8.45457	7.84042	7.50905	7.7538	7.79797	7.7742	7.52733
Cited2	13.3129	13.4824	13.4944	13.8664	13.2619	11.35	11.0721	11.5654	11.4162	11.6852	13.5502	12.7472	13.6074	13.4744	12.4417	12.8404	13.038	12.6439	12.9348	12.7453	11.7015	11.6857	11.3727	12.0027	11.9893	13.6936	13.6509	13.5987	13.6075	13.195
Ncbp3	8.64481	8.48815	8.84218	8.51263	8.58277	8.64467	8.81807	8.82005	8.72795	8.55794	8.84487	9.0908	8.99369	8.76241	8.82964	8.42701	8.79617	8.29587	8.54933	8.64107	8.7879	8.36588	8.71622	8.84984	8.66313	8.50489	8.40674	8.59353	8.58592	8.5329
Cited4	5.17033	5.91925	6.23606	6.10269	6.88148	4.39698	4.19413	4.65312	4.1548	4.04702	4.30094	4.41707	4.07441	4.20863	4.09784	9.20529	8.69929	8.59319	9.03227	8.25227	4.16044	4.38351	4.32374	4.30552	4.40042	4.1724	5.06568	5.11754	4.40313	4.59502
Zfp605	6.8516	7.08594	6.70143	7.07429	6.72877	6.39034	6.04823	6.37491	6.277	5.98389	6.42591	6.3704	6.41494	6.49452	6.50408	7.0864	7.01067	6.80847	6.79191	7.13939	6.27781	5.60005	6.07882	6.37062	6.0067	6.65471	6.49098	6.59989	6.84442	6.30807
Zfp606	6.72757	7.13217	6.88981	6.93974	6.98088	7.13635	6.71665	6.78619	6.79993	6.69113	6.71447	6.5078	6.91179	6.59825	6.74055	7.3414	7.42362	7.15968	7.10822	7.2265	6.71352	6.34528	6.74242	6.78995	6.77246	6.72175	7.06548	6.90815	6.65515	6.66057
Hyal1	6.19167	6.1332	6.86354	6.43026	6.65777	12.3154	12.9472	12.4277	12.6386	12.6565	9.78078	9.70421	9.96319	10.1493	8.54925	6.19679	6.50026	6.82152	6.55489	6.91571	12.4424	12.3153	12.5695	12.5975	11.8214	9.60652	9.97564	10.0641	10.1042	10.0471
Mkrn1	8.08516	8.1899	8.17358	7.58071	7.67284	7.9192	8.63435	8.28659	8.16515	8.0027	8.66644	9.20873	9.28011	9.18381	9.25641	7.09935	7.378	7.39689	7.03379	7.43362	8.48945	8.48587	8.1181	8.12204	7.96047	8.38979	8.50802	8.3202	8.47142	8.57255
Zfp607	6.2159	6.2301	6.06189	5.93462	5.67981	5.74713	5.84612	6.20864	5.26522	5.62161	6.85818	6.60111	6.74514	6.91159	6.49367	6.15635	6.2801	6.25135	6.25724	6.40679	5.73717	6.2221	5.9847	5.47217	5.69077	6.12414	6.38511	6.48052	6.40141	6.46193
Toporsl	3.31363	3.45659	3.48658	3.59641	3.12003	3.44041	3.49804	3.04627	3.73481	3.29223	3.35351	3.89344	3.39072	3.48123	3.39616	3.34255	3.41236	3.67278	3.38675	3.3399	3.51897	3.67279	3.23264	3.6379	3.43441	3.60231	4.28951	3.48226	3.89148	4.194
Hyal2	6.51014	6.44484	6.44933	6.44868	6.41547	8.46481	8.87889	8.48158	8.91651	8.35214	7.57956	7.49524	7.34117	7.40089	7.58221	6.64539	6.54717	6.37013	6.55936	5.99569	8.47103	8.66343	8.25144	8.22252	8.2689	6.87822	6.83607	7.11652	6.75394	6.88686
Mkrn2	11.3933	11.8468	11.6757	11.718	11.4997	9.47773	9.31023	9.58025	9.47351	9.37096	10.0494	10.1978	10.2021	10.2985	10.0828	11.7785	11.8951	11.6217	11.8753	11.5837	9.23295	8.80616	8.94839	9.10661	9.20839	10.0612	10.149	9.9942	10.0356	9.92247
Rtn4rl1	5.58952	4.93524	4.72492	5.63041	5.42901	8.19841	8.13831	8.6442	8.07109	7.95896	8.2037	7.0731	7.50898	7.94827	7.18899	5.28149	5.20474	5.06487	5.336	5.88935	7.98657	7.51688	8.22993	8.22265	8.02784	9.43026	9.44832	9.45339	9.07224	8.93701
Zfp608	7.69383	7.22787	7.4463	7.25154	6.94516	6.37832	6.60458	6.40392	6.41408	6.5289	7.77037	7.92551	8.0279	7.74034	7.88695	6.89713	7.42225	6.65775	7.22933	7.0944	6.39385	5.96706	5.69016	6.31473	6.08631	8.16377	8.57849	8.39943	8.27458	8.18437
Eif5a	9.31351	9.39668	9.56516	9.36678	9.57714	9.26751	9.65767	9.02996	9.6385	9.40016	8.45364	8.69114	8.42541	8.56374	8.63529	9.31556	9.58059	9.23636	9.7612	9.30368	9.29157	9.12525	9.33461	9.44258	9.21396	8.84535	8.80854	9.04189	8.97185	8.79953
Hyal3	4.40177	4.50752	4.77366	5.12289	4.50447	5.27532	4.93242	5.08253	4.64075	5.28058	5.86395	5.33592	5.61775	6.0513	5.91476	4.50414	4.38804	4.12662	4.2099	4.37876	5.37598	5.00102	5.48036	5.7264	5.00244	5.66546	5.24009	6.0569	5.55032	4.75376
Mkrn3	4.65523	4.63988	4.69963	4.72491	4.80976	4.93784	5.08634	5.1969	4.82784	4.51159	5.11741	4.56592	5.04154	4.96529	4.97292	5.05876	4.83639	4.55165	4.59577	4.97722	4.89679	5.09539	4.72176	4.79544	4.97896	4.92772	4.8431	5.03279	5.19919	4.92243
Rtn4rl2	4.81156	4.52288	5.21236	5.45134	4.71975	4.91029	5.01629	5.41734	5.06179	5.35992	5.9434	5.86145	6.18436	6.65295	7.00778	5.71993	5.22134	4.89938	4.79814	5.21249	5.39551	6.14508	5.28984	5.30563	5.02595	7.4785	6.9777	7.59967	7.49382	7.75172
Zfp609	9.79476	10.4438	10.3845	10.1806	10.2665	9.29498	9.48604	9.36428	9.18523	9.54584	10.7921	11.1117	10.9683	10.7327	11.0262	9.8728	9.88567	9.72248	9.7626	10.0046	9.04729	9.23085	9.31587	9.38006	9.34456	10.0055	10.0895	10.2674	10.0139	9.8472
Gmppa	10.4937	10.5237	10.5958	10.5336	10.8296	10.6965	10.4266	10.6254	10.5333	10.7571	9.98777	9.87905	9.98291	9.87427	9.81362	10.6265	10.738	10.551	10.7755	10.4383	10.7673	10.6846	10.7597	10.7356	10.5931	10.5495	10.3034	10.3564	10.4896	10.3591
Eif5b	10.4216	10.5928	10.6752	10.5087	10.2738	9.40576	9.56883	9.36092	9.57524	9.61004	9.02381	9.13644	8.88857	8.63718	9.06193	10.3672	10.3285	10.2534	10.2858	10.4211	9.38183	9.23896	9.47192	9.29056	9.27333	8.76492	8.48944	8.75484	8.77585	8.58936
Hyal4	4.69592	4.21741	4.57421	4.63316	4.83947	4.77978	4.03834	4.56715	4.75312	4.63925	4.00908	4.41854	4.46357	4.24152	4.4272	4.79351	4.94092	4.56208	4.9068	4.74665	4.72196	4.63058	4.61729	4.31065	4.56588	4.80342	4.46553	4.6082	4.46116	4.41889
Gmppb	5.49683	5.22106	5.67851	5.20251	5.74251	7.17985	7.33804	7.30794	7.24324	7.44038	5.56636	5.28739	5.09362	5.09628	4.97044	5.38004	5.42869	5.62419	5.40283	5.60442	7.59646	6.78896	8.07673	7.36854	7.29543	5.81858	5.70499	6.07516	5.92357	5.70909
Hyal5	3.10622	3.71465	3.23827	3.77748	3.5454	3.42582	3.65084	3.38277	3.32696	3.55949	3.07896	3.13211	3.41949	3.45655	3.13349	3.45343	3.32942	3.5294	3.52551	3.48751	3.39047	3.73249	3.69596	3.88234	3.44134	3.41071	3.42927	3.53903	3.24514	3.39309
Amer1	9.09809	9.15613	9.47978	9.27892	9.26746	8.14194	8.2935	8.16583	8.34517	8.37385	9.17232	8.92347	9.25475	8.86317	8.99426	10.0629	10.0508	10.4874	10.4204	10.5206	8.46914	7.5367	7.99218	8.34457	8.21164	9.98745	9.91005	9.84832	10.1452	10.0019
Evx1	3.77871	3.97237	4.17173	3.98427	3.69453	4.25987	3.84303	4.09444	3.95454	3.91907	4.03923	3.69273	3.70984	3.79328	3.76512	3.99197	3.76565	3.73959	3.87517	3.75755	3.79877	3.90306	3.82743	3.75573	4.0756	3.72014	3.79719	3.63625	3.78251	3.64422
Hyal6	4.05257	5.01214	4.07806	4.09792	4.29935	4.40077	4.55439	3.80523	4.12429	3.87406	3.88505	3.86304	4.80736	4.2813	3.95892	4.20341	4.42487	4.13885	4.13815	4.18849	4.1615	4.30991	3.74389	4.04075	4.09858	3.92153	4.40495	3.99768	3.93062	4.18061
Amer2	5.72241	5.82756	5.50223	5.67854	5.57862	5.86415	5.74453	6.06362	5.95078	5.92867	5.70156	5.9558	5.75393	5.30624	5.66375	5.77772	5.58949	5.55788	5.44781	5.37	5.88257	5.61546	5.72448	5.81549	6.12099	5.75137	5.39485	6.10854	5.53533	5.66094
Serpinf1	9.24424	9.57823	9.30145	9.61912	10.3218	14.298	14.2236	14.1553	14.1741	14.2962	11.1165	10.5255	10.6394	10.9453	10.3356	9.52451	9.60851	9.52907	9.86169	10.3411	14.4494	14.0766	14.4191	14.5996	14.3272	11.1939	11.4459	11.085	10.9696	11.2549
Epyc	4.13283	4.26782	4.21159	4.09004	4.35192	4.59012	4.46468	4.12451	4.40679	4.40897	4.39371	4.99383	4.45052	4.51832	4.29148	4.36482	4.29523	4.16984	4.31194	4.33375	4.40413	4.59234	4.23613	4.6165	4.56278	4.30639	4.50667	5.06678	4.23441	4.54568
Evx2	4.40595	4.65218	4.77228	4.84317	4.55527	4.68447	4.39653	4.6632	4.62471	4.52582	4.13977	4.23375	4.29572	4.15858	4.28902	4.74467	4.73871	4.57215	4.78637	4.69677	4.62642	4.81979	4.38368	4.31094	4.49211	4.32182	4.0767	4.14328	4.49491	4.23489
1700020N15Rik	3.80991	4.30042	4.10624	3.72704	4.09992	3.74667	4.23846	3.93451	4.17931	4.02813	3.60801	3.79266	3.89985	3.80441	3.97317	3.7686	3.97316	4.06105	3.82634	3.59134	3.86418	4.3256	3.67419	3.54364	3.4096	3.82923	3.86888	3.71113	3.56024	3.8239
Amer3	4.26514	4.46558	4.29123	4.93196	4.46572	3.80012	4.10885	5.31924	3.77266	4.31729	5.04935	3.9973	3.92915	5.17647	4.8788	4.05198	3.69078	4.70967	4.34675	4.50442	4.61004	4.75313	4.37533	4.1167	4.76526	4.55115	4.94827	4.03641	3.9768	4.63386
Serpinf2	4.32177	4.53623	4.24027	4.06881	4.28049	15.8349	15.75	15.72	15.6425	15.8858	3.8055	3.79957	4.04327	3.91632	3.74586	4.18421	4.12597	4.32049	4.15773	4.1685	16.0238	16.0477	15.9655	16.0965	16.0071	3.78222	3.9767	3.71645	3.77377	4.07619
Gm25930	8.99783	8.73196	8.32741	8.8208	8.10829	8.92632	8.78795	8.75517	8.80559	9.0314	9.07482	9.75927	9.78713	8.75573	9.33433	8.0322	8.57698	8.90323	9.13837	8.34364	8.39775	8.68141	8.59401	8.628	9.08719	8.85803	8.37744	8.46366	8.85247	8.18492
Gm24610	4.71972	4.45656	4.90901	4.48219	4.48874	4.41631	4.53313	4.38499	4.68369	4.35342	4.44776	4.24557	4.37628	4.11859	4.45834	4.71157	4.34024	4.27537	4.70991	4.41541	4.17774	4.04454	4.31413	4.22828	4.25797	4.33232	4.03522	4.22913	4.30025	4.05139
Dmwd	9.37914	9.48208	9.67987	9.72199	9.72191	8.70519	8.7328	8.95773	8.83784	8.95095	9.01329	9.05324	9.07635	9.26117	9.04867	9.59938	9.73389	9.33482	9.66792	9.28865	8.86856	9.27388	8.63323	8.77986	8.74242	9.396	9.17217	9.01991	8.90673	8.93035
Cpt2	12.99	13.0077	13.1678	13.1518	13.0768	14.6222	14.8824	14.746	14.759	14.7268	13.2309	13.5543	12.8598	12.8069	13.2579	12.8439	12.9762	12.7806	13.0752	12.8785	14.0625	14.1972	14.1593	14.1538	14.0725	13.5352	13.0475	13.5398	13.5102	13.1945
Gm24611	4.15646	4.66814	4.35852	3.80379	4.00885	4.07291	4.44197	4.18612	4.23513	4.20029	3.63332	3.90435	3.78854	3.87058	3.74601	4.2309	4.12013	3.9233	4.16086	4.17343	3.96547	4.59254	4.27163	3.79551	3.7654	3.67188	3.61742	3.73634	3.813	4.10235
Dirc2	13.0488	13.1482	13.0845	13.0887	12.9517	11.8104	11.7519	11.5253	11.7881	11.7841	11.4356	11.23	11.6347	11.6952	11.4202	12.7766	12.8395	12.7516	12.9377	12.9028	11.6779	11.8291	11.6032	11.7372	11.7214	11.323	11.6301	11.1824	11.0184	11.1059
Gm24612	3.84754	4.22513	3.60517	3.67175	3.73684	4.21913	3.69714	4.55664	4.47047	4.35422	3.74339	3.45218	3.70505	3.27999	3.77128	3.78601	3.95248	4.56063	4.17581	4.11133	4.02231	4.56068	3.78014	3.81793	3.50753	3.93796	3.83949	3.38036	3.72927	3.2862
Gm25933	3.5368	3.68012	3.59254	3.68796	3.90156	3.74827	4.04997	3.99082	3.79584	3.89584	3.33179	3.24134	3.5433	3.47722	3.63489	3.62365	3.51452	3.63413	3.78806	3.70228	3.9911	3.85081	3.8578	3.94433	4.41529	3.45328	3.5859	3.39912	3.33464	3.45232
Gm24613	7.146	7.90276	8.16048	7.52036	7.99505	6.72553	7.45428	7.45953	8.05258	7.24882	6.69129	6.70087	6.66761	6.6732	6.05444	6.94418	7.44118	7.21102	7.20378	7.37663	6.74309	8.78321	7.07688	6.80479	6.90654	6.53906	6.02986	6.79565	6.21045	6.61045
Gm25934	4.1488	4.84737	4.00472	4.80852	3.94892	3.99629	4.45125	3.96303	3.96519	4.65908	3.61315	3.84395	4.11132	4.58317	3.83636	4.41362	4.34885	4.52422	4.38756	4.8967	4.115	4.53736	4.59235	4.17384	4.9744	4.33266	4.33024	4.29306	3.95246	3.939
BC094916	7.96105	3.77546	3.91078	4.47701	4.18576	3.72643	4.0763	3.72971	4.77142	4.48975	4.41332	4.12336	4.72968	4.318	4.43063	4.35597	4.64827	3.85735	4.50033	4.41465	5.06212	4.22646	4.98994	4.56003	4.25931	4.79005	4.50716	4.66328	4.25612	4.95249
BC004004	10.6865	11.0381	11.1735	11.1911	11.1394	11.0646	10.7467	11.2358	10.9151	11.0015	9.66387	9.8035	9.55751	9.61889	9.55525	11.5868	11.7515	11.4392	11.5289	11.3925	11.5514	11.0812	11.6217	11.4569	11.223	10.1557	10.0744	10.0151	10.2191	9.93037
Gm24615	4.07118	4.35773	4.13123	4.31851	4.30632	3.89298	4.1235	4.03301	3.99781	4.40261	3.85319	3.91993	4.01114	3.91359	4.08273	4.23408	4.47977	4.63609	4.5608	4.38576	4.31877	4.47446	4.1425	4.289	4.06091	3.88952	3.85922	3.84047	3.93816	4.63941
Agps	9.78074	9.80317	9.63837	9.54684	9.3834	7.94108	8.04509	8.01443	8.13636	8.00634	9.1195	9.26125	9.21339	9.2648	9.43423	9.2098	9.33417	9.32355	9.27838	9.41156	8.04029	7.73768	8.011	8.25831	7.63305	9.24974	9.05874	9.22723	9.38492	9.11029
Zfp316	4.83261	5.47707	5.80015	5.53722	5.34753	5.22541	5.00415	5.05512	5.26063	5.21039	5.00286	4.99931	5.43563	5.12493	5.03524	5.22904	5.4295	4.95288	5.12335	5.31792	5.12775	4.91818	5.20937	5.11923	4.88363	4.84249	5.15746	5.18741	5.11609	4.97656
Gm24616	9.32892	7.30342	8.54334	8.2978	8.60163	8.39528	8.44432	8.80177	8.34883	8.24643	8.10996	8.41539	9.30597	8.97814	9.29735	8.37577	8.06991	8.87478	8.77496	8.5421	8.21059	9.2858	8.49053	7.94174	7.88097	9.39653	7.97069	8.46773	8.64865	8.30739
Gm25937	4.82477	4.12547	4.78958	5.57708	4.72599	4.52521	4.32224	4.57245	4.13945	4.61085	4.67818	4.78267	4.70888	4.66712	4.84082	5.3976	4.8289	5.33466	4.77867	4.7147	5.05348	4.45797	4.26018	4.79625	4.55487	4.92713	4.40724	4.56199	4.81199	4.36804
Slc6a1	4.14568	4.06934	4.30482	4.45661	4.61237	4.32474	4.38045	4.36333	4.34912	4.4589	3.94785	3.86681	4.00613	4.06642	3.97157	4.43928	4.14949	4.38077	4.45407	4.10861	4.14072	4.38588	4.25128	4.33327	4.22659	4.17342	4.16019	3.88512	4.03791	4.07682
Tagln	6.53979	6.95479	7.55397	7.74134	9.22193	4.79071	4.91358	4.97704	4.90585	4.71394	9.92604	8.32904	8.02568	8.74426	7.90573	7.18735	7.45858	6.93032	7.26376	6.77825	5.89824	6.18157	5.35413	5.74655	5.55771	7.95339	9.14162	8.86266	8.02961	9.28835
Zfp317	9.63507	9.7863	10.0523	9.88241	9.83513	8.43635	8.64649	8.40486	7.9146	8.57579	8.37632	8.29048	8.16009	8.19827	8.16793	9.7086	9.94016	9.50878	9.7372	9.40862	8.4841	7.93303	8.71017	8.73475	8.4006	7.83912	8.0296	7.98631	7.9237	7.80485
Slc6a2	4.43464	5.16861	4.85006	4.87632	4.9445	4.9872	5.14246	5.19569	5.01465	5.29414	4.71628	4.96237	4.70461	4.79336	4.73667	5.00525	5.59038	5.00573	5.03357	4.68424	4.94558	5.10862	4.99594	4.68592	5.27409	4.78527	4.79461	4.92726	4.73833	4.84049
Kif13a	10.5019	11.3871	11.2861	11.139	11.1921	8.33048	8.36336	8.49617	8.23971	8.33108	10.0084	10.823	10.2972	10.1006	10.3844	11.2696	11.3118	10.9817	11.0911	11.1824	7.97483	7.97951	8.12482	7.89214	7.88398	9.75789	9.59266	9.61875	9.69447	9.58138
Zfp318	11.0422	10.0701	9.98957	9.91768	10.0345	10.458	10.3211	10.4807	10.4407	10.4328	10.2395	10.3893	10.2256	9.92973	10.3673	9.45074	9.57953	9.32096	9.68015	9.53448	10.3394	10.0914	10.2919	10.1268	10.0771	9.8403	9.87617	9.97598	9.88764	9.80059
Gm25939	13.5784	10.7631	12.1732	11.6777	12.4997	13.5606	13.6761	14.6991	13.7943	13.6025	13.8178	14.3215	14.9753	15.1524	15.4959	12.2486	11.4682	12.6277	12.8785	12.2004	14.3656	15.9431	14.2984	13.9363	13.1067	15.4546	13.964	13.8559	14.7091	14.4357
Slc6a3	4.09147	4.5454	4.39697	4.32223	4.35197	4.28914	4.49823	4.45812	4.35665	4.4686	4.05122	4.13613	4.23292	4.34249	4.17693	4.27099	4.26187	4.38232	4.40479	4.29463	4.51718	4.62709	4.4081	4.30528	4.63701	4.13428	4.3689	3.93985	4.0356	4.29941
Wrnip1	6.69295	6.87643	7.12033	6.37759	6.63291	9.399	10.2833	9.81373	9.86444	9.30767	7.36342	7.76027	7.25248	7.13475	7.47051	6.30412	6.48777	5.93267	6.17788	6.39032	9.37543	9.69269	9.61495	9.3692	9.27366	7.12378	7.00081	7.22198	7.25509	7.13378
Kif13b	7.83556	8.22308	7.94072	7.84744	8.04637	9.9359	9.93056	10.0777	9.75102	9.94124	9.13403	9.31718	9.35856	9.19866	9.53664	7.89985	8.05698	8.12817	8.32662	8.32061	9.58664	9.65779	9.74694	9.70577	9.59893	9.18991	9.17973	9.06013	9.09611	9.08752
Nucb1	9.47595	9.82884	9.66684	9.52436	9.77362	11.5337	11.6211	11.5202	11.4347	11.3962	11.2889	11.2061	11.3685	11.4738	11.3849	9.46753	9.48113	9.44801	9.6295	9.6592	11.7228	11.8521	11.7102	11.8378	11.5104	11.572	11.4093	11.3944	11.6159	11.4481
Zfp319	6.87263	7.2631	7.31426	6.88598	7.08694	7.15614	6.67387	7.11682	7.2807	7.07655	7.58637	8.02733	7.89124	7.37322	8.10194	7.1562	7.48645	7.02137	7.23707	7.11066	7.37634	7.9094	7.3802	7.50065	7.28479	7.9106	7.65499	7.96447	7.51126	7.59994
Slc6a4	5.34416	4.5551	4.55952	4.63665	4.87918	4.99596	4.987	4.65359	4.67283	4.90863	6.4457	5.00656	4.78753	5.1857	4.65457	5.05423	4.63018	4.80259	4.69437	4.76478	4.83652	4.69335	4.77963	4.72877	4.5055	5.14472	5.18549	5.44932	5.65107	5.52435
Nucb2	7.76627	6.91927	6.98476	7.08639	6.9234	6.81229	6.34058	6.0334	6.39959	6.60772	8.93768	8.4993	8.336	8.51229	8.27821	6.95073	7.23041	6.97756	7.08671	7.22406	7.11461	7.11768	6.82842	6.85964	6.26369	8.71257	8.99665	9.05211	8.99241	8.81995
Slc6a5	4.01564	4.53066	4.20774	4.13682	4.08851	4.45689	4.54096	4.51604	4.48402	4.49038	4.32422	4.14085	4.24502	4.38783	4.23428	4.2305	4.18367	4.09367	4.10598	4.24174	4.39041	4.49537	4.53343	4.24843	4.76451	4.40804	4.67365	4.33256	4.21458	4.7303
Higd1a	8.00628	8.23471	8.45823	8.35193	7.84486	8.16607	8.27964	8.43048	7.91925	7.58001	6.1695	6.46861	6.38376	6.00871	6.3371	8.57589	8.4506	8.85439	8.56065	8.98458	7.94372	8.12481	7.80797	7.69152	7.62959	7.21518	6.78852	7.07701	7.15116	7.25043
Tubd1	7.99605	8.54106	8.4179	8.45701	8.235	6.5942	6.08594	6.35834	6.21901	6.18342	6.80318	7.04959	6.94189	6.71174	6.97561	8.51106	8.54746	8.39961	8.54849	8.49826	6.58424	5.96908	6.55193	6.3114	6.26747	6.72415	6.71291	6.99532	6.7781	6.88165
Slc6a6	11.3661	11.3141	11.4164	11.4359	11.5074	11.0809	10.7438	10.9728	10.8208	10.7077	11.7373	11.5812	11.2791	11.2491	11.3281	11.6733	11.7045	11.9922	11.7781	11.8759	11.7213	11.2774	11.6161	11.6817	11.846	9.62524	10.0064	9.92065	9.09229	9.46544
Higd1b	4.93845	5.05161	5.26123	5.28473	4.84932	4.64893	4.30651	3.68732	4.66325	4.27149	5.62347	6.19258	5.92294	5.81543	6.23079	4.97731	5.35243	4.75756	5.06644	4.98186	4.3624	3.61408	3.99497	3.93186	3.66444	5.38312	5.32446	5.33812	5.62235	5.5943
1810034E14Rik	5.97616	5.91155	5.79898	5.84453	5.71874	9.22488	8.87188	9.08843	9.07947	8.82323	6.17191	6.91282	6.2369	6.33456	6.35455	5.80395	5.72172	6.5428	6.29014	6.20354	10.0105	8.15998	9.27434	9.41205	10.1115	6.57412	7.04446	7.11295	6.87797	7.06594
Slc6a7	4.45008	4.57874	4.2455	4.41739	4.24753	4.75929	4.79194	5.13365	5.14995	4.76139	4.56137	4.39158	4.7336	4.79068	4.5685	4.5975	4.57484	4.65995	4.76877	4.57738	4.60106	4.91828	5.01382	4.9211	4.64569	4.61523	4.48495	4.6265	4.3872	4.63117
Higd1c	3.07877	3.77062	3.5658	3.51672	3.57816	3.36946	3.4927	3.74945	3.97862	3.68143	3.61151	3.36495	3.67484	3.52757	3.76548	3.36069	3.43028	3.42366	3.54879	3.25417	3.78468	4.12376	3.76649	3.66469	3.83144	3.54864	3.58508	3.41516	3.63886	3.41268
Ecel1	4.32465	4.60062	4.54149	4.48752	4.51044	4.1848	4.36574	4.21454	4.52568	4.29245	4.15114	3.99384	4.24296	4.1334	3.91521	4.62943	4.58501	4.35955	4.60462	4.26282	4.20375	4.43555	4.29761	4.22353	4.27939	4.10264	4.04158	4.16519	4.13264	4.23513
Slc6a8	12.1373	12.3047	12.2548	12.5266	12.4457	8.58075	8.16961	8.48891	8.49981	8.72889	9.95007	9.57098	9.83108	9.82106	9.64394	12.9614	12.9381	12.9423	12.8964	12.9529	7.83107	7.65375	8.34471	8.07489	7.93088	8.97453	9.53269	9.45879	8.9654	9.22813
Gm23000	6.17323	6.68661	6.52321	6.09907	6.43998	6.04135	6.17121	6.52759	6.14641	6.14577	5.26495	5.81318	5.50621	5.49461	5.48941	6.25194	6.61318	6.40416	6.31137	6.48307	5.77599	5.841	5.86224	5.86285	6.05507	5.65515	5.69138	5.61586	5.45664	5.89358
Slc6a9	8.14326	9.00993	8.5637	8.83525	9.23306	11.6236	10.9051	11.8056	11.554	11.6391	8.69792	7.26211	7.60986	7.97685	7.15887	8.91413	8.84779	8.32564	8.85894	8.80858	11.3368	11.2527	11.4024	11.2649	11.5852	7.78483	8.74485	8.95219	8.01691	7.9359
Olfr718-ps1	3.30988	3.56418	2.97587	3.25692	3.33468	3.14508	3.13236	3.14807	3.22145	3.29443	2.96682	3.10013	3.06692	2.84961	3.15987	3.21506	3.52732	3.14358	3.13421	3.2735	3.1111	3.05902	2.89955	3.14108	3.14557	3.04884	3.08348	3.04926	3.13485	3.06672
Gm23002	4.13058	4.06296	4.1063	4.48293	4.12918	4.20212	3.89742	3.74775	4.46563	3.8265	5.56954	5.88466	6.41585	6.17665	6.86341	4.85944	4.0281	4.40848	4.1202	4.29164	4.44057	4.10517	3.63489	4.01364	4.21358	7.46433	6.30683	5.59595	7.35409	6.81476
Gm25644	4.22339	4.35832	4.65623	4.02671	4.50437	4.75571	4.9108	4.96472	5.01648	4.65616	4.29671	4.11477	5.09521	4.46973	4.40062	4.44413	4.65938	4.53434	4.29594	4.64439	4.93428	5.65595	4.31419	4.57228	5.14939	3.86315	4.16135	4.32564	4.14165	4.61448
Aard	3.31649	3.42512	3.81086	3.60531	3.61505	3.40847	3.73376	3.18503	3.4672	3.80539	3.60292	3.50398	3.34715	3.43171	3.53997	3.70817	4.38528	3.52006	3.48726	3.58391	3.81968	3.69169	3.58362	3.70646	3.56651	3.12815	3.39826	3.5545	3.59171	3.27943
Gm23003	6.93055	7.72604	7.94916	7.50601	7.26125	6.86851	7.40962	7.68455	7.25262	6.9308	6.42369	6.83184	7.42206	7.30087	7.22164	7.27098	7.65306	7.28333	7.59632	7.32461	7.49449	7.72008	7.45955	7.31473	7.3957	7.31188	7.07986	6.42704	7.10012	7.28992
Gm26980	6.52318	5.49519	5.56447	6.82125	6.08046	6.33186	5.71419	6.09448	5.52233	6.10644	6.45617	5.97834	5.85248	6.46217	6.40927	6.87761	6.36936	6.54736	6.63533	6.11191	6.01348	6.42777	6.20993	5.74611	6.23969	6.65934	5.55405	6.14864	6.87458	5.87424
Gm25646	4.12198	3.75263	3.5804	3.7511	3.92174	4.52923	4.09177	3.55263	3.83813	3.93552	3.8384	3.5411	3.60694	3.74084	4.12737	5.05578	4.10338	4.39593	4.325	3.99663	4.06645	4.16341	4.28889	4.73491	4.9991	3.62715	3.93098	3.98554	3.66906	3.84862
Gm25647	3.89118	4.38667	3.77118	3.83535	3.87453	4.39127	6.1952	4.03755	4.18562	4.53636	3.43498	3.57698	3.55724	3.50779	3.85305	3.93535	4.07782	4.01814	3.72736	4.22953	3.91781	5.64647	4.57437	5.81031	7.23194	3.36294	3.61569	3.52418	3.678	3.58496
Umad1	8.31594	8.51279	8.44557	8.61769	8.57733	9.4125	9.21576	8.94185	9.03003	8.94342	8.76618	8.61161	8.30599	8.50066	8.89723	8.9002	9.3089	9.07748	8.66619	9.1125	9.13069	9.18256	9.4786	9.14307	9.35506	8.82059	8.79763	8.54833	9.00098	8.85613
Gm25648	4.11692	3.44064	3.58171	3.66676	3.82899	3.8492	5.38426	3.99208	3.92833	4.07045	3.46243	3.64155	3.74673	3.80046	3.53698	3.71693	4.11034	3.44069	3.79838	3.78806	3.89986	5.08697	4.15223	5.46382	6.84232	3.66755	3.53839	3.87931	3.59199	3.60563
Inca1	6.37315	6.6447	6.62349	6.37743	6.75664	10.2335	10.1404	10.2145	9.90891	9.78092	9.43611	9.8287	9.70524	9.28575	10.1095	6.53631	6.31303	6.07978	6.51821	6.66477	9.3848	9.46219	8.94453	9.18212	9.13906	7.92921	8.1195	8.05611	7.6898	7.78595
1600015I10Rik	4.85933	4.95008	4.99907	5.02626	5.04936	4.95964	5.08957	5.06003	5.07127	4.82613	4.95743	5.08804	4.73222	5.13684	4.77174	5.20544	5.30947	5.20211	4.95324	5.24557	4.94465	4.79871	4.97209	4.75711	4.85078	5.2649	5.22306	5.05528	5.0602	5.15726
Ugt3a1	4.01619	4.50013	4.42779	4.11798	4.24087	15.2354	15.0508	14.961	14.9605	15.1583	4.52121	4.12038	4.47323	4.51579	4.16438	4.2057	4.1444	4.40493	4.4445	4.20936	15.0754	14.2567	14.9929	14.968	15.0824	4.48058	4.70541	4.66559	4.664	4.66988
Ugt3a2	4.33659	4.62786	3.716	4.5059	4.70598	15.8788	15.8337	15.8117	15.6465	15.78	5.00615	5.64305	5.71383	5.57996	5.26615	4.73587	4.77745	4.82074	5.01601	5.11237	15.7602	15.4379	15.7311	15.6695	15.6102	5.69757	6.27406	5.45784	6.38759	6.44197
Gm24030	4.11569	4.45272	4.28812	4.41561	4.3102	4.04966	4.15684	4.09662	3.99942	3.96042	4.44681	4.07081	4.70451	4.41858	4.2001	4.26536	4.71145	4.32203	4.16198	4.6458	4.30663	3.97393	4.13532	4.17365	4.44345	4.23426	4.24933	4.02937	4.32455	4.24969
Sh2d1a	4.74003	3.91564	4.12995	3.85511	3.56907	4.29614	4.03017	3.97352	4.29154	3.93801	3.98001	4.28267	4.21983	4.08863	4.02744	3.80027	3.66355	4.26493	3.97983	3.86674	4.15368	3.87153	4.00761	3.85759	4.23085	3.84697	3.99089	4.03078	4.08644	4.01745
Gm24031	4.43743	4.56806	4.56641	3.87585	4.30217	3.86459	4.22888	4.37743	4.54645	4.17128	3.77107	3.97338	4.22869	3.85655	3.78469	3.99327	4.42388	4.49333	4.16507	4.05525	3.95102	4.56309	3.99352	4.37477	4.0429	4.11105	3.87139	3.93326	3.97829	3.87972
Sox30	4.18654	4.28052	4.23103	4.25065	4.19961	4.04803	4.12803	4.4178	4.20892	4.35833	4.3312	4.17681	4.38164	4.39971	4.33608	4.27558	4.2836	4.10292	4.33877	3.98161	4.21177	4.45614	3.86613	4.22625	4.21602	4.04921	4.40403	4.33746	4.65775	4.47869
Rps2-ps4	4.1447	3.68459	4.19585	3.99988	3.42407	3.70937	3.77878	4.06614	4.10557	4.47871	3.9968	3.39651	3.7693	3.87675	4.08388	4.30424	4.39575	3.80461	3.88701	3.77143	3.56979	4.0728	3.58592	3.79131	4.30126	4.23229	4.26243	3.98468	4.09159	4.1271
Gm24032	4.98753	5.11138	4.91804	5.03188	5.00013	4.89597	5.08524	5.17219	5.25967	4.9855	4.86524	4.71483	5.1527	5.20914	5.07706	5.43939	5.21943	5.30279	4.9482	5.2382	5.03442	5.05028	5.17791	5.00865	5.0008	5.04535	4.95536	4.6193	4.90841	5.17933
Rps2-ps5	16.7528	16.5937	16.6269	16.7169	16.6718	16.5404	16.6578	16.8526	16.6274	16.748	17.0451	16.9788	17.0278	17.0408	17.0471	16.7648	16.7554	16.7545	16.8282	16.7004	16.7524	17.1379	16.8359	16.8404	16.9017	16.9035	16.4726	16.8514	16.7882	16.5674
Gm25354	7.33786	6.75756	6.92017	7.3216	7.38156	7.89226	7.645	7.49932	7.33709	7.56248	7.20662	6.80558	6.89037	7.08421	7.04302	7.37455	7.78007	7.65502	7.43153	6.56754	7.77068	8.20712	7.78183	7.34681	7.84672	7.2674	6.71995	7.06603	7.32538	6.48983
Rps2-ps6	16.5496	16.4354	16.4577	16.5711	16.4992	16.3918	16.505	16.6615	16.4618	16.6243	16.8158	16.7633	16.5963	16.8326	16.7441	16.6247	16.6745	16.6038	16.6803	16.5558	16.6038	16.9363	16.6793	16.7013	16.7531	16.7252	16.2942	16.5505	16.5956	16.3855
Uhrf1bp1	7.8232	9.06347	8.94579	8.60744	8.75143	8.00181	7.61379	7.91897	7.90054	7.86066	7.79011	9.37317	7.78821	7.9721	8.88575	8.78619	8.87539	8.45294	8.9116	8.74075	8.12171	7.8584	8.14839	8.04237	7.90271	7.31271	7.50015	7.45079	7.57649	7.69822
Gm24035	5.38217	6.01362	5.53255	5.79741	5.84996	5.02327	5.35881	5.59696	5.85629	5.19008	4.80606	4.89732	5.50216	5.30304	4.96408	5.51281	5.79199	5.67367	5.9234	6.00272	5.43274	5.62338	5.5343	5.42691	5.51369	4.95634	4.62723	4.79266	4.78086	5.25532
Aars	11.3436	12.0299	12.0388	11.7829	11.7085	12.4718	12.5508	12.6817	12.4019	12.4077	9.66436	9.55392	9.48329	9.47828	9.46397	11.1753	11.2673	11.1732	11.3674	11.408	12.913	12.8034	12.7408	12.4197	12.6164	10.2081	9.96287	10.2293	10.2925	10.3034
2310068J16Rik	4.34643	5.5119	5.12106	4.81511	5.14338	4.25873	4.392	4.46591	4.52865	4.78627	4.31834	4.33893	4.47828	4.6096	4.2699	4.61475	4.63134	4.28012	4.76536	4.56808	4.21447	4.56506	4.28189	4.3864	4.48366	4.45695	4.12475	4.2461	4.3583	4.45287
4930430A15Rik	4.30014	4.57616	4.46501	4.53711	4.36253	4.33654	4.49619	4.39867	4.86631	4.47044	4.28284	3.99039	4.39555	4.4323	4.30781	4.75802	4.55486	4.78897	4.43762	4.36451	4.44306	4.63978	4.64285	4.81981	4.51357	4.51573	4.7412	4.03363	4.33979	4.71906
4930564D02Rik	4.49819	4.76908	4.71383	4.6827	4.54986	4.24431	4.43271	4.1142	4.25028	4.38983	3.69687	4.04753	4.42345	4.01294	3.8443	4.62755	4.48027	4.73998	4.34572	4.36055	4.33915	4.43653	4.07953	3.93795	4.25678	3.9843	3.86	3.73518	3.96263	3.99217
Gm24036	4.25627	4.32101	4.33607	4.18819	4.33498	4.41966	4.24641	4.14894	4.24427	4.35438	4.31087	4.35529	4.11882	4.18549	4.54097	4.41763	4.20792	4.38083	4.4947	4.19969	4.32535	4.29272	4.27543	4.30477	4.36379	4.30142	4.38375	4.00399	4.30146	4.25549
Gm25357	4.57719	5.06707	5.36064	5.40686	5.51482	3.74302	3.54472	3.95922	3.63553	3.88947	6.67474	6.36898	6.76735	6.4073	6.99632	6.91778	6.428	6.45159	6.31453	6.25084	3.90228	4.47842	3.88872	4.58666	4.9618	7.19354	6.71289	7.75458	6.83747	7.22852
Gm24037	3.52818	4.22925	4.23178	4.28315	4.3138	3.83425	4.25439	3.89044	3.89931	3.93519	3.84808	3.45975	3.36234	3.4894	3.41389	4.61417	4.35484	4.0539	4.75324	4.26525	4.02528	3.94198	4.324	3.83599	4.1489	3.5904	3.76639	3.54537	4.0072	3.67848
Dytn	3.84024	4.23697	4.60968	3.98941	4.29052	3.88787	4.66561	4.22814	4.26726	4.33673	3.41667	3.46132	3.33542	3.49133	3.76929	4.20648	3.96525	3.93717	3.92758	4.16224	4.48493	4.14195	4.36948	3.72994	4.30491	3.54441	3.63419	3.59776	3.42421	3.71004
Gm24038	3.9935	4.06071	4.39548	3.89003	4.37873	3.93045	4.39919	3.94782	4.45968	4.3535	3.83668	3.9439	3.94568	3.98294	3.62231	3.91691	4.07367	4.12741	4.21577	3.93332	3.73805	3.68135	3.8601	4.01283	3.96261	3.49505	3.54629	3.83775	3.80881	3.75524
Dpp10	4.30177	4.31196	3.97303	4.17287	4.14179	4.16002	4.40527	4.15174	4.65608	4.42921	3.66912	3.62617	3.7219	3.7725	3.40101	4.15961	4.14227	4.07444	4.24827	4.05077	4.30927	4.45956	3.94942	4.14751	4.55124	3.68916	3.75244	3.71285	3.60765	3.70478
Wbp1	9.66441	9.63746	9.52535	9.83555	9.71756	10.8165	10.4082	10.4373	10.269	10.5918	10.1529	10.0435	10.2407	10.4009	10.2551	10.264	9.92319	10.2145	10.2258	10.0734	10.9686	10.9465	10.857	10.8218	11.1097	10.8902	10.7462	10.4275	10.992	10.8821
Wbp2	9.53971	9.42613	9.30362	9.42326	9.29525	9.71914	9.95847	10.2161	9.83028	9.934	9.8236	9.97899	9.82386	9.7059	9.85254	9.1141	9.17402	9.00469	9.52784	9.71377	10.1629	10.006	9.71215	9.87875	10.0428	10.1901	10.061	9.94758	10.3194	9.79741
Adra2a	4.16904	3.85908	3.85396	4.26926	4.29363	3.71212	3.94784	4.11203	4.01295	3.6816	4.09217	3.767	3.96528	3.95645	3.75683	4.03028	4.00846	3.66065	4.33123	3.95484	4.22539	3.84458	3.72227	3.60448	3.98465	3.89907	4.39239	4.81107	4.33039	4.67701
Amica1	5.59733	4.15679	4.28762	3.9229	4.19927	4.27629	4.14206	4.04287	4.27893	4.15482	4.61412	4.70174	3.98718	4.07279	4.34591	4.11183	3.80169	4.1589	3.67947	4.10737	4.07396	4.6955	4.34084	4.20566	4.28754	3.84794	4.09511	4.39951	3.97457	4.24243
Wbp4	9.08472	9.39103	9.10877	9.27439	8.91541	8.17342	8.26569	8.06682	8.03715	8.0442	8.3568	8.60574	8.55658	8.54741	8.96888	9.41345	9.0803	9.13216	9.06847	9.37003	8.16041	8.13698	8.11036	8.0205	8.31777	8.7312	8.34328	8.48592	8.44326	8.39484
Wbp5	6.3578	6.42914	6.47948	6.77383	6.95103	6.58913	6.37613	6.73003	6.64696	6.73111	7.23588	7.05269	7.04658	7.47454	7.7	6.92964	7.54802	6.61015	6.53218	6.92666	7.17756	7.34074	7.81744	7.12912	6.99853	6.9268	6.51924	7.19053	6.80525	7.30711
Adra2b	5.59241	5.67771	5.54927	6.06664	5.62114	8.12983	7.83768	8.48103	7.97408	8.58029	5.19335	4.85942	4.43739	5.05539	4.65893	5.41676	5.44487	5.57222	5.74542	5.31049	8.76602	9.05144	8.41089	8.65678	9.05405	4.27292	5.67138	5.82338	4.58195	4.98986
Gm25060	3.82159	3.77267	3.78235	3.9853	3.8137	3.8871	4.17246	4.24733	3.55676	4.13439	3.69321	3.6436	3.7498	3.82084	3.96489	3.8078	3.62687	3.70165	4.02377	3.86632	4.28953	4.10194	3.63486	3.6364	4.1342	3.92121	3.78966	3.4691	3.67802	3.68488
Adra2c	3.54554	3.55398	3.40298	3.61701	3.59663	3.70693	3.60876	3.84875	3.58408	3.54865	3.58516	3.68464	3.67152	3.74491	3.44037	3.64131	3.68384	3.69624	3.89326	3.64731	3.63551	3.93267	3.79723	3.54317	3.69667	3.45774	3.5922	3.64447	3.55042	3.84604
Zfp512b	8.21579	8.74844	8.6405	8.53616	8.74964	9.14303	9.01844	9.42251	9.27793	9.18065	8.52067	8.61474	8.73714	8.62163	8.77982	8.2968	8.45923	8.09172	8.48366	8.25768	9.11846	8.69228	8.68463	9.21483	8.99332	8.43345	8.40452	8.62117	8.44729	8.36757
1700015E13Rik	3.80032	4.43248	4.02573	4.12422	4.15871	4.33132	4.11385	4.09059	4.47273	4.20611	3.86021	3.85496	4.07476	4.23945	3.99889	4.34329	4.08466	4.22831	4.25027	4.0668	3.91894	4.52228	4.14643	3.98275	4.1291	4.04091	4.02908	3.96382	3.87554	3.91496
4930412M03Rik	4.71578	5.13133	5.10812	4.8851	5.08017	5.72194	6.31958	6.03835	6.05103	5.81255	4.12202	4.55584	4.6732	4.4076	4.48274	4.51903	5.0132	4.75311	4.73744	4.73401	5.42291	5.6225	5.24583	5.51629	5.745	4.19511	4.47176	4.44031	3.95669	4.34239
Bambi	5.72559	5.62542	5.28598	5.45532	5.9973	7.06876	6.9153	7.11929	7.03253	6.9627	6.50451	6.49813	6.40127	6.45623	6.57951	6.21161	6.39592	6.12585	5.77824	5.84075	7.12731	7.22451	7.05578	7.55326	7.09806	6.48765	6.6551	6.87424	6.83864	6.57006
1700111E14Rik	4.03731	4.1242	3.90453	4.13457	4.1236	4.44865	4.17804	4.38534	4.09078	4.1665	3.93159	3.87511	4.20557	4.09821	3.95861	4.1943	4.04101	4.1832	3.89442	4.25494	4.2345	4.2956	4.01287	4.06929	4.35964	3.93081	3.89285	3.95834	3.76523	4.09823
Dyrk1a	14.297	14.4846	14.4795	14.5029	14.4847	11.8265	11.8034	11.5569	11.5958	11.7716	12.2633	12.0953	12.0244	12.0956	12.0453	14.174	14.25	13.9393	14.1453	14.0758	11.5793	11.2776	11.4824	11.5551	11.6283	12.0906	12.2745	12.1282	12.1305	11.846
Cdx1	5.23012	5.01234	5.20884	5.25255	5.07949	5.31746	5.59304	5.48775	5.33738	5.23807	4.75468	4.82934	5.31935	5.02562	4.9179	5.64166	4.9536	5.33621	5.56778	5.24227	5.24627	5.71554	5.25537	5.19027	5.26304	5.02439	4.95942	5.14175	4.90914	4.87826
Dyrk1b	11.6227	11.8472	11.956	11.8823	12.0064	9.01029	9.05596	9.2484	8.87971	9.21655	9.86537	10.1924	9.93053	10.0011	10.138	12.5615	12.2668	12.4187	12.307	12.3872	9.74883	9.34231	9.43801	9.72925	9.39543	10.445	10.1632	10.302	10.2166	10.2392
Cdx2	3.50529	3.70942	3.61922	3.29923	3.25968	3.50717	3.34212	3.65011	3.36456	3.88279	3.47467	3.26587	3.77128	3.70531	3.56277	3.39785	3.4412	3.49889	3.8152	3.31846	3.41803	3.85709	3.52	3.2915	3.85557	3.54922	3.37553	3.45628	3.75665	3.4074
Gm884	4.20665	4.60023	4.74625	4.27662	4.41929	4.02363	3.96994	4.03135	4.36241	4.06251	3.77454	4.14592	4.1131	3.99191	3.91826	4.4596	4.50945	4.31139	4.46511	4.23149	4.18958	3.91876	4.19383	4.17645	4.16913	4.00958	4.04556	3.91456	4.11848	4.02991
Cdx4	3.62072	3.91875	3.89406	3.61064	3.86363	3.61857	3.70156	3.5811	3.7761	3.41463	3.62396	3.6213	3.6409	3.64428	3.64492	3.63999	4.21981	3.73308	3.57345	3.75684	3.67115	3.73208	3.23385	3.39409	3.24004	3.46712	3.90217	3.77528	3.66142	3.97853
Zfp40	5.43528	5.92582	6.18058	5.70083	6.35479	6.1717	6.43383	6.30449	6.60196	6.58384	7.43856	6.77276	6.68683	6.89576	6.76353	6.03085	6.46279	6.24232	5.94571	6.45363	6.11224	5.58271	6.37975	6.72803	6.40101	7.44644	7.29096	7.67535	7.46287	7.40132
Amot	10.4992	10.846	10.9499	10.7893	11.1045	7.04956	7.28093	7.30003	6.95375	7.29674	6.71137	6.17307	6.34938	6.30661	5.90343	11.2114	11.4903	11.5475	11.4887	11.3725	6.86582	6.26924	6.73391	6.92022	6.68973	5.9443	6.63563	6.85342	6.42589	5.99893
Zfp41	4.5007	4.89608	5.09454	4.4455	4.64511	4.51805	4.37448	4.94133	4.48409	4.4103	4.39605	4.52505	4.44093	4.78768	4.79054	5.06785	4.76659	4.6658	5.09879	4.95208	4.74015	4.96364	4.67315	4.41452	4.50771	5.02157	5.03324	4.72924	4.89722	5.12322
Zfp42	3.4706	3.82008	4.15042	4.20803	3.87578	3.59334	3.36808	3.83246	3.82398	3.59167	4.49941	4.47965	4.85539	4.6392	4.77476	3.61496	3.74058	3.84366	3.49692	3.25518	4.05918	4.12021	3.79426	3.58491	4.10761	4.34453	3.77053	3.9137	4.475	4.32088
Amhr2	5.44322	5.98268	5.86117	6.42219	6.14722	4.81407	4.80476	4.86196	4.39073	4.95581	4.96544	4.71777	4.93248	5.16597	4.73597	6.50976	6.40305	5.53267	6.04837	5.96705	4.50077	4.76003	4.8593	4.87275	4.80512	5.14245	5.10871	4.56821	4.85094	5.1155
Zfp46	7.77538	8.16102	8.33428	8.36198	7.87913	6.17826	6.18696	6.17558	6.04985	6.17296	7.03342	7.00693	6.9877	6.89863	6.9439	8.16765	8.24221	8.81302	8.64578	8.42028	6.16702	6.18949	6.20855	6.23979	5.86128	6.66324	6.54929	6.94933	6.8731	6.73626
Xrcc6bp1	5.64835	6.01223	5.55381	5.63204	5.7447	6.71185	6.67741	6.89652	6.71576	6.95628	6.56728	6.57434	6.32162	6.549	6.22765	6.05353	6.28276	6.11353	5.79765	6.09797	7.25898	7.10348	7.29263	7.44366	7.39029	6.0608	6.19254	6.73214	6.46472	6.53336
B4galnt1	9.52854	4.62676	4.92912	4.51713	5.17351	11.8654	11.7518	11.7495	11.4412	11.8016	6.64225	6.02778	6.0948	6.30666	5.99519	4.63197	4.49122	4.9144	4.88325	4.73417	11.3737	11.2285	11.3715	11.3905	11.4412	6.34418	6.77542	6.53002	6.45223	6.43044
Cptp	6.4636	6.9829	6.92145	6.76073	7.03409	8.36839	8.37713	8.42823	8.23818	8.21181	6.61819	5.97525	6.29906	6.38911	6.26506	7.67179	7.81332	7.39187	7.5238	7.37948	8.21552	7.50731	8.05337	8.22965	7.82188	6.75769	6.74941	6.94521	6.92413	6.71949
LOC102631977	3.5829	4.02954	3.83748	3.473	3.49685	3.55858	3.72347	3.59451	3.59307	3.66213	3.50385	3.44115	3.66419	3.59155	3.45197	4.00832	3.65971	4.0146	3.85346	3.86913	3.56918	3.7437	3.48683	3.28201	3.55127	3.54733	3.40441	3.62356	3.50813	3.65591
Gkap1	9.35894	9.78099	9.75148	9.81981	9.75335	9.50918	9.31838	9.28372	9.44533	9.18471	10.3527	10.6689	10.2007	10.1723	10.4482	9.38545	9.36455	9.59677	9.86579	9.62074	9.21692	8.78061	9.16956	9.04542	8.868	9.8274	10.0816	9.89044	9.60403	9.96874
Zfp612	8.58017	8.94606	8.87727	8.95634	8.72264	8.76385	9.29178	8.87783	8.83397	8.75957	6.41539	7.00031	6.68535	6.3889	6.96094	8.24759	8.27258	8.03823	7.99875	8.21315	7.66583	8.2171	8.14949	7.84553	7.81933	5.62138	6.03075	5.9961	5.78597	6.13413
B4galnt2	4.14133	4.53578	4.36181	4.29433	4.04075	4.32228	4.1806	4.15416	4.54227	4.50035	4.34351	4.2459	4.44361	4.49135	4.36025	4.53702	4.15811	5.07907	4.46216	4.38725	4.2643	4.20032	4.13047	4.14646	4.30032	4.61924	5.59079	6.71942	4.62565	4.69782
Cst3	16.0327	15.7735	15.8712	16.0215	16.0076	15.132	14.9567	15.0611	15.0665	15.0355	16.1126	15.8798	15.9614	16.0744	16.1022	16.0677	16.0206	16.1113	16.1498	16.0816	15.1099	14.9246	15.0225	14.9026	15.1667	16.4243	16.2424	16.1373	16.2204	16.134
BC005624	10.0401	10.3381	10.3478	10.1488	10.0526	10.137	10.4061	10.1437	9.99211	10.1824	9.1367	9.34165	9.12451	9.13474	9.23713	10.4491	10.6493	10.5011	10.4423	10.2659	10.095	10.1873	9.83929	9.68576	9.8301	9.52601	9.75212	9.31381	9.68908	9.63175
B4galnt3	5.16655	5.09636	5.22999	5.33321	5.32817	5.7296	5.48627	5.60971	5.37943	5.7457	4.67695	4.54988	4.54306	4.4941	4.23746	5.23832	5.09751	5.23348	5.53526	5.15717	6.14284	6.10336	5.98687	6.0953	5.7415	4.56345	4.66877	4.91552	4.31522	4.53153
B4galnt4	4.81237	5.25248	4.82583	4.87924	4.76439	4.70937	4.57286	4.42832	4.53862	4.59126	4.2275	4.13711	4.36716	4.28722	4.15208	4.75858	4.59107	4.71711	4.80447	4.65469	4.54443	4.51378	4.47427	4.45619	4.6675	4.42849	4.54248	4.55235	4.3409	4.60323
Cst6	6.20636	6.73946	6.79821	6.65066	6.92884	3.98294	4.28914	4.67369	4.32071	4.45656	4.18183	4.92791	4.48099	4.75161	4.64009	6.48977	6.64354	6.64458	6.31715	6.34436	4.44487	4.6884	4.22996	4.36546	4.54962	4.50037	5.06263	4.20384	4.38142	4.85557
Zfp616	2.94653	3.50157	3.53191	3.15537	3.32109	3.28728	4.05746	3.37137	3.56474	3.36798	3.17272	3.19819	3.1273	3.16623	3.37589	3.46726	3.31015	3.11469	3.54375	3.61715	3.36916	3.97258	3.38312	3.3837	3.37491	3.06681	3.19659	2.89316	3.10351	3.42546
Cst7	5.70932	4.45844	4.42291	4.51149	4.52426	4.03576	4.49821	3.79114	4.18767	4.21622	4.44829	4.54186	4.46779	4.27173	4.43101	4.13823	4.16142	4.36726	4.2686	3.79146	4.35902	4.26614	4.39124	4.32047	4.1887	4.2119	4.35593	4.18928	4.26838	4.45172
Zfp617	11.3771	11.5855	11.5944	11.519	10.9968	10.0726	10.1515	9.62674	9.76736	10.0492	9.47592	9.81428	9.75519	9.64348	9.54154	10.208	10.3423	10.3212	10.2939	10.3507	9.76117	9.35371	9.9697	9.67731	9.84527	9.56276	9.8532	9.45885	9.78743	9.6561
Slc9a1	10.3044	10.9114	10.5194	10.5239	10.2988	8.25836	8.29066	8.17068	8.14364	8.37592	10.0713	10.1957	10.1173	10.1725	10.197	8.50202	8.9022	8.53078	8.61237	8.55638	8.51191	8.36401	8.26528	8.44986	8.2026	10.1417	10.235	10.3139	10.1269	10.1115
Cst8	4.14534	4.80425	5.95226	4.60278	4.66603	4.33595	5.27214	4.87009	4.80735	4.70114	4.10553	4.13904	4.43369	4.47112	4.33743	4.43898	4.28152	4.72231	4.68507	4.39384	4.75259	5.27012	4.7959	4.76681	4.73573	4.32544	4.71746	4.13825	4.22608	4.97049
Zfp618	5.51455	5.03909	4.94732	5.23861	5.34336	6.30167	6.11939	6.48822	6.6113	6.38877	5.8958	5.98938	6.03584	6.22624	5.72011	5.39654	5.30752	5.51226	5.39683	5.05429	6.38617	6.20268	6.22371	6.41685	6.34849	5.88626	6.27688	6.30476	5.98182	5.96894
Gm24917	7.51226	7.65613	6.81774	7.78621	7.36022	5.45321	5.63886	5.91845	5.34644	5.88423	6.01573	6.52177	6.41392	5.88347	6.61036	7.20696	7.36098	7.14844	7.32146	7.76844	5.95013	5.35246	5.80161	6.1177	5.83704	6.60029	5.58682	5.95015	6.05452	6.02569
Slc9a2	8.65308	9.54102	9.36249	9.13089	9.35836	4.41967	4.39695	4.73298	4.48661	4.44755	4.35577	4.0203	3.99783	4.41647	4.13878	10.4344	10.1778	10.357	10.4422	10.3433	4.32364	4.83811	4.38178	4.42703	4.43786	4.36861	4.41609	4.45372	4.60697	4.77214
Cst9	3.48937	3.85958	4.17119	3.59367	3.54422	3.85754	3.52756	3.73951	3.77629	3.62193	3.35164	3.48258	3.65734	3.43264	3.65993	3.43338	3.63517	3.50076	3.79968	3.79536	3.66084	3.4134	3.49883	3.84361	3.73554	3.61787	3.60302	3.6536	3.46246	3.50771
Gm597	3.38082	3.67851	3.56677	3.57449	3.51692	3.32812	3.85617	3.67215	4.04506	3.27867	3.38148	3.25536	3.54258	3.30471	3.58106	3.54604	3.98522	3.45558	3.79787	3.54537	3.55424	3.66623	3.67365	3.47804	3.50842	3.36467	3.29587	3.13492	3.31378	3.54787
Zfp619	6.50183	6.45756	6.45359	6.08506	6.2513	7.12944	6.8378	6.61243	6.73862	7.15655	6.73296	7.13794	6.7594	6.80414	6.98595	6.24032	6.1473	6.17805	6.27772	6.46893	7.02823	6.47066	6.82236	6.99955	6.893	6.57547	6.69473	6.72392	6.80688	6.39244
Gm24918	7.29545	7.00474	7.46043	7.07053	7.2856	6.74382	7.20696	7.46375	7.1839	7.00723	6.80218	6.60358	6.81662	6.63355	6.98434	7.16216	7.18176	7.3184	7.02808	7.45391	6.75834	6.40235	6.83969	6.97462	6.94886	6.78409	6.45258	6.68797	6.71159	6.49063
Slc9a3	4.15086	4.40425	4.45022	4.41624	5.0944	4.32667	4.39454	4.2711	4.39817	4.32751	4.05537	3.85401	4.00496	4.18171	4.16801	4.44372	4.44098	4.72361	4.71446	4.2999	4.16781	4.31396	4.19191	4.17907	4.37719	4.24161	4.84141	6.26557	4.07314	4.13172
Gm24919	3.22327	3.4647	3.17932	3.14292	3.25183	3.24124	3.28153	3.45101	3.62387	3.55162	2.98874	3.08	3.71736	3.0168	3.40831	3.28295	3.1204	3.00315	3.22776	3.08366	3.44095	3.17036	3.133	3.05068	3.09298	3.06045	2.91771	2.95078	3.05659	3.01522
Slc9a4	5.50219	5.82928	5.32905	5.78322	5.64253	4.70545	4.55595	4.35805	4.44336	4.6884	5.75313	5.23441	5.16411	5.04572	5.02513	5.54171	5.1519	5.71262	5.64492	5.98103	4.38097	4.33123	4.55345	4.3507	4.72663	5.33006	5.52174	5.21828	4.94959	5.32622
Slc9a5	4.52605	4.49369	4.85113	4.75114	4.70669	3.92087	4.36418	4.05909	3.84938	4.11585	4.45478	5.03572	4.90927	4.73839	4.78657	4.8337	5.05115	4.9693	4.76337	5.05712	3.96874	4.46873	4.0589	3.8582	4.23075	4.68599	4.7959	4.67672	4.48036	4.84942
Slc9a6	11.1734	11.7357	11.7	11.4749	11.5704	9.95611	9.53853	9.8828	10.0984	10.0084	13.4634	15.0842	13.5759	13.5334	14.4763	11.8007	11.7277	11.8401	11.7294	11.8811	10.278	9.69409	10.5191	10.2189	10.302	11.6018	11.6786	11.7469	11.8204	11.705
Serping1	11.1053	10.9804	11.008	11.0566	11.4901	15.1003	14.9853	15.0824	14.8645	15.0208	14.0269	13.1649	13.2005	13.9391	13.3324	10.707	11.0861	10.9959	11.113	11.162	15.101	15.1781	14.9822	15.0115	15.0809	13.6695	13.586	13.2398	13.5927	13.3047
AI507597	5.35799	5.72736	5.65531	5.77417	5.83529	5.86991	5.72697	5.91431	5.59157	5.57109	5.81349	5.67527	5.74353	5.65078	5.75225	5.79678	5.57375	5.97508	5.72196	5.54481	5.84569	5.87071	5.58173	5.60391	5.93112	5.52622	5.38676	5.39513	5.67083	5.38544
Slc9a7	10.0396	9.11265	9.35874	9.10234	9.16	5.67494	5.44491	5.4185	5.55243	5.62783	4.75549	4.56461	4.53087	4.57111	4.66474	9.0178	8.9253	8.78873	9.13212	9.11552	5.56422	5.44658	5.77317	5.99852	5.67532	4.3231	4.56577	4.8251	4.90093	4.67263
Gm24620	13.2416	12.4201	13.0867	12.9183	12.557	13.123	13.6409	14.6595	12.6785	13.0565	9.93308	10.8991	11.6902	11.3731	11.9158	13.0013	12.7126	13.6097	12.8076	13.4821	13.375	15.2401	14.1984	13.359	12.2186	10.2963	9.25059	10.021	10.3909	9.89761
Slc9a8	11.4084	11.4552	11.4003	11.4254	11.6643	11.2241	11.0548	10.9803	11.2651	11.1884	10.6488	10.8027	10.7211	10.7921	10.7794	10.8278	11.4422	11.0696	11.3423	10.7294	11.088	10.4803	10.9701	11.4892	11.2765	10.5336	10.6712	10.822	10.7934	10.7124
Bms1	9.98446	10.4401	10.3631	10.2878	10.0614	9.20492	9.36581	9.17744	8.92428	9.13841	8.84969	9.01008	8.79857	8.65194	8.67694	10.0857	10.0903	10.172	10.1273	10.2703	9.35989	8.64768	9.19748	9.14298	9.0994	9.00032	8.88883	8.91407	9.01307	8.88317
Txnl1	11.9563	12.2119	12.2949	12.1238	12.1396	11.7848	11.7426	11.7929	11.6879	11.6861	10.1688	10.519	10.0446	10.2061	10.3254	11.2853	11.3315	10.9364	11.3346	11.3008	11.6837	11.0952	11.835	11.9955	11.5334	10.1584	10.0519	10.1319	10.391	10.2309
Gm23300	4.88969	4.60285	4.68884	5.06615	4.84222	4.55211	4.60392	4.36352	4.97664	4.69524	4.34238	4.3531	4.44953	4.29271	4.21811	5.21806	4.92674	5.19913	5.07359	4.69353	4.67899	4.80512	4.28167	4.38173	4.67228	4.55804	4.23074	4.31851	4.24513	4.44804
Gm24621	5.03604	4.73749	4.8392	4.74064	4.97894	4.60531	4.80327	5.10123	4.60206	4.69928	4.38889	4.24077	4.64348	4.67905	4.53674	5.12079	5.08821	5.25029	4.93406	5.084	4.6867	4.84154	4.8689	4.97723	4.6112	5.10694	4.56656	4.20437	4.66207	5.0829
Slc9a9	8.71715	7.10986	7.07156	7.16532	7.74986	8.11383	8.2884	7.4996	7.97379	8.35905	10.47	10.0303	9.81211	10.3179	9.97742	7.49196	7.42053	7.30784	7.76224	7.66826	8.84407	8.25366	8.76063	8.84833	8.74278	10.1048	10.252	10.1537	10.0804	10.1863
Gm24622	3.86092	5.08257	4.37001	4.24529	4.217	3.76755	4.3678	4.17968	4.05568	4.41811	4.53084	4.832	4.92835	4.18418	4.43407	4.47122	4.08789	4.16632	4.49936	4.2941	4.0464	4.18388	3.94582	3.86082	4.0267	4.35379	4.3898	4.18825	4.12771	4.35812
Gm23301	10.2479	9.07931	9.49159	9.49085	9.27903	10.405	10.3887	10.3717	10.6061	10.1137	9.78127	9.84921	9.73144	9.96337	9.86269	8.9081	8.90302	9.31042	9.32003	9.28809	10.0846	10.0355	10.3524	9.69616	10.0213	9.76669	9.64012	9.915	9.57501	9.52069
Gm23302	6.68698	7.52469	7.68799	7.14534	7.44149	6.79871	7.72209	7.58493	7.80832	7.10296	6.11579	6.57249	6.70543	6.58394	6.49919	6.9216	7.36795	6.86095	7.22684	7.25413	7.42103	8.01163	7.06579	7.30975	7.18962	6.16587	6.39978	6.20597	6.32275	6.63061
Gm24623	3.72434	3.59287	3.5765	3.42449	3.85926	4.5444	3.89927	4.50813	4.06558	4.69434	3.65814	3.71633	3.53515	3.72538	3.57799	3.77234	3.77916	3.56451	3.70142	3.53649	3.79307	4.24875	4.29422	3.45022	4.10792	3.53338	3.53189	3.78636	3.56348	3.52656
Zfp324	5.51301	5.55394	5.71509	5.47191	5.52535	6.61356	6.27311	6.76269	6.16497	6.2005	6.14946	6.17852	6.21694	6.33676	6.31919	5.5548	5.62047	5.81644	5.78446	5.73513	6.37163	6.2631	6.65545	6.24861	6.11149	6.55703	6.04082	6.43767	6.41539	6.75019
Gm24624	4.0881	4.88282	4.61956	4.43564	4.55007	4.52527	4.50611	4.54942	4.68156	4.88542	4.39127	4.43705	4.62899	4.54737	4.50175	4.43627	4.35954	4.49297	4.63734	4.5716	4.39166	5.0975	4.56795	4.23703	4.27871	4.57056	4.21425	4.31311	4.37629	4.49869
Gm23303	6.46761	6.13999	7.11937	6.57109	6.77924	6.11042	6.08803	6.11966	6.00428	5.64267	5.777	5.54225	5.76312	5.81859	5.91149	6.41125	7.37424	7.21614	7.30729	7.16113	6.12092	5.92425	5.76167	5.70162	5.11308	5.55014	5.15156	5.691	5.6977	4.97732
Gm24625	4.37579	4.83958	4.38298	4.46307	4.75214	4.51275	4.12504	4.37431	4.17905	4.28535	4.51826	4.17443	4.3493	4.47476	4.19886	4.35849	4.34596	4.21766	4.33178	4.21135	4.05954	4.55832	4.11938	3.94344	4.27304	4.06409	4.02222	4.28336	4.06529	4.25138
Zfp326	7.93454	8.13964	8.25127	7.99675	7.5142	8.39292	8.24564	8.31033	8.14483	8.3145	8.55171	9.01717	8.56159	8.40986	8.98389	7.80009	7.96276	7.47222	7.80135	7.89999	8.23571	7.74896	8.04884	7.8974	8.10781	8.28171	8.09772	8.6128	8.28073	8.23597
Gm23305	3.81002	4.10739	3.91659	4.02148	4.05223	3.83235	6.51104	3.77305	4.18984	3.84855	3.63588	3.50305	3.56181	3.69812	3.52119	3.96655	3.97171	3.82609	3.67873	4.25686	3.88236	6.18148	4.33934	5.98561	7.52323	3.56544	3.55708	3.55176	3.65153	3.56094
Gm24626	3.97244	4.08065	4.70609	4.55353	3.97956	4.66076	4.60531	4.77985	4.5898	4.72475	3.93594	3.89797	4.07292	3.96588	3.89367	4.27834	4.01102	3.99534	4.23771	3.97457	4.48643	4.54785	4.86443	4.18509	4.59371	3.80413	3.99352	3.82829	4.03892	4.06492
Gm25947	4.79188	4.89196	4.71338	5.01953	4.76254	5.62911	5.19779	5.59861	6.19763	6.13501	4.67412	3.48837	4.61381	5.01772	4.46833	4.83771	4.88611	5.06136	5.03178	4.84019	6.03089	6.37224	5.73044	6.48495	6.92702	3.97794	4.75577	4.61659	4.70577	4.60281
Zfp329	7.79651	7.00224	6.97753	6.9707	7.24798	7.35103	7.3821	7.33229	7.61256	7.34857	8.22071	8.2186	8.25068	8.11781	8.34006	8.12332	7.76038	8.02219	7.99452	7.83479	7.62358	6.8088	7.70915	7.51909	7.53654	8.37057	8.31588	8.19672	8.33732	8.41655
Higd2a	11.6934	11.9797	11.3997	11.9048	12.1599	11.2525	11.3499	11.9724	11.4366	10.9908	11.1513	11.5915	11.2737	10.8103	11.4415	11.3418	12.1728	12.2685	12.0644	12.311	11.6646	12.4545	11.0628	11.5149	11.6303	11.8395	11.4489	11.9496	11.4088	11.5526
Tube1	6.02515	6.3372	6.21347	6.30089	6.07221	5.66798	5.21204	5.54219	5.56125	6.03602	5.25584	5.11762	5.08562	4.98803	4.89708	6.09785	6.40986	6.0182	6.01401	6.32425	6.1734	5.59601	5.80496	6.1074	5.90985	5.22398	5.1642	5.47782	5.13637	5.04491
Aym1	4.27093	4.45288	4.58467	4.72269	4.07986	3.88034	3.71506	4.03855	4.14008	4.52255	4.05526	3.72482	4.12051	4.12492	3.85174	4.21565	4.65416	4.4384	4.1148	4.50141	3.98073	4.05414	4.06325	3.85181	4.36871	4.02939	3.89511	4.01946	4.03275	4.06968
Gm25650	3.52996	3.45707	3.3778	3.37831	3.78085	3.86911	3.49239	3.80696	3.72823	3.77836	3.60052	3.79659	4.0895	3.48383	3.65236	3.99816	3.87529	3.57152	3.57439	3.6238	3.65607	4.11373	3.63629	3.51399	3.60403	3.68498	3.65586	3.60523	3.57581	3.48603
Gm25651	4.76129	4.42044	4.41259	4.75123	4.21495	4.638	4.4295	4.96561	4.57097	4.79879	4.4504	4.55981	4.97648	4.75082	4.94628	5.0856	5.14564	5.03585	4.90742	4.97165	4.71353	4.8427	4.74188	4.40173	4.55918	5.17106	4.11479	5.05817	4.76682	4.86562
Ear-ps9	4.77758	4.9226	4.60857	4.89363	5.37428	5.42235	5.08105	5.08239	5.27662	5.04149	10.7035	7.87623	7.74452	8.7504	7.81269	4.28492	5.09164	4.63085	4.96315	5.10962	5.05132	5.55404	5.65521	5.66435	5.30243	8.80514	9.18707	8.16428	8.38681	8.23872
Pglyrp1	6.53241	5.18212	4.97369	4.73218	4.8853	4.76295	4.71476	5.17032	4.55231	4.98823	6.2445	5.48966	5.41718	5.59482	5.61444	4.51211	5.24468	4.7762	4.9112	4.53357	4.5848	5.23257	5.12448	4.77876	4.59464	5.23236	5.49187	4.85808	5.54261	5.46917
Gm25652	6.03182	6.36057	5.70266	5.81437	5.65582	5.7966	6.12355	5.65202	5.79595	5.78606	5.29973	5.65038	6.06012	5.50019	5.5418	5.66952	5.64789	5.66953	5.81619	5.80824	5.66386	6.09833	5.59874	5.60117	6.11225	5.38478	5.59799	5.59275	5.50871	5.55021
Pstpip1	6.84078	4.9444	5.18353	5.11984	5.08676	4.89919	4.91528	4.90635	4.89328	5.07324	6.24466	5.62476	6.01679	5.90815	6.12294	5.14893	5.2721	5.19294	5.29235	5.20931	4.9534	4.94796	5.10998	5.01804	5.02936	6.04086	6.2204	6.12176	6.2261	5.95714
Agr2	4.3716	4.29823	4.44547	4.22774	4.2389	4.58081	4.6689	4.61093	4.63049	4.62106	4.50032	4.81813	4.58461	4.5647	4.56309	4.29736	4.46701	4.60511	4.34309	4.26997	4.13646	4.61282	4.13494	4.91138	4.71164	4.83869	4.73037	4.65933	4.76581	4.83996
Wnt10a	4.17673	4.33617	4.15157	4.12087	3.89856	4.21539	3.90272	4.10481	4.19591	4.16148	3.76757	3.69847	3.94542	3.98599	3.71185	4.03901	4.10392	3.87906	4.13317	4.17157	3.92409	4.08625	3.94468	3.78911	4.06888	3.84518	3.83622	3.74638	3.84947	4.06642
Ccdc12	6.6802	6.72719	6.71049	6.73012	6.63069	6.36013	6.87368	6.67337	5.79955	6.48661	5.65918	6.1672	5.91572	6.11031	6.60414	6.61886	6.63226	6.50453	6.68213	6.77379	6.40558	7.81209	6.16969	6.43391	5.97138	5.49122	5.46176	5.62844	6.07484	5.66688
Pstpip2	12.7323	13.2876	13.1269	13.2664	13.3868	8.85177	8.32575	8.30797	8.4156	8.48383	7.39239	6.83033	6.6877	6.7628	6.95285	13.0254	13.2167	12.8451	12.8556	12.7901	9.67682	8.90237	9.11326	9.67635	9.57293	7.49117	7.85285	7.6487	7.67794	7.67152
Ska1	4.42124	4.8292	4.59388	4.4722	4.36047	4.74046	4.81042	4.76684	5.0089	4.60841	4.29462	4.24188	4.64219	4.24806	4.14212	4.42875	4.51058	4.39455	4.32769	4.29669	4.56031	4.88168	4.73535	4.61279	4.64222	4.51549	4.477	4.67787	4.1397	4.28088
Agr3	4.40505	4.36768	4.44089	4.68042	4.47811	4.40093	4.33487	4.10697	4.36711	4.32045	3.90765	4.4793	4.03227	4.43771	4.23315	4.64236	4.32548	4.37715	4.05597	4.48483	4.45609	4.29451	4.21882	4.0359	4.43417	3.96618	5.178	5.42575	4.01281	3.99111
Arl8a	12.3246	12.4169	12.2596	11.9328	12.1922	10.6139	10.2082	10.634	10.2703	10.8182	12.6536	12.4633	12.3333	12.2568	12.4588	10.9743	11.2509	11.0834	11.1847	11.1967	11.132	10.9873	10.8348	11.2318	10.9076	12.5639	12.2335	12.4083	12.1984	12.1549
Wnt10b	3.45907	4.25914	3.89269	3.92232	3.94023	3.94787	4.30464	4.20537	4.09174	4.05706	3.97237	3.88469	4.1831	4.22864	4.0806	3.90457	3.69602	3.6995	3.72388	3.77999	4.2545	3.99161	4.05746	3.67929	4.40392	4.13756	4.36802	3.8956	4.26905	4.57704
Snx10	6.91607	7.21399	6.96101	6.95005	7.00595	8.06894	8.06067	8.03834	7.85017	7.76585	8.77551	9.19414	8.25671	8.26175	8.76527	7.01797	6.71857	7.05581	6.96081	7.47791	8.03413	7.63273	7.92345	7.84801	7.65553	8.44176	8.18992	8.50078	8.79241	8.51081
Pglyrp3	4.50972	4.56638	4.67732	4.55429	4.40155	4.76813	5.04873	5.04677	5.15823	4.97408	4.66051	4.76554	4.93878	4.81893	4.48406	4.86646	4.40441	4.79584	4.7228	4.88097	4.56113	5.51424	4.62325	4.65377	5.13365	4.71154	4.65822	4.56589	4.55562	4.55643
Ccdc13	4.66519	4.35984	4.5359	4.82466	4.3416	4.29032	4.52285	4.2446	4.19198	4.55189	4.2637	4.28352	4.33566	4.31354	4.37867	4.75494	4.72961	4.81493	4.54209	4.65708	4.43659	4.17774	4.34597	4.36034	4.53232	4.43505	4.57702	4.52384	4.36947	4.23857
Ska2	7.80653	7.19158	7.27103	7.63322	7.51477	6.30199	6.29248	6.5053	6.45099	6.75244	8.6312	8.49431	8.43131	8.48289	8.43436	9.18904	9.34949	9.28703	9.21912	9.3178	6.81842	6.24514	6.60185	6.98857	7.05843	8.9631	8.96527	9.28221	8.892	8.72833
Arl8b	14.2218	14.3165	14.5428	14.3656	14.3024	13.0698	13.0391	12.9776	13.0833	13.1169	13.2179	13.5603	13.269	13.1781	13.1901	14.034	14.1983	14.129	14.1323	14.2964	12.8748	12.8919	12.7463	12.8505	12.8914	13.4487	13.5229	13.5406	13.5216	13.484
Snx11	8.39387	8.25805	8.32646	8.43908	8.28297	7.9699	8.07643	7.94656	7.97325	7.82577	9.1449	9.26524	9.72917	9.45835	9.55899	8.54354	8.62121	8.67781	8.40992	8.70169	7.58812	7.89843	7.8676	7.42516	7.83871	8.89205	8.68985	9.12557	8.9398	8.75893
Pglyrp4	4.6976	4.80849	4.7323	4.81109	4.5599	4.87025	4.8192	4.58768	4.64235	4.95013	4.46976	4.75483	4.55749	4.41584	4.45159	4.90544	4.73952	4.81965	5.02191	4.55771	4.72904	5.19433	4.79549	4.83697	4.85632	4.42895	4.4753	4.4419	4.41191	4.4674
Ccdc14	6.13881	6.58369	6.84582	6.66307	6.41318	5.00429	5.08108	4.80342	5.02765	5.0751	5.27108	5.39444	5.34477	5.44855	5.50336	6.48351	6.41892	6.30228	6.02383	6.3866	5.02541	5.2639	5.21066	5.13874	5.27247	5.26196	5.22095	5.29677	5.36056	5.28448
Snx12	10.5889	10.9891	10.8905	10.8772	10.9303	8.81851	8.57653	8.56	8.93132	9.04563	10.1997	10.0277	9.81785	10.0063	9.7567	11.0097	11.2833	11.0677	11.1724	11.1529	8.66697	8.24905	8.75492	8.77203	9.01223	10.5976	10.5818	10.6275	10.674	10.4549
Ska3	4.62336	4.09531	3.91773	4.96859	4.01161	3.98069	3.79523	4.30281	4.1396	4.1518	4.32004	4.09053	4.12183	3.89992	4.15075	3.9005	4.01971	4.36433	4.02979	3.91104	4.10281	4.066	4.1127	4.05611	3.9336	4.44555	4.27527	4.23979	4.34433	4.68331
Ccdc15	7.71735	7.89839	7.89753	7.50932	7.27365	6.85524	7.32301	6.40875	7.20426	7.11687	7.28563	7.48024	7.05532	7.10427	7.28888	6.92941	7.0076	7.15839	7.12596	7.2364	7.13981	6.52341	6.86418	7.08626	6.4581	6.42589	6.25166	6.31802	6.55225	6.45961
Snx13	12.3875	12.5906	12.6235	12.4836	12.5282	10.8698	10.8092	10.8317	10.8595	10.7963	10.8371	10.9126	10.5918	10.8232	10.4894	12.4584	12.397	12.6324	12.2403	12.5515	10.9555	10.3012	11.0572	11.1612	11.1306	10.7112	10.8245	10.7349	10.9317	10.7592
Gnb1l	4.45989	4.63914	4.75673	4.91052	4.74884	4.60576	4.32803	4.61479	4.54577	4.78212	4.56849	4.77446	4.84303	4.60437	4.46649	5.09562	4.77009	4.73716	4.78361	4.81536	4.30254	4.4009	4.3875	4.63278	4.49097	4.48432	4.58072	4.65519	4.58398	4.61613
Snx14	9.74757	9.71191	9.93308	9.84799	9.94213	10.4715	10.3202	10.1272	10.2375	10.249	10.8762	10.9495	10.8344	11.0915	10.8894	10.1686	10.1868	10.1954	10.0152	10.2636	10.4769	9.88688	10.2628	10.3604	10.4273	10.5448	10.7617	10.7133	10.7666	10.573
Ccdc17	5.76944	6.03221	5.88503	5.9725	5.84071	7.09974	7.1034	7.24457	6.90282	7.2469	6.69875	6.59386	6.78865	7.0866	6.83508	6.01145	6.08369	5.9264	6.09682	6.16103	6.87079	6.87503	6.84415	7.1601	6.962	6.6944	7.27805	7.26542	6.8266	6.6952
Snx15	8.47351	9.16383	8.68853	9.03246	9.18128	8.44193	8.35822	8.3116	8.60044	8.57052	7.99258	7.96281	7.47137	7.69268	7.76336	8.41585	8.9179	8.04406	8.70167	8.44595	8.72486	8.3316	8.76344	8.8602	8.57264	8.41829	8.33464	8.3226	8.47159	8.29536
Ccdc18	4.51174	4.42472	4.6921	4.46878	4.69063	5.47322	5.45744	4.92483	5.2889	5.36488	4.23417	5.10834	4.65667	4.46077	4.67897	4.75994	4.57199	4.45912	4.3367	4.54479	5.13494	5.53223	4.94951	5.23416	5.06298	4.27832	4.54239	4.57973	4.42132	4.66695
Gm23017	10.4343	9.76795	10.162	10.4978	9.87426	9.88401	10.4362	9.50145	9.44079	9.75877	9.21283	9.13281	9.34501	9.28079	9.56627	9.38575	9.04707	9.47126	9.18762	9.40172	8.82623	9.36251	8.88001	9.21916	8.94823	9.80791	9.72034	8.98038	9.79013	9.31355
1700086L19Rik	3.68893	4.0227	3.82537	3.95425	3.94908	3.71315	4.24672	3.45093	3.60971	3.58553	3.5732	3.45016	3.50612	3.6074	3.42197	3.61185	3.53464	3.68444	4.14473	3.9909	4.04207	3.52562	3.60235	3.52653	3.49962	3.25977	3.94493	4.26319	3.30867	3.47117
Snx16	7.47716	8.06526	7.84968	7.89341	8.02067	7.53735	7.64327	7.17078	7.18462	7.08105	7.1704	7.26444	6.99749	7.27926	7.2156	7.92173	7.90006	7.65351	7.54683	7.6946	7.70237	6.77912	7.33358	7.36951	7.3699	7.03394	7.26909	7.34988	6.96328	7.05633
Gm23018	11.9085	10.6325	10.9151	11.3084	10.6846	12.1549	12.1103	12.3572	11.8579	12.1147	12.0155	11.7785	11.8304	12.0479	12.18	11.8271	11.5844	11.8891	11.6352	11.4485	12.0587	12.952	12.3689	12.1244	12.8051	12.1408	11.7566	11.8816	11.81	11.2832
Gmpr2	6.35457	5.91938	5.95203	5.74313	6.10074	7.29112	7.1845	7.14842	7.28652	7.08603	7.07364	7.12063	7.54071	7.52896	7.37888	6.17419	6.3327	6.44152	6.16414	6.09774	7.51704	7.49428	7.62244	7.4834	7.18188	7.60757	7.3024	7.16922	7.69345	7.52446
Snx17	11.2153	11.4384	11.374	11.4665	11.3542	10.4314	10.5634	10.407	10.4355	10.6367	11.5915	11.777	11.5787	11.5588	11.6167	11.3728	11.292	11.3376	11.4206	11.4113	9.97961	9.81187	9.98944	10.0021	10.2168	11.811	12.0098	11.7956	11.8321	11.9023
Ykt6	9.00148	9.39887	9.61227	9.18207	9.4768	9.79121	10.0919	9.86335	10.2038	9.86565	8.61321	8.97882	9.13769	9.07492	9.20052	9.37604	9.63831	9.3659	9.6245	9.66694	10.1149	9.94494	10.0101	9.67502	9.66485	9.63828	9.2419	9.59063	9.72971	9.7418
Snx18	8.98882	8.96043	9.34169	8.92488	9.34193	8.98739	9.08736	8.85671	9.08846	9.19642	9.19573	9.32645	9.27208	9.27931	9.32934	8.82448	9.07656	9.09939	8.77172	8.97954	9.09699	8.68572	8.97156	9.04628	8.99281	9.38818	9.00375	9.27276	9.33132	9.09268
Apob	4.4021	5.30046	4.89378	4.54384	4.73664	16.8123	16.8301	16.9461	16.7129	16.8063	4.20478	4.36255	4.24248	4.62013	4.48721	4.68116	4.66851	7.21872	4.81602	4.82957	16.8549	16.8461	16.8716	16.8556	16.6873	4.46644	4.38128	4.64366	4.38525	4.39205
Gm25360	12.24	9.19504	11.1844	10.4941	11.2939	12.0527	12.1534	13.673	12.1773	12.5154	12.5488	12.457	13.4344	13.6767	14.0285	11.2296	10.9208	11.5969	11.8389	10.9706	13.3203	15.1587	13.0609	12.795	12.1371	14.1688	12.7833	12.0325	13.2085	13.0656
Snx19	9.79717	10.5574	10.3425	9.98374	10.2059	9.32062	9.36198	9.39176	9.61854	9.33493	8.9803	9.04398	9.05887	8.77353	8.90228	9.9806	9.90818	10.0422	9.8203	9.86186	9.39715	9.15378	9.64153	9.58615	9.15451	9.03016	8.86089	9.07143	9.03543	9.00122
Mogat1	4.99387	4.56315	5.01993	4.72566	4.90222	5.25467	5.33507	5.2694	5.08017	5.12107	8.7807	8.87223	8.83614	8.78507	8.82937	4.94686	4.90904	5.38211	5.32852	5.97378	5.06146	4.84379	4.83201	4.91533	4.75454	9.19811	9.15083	9.31921	9.44411	9.27596
Mogat2	3.77703	4.43099	4.27165	4.20596	4.01444	4.7025	4.5006	4.73769	4.73902	4.54532	4.81444	4.47721	4.74453	4.69453	4.18182	4.44059	4.14417	4.71962	4.35681	4.01461	4.78446	4.87431	4.51546	4.48476	4.76799	5.9912	5.62559	5.51365	6.51401	6.42367
Apod	10.3864	11.253	11.1378	11.1427	11.9073	5.15929	4.53371	4.33213	4.21185	4.9753	9.16802	9.46103	8.19979	8.35559	7.97223	9.68362	10.339	9.95668	10.342	9.8151	4.87515	4.66515	4.87072	4.59932	4.88064	8.40635	8.82565	9.39772	7.74018	7.40176
Sh2d2a	5.84772	4.28232	4.16453	4.11199	4.18975	4.60729	4.50721	4.69299	4.3211	4.53729	3.87134	4.25718	4.02104	4.21002	4.39595	4.18032	4.1366	4.16435	4.13918	4.10212	4.52748	4.90478	4.21808	4.51429	4.64274	3.9083	4.01604	3.99633	4.11349	4.00822
Gm24041	7.66009	8.12534	8.65218	8.21058	7.85092	5.57275	5.28491	5.16666	6.22394	5.37111	7.94449	7.75041	7.86386	7.90634	7.58853	8.39505	8.45854	7.81714	8.12085	8.44085	5.64839	4.93518	5.55345	5.49527	5.411	7.31124	6.73859	7.17854	7.03751	7.30261
Apoe	13.6867	11.9386	11.8979	11.9227	12.8013	17.348	17.3294	17.5599	17.196	17.3065	16.6408	16.7869	16.6109	16.6125	16.8699	11.6836	10.8851	12.8827	12.2125	13.2931	17.5172	17.6083	17.5406	17.5333	17.3557	16.5624	16.4849	16.2713	16.2923	16.387
Asns	7.68456	6.45398	6.41057	6.17692	7.18436	8.40636	9.67339	9.65739	8.83121	9.96965	14.1026	14.209	13.4008	13.2013	13.462	6.6688	6.60439	8.45553	7.77526	8.84493	7.83385	7.35724	7.17788	8.19353	7.77259	12.9452	13.1585	13.0662	13.0651	13.0058
Frem1	4.24808	4.66083	4.82008	4.67188	4.56114	5.05635	5.13162	4.72197	5.24617	5.00449	3.89461	3.89208	3.9254	4.11258	3.8012	5.03025	4.76807	4.93606	4.87006	4.91566	5.15278	5.06913	5.0321	5.29078	5.0499	4.13035	4.29986	4.1163	4.02876	4.38464
Gm24042	4.56831	5.56398	5.3923	4.76059	4.94248	4.66302	5.45029	4.92026	5.07241	4.79411	4.2714	4.42827	4.83039	4.61657	4.53366	4.47606	4.84848	4.77374	4.85414	5.07852	5.00069	5.6359	4.90628	4.9735	4.92991	4.12529	4.23463	4.41525	4.34479	4.38835
Apof	3.3935	2.93438	3.26626	3.27797	3.15641	9.29754	8.97211	9.35	9.06334	9.15205	2.86856	2.9769	3.03726	3.00703	2.9583	3.03114	3.1238	3.23822	3.30253	3.14744	9.10199	8.99122	8.98383	8.92764	9.08643	3.00792	3.0557	3.18227	3.14044	3.00795
Frem2	4.30904	4.41695	4.36538	4.37588	4.40489	4.08424	4.27795	4.3251	4.09521	3.86858	4.4962	3.95282	4.40898	4.17624	4.12123	4.34363	4.36431	4.51478	4.82513	4.76434	4.08598	4.03023	4.02885	4.04645	4.26314	4.06483	4.33639	4.55578	4.02337	4.32115
Gm24043	4.33204	4.13315	3.93135	4.37658	4.27476	4.3313	4.22293	4.86555	4.22779	4.19087	4.34858	4.07251	4.41206	4.4144	4.74391	4.48226	4.22022	4.43095	4.7135	4.29921	4.58519	4.26421	4.42165	4.15178	4.1258	4.80004	4.50269	4.18091	4.68274	4.5385
1700012B09Rik	4.62738	4.30653	4.47984	4.48211	4.20947	4.25529	4.27998	4.23197	4.41614	4.69873	4.64134	4.77649	4.34687	4.31279	4.40582	4.95155	4.49584	4.46614	4.51245	4.56545	4.29971	4.27783	3.95334	4.38432	4.32673	4.54018	4.0465	4.37754	4.25049	4.32348
Frem3	3.33282	3.54503	3.42844	3.31964	3.3083	3.49944	3.19438	3.60065	3.74352	3.43937	3.26381	3.28762	3.189	3.41129	3.57838	3.20676	3.39703	3.35338	3.33153	3.30592	3.49427	3.6037	3.34343	3.39317	3.59468	3.28735	3.19432	3.23	3.16284	3.41381
Gm24044	5.9591	4.74813	5.46359	5.02282	5.32991	5.47544	5.74364	6.36299	5.14857	5.48839	5.02274	6.01685	6.32548	5.78646	6.39025	4.97933	4.63278	5.35987	5.41095	4.94849	5.19166	7.05788	5.31972	5.06695	4.83613	5.24874	5.23595	5.58294	5.49218	4.9374
Apoh	4.22729	4.99051	4.91561	4.86032	4.73453	16.3095	16.2339	16.3839	16.2351	16.2319	3.89859	4.03964	3.93615	4.26533	4.04691	4.79141	4.41369	4.67915	4.86112	4.65053	16.3093	16.5376	16.2082	16.2587	16.2257	4.19974	4.32575	4.16941	4.11983	4.35399
Gm25366	3.03786	3.68358	3.33623	3.35234	3.50472	3.48066	3.42626	3.34194	3.47657	3.40885	3.46763	3.36911	3.39793	3.38297	3.17054	3.32253	3.15756	3.79253	3.39318	3.54856	3.35072	3.40587	3.29038	3.26346	3.55774	3.15354	3.46352	3.53913	3.21936	3.53138
Mllt1	10.754	11.6899	11.3149	11.1918	11.0948	10.0351	10.2408	10.084	10.0712	10.0554	9.79532	9.94826	9.61011	9.68658	10.0226	11.4778	11.2391	11.0465	10.9902	11.4328	10.2508	9.60273	10.2218	10.0884	9.99536	9.74029	9.80277	9.84855	9.75837	9.90469
Aass	4.51051	4.99441	4.40145	4.57762	4.75024	15.0327	15.4659	15.114	15.1921	15.0891	4.90712	4.95064	5.01613	4.97097	4.7974	4.78116	4.70522	4.94607	4.7301	4.98632	14.529	13.9828	14.5722	14.6387	14.4738	4.91145	5.55791	5.36723	4.73476	5.04222
4933427G23Rik	7.72732	6.89488	6.93754	7.60697	7.32384	7.28634	7.37437	7.90208	7.48325	7.44726	6.96523	7.33156	7.00313	7.07035	7.25372	7.59937	7.37688	7.18527	7.42718	7.11942	7.58364	7.75944	7.31486	7.36691	7.46657	7.12631	7.02174	7.24521	7.11964	6.65172
Gm24046	3.96005	3.88077	4.00798	4.20009	4.18865	4.47528	4.19762	4.42001	4.39299	4.01201	3.90263	4.18091	4.01636	4.1286	4.22017	4.65334	4.3698	4.56617	4.02875	3.86882	4.20643	4.2896	4.84481	4.19327	4.48804	4.20198	4.01705	3.97459	4.04564	3.98106
A230020J21Rik	5.28267	4.4664	4.98466	4.70043	4.56216	3.9988	3.77044	3.88123	3.88546	3.93151	4.0464	4.00772	3.82299	3.78686	4.154	4.35158	4.39274	4.52851	4.71423	4.37168	4.05729	4.35922	3.90945	3.96601	3.89186	3.79338	3.59962	3.67061	3.92215	3.82406
Mllt3	11.0261	11.3169	11.4227	11.3548	11.0055	6.69197	6.37994	6.3851	6.69718	6.21848	8.39469	8.05694	8.63234	8.46905	8.17729	11.667	11.5908	11.0671	11.3855	11.417	6.88064	6.52691	6.74036	6.90216	6.83025	8.75968	8.8004	8.34813	8.57343	8.56181
Mov10	6.86546	5.90456	6.00546	6.24155	6.13589	9.74272	9.24987	9.81693	9.88022	10.0832	8.75686	8.53871	9.10276	8.86901	9.0276	6.09117	6.1474	6.49043	6.52713	6.40959	10.2834	10.2814	10.1006	10.4803	10.0049	9.64025	9.49861	9.48472	9.45191	9.30198
Rtn4ip1	10.8528	10.9824	11.3082	11.0864	11.0704	11.38	11.3167	10.9624	11.4091	11.3217	8.54285	8.55695	8.15005	8.26417	8.20111	12.0249	12.0529	12.1691	12.0672	12.1213	11.0279	10.1711	10.98	11.0569	11.2285	9.16306	8.96173	9.34642	9.64856	9.16905
Gm24047	3.48928	3.52638	3.44224	3.98509	3.36018	3.32638	3.26889	3.39861	3.61883	3.31241	3.19358	3.24314	3.38598	3.39248	3.08608	3.39733	3.36257	3.66036	3.44963	3.41353	3.348	3.48436	3.34518	3.22515	3.60102	3.76223	3.2516	3.4758	3.29264	3.31511
Mllt4	9.43516	9.69031	9.80343	9.78185	9.81627	10.7237	10.8871	10.6885	10.8078	10.756	11.0127	11.0298	10.9481	11.1612	11.2341	9.87684	10.3333	9.86756	9.99525	9.88978	10.6737	10.3787	10.6397	10.7294	10.3232	11.0606	11.1293	11.1826	11.062	10.9893
Gm24048	4.04072	3.68169	4.39284	4.64212	3.76767	4.4134	4.59286	4.61971	4.79747	4.44094	4.15752	4.00299	4.27797	4.21428	3.92223	4.38334	4.24304	4.45411	4.3053	4.249	4.08824	4.13955	3.98276	3.90085	4.0932	4.15376	3.95419	4.01121	4.12459	3.74998
Cys1	4.91463	5.41655	5.38535	5.28012	5.38099	5.22327	5.83669	5.7156	5.81339	5.72212	6.25424	6.34693	6.33735	6.44696	5.88947	5.61814	5.48431	5.15953	4.7964	5.39564	5.91903	6.13873	6.03795	5.91938	5.94918	5.75829	5.73741	5.63627	5.67984	5.76908
Pdzrn3	12.0709	12.9575	12.7636	12.7295	12.8155	7.84529	7.20782	7.21506	7.29769	7.09522	11.5722	11.6647	11.5411	11.6431	11.2624	12.9836	12.9996	12.2699	12.7054	12.7594	7.28316	6.65491	7.16336	7.1128	6.75623	10.5809	10.6412	10.4535	10.2842	10.667
Gm24049	5.33913	4.52238	5.14154	5.82812	4.77929	5.5638	4.55874	4.84339	4.709	4.861	4.98117	4.64344	4.37665	5.04314	4.90696	5.02294	4.97348	5.04394	5.34009	5.14723	4.26926	4.6834	4.58721	4.94626	5.40459	5.27342	5.27833	4.59001	5.50435	4.75014
Cstb	8.5505	8.38179	8.57475	8.42981	8.7249	10.1465	10.3302	10.801	10.1489	10.4036	10.4827	10.428	10.6537	10.6055	10.9278	7.49186	7.45701	7.80215	7.90688	8.11988	10.7484	11.1418	10.518	10.7127	10.4741	11.1445	10.6699	10.6581	10.9319	10.9208
Apom	4.16359	4.36424	4.46325	4.72353	4.3488	11.7905	12.3109	12.205	11.3762	11.9498	3.75109	4.18566	3.96636	3.92491	4.01512	4.35219	4.3137	4.3815	4.55915	4.41087	12.2574	12.8916	12.5162	12.3999	12.1594	3.82575	3.96629	3.72533	3.94468	3.90978
Pdzrn4	4.76569	5.21045	4.91042	4.71262	4.68845	4.02207	4.21588	3.99146	3.97006	4.06585	3.59138	3.75222	3.68519	3.94045	3.88496	4.47275	4.87667	4.48779	4.72387	4.50341	3.86729	4.00806	4.10101	3.87223	3.90216	3.93809	3.96569	3.66037	3.80299	3.82995
Mllt6	9.45317	9.67944	9.62876	9.54615	9.4577	7.63016	7.91604	7.70063	7.79977	7.62089	8.3042	8.14211	8.37978	8.2435	8.44061	9.44673	9.5725	9.21751	9.4028	9.41779	7.37528	7.52912	7.49577	7.45895	7.08338	7.68185	7.60243	7.68965	7.75592	7.82083
Apon	5.00917	5.38713	4.75725	5.30587	5.09445	13.7655	13.9634	14.2306	13.6838	14.0877	3.86556	4.06019	3.93566	3.97081	3.77698	5.42357	4.78709	4.94044	5.02039	5.19688	13.6115	14.5105	13.3145	13.1474	13.7129	4.36258	4.55419	3.81439	3.74418	4.11257
Apoo	13.8235	13.9282	14.0779	14.0205	14.0963	11.0242	10.8446	10.8492	10.6313	10.8548	9.55143	9.42402	9.24171	9.19219	9.28434	14.3346	14.2301	14.287	14.1691	13.9577	10.8092	10.3434	10.7908	10.9155	11.0479	10.3787	9.97971	10.1059	10.6089	10.1822
Rps25-ps1	14.8042	14.7228	14.7462	14.6432	14.5836	14.48	14.8028	14.9193	14.3982	14.4288	13.6114	13.9478	13.6191	13.9277	13.7855	14.9087	14.5697	14.5224	14.5802	14.6746	14.6546	14.9881	14.8449	14.5602	14.4758	13.7355	13.0908	13.3176	13.4101	13.2568
Dcaf12l1	4.32858	4.65081	4.24303	4.40203	4.58941	4.58263	4.87908	4.8946	4.8195	4.54161	4.27261	4.2748	4.36754	4.34362	4.18248	4.47773	4.35807	4.38568	4.42572	4.44828	4.93133	4.66582	4.6488	4.92177	5.36723	4.43951	4.19933	4.42472	4.29526	4.21415
Dcaf12l2	4.35581	4.61268	4.66806	4.78967	4.33666	4.83199	4.27569	4.42862	4.31553	4.69011	4.9022	4.54289	4.56343	4.7345	4.8697	4.17233	4.24672	4.25398	4.50866	4.35611	4.69474	4.46902	4.81106	4.43922	4.75412	4.74913	4.52482	4.64926	4.68062	4.48997
Clec9a	6.83529	4.73835	4.49904	4.90686	4.70925	8.2472	8.28115	7.72457	8.04608	7.53057	6.14625	5.73463	5.35747	5.27002	5.39139	4.60526	4.48471	4.49909	4.2033	4.5666	7.3903	7.12044	7.60556	7.74427	7.2699	5.30648	6.11499	5.99354	6.09439	5.86006
Mir3107	5.86078	6.61306	6.59526	5.97201	6.39048	5.8474	6.36989	6.01547	6.17656	5.83463	5.30471	5.61948	5.87628	5.70311	5.3833	6.03205	6.07931	5.99569	6.34888	6.07853	5.71682	6.75217	6.02357	5.89946	6.09011	5.28533	5.40687	5.36516	5.36606	5.62926
Sec1	4.59766	4.42056	4.36851	4.78322	4.48571	4.52528	4.09373	4.63646	4.40409	4.66748	4.28526	4.60307	4.61039	4.49853	4.69914	4.64682	4.78614	4.49784	4.319	4.77323	4.53205	4.67054	4.51285	4.15716	4.63867	4.29227	4.43755	4.45283	4.41314	4.21919
Amph	5.13681	5.08382	4.96305	4.87647	5.14999	4.38567	3.99769	4.30339	4.31064	4.0405	5.84007	5.96396	5.48956	5.34751	5.66132	4.93918	5.26369	4.75908	5.19851	4.76516	4.23377	4.36598	4.12637	4.00648	4.09467	5.37376	5.71495	6.0147	5.55876	5.20052
Zhx1	11.791	11.6919	11.6913	11.7781	11.648	12.0654	11.8865	11.8496	12.0721	12.0228	12.2669	12.0264	12.1688	12.2447	12.1379	12.0469	12.1064	12.0677	12.0743	12.2143	12.0687	11.2093	11.9995	11.9836	12.054	12.8134	12.8276	12.8945	12.8773	12.8099
Zhx2	10.3319	10.3848	10.2709	10.3244	10.3172	9.35159	9.44605	9.2867	9.45206	9.13819	9.89259	9.6657	9.57833	9.9934	9.57164	10.9597	11.2623	11.028	11.3739	10.8962	9.71131	9.67396	9.75646	9.92883	9.91047	9.82554	10.0399	10.0676	9.95585	9.9672
Gm25078	5.53027	6.48674	6.02407	5.88991	6.33588	5.44492	6.3953	5.6023	6.29344	5.44881	5.56206	5.7645	6.12645	5.51241	5.54116	5.28791	5.80459	5.75485	5.96274	6.41879	5.78377	6.10656	5.65954	5.83346	5.70808	5.53108	5.76254	5.41827	5.54923	6.07344
Zhx3	9.79781	9.9868	9.59645	10.0953	10.1275	12.1875	12.5347	12.3062	12.369	12.282	10.7494	10.8032	10.6511	10.718	10.5244	9.9602	10.0126	9.77488	10.0441	10.0451	12.0329	11.3615	11.8583	11.9099	12.0886	10.6175	10.6632	10.3457	10.3316	10.5775
Gm25079	3.74318	3.41994	3.74427	3.74649	3.81538	3.98723	3.84607	3.70994	3.81016	4.20704	3.75589	4.24524	3.63758	3.8416	3.95548	3.84688	3.87413	3.80606	3.83505	3.55166	3.47507	4.01716	3.9681	3.76247	4.20451	3.97533	3.7595	3.84912	3.95454	3.99599
Fstl1	8.97672	9.72265	9.49435	9.39738	10.5902	6.11979	6.19623	6.20635	6.17136	6.18313	12.0423	12.002	11.519	12.2405	11.6192	10.5821	10.2916	10.0316	10.5894	11.0776	6.85867	7.21778	7.00944	7.53791	7.01751	12.5694	12.4035	12.4477	12.386	12.7946
6030469F06Rik	3.60253	4.04918	3.88084	3.81883	3.98288	3.88744	3.91321	4.39562	3.78505	4.05378	3.98114	3.87199	4.34163	4.20484	4.08571	3.8999	3.7079	4.02299	4.04217	3.76759	3.74107	4.47318	4.05238	3.85009	4.01451	3.97847	3.85966	4.07066	4.12495	3.84992
Fstl3	5.4296	5.70229	5.44675	5.71868	5.89245	4.86404	5.13033	5.05029	4.68534	4.75401	7.72796	6.60802	7.46904	7.53756	6.83608	5.54118	5.46662	5.12456	5.14674	5.27045	4.80275	4.79659	5.13987	4.95053	5.096	7.751	7.99323	7.57531	7.86267	8.03212
Foxl2os	4.80058	4.91594	4.623	4.90322	4.69893	4.82113	4.85984	4.88974	4.86096	4.69819	4.60815	4.88958	4.92957	4.93009	4.73012	4.65324	4.59074	5.00992	4.82885	4.78864	4.68433	4.69122	5.14907	4.86791	5.10154	4.90582	5.05575	4.73431	4.84403	5.03592
Fstl4	3.91358	4.00133	4.04028	4.22538	3.98753	4.23606	4.05849	4.15626	4.27243	4.2893	3.87646	3.89677	3.85843	3.91795	3.76571	4.25335	3.92336	4.2584	4.08965	3.95996	4.13277	4.11954	4.14048	4.21215	4.07319	3.93511	3.66152	3.93576	3.87034	3.88773
Fstl5	4.26053	4.18336	4.14215	4.47627	4.50868	4.31764	4.19929	4.40798	4.57201	4.52874	4.18213	3.96015	4.44035	4.30584	4.21543	4.832	4.58962	4.53758	4.33336	4.29098	4.44458	4.66608	4.28434	4.46726	4.99479	4.23822	4.5544	4.22981	4.19161	4.12477
Zfp51	9.00784	8.55513	8.85292	9.18614	8.46054	7.3621	7.10778	6.56492	7.06827	7.4794	7.26843	6.58797	6.63389	6.84046	6.78998	8.95508	9.17114	8.58742	8.70556	8.76316	6.9134	6.08962	7.32529	7.14977	7.2661	7.12014	7.20144	6.9462	7.40795	6.57167
Zfp52	10.3713	9.81625	10.3199	10.032	9.38506	7.14049	7.16669	6.94895	6.48376	7.28783	9.16945	8.89956	8.33776	8.48365	8.42724	9.87849	9.83787	10.0555	10.2334	10.1391	6.84532	6.73538	7.31924	7.14535	6.64388	8.62079	8.33716	8.71379	8.59817	8.6555
Zfp53	7.78456	7.01239	7.44309	7.05164	7.20362	8.00936	8.21004	7.91821	7.91723	7.66258	7.59944	7.54573	7.65281	7.49792	7.70759	7.30084	7.17366	7.044	6.78862	7.00563	7.92982	7.33868	8.02618	7.77076	7.61752	7.57153	7.0702	7.52941	7.51078	7.25164
Zfp54	6.13037	5.49569	5.79725	5.7229	5.51048	6.9555	6.63625	7.14835	6.88784	7.22337	6.74886	6.51886	6.64011	6.88242	6.57973	6.72715	7.00713	6.55794	6.30656	6.49995	7.21717	6.66633	7.30491	7.3231	7.36813	6.76073	6.99027	6.97735	6.94683	6.77189
Zfp57	4.65626	4.8118	4.81043	4.76077	4.81634	5.19083	5.3693	5.18267	5.05141	5.03035	6.77411	6.60972	6.19404	6.26036	5.9224	4.49422	4.71857	4.34673	4.62678	4.64991	5.40667	5.15032	5.23097	5.12227	5.60706	6.16424	6.40162	6.33714	6.29471	6.5864
Zfp58	9.34479	9.69882	9.40214	9.28612	9.31436	9.58255	9.28634	9.48805	9.41916	9.5212	9.10282	9.35407	8.93561	9.03089	9.03971	9.64607	9.62954	9.32263	9.38342	9.48676	9.52679	8.6212	9.19654	9.49345	9.55458	8.83964	8.80951	8.94166	9.01359	8.59971
Gm24920	8.21598	8.22501	8.27468	8.49333	8.44518	7.7559	7.79868	8.21135	7.84155	7.74133	8.08215	8.24014	8.19094	7.99827	8.4067	7.93373	8.24566	8.08722	8.16473	7.75224	8.03747	8.16772	7.84065	8.00064	7.66502	8.00797	7.74865	7.92562	7.71133	7.501
Zfp622	8.74039	8.73489	9.04946	8.90511	8.56321	8.59483	8.64339	8.48934	8.79155	8.84787	7.8257	8.00574	7.6291	7.63638	7.63742	8.57359	8.59901	8.47992	8.4144	8.47469	8.36431	8.18715	8.05627	7.88449	8.52955	7.38451	7.26717	7.30781	7.1968	7.04622
Zfp59	9.52222	9.60954	9.65464	9.84217	9.26379	8.77752	8.91817	8.8249	9.2105	8.91499	9.21272	9.30966	9.59331	9.43788	9.48137	9.48485	9.56058	9.50377	9.45797	9.45254	8.88087	9.34681	8.81511	9.11757	8.84519	9.05643	9.30698	9.49342	9.10484	9.16883
Gm24921	4.12167	4.2807	4.59353	4.47192	4.08501	4.15086	4.49684	4.05818	4.58864	4.31576	3.87835	4.15528	3.86846	4.06257	3.92476	4.27905	3.81636	3.82651	4.19091	4.23053	4.22308	4.01558	4.44191	4.64732	4.26973	4.00897	3.83435	3.68113	3.89355	3.75948
Zfp623	6.56527	7.34152	7.28952	7.02433	7.13012	7.64969	7.83311	7.86833	8.12605	7.8592	6.80119	6.83141	6.48465	6.49434	6.41846	7.01893	7.39222	6.82581	7.01351	6.8852	8.13402	7.31796	7.46397	7.49561	7.9461	6.40983	7.23897	6.53892	6.57464	7.40728
1700018M17Rik	4.49023	5.28214	5.07208	4.60956	5.44939	5.01181	4.90251	5.00397	5.08829	4.80709	4.85565	4.96328	5.13896	4.94989	4.63991	4.38888	4.74707	4.61038	4.76164	4.59996	5.0432	5.03331	4.7885	4.86977	5.05497	4.34794	5.00574	4.67494	4.69037	4.76791
Pianp	4.56851	4.69162	4.58115	4.72847	4.43116	4.49641	4.3977	4.51285	4.60438	4.59178	5.21653	4.7493	5.06086	5.26336	4.6669	4.68445	4.96155	4.45513	4.66011	4.41179	4.40747	4.81448	4.5524	4.47436	4.25617	4.90469	4.75359	4.6834	4.81994	4.88566
Zfp626	7.90959	7.49635	8.58424	7.97269	7.97352	7.24844	7.26775	7.38193	6.88705	7.32171	7.7198	7.88543	7.89504	7.80258	7.7369	8.16546	7.96133	8.07201	8.18094	7.88333	7.53406	6.51681	6.91181	7.27946	7.24418	7.31421	7.48432	7.99521	7.55633	7.10156
Gm24925	4.0469	4.46735	4.24662	4.84197	4.76842	4.36642	4.23446	4.84426	4.42501	4.66934	3.94285	4.24948	4.56611	4.583	3.90284	5.14882	5.10325	4.58978	4.36472	4.25432	4.29964	4.57837	4.5034	4.32017	4.35765	4.39908	4.29861	4.35261	4.33465	4.044
Slc9b1	4.33652	4.85369	4.55974	4.47729	4.38905	4.47783	4.07123	4.43351	4.15972	4.34606	4.03301	4.14514	4.33631	4.55963	4.45897	4.62005	4.4167	4.44816	4.66478	4.48914	4.33006	4.26382	4.14857	4.14063	4.31931	4.49959	4.40763	4.09437	4.41561	4.38548
Zfp628	6.70013	7.6639	7.44666	7.01659	7.14354	6.24195	6.43104	6.07448	6.21398	6.18616	6.02987	6.11699	6.14269	6.09998	6.45078	6.92115	7.15548	6.44263	7.05852	6.89951	6.08558	6.00465	6.59376	6.38929	5.74425	5.78667	6.16912	5.95688	5.92813	5.88168
Gm24927	6.17266	5.03451	5.42518	5.47203	5.27417	6.17211	6.17558	6.40157	6.02579	5.96929	5.48423	5.30592	5.9258	5.54326	5.87585	5.22248	5.30525	5.32891	5.38076	5.59924	5.91672	6.34992	5.80231	5.67716	5.37383	5.66815	5.39248	5.28497	5.19819	5.43498
Slc9b2	4.07627	3.96815	3.89254	4.14005	4.19582	4.48766	4.52665	4.39814	4.51895	4.22737	6.16644	5.63364	5.99854	5.94586	5.62865	4.31407	3.86299	4.04762	3.9865	4.26738	4.35802	4.38581	4.45615	4.1839	4.32221	6.15139	6.47926	6.16997	5.99611	6.06083
Zfp629	5.80831	6.89006	7.02081	6.8465	6.9206	7.07778	7.5647	7.62976	7.59715	7.46606	6.23957	6.26113	6.2253	5.92744	6.57231	6.52454	6.56118	6.40406	6.59868	6.38855	7.28109	7.10387	7.32831	7.23435	6.82653	6.13577	5.7056	6.48877	6.08975	6.36984
Gm24928	5.81161	5.25012	5.29072	6.05405	5.20742	6.13355	5.3798	5.68448	6.13798	5.29724	5.50881	5.33319	6.01171	5.54398	6.03281	4.7702	5.41826	5.63118	5.27356	5.02257	6.03898	5.8814	5.13909	5.4537	6.2483	6.14665	5.32747	5.57968	6.55452	4.57398
Gm24929	3.72032	3.59776	3.66971	3.74048	3.94229	4.16445	4.08025	3.91153	4.39769	4.04557	3.52282	3.40218	3.74576	3.29403	3.93346	3.62344	3.51864	3.88581	3.57154	3.6906	3.86992	4.92942	3.94986	3.86043	4.37445	3.44186	3.72025	3.68911	3.41079	3.75582
1700020D05Rik	5.37193	5.38704	4.74977	5.27306	4.98602	5.3796	4.99751	5.2506	4.77159	5.39166	5.56525	5.99596	5.85135	5.58801	5.86152	5.23329	4.66348	4.95033	5.08214	5.27052	4.95395	4.78398	5.04476	5.03832	4.78763	5.53533	5.5526	5.32465	5.64099	5.45916
Serpinh1	6.18859	6.952	6.47895	6.92936	7.2385	5.67967	5.25249	5.31544	5.35451	5.29489	8.26111	8.24135	8.26885	7.7451	8.18446	7.59984	7.69313	7.77569	7.66518	7.49356	6.15018	5.84155	5.7232	6.1097	5.8073	10.2605	9.49885	9.62553	9.70033	9.86112
Zfp330	8.05397	8.2631	8.27988	7.77202	8.00952	7.34843	7.72788	7.24451	7.50212	6.65582	8.33836	8.42679	8.23785	8.2482	7.92159	7.47026	7.89483	7.68803	7.53937	7.93665	7.13772	6.4847	8.27933	7.46862	6.91382	7.32657	7.83003	7.2346	7.40007	7.29338
Agrn	6.60022	6.52509	6.88519	6.96632	7.03231	8.8786	8.75522	8.86978	8.86126	8.84968	8.1843	8.09397	8.3892	8.17924	8.39413	6.73172	6.85414	6.7321	6.85518	6.77221	8.57769	8.70916	8.75634	8.9151	8.64566	8.24528	8.34739	8.50928	8.2893	8.2231
Ggact	9.47357	9.45202	9.3537	9.1951	9.74969	11.7824	11.6591	11.6423	11.6018	11.6422	8.95837	8.64242	8.87791	8.89345	8.50404	9.87449	9.85124	9.76389	9.93603	9.39568	12.0896	11.8687	12.0493	12.3422	11.9233	9.5011	9.53232	9.1964	9.76336	9.60664
Agrp	4.13508	4.57771	4.16312	4.31809	4.39592	4.14883	4.53637	4.46776	4.54743	4.06181	3.97437	4.01291	4.23457	4.09797	4.08367	4.04412	3.9321	4.17267	4.55634	4.20226	4.13319	4.41727	4.42973	4.48014	4.57631	4.22519	4.4538	4.19435	4.09888	4.2463
Rock1	10.7354	10.1177	10.0893	9.98673	9.97052	11.2103	11.3212	10.9909	11.217	11.0587	11.5639	11.5168	11.5841	11.4967	11.5339	9.9988	9.92686	10.2493	9.97292	10.1831	11.2354	10.6849	11.1668	11.2109	11.0554	11.5838	11.4873	11.418	11.5286	11.4995
Rock2	12.9845	13.4657	13.1228	13.2168	13.3216	10.6724	10.8147	10.5928	10.5763	10.7055	13.6399	13.4681	13.6813	13.8292	13.5131	13.8939	13.7564	13.4417	13.3279	13.8383	10.7873	9.99469	11.0506	10.9034	10.8271	14.5355	14.3897	14.2618	14.2517	14.1795
Zfp334	6.50892	7.70912	7.42403	7.31336	7.37154	5.69205	5.7238	5.21553	5.44799	5.7319	6.221	6.19392	6.40408	6.36832	6.51591	6.96025	7.02693	6.8675	7.07052	7.04052	5.41312	5.76401	5.72868	5.60206	5.52178	6.2	6.29462	6.74515	6.28336	6.20182
Zfp335	7.76178	8.07752	8.23608	7.86885	8.17719	7.93772	7.8092	7.9554	7.93931	8.08591	7.70871	7.83624	8.0184	7.71382	8.13671	7.71359	7.88715	7.30871	7.75215	7.56746	8.02451	7.58812	8.09118	8.29652	8.07143	7.54968	7.41259	7.68175	7.40757	7.45136
Gm24635	3.5716	3.51581	3.38276	3.47009	3.64222	4.03032	3.27319	3.15413	3.55979	3.54146	3.48387	3.71204	3.85035	3.61564	3.60547	3.53752	3.02946	3.49636	3.26143	3.31349	3.47507	3.98947	3.84928	3.54656	4.1898	3.78401	3.42261	3.60256	3.45985	3.32265
Shbg	4.37214	4.86821	4.66198	4.54623	4.65747	4.73107	4.60882	4.53479	4.52862	4.79544	4.36807	4.34856	4.91915	4.49528	4.41994	4.78368	4.64521	4.97612	4.62256	4.6021	4.52285	4.70182	4.66661	4.37632	4.5475	4.52024	4.47194	4.42689	4.35806	4.51788
Xkr4	4.40379	4.27444	4.00422	4.29241	4.29707	4.82126	4.28421	4.44149	4.57741	4.60295	5.66491	5.29398	5.63374	5.45591	5.1689	4.42447	4.44747	4.68128	4.16635	4.68396	4.2709	4.12119	4.01728	4.20628	4.53222	5.56284	5.63295	5.77015	5.31824	5.59077
Adsl	12.6787	13.1576	13.2524	12.813	13.1256	9.13254	9.58919	9.23344	9.51328	9.27143	9.7091	9.87149	9.75495	9.69925	9.61176	13.1916	13.155	12.8996	13.1229	12.9288	9.14314	8.74087	9.17991	9.1985	8.83255	9.78237	9.31956	9.69319	9.87302	9.69658
Xkr5	4.01095	3.90473	3.69737	3.80444	3.95034	3.77249	3.7289	4.02246	3.98766	3.70844	3.96274	4.06751	3.82959	3.86846	4.04884	3.99238	3.85643	4.03215	4.00447	3.98127	3.91142	3.98871	3.83064	3.85217	4.02567	3.87137	3.92331	3.93785	4.01199	4.12162
Xkr6	4.13569	3.7568	3.84601	3.84961	3.99439	4.38137	4.58376	4.46998	4.88476	4.71265	4.18522	4.10541	4.63403	4.71664	4.33629	4.17948	4.19421	4.09091	4.2292	4.11959	4.2324	4.57202	4.70795	4.37495	4.55311	4.34591	4.68635	4.39074	4.35062	4.33641
Xkr7	4.14703	3.66898	3.59958	4.30609	3.98757	4.06229	3.52394	3.73524	3.88694	3.56808	4.07566	3.85693	3.54555	3.85325	3.74394	4.03965	3.91023	3.92762	4.32455	4.21464	3.75819	3.62537	3.59928	3.77145	3.81958	3.71229	4.22406	3.65858	3.84207	3.91259
Fam204a	9.93524	10.4258	10.5419	10.0394	10.2417	8.33497	8.5523	8.85534	8.54183	7.95652	9.86791	10.6506	10.6423	10.1806	10.9516	10.4612	10.4337	10.5778	10.3767	10.6798	8.35706	8.29749	8.21532	8.43369	8.15606	10.01	9.75397	10.0155	9.87024	9.76021
Xkr8	5.02884	5.2368	5.24976	4.7433	5.37802	7.21261	6.93568	6.85135	7.0626	6.64657	6.5914	6.09568	6.32843	6.43089	6.40538	5.18253	5.44412	5.21735	4.93106	4.92846	6.91317	6.95673	6.95124	7.19665	7.09513	6.44	6.70818	6.71596	6.56345	6.69458
Ccdc22	6.90066	7.19565	7.32647	7.03224	7.40154	6.8027	7.10491	7.00497	7.01323	6.86857	6.31753	6.36477	6.66677	6.29188	6.41781	6.82923	7.19914	6.75182	6.76172	6.88488	7.25676	7.25737	6.98545	7.0728	6.76979	6.40094	6.44617	6.53721	6.36838	6.67333
Xkr9	3.90688	4.30582	4.09373	4.16445	3.98054	9.4335	9.15985	9.72562	9.56156	9.60944	3.94861	3.65582	3.81891	4.15562	3.78995	4.11675	4.29896	4.20177	4.19276	4.26046	10.6113	10.1068	10.5398	10.6366	10.6064	3.79971	4.06623	3.82728	4.08284	4.08159
Thap11	7.11919	7.93321	7.94068	7.52681	7.65414	6.92055	7.29011	7.32855	7.04013	6.99219	7.01801	7.14619	7.21934	7.11919	7.34785	7.6731	7.52341	7.19935	7.51579	7.42782	6.95826	7.41986	6.95127	6.9615	6.87057	6.95825	6.31899	7.03726	7.09466	6.92906
Gm23021	3.56928	3.20096	3.42574	3.55417	3.28112	3.68408	3.74247	3.25099	4.06935	3.66321	3.21714	3.32561	3.76128	3.41657	3.62562	3.48797	3.48604	3.62105	3.25372	3.65174	3.48688	3.47678	3.67759	3.56127	4.18809	3.74017	3.48566	3.52866	3.5399	3.51381
Snx20	6.0067	4.42764	4.20096	4.17791	4.47576	4.44927	4.59927	3.92913	3.80608	4.10086	5.30706	5.14185	5.05641	4.90896	5.09449	4.21424	4.54586	4.2283	4.38332	4.35795	4.22896	4.39881	4.54777	4.20784	3.92358	5.46009	4.88196	5.02906	5.1222	5.07929
Gm23022	3.69593	3.92795	3.80475	3.9966	3.98928	3.46584	3.76366	3.71464	3.49097	3.57228	3.27914	3.22758	3.50572	3.75952	3.44863	4.08168	3.49158	3.69486	3.923	3.66047	3.55182	3.71645	3.56018	3.66636	3.78936	3.28659	3.84167	3.53783	3.25249	3.62892
Snx21	7.42784	8.37574	8.17319	8.00597	8.2031	6.49704	6.54632	6.5103	6.86022	6.78711	8.41785	8.88075	8.22635	8.24779	8.24929	8.04545	8.25373	7.70953	7.76464	8.02783	6.78237	6.64408	6.5759	6.61296	6.36732	7.47627	7.31133	7.07111	7.13061	6.93319
Ccdc24	4.08838	4.5331	4.248	4.1057	4.0046	4.24694	4.89295	4.78677	4.24425	4.20597	3.91885	4.3044	4.03278	4.38792	3.94538	4.40978	4.56141	4.26417	4.13199	4.73197	4.09155	4.69944	4.70518	4.3221	4.28662	4.40801	4.31593	4.44243	4.05725	4.3612
Adss	9.77734	9.99441	10.0329	10.0373	9.72875	11.6994	11.6555	11.5015	11.5095	11.6182	10.9001	10.9464	10.7837	10.7703	10.3574	9.91877	10.2052	9.72927	9.75781	9.86451	11.4209	11.1086	11.3659	11.404	11.4962	10.5741	10.6946	10.5631	10.709	10.7642
Snx22	4.87621	3.93716	3.75476	4.10238	4.03496	4.28967	4.23694	4.63716	4.55206	4.2053	4.283	4.20097	3.99772	4.28002	3.9284	3.87957	4.02277	4.02016	3.8628	3.9853	4.58894	4.31326	4.44505	4.2701	4.36176	4.2955	4.52558	4.0506	4.10794	4.41186
Ccdc25	8.27139	8.42506	8.15224	8.32503	8.40047	9.20033	9.16835	9.10185	9.201	9.21243	7.6656	8.12598	7.7927	7.41775	7.60464	8.43539	8.4212	8.87013	8.47171	8.55442	9.65658	9.39094	9.72552	9.72335	9.81283	7.91385	7.97517	8.08135	8.15168	7.92206
Aatf	8.91595	9.12148	9.1726	8.82121	9.01502	8.68904	8.78105	8.68569	8.90353	8.74538	8.77192	8.77197	8.64717	8.59759	8.84741	8.3207	8.39202	8.04596	8.19591	8.19931	8.58185	8.92254	8.56439	8.40451	8.5449	8.1055	7.82879	8.15554	8.25707	7.88874
9330133O14Rik	4.64402	4.43834	5.33826	4.54657	4.768	5.3499	4.60134	4.74277	4.75757	5.27914	6.51332	6.05582	6.26815	6.46507	6.11349	4.88556	4.40786	4.6491	5.04937	4.1062	4.63945	4.32588	4.01979	4.63106	4.87795	5.57777	5.38091	5.27665	5.60903	5.34245
Snx24	7.31977	7.86224	7.79763	7.50937	7.81571	7.82502	8.02269	7.98117	7.9659	7.82101	6.53015	6.53751	6.53062	6.27355	6.76166	7.74621	7.78782	7.82934	7.81843	7.7812	8.05415	7.68933	8.05062	8.21659	7.93934	5.82246	5.95086	6.16015	6.07626	5.93061
Ccdc27	3.51913	3.72874	3.95836	3.64282	3.74216	3.51067	3.85287	3.7853	3.66412	3.69051	3.35503	3.51464	3.65284	3.52096	3.54849	3.73426	3.6919	3.46654	3.84688	3.52395	3.61371	3.4683	3.61506	3.52873	3.58218	3.38374	3.53382	3.40931	3.494	3.3687
Theg	3.77666	4.33712	4.01062	4.22684	4.03639	3.70188	3.60055	3.8762	3.98936	3.83028	3.65207	3.81714	3.80217	3.86142	3.67696	3.91204	3.86475	4.0209	4.0769	4.17829	3.61509	3.7417	3.7282	3.66646	3.761	3.58631	3.64642	3.70357	3.67548	3.87669
Snx25	8.23296	7.99102	8.50114	7.95412	7.94539	8.71764	8.74537	8.61364	8.50243	8.59707	8.21942	8.70287	8.45398	8.19124	8.50473	7.93405	7.8386	8.07863	7.86068	8.12019	8.76512	8.38691	8.97761	8.68896	8.63879	8.08401	7.93712	8.27352	8.07255	7.8715
4931429P17Rik	4.05592	4.26745	4.55624	4.32948	4.1581	4.32735	4.02257	4.05624	4.38028	4.48953	4.09761	4.04764	4.56161	4.30753	3.88715	4.38582	4.60353	3.94691	4.2562	4.26333	4.0568	4.04323	4.11381	3.57966	3.79365	4.27092	4.0498	3.84885	4.0026	4.14947
Apopt1	11.1685	11.5497	11.6968	11.7657	11.5613	10.2887	10.3806	10.2942	10.3515	10.2942	11.152	11.0121	10.9083	10.7817	10.7346	11.689	11.8692	11.8576	12.0311	11.8894	10.1547	10.0972	10.2092	10.3411	10.418	11.6567	11.4479	11.5706	11.6032	11.5806
Snx27	10.9608	11.295	11.3673	11.049	11.0357	10.439	10.5297	10.3733	10.701	10.2995	10.7533	10.9028	10.5179	10.536	10.4821	11.5136	11.3755	11.5169	11.3914	11.5108	10.1702	9.95095	10.5035	10.3443	10.3615	10.2504	10.1386	10.3782	10.4392	10.2702
Aatk	5.26253	5.18645	5.06256	5.0678	5.91032	5.4094	5.25898	5.18143	5.43315	5.43405	5.92967	5.38621	5.62191	5.57	5.69983	5.16417	5.39326	5.40525	5.60802	5.57323	5.33019	5.63404	5.15785	5.19107	5.51322	6.19476	5.96042	6.19037	6.17027	5.79162
Ahnak	10.9795	11.3485	11.536	11.4318	11.5148	7.14537	7.10027	7.22716	7.19331	7.30141	12.6545	11.9792	12.841	12.9021	12.2875	11.2266	10.9518	11.3008	11.2532	11.6036	7.3249	7.80003	7.38237	7.70733	7.28908	13.2478	13.166	13.2004	13.0821	13.0293
Snx29	8.36421	7.87779	7.83304	7.87357	7.83185	8.17576	8.40313	7.91148	7.94889	8.26178	8.25721	8.4552	8.3671	8.34132	8.63326	7.47921	7.90804	7.49904	7.79471	7.68957	8.47499	8.34594	8.18225	8.50548	8.44681	8.01143	8.15277	8.06	8.01347	7.98794
Nelfcd	7.39588	7.63202	7.66634	7.4617	7.4766	8.3664	8.40388	8.69918	8.60198	8.59852	7.33836	7.41794	7.38293	7.21767	7.27798	7.59272	7.77018	7.65187	7.81794	7.65147	8.59437	9.07314	8.41216	8.43577	8.43288	7.78094	7.58806	7.56271	7.97687	7.84243
Rbak	5.47806	6.00356	5.68515	5.64791	5.58497	5.65314	5.71669	5.64736	5.69216	5.75427	5.65151	6.09943	5.70994	5.63408	5.75301	5.32173	5.30784	5.31777	5.41467	5.77974	5.16684	5.40643	5.51432	5.3574	5.34184	5.2042	5.42353	5.6103	5.32613	5.6398
Lgals3bp	8.99053	7.91981	7.97716	8.22918	8.57634	11.2477	10.7331	10.85	11.3656	11.499	11.8063	11.4699	11.4551	11.896	11.6917	8.56352	9.2562	9.13935	8.95943	9.12828	11.3365	11.1845	11.5342	11.6788	11.5288	12.892	13.0486	12.6544	12.9122	12.7291
Sh2d3c	8.77722	7.85176	7.90212	7.93771	8.06901	7.60148	7.40667	7.65345	7.58841	7.57921	9.88361	9.64807	9.48608	9.37575	9.71939	7.28212	7.79544	7.81862	7.51491	7.25896	7.21172	6.69307	7.3844	7.27071	7.33687	9.23957	9.34153	9.58874	9.23059	9.10236
Shc1	8.7054	8.85277	8.95573	8.93512	8.58977	10.435	10.4193	10.2625	10.2945	10.3774	9.93884	9.73576	9.438	9.52562	9.39527	8.6034	8.45849	8.56001	8.33857	8.76417	10.5833	10.2177	10.4086	10.2308	10.3542	10.0952	9.79646	10.2507	10.0009	9.90332
Shc2	5.30491	6.84979	6.27781	6.19861	6.18819	4.11237	3.89857	4.22424	4.16234	4.31545	5.69653	5.92713	5.62366	5.6145	5.82598	6.0144	6.13643	5.7522	5.94502	6.02268	4.35802	4.35769	4.39031	3.99021	4.02584	5.44199	5.56475	5.30013	5.34096	5.46575
S100a7a	4.66043	4.22924	4.4481	4.48681	4.3672	4.6763	4.41481	4.71506	4.2423	4.36148	4.86791	4.69727	4.45972	5.10724	5.12749	4.77997	4.62026	5.05478	4.94281	4.77367	4.48705	4.71451	4.72267	4.46063	4.22091	4.89268	4.91453	4.21904	4.77926	5.24609
Shc3	4.48542	4.79046	4.71339	5.13345	4.66072	4.46203	4.23627	4.37561	4.32938	4.46858	4.96854	5.20667	4.95152	4.73209	4.98496	5.09339	5.44242	5.4523	4.92383	5.1768	4.51994	4.73941	4.1967	4.30149	4.27827	4.98572	4.95455	5.07737	4.76958	4.62594
Shc4	4.88189	5.57869	5.33938	5.19468	6.40289	4.37939	4.63569	5.02073	4.3432	4.33757	4.42585	4.25862	4.33964	4.32959	4.17635	5.11457	5.25033	5.55198	5.25466	4.81935	4.12001	4.31064	4.3873	4.35724	4.66806	4.48681	4.44458	4.59863	4.48398	4.60131
Olfr405-ps1	4.8259	5.1622	4.79087	5.06921	5.01952	5.91827	5.44687	6.04449	5.8255	5.39051	4.87944	4.7737	5.10839	4.92819	5.16789	4.98706	5.08953	5.49749	5.10849	4.78922	5.61493	6.48325	5.23644	5.18733	5.8855	4.86402	5.12042	5.2752	4.73512	4.90332
Mir138-1	3.68178	3.21751	3.68832	3.79435	3.60403	3.74382	3.50118	3.64038	3.62435	3.97795	3.85236	3.67147	3.81511	3.92362	3.71048	3.75545	3.72706	3.88438	3.73542	3.65594	3.76352	3.8042	3.80188	3.65096	3.78227	4.02925	3.63296	3.70874	3.86312	3.58483
Mir138-2	3.59762	4.50705	4.02853	4.1419	4.36951	3.7602	4.11581	3.71726	4.06036	3.43621	3.95963	3.58959	3.83455	3.61451	3.90411	3.63577	3.69813	3.99226	3.71175	3.91369	3.86125	3.92215	3.57901	3.77331	3.80235	3.71823	3.57744	3.65067	3.84124	3.8146
Elavl1	11.8174	11.5914	11.7083	11.4291	11.6214	11.1971	11.3714	11.2851	11.2907	11.2513	11.3098	11.2657	11.0593	11.0695	11.1808	11.4918	11.6692	11.3406	11.1744	11.1975	11.3825	11.2516	11.6249	11.4754	11.4826	11.4045	10.905	11.4328	11.3948	11.3206
Cdyl	6.5647	6.8546	6.63981	6.65115	6.73296	6.19985	6.11147	6.33481	6.13199	6.25967	6.59472	6.32131	6.41192	6.17038	6.23193	6.03874	6.07508	6.16805	6.29932	6.33573	5.52195	5.49387	5.83791	5.82088	5.63191	6.02259	5.85326	6.38849	6.01204	5.94996
A630012P03Rik	4.31934	4.66805	4.05666	4.15296	4.16493	4.38859	4.15323	3.95328	4.3172	3.92603	3.89507	4.0768	3.93682	4.11524	3.97331	4.2545	4.35538	4.34461	4.10103	4.14341	4.12781	4.07178	4.04527	4.07545	3.934	4.25309	4.28105	4.04772	3.92966	3.84938
Elavl2	4.10293	4.20145	3.8908	3.86909	4.41171	3.82163	3.82071	4.16783	3.84793	4.11687	3.50775	3.75609	3.59823	3.39452	3.79197	4.39733	4.19081	4.12988	4.4057	4.34114	3.7811	3.85719	3.86407	3.818	4.08657	3.83577	3.5399	3.70658	3.60529	3.71636
2210016F16Rik	8.01183	8.37337	8.22951	7.80783	8.15363	9.39501	9.3417	9.55374	9.2827	9.66536	8.94799	8.67318	8.84596	8.63491	8.5951	8.31771	8.32987	8.12156	8.40753	8.10158	9.61967	9.31189	9.53145	9.56418	9.33733	8.96787	8.50455	8.9499	8.89056	8.9017
1810062O18Rik	5.35654	4.75136	4.96741	5.21913	5.07535	5.20678	5.17461	5.3606	5.34956	5.1817	5.6397	5.76421	5.73152	5.91554	6.01145	5.22978	5.45942	4.91099	5.32228	4.90421	4.73878	5.07193	5.09929	4.80695	5.27841	5.69956	5.75871	5.70584	5.58333	5.91351
Elavl3	4.34696	4.49098	4.74659	4.55184	4.65883	4.39975	4.364	4.43352	4.52341	4.38226	4.45319	4.49593	4.46151	4.42633	4.32937	4.38192	4.6233	4.37825	4.48024	4.47877	4.53942	4.28955	4.32822	4.47671	4.25605	4.47093	4.79442	4.48392	4.24323	4.55262
Elavl4	4.16702	4.22178	4.28774	4.35361	4.35437	4.48016	4.63078	4.57579	4.50987	4.76556	4.33703	4.17537	4.38866	4.52754	4.22103	4.06971	4.22399	4.08779	4.45128	4.23837	4.52664	4.5238	4.52418	4.34696	4.34162	4.2825	4.05928	4.03422	4.08421	4.27884
Gm25081	6.12788	6.3236	6.23688	6.00778	5.97881	6.12581	6.20148	6.55193	6.24552	6.02162	5.34993	5.45409	5.63163	5.54467	5.57425	6.80972	6.25707	6.14456	6.29568	6.26451	6.092	6.21277	6.09667	5.82866	6.37847	5.90005	5.5309	5.34057	5.64264	5.57828
Tefm	9.76853	10.6592	10.9694	10.2759	10.245	8.84309	9.22194	9.11539	9.00812	8.76685	8.31261	8.12048	8.39335	8.19468	7.80385	10.0505	10.0091	9.78236	10.031	10.2097	9.1297	8.37129	8.62187	9.21039	8.70693	7.20843	7.08943	7.9651	7.68442	7.32543
Gm25083	3.1618	3.02985	2.93831	3.26318	3.07861	3.35694	3.7324	3.28995	3.43045	3.49048	3.19715	3.24768	3.5057	3.43199	3.36204	3.25884	3.15596	3.60165	3.31746	3.2208	3.34863	3.64246	3.57471	3.45677	3.34525	3.6558	3.5508	3.28141	3.56943	3.38214
Gm25088	2.92904	2.87019	2.79368	3.00349	3.00427	3.0313	4.22537	3.10965	3.03316	2.91459	2.94732	3.16224	2.97543	2.75078	3.13529	3.2544	3.4523	2.60991	3.17377	3.16672	3.48022	3.62078	2.93059	4.29359	5.55124	2.77158	2.58504	2.98876	3.44284	2.91275
Sbds	11.4149	11.7835	11.6211	11.344	11.2723	11.6445	11.7128	11.7146	11.8487	11.5484	12.074	12.2224	12.3667	12.3472	12.3758	10.0112	9.96104	10.2435	9.96541	10.1806	11.2994	11.9122	11.5672	11.1933	11.3762	11.7666	11.8689	11.5971	11.6145	11.6347
3300002I08Rik	5.00534	4.60004	5.04266	5.28866	4.84786	5.83364	5.43769	5.74178	4.84536	5.46195	5.6687	5.6186	5.47024	5.7239	5.37226	4.96079	4.63871	5.06143	5.22707	5.08649	5.48664	5.22781	5.15293	5.57685	4.90186	5.63285	5.40193	5.23478	5.60238	5.56242
Gm25089	3.17226	3.3398	3.4706	3.37627	3.58446	3.58941	6.40461	3.55252	3.1985	3.16489	2.92868	2.85069	2.97394	3.11533	3.07308	3.1436	3.1129	3.24101	3.04399	3.00756	2.98896	5.51465	3.58359	6.3909	7.57368	3.01204	3.00894	3.26904	3.26975	2.83587
5730409K12Rik	6.2067	5.84127	6.68765	6.41442	6.71891	6.49354	6.60921	6.57945	6.31813	6.81143	5.20489	5.06172	5.29028	5.07245	5.40086	6.632	7.04882	7.1723	6.94587	6.74253	6.25088	6.58999	6.34942	6.32926	6.05759	5.1953	4.92897	5.01317	5.08821	5.15766
Gm23902	4.60255	4.99845	4.64659	5.14862	4.85509	4.92251	4.56621	4.77036	4.8314	4.8476	4.50498	4.80138	4.87591	4.86772	4.64432	5.02283	4.88821	5.24189	4.7109	5.12702	4.77473	5.19218	4.94914	4.8301	4.9575	5.17479	4.89527	4.66388	4.50254	4.9956
Il20ra	3.64718	3.77523	3.93488	3.66093	3.83664	4.0978	4.06538	4.20131	3.97724	4.11192	3.60254	3.66819	3.95926	4.01187	3.64762	3.68557	4.04757	3.77482	3.78847	3.90435	4.06968	4.23999	3.93317	3.86538	3.87975	3.48673	3.91171	3.94111	3.79333	3.85405
Zfp60	7.79112	8.13778	8.77845	7.92683	7.95176	7.82432	7.82772	7.79096	7.54318	7.95831	7.56455	7.38258	7.18985	7.41866	7.39911	7.11458	7.47277	7.45734	7.50547	7.5186	7.46286	7.11502	7.52494	7.20702	7.54642	7.07309	7.23254	7.33719	7.68178	7.32724
Il20rb	5.54437	5.75373	5.6832	5.94755	5.99771	5.38466	5.32908	5.82391	5.66767	5.56836	5.92005	6.12903	5.73771	5.76567	5.70643	5.49803	5.64924	5.69731	5.37698	5.54862	5.5818	5.4568	5.136	5.41335	5.25655	5.40992	5.76731	5.95502	5.50817	5.67489
Zfp61	4.92244	5.19037	4.92969	4.96322	4.56926	4.18405	4.5346	4.28549	4.52497	4.34127	4.67094	4.4081	4.80504	4.69254	4.34213	4.60169	4.65791	4.70326	4.4698	4.91266	4.17472	4.88201	4.11849	4.25572	4.3549	4.60694	4.67182	4.91653	4.68218	4.7375
Zfp62	11.6471	11.164	11.4735	11.313	11.2873	10.723	10.7907	10.7093	10.9482	10.7265	10.908	11.246	10.8068	10.9529	10.96	11.3322	11.1235	11.2517	11.2057	11.2845	10.7639	10.1754	10.7372	10.8623	10.7642	10.4987	10.3941	10.6581	10.6257	10.5098
Zfp64	7.98697	9.16559	9.06363	8.60157	8.93134	8.35069	8.53318	8.54651	8.5492	8.48681	7.96912	7.93313	8.3074	7.99698	8.13102	7.82867	8.0584	7.92526	8.0626	8.02327	8.56384	8.42354	8.60423	8.60658	8.46797	7.71855	7.74025	7.85969	7.84053	8.01281
Cpvl	4.39175	4.64903	4.69822	4.50316	4.57089	4.17379	4.07808	4.25491	4.45072	4.66826	3.73442	4.06029	4.10779	4.02221	4.18323	4.6545	4.40012	4.82594	4.37437	4.57904	4.52946	4.46964	4.47045	4.57676	4.23121	4.22192	4.1693	4.01068	4.17834	4.27163
Ybx1	13.1502	13.2778	13.3588	13.5616	13.3529	11.6541	11.9429	11.6571	11.406	11.6905	12.3182	12.5953	12.4465	12.4487	12.6242	13.3259	13.3921	13.2055	13.1999	13.4348	12.0067	10.9438	12.054	12.0775	11.8401	12.3172	12.4366	12.3623	12.6689	12.8406
1500009C09Rik	3.84535	4.16901	4.20578	4.20969	3.77356	3.76374	3.87096	4.09037	4.07094	4.0038	3.80559	4.03395	4.15393	4.11078	3.93733	4.26967	4.22113	4.17702	3.69787	3.9008	3.97256	3.68614	3.73079	3.78439	3.7278	3.98508	4.12949	3.8981	4.04507	4.15015
Zfp65	7.11807	7.57217	7.60914	6.83096	6.93383	7.0792	6.86573	7.02741	6.8436	6.45258	6.92365	6.62596	6.53903	7.0062	6.68511	7.22116	7.17785	6.83175	6.76206	6.87374	7.2628	6.47187	7.32275	7.19195	6.75437	6.46205	6.59486	6.42242	6.64313	6.81512
Ybx2	6.56247	7.00441	6.63623	7.30538	7.06694	5.02136	5.27497	4.8142	5.15868	5.062	6.08185	5.84512	6.15172	5.72994	6.163	7.47011	7.56167	7.01214	7.26677	7.46507	4.97884	4.81509	4.90455	4.78701	4.96946	6.11569	6.25277	6.31231	6.46799	5.8957
Ybx3	15.8561	15.8539	16.1503	16.0936	16.0774	10.6417	11.2136	10.7976	10.5317	10.7525	13.6571	14.3035	13.3936	13.7518	14.0513	16.121	15.9368	15.6893	15.7695	15.8398	10.3478	10.1239	10.5857	10.7118	10.285	13.3904	13.64	13.1679	13.3437	13.0623
Zfp68	10.2567	10.5808	10.554	10.3836	10.2983	8.88158	9.10611	9.07586	9.18281	8.89935	10.4871	10.5829	10.1894	10.239	10.1228	10.2025	10.2408	10.321	10.3092	10.391	8.9426	8.37724	9.02989	9.26566	9.04657	9.53791	9.81497	10.1004	9.89559	9.72017
Dpyd	7.31121	7.75707	7.57784	7.22653	7.17901	14.8374	15.0942	14.8841	14.8272	14.8371	11.1412	11.857	11.0372	10.7212	11.1618	6.28402	6.53465	7.06404	6.89443	7.14678	14.6133	14.7307	14.6093	14.5126	14.6165	9.3319	9.36466	9.65496	9.43185	9.09249
H2afj	5.8769	5.12396	5.91137	5.6937	5.61324	6.03565	6.36792	6.21675	5.87191	6.42924	6.4627	6.63361	6.27993	6.0862	6.28654	5.68327	5.29187	5.54572	5.98856	5.51248	6.31411	6.38147	6.01559	6.12123	6.47501	6.64538	6.397	6.52977	6.40792	7.13348
Zfp69	5.17516	5.08392	5.14235	5.06217	5.29634	4.94125	5.25107	5.21598	5.55951	5.49519	6.43486	6.59308	6.69029	6.12693	6.69326	4.91179	5.31202	4.81012	4.93297	5.32425	5.58401	5.08616	5.29726	5.30433	4.95316	6.33384	6.27627	5.8687	5.98408	6.13773
Ubtfl1	5.19084	5.08618	4.92915	5.28807	5.06596	5.10272	5.17414	5.64001	4.90156	5.52217	4.66479	4.708	4.83603	5.08762	5.25511	5.40458	5.12577	5.1876	5.26434	5.34899	5.23911	5.4342	5.34813	5.56436	5.42213	4.92571	4.58543	4.95238	4.71488	4.90661
4930519P11Rik	4.57908	4.76184	4.40756	4.96421	4.58596	5.09095	4.98391	5.2687	5.23165	4.86692	5.70693	5.80041	5.87252	6.1671	6.3131	4.90321	4.68272	4.71276	4.9689	4.54886	4.85926	5.45006	5.12161	5.00948	4.70906	5.74983	5.55244	5.74959	5.8953	5.44989
BC006965	3.68768	4.29216	3.903	3.94676	3.93766	3.82801	3.93427	4.25605	4.07347	4.06574	3.6655	3.5725	3.77604	3.84722	3.85257	4.06231	3.97299	3.98559	4.00026	4.14721	4.22928	3.98682	3.83138	3.97048	3.84104	3.83932	3.65867	3.56376	3.90838	3.90084
Ttc1	10.7823	11.491	11.4	11.0879	10.9653	9.23504	9.47642	9.01887	9.41521	9.09134	9.39131	9.20147	9.05273	9.08636	9.07759	10.9446	11.0186	10.636	10.866	10.9637	8.84754	8.20561	9.15562	8.94506	8.97928	8.93439	9.2246	9.1428	9.07433	8.75203
Gm23612	11.0765	10.1854	10.29	11.0159	10.0707	12.7537	13.1924	12.3803	13.1118	12.8402	11.0627	11.4342	10.5469	10.367	10.7033	10.6315	9.90454	10.7042	10.4656	11.0722	12.6385	12.3798	12.9943	13.4056	13.8798	10.7101	11.6006	11.8346	11.4781	11.0794
Gm23613	5.8061	5.50185	5.61973	5.38274	5.27689	5.0812	5.875	5.46204	5.536	6.03475	6.22657	6.27672	6.62472	6.40599	6.46636	5.06306	5.57304	5.39561	5.32986	5.672	5.56094	5.85212	5.23296	5.47541	5.47873	6.15348	6.41053	6.40009	6.27652	6.17752
Ttc3	10.6188	11.0477	11.0236	11.0299	10.8067	9.2099	9.47131	9.38048	9.49287	9.12434	10.069	10.326	10.2318	10.1116	10.2977	11.156	11.1862	11.11	11.1872	11.2288	9.02462	9.05685	9.01078	9.03779	8.90404	9.88186	10.0304	10.0449	9.75997	9.91196
Gm23614	2.87917	2.9802	2.81791	2.9545	2.73304	3.70336	3.20243	2.882	3.99416	2.90764	3.00856	3.07832	2.76021	3.15332	2.79694	2.77014	3.38814	3.19167	3.51902	3.18006	2.93291	3.13468	2.91666	3.22554	3.6635	2.9194	2.99282	2.87052	2.99948	3.19327
Ttc4	9.58822	10.1557	9.93617	9.99224	10.0516	8.72083	8.73058	8.6544	8.99087	8.58085	8.38427	8.54285	8.68571	8.63377	8.67749	10.0436	10.0968	10.1131	10.0028	9.81925	8.84074	8.9421	8.94506	8.80876	8.66615	8.65367	8.50716	8.68691	8.69413	8.73146
Gm23615	5.31387	5.42502	5.12383	5.53732	5.28317	5.33114	4.78145	5.33094	5.1854	5.2922	4.90824	5.46468	5.4739	5.4985	5.82054	5.68903	5.72021	5.58519	5.10869	5.19274	5.42906	5.42832	5.22206	5.07694	5.17439	5.49182	5.01311	5.27232	5.46914	5.32372
Zfp637	8.65276	9.14361	9.37068	8.97761	8.99003	7.83563	8.20905	8.06396	8.20939	8.24718	8.17661	8.23068	7.99593	7.95764	8.12121	9.35876	9.00713	8.75769	9.0852	8.83379	8.40817	8.50055	8.45542	8.47059	7.88669	7.83789	7.64131	7.85779	7.71625	7.70206
Slc9c1	4.55118	4.99203	5.01319	4.53107	4.80729	4.62249	4.55242	4.66249	4.55806	4.71984	4.13195	4.24661	4.55871	4.08772	4.43871	4.89231	4.94825	5.16742	4.71756	4.75226	4.37118	4.82876	4.43731	4.08585	4.38294	4.39624	4.60599	4.49502	4.4371	4.42105
Ttc5	7.44562	7.09225	7.25306	7.00978	6.84027	7.26553	7.59966	7.34399	7.52639	7.22717	7.98693	7.99588	7.9746	7.98525	7.76218	6.65369	7.02554	7.26241	6.96386	7.26043	6.84182	6.90856	7.38435	6.99003	6.8818	8.24817	7.93576	8.11859	8.26929	8.03224
Zfp638	10.5722	10.5426	10.6185	10.4869	10.4605	9.6784	9.8024	9.48372	9.5323	9.55991	10.2898	10.5194	10.3183	10.4036	10.4942	10.3407	10.2981	10.3876	10.3348	10.3819	9.63296	9.17083	9.57697	9.59371	9.26972	10.1454	10.0994	10.0244	9.9971	9.9885
Mfhas1	6.36352	6.86048	6.44074	6.0017	6.3838	8.49564	7.936	8.39889	8.37485	8.48686	7.2885	7.22777	7.14853	7.41819	7.54049	6.08679	6.28134	5.92649	6.21704	6.47868	9.4811	9.08476	9.79593	9.19122	9.19676	7.13671	7.6185	7.20447	7.37471	7.32791
Ttc6	4.58416	4.27267	4.2094	4.14776	4.29731	6.39767	6.37882	6.4098	6.70413	6.57311	4.07086	3.99236	4.00516	4.20565	3.96638	4.27311	4.16877	4.22394	4.22783	4.17455	6.01653	6.00852	6.24086	6.3	6.07756	3.93806	3.79583	3.75975	3.87769	3.91868
Zfp639	9.50075	10.2264	10.2346	10.2391	9.58391	8.31025	8.79434	7.99493	8.79441	7.83442	8.4914	8.69774	8.19549	8.1954	8.61772	9.61647	10.0941	9.9503	9.50744	9.78455	8.22035	8.06965	9.06185	8.33815	8.71863	8.50953	8.30442	8.53477	8.19245	8.29647
Gm24938	10.8151	9.49122	10.1384	10.9541	10.3214	11.747	11.4038	12.218	11.4239	11.7771	10.9475	10.7948	11.0419	11.3138	11.2754	11.3636	11.0996	11.2394	11.1831	10.8067	11.7228	12.6835	11.8011	11.4929	12.1581	11.3888	10.6485	10.6775	10.8522	10.4781
Ccdc90b	9.68851	10.0591	10.2917	9.98171	9.93139	8.93919	9.16829	9.22253	9.3073	9.0485	9.21401	9.6028	9.81752	9.50286	9.58383	10.2903	10.2973	10.3219	10.1651	10.5062	9.27136	9.21587	8.96061	9.22761	8.9646	10.109	9.64783	9.91657	10.0412	9.87002
Ttc7	8.35715	6.83387	6.95855	6.684	6.7649	9.54803	9.39236	9.82271	9.6177	9.74048	8.06627	8.24433	8.31273	8.36409	8.29445	7.30543	7.22334	7.49579	7.47712	7.64252	10.2086	10.4531	10.0879	10.1006	10.0155	8.16136	8.1945	8.14703	8.29791	8.28454
Ttc8	6.7208	7.12112	7.80288	7.36248	7.50376	7.60601	7.6997	7.8191	7.83378	7.96234	8.9522	8.63573	8.93027	8.71524	8.78083	8.03597	7.89995	8.35136	8.19465	8.07298	8.05886	7.36677	7.41747	7.92905	7.75673	9.51645	9.76602	9.84932	9.58342	9.40655
Ttc9	6.97501	7.82416	7.31887	7.39695	8.5799	3.4502	3.44727	3.32618	3.81517	3.73221	5.52664	5.11105	4.98976	4.91777	4.934	6.78894	6.19015	6.86258	7.42238	7.99118	3.69125	3.36366	3.43695	4.06193	3.39573	5.15724	5.19831	6.16769	5.35663	5.22769
Serpini1	4.86872	4.54258	4.71559	4.68704	5.03459	4.26149	4.69764	4.42859	4.6325	4.32403	4.25248	3.99278	4.26054	4.22034	3.98703	4.89708	5.31256	4.68385	4.67549	4.79567	4.28539	4.36148	4.42504	4.26861	4.64852	4.15605	4.41285	4.37666	4.2486	4.34616
Serpini2	4.33299	4.8156	4.81889	4.56204	4.8431	4.60658	4.42858	4.34846	4.06846	4.81468	3.87591	3.90146	4.31414	4.36522	4.19683	4.71307	4.5845	4.81104	4.80315	4.62621	4.7811	4.84701	4.29189	5.00837	5.09199	4.47788	4.21645	4.04251	4.31716	4.58719
H2afv	12.7993	12.9366	12.8454	12.8703	12.8744	11.6433	11.6526	11.7833	11.8459	11.7715	10.7706	10.8202	10.6655	11.0483	10.6083	13.3266	13.482	13.5301	13.5497	13.4173	11.854	12.0043	11.8596	11.8177	11.9931	10.8396	10.8895	11.2148	11.0538	11.1761
Fam234a	9.71838	10.6612	10.4711	10.4592	10.6893	10.6379	10.6623	10.5922	10.9273	10.9692	10.0928	10.0887	10.2946	10.224	10.0831	10.4456	10.5715	10.2409	10.6809	10.6355	10.4263	10.4434	10.5982	10.9707	10.6819	10.6496	10.4256	10.7137	10.5859	10.5336
Zfp341	6.30933	7.15187	6.96962	6.88765	6.7456	5.82008	6.01231	6.24134	5.88722	6.27085	6.20763	6.44304	6.50898	6.22316	6.05062	6.25077	6.76311	6.35087	6.36212	6.44491	6.14891	5.91981	6.0735	6.13031	5.94566	5.85986	5.97897	6.18737	5.77518	5.78498
Gm25962	4.40912	4.03701	3.98622	3.98497	4.16918	3.79018	4.1038	3.85955	3.96947	3.92046	3.73186	3.86646	3.98774	4.0599	3.83345	4.44721	4.05776	4.21316	4.26694	4.36727	3.87539	4.16263	4.01897	3.78551	3.98843	3.7687	3.87211	4.28063	3.94269	3.93777
Fam234b	6.43896	6.83338	6.30813	6.41199	6.21002	10.2136	9.96617	9.94207	10.2862	10.2473	6.07189	5.64959	5.73988	5.70099	5.85083	6.45068	6.65075	6.66888	6.49986	6.33167	9.42007	9.08719	9.23125	9.61315	9.15768	6.53494	6.30123	6.10188	6.20072	6.24844
Utf1	3.47429	4.16143	3.55379	3.94512	4.02593	3.72853	3.63659	3.47855	3.89445	3.58365	3.52865	3.07024	3.68604	3.29372	3.59058	3.69911	4.05931	4.24066	3.57139	3.67688	3.66275	4.19468	3.28522	3.51351	3.47882	3.62442	3.45714	3.37297	3.3654	3.30349
H2afx	6.72298	7.19995	7.13144	6.89843	6.93452	7.00473	7.17186	7.57912	6.63934	6.7195	6.55973	6.71204	6.19952	6.54663	6.98544	6.83036	6.78102	6.39281	6.49736	6.56471	7.1348	7.50693	7.44866	6.98505	6.68664	6.53418	5.95845	6.77798	6.56382	6.36707
Dpys	3.61294	4.23418	3.8983	3.77535	3.429	13.2243	13.2299	13.1554	13.1796	13.2529	3.73171	3.4563	4.04769	3.82625	3.76827	3.79061	4.30305	4.20509	3.78924	3.82198	12.9442	12.7871	12.8365	12.9185	12.8207	3.84641	3.63713	3.90753	3.74061	3.62556
Xkrx	6.11688	4.53485	5.04952	4.905	4.63764	4.05237	4.76145	4.78948	4.87361	4.36786	4.7404	4.51064	4.76398	4.40985	4.71696	5.66419	5.99711	5.50839	5.71625	5.54968	4.49037	5.1401	4.24407	4.66302	4.68304	4.29508	4.91119	4.61114	5.09849	4.3184
H2afy	12.2557	11.5979	11.4056	11.6088	11.6931	12.455	12.4633	12.0217	12.2645	12.3581	10.7057	10.5278	10.1169	10.1149	10.0622	11.5931	11.8572	11.986	11.8066	12.1354	12.2603	11.2242	12.406	12.293	12.4122	10.6852	10.613	10.8164	10.8892	10.6552
H2afz	11.2978	11.5336	11.5678	11.3402	11.6098	11.1201	11.1798	11.1723	11.1068	11.0496	10.1518	10.3061	10.0881	10.3422	10.3263	11.8532	11.7842	11.4806	11.5934	11.6711	11.5742	11.3683	11.6591	11.4815	11.4328	10.608	10.3403	10.6682	10.5836	10.6203
Zfp345	4.15265	4.50156	4.71661	4.16793	4.18329	4.46846	4.44443	4.48721	4.45434	4.91536	4.15772	3.74973	4.35311	4.3499	4.71758	4.13845	4.96299	4.2352	4.44142	4.49552	4.49735	5.37945	4.06556	4.46073	4.12403	4.71535	4.4316	4.88791	4.68178	4.63321
Zfp346	10.6005	10.7975	10.7575	10.5869	10.5532	8.24928	8.30363	8.41225	8.29314	8.13073	9.13154	9.01652	9.03498	9.14183	9.02907	10.0369	10.1752	10.0417	10.2015	10.0889	8.02519	7.31685	8.28459	8.08007	8.09505	8.38711	8.47249	8.64722	8.7802	8.58853
Gm22004	3.25012	3.45174	3.45542	3.76581	3.32248	3.57608	3.13271	3.28022	3.52013	3.41632	3.20541	2.92427	3.37676	3.18986	3.28397	3.38261	3.14243	3.75045	3.31709	3.52014	3.27155	2.99814	3.21894	3.15809	3.38383	3.10448	3.39659	3.1109	3.06302	3.07243
Gm22005	3.87132	4.17194	3.60618	3.84412	3.83495	4.50381	3.85972	4.0651	4.0161	3.94428	3.89715	4.14588	3.75524	3.74476	3.885	3.77258	4.14312	3.66267	3.824	3.79099	4.07652	4.03444	3.8875	3.84345	3.77662	3.51178	3.96959	3.72894	3.61574	3.69691
Kif16b	11.3515	12.076	11.9792	11.7411	11.4215	8.77696	8.76667	8.90062	8.7453	8.65663	8.81201	8.81833	8.78419	8.46861	8.62158	12.3243	12.192	12.2563	12.0019	12.47	9.02262	8.78136	8.9376	8.74786	8.79774	8.64004	8.57564	8.79738	8.65414	8.3235
Hecw1	4.43219	4.44799	4.35528	4.67663	4.46321	4.719	4.5659	4.5561	4.61024	4.65615	4.09186	4.19732	4.26797	4.38574	4.19054	4.57107	4.47904	4.35375	4.43038	4.50261	4.41327	4.97747	4.46359	4.51788	4.7143	4.44726	4.54436	3.8728	4.07398	4.29343
Aspa	7.39767	7.94555	7.88898	7.82861	8.26618	8.84463	8.80375	8.26929	8.70031	8.63287	9.80831	9.14161	9.2027	9.00929	9.25138	8.29415	8.21915	8.59346	8.11142	8.39682	8.80617	8.12192	8.48939	8.79039	8.66384	10.0698	9.57798	9.967	10.3684	9.85483
Tubg1	12.3175	12.6526	12.5695	12.6503	12.6331	12.7814	12.463	12.5367	12.6176	12.7464	11.7385	11.3733	11.3385	11.5229	11.2519	12.8814	12.8648	12.5473	12.7434	12.7676	12.8644	12.3645	12.7959	13.0034	12.8881	12.4328	12.4718	12.2772	12.5752	12.4721
Hecw2	6.87593	7.62074	7.08319	7.33599	7.34316	7.86787	7.97182	7.46236	7.55907	7.60334	8.02915	8.41073	7.73791	8.06151	8.15191	6.64388	6.57416	7.12754	6.61647	6.63739	6.83705	6.40191	6.92234	6.77642	6.86413	6.66489	6.90748	7.04413	6.82769	6.94522
Tubg2	7.31863	7.75752	7.53185	7.59654	7.38644	5.98335	6.41463	6.3865	6.05804	6.328	6.19454	5.74349	5.92399	6.29935	6.01071	8.07426	8.17141	8.32759	7.91585	8.1995	6.45604	6.17144	6.5664	6.8347	6.85811	6.98934	7.32189	6.70324	7.19005	7.06511
Ccdc30	4.04569	4.39815	4.04869	4.22354	4.16834	5.22101	5.07775	5.06881	5.30541	4.91639	4.07466	4.26524	4.38393	4.02063	4.13072	4.24046	4.31027	4.15009	4.1308	4.25292	5.28296	5.05862	5.15579	5.41152	5.12734	4.12837	5.0376	4.94733	4.22335	4.20548
Gm25671	3.45936	3.29931	3.20944	3.67438	3.18234	3.38016	3.24354	3.39206	3.32181	3.68934	3.40279	3.25907	3.24541	3.45945	3.20938	3.48745	3.53387	3.95249	3.43017	3.62354	3.40888	3.83104	3.28149	3.5551	3.70396	3.41009	3.20835	3.20847	3.61018	3.19929
4930542C16Rik	3.29212	3.21053	3.21566	3.33455	3.34912	3.52095	3.36114	3.59343	4.026	3.45195	3.3048	3.53247	3.73171	3.28313	3.27546	3.55409	3.37948	3.46067	3.42433	3.35925	3.67138	3.55007	3.19865	3.56796	3.65822	3.37128	3.2264	3.23984	3.44027	3.2661
Ccdc32	7.94678	7.81179	8.02332	8.19023	7.78446	8.39422	8.20066	8.51602	8.36009	8.35363	9.17981	9.06521	8.66048	8.84174	8.88374	8.23374	8.04882	8.34272	8.04724	7.98372	8.49864	8.67416	8.48028	8.3629	8.59783	9.19174	8.89448	9.19799	9.35681	9.21163
Fam205c	4.61963	4.44594	4.18332	4.44064	4.49441	4.46528	4.64041	4.24752	4.51472	4.33474	4.19308	4.46616	4.4043	4.28385	4.31665	4.53132	4.44092	4.23785	4.61551	4.52786	4.50855	4.48222	4.52507	4.32716	4.21569	4.39253	4.11665	4.01023	4.12612	4.18573
Aspg	4.43238	4.27577	4.18595	4.59053	4.11344	12.5281	12.252	12.4578	12.316	12.1785	4.52127	4.61993	4.39764	4.79903	4.44012	4.5599	4.38282	4.73204	4.49865	4.3584	12.6388	13.2361	12.3876	12.5888	12.6432	4.65702	4.35211	4.43991	4.54774	4.66437
Snx30	7.75935	6.12909	6.33674	6.3933	6.07062	6.75063	6.80036	6.90099	6.80784	6.87858	7.40546	7.58069	7.21535	7.39552	7.26933	6.32072	6.63721	7.05993	6.73419	7.01503	7.37362	6.95574	6.84118	7.30775	6.84833	7.11903	6.91732	7.00022	7.1677	7.29218
Ccdc33	4.47852	4.41909	4.15083	4.52293	4.31011	4.91736	4.88586	4.82097	4.69595	4.92494	4.26348	4.20128	4.47784	4.37346	4.43959	4.50156	4.24366	4.42725	4.54492	4.26222	4.89552	5.10006	5.00363	4.59386	4.74729	4.67468	4.91988	4.294	4.45216	4.71636
Asph	9.97366	9.89029	9.67094	10.0322	10.4304	9.79246	9.58004	9.37661	9.68559	9.84402	13.4527	13.5786	13.0634	13.6442	13.5391	10.1282	9.67016	9.991	9.7098	10.4229	9.9937	8.88684	9.98497	9.69015	9.92614	12.6407	12.2702	12.5486	12.2952	12.7055
Snx31	4.04533	4.41543	4.36844	4.26845	4.24309	4.24853	4.29189	4.11636	4.29514	4.50302	3.94366	4.07226	4.0245	3.94946	4.09935	4.1364	3.96608	4.17818	4.28281	4.08208	4.43647	4.44066	4.35949	4.10164	4.22284	3.7752	4.19043	3.98933	3.8539	4.09994
Ccdc34	7.32153	6.86719	6.94222	6.63401	6.7732	5.80752	6.54645	5.64425	6.21962	5.87432	7.60972	7.22799	7.32458	7.07095	7.35808	7.38574	6.99782	7.38471	7.12742	7.57597	6.38297	5.87314	5.969	6.35891	5.79785	7.29588	7.82021	7.91	7.62186	7.52963
Gm25675	3.91803	4.70849	4.40456	4.01254	4.22978	4.40634	4.53567	4.55865	4.6035	4.30933	3.80102	4.08362	4.05187	4.01837	4.2041	4.20953	4.08935	4.3618	4.22569	4.21839	4.21741	4.91457	4.60319	4.31496	4.50817	4.09364	4.14805	4.04097	3.74264	4.0127
Snx32	8.94991	9.40057	9.39739	9.29957	9.5115	8.24898	7.85743	7.87467	8.2708	7.73834	8.94098	8.65318	8.98334	9.01806	8.96126	9.39027	9.84862	9.60617	9.79326	9.31728	8.55085	7.86809	8.59437	8.82411	8.50572	9.22878	9.44846	9.45214	9.34176	9.39617
Snx33	7.12929	7.06788	6.93592	6.92313	7.25865	9.30302	9.25319	9.22599	9.22577	9.1816	9.34707	9.34868	9.42797	9.44245	9.38418	6.82611	6.39657	6.59224	6.50953	7.11745	9.12979	9.05543	9.14971	8.87427	8.93007	9.45627	9.24751	9.41049	8.96642	9.21102
Ccdc36	4.44915	4.29628	4.55284	4.32226	4.22241	3.93459	4.37357	4.22085	4.11598	4.06714	4.53774	4.07124	4.00672	4.11597	3.84682	4.78631	4.73484	4.44874	4.36255	4.48284	4.30049	4.05465	4.22426	4.21857	4.55112	4.10678	4.39752	4.19717	3.96679	4.02064
Gm24356	4.22751	5.04769	5.06296	4.22573	4.26818	4.55146	4.86451	4.82602	5.19804	4.4704	4.22223	4.75594	4.99463	4.49023	4.33793	4.30958	4.37669	4.23691	4.51491	4.48276	4.71367	5.00457	4.46727	4.40653	4.70259	4.16127	4.32793	4.20818	4.46482	4.30694
Man2a1	10.8165	9.68696	9.78477	9.7222	10.1272	15.041	14.9215	14.9778	14.9266	14.8548	13.7782	13.5125	13.1478	13.6668	13.2739	9.61464	9.80764	9.99947	9.66633	9.79431	14.5012	14.0657	14.5267	14.3553	14.5067	12.8623	13.1487	13.1479	13.069	13.0307
Ccdc38	4.44885	4.67064	4.47739	4.52681	4.41913	4.97163	4.92201	4.57395	4.71109	4.97861	4.15087	4.21731	4.36147	4.20144	3.97497	4.43987	4.5592	4.24072	4.70615	4.34523	4.78205	4.55531	4.54432	4.55186	4.61117	4.16997	4.36148	4.02047	4.09635	4.34869
Aspm	4.09712	3.82628	3.96908	3.84582	3.79315	4.191	3.89255	4.03466	3.99386	4.13736	4.6531	4.40299	4.6399	4.29309	4.40883	3.97696	3.79375	4.07035	3.90237	3.817	4.39661	4.34284	4.24104	4.20597	4.35621	4.47894	4.63675	4.62152	4.48272	4.58133
Man2a2	12.4491	12.4769	12.6946	12.7314	12.6535	9.0041	8.94874	9.21418	9.08571	9.32857	11.7792	12.3255	12.2338	12.2646	12.7082	13.1897	13.1613	13.0805	12.9683	13.0456	9.71216	9.69203	9.99357	10.0391	9.60815	12.3896	12.025	11.9981	12.3693	12.2821
Ccdc39	5.22576	5.33611	5.22334	5.48546	5.46809	5.14952	5.1689	5.4997	5.27759	5.11681	5.21453	5.53034	5.5176	5.48477	5.27573	5.26584	5.47014	5.4316	5.26415	5.27304	5.05379	4.93029	5.12948	5.16913	4.9189	5.35396	5.86972	6.22929	5.22777	5.30408
Gm23038	6.43071	6.24864	6.39241	6.56017	6.57925	6.43382	6.1574	6.39108	6.49743	6.13598	6.06632	6.24297	6.90082	5.90933	6.17376	6.95819	6.48034	6.65903	6.78443	6.38392	6.24612	7.23998	6.59012	6.65867	6.23477	6.18187	5.88949	6.071	5.67149	6.01035
Aspn	9.63926	10.3928	9.90129	9.94921	10.4992	4.97355	4.57393	4.74269	4.25835	4.51668	11.4112	11.5009	11.2349	11.3821	11.1465	10.1702	10.1918	10.2683	10.3305	10.4616	4.74965	4.16174	4.31959	4.38523	4.60217	11.5416	11.8912	11.7544	11.3857	11.9022
Tm4sf1	8.6235	8.80175	8.62682	8.76946	8.95884	10.6518	10.1329	10.4519	10.8447	10.4241	11.1428	10.7946	10.7088	10.8534	10.417	9.22518	9.35415	9.22892	9.24754	9.2189	10.0209	9.95856	9.79628	10.4649	9.85964	10.5931	11.2192	11.3692	10.7437	10.9174
Gm23039	4.11393	4.73825	4.65357	4.51361	4.28871	4.62055	4.68096	4.28368	4.27999	3.97084	3.71667	3.61293	4.16641	4.23053	3.72747	4.47899	4.24875	4.31935	4.16872	4.24554	3.98072	4.93564	4.04292	3.98918	4.05765	3.87528	4.13677	3.95492	3.51311	3.90221
Dock10	10.4117	6.59062	6.48878	6.42948	7.0752	6.67509	6.40656	6.04498	6.16937	6.49025	9.0405	8.61121	8.99498	8.9702	8.871	6.52718	6.94783	7.07492	6.88099	7.20015	7.0938	6.71484	7.08158	7.09058	6.69954	10.0624	9.8519	9.75918	9.87326	9.77156
Dock11	10.2533	7.8891	7.78993	7.77057	7.92654	5.87647	5.70822	5.36658	5.50158	5.45953	11.4422	12.0432	11.3801	11.3426	11.6596	7.94835	7.91783	8.14199	7.99873	8.68355	5.85687	5.97227	5.8486	6.03203	5.68518	11.6397	11.6623	11.2711	11.2735	11.204
Cryga	3.01872	2.95255	3.14082	3.41902	3.06183	2.95132	3.11187	2.9957	3.01176	3.20764	3.06267	3.10969	3.12621	3.02971	3.11314	3.19486	3.48588	3.21436	3.01527	2.9726	3.08639	3.10344	2.89694	3.2566	3.14289	3.11406	3.11596	3.10799	3.07552	3.14708
Crygb	3.63598	4.16076	3.40225	4.34877	4.22218	3.96883	3.754	4.23125	3.54211	3.93452	3.85057	3.74223	4.40159	4.49629	3.85068	3.93972	3.96842	3.81518	3.71256	4.06083	4.11882	4.10412	4.21114	3.92251	4.0621	4.43735	4.54633	3.89803	3.93556	4.77184
Tm4sf4	4.30892	4.34751	3.8506	4.42388	4.01864	13.8831	14.0452	14.1579	14.0115	13.9638	4.01394	3.85352	3.70544	4.16779	4.04447	4.55248	3.93315	5.0332	4.28226	4.35382	13.2735	13.5309	13.5534	13.321	13.5919	4.05081	4.57253	5.25557	4.09033	3.997
Sh2d4a	5.94978	6.1654	5.67969	5.88983	5.6407	6.40231	6.48965	6.43937	6.21026	5.99321	6.02207	6.65301	6.13912	6.44625	6.51884	5.96004	5.74103	6.16082	6.09513	6.55327	6.77803	6.91846	6.61385	7.08184	7.0967	6.16221	5.99612	5.31972	5.93448	5.89505
Gm24061	4.03332	4.58087	4.39481	4.37469	4.27596	4.28921	4.22709	4.15596	4.32397	4.30555	3.95642	4.27808	4.2986	4.41409	4.1938	4.22851	3.92094	4.14709	4.68023	4.29105	4.30773	3.9757	4.29764	3.95941	4.03783	4.03384	4.04064	4.15497	4.49597	4.21193
Crygc	6.01892	5.40665	5.59151	5.73436	5.9653	6.47293	5.3815	5.78379	6.68487	6.03746	5.83827	5.28648	5.80912	5.54099	6.13219	6.10789	5.68134	6.11585	5.72905	5.8541	5.81112	6.98487	6.13389	6.00227	6.19985	6.05292	5.9211	5.66981	5.35325	5.96195
Tm4sf5	4.33495	3.78394	3.64782	3.84023	3.70296	4.00097	4.10013	4.04785	4.31347	3.99833	3.92049	3.85117	3.86952	4.40003	4.06975	3.75236	3.83894	5.48018	3.55625	3.9504	4.04526	4.12416	3.9397	3.99889	3.80204	4.64742	4.57772	4.4225	4.5447	4.57609
Sh2d4b	5.69261	5.10474	5.0681	5.12166	5.13223	4.65195	4.32748	5.14869	4.85528	4.9029	7.28729	6.39439	6.60563	6.40113	5.85846	5.10773	5.02733	5.03378	5.02994	5.258	4.71081	4.91573	4.54231	4.82273	4.57983	5.42965	5.53244	5.91814	5.30126	5.25776
Crygd	3.25725	3.59157	3.76896	3.2514	3.57478	3.26308	3.36736	2.9082	3.38249	3.14027	3.17689	3.35496	3.54933	3.24127	3.20471	3.57584	3.35001	3.58802	3.3329	3.60471	3.62225	3.46188	3.14621	3.31278	3.39424	3.25307	3.23856	2.88919	3.168	3.29763
Cryge	3.55579	3.94717	3.5962	3.68196	3.65954	3.66247	4.13754	3.64762	3.83274	3.90345	3.37831	3.34612	3.50893	3.52582	3.18748	3.87618	3.60645	3.85163	3.49586	3.28551	3.59406	3.61596	3.36064	3.59039	3.86212	3.46992	3.59623	3.43885	3.28662	3.6757
Crygf	8.21549	7.36631	7.94916	7.95927	7.6771	7.75504	7.63539	8.28767	7.8563	8.17826	7.53462	7.33292	7.4354	7.65146	7.48151	8.78506	7.69939	8.931	8.64851	8.396	7.28658	9.01613	7.35062	7.94755	8.07967	8.62825	8.22797	7.57671	8.29272	7.97132
Tbata	4.75722	4.84706	4.83744	4.72006	4.64908	5.10228	4.8099	4.86922	4.89418	4.89426	4.62011	4.6627	4.53077	4.40449	4.57462	4.61829	4.69566	4.63815	4.58541	4.4965	4.83903	4.80537	4.77971	4.8373	5.00472	4.60918	4.7228	4.98509	4.56252	4.60151
Gm25388	5.77703	5.63056	5.85604	6.12457	5.65696	5.70174	6.41559	6.49139	5.95559	5.94677	5.54435	5.41581	6.10741	5.79533	5.68153	5.99843	5.84135	5.98771	5.91499	5.91589	5.9776	7.10639	6.62036	5.89694	6.05072	5.68534	5.54083	5.04897	5.32468	5.69252
Micalcl	4.93754	5.38699	4.79662	5.29774	5.08772	6.73098	6.33784	6.0943	6.3001	6.34469	5.45461	5.86689	5.10433	5.22403	5.24477	5.22244	5.08565	5.30821	5.15302	4.97126	6.75411	6.37908	6.96778	6.42	6.75277	5.18579	5.39072	5.01908	5.18115	5.48219
Crygn	4.40076	3.91813	3.89742	3.89867	4.1558	4.72424	4.95521	4.61373	4.31824	4.81017	4.04405	3.98629	4.07093	3.97901	4.17293	3.70387	4.06799	3.91758	3.95916	4.02771	5.04226	5.07492	4.8045	4.31641	4.92025	4.07851	4.13925	4.24173	4.23546	4.22654
Txnl4a	9.39672	9.47229	9.24585	9.34733	9.44311	9.26758	9.31184	9.15388	9.34592	9.41057	8.83245	9.08201	8.95125	8.75286	8.78751	9.3076	9.52046	9.38814	9.57014	9.15062	9.26133	8.7974	9.26649	9.046	9.06681	8.92647	8.81767	9.00596	8.98112	9.00362
Txnl4b	6.49003	7.29915	7.14389	7.16312	7.35174	8.18607	8.35783	8.12787	8.14784	8.02698	7.15009	7.37742	7.14527	7.24048	7.57842	7.88544	8.32618	7.68461	7.82411	7.67095	8.11206	8.25601	8.50552	8.47694	8.17669	7.24587	7.33429	7.28387	7.63224	7.28424
Aktip	10.8042	11.0016	11.2603	11.2519	11.375	8.77171	8.66603	8.89335	8.96519	8.98206	10.3909	9.92096	10.3236	10.451	10.0841	11.7269	11.8773	11.8369	11.8593	11.7826	8.80207	8.3461	8.94154	8.85256	8.70041	10.6214	10.7517	10.7525	10.538	10.6421
Bptf	10.882	10.7559	10.5568	10.5566	10.7795	10.0146	10.1721	9.95475	9.73829	10.0429	11.083	11.2152	11.036	11.1261	11.1631	10.5255	10.7138	10.4336	10.5341	10.5553	9.95769	9.33742	9.90201	9.93436	9.88783	10.6871	10.5939	10.8397	10.7416	10.5051
Crygs	3.76107	3.75063	3.37016	3.57613	3.76921	3.70593	3.48939	3.86708	4.73671	3.65169	3.56186	3.69636	3.79176	3.62835	3.32713	4.08105	3.82249	4.14276	3.94376	3.82747	4.04736	4.12384	3.62106	3.47957	4.30194	3.61261	3.94866	3.52442	3.8914	3.69243
1700067P10Rik	3.43239	3.85187	4.39217	3.98552	3.76992	3.87837	3.37671	3.63501	3.81289	3.31411	3.58277	3.65063	3.34212	3.44724	3.49697	3.469	4.23381	3.75701	4.08079	4.55914	3.66321	3.48125	3.61667	3.42159	3.76184	3.39768	3.52243	3.28634	3.4546	3.47755
Taar1	3.10434	3.29093	3.23978	3.48667	3.28043	3.28497	3.38977	3.5586	3.27524	3.47509	2.83403	3.24493	3.2633	3.49646	3.19507	3.00074	3.15261	3.04531	3.13649	3.25618	3.18375	3.50543	3.18458	3.54492	3.29102	3.49369	3.45741	3.18052	3.30413	3.57586
Gm25098	3.69088	3.93933	3.73033	3.85983	3.95861	3.7917	7.38663	3.71196	3.75022	3.67914	3.47108	3.33181	3.59999	3.54908	3.47938	3.8185	4.00219	3.64411	3.72432	3.49131	3.62221	5.5612	4.77985	6.89595	8.23964	3.47904	3.57628	3.53675	3.54041	3.43094
AV039307	5.61554	6.12439	5.61029	5.85633	5.98299	5.24722	5.35036	5.51964	4.95152	5.62333	5.39828	5.79437	6.10566	6.04881	5.85689	5.58459	6.17057	5.78874	5.73881	6.03315	5.55737	5.75754	5.41313	5.94782	5.01863	5.71082	5.85332	6.00851	5.88703	6.09562
Taar2	3.30852	3.45725	3.69066	3.31383	3.54227	3.40234	3.43278	3.20118	3.44069	3.46643	3.59344	3.60368	3.44403	3.63764	3.53113	3.60357	3.4483	3.34651	3.40216	3.28713	3.19727	3.40039	3.19711	3.31482	3.40357	3.16247	3.4797	3.33946	3.45965	3.48979
Gm25099	4.47633	3.76795	4.00478	4.41514	4.0871	4.16368	4.05595	4.6259	4.14543	4.08636	4.43531	4.20965	4.68393	4.65832	5.06559	4.99403	4.43753	4.58564	4.56367	4.31738	4.47721	6.01248	4.93819	4.19438	4.29364	4.56953	4.0998	4.37835	4.42654	4.51345
Taar3	2.85917	3.45098	3.52232	3.20682	3.24027	3.2686	3.73364	3.37589	3.08251	3.49166	3.35893	3.5872	3.67616	3.64641	3.39167	3.20252	3.21665	3.24784	3.39374	3.33208	3.19964	3.68011	3.19914	3.07574	3.52516	3.31371	3.83156	3.28194	3.6864	3.44045
Zfp930	8.7783	8.81301	9.4707	8.91445	8.73618	8.48394	8.75114	8.00151	7.74933	7.62706	8.19247	8.15888	8.5807	8.60911	8.68633	9.76395	9.53382	9.46819	9.25876	8.91971	8.91922	8.15563	9.33446	9.16179	8.53084	8.33285	8.02136	7.70985	8.07337	7.93833
Taar4	3.287	3.42252	3.45572	3.6424	3.74958	3.62164	3.50901	3.7852	3.61533	3.45739	4.13399	3.51808	4.26383	4.03609	3.54171	3.4231	3.49974	3.36087	3.61113	3.32743	3.65024	3.57789	3.54559	3.51487	3.68253	3.62265	3.57344	3.44412	3.57417	3.45502
Zfp931	8.18302	8.60993	8.75356	9.23512	8.31828	8.57497	8.12309	7.52559	7.91227	8.18774	8.71178	8.11596	8.22432	8.33408	8.27282	9.56123	9.28215	9.54815	9.01779	9.32284	7.97793	7.03321	8.2652	8.4505	8.79435	9.37108	9.09726	9.24031	9.62255	9.35522
Bst1	7.81542	4.81365	4.94852	5.02504	4.95672	5.22803	4.89691	5.68809	5.88903	5.22089	8.02993	6.80906	6.57744	7.04519	6.43385	4.79299	4.9394	5.93436	5.09446	5.16146	5.26236	5.67	4.51646	5.84242	5.38131	6.37188	6.81269	6.48011	6.75886	6.70502
Islr2	3.79646	4.06722	4.3661	4.08756	4.84965	3.30518	3.30197	3.56144	3.69935	3.46357	4.70699	4.52557	4.1125	4.67129	4.0656	4.02035	4.02922	3.6515	3.85602	4.24056	3.53523	3.63308	3.64995	3.57302	3.31456	4.48644	4.58167	4.11721	4.08518	4.68077
Taar5	3.49867	3.60759	3.43978	3.40975	3.62185	3.67504	3.65941	3.55631	3.97649	4.52833	3.4772	3.40016	3.5708	3.56363	3.42839	3.87829	3.62176	3.65947	3.58855	4.00625	3.74747	3.69945	3.5498	3.66634	3.64894	3.19608	3.44193	3.38719	3.35455	3.78638
Zfp932	11.1488	10.6876	10.5553	10.6883	10.2577	8.0853	7.93756	8.23259	7.99819	7.98645	9.21437	8.46082	8.77143	9.12329	9.34315	9.91972	9.91824	9.83573	9.65869	9.48292	8.70591	8.38277	8.76267	9.00731	8.62445	9.49661	9.18584	9.0918	9.58514	9.08982
Bst2	7.94145	7.02493	6.80915	7.59536	7.36244	9.42304	9.26441	9.45599	9.31657	9.12415	7.16681	6.77829	6.86747	6.83094	6.82617	7.68932	8.06205	7.96587	7.76865	7.32782	10.1484	10.6267	10.0891	9.52908	9.91312	7.40629	7.21894	7.27776	7.49497	7.36214
Taar6	4.34861	4.89247	4.30677	4.83858	4.38018	4.33055	4.80451	4.22384	4.33058	4.38868	3.71996	4.05134	4.15633	4.25015	3.5369	4.50841	3.90065	4.33821	4.52299	4.39242	4.90961	4.48841	4.35325	4.76574	4.83362	4.11043	4.30927	4.05416	3.97481	4.35882
Zfp933	8.15959	8.3865	8.24237	8.5136	8.35606	7.87084	7.45038	7.75544	7.48933	7.93007	7.4466	7.10194	7.44957	7.38772	7.28887	8.9649	8.75893	8.81925	8.74396	8.78683	7.81857	7.17681	8.06868	8.04346	7.91229	7.58487	7.49364	7.33935	7.51763	7.56908
Zfp934	8.05166	7.35495	7.98924	7.78673	8.00343	6.5786	6.86772	6.96768	6.9849	6.82178	8.82525	8.3696	9.1293	9.31	9.06428	7.97084	8.0489	8.1329	7.92348	8.00538	6.87484	6.93778	7.21664	7.00953	7.16196	9.53231	8.97094	9.15032	9.48039	9.04248
Zfp935	9.16199	8.6721	8.94093	9.05729	8.68278	7.97191	7.93855	7.83208	8.13515	8.2484	9.12591	9.2766	9.13387	9.2134	9.13538	8.68239	8.46159	8.8546	8.80188	8.74571	8.1917	7.56524	8.27722	8.21645	8.04141	9.08326	8.66071	8.74735	9.14015	8.66349
Taar9	4.02498	3.95783	4.0512	4.18907	3.75786	3.8227	4.11638	3.80004	4.4112	4.05002	3.80876	3.86699	4.01875	3.87806	3.63116	3.74741	3.90526	4.1268	3.98864	3.90868	4.18571	4.196	4.16936	4.14788	4.38809	4.24022	3.97393	3.81565	4.02964	3.84305
Cwh43	3.91532	4.0728	3.98643	3.98753	4.01126	3.74335	3.86146	3.95018	4.0264	4.06485	3.7161	3.905	4.03722	3.91099	3.83394	4.32151	4.10928	4.16393	3.95671	4.00376	3.92217	4.02708	3.90058	4.10228	4.00491	4.01906	4.02206	3.84447	3.78866	4.06721
Zfp936	7.6599	8.58187	8.02915	8.05292	7.93613	7.84576	7.80909	7.90241	8.06119	7.96036	7.69692	7.88238	8.0447	7.99293	7.54201	7.96174	7.93236	7.95355	7.70502	8.01181	8.11735	7.87027	8.03113	8.27492	8.52203	7.99209	7.93221	8.04148	8.04984	7.81882
2300009A05Rik	8.11818	8.38959	8.25315	8.20225	8.48785	8.71162	9.02384	8.83911	8.81325	8.80374	8.3893	8.407	8.44121	8.39874	8.4341	8.8981	8.91708	8.71482	8.93816	8.85408	9	8.52561	8.79361	8.964	8.83464	8.19504	8.05275	8.4678	8.27784	7.94122
Dmrt1	4.29137	4.33796	4.23782	4.32804	4.44461	4.28019	4.27947	4.6146	4.24108	4.3097	3.95451	4.11065	4.56429	4.23865	4.18023	4.66146	4.34827	4.50286	4.49919	4.4324	4.42662	4.3469	4.22525	4.03959	4.27593	4.16645	4.27791	4.04582	4.22529	4.24178
Copb1	11.2251	11.3228	11.2636	11.0306	11.0559	12.5651	12.8209	12.5055	12.6743	12.5111	11.7076	12.0214	11.5252	11.7718	11.3167	10.5983	10.7413	10.814	10.6665	11.0643	12.3032	11.8574	12.3114	12.1484	12.312	11.7352	11.8346	11.9728	11.8713	11.9487
Zfp937	8.0267	7.75394	7.80287	7.67572	7.75514	7.98539	8.2584	7.98087	8.22948	7.93621	9.34538	9.15657	9.57404	9.25921	9.36834	8.60866	8.75206	8.16422	8.57256	8.47405	8.70556	8.10074	8.5421	8.97146	8.35424	9.93377	9.42397	9.6466	9.85855	9.76124
Sbf1	10.3248	10.5942	10.5424	10.482	10.6445	9.64738	9.72066	9.97585	9.82613	9.79312	9.71789	9.97606	10.0136	9.88332	10.2169	10.3922	10.5528	9.85635	10.3377	10.0468	9.56873	10.153	9.55104	9.59588	9.50748	9.51439	9.35474	9.6517	9.52249	9.46521
Zfp72	8.81601	8.85067	8.96902	9.03816	9.04896	8.95545	8.81628	8.71973	8.79707	8.6921	8.68768	8.07257	8.41265	8.45428	8.18091	9.60643	9.69617	9.70768	9.58294	9.44739	8.5769	7.65512	8.7964	9.13048	8.91865	8.6934	8.84977	8.94904	8.97472	8.66203
Dmrt2	7.84534	8.04961	8.33438	8.36674	8.36019	4.3378	4.7039	4.84925	4.58262	4.21712	11.4219	11.95	11.73	11.4318	12.2317	7.96989	7.86764	8.15637	8.3718	8.89127	4.48345	4.38677	4.23817	4.68554	4.38155	12.0962	11.2474	10.5689	11.3656	11.5396
Copb2	11.5306	11.8661	11.8573	11.8092	11.727	12.3678	12.4392	12.2978	12.4466	12.4107	11.3154	11.2619	11.2306	11.2158	11.1817	11.6243	11.6862	11.6747	11.5435	11.6414	12.0322	11.8582	12.0508	12.0203	11.9185	11.6564	11.4789	11.6252	11.6014	11.5695
Zfp938	10.8133	11.1042	10.8178	10.5173	10.8164	9.89492	9.73704	9.31956	9.78871	9.87119	10.1018	9.90817	10.1886	10.0983	10.0596	11.4177	11.3527	11.6946	11.3833	11.7717	10.0264	9.7249	10.0788	10.1129	10.3499	10.2806	10.4967	10.4184	10.4585	10.4344
Sbf2	9.0782	8.77109	8.7932	8.96542	9.10556	10.0806	10.0882	10.1081	9.91141	10.1562	11.1707	11.1517	11.2338	11.2903	11.0982	8.57388	8.85768	9.04494	9.07033	9.05442	9.92103	9.5786	9.79168	10.1151	9.89753	11.1641	11.0353	11.1533	11.0663	10.9135
Dmrt3	4.20331	3.91999	3.73586	4.22931	4.18344	4.37393	4.42375	4.29554	4.17104	4.07313	4.34559	4.34182	4.33961	4.25703	4.25256	4.13805	4.02944	4.34772	4.27257	4.38363	4.58572	4.23518	4.53806	4.28889	4.58206	4.22963	4.19975	4.23861	4.07868	4.04593
Zfp939	7.6128	7.64531	8.11334	8.02402	7.965	7.56931	7.14115	7.53607	7.85055	7.49316	7.62486	7.80962	7.74499	7.75133	8.09666	7.91559	7.88115	8.14137	7.75275	7.80208	7.35742	6.83947	7.65263	7.56139	6.961	7.095	6.94848	7.6484	7.48965	6.99181
Dhodh	5.81359	5.48369	5.82645	5.7578	5.78985	5.48883	5.85486	5.92823	5.87503	5.90351	5.35906	5.69716	5.62031	5.32896	5.42882	5.95489	6.24917	5.87788	6.10743	6.01344	5.74528	5.60244	5.66245	5.77056	5.90036	5.88015	5.75253	6.00116	6.07167	6.00753
Zfp74	7.25213	7.05755	7.60288	7.67563	7.0551	6.86621	6.68705	6.67204	6.72502	6.75058	6.80746	6.50511	6.94684	7.1431	6.85143	7.58057	7.64905	7.73632	7.8547	7.65351	6.45674	6.10569	6.84479	6.58831	6.31853	7.12915	7.17031	6.97663	7.12546	7.15317
Fcgr2b	7.60011	6.66375	6.50365	6.28777	6.72302	9.24205	9.02432	8.7759	9.01962	9.06778	9.09209	8.3043	8.21777	8.58115	8.09936	6.31452	6.18316	6.10088	6.49708	6.50079	9.02147	9.30386	9.14598	9.47165	8.9094	8.06368	8.28448	7.91506	8.25614	7.93851
Zfp640	4.60232	4.70363	4.71634	5.03631	4.6267	4.41409	4.85602	4.20085	4.04231	4.4973	4.31983	3.73853	3.71999	3.71901	4.06209	5.25569	4.81005	5.34788	5.14414	4.70211	4.09584	4.97518	4.63724	5.26119	5.52443	4.05104	4.10118	4.14038	4.0884	3.65369
Zfp641	7.10931	7.66433	7.91961	7.79213	7.92968	4.57042	4.15817	4.56176	4.48003	4.6156	5.45798	5.62295	5.62647	5.85958	5.84854	8.20537	8.02747	8.24469	7.60457	8.0028	4.31449	4.34282	4.53585	4.23012	4.79666	6.02824	5.56942	6.6447	5.98384	5.73426
Zfp78	5.04554	4.9497	5.3453	5.21625	5.57206	5.53653	5.29434	5.77828	5.36024	5.27696	5.75886	5.83601	5.52349	5.69425	5.80514	5.26237	5.54288	5.50153	5.02981	5.36352	5.09549	5.53276	5.20323	4.7788	5.30268	5.96771	5.61162	5.9092	6.03863	5.77424
St8sia1	6.32518	4.31514	4.56203	4.43038	4.36831	4.35851	4.37312	3.97069	4.52205	4.41857	4.2138	4.02053	4.13603	4.04573	4.07243	4.17905	4.57829	4.20999	4.47601	4.18446	4.54053	4.65234	4.20372	4.3161	4.43523	4.25728	4.04211	4.06174	4.2918	4.32707
Mill1	3.92407	4.23946	3.8871	4.32926	4.62007	3.94872	4.26058	3.6107	4.25765	4.21822	4.28141	4.17327	4.71305	4.44096	4.40021	4.50578	4.18108	4.08823	5.00568	4.35831	4.06359	4.20873	4.3055	4.50328	4.45106	4.8681	4.02402	3.78546	4.19934	4.66858
St8sia2	3.70623	4.03279	3.61809	3.8412	3.88482	4.05791	4.20534	3.90636	4.09049	4.07822	3.88351	4.17498	4.14138	4.18278	4.20781	4.03572	3.79732	3.82677	4.2539	3.99544	3.81065	4.06212	4.0764	3.92365	3.98542	4.05321	4.00419	3.93077	4.21692	4.21011
Gm22300	4.73187	4.08982	4.35937	4.85992	4.38152	4.61876	4.11238	4.40367	4.53584	5.27657	4.61681	4.6359	4.81906	4.75373	4.95798	5.15729	4.79687	4.8556	4.56376	4.39006	4.77801	4.86171	4.79412	4.81988	5.08062	5.00464	4.74086	4.84654	4.77466	4.42581
Mill2	5.64662	5.4614	5.80955	5.36541	5.53029	4.97257	5.28815	4.89695	5.19163	4.93861	7.13614	7.19986	7.23804	7.42657	7.29776	5.60481	5.77147	5.81323	6.10018	6.15233	5.0475	5.06048	5.13115	4.80878	5.26519	6.86778	6.60934	6.96444	6.71338	6.56125
Zfp644	11.404	11.6817	11.8548	11.5836	11.6379	10.6294	10.8146	10.7313	10.7425	10.7954	11.1582	11.1613	10.9772	11.0125	10.9286	11.7216	11.7842	11.4569	11.565	11.6389	10.367	9.52946	10.6372	10.403	10.3372	10.7196	10.6748	10.9688	10.8227	10.8255
St8sia3	3.73362	3.99869	3.80425	3.69598	3.51625	4.28258	4.52707	4.32357	4.60437	4.4607	3.58793	3.47352	3.54557	3.70692	3.3944	3.82136	3.77161	3.68994	3.7954	3.80197	4.20437	4.10452	4.19596	4.16225	4.04654	3.63338	3.63022	3.58426	3.59524	3.54531
Gm22301	4.92701	5.30481	5.12171	5.04247	5.1028	4.81584	5.25585	4.88281	5.23715	4.92371	4.77445	4.74002	4.82706	4.95868	4.96754	4.83283	5.19563	4.9813	5.16828	5.38204	4.80424	5.23202	4.90231	4.80468	4.85224	4.9143	4.79154	4.70361	4.8778	4.84497
Gm23622	4.82454	5.99157	5.34296	5.78255	4.9253	5.12398	5.59939	5.50499	5.43461	5.34007	5.07225	4.51881	5.36427	5.30609	5.15823	5.25493	4.70143	5.55041	5.50148	5.43039	5.23936	5.22578	5.53154	5.21279	4.75167	5.69446	4.93261	5.15802	5.05647	4.91882
St8sia4	9.09352	7.23683	7.4806	7.22319	6.96405	5.07315	4.97584	5.10923	5.07355	5.02704	8.87665	8.73843	9.00916	8.7438	9.11748	7.09941	7.39452	7.2213	7.06557	7.63169	5.42431	5.1716	5.03427	5.46536	5.42035	8.40086	8.40885	8.74884	8.55951	8.60703
Gm22302	5.39536	6.18709	5.64119	5.57849	5.91186	6.29856	6.32408	6.41209	6.2043	6.11922	5.20925	5.0325	5.52288	5.5883	5.20425	5.71896	6.21194	5.51993	5.98653	5.72414	6.07805	6.43821	6.24067	5.95668	6.41925	5.72958	5.45398	5.47173	5.65572	5.59211
Gm23623	3.87728	3.82807	3.79875	3.72667	3.92734	3.39161	3.87542	3.76862	3.82121	3.70238	3.61099	3.5443	3.76648	3.85001	3.53185	4.1669	3.8191	4.12599	3.86029	3.92576	3.66429	4.4035	3.49417	3.60365	3.66009	3.37762	3.65518	3.29322	3.50087	3.64673
Zfp646	8.42141	8.52781	8.70634	8.38228	8.44742	8.57016	8.64427	8.82902	8.69118	8.92847	8.69897	8.80905	8.89147	8.74028	8.88322	7.8135	7.84312	7.77869	7.88564	7.75657	8.44013	8.17113	8.62181	8.7358	8.07749	8.18779	8.20138	8.3828	8.06028	8.08264
St8sia5	10.224	10.6053	10.7705	10.8392	10.9127	4.29324	4.22296	4.59676	4.72474	4.46915	4.13779	4.20527	4.17548	4.19491	4.15028	12.1545	12.208	12.1534	12.199	11.8555	4.25093	4.13982	4.35959	4.42643	4.24468	4.22144	4.21236	4.06788	4.27813	4.12504
Gm22303	6.99928	6.69736	7.09588	7.44101	6.77491	7.13203	7.47169	7.64277	7.20806	7.52637	6.9941	6.90891	6.65635	6.7761	7.28382	7.20779	7.54262	7.39363	7.31075	7.15996	7.12614	7.03723	7.25659	7.40863	7.28572	6.74498	6.2405	6.96844	7.1401	6.57686
AA386476	5.36784	5.34049	5.46418	5.00547	5.36875	5.03385	5.39385	5.31767	5.13868	5.29521	5.09495	5.06892	4.9168	5.07916	5.14098	5.63928	4.70081	5.13489	5.17774	5.23447	5.01033	4.90797	5.1006	4.93383	5.05234	4.90649	4.7611	5.0163	5.02659	5.41194
Zfp647	4.47158	4.41332	4.2394	4.44073	4.85328	4.55716	4.26893	4.20958	4.71487	4.46267	4.84138	4.83248	4.62342	4.68514	4.81069	4.56129	4.53913	4.60005	4.36605	4.79968	4.35159	4.46355	4.42793	4.33569	4.12355	4.75029	4.64783	4.8041	4.51722	4.58683
St8sia6	6.98614	5.81885	5.9429	5.23304	5.55232	4.19606	4.60124	4.32347	4.33676	4.53102	6.42723	6.42615	6.08743	5.93517	5.79384	5.78579	5.43853	5.62792	5.41279	5.46796	4.52028	4.54974	4.18285	4.321	4.25711	5.62167	5.71331	6.39198	6.00662	5.79668
Gm22304	3.9872	4.77826	4.49272	4.48446	4.06086	3.78861	4.57936	4.73893	4.57643	4.61107	4.21873	4.23616	4.18214	4.13453	4.02125	4.48712	4.73664	4.21561	4.17969	4.32605	4.22331	4.70636	4.22126	4.49758	4.33881	3.95055	3.76926	3.88408	3.93141	3.98228
Gm23625	3.42955	3.71619	3.49486	3.71506	3.57962	3.8276	3.58008	3.50489	4.17874	4.09312	3.40262	3.59615	3.25198	3.44601	3.12913	3.5217	3.61195	3.58244	3.857	3.51874	3.70825	3.63927	3.62486	3.55428	3.86788	3.27344	3.39842	3.39692	3.49163	3.29874
Zfp648	3.9787	4.33066	4.40557	4.19686	4.2561	4.23623	4.13708	4.17556	3.95177	3.98841	3.99799	4.07999	3.76169	4.09129	4.03909	4.06609	4.71486	4.26154	4.15205	4.25895	4.23719	4.35661	4.23328	4.28803	4.36587	4.08414	3.99429	4.20706	4.023	4.01001
Gm22305	5.282	4.96446	4.90183	4.98681	4.72855	5.29939	4.91274	5.98317	5.14224	5.87336	5.97924	6.10731	6.00816	5.92155	6.50122	5.36849	5.67856	5.44142	5.20367	5.14117	5.27783	5.55967	5.47654	5.43233	5.52458	6.04124	5.38959	5.47101	6.04311	5.59461
Gm23626	2.59021	2.79624	2.992	2.89894	2.97085	2.86085	3.22845	2.83918	2.86254	2.90283	2.91326	2.71952	2.90641	2.8006	2.94132	3.01511	2.81269	2.82689	2.96957	2.7961	2.81329	2.75007	2.99543	2.71325	2.9138	2.93399	2.90362	2.74424	3.15044	2.89191
Fam101a	5.47439	5.60458	5.74264	5.49425	5.39937	5.70189	6.03095	5.91309	5.93679	5.60598	5.49127	5.4481	5.87163	5.82011	5.35181	5.48038	5.57418	5.47608	5.49795	5.43858	5.66608	6.01105	5.58007	5.58807	5.82319	6.0521	5.71608	5.31055	5.55387	5.94986
Gm24948	4.40234	4.84778	4.89399	4.53419	4.57591	4.48771	4.79872	4.88752	4.71008	4.60322	4.15673	4.36669	4.30555	4.18517	4.33084	4.45649	4.39421	4.46573	4.36122	4.7083	4.61576	4.16564	4.43344	4.33084	4.32781	4.39269	4.42245	4.21905	4.46695	4.09495
D5Ertd577e	3.85374	3.78195	3.90756	3.69508	4.29775	4.19011	5.19669	4.39971	4.43822	4.04325	3.85162	4.11605	3.6416	3.70528	3.94964	3.79358	3.90411	4.19733	4.18445	4.4917	4.14069	4.68626	4.14039	4.73249	5.63115	3.68642	3.67085	3.86743	3.65675	3.79001
Gm23628	5.39027	5.68763	6.19973	6.08097	6.02602	6.61718	5.86384	5.80207	6.46352	6.40655	5.81378	5.28385	5.51995	5.41453	5.07786	6.42002	6.0716	6.35893	6.571	6.56749	5.92408	5.04085	5.99108	6.02223	5.99856	5.37724	5.60856	5.43541	5.44992	4.85292
Fam101b	8.90701	8.56707	8.49844	8.58389	9.04581	5.60645	4.89855	5.58705	5.66936	5.45463	13.1684	13.4974	12.903	13.1832	13.9378	9.70874	10.1513	9.66164	9.73795	10.0873	5.73672	5.71833	5.65328	5.57122	5.52842	13.2177	13.0462	13.2117	13.1945	13.1981
Gm24949	5.33879	6.28036	6.74304	5.77982	6.2506	5.96791	6.39114	6.37513	6.50263	6.57639	5.39672	5.36764	5.57776	5.7494	5.51649	5.53131	5.85951	5.71366	5.59026	5.92449	6.04816	6.86081	5.9735	5.99707	5.97094	5.18404	5.63285	5.52289	5.09023	5.63249
Rhag	4.04726	4.28518	4.45035	4.25347	4.53521	4.07681	4.25543	3.97718	4.61887	4.0526	4.02718	4.04325	3.8343	4.24675	4.10836	4.52684	4.11856	3.92843	4.04105	4.28616	4.21729	4.08149	4.17085	4.6034	4.3504	4.11324	3.94776	4.11606	3.83994	4.19485
Gm23629	3.35673	3.1533	3.2196	3.17041	3.24536	4.76276	4.50522	4.03144	3.99568	4.98238	3.46167	4.40909	3.96237	3.80198	3.85899	3.19325	3.03402	3.88022	3.00498	3.25966	4.1424	3.45111	4.70826	4.21406	4.82592	4.08422	3.36706	3.57206	2.96217	3.67632
Gm23330	2.65015	2.50464	2.97297	2.95978	2.69052	2.89806	3.18399	3.14775	2.65895	2.89124	2.80986	2.65338	2.78705	3.00157	2.5978	2.70716	2.98161	3.1245	2.99946	2.77181	2.75359	3.17189	3.36524	2.61108	2.90714	2.74472	3.14234	2.73574	2.8149	2.82842
Zfp352	3.30906	3.48547	3.66796	3.43272	3.42836	3.11533	3.28929	3.1525	3.14709	3.3904	3.16799	3.17192	3.18698	3.04585	3.10309	3.13764	3.16803	3.0155	3.22563	3.2028	3.47821	3.35138	3.26448	3.32842	3.2577	3.0397	3.11429	3.13563	2.94927	3.22039
Gm25973	3.48799	3.74547	3.44982	3.53939	3.55321	3.49709	3.19725	3.21328	3.34997	3.43506	3.06185	3.59646	3.11062	3.59004	3.52893	3.75251	3.64734	3.6051	3.65118	3.56424	3.40462	3.45636	3.34722	3.32129	3.50494	3.30706	3.24304	3.27664	3.38253	3.53929
Tkfc	6.476	6.76638	6.7815	6.70873	6.71956	14.6451	14.3229	14.5658	14.3009	14.3738	8.3387	8.23505	8.15721	8.42802	8.24474	6.75635	6.836	6.63816	6.44433	6.65415	14.0206	13.9957	14.1221	14.0245	14.1868	8.07824	7.95664	8.25299	8.30919	8.1887
Gm24655	9.93196	10.6157	10.115	9.88257	10.3144	5.09062	4.90653	5.7403	5.57754	5.48859	5.70395	5.44009	5.72844	5.41966	6.05502	10.1929	10.1082	9.86656	9.8	10.0371	5.41143	5.10845	5.83671	5.59893	5.288	6.19385	5.56088	5.18192	5.81042	5.11853
Mir24-2	4.0336	4.83398	4.79104	4.35954	4.56137	4.56107	5.02033	4.43629	5.10434	4.71326	4.65876	5.05976	4.9303	4.60215	4.4579	3.95267	4.45426	4.56525	4.42554	4.4657	4.62052	5.16957	4.53242	4.59128	4.21929	4.62405	5.02714	4.2487	4.47189	4.70543
Ubl3	11.9486	12.3563	12.4102	12.2696	12.1684	10.5142	10.6739	10.3064	10.4803	10.709	10.8754	11.4407	10.8936	10.9768	11.3137	12.1608	12.1729	11.9778	11.9761	12.1795	10.5678	10.4569	10.5376	10.6385	10.2781	10.6851	10.5013	10.7785	10.7483	10.7848
Zfp358	11.4931	12.0732	11.8779	12.0045	11.8705	10.0447	9.54511	10.1298	10.0344	9.70621	10.1975	9.86121	10.145	9.75613	10.1585	11.9428	12.1871	11.7553	12.0344	11.4272	9.57931	10.4302	10.1501	9.83343	10.3518	10.6515	9.84182	10.1941	9.84179	9.62767
Ubl5	11.9476	11.5065	11.8019	11.8196	12.3117	11.6327	11.7461	11.7076	11.525	11.7942	11.4345	11.7402	11.5726	11.5555	11.7424	12.0333	12.2955	12.1607	12.5457	11.9294	11.7186	11.7563	11.4755	11.5433	11.8008	12.0679	11.9846	11.9713	12.0716	12.0544
BC106179	4.64562	4.10166	4.04209	4.33129	3.9471	4.59217	4.20705	4.11646	4.21474	4.24747	4.29084	4.0081	4.12013	4.16204	4.10367	4.3639	4.23603	4.04483	4.01033	4.30045	4.50224	4.89351	4.52768	4.27191	4.4719	4.02114	4.13276	3.9283	3.91552	3.88081
Ubl7	13.4714	13.8368	13.6806	13.7291	13.6923	12.5261	12.5303	12.6021	12.4242	12.7131	12.3998	12.0422	11.9925	12.1576	11.8941	13.9052	14.0251	13.8293	13.7162	13.7359	12.4612	12.3494	12.3901	12.6561	12.4439	12.5054	12.4752	12.5876	12.4783	12.167
Ccdc40	4.35303	4.23641	4.41151	4.64726	4.35925	4.4236	4.46603	4.36117	4.24453	4.34353	3.96511	4.1619	4.34582	4.02841	4.11139	4.57854	4.23004	4.26905	4.28873	4.32538	4.24964	4.42474	4.50282	3.91768	4.16685	4.26085	4.21051	4.55948	4.21688	4.11201
Gm25681	4.45785	4.27971	4.24234	4.41646	4.36218	4.54312	4.52241	4.70587	4.40214	4.18999	4.03453	4.24044	4.59638	4.49533	4.1911	4.27052	4.29408	4.45371	4.26124	3.99692	4.47447	4.43207	4.58255	4.52616	4.32064	3.8765	4.17029	3.81814	4.15941	3.94843
Fam206a	8.96088	8.04237	8.321	8.48167	8.61596	9.16904	8.8963	8.52954	9.05825	9.12492	10.2791	10.086	9.77771	10.0313	9.47761	8.34823	8.64972	8.25878	8.56827	8.46367	8.75832	7.63158	8.79451	9.09317	8.78624	10.3671	10.3871	10.5671	10.7217	10.3089
Gm23040	4.2041	4.709	4.38908	4.67022	4.41262	4.29007	4.65671	4.22897	4.60868	4.57059	3.90047	4.00513	4.12348	4.13228	4.03558	4.06414	4.18529	4.09196	4.05407	3.98867	4.06427	4.20469	4.17671	4.01958	4.93904	3.96427	4.33296	3.92845	3.96144	4.06985
Gm25682	3.61713	3.62516	3.68713	3.61114	3.51387	3.65813	3.90391	3.93953	3.81817	3.64314	3.67591	3.1949	3.99771	3.79097	3.84053	3.49537	3.6998	3.79535	3.79077	3.46938	3.60901	4.55617	3.97084	3.67461	4.00997	4.10968	3.70943	3.64064	3.6126	3.8042
Ccdc42	3.68782	4.04604	3.8665	3.91991	4.0056	3.71825	3.92281	4.23452	4.23915	3.93245	3.64283	3.58794	3.8243	3.68318	3.57457	3.86592	3.82219	3.77064	4.00218	4.11166	4.01682	4.1017	3.8259	4.06455	3.78568	3.61716	3.59274	3.58921	3.55922	3.60301
Gm23041	3.61503	3.62393	3.6987	3.77609	3.76561	4.0067	3.81896	4.0068	3.95067	3.8898	3.66864	3.66868	3.65953	4.01677	3.54524	4.48601	3.95768	3.95085	4.08568	3.83742	4.68539	3.89716	3.78613	3.81142	3.92727	3.78897	3.93537	3.52121	3.64359	3.7186
Gm25683	6.60501	5.49771	6.02932	6.5307	6.30661	7.61664	7.69854	8.26246	7.34756	7.74742	6.34125	6.51253	6.82742	6.87772	7.46429	6.45888	6.25458	6.94064	6.65844	6.01756	7.52559	10.3618	7.72355	7.16605	7.06932	7.23804	6.13077	6.37542	6.84535	6.35157
Ccdc43	10.4221	10.9503	10.9813	10.8389	11.042	7.83667	8.02444	7.39347	7.7668	7.60588	7.68267	7.92649	7.6246	7.63023	7.87938	11.3861	11.3059	11.1075	11.4062	11.3454	7.75046	7.94193	8.0443	7.5465	7.78855	7.52796	7.50382	7.83207	7.93108	7.76683
Gm23042	4.1296	3.98129	4.14264	4.31942	3.8616	4.24967	4.37218	4.0591	4.35108	4.32304	5.00986	4.91804	4.38512	4.3555	4.84183	4.33114	4.64164	4.30152	4.10149	4.10007	4.50317	3.7663	4.66124	4.15037	4.43284	5.05047	4.80789	4.72319	4.62259	4.41626
Gm25684	4.88837	5.69712	5.69832	5.13854	5.75276	5.06049	5.67901	5.40634	5.73703	5.2588	4.78895	4.46607	5.05361	4.94867	4.99851	6.07913	5.79736	5.6381	5.42938	5.25994	5.35654	5.8533	5.22621	5.21411	5.37734	4.73612	5.05707	4.89241	4.96384	5.22552
A430090L17Rik	4.62917	4.77054	4.43048	4.7022	4.76352	4.50641	4.67043	4.65838	4.95081	4.37031	4.13282	4.30909	4.53637	4.36615	4.34661	4.77769	4.59551	4.77039	4.64259	4.62608	4.65799	4.68817	4.56524	4.81685	4.89927	4.39184	4.51737	4.1296	4.26334	4.45839
Gareml	4.01428	4.11177	4.18403	4.01957	3.83807	3.7653	3.54878	3.91329	3.81473	3.54551	3.73826	4.06495	3.98701	3.99117	3.81288	4.42344	4.03314	4.2487	4.35519	3.96165	3.69819	3.7884	3.7885	3.87667	3.58774	3.74922	3.72588	3.86342	3.71402	3.80725
Grxcr1	3.96893	3.89747	3.5259	4.0067	3.94937	3.99157	4.19332	4.03972	4.23047	3.7395	3.80071	3.71438	4.11361	3.69389	3.7014	3.98965	3.86106	3.69893	3.98356	4.12631	4.21068	4.25188	3.89503	4.14238	3.94681	3.84517	3.9574	3.98601	3.77447	3.90619
3110082I17Rik	8.38577	8.94187	8.91513	8.53806	8.6462	7.03275	6.78066	7.18814	6.72818	7.22684	7.11302	6.87997	7.28839	7.37426	6.95289	8.61762	8.85557	8.88821	8.49191	8.81154	7.64337	7.46021	7.84196	7.59859	7.45957	7.44296	6.93605	7.39961	7.28402	7.00327
Grxcr2	3.65872	4.07765	3.86704	3.75156	3.83657	3.70197	3.69472	3.58887	3.57762	3.78665	3.38215	3.56423	3.74103	3.74095	3.55814	3.91184	4.13319	3.85408	3.7866	3.81215	4.06657	3.83149	3.75119	3.83843	3.69799	3.63264	3.7741	3.70557	3.50106	3.86909
Ccdc47	10.1178	10.7156	10.7025	10.6337	10.4098	9.95812	9.98035	9.59398	9.75237	9.59013	8.95684	9.53924	9.10092	8.87867	9.46801	10.2973	10.4378	10.3851	10.0841	10.5758	9.48888	9.46456	9.70435	9.565	9.60721	8.93856	8.80224	8.91287	9.24675	9.03995
Wscd1	4.70697	5.0473	4.82442	4.79253	5.22641	4.54932	4.18778	4.16072	4.24461	4.54734	4.94257	4.43803	4.42731	4.88377	4.21214	5.21323	4.91325	4.90922	5.05465	4.992	4.41912	4.43864	4.28339	4.29309	4.49879	4.74895	5.0473	4.92927	4.71764	5.17179
Man2b1	10.2162	9.27936	9.41556	9.1734	9.20337	12.2605	12.1754	12.1795	12.3259	12.2617	11.9583	11.5957	11.6319	12.0465	11.6265	8.66966	8.89026	9.03661	9.1662	9.25661	12.2625	12.1685	12.3613	12.4468	12.4308	11.9065	12.0096	11.7634	11.9002	11.9658
Wscd2	4.44092	4.5931	4.56685	4.5629	4.58283	4.31406	4.37936	4.62208	4.77751	4.81334	5.74495	4.95058	5.99225	5.84861	5.25569	4.69423	4.6285	4.83454	4.81458	4.81565	4.48161	4.6871	4.70724	4.68384	4.50433	6.77763	6.52385	6.6441	6.82734	6.71053
Man2b2	8.43574	7.56405	7.33146	7.43787	7.89752	11.0548	11.1469	10.9919	11.0258	11.1849	10.3063	10.2978	10.3646	10.6061	10.5055	7.367	7.75901	7.64657	7.51796	7.75722	11.2694	10.5296	11.0094	10.965	10.9778	10.7813	10.8922	10.4324	10.9766	10.8639
Rprl1	4.4941	4.162	4.30927	4.48135	4.21307	4.99874	4.71199	5.39303	4.71148	4.49868	4.53413	3.99117	4.52822	4.61514	4.60759	4.44895	4.29647	4.19198	4.13505	4.14541	4.53174	6.3273	5.15391	4.74878	4.55167	4.58701	4.36017	4.11011	4.50157	4.48127
Rprl2	7.4098	6.95719	7.02625	7.18363	7.19852	7.64057	7.97648	8.26639	7.55504	7.4922	7.37684	7.12744	7.35153	7.51315	7.78359	7.4139	6.96741	7.07305	7.2588	6.94885	7.7087	10.4162	7.76991	7.34088	7.60859	7.88644	7.12144	6.97443	7.33279	7.23697
Rprl3	7.34696	6.38593	6.14579	7.01671	6.70996	7.66303	7.40279	8.24962	7.39883	7.15356	7.18649	7.42155	7.2036	7.25441	7.72243	6.92205	6.49662	6.63434	6.5839	6.62514	7.41063	10.2447	7.77008	7.27426	7.14281	7.94598	6.94756	6.95591	7.35555	6.62447
Stac	4.38004	4.27228	4.53328	4.59768	4.81553	4.08096	4.12978	4.23746	4.30336	3.99774	5.50732	5.51465	5.19881	5.353	5.49973	4.35575	4.91406	4.72035	4.59787	4.60502	4.18828	4.05347	4.07059	4.043	3.98364	5.50768	6.02008	5.92439	5.87133	5.88728
Mir692-1	7.96539	6.28209	6.37152	7.65372	6.63957	9.40811	9.16383	9.9359	9.04012	9.43238	9.32875	8.80509	9.32747	9.38096	9.87013	7.13283	7.28971	7.25432	6.76011	7.36461	9.279	10.6325	10.1789	9.44074	10.0546	10.812	8.64213	8.8427	9.69405	8.52622
5830417I10Rik	9.95497	9.9424	9.94087	9.8775	10.1259	9.04234	8.89775	9.3523	9.00989	8.84991	9.18838	9.43353	9.45741	8.89823	9.15415	9.72334	9.60183	9.62654	9.76506	9.56106	9.2653	9.49574	9.22085	9.0532	9.20686	9.13084	8.95259	9.17607	9.25829	9.01541
Mir692-3	13.8356	13.3961	13.2991	13.4146	13.9221	16.1581	16.0589	16.1983	16.1735	16.335	15.8725	15.7807	15.2786	15.4049	15.6344	12.5079	12.5709	12.4671	12.3439	12.5299	16.4798	16.1528	16.6585	16.6702	16.6475	16.1181	15.4685	15.9373	15.8974	15.6184
Sprr2j-ps	3.05702	3.97713	3.73271	3.14299	2.88811	4.13368	4.47359	3.33905	3.56417	3.88498	3.13004	3.08941	3.44549	3.2032	3.59443	3.04982	3.25778	3.17103	3.05156	3.16723	3.77678	4.41504	4.27953	3.68033	4.23965	3.15314	3.19435	3.21956	3.1424	3.61309
Rec8	4.23093	4.59376	4.66518	4.39405	4.62589	5.07914	4.97508	4.97297	4.84833	4.99966	4.18522	3.99533	4.39114	4.15695	4.21893	4.1135	4.35297	4.39447	4.29065	4.10415	5.43933	5.62427	5.45747	5.25446	5.30415	4.12617	4.50052	4.2892	4.20383	4.33336
Stam	9.46878	9.56227	9.84534	9.56888	9.69071	9.16493	9.26044	8.91848	9.26146	9.41074	10.0384	9.93527	9.85413	9.8874	9.97086	9.31284	9.44116	9.17362	9.20948	9.15737	9.52147	8.79064	9.46772	9.3443	9.19099	9.61682	9.49975	9.47168	9.39944	9.44709
Pcyox1l	5.43974	5.39837	5.19523	5.07543	5.53433	5.22862	4.97527	4.85524	5.12698	5.02386	5.94356	5.69092	5.44611	5.322	5.54588	4.98852	5.45246	5.3301	5.63078	5.29388	5.79181	4.98559	5.38339	5.86461	5.67786	6.29369	6.76301	6.39098	6.76848	6.48986
Star	4.48594	4.52785	4.61733	4.7606	4.92707	5.00323	5.01138	5.45826	5.29387	5.12782	5.30313	5.11615	5.19124	5.08129	4.76282	4.33082	4.42293	4.47652	4.65101	4.95575	4.71827	4.76534	4.77636	4.81733	4.84544	4.66146	4.86299	5.10132	5.06685	5.11779
Aprt	7.34029	7.36289	7.44275	7.42273	7.70158	8.33445	8.53834	8.51661	8.26802	8.46291	6.85087	6.97704	6.93535	6.74554	6.88652	6.79459	7.28684	6.84092	7.39618	6.76486	7.94472	7.82978	7.94636	7.94863	7.87451	6.34842	6.24214	6.41681	6.45249	6.48461
A930018P22Rik	4.38287	4.88445	4.71393	4.29587	4.70011	4.65912	5.3573	5.1898	5.78658	4.75288	4.78053	5.29679	5.62049	4.94463	5.1438	4.86043	5.30842	4.89999	4.06488	4.85191	5.13201	5.26569	4.58172	5.08178	5.28887	4.97057	4.83031	5.08729	4.76802	4.62911
Rpl19-ps1	15.462	14.885	14.9462	14.9969	15.2072	15.2801	15.441	15.457	15.2185	15.2281	15.2064	15.4266	15.1816	15.3147	15.4031	14.9655	15.011	14.7783	15.0954	14.8905	15.4492	15.7238	15.5463	15.361	15.2783	15.3881	14.912	15.0682	15.1082	14.9769
Mapkbp1	7.73145	8.19835	8.04269	8.00169	8.11771	6.52751	7.08457	6.8094	6.7759	6.81769	9.92226	11.2621	10.2919	9.62327	10.9655	7.69362	8.04076	7.68815	7.71498	8.04311	6.7435	6.62737	6.90156	6.92903	6.42983	8.82572	8.51791	8.44467	8.36456	8.47405
Rpl19-ps4	13.868	12.8963	13.0002	13.308	13.4817	13.8986	14.0825	14.2021	13.7264	13.6852	12.9919	13.7107	13.2264	13.273	13.572	13.3087	13.1957	12.9165	13.4128	13.1587	14.0285	14.4558	14.0033	13.8661	13.735	13.6411	12.4945	12.9877	13.1418	12.796
Ctps2	9.51158	9.04459	8.94067	8.64626	8.63395	8.85958	9.16558	8.68677	8.91796	8.83416	10.8002	10.6	10.5582	10.562	10.2669	7.4692	7.46327	8.17221	7.87135	8.18098	8.58495	7.98668	8.37992	8.55235	8.38158	11.0522	11.371	11.1065	10.9145	10.9631
Zfp940	5.75111	6.38487	6.31345	6.35177	5.91734	5.74039	5.12886	5.34671	5.54192	5.24	4.95482	4.86823	4.80309	4.88853	4.93674	5.98774	6.53936	5.93608	6.13199	6.26205	5.27989	5.0102	5.1882	5.44015	5.20448	4.91579	4.72738	4.77678	5.14298	4.8676
Zfp941	3.24938	3.61804	3.65575	3.51376	3.21365	4.11758	4.15538	3.82363	4.03021	3.88154	3.27542	3.54176	3.337	3.33802	3.40861	3.47133	3.26012	3.49632	3.63815	3.46062	4.24381	3.92389	4.02957	5.09508	4.35905	3.39843	3.37676	3.35775	3.43998	3.24407
Zfp942	8.79331	8.46352	8.54186	8.43714	8.36784	9.08248	8.9658	8.9775	9.02152	9.2103	8.47172	8.58975	8.45443	8.38347	8.75769	9.22198	8.98974	8.91505	8.82445	8.83026	8.88277	8.21285	9.06069	9.13212	8.93255	8.47534	8.22705	8.60206	8.60249	8.33576
Zfp943	10.3727	10.5426	10.6184	10.6606	10.2512	9.01354	9.07363	9.07126	9.09523	8.97392	9.28612	9.29886	9.23982	9.14286	9.24704	10.6319	10.8105	10.4771	10.637	10.7622	9.14686	8.29735	9.02489	9.21836	9.28742	9.11509	9.26186	8.81383	9.03411	8.87769
Snca	5.81484	7.02665	7.33053	6.85922	6.883	7.20218	7.71232	7.71678	8.49942	7.67945	8.27989	8.19241	7.22687	8.19282	7.29636	6.46007	6.20606	6.25454	6.40498	6.19602	8.53155	7.90269	8.39372	8.11614	7.64788	7.32289	7.06273	6.85697	7.18614	7.07662
Arl14epl	4.40695	4.8328	5.16454	4.89749	4.63669	5.10809	5.0764	5.14096	5.16897	5.11794	4.53773	4.42867	4.84805	4.84391	4.63677	4.7959	4.70181	5.12045	4.54866	5.20424	4.79432	5.25139	5.23303	4.88058	5.02119	4.82744	4.70557	4.56956	4.81895	4.80466
Zfp944	9.68068	9.32105	9.67075	9.26017	9.51297	9.5648	9.55456	9.51076	9.13983	8.91921	9.21248	9.04815	9.22203	9.06647	8.98553	9.80882	9.95668	9.91713	9.76547	9.99926	9.58401	9.53264	9.85565	9.70763	9.45736	9.36541	9.17574	9.30524	9.37609	9.23486
Gm23922	3.32422	3.51648	3.23832	3.11019	3.20148	3.79572	7.07346	3.73917	3.39738	3.67732	3.09867	3.29087	3.30093	3.33238	3.17278	3.37772	3.50646	3.15161	3.27481	3.17526	3.52413	5.06636	4.00109	6.67075	8.6549	3.17231	3.19015	3.20529	3.16492	3.10384
Sncb	4.82893	4.70983	4.40589	4.76609	4.4325	4.64899	4.83985	4.62335	4.45902	4.3813	4.30532	4.20656	4.14044	4.03271	4.5478	5.18647	4.52805	4.62882	4.73588	4.43736	4.75654	4.33994	4.32183	4.70069	4.62371	4.54549	4.42343	4.24146	4.45995	3.9791
4930572O03Rik	4.43113	4.97163	4.38008	4.63238	4.48238	4.68307	5.5314	4.67999	4.79667	4.84695	4.3572	4.40213	4.71555	4.5475	4.15501	4.49994	4.67399	4.44481	4.77427	4.44313	4.60821	5.08481	4.62539	5.71382	5.76301	4.28087	4.61635	4.34162	4.3026	4.69326
Zfp945	8.2873	8.56131	8.35211	8.52818	8.18966	8.35928	7.94861	8.10962	8.18349	8.1723	8.66421	8.64647	8.85142	8.83225	8.59703	8.4434	8.36254	8.40899	8.25606	8.46847	8.71897	8.03339	8.35367	8.5685	8.56839	8.71244	8.6903	8.6223	8.69	8.58457
Lyplal1	6.93102	6.86087	6.81584	7.03789	6.93507	10.207	10.1942	10.1026	10.2836	10.2173	11.2849	11.6347	11.105	11.4348	11.2385	6.87611	7.21501	7.70622	7.41916	7.57776	10.1815	9.85429	9.9863	10.0483	10.596	10.7419	10.7644	10.9945	11.1586	10.816
Zfp946	8.36209	8.25204	8.23571	8.52134	8.56734	10.012	9.53029	9.45844	9.86233	10.0145	8.19308	8.00775	8.2413	8.01594	7.91482	9.38299	8.96594	9.14617	8.86109	9.21035	9.93379	9.30938	9.89988	9.8779	9.86862	8.55393	8.25747	8.48811	8.63608	8.28253
Gm22603	3.20884	3.43387	3.19943	3.16998	3.33182	3.14743	3.01285	3.1797	2.85223	3.08274	2.99556	3.14378	3.14383	3.07486	3.00009	3.0132	3.07763	3.18371	3.09558	3.15366	2.96043	3.60214	3.03148	2.90106	2.98605	3.07102	3.15187	3.07518	3.07618	3.26514
Gon4l	9.39594	9.64011	9.82833	9.67566	9.62595	8.83609	8.82892	9.04121	8.95151	8.72693	8.97823	9.35515	9.19522	9.025	9.33048	9.23555	9.38397	9.17361	9.06536	9.40054	8.85775	8.55624	8.79289	8.60999	8.50698	8.87513	8.83597	8.9788	8.93183	8.88589
Zfp81	7.45407	7.6096	7.90713	7.63733	7.75252	6.56744	6.25061	6.40619	6.56145	5.85723	7.19347	6.93513	6.93738	7.00797	7.23382	7.43571	7.62573	7.02392	7.41744	7.83902	7.18592	6.0198	6.83217	7.46145	6.80597	7.08788	6.85534	6.96511	7.25145	7.08394
Zfp947	4.49907	4.32475	4.37238	4.77877	4.92226	5.0704	4.25131	4.3686	4.51685	4.34547	4.67152	4.64452	4.77995	5.06704	4.88057	4.81374	4.58317	4.87243	4.70234	5.06495	5.00959	4.88524	4.33554	5.08628	4.65347	4.94605	4.86744	4.92914	5.08558	4.85656
Gm23925	8.01445	7.17781	7.42569	7.7957	7.7661	9.68411	10.0423	10.678	9.78709	9.56922	8.31365	8.56564	8.87342	8.70659	8.90607	7.69234	7.27134	7.97384	7.53957	7.74966	9.26778	12.3411	9.70139	9.08329	9.19952	8.22142	7.95425	8.21736	8.24594	8.35483
Zfp82	4.90923	5.16452	5.40777	5.07499	5.0606	4.03861	4.26315	4.16582	4.30795	4.14592	4.84208	4.8811	5.1245	4.86202	5.20873	5.13494	4.99165	5.23871	5.16687	5.18168	4.21286	4.19019	3.7912	4.05399	4.1813	4.74756	4.59334	4.87795	4.79848	4.66912
Zfp948	8.6982	8.71366	8.59415	8.85079	9.05587	8.83352	8.94426	8.51781	8.77686	9.03084	9.76249	9.83895	9.59978	9.66997	9.6219	8.66945	8.69644	8.6146	8.60902	8.82945	8.85672	8.07992	8.93213	8.85704	8.70599	9.69604	9.75257	9.57403	9.54683	9.62631
Gm23926	5.22363	6.04842	5.93381	5.72771	6.14948	5.32454	6.17105	5.80218	6.07801	5.94199	5.61492	5.28213	5.48141	5.41853	5.84691	5.69191	5.99497	5.67737	5.66551	5.72862	5.60321	6.9893	6.00453	5.7482	6.33618	4.91127	5.30301	5.16154	5.36927	5.36319
Zfp949	9.12869	9.95056	9.79489	9.68817	9.31615	8.50371	8.81257	8.24016	8.6653	8.37039	8.10337	8.42573	8.74358	8.22146	8.39919	9.47068	9.21312	8.9557	8.93367	9.19548	8.31813	7.69017	8.24937	8.47287	7.89428	7.90447	7.89702	7.8779	8.16813	7.78434
Fam131a	9.52459	10.4486	10.6398	10.5644	10.3371	4.23933	4.08888	4.68867	4.33322	4.58494	4.80452	4.74664	4.75022	4.71752	4.7725	11.3547	11.1657	10.9323	10.9651	11.0175	4.32794	4.52897	4.42786	4.21608	4.61373	4.83402	4.69822	5.00607	4.5238	4.71614
Gm23927	5.36144	5.69062	5.9843	5.52231	6.00302	5.90661	6.1298	6.5508	6.15255	5.79221	4.85319	5.63194	5.85032	5.51906	5.92581	5.38069	5.26798	5.5927	5.48921	5.49686	5.95174	8.24147	6.68461	5.83502	5.85495	5.56978	5.29311	5.07312	5.48109	5.56987
Sncg	9.418	7.84223	8.54877	8.64305	9.11471	5.68085	5.70844	5.32241	5.28676	5.90502	14.9085	14.1132	14.5026	14.8959	14.6647	8.93002	8.75877	11.2158	10.5513	12.0944	5.62067	5.61665	6.0428	5.78252	6.39649	15.6732	15.5247	15.1418	15.2358	15.1495
Zfp84	8.19913	8.26829	8.43571	8.12408	8.12413	7.88578	8.00034	7.49609	7.95723	7.91317	7.74267	7.54555	7.66075	7.42368	7.29162	8.17463	8.35836	7.794	8.06458	8.34952	7.52884	6.89557	7.64346	7.60207	7.27771	7.41868	7.45218	7.61092	7.71718	7.61163
Fam131b	5.23064	5.54459	5.60634	5.63676	5.80293	5.27575	5.48698	5.66386	5.26879	5.46477	5.54033	5.77292	6.01405	5.83812	5.66477	5.47744	5.31544	5.54026	5.57539	5.48829	5.26609	5.6088	5.20564	5.13474	5.37126	5.6055	5.60725	5.62371	5.67349	5.94084
Gm23928	3.81371	4.13128	3.78456	3.94271	3.9302	4.18125	3.9848	4.53992	4.32401	4.25016	3.68131	3.56999	3.89539	4.04296	4.03791	3.70744	3.69899	4.05057	4.12971	3.85736	4.20467	5.14235	4.1418	4.36512	4.56914	3.8717	3.4643	3.68298	3.82881	3.72324
1810010H24Rik	6.16437	6.74813	6.47649	6.27535	7.01608	10.2111	10.2846	10.1044	10.2605	10.1403	8.35318	8.20152	8.37746	8.55714	8.06524	7.8796	7.61168	7.55671	7.72023	7.61569	9.02244	8.51134	8.70671	9.06248	8.87308	8.07166	8.29142	8.3849	8.52456	8.27183
Zfp85	6.18309	6.70193	7.13992	6.84461	6.76059	5.30466	5.95264	5.9018	5.88818	6.018	5.84966	6.01127	5.73797	5.99462	5.19882	6.98742	6.7797	6.23268	6.93903	6.68796	5.68968	5.2416	5.16584	5.34483	4.99471	5.20656	5.06863	5.63444	5.99353	5.21774
Fam131c	3.72048	3.99714	3.61201	3.63482	3.75532	4.98787	5.1647	5.24375	5.2683	4.89176	3.54548	3.56948	3.4226	3.56889	3.66699	3.65107	3.89278	3.79135	3.64735	3.70028	4.69196	4.9858	4.21608	4.74758	4.36662	3.65192	3.59445	3.52295	3.37549	3.67151
Fam114a1	6.55526	6.48381	6.40544	6.56703	7.12972	9.28391	9.2478	9.03125	8.93293	9.29842	8.71727	8.68418	8.62311	8.62263	8.57011	7.36885	7.30898	7.22405	7.42947	7.59124	9.25244	9.21422	9.19207	9.15902	9.07385	9.31288	9.26265	9.08536	9.35019	9.14747
Zfp87	9.10269	8.4592	8.41758	8.25047	8.30211	9.10914	9.2018	9.05447	9.22105	8.74147	9.54498	9.61533	9.10017	9.77284	9.73038	8.31944	8.58457	8.62212	8.19947	8.32092	8.581	8.49855	8.95688	9.08317	8.59612	9.3764	9.68769	9.32395	9.60572	9.33781
LOC100039010	3.46721	3.54471	3.53893	3.71396	3.88175	3.99505	5.45915	3.98558	4.44167	4.2467	3.70433	3.51577	3.3005	3.73684	3.65408	4.05953	3.43904	3.85325	3.5948	4.29292	3.77697	4.60015	4.03165	4.90158	5.30683	3.42557	3.70947	3.86115	3.49735	3.94583
Fam114a2	9.3224	9.52172	9.87378	9.66482	9.19893	8.65907	8.80462	8.6863	8.84053	8.59769	8.03477	8.04181	7.87321	7.89653	8.0812	9.72289	9.67906	9.69449	9.57303	9.65586	8.45141	8.68013	8.53018	8.53653	8.41413	7.8219	7.77482	7.93655	7.72973	7.69142
Zfp651	10.1689	11.6265	11.2785	11.0462	11.2644	5.31836	5.04391	5.39283	5.19395	5.55044	7.46693	7.3853	7.60685	7.43372	7.57589	11.8321	11.4332	10.9727	11.143	11.4284	5.10634	5.63907	5.43484	5.74571	5.53961	7.34329	7.12155	7.41689	7.30692	7.41537
Zfp652	13.1157	13.2963	13.4062	13.2205	13.4158	11.4635	11.2491	11.3574	11.3491	11.4515	11.6701	11.5778	11.4555	11.6819	11.6356	13.6988	13.4272	13.3083	13.1751	13.2681	11.7061	11.5264	11.7703	11.9515	11.6577	11.1025	11.1762	11.221	11.1503	11.1838
Gm24951	7.22694	6.66789	7.01918	6.92416	6.73464	9.03164	7.70116	8.30213	7.62106	8.07346	7.73261	7.11025	8.05865	7.69957	8.14836	7.40514	6.89102	6.96875	7.08119	7.02664	8.13955	9.59864	8.99354	7.63815	7.90759	8.06512	7.10614	7.42598	7.70766	7.10596
Zfp653	8.10962	8.00161	8.27245	8.16557	8.31427	7.81618	8.06217	8.12856	8.06661	8.09428	7.5916	8.02244	7.5864	7.48495	7.96915	7.59764	7.80661	6.99129	7.35164	7.42807	7.69861	7.28933	7.91304	7.76479	7.78065	7.22498	7.07779	7.6741	7.2228	7.16737
Guca1a	4.84545	5.47396	5.48459	5.18746	4.90162	4.22239	4.32746	4.61443	4.34298	4.38247	4.05771	4.38064	4.41872	4.64543	4.26796	5.45723	5.2259	5.17889	5.0126	5.29646	4.63043	4.87579	4.14811	4.25552	4.30602	3.99096	4.57299	4.01694	4.45009	4.65135
Zfp654	10.4394	10.8356	10.8339	10.8121	10.3559	9.61113	9.59771	9.36968	9.42885	9.57604	9.25694	9.29434	8.98421	9.12252	9.29581	10.5021	10.4647	10.2417	9.99471	10.4843	9.39407	8.66619	9.51271	9.28833	9.35045	8.65633	8.67199	8.89189	8.9582	8.66187
Guca1b	5.28633	5.35773	5.59856	5.27315	5.52537	5.4305	5.4246	5.61459	5.38495	5.34871	5.11415	4.89922	5.34155	4.87136	5.27348	5.57532	5.71142	5.85584	5.66897	5.43303	5.19077	5.49659	5.24185	5.10119	5.1844	4.9871	4.83857	5.06598	5.13241	4.84508
Zfp655	8.11649	7.88983	8.18104	7.82563	7.88652	8.54404	8.48454	8.51802	8.52142	8.70254	9.41182	10.0743	9.55477	9.45338	9.64876	7.15846	7.09917	7.21847	7.27139	7.1736	8.74062	7.69514	8.41362	8.91716	7.91003	8.39678	8.28313	8.29663	8.26987	8.2091
Zfp658	5.11695	4.85527	4.78059	4.26501	4.41213	5.07584	4.65225	4.87519	4.89186	4.69263	5.27934	5.33724	5.37809	5.12552	5.10322	4.64337	4.55556	4.33009	4.72082	4.96457	4.67666	4.91711	4.9989	4.97035	4.68471	5.29052	5.33509	4.88017	5.15116	5.36544
Whrn	5.5134	5.00288	4.84037	5.21245	4.7137	5.04975	4.77333	4.97987	4.91937	5.00988	4.66531	4.73385	4.76692	4.7865	4.87519	4.94708	4.98459	4.97806	4.9918	4.87377	4.66316	4.84824	4.84297	4.8127	4.66061	4.84519	4.74342	4.84284	4.72486	4.78689
Dpy30	8.94065	9.82093	9.57887	9.24138	9.22929	9.61062	9.67262	9.6591	9.68096	9.43763	8.16496	8.5602	8.03881	7.9243	8.13767	9.91215	9.69776	9.79047	9.67399	9.94189	9.19155	8.68443	9.75085	9.44312	9.47573	8.4737	8.24084	8.49942	8.65963	8.52377
Fam102a	8.01819	5.52555	6.36319	6.12548	6.24059	9.55027	9.71344	9.69107	9.79799	9.75838	7.99612	7.27476	7.34686	7.18519	7.72674	6.859	6.76798	6.97308	6.7611	6.61117	9.71123	9.20202	9.63235	9.47695	9.26043	8.34273	8.02848	8.22144	7.96181	8.23361
Fam102b	8.48231	8.40719	7.82988	8.46323	8.48746	6.13562	6.0244	6.2126	5.92813	6.61703	11.3253	10.671	11.3234	11.632	10.7731	7.88894	7.66541	8.37034	7.99551	8.47498	5.50716	5.63773	5.67225	5.86454	5.73424	11.9754	11.6942	11.4316	11.3174	11.439
Gm24959	7.18719	6.70957	7.15526	6.78879	6.6733	6.56739	6.60328	6.44166	6.27417	7.10872	7.18638	7.4683	6.67219	6.54271	7.07246	6.31915	6.09907	6.40583	6.23374	6.62708	6.99131	6.28756	7.10394	6.89395	6.39379	6.70341	6.50794	7.05767	6.94885	6.73178
Rhbg	3.66234	3.55184	3.57933	3.6276	3.46168	9.23695	9.22812	8.98592	8.66928	9.01918	4.19553	4.82282	3.82586	3.85026	4.26898	3.87523	3.83167	3.63271	3.67147	3.71735	9.1824	8.04619	9.38697	8.62431	8.89726	3.62056	3.45961	3.82112	3.55453	3.75147
Gm23639	6.11776	5.57513	5.94162	5.6968	5.93813	6.4522	6.8827	7.19872	7.21274	6.75134	6.33626	6.61929	6.97165	6.50446	6.66747	6.18353	5.85398	5.54528	5.9515	5.5762	6.24859	7.72579	6.87942	6.64472	6.51961	5.98115	5.92026	6.05198	5.9648	5.82507
Garnl3	5.78101	5.45897	5.79794	5.83943	5.87359	5.13296	5.09039	5.13845	5.14757	5.46732	7.49315	7.48244	7.57193	7.51898	7.34611	5.51901	5.48511	6.0187	5.63454	5.95804	5.107	5.45149	5.13566	5.24624	5.47105	8.25259	8.13553	8.51814	8.27656	7.98101
Cnga1	4.22524	4.00838	4.35253	4.32813	4.20708	4.08065	4.71863	4.31728	4.0638	4.22812	4.19274	4.57508	4.86358	4.75507	4.60343	4.48748	4.54735	4.36264	4.48724	4.31978	4.26571	4.16914	4.55317	4.4012	4.24758	4.69672	4.74905	4.41858	4.35957	4.76911
Zfp362	8.82765	9.08602	8.67157	8.8846	8.72297	7.84503	8.15524	7.99719	8.20163	7.94761	9.21699	9.4471	9.59703	9.45477	9.687	9.04216	9.03275	8.73389	8.67514	8.99067	8.09827	8.28822	7.89357	8.37869	8.0342	9.50827	9.61067	9.52851	9.50788	9.54133
Cnga2	3.71558	3.79183	3.7716	3.73826	3.74931	3.57465	3.71095	3.62503	3.7587	3.7198	4.06972	3.63211	4.00993	3.80291	3.91588	3.65459	3.92109	4.01235	3.64898	3.50295	3.54854	3.69642	3.90734	3.39796	3.64698	4.00192	3.61195	3.5472	3.8122	3.79446
Ptpmt1	9.74162	10.978	10.6769	10.4873	10.3228	11.7411	12.2852	12.1966	12.0018	11.8249	9.47805	9.70922	9.58791	9.5359	9.76992	11.1938	11.0457	10.8238	10.789	10.8004	11.3618	11.604	11.4413	11.4125	11.3455	9.82704	9.60555	9.93253	10.1433	10.033
Snd1	10.3887	10.4422	10.5838	10.3473	10.3587	11.7938	11.9464	12.016	11.7914	11.897	10.54	10.5195	10.498	10.5787	10.6966	10.2368	10.3506	10.3577	10.3872	10.375	12.3511	12.4982	12.4723	12.374	12.2369	10.7227	10.4824	10.7356	10.8706	10.6504
Cnga3	4.22516	4.56025	4.4505	4.5933	4.53175	3.76648	4.01054	3.91202	4.05531	4.00771	4.00257	4.009	3.8342	4.16211	3.91227	5.52739	5.179	4.89377	5.08611	4.80469	4.13173	4.2061	4.13676	4.10544	4.33033	3.94799	3.98501	4.07897	3.88347	4.00732
Smr3a	4.86396	4.99514	5.20174	5.13508	4.97894	4.68774	4.59187	4.76096	4.73967	4.64072	4.60923	4.50987	5.13675	4.85575	4.54508	5.04485	4.99404	4.98962	5.31445	4.81293	4.69046	4.83253	4.48765	4.66326	4.81504	4.79238	5.00466	4.59739	4.71532	4.76575
Cnga4	3.94108	3.77793	3.89308	3.97029	3.73626	3.70767	3.71831	3.7858	4.34415	3.76171	3.96858	4.11412	4.17307	3.93113	4.2456	4.32974	3.87281	3.87501	3.73318	3.7011	3.78747	3.80115	4.01354	3.66734	3.7873	3.81177	4.21209	4.09096	3.74021	3.85722
Zfp365	4.1809	4.28397	4.47906	4.38701	4.39615	4.12375	4.28458	4.36972	4.51106	4.30918	4.35389	4.19288	4.31298	4.49159	4.12074	4.16639	4.22007	4.34963	4.16188	4.41432	4.31634	4.47323	4.11684	4.24246	4.21619	4.64916	4.75228	4.23574	4.4672	4.80077
Gm23344	9.46709	8.84699	9.42164	8.63233	8.76088	8.66761	8.74126	9.26964	9.57397	8.15205	8.7355	8.9265	8.90814	8.51124	8.75693	8.71701	8.76122	8.76323	8.79239	8.72775	8.94307	10.3906	9.54111	9.37304	8.34493	8.10109	7.65963	8.42557	7.99147	7.84618
Gm25986	7.63826	6.85917	7.48766	7.61302	6.8758	7.55363	7.03608	7.56746	7.30328	7.26644	6.99183	6.56855	6.56688	7.035	7.16636	8.07891	7.6502	7.9792	7.70592	7.76587	7.24968	6.97862	7.79321	7.23992	7.16052	7.16041	6.62702	6.44603	6.78585	6.25688
Zfp366	7.49485	7.79091	7.46823	7.5319	7.62894	6.63213	6.70217	6.86565	6.68665	6.75483	9.3268	9.55541	9.44342	9.01792	9.3562	7.10082	7.7074	7.34668	7.14087	7.54683	6.61815	6.6931	6.6244	6.44547	6.61614	8.85235	9.04156	9.10437	8.62644	8.56431
Gm23345	4.82345	4.66644	4.9607	4.71277	4.68506	4.61182	4.45499	4.77036	5.0365	4.60997	4.57589	4.38374	4.64443	4.30793	4.29255	4.66941	4.72688	4.9591	4.93892	4.36105	4.20087	4.7742	4.24974	5.12558	4.93203	4.43953	4.36172	4.18597	4.18893	4.51604
Gm25987	6.03714	5.9087	6.05914	5.35216	5.11749	6.14709	6.10552	6.79128	5.19929	6.10466	5.43829	5.58757	5.20626	6.09774	5.38222	6.65257	5.57457	5.87904	6.2704	5.58888	5.90446	6.08044	5.55539	5.60325	5.8494	5.78541	6.0091	5.79183	5.54298	5.60061
Zfp367	8.74704	9.43092	9.28155	9.14543	8.92544	8.95965	8.67123	8.90353	8.81532	8.72241	8.32791	8.17163	8.39219	8.3301	8.23897	9.50263	9.42976	9.50122	9.2104	9.4688	9.23626	9.45899	9.34491	8.9498	9.15034	8.62273	8.58811	8.53447	8.47902	8.61411
Gm23346	6.24646	5.70564	5.71092	6.20404	5.91903	5.81381	6.08981	6.41498	6.04034	5.83971	5.24603	5.82531	6.26209	5.39834	6.06576	5.94924	5.91937	5.83459	5.87273	5.997	5.68828	6.76031	6.04736	5.54783	5.61079	5.79383	5.29678	5.24004	5.50038	5.66083
Gm25988	4.05087	4.668	4.21492	4.28939	4.37018	4.51297	6.59337	4.23503	4.40047	4.19935	3.71328	3.77096	3.78698	3.65618	3.99985	4.07764	4.44245	4.27308	4.01076	4.42921	3.98781	6.02792	5.07574	6.5109	7.71178	3.55214	3.64225	3.7749	3.78695	3.79152
Bysl	8.50049	9.57684	9.33054	9.05853	9.02295	7.61762	7.92729	8.04396	7.95649	8.0113	7.50582	7.74935	7.39854	7.35601	7.63777	8.92499	9.06201	8.31104	8.82854	8.58314	8.01223	7.88359	8.24962	7.88049	7.874	7.43032	7.1691	7.43288	7.78634	7.49693
Kif18a	5.27718	5.64242	5.55332	5.32565	5.34408	4.80767	4.81977	4.54275	4.65573	4.77788	5.11213	4.98746	4.97125	4.98972	4.95405	5.30648	5.91235	4.92878	5.04328	5.49689	5.07282	4.81368	4.89932	5.24631	5.04673	4.94267	5.19327	5.41675	5.34552	5.07933
Gm23347	6.31371	7.26892	6.76827	6.92122	7.08576	6.52067	6.99331	6.80749	6.74469	7.10409	7.00137	6.97966	7.47696	7.27189	7.02971	7.78811	7.39142	7.8078	7.70448	7.37548	6.87211	7.02875	6.85552	6.85959	7.38427	7.7521	7.1823	7.85396	7.73583	7.47915
Kif18b	4.37206	4.16624	4.17653	4.13285	4.20579	3.9767	4.19087	4.02773	3.95973	4.18773	4.55354	4.43754	4.4084	4.4199	4.66182	4.31296	4.06206	4.23954	4.03996	4.2082	3.97224	4.03483	4.13712	3.98075	3.99469	4.79709	4.73695	4.92754	4.85533	4.81578
Zfp369	8.12697	8.42408	8.31365	8.10351	8.0499	8.34615	8.34954	8.5342	8.60962	8.27042	8.33267	8.73636	8.64852	8.76128	8.61941	7.43666	7.77144	7.60189	7.77115	8.09839	8.23043	8.09708	8.20321	8.57024	8.31116	8.33319	8.34182	8.47615	8.52809	8.35417
Gm24669	5.47788	5.33969	5.16061	5.28542	5.6857	5.52533	5.36725	5.08508	4.53142	5.03085	4.91832	4.71031	4.66696	5.27459	6.17696	5.69079	4.94624	5.45125	5.0447	5.30053	5.98418	5.21513	5.29122	5.09222	5.0529	4.81056	5.01209	4.80836	4.71741	4.8112
Olfr1185-ps1	3.29918	4.04322	3.54089	3.4859	3.79452	3.57401	4.07609	3.66114	3.93406	3.66906	3.5318	3.63968	3.73776	3.3811	3.53876	3.85667	3.84172	3.91856	3.29805	3.73119	4.18677	4.44378	3.86143	3.83943	3.78977	3.50978	3.3933	3.43663	3.64459	3.51558
9330154J02Rik	3.69999	3.82642	3.84666	3.91572	3.95505	3.69203	3.46822	3.8109	3.68614	3.9471	3.71992	3.70372	3.91834	3.9265	3.68461	4.02686	4.01603	4.25822	4.12552	4.00553	3.9984	3.97749	3.65705	3.59466	3.81167	3.64122	3.80756	3.74552	3.80758	3.84357
Reck	7.19464	7.72279	7.51861	7.61949	8.07808	8.14253	7.31959	7.83623	7.70088	7.91389	9.67702	8.61455	9.22502	9.36606	8.55722	7.41093	7.5793	7.37494	7.96187	7.84487	7.84767	7.40783	7.74607	8.19942	8.24521	9.00891	9.18472	9.04621	9.043	9.11653
Rps6kl1	4.87181	4.78778	4.55554	5.02746	4.62219	4.67947	4.67186	4.68458	4.77503	4.91243	5.21674	5.20568	5.23316	5.39866	5.30914	4.93947	5.16697	4.94707	4.98537	4.67755	4.95625	4.92802	4.8189	4.51748	4.83242	5.14593	5.17552	5.23567	5.13341	5.22919
Ccdc50	11.0994	11.6871	11.2486	11.1027	11.3438	10.4452	10.4673	10.2257	10.8241	10.7263	11.6901	11.7936	11.719	11.744	11.6028	12.1282	12.2458	11.896	12.0937	12.1172	10.9134	10.177	10.678	10.8078	10.7606	11.9314	11.9339	12.091	11.8978	11.9964
Fam207a	9.43631	9.62212	9.44102	9.45322	9.39979	11.2345	11.2719	11.0424	10.9816	11.0253	9.30756	9.14694	8.79106	9.23144	9.04286	8.64049	8.83599	8.54686	8.84282	8.82688	10.9849	10.6231	10.966	10.7222	10.5986	9.1407	8.87975	9.09694	9.08902	9.25325
Ccdc51	5.95393	6.44238	6.29795	6.5495	6.17485	6.05289	6.5866	6.40824	6.38058	6.08603	5.33478	5.15191	5.14724	5.22684	5.52385	5.988	5.89291	5.94407	5.99953	6.10364	6.13581	5.92177	6.27655	6.16673	5.94272	5.28167	5.11083	5.17581	5.16781	5.22168
Gm23050	4.10479	3.99893	4.09334	3.87017	4.00293	3.89452	4.01199	4.22227	3.78994	3.95315	4.195	4.22171	4.68434	4.25299	4.29928	4.16398	4.11517	3.97367	3.98099	4.07912	3.94177	4.26826	4.19178	3.9373	4.04074	4.19697	3.98656	3.91379	3.87873	3.99504
Vbp1	11.2283	11.2589	11.6072	11.2437	11.0622	9.43569	9.15583	9.32206	9.37802	9.13385	10.1873	9.94408	10.1703	9.86002	9.95434	11.4954	11.3058	11.7071	11.4318	11.7532	8.97563	8.69402	8.8865	9.26704	9.16157	9.93682	9.75929	10.0743	10.0418	9.72274
Synj2bp	9.35572	8.85647	9.13438	9.4352	8.97381	10.0288	9.30775	9.49028	9.73371	9.38939	8.33862	8.2263	7.61305	8.18287	8.22852	9.50211	9.50111	9.32658	9.75919	9.34683	9.38935	8.92071	9.5319	9.35899	9.54602	8.285	8.51181	8.51464	8.77559	8.31495
Ccdc53	10.2557	10.3141	10.1877	10.2105	10.3066	10.3052	10.0006	10.0418	9.87453	9.95956	10.3546	10.2623	10.4694	10.5894	10.4049	10.4881	10.561	10.4313	10.5524	10.4395	10.2761	9.8599	10.1903	9.95663	10.0134	10.5882	10.5943	10.3757	10.3477	10.3675
Gm25694	5.22376	5.27589	5.41705	5.14829	4.95221	5.32868	4.91984	5.37758	4.96575	4.52875	4.74691	4.92992	5.05511	4.90895	5.16733	5.38743	4.76702	5.08671	5.19793	5.12364	5.18452	6.38998	4.93902	5.08864	5.0267	5.31552	4.71685	4.88071	4.98291	4.86076
Ccdc54	4.65849	4.84501	4.98143	4.61094	4.60951	4.34573	4.97244	5.17243	4.43311	4.73021	4.17463	4.63438	4.77121	4.50367	4.53972	4.6764	4.57342	4.54313	4.26022	4.04615	4.47919	4.88692	4.76888	4.63383	4.73703	4.43779	4.72199	4.15789	4.49883	4.83579
Tmbim1	11.9266	12.2133	11.8706	11.7379	11.594	11.0466	11.1179	11.4491	11.255	11.0911	14.6156	14.9606	14.7792	14.7788	14.89	10.6546	10.8231	10.9857	11.0122	10.8736	10.9773	11.4679	10.8919	11.0021	11.0742	13.1114	13.0411	12.7776	12.7949	12.8421
Gm23054	6.96335	6.8478	6.72395	7.07133	6.81066	6.45969	6.64335	6.54217	6.60519	6.64519	6.83493	6.77275	6.90179	6.79242	6.80166	6.76797	6.95126	6.93164	6.80054	6.70314	6.67023	6.94168	6.70105	6.48406	6.26044	6.7513	6.25453	6.70887	6.5167	6.44396
Gm25696	5.60123	6.26347	6.40789	5.88853	6.17483	5.78226	5.9735	5.89873	6.46944	6.05388	5.70837	5.52632	6.14223	6.23221	5.96448	5.97114	6.24499	5.54797	6.21058	5.98041	6.01622	6.7044	5.9865	5.87925	6.09128	5.97365	5.89881	5.66906	5.79225	5.93029
Gm23055	3.58565	3.26762	3.79664	3.53934	3.17903	3.29187	3.39289	3.14632	3.91408	3.57463	3.30257	3.46075	3.73127	3.78596	3.44213	3.40055	3.41768	3.59296	3.43482	3.6576	3.63775	3.72487	3.47782	3.48188	3.90799	3.61551	3.34999	3.45288	3.45401	3.63254
Gm25697	4.16728	4.39573	4.41308	4.15683	4.10857	3.96137	4.13162	4.13566	4.07854	3.90919	4.18107	3.99694	4.29518	4.55964	4.13263	4.45876	4.12638	4.09265	4.06919	3.89065	4.23227	4.30155	4.22785	4.46125	4.28467	4.45328	4.68204	4.43135	4.37384	4.1111
Ccdc57	6.39164	7.18835	7.53124	7.11683	7.29507	5.06185	5.15689	5.23599	5.46763	5.24252	5.21009	5.45819	5.54795	5.26399	5.4533	6.61794	6.74371	6.30186	6.56286	6.3861	5.50106	5.47515	5.3607	5.52696	5.19276	5.35932	5.34302	5.31532	5.51184	5.20483
Gm23056	5.33057	5.17215	4.86198	5.27445	5.53972	5.4141	5.22738	5.23865	5.21845	5.36971	5.26872	5.04437	4.91663	5.21671	5.00098	5.5084	5.2945	5.33231	5.37706	5.24205	5.35515	5.31051	5.21774	5.36753	5.37795	4.99801	5.23261	5.05153	4.99772	5.72501
Tmbim4	12.7317	12.5157	12.7654	12.3664	12.5136	13.3325	13.1933	13.1397	13.2979	13.3032	12.5821	12.6694	12.6241	12.5748	12.4145	12.9161	12.8139	13.1482	12.9596	13.0154	12.942	12.5954	12.9911	12.9286	13.163	12.4423	12.5816	12.8029	12.5419	12.4469
Man2c1	8.36365	8.21131	8.63458	8.49479	8.40091	8.91726	9.0815	9.35885	9.08665	8.98818	9.40051	9.61573	9.58714	9.34812	9.74988	7.81658	7.99386	8.19101	8.19844	7.86287	8.89769	8.97049	8.51524	8.87923	8.72812	9.30317	9.2689	9.17106	9.40982	9.1818
Ccdc58	7.69043	8.00968	7.99913	8.04448	8.01073	9.00456	8.93418	9.15311	9.0786	9.07338	7.41155	7.30587	7.60591	6.98907	7.51676	7.9179	8.14138	7.72983	7.94894	7.95007	9.05969	8.71217	8.88928	9.1606	9.0765	6.9511	7.23428	7.55239	7.17981	6.90908
Gm24378	4.84467	4.78713	4.84843	4.79788	4.73622	4.86065	4.81783	4.79204	4.85747	4.49483	4.52365	4.55469	4.59918	4.40818	4.29884	4.4655	4.58172	4.56614	4.82375	4.77449	4.41326	4.63479	4.53797	4.69348	4.80916	4.48517	4.62454	4.5135	4.52612	4.41741
Gm25699	3.65602	3.87732	3.70707	3.96189	3.78511	4.01714	4.36017	3.92868	3.49916	3.98212	3.5646	3.58092	3.94053	3.80013	3.59108	3.50817	4.55163	4.33457	4.06546	3.90652	3.66795	3.9023	3.98148	3.73935	3.77026	3.5883	3.7656	3.54537	3.60529	3.72407
Ccdc59	6.95522	7.66286	7.6167	7.35864	7.59486	6.68981	6.91236	6.17696	6.98559	6.48741	6.78174	7.30442	6.89563	6.60217	6.81496	7.00829	6.90474	6.8277	6.71637	7.14318	6.59411	5.83811	6.25726	6.67977	6.14175	6.40087	6.51171	6.95257	6.85067	6.44799
Gm23058	3.67632	4.62711	3.73948	3.91883	4.18476	3.96719	4.05771	4.09909	4.39443	4.25104	3.77232	3.86677	4.02626	3.52996	3.70259	4.12852	3.92454	3.96405	4.12157	3.86298	3.95837	4.08565	3.9187	3.58631	3.92969	3.42315	3.81498	4.01704	3.60728	3.77658
Tmbim6	12.2416	12.4161	12.581	12.5416	12.3684	15.2869	15.1825	15.3955	15.4229	15.5371	13.9542	13.7136	13.9304	14.0178	13.8552	12.5483	12.6723	12.874	12.6691	12.6167	15.5677	15.657	15.5185	15.6733	15.8346	14.5661	14.5549	14.5412	14.1818	14.4638
Tmbim7	3.7442	4.04929	3.96862	3.78813	3.70022	4.16963	4.37553	3.99239	4.11962	3.91104	3.61795	3.81231	3.89218	3.76557	3.88976	3.92353	3.81522	3.86613	3.94736	3.69775	3.79439	3.91843	4.1051	4.29643	4.0027	3.69852	3.78767	3.84283	3.68426	3.76846
Gyltl1b	4.14952	4.30488	4.47841	4.37142	4.29147	4.89059	4.98283	4.70794	5.28218	5.0849	4.03081	4.14319	4.38516	4.50593	4.29574	4.18152	4.56763	4.10922	4.44468	4.34825	4.82659	4.90025	4.79817	5.06624	4.70225	4.12042	4.33807	4.83986	4.3189	4.44272
Afap1l1	8.63213	9.33932	9.21305	9.13984	9.16288	5.63566	6.02021	6.0557	6.18553	5.77126	7.85285	7.90813	8.15959	7.85757	8.09654	9.97463	9.82578	9.85479	9.94053	9.86894	5.83978	5.98009	5.68131	5.67992	5.35527	8.32543	8.17038	8.38839	8.17696	8.37589
Ophn1	7.74406	8.05242	7.87165	7.68517	8.17371	6.6383	6.60593	6.61495	6.54732	6.38984	11.8429	12.4638	11.933	11.7509	12.3138	7.59962	7.89584	8.36404	8.13217	8.36331	6.57799	6.29184	6.55343	6.52882	6.5531	11.1581	11.2687	11.1345	11.0052	10.8434
Afap1l2	5.02619	5.41825	5.23983	5.19269	5.70125	4.66141	4.52267	4.46528	4.70766	4.66112	7.23726	6.60181	6.86659	6.67015	6.6472	5.45185	5.69963	5.54358	5.51256	5.38593	4.86648	5.05253	5.04246	4.99172	5.04118	6.95281	7.24741	7.01539	6.98564	7.17405
Hacl1	7.84315	8.41143	8.20583	8.17124	8.20941	14.7801	14.6034	14.5079	14.5472	14.522	9.44828	10.1223	9.49438	9.69678	9.60458	8.80815	8.91057	8.96163	8.54763	8.75673	14.9103	14.2927	14.7378	14.9855	14.6351	9.41544	9.72938	9.6333	9.77233	9.36515
Col1a1	9.60997	9.4856	9.68872	9.6615	10.4695	6.32645	6.65103	6.75968	6.51449	7.15818	11.5612	11.3587	11.2013	11.7794	11.3232	10.5542	10.1455	11.4537	10.7158	11.4229	6.98355	8.04802	6.94657	7.67392	7.38093	11.9014	11.7544	11.9912	11.7628	12.0645
Gm24088	3.61985	3.64594	3.56398	3.44423	3.60329	3.9961	5.51604	4.20186	3.83395	3.87843	3.7725	3.71196	3.5634	3.48852	3.33635	3.53808	3.62428	3.50803	3.54036	3.47356	3.75373	4.45288	4.25287	5.92689	6.66399	3.49384	3.569	3.73874	3.56064	3.51273
Dzip1l	5.39482	5.81789	5.40058	5.81166	5.56785	4.69796	5.11834	4.56413	4.65857	4.8427	5.62828	5.54862	5.60536	5.25298	5.56796	5.42764	5.44279	5.37353	5.02677	5.29504	4.86007	4.82423	4.64168	4.6031	4.90923	5.13545	5.3617	5.50364	5.30855	5.24285
Col1a2	9.94006	10.2459	10.2262	10.3526	11.0599	6.95601	7.18091	7.01651	7.18129	7.4327	12.2691	11.9773	11.8633	12.2898	12.0145	10.9653	10.6441	11.3925	11.0348	11.6002	7.34835	7.91104	7.14575	7.75035	7.46093	12.3822	12.3957	12.5044	12.2521	12.5484
Mmp10	3.75256	3.69784	3.83551	3.51632	3.84273	3.73497	3.73158	3.85711	3.80265	3.81461	3.62753	3.93344	3.70239	4.09158	3.52016	3.64097	3.70067	4.05145	3.44524	3.76925	3.58271	3.77843	3.42912	3.53573	3.70851	3.86719	4.27992	3.72048	3.7786	3.7667
Gm24089	3.3743	3.7716	4.58418	3.52124	4.31275	3.60014	4.39148	4.70558	4.21008	3.8432	3.75943	4.14038	3.72842	3.31078	4.46884	3.03499	3.25323	3.48041	4.00157	3.7192	3.8242	5.47631	4.02756	4.30643	4.14687	3.62143	4.02521	3.34313	3.26519	4.3833
Mmp11	6.59768	6.94817	6.86158	6.46418	6.41048	5.87486	6.15741	5.79563	6.16163	6.05262	9.4632	9.98546	9.60478	9.52108	9.5024	6.05939	6.36246	6.18043	5.9375	6.28537	5.98313	5.66257	5.8245	6.08301	5.79805	8.03608	8.56721	8.38804	7.71104	7.95001
Ass1	6.82473	6.3858	6.04202	5.86655	6.19548	16.0929	16.1117	16.1457	16.0328	16.0314	6.96858	6.48735	5.79263	6.31864	6.21053	5.67592	5.74358	5.54437	5.93104	5.94924	16.0311	15.9297	15.9384	16.0986	16.1295	5.30358	6.18023	6.53241	5.88492	5.98506
Mmp12	4.73874	4.57124	4.37811	4.50229	4.54247	4.98019	4.66858	4.60724	5.10594	4.96022	6.95066	7.61167	6.41193	6.12633	7.8921	4.66014	4.59451	4.60676	4.74253	4.44764	4.64373	5.17774	4.91187	5.05822	4.81144	7.66726	7.55354	6.07305	6.12533	6.60768
Rab40b	5.8451	7.50021	7.13421	6.76804	6.90727	4.45556	4.18047	4.6541	4.45681	4.57695	6.5315	7.30915	6.94547	6.21802	6.74977	7.72026	7.82588	7.66444	7.72674	7.67269	4.22266	4.34426	4.36784	4.53507	4.66373	5.97084	5.78828	5.98257	6.20484	5.98067
Nabp1	10.118	10.5605	9.93307	9.87125	9.70817	9.51676	9.46753	9.40812	9.47879	9.14018	13.0257	12.0511	11.721	12.0204	11.8355	10.1464	10.3469	9.92137	9.47873	10.1937	9.69358	9.16622	10.135	9.36113	9.35922	12.6404	12.2623	12.8024	12.8899	12.1058
Mmp13	3.74963	4.40231	4.16479	3.95192	3.9486	4.21712	3.90655	4.32879	3.90118	4.3785	3.891	4.00297	3.61554	3.80457	4.10913	4.08654	3.85466	4.16142	3.90617	3.8829	4.44837	4.5222	4.18595	4.41494	4.31858	3.89557	4.31229	4.37047	4.20172	4.28154
Rab40c	9.49177	9.82699	9.54451	9.95067	9.69136	9.98159	9.55579	9.60307	10.0054	10.0663	9.91375	9.86865	9.43782	9.67185	9.94423	9.69492	9.52248	9.53399	9.57936	9.56574	10.1411	9.51651	9.84111	9.64536	9.95503	10.0357	9.92695	10.0549	9.82542	9.86136
Nabp2	12.783	13.1852	12.9239	13.1272	13.1078	13.0221	12.9262	12.8003	13.0316	13.0867	12.8671	12.5752	12.7111	12.8013	12.3022	13.4001	13.5348	13.2512	13.2872	13.1668	13.1452	12.4759	13.0616	13.2822	13.1873	13.059	13.2337	13.3527	13.2541	13.0688
Mmp14	8.3138	7.4447	8.1092	7.76366	8.51988	9.58793	9.7182	10.1292	9.92262	9.75091	10.2455	10.4506	10.4403	10.5243	10.3168	7.48382	7.50854	7.66635	7.80844	7.83621	9.2471	9.93952	9.20333	9.37202	9.14943	9.82655	9.68078	9.76641	9.63376	9.77741
Mmp15	7.23343	8.22659	8.07659	8.07419	8.45868	8.61484	8.57437	8.93755	8.33923	8.72732	6.70247	6.9163	6.9273	6.7324	7.53991	8.72769	8.85324	8.72325	8.37802	8.66341	9.3398	9.83158	9.89822	9.79742	9.39816	7.41317	7.42796	7.83962	7.82988	7.74075
Mmp16	3.91967	3.92077	4.06709	4.15138	4.27338	4.15808	4.27187	4.11002	4.18673	4.43493	4.51197	4.36707	4.80325	4.54881	4.42539	4.3315	4.31083	4.39164	3.97108	4.09076	4.10245	4.36778	4.03546	3.86504	4.1876	4.25279	4.3625	4.468	4.11837	4.30718
Mmp17	4.02251	3.94321	4.09788	3.99874	4.27834	3.95811	3.74145	3.51027	4.04802	3.69159	4.12481	3.82269	4.03609	3.90629	3.84258	4.26641	4.0727	4.28696	4.16686	4.01303	3.80476	4.04782	3.74456	3.71424	3.81469	3.911	4.1634	4.19879	4.03742	3.99912
Fam161a	5.53041	5.48966	5.65227	5.616	5.37944	5.41976	5.43231	5.25325	5.36112	5.58495	6.95043	6.92714	7.05962	7.10116	7.08714	5.63174	6.03493	5.81466	6.03148	5.96649	5.4529	5.58718	5.46515	5.33765	5.45195	6.70203	6.90512	6.81456	6.89425	6.73171
Mmp19	5.47218	5.86545	5.81501	5.49525	6.5063	11.1297	10.7429	11.1476	10.7247	11.133	9.37197	9.47946	9.62625	9.56481	9.89196	5.87519	5.95157	5.81619	6.31745	6.52542	11.3442	11.2579	11.4217	11.2274	11.258	10.5785	9.88485	10.2571	10.3266	10.1806
Fam161b	5.75674	5.65588	5.52241	5.42453	5.6769	5.55237	5.3791	5.47553	5.45388	5.58891	6.09376	6.56427	6.11831	6.23452	6.49041	5.80488	6.13578	5.94603	5.60759	5.9626	5.59219	5.37211	5.41766	5.43351	5.5112	6.301	5.97275	6.20558	6.35225	6.23557
Lman1l	3.98365	4.16455	3.88238	4.22839	4.24046	4.2757	4.196	4.29701	4.06592	3.82277	3.8233	3.75375	3.97408	4.1203	3.78951	4.21367	4.1399	4.41862	4.08955	4.02682	3.97405	4.24893	4.16447	3.94941	4.28813	4.18817	3.97049	3.8487	4.01443	4.00584
Zfp950	7.78101	7.35795	6.94326	7.14964	7.24377	8.77832	8.65982	8.48856	8.7436	8.75112	9.09873	8.98215	9.31976	9.03144	9.29032	7.48046	7.26584	7.69423	7.63829	7.70379	9.25195	8.48921	8.90996	9.18644	9.08776	8.9424	8.93107	8.84818	9.01724	8.97156
Zfp951	5.20555	5.71616	5.40259	5.0559	4.99031	5.90168	5.38963	5.30119	5.18361	5.25901	6.28686	5.8761	5.77627	5.92653	5.66759	5.8677	4.95277	4.86727	5.34016	4.74059	5.84163	5.83273	5.48561	6.74076	5.88958	5.33623	5.46089	4.80718	5.56838	5.56563
Amtn	4.10273	4.79	3.88949	4.41117	4.57862	4.35581	4.7753	4.34842	4.71014	4.2716	3.9159	3.8059	4.08733	4.03066	4.03165	4.54003	4.13577	4.38668	4.4654	4.34594	4.65538	4.48241	4.72155	4.39876	4.45373	4.16298	4.29638	3.86324	4.08552	4.28376
Rab11a	10.4791	10.4868	10.6381	10.4119	10.5967	10.2168	10.3754	10.2195	10.2564	10.169	10.4313	10.3621	10.3393	10.4271	10.1994	10.8049	11.0221	10.9622	10.747	10.7678	10.1156	9.94949	10.2345	10.2278	10.0461	10.5143	10.2747	10.4445	10.3896	10.3299
Zfp952	7.94088	8.11272	8.21936	7.76394	8.04178	7.48553	7.53074	7.34952	7.67647	7.4551	7.76832	8.16425	8.31402	8.02418	8.16746	8.08747	7.84728	7.90586	7.96684	8.42769	7.47123	7.01525	7.68241	7.60299	7.67432	8.25628	8.06947	7.80929	8.15174	8.06677
Rab11b	10.7296	10.3475	10.3755	10.3741	10.6351	9.56072	9.28385	9.31137	9.25142	9.10782	10.923	10.7208	10.579	10.8187	10.6633	9.78963	9.87065	9.92402	9.79929	9.79944	9.33162	9.11525	9.20709	9.10824	9.32887	10.9553	11.1277	10.7238	10.9996	10.9763
Zfp953	9.41529	8.68692	9.19044	9.0799	9.01302	9.84695	9.93774	9.84833	9.53607	9.82681	9.61456	9.35161	9.66244	9.57867	9.53387	8.97906	8.98547	8.82664	9.0159	8.92332	9.86037	9.24212	9.62253	10.2919	9.8671	8.97498	9.22875	9.35793	9.24712	9.04907
Pgam1	8.98487	8.58676	8.74786	8.51485	8.80393	13.0816	12.9027	13.0311	13.0138	13.0058	11.6682	11.7362	11.22	11.5615	11.4913	9.03706	8.84598	9.49635	9.16809	9.43526	13.0161	12.7504	13.2831	13.3084	13.2689	12.7894	12.4212	12.7956	12.9509	12.7982
Zfp954	6.52034	6.97351	6.87539	6.92212	6.72577	7.07567	6.89839	6.36892	7.02325	6.98438	6.38354	6.45178	6.31014	6.2461	6.18423	6.66283	6.75741	6.35441	6.62086	6.71931	6.95328	5.94338	7.18782	7.18518	6.9901	6.40129	6.20516	6.18765	6.35483	5.92148
Gm23932	3.99104	3.71054	3.36102	3.65722	3.86072	3.73665	3.78271	3.99878	3.86141	3.70506	3.87146	3.68823	3.81892	3.82713	3.68595	3.96977	3.63738	3.44431	3.59956	3.91809	3.63288	3.99614	3.36123	3.77067	3.82123	3.75694	3.62363	3.91931	3.64812	3.34122
Stc1	5.79324	5.32755	4.83132	4.51257	5.38993	3.61772	3.67045	3.7972	3.70806	3.69821	7.72779	8.35661	6.86391	6.41081	6.68875	4.66089	4.80518	4.90388	4.3152	4.27708	3.79903	3.86669	3.67297	3.61674	3.9573	5.53804	5.83402	6.33226	5.26583	5.5149
Pgam2	10.4846	11.0339	11.6251	11.6284	11.748	3.55814	3.77783	4.24034	4.69208	4.22149	3.54236	3.73632	3.65279	4.16821	3.71969	11.7021	11.7136	11.4808	12.05	11.497	4.03972	3.68413	4.05927	3.91375	3.99349	3.86833	3.53209	3.76947	3.71729	3.67601
Gm23933	2.87854	3.11768	3.08107	3.03702	3.08174	3.2091	3.62586	2.82631	3.25309	3.02468	2.88946	3.19329	3.47217	3.0927	2.93878	3.06439	2.9826	3.15656	3.03472	2.97836	3.13952	3.1744	3.13828	3.53494	3.37426	3.32758	2.75187	2.89493	2.89071	3.09935
Stc2	6.41152	5.68456	6.29119	5.96257	5.61694	4.61987	4.07037	4.57003	4.8383	4.45726	7.66348	6.31928	7.4199	7.37749	6.30853	5.62904	5.2851	6.31825	5.95686	6.45053	3.97294	4.23534	4.09157	4.37054	4.40387	7.84086	7.99564	8.133	8.13922	7.77304
Ush1c	3.94657	4.54322	4.49952	4.50666	4.44545	4.06874	4.11385	3.93857	4.05953	4.13432	3.93276	3.99287	4.14094	4.12641	3.81757	4.93384	5.21133	4.64989	4.71671	4.56882	3.94387	4.17171	3.84933	3.88897	3.99242	4.05721	4.31827	4.58048	3.99448	4.16689
Zfp90	5.95442	5.49871	5.43582	5.57076	5.58046	5.75802	5.82082	5.84652	6.01285	6.18356	7.02971	7.05402	7.11824	6.79338	7.0153	5.92925	5.71425	5.66197	6.17643	6.19163	6.16894	6.15794	5.75401	5.69227	5.95158	7.12171	6.8778	6.81003	7.158	6.91997
Cpsf1	9.162	9.78386	9.55255	9.29645	9.30455	9.51011	9.60089	9.82252	9.59031	9.65905	8.94365	9.18251	9.31488	9.10743	9.27988	8.82484	8.925	8.81765	9.03701	8.97099	9.67475	9.8857	9.73811	9.98963	9.62065	8.89573	8.8235	8.91067	9.01863	8.93654
Zfp956	6.8359	7.52356	8.19767	7.53093	7.85147	5.19428	6.09851	5.7266	5.59126	5.14426	5.34618	5.47756	5.70859	5.24237	5.53918	6.71969	7.09499	6.53816	6.78717	7.20953	5.44955	5.67609	4.9769	5.34106	5.37151	5.20751	4.99947	5.09965	4.94507	5.34748
Pabpn1	12.946	12.7373	12.7515	12.7052	12.3407	13.4106	13.3814	13.2617	13.2335	13.2504	13.7189	13.4735	13.529	13.4514	13.691	12.3978	12.3317	12.6584	12.4744	13.0325	13.2722	12.5261	13.2923	13.2356	13.3928	13.445	13.4072	13.7548	13.3591	13.1957
Zfp91	12.7361	13.0102	13.1236	13.0951	13.1275	11.6963	11.6864	11.627	11.5751	11.5693	11.5337	11.5673	11.3845	11.4437	11.4104	13.5402	13.4861	13.1578	13.3132	13.2937	11.4719	11.0774	11.542	11.2996	11.466	11.6943	11.875	11.6617	11.5014	11.5049
Cpsf2	8.39397	8.37724	8.59836	8.56116	8.30276	8.32388	8.34859	8.44689	8.16863	8.22155	7.80948	7.76086	7.5004	7.59011	7.48851	8.30845	8.0802	8.11306	8.17295	8.28314	8.34972	7.99387	8.45862	8.34041	8.18078	7.85148	7.82058	7.83164	7.93029	7.87283
Zfp957	4.62062	4.66479	4.38633	4.67487	4.4273	4.49519	4.27821	4.65366	4.3773	4.66186	5.04449	4.39223	4.68722	4.54956	4.42174	4.60901	4.81781	4.82156	4.79355	4.54924	4.49885	5.40006	4.87377	4.41552	4.6651	4.92786	4.61621	4.51059	4.88519	4.45902
Gm23935	18.1354	18.1116	18.3501	18.2548	18.1715	18.4127	18.4477	18.5846	18.3043	18.4048	18.3098	18.3888	18.287	18.3919	18.5086	18.3579	18.1817	18.2896	18.3452	18.2503	18.415	18.769	18.5113	18.2255	18.3905	18.377	17.6688	18.3211	18.2613	18.0365
Zfp92	4.11158	3.85986	4.31782	3.98581	4.00321	4.09664	4.17534	4.21575	4.05864	4.12682	3.68946	3.73998	4.0279	3.78082	3.68339	4.0639	3.92355	3.82093	3.80718	4.01287	4.01301	4.36571	4.17377	4.18839	4.17641	3.6409	3.86417	3.79455	3.66775	3.86252
Pgam5	9.65674	9.96787	10.1214	9.94566	10.0708	8.85331	8.88727	8.84586	8.72192	8.93551	9.20204	9.70291	9.84521	9.2995	10.0591	9.62141	9.62478	9.42573	9.8739	9.43964	9.13238	8.92997	8.96951	8.91411	9.10969	9.64852	9.09376	9.25388	9.63948	9.11323
Cpsf3	11.0154	10.6072	10.6556	10.7189	10.8051	11.7827	11.7543	11.5116	11.8259	11.8226	12.0904	12.1014	11.8491	12.0047	11.8154	10.3909	11.02	10.5385	10.9802	10.658	11.6819	10.8063	11.4347	11.4819	11.7276	12.2547	12.341	12.2888	12.4373	12.2531
Zfp958	7.62909	8.1743	8.49661	7.94008	7.68031	7.84159	7.65393	7.27703	8.0863	7.37855	7.28299	7.24359	7.24209	7.22081	7.26517	7.86191	8.29366	7.64552	7.93786	8.07578	7.48081	7.14384	7.32198	7.71312	7.70165	7.12399	7.28336	7.27727	7.16652	6.99733
Zfp93	6.72525	8.02314	7.83661	7.54377	7.27784	7.14954	6.98454	7.09717	6.69136	6.99216	6.35576	6.05055	6.96769	6.51435	6.25764	7.59115	7.61903	7.42565	7.07122	7.71185	6.31801	6.37204	6.30773	6.60327	6.04666	6.36821	6.242	6.32461	6.2547	5.71401
Cpsf4	9.79402	10.0265	9.84796	9.58419	9.81498	9.9769	10.035	10.0594	9.97278	10.031	9.64483	9.63863	9.58563	9.52472	9.58341	9.25062	9.28441	8.88722	9.21623	8.93259	10.1005	9.91054	10.305	9.99156	9.91759	9.22801	9.04068	9.13751	9.00961	9.03395
Zfp959	8.93921	8.52121	9.11023	9.10696	8.72108	9.40033	9.00605	9.25888	9.04843	9.52245	8.85309	9.02331	9.04836	8.85125	9.08111	8.79789	8.95281	9.03105	8.46568	8.8574	9.55322	9.38922	9.35297	9.29621	9.63429	8.4882	8.38099	8.5766	8.80143	8.48764
Fam132a	8.91416	8.98531	9.3983	9.14682	9.37974	6.13784	6.04529	5.61317	6.15098	6.28868	12.9431	13.0707	12.7392	12.6483	12.5423	9.6541	9.75267	9.86268	10.0553	9.75657	6.2435	6.06342	5.83061	5.83841	5.59594	12.1042	12.0028	12.3112	12.3494	12.2184
Ush1g	5.03756	5.08184	5.61654	5.14064	5.01027	4.71198	5.29863	5.26323	5.19913	4.86751	4.076	4.46761	4.55621	4.46566	4.24167	4.71435	5.03851	5.12632	5.35498	5.36587	5.15092	5.39891	4.91736	4.82579	5.04457	4.0783	4.13915	4.17396	4.321	4.30992
Olfr300-ps1	3.13054	3.38638	3.35929	3.72624	3.05935	3.0379	3.40651	3.07847	3.39245	3.19047	2.92403	3.42279	3.35605	3.33734	3.08221	3.08824	3.23161	3.39212	3.38138	3.54314	3.00908	3.22118	2.9467	3.19646	3.14138	3.35062	3.18579	3.11667	2.97213	3.31306
Zfp94	4.92181	5.39882	5.33585	5.11802	4.91094	5.10471	5.2136	4.95927	5.46394	4.8598	4.85766	4.88479	4.5823	4.82742	4.91859	5.21033	4.98243	5.21438	4.89823	5.10158	4.30755	4.74328	4.44619	4.53056	4.62895	4.40464	4.58702	4.89575	5.05933	4.37288
Wdr11	10.4093	10.9601	10.5477	10.7598	10.5434	10.5783	10.4917	10.1797	10.5002	10.4465	10.6136	10.5134	10.5262	10.3692	10.4069	10.3051	10.7363	10.5748	10.5534	10.6567	10.4948	10.107	10.2439	10.3111	10.3571	10.4285	10.3174	10.4706	10.4131	10.2003
Fam132b	5.85999	6.19251	5.81421	5.97931	6.15182	5.03434	5.03302	4.68139	4.99047	5.11726	4.8421	4.51914	4.91041	4.86099	4.94487	5.13312	5.55953	5.83044	5.72043	5.67946	5.05514	5.10883	5.02484	4.8758	5.03961	4.9629	4.84075	4.66106	4.83822	4.9665
Wdr12	7.71245	8.53769	8.18964	8.00657	7.74466	7.22461	7.36895	7.2676	7.32404	7.40706	6.13872	6.55351	5.99853	6.0373	6.14775	8.10907	8.14983	8.07541	7.72632	8.02622	6.76132	6.1727	7.48	7.24967	7.2246	5.63377	5.69183	6.07558	6.25216	5.76384
Cpsf6	10.1747	9.46024	9.70073	9.92914	9.7736	9.95123	10.0294	9.91978	10.046	10.0641	10.6972	10.9239	10.7609	10.7505	10.9515	9.45207	9.76692	9.57767	9.79799	9.62208	10.119	9.5494	10.0013	10.1747	10.1996	10.4152	10.4576	10.5544	10.565	10.3564
Gm23939	4.35198	4.4401	4.91581	5.21266	4.31161	4.18596	4.20915	4.5372	4.73539	4.30126	4.22949	3.97975	4.04714	4.02574	4.18691	4.45415	4.81665	4.27943	4.83578	4.73514	4.1628	4.20802	4.5159	4.14895	4.23394	4.04073	4.11796	4.03962	4.06335	4.01152
Wdr13	7.46623	7.85903	7.73441	7.61497	7.95457	8.38641	8.53277	8.47799	8.78742	8.57464	9.09155	9.18514	9.24595	9.07637	9.18116	7.54419	7.74996	7.82404	7.73811	8.04194	8.55516	8.39976	8.89315	8.54492	8.31042	9.18567	9.1271	9.30751	9.15374	9.22161
Cpsf7	8.78698	8.57138	8.76754	8.45258	8.63372	8.5291	8.46838	8.54772	8.43344	8.65273	8.93241	9.42737	9.25965	9.18709	9.268	8.07304	8.19542	8.13336	8.19285	8.05752	8.5352	8.39456	8.5361	8.82866	8.57808	8.61581	8.53378	8.88883	8.68526	8.59036
Zfp661	7.83412	8.12765	8.50781	8.31335	8.15373	7.33765	7.22362	7.24243	7.10458	7.24357	6.29586	6.3853	6.20295	6.14795	6.14728	7.70317	8.02775	7.9044	7.91757	7.87619	6.46687	6.82715	6.64693	7.01939	6.25585	6.03251	5.8835	6.01405	6.09945	5.8247
Gm24961	4.24268	4.63163	4.78825	4.54385	4.41034	4.25445	4.27808	4.35866	4.25047	4.43816	4.22551	4.01773	4.34185	4.04244	4.00213	4.39076	4.38342	4.55536	4.342	4.47636	4.38142	4.75874	4.40058	4.55652	4.66726	4.28335	4.29687	4.19377	4.13651	4.36428
Zfp663	3.53391	3.71263	3.81417	3.76863	3.56724	4.13813	4.23076	4.0405	4.54592	4.24683	3.51813	3.53298	3.84646	3.49815	3.69034	3.72663	3.55232	3.49962	3.83234	3.64394	4.19178	4.08451	4.2003	3.98119	4.30915	3.74696	3.68444	3.47599	3.46381	3.87877
Wdr17	4.08887	4.37499	4.42511	4.36636	4.53584	4.38063	4.21375	4.33801	4.06133	4.45336	4.46487	4.20011	4.43801	4.52939	4.06504	4.36314	4.18341	4.35001	3.97399	4.14821	4.40728	4.27392	4.24475	4.2243	4.32621	4.37381	4.42599	4.21359	4.56941	4.57981
Ttf1	7.74301	7.57457	7.62853	7.51329	7.40208	8.17234	8.14364	7.83503	8.1191	7.93267	7.76442	7.98202	7.71884	7.67205	8.1274	7.05262	7.09744	7.26358	7.19601	7.44137	7.69968	7.92726	7.79231	7.79034	7.60573	7.76345	7.72131	7.63517	7.89273	7.71936
Guca2a	3.83302	3.6002	3.71442	3.88727	3.90916	3.65506	3.45358	3.90468	3.80668	3.77444	3.75676	3.68978	3.56297	3.86362	3.57168	3.96763	3.78078	3.87693	3.75528	3.98321	3.93459	3.71431	3.84206	3.41737	3.85786	3.98676	3.75036	3.51738	4.15714	3.89044
Zfp664	9.5091	9.58656	9.67834	9.58161	9.70108	10.02	10.2552	10.5102	10.1333	10.1361	10.6503	10.7656	10.7583	10.7298	10.6623	9.94627	9.80345	9.59246	9.80784	9.96994	10.1582	10.3871	9.95218	9.71424	9.78468	10.5554	10.4337	10.6471	10.4148	10.6363
Wdr18	8.99507	9.24826	9.49875	9.16748	9.46503	10.0806	9.86574	9.95148	9.9997	10.1409	8.30469	8.55224	8.16834	7.72321	8.06659	9.3352	9.2619	9.04679	9.13401	9.05307	10.0229	9.41858	10.0446	10.1619	9.70407	8.23645	8.17303	8.44949	8.48957	8.16513
Tubb2a-ps2	5.27263	5.5201	4.52419	5.19648	5.17878	5.28455	5.09315	5.25112	5.46776	5.44323	6.15483	5.84119	5.70678	5.997	5.6283	5.29469	5.24875	5.61	5.35149	5.19077	6.05214	5.69228	5.27604	5.36855	5.949	5.86801	5.35986	5.55672	6.02664	5.85214
Ttf2	5.93396	6.14922	6.22524	6.13105	6.0788	5.567	5.48532	5.32191	5.46136	5.34789	5.75619	5.66586	5.60433	5.58169	5.64025	6.14747	6.15679	6.01842	5.97508	6.03841	5.81476	5.37364	5.86638	5.74605	5.54571	5.62402	5.80217	5.79666	5.66255	5.52483
Guca2b	4.07193	4.41839	4.15641	4.28039	4.27918	4.52012	4.49229	4.18314	4.51575	4.59796	4.8732	5.14217	5.03368	5.12501	5.24248	4.58646	4.11075	7.14437	4.29299	4.33102	4.62033	5.15557	4.57679	4.58661	4.2739	4.96269	5.13113	5.50077	4.63317	5.05363
Wdr19	6.27132	6.67926	6.53018	6.59822	6.71261	6.4682	6.43636	6.26634	6.40109	6.78223	7.27625	6.98594	7.32511	7.43749	6.84167	6.0906	6.39416	6.34322	6.27642	6.26452	6.76748	6.52373	6.62161	6.93352	6.6838	7.25383	7.61153	7.67714	7.4229	7.36449
Tbk1	9.77724	9.9906	10.0143	9.7497	9.64571	9.49365	9.59687	9.49241	9.40485	9.50687	9.42869	9.59071	9.42536	9.30147	9.41034	8.49677	8.49999	8.3645	8.34855	8.74174	9.47185	8.87861	9.41835	9.47797	9.3415	8.87953	9.09667	9.13756	9.08505	9.00665
Zfp667	5.87673	6.65666	6.16343	6.56969	5.95909	5.12763	5.54183	5.52863	5.72209	5.36892	5.57593	5.77488	5.06974	5.33034	5.34723	7.00576	6.70363	6.78666	6.72399	7.13291	5.65794	5.00284	5.25557	5.54289	5.07629	4.88612	5.36478	5.43464	5.51393	5.24565
Gm23645	6.25775	5.19259	5.23135	5.87276	5.77503	6.14618	6.22402	6.54283	6.12233	6.38784	5.79907	5.99449	6.2391	6.01953	6.27543	5.38417	5.89671	5.69317	5.78481	5.81587	6.53374	6.72563	5.91249	5.84052	5.9547	6.2683	5.51311	5.87504	6.16208	5.6234
Zfp668	6.19345	6.24502	6.07187	6.40639	6.49444	5.31966	5.4982	5.40376	5.23893	5.59272	6.02172	5.89754	6.15194	6.00408	6.05226	6.03125	6.38273	5.93387	5.97649	6.08679	5.37544	5.32065	5.31432	5.52329	5.26071	5.62771	5.52771	5.89658	5.76444	5.87691
D5Ertd579e	9.48584	9.51723	9.74397	9.72681	9.23458	8.71807	9.117	8.85995	8.40786	8.88195	8.86507	8.64315	8.46356	8.59759	8.82697	10.0068	10.0778	10.12	9.97388	10.0669	8.26255	8.2524	8.59184	8.1382	8.4752	10.1062	9.47008	9.68536	9.97011	9.60169
Gm22327	3.49317	3.33274	3.39551	3.70234	3.39148	3.45514	3.22273	3.34464	3.33157	3.41143	3.29043	3.27169	3.53586	3.50082	3.39974	3.30021	3.38455	3.34213	3.46805	3.27475	3.27468	3.50746	3.36239	3.32057	3.37325	3.51784	3.26852	3.21423	3.42035	3.46384
Gm24969	3.29364	3.8713	3.90536	3.3615	3.44982	3.58434	4.85549	3.68596	3.78542	4.10561	3.3395	3.38858	3.54071	3.17172	3.7656	3.26198	3.70379	3.60087	3.77835	3.78461	3.32908	4.22323	4.05426	4.99766	5.86821	3.16513	3.12507	3.22027	3.12947	3.35499
Rhcg	4.30851	4.66989	4.48826	4.45004	4.50211	4.42382	4.50016	4.67876	4.36884	4.85702	4.23522	3.96155	4.12684	4.1047	4.07943	4.7319	4.23154	4.37171	4.3478	4.33995	4.48613	4.40866	4.58566	4.32913	4.54909	3.8781	4.25031	4.05891	4.17107	4.47282
Gm23649	3.3635	3.95705	3.36871	2.97448	4.07821	3.91488	3.41597	3.38439	3.07217	3.07665	3.39131	3.72282	3.71416	4.5764	3.82578	3.61342	3.41219	3.28514	3.62517	3.42064	4.28274	4.33984	3.33055	3.61646	4.40633	3.70204	3.16789	3.45741	4.07698	3.69024
Gm25990	10.259	9.16937	9.35094	9.95234	9.25808	11.9328	12.1175	11.5247	12.2276	12.0374	10.4777	10.6215	9.87385	10.3542	9.95815	10.3017	10.039	10.0901	9.83598	10.0114	11.8259	11.7551	12.1733	12.5197	13.0682	9.93402	10.6125	10.9024	10.6557	10.1344
Gm25991	3.2614	3.32901	2.94955	3.28432	3.60704	3.27121	3.36026	3.5456	3.20846	2.86055	3.31816	3.18919	3.1784	3.54815	3.12309	3.49056	3.08973	3.16786	3.04198	3.25818	3.46611	3.40982	3.22343	3.21305	3.25345	3.2393	3.2622	3.23461	3.40597	3.20772
Gm25992	6.01104	5.67537	6.07473	6.03556	5.31643	6.78402	6.6896	6.62966	6.311	6.68264	5.9493	5.63302	6.44272	5.69395	6.55216	5.81865	5.73554	5.53101	5.55674	6.35693	6.37152	5.84281	6.1419	6.30998	6.86828	5.94272	5.64972	6.25445	6.06248	5.51835
C330018D20Rik	8.52085	9.07131	9.18141	9.02733	9.03228	9.37695	9.3781	9.01825	8.98546	8.9127	8.56621	8.68462	8.25409	8.43531	8.70728	9.4981	9.53877	9.26163	9.36219	9.39756	8.71137	8.22805	9.06825	8.96111	8.66277	8.96116	8.76338	8.82145	9.42346	8.95772
Pias1	12.3038	11.8689	11.9932	12.2086	12.145	11.1912	11.2576	11.169	10.9931	11.2629	12.4102	12.2616	12.2263	12.4136	12.2253	11.7102	12.056	11.7357	11.8465	11.7763	11.1295	10.9605	11.1899	11.2956	11.0875	11.8802	12.0317	12.0328	11.8869	11.8328
Cngb1	4.6651	4.89603	4.62138	4.7866	4.72526	4.56949	4.53161	4.51005	4.70617	4.71496	4.44563	4.47413	4.55292	4.5103	4.56541	4.91853	4.67307	4.94835	4.82353	4.6106	4.51031	4.7512	4.6097	4.61663	4.7071	4.61894	4.44207	4.42039	4.54815	4.48355
Vgll1	4.10415	4.40302	4.33593	4.3081	4.21691	4.37885	4.80968	4.31115	4.67689	4.65252	4.55849	4.39704	4.67296	4.44838	4.84239	4.71776	4.35148	4.69553	4.22634	4.49868	4.31754	4.19898	4.67065	4.44791	4.55579	4.76865	4.61537	4.35142	4.44394	4.89163
Pias2	10.2788	10.1361	10.3261	10.3086	10.2091	9.56	9.54717	9.37132	9.15394	9.57642	9.81	9.94236	9.62234	9.61651	9.79471	11.0035	10.9077	10.7561	10.793	10.7866	9.40062	9.18893	9.49001	9.43929	9.28715	9.30845	9.34185	9.3707	9.36864	9.15208
Gm23352	4.81181	4.4535	5.83096	6.22648	4.40821	5.64709	4.98931	4.59322	5.41912	4.57419	5.17422	5.31749	5.80136	6.28989	5.59582	5.23274	5.5195	5.24581	6.109	4.93327	4.64907	4.80684	5.00802	5.26698	5.0033	6.0102	5.47824	4.79322	4.46022	5.67814
1700021P04Rik	3.54351	3.5611	4.03439	3.51342	3.39588	3.69906	3.61299	4.24765	3.54948	3.94573	3.33957	3.3314	3.51248	3.49148	3.40787	3.56685	3.64446	3.62313	3.69788	3.64101	3.70048	3.94371	3.58313	3.86183	4.00149	3.53397	3.69462	3.63204	3.37573	3.45295
Vgll2	8.95498	8.31899	9.574	9.66054	9.88569	3.96131	3.9687	4.05837	4.15978	4.06408	3.87681	3.5555	3.75902	3.60236	3.70525	8.88726	9.31305	9.81223	10.1718	9.89052	3.94521	4.13734	3.73251	3.76891	3.93548	3.90387	3.40456	3.57773	3.57368	3.87606
Pias3	7.1956	7.48215	7.43184	7.38524	7.45929	7.70158	7.50955	7.80392	7.57327	7.68601	8.90091	8.51777	9.14725	9.09387	9.03928	7.0183	7.42039	7.31686	7.48912	7.07591	7.73618	7.82572	7.55527	7.52518	7.71725	9.05897	8.96347	8.8812	8.97291	8.99845
Cngb3	4.84445	5.03672	5.22644	4.99657	4.68197	4.47017	4.76207	4.73711	5.03053	4.77742	4.18447	4.59356	4.5345	4.5639	4.35952	4.87742	4.6851	4.81651	4.85666	4.76077	4.6424	4.61167	4.51059	4.3722	4.58147	4.40753	4.60711	4.26912	4.3307	4.79583
Gm25995	3.65239	3.8605	3.74086	3.72861	3.87189	3.53076	3.52609	3.80228	3.48002	3.71233	3.57991	3.69588	3.75514	3.79625	3.96393	3.8221	3.94485	3.67591	3.81626	3.61744	3.66046	4.44083	3.43607	3.56327	3.67229	3.77958	3.59534	3.58588	3.73182	3.91716
Ubn1	9.33547	9.48799	9.39007	9.54562	9.25329	8.93817	8.93952	8.7405	8.82136	8.56235	8.96866	9.21995	9.20396	8.86608	9.24568	9.46961	9.43774	9.19543	9.20435	9.37583	8.7501	8.46945	8.86217	8.92643	8.68558	8.70312	8.62701	8.68989	8.45369	8.52079
Vgll3	6.59469	7.69929	7.34008	7.39489	7.8072	5.22803	5.1762	4.87796	5.11376	5.18327	9.92748	9.02409	10.0475	10.4014	9.17314	7.96599	7.9039	6.75391	7.37951	7.72063	5.09447	6.15113	4.77639	5.53638	5.5452	10.6356	9.67901	8.77374	9.53186	9.95926
Pias4	9.45704	10.1297	9.98958	9.85442	9.87337	8.32437	8.48389	8.51652	8.60066	8.67494	8.46361	8.90205	8.71113	8.46881	8.91906	9.16097	9.04558	9.07489	9.10398	8.98155	8.87712	8.58995	8.87955	8.89739	8.68981	8.37767	8.04318	8.37553	8.28688	8.15311
Ubn2	11.1983	11.3338	11.3696	11.2953	11.3605	10.0323	10.0764	9.88559	10.1543	9.9913	10.58	10.9713	10.7742	10.5551	10.7145	10.8854	11.1272	11.0257	11.077	11.0173	9.852	9.43627	9.80165	9.8157	9.67238	10.3084	10.5111	10.2782	10.2125	10.4423
Vgll4	9.72373	9.73125	9.40995	9.53915	9.30408	10.1885	10.5632	10.2022	10.3317	10.1577	10.9165	11.4392	11.3421	11.0249	11.1782	10.3661	10.6151	10.4253	10.7826	10.6943	10.5647	10.226	10.5203	10.5018	10.0329	12.2359	11.8769	11.5603	11.3502	11.4666
Kif19a	4.5973	4.75287	4.94573	4.73839	4.9102	4.53328	4.79518	4.9878	4.74019	4.83116	4.55656	4.95884	4.73296	4.5024	4.46853	4.69303	4.7922	4.55649	4.91078	4.63452	4.63698	4.71472	4.71042	4.88626	4.6709	4.51162	4.66557	4.81558	4.53491	4.45285
Gm25999	3.63197	3.68941	3.70024	3.67939	3.58171	3.99147	4.04299	3.66649	3.83941	3.91846	3.43786	3.61524	3.41029	3.38475	3.68498	3.85828	4.12432	4.12112	3.80938	3.84292	3.84727	3.54913	3.67471	3.65262	3.81494	3.58632	3.57041	3.3124	3.57995	3.59181
Ccdc64b	3.92938	4.20686	4.39754	4.25039	4.29818	3.78148	3.89265	4.04285	4.14458	3.99512	3.77233	3.79735	3.98327	3.98772	3.93021	3.97233	3.93375	4.15259	4.10655	4.03941	3.8076	3.77855	3.83642	4.0017	4.0745	3.92378	3.93435	3.78471	3.99614	4.15713
Rprml	3.1422	3.29947	3.14255	3.13426	3.27018	3.35435	3.20959	3.29365	3.0587	3.26639	3.07688	3.08663	3.15385	3.33365	3.38294	3.23476	3.28089	3.26358	3.29756	3.3455	3.16944	3.40494	3.20444	3.04653	3.16945	3.91085	3.59833	3.77644	3.79069	3.57961
Dnm1l	12.1895	12.3557	12.3767	12.3791	12.3009	11.6845	11.6322	11.339	11.6064	11.7261	11.3556	11.2294	11.2142	11.1624	11.0136	12.5728	12.6315	12.8122	12.5323	12.6729	11.4939	10.6726	11.586	11.6506	11.6766	11.7119	11.7057	11.8562	11.7348	11.6972
Gm23358	5.84531	3.70615	4.2362	5.53278	4.26865	6.1131	5.63582	5.61741	5.80468	6.1472	6.47793	5.69257	5.88033	5.6815	6.11471	6.03546	5.05391	5.90496	5.73801	4.93952	5.02472	6.23768	5.73526	6.05884	7.13247	6.58717	5.77096	6.24411	5.99285	5.4711
Mmp1a	4.17687	4.34824	4.23338	4.3108	4.45836	4.34199	4.11881	4.48619	4.15943	4.03921	3.86059	4.1025	4.23069	4.5575	4.20546	4.39776	4.30429	4.32634	4.23699	4.33373	4.07234	4.40767	4.20792	4.0864	4.17026	4.31154	4.40707	4.36314	4.20996	4.59713
Mmp1b	4.08249	4.17734	4.04267	4.41954	4.02404	4.11965	4.26377	4.11743	4.07132	3.92346	3.78968	4.27867	4.23639	4.67446	4.05073	4.39494	4.16895	4.39901	4.57667	4.13934	4.23914	4.26504	4.26836	4.33257	4.15033	4.03057	4.24711	3.98577	4.0156	4.19806
Chchd1	10.4789	10.9277	11.124	10.9372	10.9179	9.074	9.80568	10.0782	9.57594	9.20083	8.21636	8.75669	8.8074	8.49803	9.05943	11.6504	11.143	11.1975	11.202	11.2796	9.90561	11.4325	9.96816	9.51486	9.16419	9.06503	8.10347	8.53893	8.79346	8.66999
Chchd2	9.914	10.4328	10.5687	10.4019	10.6063	10.5438	10.8571	10.9059	10.7909	10.762	9.57429	10.6844	10.3343	9.9394	10.4388	10.4408	10.5187	10.2112	10.4652	10.3151	10.7286	10.9846	10.5493	10.5394	10.1847	10.3449	10.0357	9.84796	10.0689	10.1029
Chchd3	14.3038	14.7901	14.6448	14.6663	14.6458	12.9776	12.966	12.8008	12.7178	12.5485	11.5993	11.6604	11.4106	11.457	11.7339	14.9693	14.8291	14.7312	14.941	14.9955	12.871	12.3619	12.6227	12.7168	12.6612	11.6851	11.5719	11.6795	11.8957	11.6664
Chchd4	7.74669	8.61723	8.32654	8.34802	8.50506	6.84377	8.08085	7.09898	7.22704	7.10225	6.70824	7.12894	6.35033	6.67246	7.06658	8.6292	8.92164	8.07227	8.77402	8.39735	7.20915	7.12215	7.00338	7.15903	7.37711	6.97473	6.97809	6.55058	6.80645	5.89804
Ccdc60	4.32887	4.61689	4.22988	4.61958	4.3166	4.50163	4.63366	4.57196	4.6964	4.48726	4.29033	4.59544	4.40036	4.29747	4.32216	4.48182	4.76991	4.33874	4.55691	4.49196	4.3269	4.37479	4.32276	4.28471	4.45928	4.2947	4.35948	4.75756	4.15231	4.16952
Fam208a	10.5647	9.65909	9.59112	9.5886	9.65016	11.6253	11.7373	11.2804	11.4334	11.5312	11.8053	11.6041	11.544	11.7381	11.6549	9.65221	9.88623	9.77212	9.52535	9.80751	11.5726	11.0177	11.7276	11.6798	11.7281	11.4831	11.7227	11.585	11.6019	11.4578
Wwox	7.43638	7.85796	7.54244	7.61128	7.95691	8.35205	7.97378	8.15243	8.57625	8.50897	8.80905	8.89286	8.88373	8.68511	8.67657	7.81387	8.12942	7.97392	8.3052	8.03525	8.56946	8.1745	8.19664	8.67572	8.65672	8.4492	8.86807	8.80721	8.45024	8.42671
Chchd5	8.40857	8.97308	8.90005	8.65073	8.84232	8.53305	9.05354	9.31989	8.81228	8.61435	8.39953	8.65962	8.61631	8.52478	8.69803	8.12542	8.72639	7.64251	8.18718	8.19944	9.02174	9.52925	8.25694	8.58428	8.84905	7.9586	7.72609	8	8.15756	7.79132
Ccdc61	5.6222	5.89437	5.54007	5.67767	5.74908	5.67209	5.925	5.91702	6.0487	5.87409	6.27018	5.96985	6.08387	6.04105	6.14035	5.54766	5.84166	5.66264	5.54671	5.66237	5.83586	6.06586	5.65058	5.30111	5.7131	5.90548	5.83479	5.89913	5.98567	5.82911
Gm23060	4.06151	3.68978	4.2326	4.46938	3.99665	4.98786	4.23302	4.61341	4.64886	4.90106	4.20437	3.99789	3.98772	4.41891	4.03485	4.91388	3.83178	4.32112	4.31391	4.41414	4.36148	4.61887	4.27746	4.63608	4.60278	4.16971	4.17697	4.01359	4.25442	4.0598
Fam208b	9.96936	9.59933	9.63118	9.5667	9.28962	9.12009	9.19266	9.0711	9.06548	9.00175	9.49675	9.41774	9.3017	9.32479	9.44818	9.16837	9.33122	9.23753	9.25431	9.36768	8.91111	8.29935	9.33265	9.05671	8.90315	9.11234	9.25959	9.17574	9.21584	9.11898
Chchd6	6.20247	6.34289	6.22345	6.51113	6.68411	6.4167	6.35785	6.58076	6.48675	6.70797	9.03899	9.46012	9.45787	9.28375	9.29732	6.78779	6.57504	7.06997	6.59707	6.62026	6.08037	6.23763	5.95675	6.40932	6.32858	8.94415	8.63578	8.89925	8.66348	8.85208
Ccdc62	5.91394	5.89138	5.49581	5.90425	6.03493	6.55108	6.54305	6.24897	6.69511	6.51269	8.11409	8.46951	8.42481	8.51666	8.58187	5.68498	5.58365	5.53919	6.02402	6.0207	5.99524	5.48824	5.81066	5.50045	5.66588	7.13887	7.45638	7.62705	7.52546	7.02239
Gm23061	4.71461	4.73376	4.50922	4.78282	4.17809	5.07426	4.65554	5.05431	4.78042	4.81381	4.5545	4.31721	4.27959	4.52185	4.55774	4.57704	4.72381	4.49718	4.64314	4.1795	4.53629	5.01766	4.9398	4.90575	5.01815	4.91439	4.28309	4.30944	4.59964	4.57198
Chchd7	10.2362	11.0683	11.223	10.2527	10.9291	10.0985	10.2382	10.4065	9.67838	9.78957	8.8461	10.1798	9.33309	8.71685	8.45824	11.1361	10.5674	10.456	10.7646	10.7153	9.50233	9.44819	9.48399	9.70397	9.87774	8.20039	8.28544	9.03659	9.17046	8.03039
Ccdc63	4.34337	4.2459	4.07216	4.14275	4.32973	4.10892	3.90428	3.97078	4.13771	4.05282	4.02892	3.91884	4.03161	4.02827	3.94981	4.45307	4.14552	4.10475	4.00852	4.18464	3.92746	4.02908	4.13076	3.97341	3.88567	4.25796	4.28825	3.89108	4.05243	4.15336
Gm23062	5.78194	5.97064	5.76855	5.85727	5.8824	5.89788	6.32115	6.15737	5.92602	6.29788	6.16439	6.28907	5.90383	6.06472	6.34542	5.79336	5.66585	5.70021	5.93198	5.86417	6.07122	6.33233	6.28293	6.14562	6.14479	6.37155	5.83275	6.33953	6.35265	6.32012
Best1	4.42455	4.50797	4.55527	4.4251	4.43556	4.48297	4.44141	4.22407	4.1747	4.28262	4.87206	4.57395	4.61437	4.81517	4.47826	4.58391	4.52128	4.47499	4.7515	4.49905	4.48027	4.23212	4.21084	4.07866	4.25606	4.27587	4.5205	4.43903	4.64962	4.68518
Ccdc64	4.92336	4.83793	4.86876	4.72171	4.65834	4.33445	4.47708	4.45219	4.42361	4.24139	4.80073	4.80689	5.18976	5.07434	5.18352	4.4847	4.67284	4.5191	4.49964	4.75097	4.59527	4.25877	4.16111	4.3126	4.47243	4.93195	4.84837	4.95238	5.0418	5.03421
Gm23063	4.95535	4.74789	4.31879	5.0754	4.86133	4.36769	4.28191	4.57324	4.78815	4.70397	4.35993	4.67354	4.60183	4.63325	4.56698	4.92325	4.74713	4.59851	4.88534	4.73021	4.56289	4.52367	4.54899	3.93093	4.37304	4.73229	4.4412	4.6613	4.57323	4.68782
Wwp1	14.2894	14.5411	14.5904	14.6281	14.4278	12.7072	12.6333	12.6407	12.5704	12.6134	12.4195	11.8651	12.0682	12.2133	11.7754	14.84	14.8852	14.812	14.7666	14.9191	12.6051	12.2596	12.6621	12.6211	12.6972	12.06	12.2524	12.1356	12.3119	12.1302
Best2	3.9221	4.31301	4.34514	4.24508	4.0515	4.01247	4.10866	4.14634	3.91024	3.93702	3.73118	4.03687	3.88143	3.95722	3.98202	3.9869	4.14979	4.17771	4.36657	4.39535	3.75485	4.15865	3.95465	3.9994	4.13906	3.93281	3.73347	3.80078	3.77793	3.91937
Ccdc65	3.93153	4.05969	4.37775	4.18241	4.11352	4.18372	4.06816	4.40729	4.14179	4.3364	4.08355	3.93401	4.44327	4.00812	3.90794	4.21638	4.33508	4.28185	4.16081	4.22605	4.29727	4.55963	4.07244	4.06576	4.12549	4.11726	4.19811	4.7498	4.14574	3.78125
Mboat1	6.11718	5.58857	5.64967	5.43826	6.13426	4.83905	4.76077	4.71328	5.12193	4.8798	5.83297	5.64259	5.34365	5.44424	5.36633	6.90534	6.62496	6.51233	6.80282	6.62923	5.10136	5.45972	5.12137	5.46022	5.41032	5.78981	6.06997	6.72218	6.06601	6.03939
Wwp2	7.99954	7.95951	7.78287	7.68905	7.95097	8.42521	8.86999	8.8027	8.57656	8.78473	8.08008	7.97845	8.07887	7.96147	7.93608	7.40627	7.61994	7.58196	7.66141	7.60399	8.43767	8.57058	8.30326	8.66135	8.14907	8.08736	7.89367	8.18583	8.06239	8.15656
Best3	9.09742	9.89735	9.73855	9.62004	9.70135	3.94746	3.80008	3.86004	4.17114	4.0141	3.48547	3.42651	3.96536	3.40935	3.60348	10.3931	10.5283	10.3416	10.1159	10.033	3.83977	4.03509	3.90613	4.21571	3.93678	3.45253	3.60431	3.42921	3.59425	3.59776
Ccdc66	10.2564	10.4023	10.3612	10.2981	10.1584	7.94437	8.21808	7.7769	7.9387	8.1004	8.85696	8.88678	8.99846	9.0325	8.8743	10.814	10.7466	10.6682	10.6695	10.7501	7.95944	7.54719	7.70613	7.90269	7.55739	9.26044	9.12296	9.27283	9.17955	9.08595
Mboat2	5.05974	5.22584	5.27762	5.26718	5.72411	4.2604	3.94659	4.20448	4.3212	4.0025	4.7845	4.64219	4.90973	4.64018	4.57627	5.44488	5.5529	5.7895	5.51215	5.43706	4.56575	4.22632	4.27441	4.43821	4.2158	5.57117	5.4536	5.9521	5.73573	5.41303
Ccdc67	4.15312	4.48318	4.27995	4.12487	4.03116	4.6619	4.52759	4.66419	4.72839	4.40342	4.15312	4.10775	4.10323	4.08714	3.99757	4.21137	4.39282	4.1725	4.05082	4.47569	4.40958	4.62399	4.69791	4.51531	4.46054	4.16253	4.46784	4.36964	4.23667	4.43046
Col4a1	8.45213	8.57166	8.57607	8.94128	9.10295	7.26505	7.46452	7.27555	7.06828	7.19208	11.3163	11.8732	11.9864	12.0686	12.3727	9.19423	8.8914	9.44489	9.00249	9.61304	7.47322	7.97678	7.45847	7.55953	7.48706	12.3583	11.7505	11.7735	12.2698	12.0895
Ccdc68	5.09746	5.84176	5.48829	5.84244	5.36078	7.5202	7.16443	7.06371	7.11488	6.97126	6.18312	6.16322	5.32529	5.89201	5.80533	5.27056	5.80209	5.76029	5.58629	5.45108	6.82344	6.75961	6.58396	6.9768	7.16812	5.55207	5.85483	5.8097	5.80526	6.20398
Gm24388	3.82368	3.92065	3.61705	3.74576	3.66894	3.54366	3.43483	3.4125	3.57249	3.55387	3.39618	3.2205	3.65495	3.64585	3.53997	4.0802	3.47202	3.98039	3.74108	3.53694	3.81659	4.08943	3.85087	3.7128	3.82919	3.61797	3.96851	3.30683	3.52417	3.63258
Mboat4	3.53024	3.53804	3.51151	3.38252	3.35198	3.75373	3.69172	3.64078	3.57763	3.49531	3.25604	3.47786	3.48912	3.46777	3.30575	3.48838	3.865	3.41594	3.50278	3.69834	3.72981	3.53549	3.44411	3.70577	3.8749	3.42583	3.47624	3.34949	3.29118	3.29275
Col4a2	8.05249	8.32707	8.51896	8.728	8.76839	7.01689	7.59984	7.3917	7.12834	6.90651	11.0293	11.1293	11.2312	11.2163	11.4545	8.75289	8.7159	9.10578	8.86568	9.22283	7.18047	7.72984	7.33921	6.96165	7.14926	11.8837	11.5159	11.5052	11.7519	11.6476
Ccdc69	7.73751	7.00572	7.33146	7.68998	7.95159	4.71023	4.55489	5.00827	4.55284	5.13451	10.4476	10.3259	10.2689	10.1256	10.5436	8.19299	8.10899	8.25148	8.28335	8.38338	5.14028	5.22599	5.35458	5.96347	5.26539	9.33887	9.37181	9.59919	9.81045	9.34708
Col4a3	5.19531	5.52811	5.45166	5.41981	5.17515	4.89301	4.79212	5.09779	4.98323	4.84469	5.2428	5.05356	5.14856	4.91041	5.06713	5.3465	5.38523	5.57198	5.36866	5.4078	4.99249	4.82853	4.7087	4.84782	4.78809	5.19247	5.12823	5.37268	5.12463	5.11505
Col4a4	5.28903	5.58807	5.49051	5.44344	5.41498	4.98628	5.31691	5.14417	5.03254	5.19125	5.49987	5.19401	5.04973	5.24414	5.1877	5.16661	5.41116	5.63369	5.2792	5.47514	5.05859	5.33844	5.13146	5.30644	5.35633	5.38921	5.45807	5.40924	5.39322	5.43645
Mboat7	7.15673	7.33825	7.25746	7.2721	7.3848	8.86824	8.56466	8.86511	8.92593	8.89476	8.00693	7.72301	7.62772	8.03277	7.89591	7.1178	7.45814	7.09569	7.28222	7.29857	9.07265	8.94556	8.98168	9.24249	8.82659	7.88444	7.98482	8.12304	8.32174	8.0833
Col4a5	4.56508	4.8283	4.75107	4.9004	4.77588	4.81528	4.60706	4.71335	4.57444	4.63883	5.93051	5.53282	5.29404	5.49326	5.10411	4.97117	4.84825	5.10474	4.97289	5.02427	4.72423	4.68333	4.45927	4.77442	4.58763	5.44126	5.92751	5.70966	5.61543	5.79856
Col4a6	4.66351	4.50654	4.36483	4.65901	4.40159	4.35115	4.42758	4.61796	4.45264	4.50701	5.92007	5.24764	5.48141	5.57029	5.09324	4.8304	4.3251	4.5643	4.65449	4.62589	4.4273	4.38588	4.46088	4.19131	4.48247	5.22125	5.45967	5.60791	5.26408	5.55459
Gm24091	8.39543	7.69793	8.19997	7.67935	7.82551	9.24681	9.38358	9.36579	9.1235	9.52179	9.1816	9.25036	9.05801	8.64821	9.24943	7.32421	7.64439	7.82907	7.38916	7.52389	9.27357	8.88919	9.33921	9.11724	9.07604	8.68073	8.11403	9.26729	8.497	8.30638
Cspp1	7.55893	7.66393	7.63317	7.60111	7.54302	9.24496	9.14994	9.37045	9.29106	9.16727	8.226	8.32138	8.34106	8.12863	8.30433	7.16593	7.32244	7.21262	7.15793	7.44624	8.88962	8.54297	9.02165	8.8227	8.96875	7.84823	7.79478	8.20313	8.01154	7.78433
Gm24095	10.9532	10.0968	10.6928	11.0369	10.5167	10.13	10.2172	10.3426	10.0489	9.82671	10.9346	10.9926	10.4414	10.5922	11.0045	10.1203	9.948	10.3274	10.007	10.2362	9.95412	10.5421	10.7297	10.0151	10.1426	10.7675	10.8511	10.9137	10.7836	10.536
Mms19	9.00781	8.65392	8.7546	8.92025	8.93359	9.23769	9.19463	9.32314	9.24425	9.24606	9.3221	9.3867	9.32854	9.3495	9.5468	8.1695	8.44533	8.3919	8.52497	8.44286	9.1709	9.15054	9.06913	9.25335	9.19783	9.21169	9.10761	9.15811	9.2705	9.22809
Ednra	6.75454	6.55192	7.16521	6.72904	7.56885	8.19179	8.29905	8.21764	8.1453	8.35642	9.984	9.33093	9.49683	9.51932	9.49451	6.8425	7.45767	7.35981	7.50038	7.6395	8.20148	7.91828	7.88629	8.59504	8.16341	9.88901	10.0279	10.4647	10.2821	10.044
Endod1	5.65234	5.37189	5.28475	5.55671	6.19537	5.32377	5.21682	5.43026	5.22739	5.21284	7.57639	7.12128	7.29011	7.32616	7.03694	5.47448	5.36933	5.76858	5.87162	6.28161	5.40562	5.80284	5.7597	5.59584	5.47295	7.56495	7.49105	7.83061	7.82498	7.57405
Gm24097	4.89759	3.93292	4.35202	4.62083	4.36442	4.79445	4.73606	4.98479	5.05575	5.05059	5.39623	4.92393	5.18355	5.60249	5.49412	5.24016	4.96246	4.98758	4.37245	4.12141	5.25779	5.16059	4.92759	4.95508	4.95773	5.53426	5.16256	5.11559	5.25781	4.65045
Ednrb	8.43317	8.73516	8.30481	8.29639	8.92999	8.97695	8.876	8.52989	8.85254	8.78086	12.336	12.1172	11.7709	12.0032	12.0218	7.80705	8.22556	7.97023	8.11062	8.05532	8.23246	8.04305	8.30555	8.58484	8.27917	11.0849	11.3039	11.4541	10.8034	11.1279
Gm24098	8.39557	8.3296	8.5619	8.0975	8.53329	10.858	10.6552	10.7181	10.7815	10.8619	10.4186	10.361	9.76842	9.97738	10.075	7.33988	7.42999	7.45339	7.13712	7.31274	10.8693	10.6936	11.1926	10.9654	11.0572	10.7053	10.4378	10.5717	10.5345	10.2817
Mmp20	3.52035	4.05219	3.6192	3.57008	4.1146	3.7345	3.78855	3.89385	3.86151	3.63855	3.13366	3.42745	3.56963	3.47209	3.46701	3.58195	3.77523	3.58832	3.63869	3.87333	3.64257	3.69511	3.84613	3.46176	3.62834	3.65107	3.60268	3.4686	3.25976	3.56915
Gm24099	5.23271	5.95597	5.33866	5.35872	5.5777	5.27168	5.31206	4.89865	5.88559	5.25375	4.97404	4.67082	5.16937	4.75249	5.19828	5.78021	5.505	5.24967	5.21619	5.19083	5.34155	5.61223	5.41053	5.44774	5.32168	5.02727	4.82249	4.85469	4.99003	5.00143
Mmp21	4.15463	4.17145	3.80955	4.2689	3.94369	3.96155	3.91561	3.89437	3.9369	4.05256	3.86689	3.77478	4.29484	3.94348	4.19571	4.22557	4.49484	4.39586	4.25736	4.31658	4.21116	4.01388	3.99017	4.0603	3.88714	4.14231	4.02533	3.74368	3.74775	4.21213
Sdcbp2	4.61616	4.72921	4.86028	4.88603	4.79897	4.20639	4.36886	4.25204	4.80407	4.82104	5.96852	6.21719	5.62627	5.85789	6.05389	4.70994	5.14144	5.14898	4.75043	4.71569	4.59173	4.66236	4.57434	4.59222	4.33356	4.98059	4.90501	5.36987	4.93415	4.69869
Mmp23	5.55304	5.06464	5.5417	5.24527	5.99029	4.91096	4.93321	5.28023	5.45136	5.16122	9.09729	8.58642	8.77885	8.92765	8.37399	5.36163	5.31508	5.48037	5.58397	5.48075	4.9451	5.65803	5.05839	5.03989	5.02054	8.53736	8.40243	9.02247	8.63007	8.8809
Paxbp1	9.72751	9.50873	9.58483	9.42956	9.32095	9.67706	9.81326	9.61911	9.692	9.79415	10.3494	10.7387	10.6788	10.6636	10.8572	9.03535	9.28347	9.27006	9.2243	9.56705	9.50843	8.82413	9.33211	9.64361	9.39719	10.2554	10.4365	10.5115	10.3396	10.3334
Mmp24	3.56045	3.30872	3.38145	3.4029	3.30565	3.4314	3.48447	3.76641	3.78453	3.62214	3.25123	3.56378	3.40528	3.41654	3.43389	3.62544	3.18694	3.19758	3.52098	3.5021	3.61585	3.92524	3.60854	3.62374	3.6014	3.47785	3.29266	3.46708	3.21896	3.49592
Gm22911	3.74954	3.75338	4.23172	4.60591	3.15795	4.0472	3.33615	2.69815	3.46524	3.57577	3.15585	3.34019	3.47755	3.31318	3.27115	3.89839	3.29566	3.59639	3.10321	3.766	3.7091	3.78021	3.37023	3.71924	3.93713	3.19866	3.67603	3.27236	3.33014	3.71059
Vnn1	6.2634	6.08331	5.91929	5.45583	6.65673	14.0153	13.4122	13.1594	13.5784	13.5392	11.8008	12.9068	11.5131	11.3479	12.0045	4.61691	4.2085	5.37488	4.65939	5.72739	12.1009	11.9762	12.3072	12.0841	12.4573	8.90367	9.48186	8.04597	8.14899	8.50527
Zfp518a	9.24858	9.09424	8.86803	9.34934	8.75935	8.58972	8.65182	8.09274	8.53915	8.61691	8.8078	8.81051	8.62035	8.84681	8.77089	8.78164	8.68188	8.75191	8.75911	8.93433	8.46045	7.68753	8.77754	8.52648	8.53557	9.59076	9.13777	9.69571	9.61771	9.00096
Mmp25	4.52809	4.50235	4.00364	4.04823	4.33426	4.29709	4.04158	4.08379	3.95315	4.08271	4.17313	4.16496	4.23921	4.39379	4.32821	4.15275	4.17035	3.99743	4.08866	3.99414	4.36856	4.43267	4.0399	3.36345	3.95898	4.11185	4.27083	4.05965	4.1205	4.43437
Zfp518b	4.44465	4.86125	4.96959	4.86477	4.88533	4.25917	4.51173	4.41056	4.03003	4.07057	4.37358	4.91895	5.27151	4.99803	4.6776	4.70288	5.50958	5.0854	4.86991	5.15078	4.11963	4.38847	4.1807	4.46211	4.56157	5.27147	4.66771	5.11598	4.79894	4.70562
Vnn3	5.40609	5.04527	5.12612	4.94666	5.30564	11.8475	11.7469	11.6848	11.6148	11.5197	9.92266	10.2443	10.4107	10.3064	10.2787	5.17864	4.65705	5.89209	5.11929	5.83002	11.2558	11.1035	10.9659	11.1945	11.1646	9.76105	9.63696	9.61681	10.021	9.43279
Grcc10	11.4208	11.2093	11.1922	11.1461	11.3462	12.3019	12.3468	12.3376	12.3154	12.273	11.3208	10.9704	10.8434	11.2656	11.0489	11.6997	11.5546	11.3613	11.54	11.3019	12.2397	12.5586	12.3613	12.325	12.5489	11.2748	11.0548	11.4565	11.4709	11.2629
Mmp27	5.6618	5.72952	5.47066	5.86508	5.52382	5.26123	4.7988	4.94843	4.84739	5.05209	5.17296	5.21714	4.98175	5.08339	4.50638	5.32211	5.80153	5.37924	5.29919	5.55363	5.12454	5.27538	4.97909	4.58918	4.88219	4.9335	4.79261	4.84666	4.88077	4.95585
Olfr636-ps1	4.14544	4.13684	4.21567	4.07727	4.10296	4.15371	4.69501	4.19077	4.3348	4.31558	4.12599	3.86767	4.26878	4.25636	4.07673	3.77312	4.26912	3.99462	4.04536	4.04251	4.36321	4.54537	4.12646	4.18043	4.27234	4.13889	4.13731	3.8256	4.0886	4.00015
Tasp1	7.48403	8.18408	8.10234	7.71124	7.45624	7.46498	7.36799	7.22384	7.3495	7.44365	6.86807	6.9058	6.98968	6.62426	6.66469	7.07644	7.43598	7.29885	7.12743	7.48554	7.30829	6.96878	7.25648	7.3802	7.04883	6.13961	6.25466	6.68889	6.60004	6.29074
Mmp28	5.63092	5.97912	5.74709	5.68423	6.11529	4.56674	4.28134	4.653	4.80981	4.52535	9.47657	9.45814	9.37162	9.50709	9.56676	5.35085	5.16609	5.70462	5.40596	5.83484	4.67089	4.25203	4.35952	4.46891	4.41151	9.45578	9.20258	9.11402	9.27022	9.4657
Gm22915	3.74017	3.65358	3.98614	3.67483	3.84289	4.21377	3.94419	4.08163	3.80581	3.89719	3.5556	3.79217	3.87722	3.77951	3.79258	4.13287	3.82892	3.79201	3.76245	3.75854	3.99827	3.86867	4.04794	3.62884	4.01495	3.79635	3.7359	3.64757	3.68089	3.69402
Pacsin1	5.17654	3.99755	4.00049	4.4751	4.18061	4.39139	3.8823	4.3123	4.29109	4.21986	3.98244	3.76814	4.08897	4.0233	4.00612	4.81876	4.38195	4.39024	4.27561	4.35924	4.30948	4.21604	4.24645	4.03103	4.33727	4.04856	4.13093	4.1656	4.17388	3.97668
Fam162a	9.78482	10.8165	10.5123	10.2064	10.1113	10.5181	11.1977	11.12	10.8081	10.795	8.59525	9.51731	9.04373	8.67268	9.10898	10.6255	10.6675	10.477	10.5163	10.7454	10.5967	11.0256	10.5825	10.3848	10.7669	9.13262	8.71789	9.02261	8.99802	8.96205
Pacsin2	10.3673	10.637	10.5401	10.8217	10.8722	10.6644	10.7928	10.9025	10.8257	11.0214	11.2259	10.7059	10.7927	10.8926	10.5059	10.6232	10.7465	10.7811	10.8865	10.9575	11.1097	10.7464	11.106	11.1611	11.1669	11.1314	11.1964	11.0278	11.0382	11.1252
Fam162b	4.04952	4.24211	3.8834	4.21967	4.05408	3.68058	3.9978	4.06774	3.90199	4.14812	4.04482	4.24115	4.31505	4.35215	4.43267	4.01942	3.97467	4.05757	3.9924	3.92392	4.16709	4.16602	3.87595	3.8003	3.87629	4.12556	4.15103	4.05099	4.02941	4.28973
Pacsin3	9.51291	10.0658	10.2662	10.4705	10.063	8.22661	7.89327	8.41831	8.30587	8.29235	6.16089	6.45529	6.4107	6.21326	6.75568	10.4316	10.4317	10.2598	10.6683	10.3815	7.74787	8.58939	7.86659	7.59654	7.70502	6.38266	6.25249	6.53496	6.10527	6.17528
Glyr1	12.1098	12.2368	12.1835	11.9517	11.9721	12.7354	12.8091	12.7934	12.8953	12.7715	12.0868	12.4344	12.1426	12.0351	12.0913	11.6367	11.6863	11.5392	11.4794	11.6797	12.4703	12.1886	12.4906	12.4679	12.4338	11.8482	11.7498	12.0519	12.0529	11.8797
Aptx	6.80861	7.25813	7.6203	7.10466	6.89961	6.37405	6.56464	6.42465	6.69993	6.66549	6.67775	7.19367	6.87781	6.76959	6.82923	7.44583	7.74844	7.70965	7.60068	7.45374	6.48312	6.56898	6.16784	6.33718	6.43167	6.68957	6.36256	6.71957	6.62273	6.30784
Lman2l	9.48631	10.0125	9.7365	9.54778	9.91839	9.65396	10.0276	9.26202	9.08777	9.35489	10.1827	10.2664	9.70908	9.69362	10.0658	10.1781	10.0414	10.2163	9.78141	10.1484	9.32914	9.34564	9.69605	9.35596	8.97702	10.3742	10.3842	10.2983	10.3154	10.4551
Zfp960	12.3461	11.9586	12.0007	12.0365	11.9882	11.46	11.5783	11.4983	11.5313	11.4602	12.1948	12.5302	12.0495	12.2958	12.4672	11.9606	11.7481	11.9665	11.7716	12.0342	11.6777	11.2648	11.6186	12.0379	11.7113	11.8113	11.7805	11.5852	11.9302	11.6203
Rplp0	13.3457	12.8323	13.1849	13.4481	13.2386	12.7714	12.6422	12.8837	12.7918	12.8397	12.843	12.5087	12.6862	12.6229	12.9064	13.3988	13.4455	13.3176	13.4935	13.2727	12.7572	13.0835	13.0199	12.682	12.7324	12.9249	12.231	12.2975	12.8282	12.604
Zfp961	8.64917	7.30872	7.19079	7.20527	7.52457	9.09872	9.798	9.09624	9.26856	9.17063	8.70687	8.79046	8.72431	8.95569	8.80966	8.14114	7.9045	8.06073	8.49125	8.6404	9.07419	8.82638	8.95245	9.17956	8.9501	8.84824	8.79708	8.70414	8.9734	8.49692
Rplp1	15.5658	15.2265	15.3743	15.2108	15.5311	15.1566	15.2756	15.6226	15.3059	15.3723	15.5542	15.7296	15.7526	15.8055	15.9177	15.4423	15.3612	15.4039	15.554	15.3176	15.3917	16.2459	15.3185	15.3552	15.507	15.3896	15.2964	15.3096	15.3891	15.6346
BC003331	9.43374	9.97665	9.91697	9.7978	9.5698	9.5995	9.76104	9.64421	9.54818	9.65476	10.3512	10.4579	10.1909	10.3936	10.4729	9.54087	9.7636	9.56905	9.60652	9.7186	9.82409	9.154	9.90176	9.7524	9.66389	10.1838	9.86354	10.1562	10.0875	9.86235
Gm23940	4.75451	5.022	4.64816	4.96312	4.23302	4.37037	4.71028	4.4196	4.34531	4.72773	4.42298	4.45068	4.72382	4.74273	4.44533	4.69103	4.39798	4.47502	4.55125	4.38647	4.55592	4.61065	4.7616	4.4077	4.55151	4.57879	4.46513	4.37665	4.55317	4.69402
1700012P22Rik	4.75108	4.68072	4.94755	4.88965	4.23986	4.69702	4.52957	3.894	4.15649	4.0008	4.237	4.39239	4.88457	4.74141	4.42682	4.88657	4.86738	4.70503	4.76039	4.65687	4.30665	4.81596	4.04711	4.30319	4.32355	4.37702	4.69922	4.41894	4.38149	4.50863
Rplp2	10.3067	10.6228	10.4098	10.4691	10.5055	9.17	9.67945	9.60275	9.27302	9.33363	10.2019	10.7482	10.1892	10.2919	10.8706	10.089	10.5374	10.4517	9.77889	10.2512	9.50852	9.21879	9.24794	9.26985	9.32368	9.9266	10.1293	10.2113	10.179	10.224
Zfp963	9.69061	9.83609	10.0617	9.85429	10.11	9.32928	9.12703	8.50532	9.46818	9.06637	8.83113	9.26562	8.65992	8.64408	8.98528	9.59342	9.77979	9.28365	9.0181	9.60891	8.93151	8.2488	9.06125	9.04067	9.15617	8.18246	8.81584	7.93227	8.80808	8.16005
Gm22620	11.3068	9.44561	10.0993	9.79794	9.94072	10.2491	11.0336	12.3321	11.3904	10.2146	10.6844	11.0061	11.8375	11.9565	12.1259	9.00846	8.54075	9.7526	9.87335	9.51492	10.7331	14.3335	10.6036	10.0078	9.88825	11.6052	10.6335	11.2462	11.2809	10.8884
Gm23941	5.3477	6.45953	6.3592	6.34486	6.47854	5.95752	6.54678	6.06116	5.91808	5.73227	5.27251	5.73328	6.24739	6.21653	6.06035	5.51627	5.8885	6.25124	6.46657	5.96056	6.00468	5.91028	5.61241	5.8071	6.22724	5.45061	5.9895	5.54859	5.69078	5.7553
[truncated: 24,106 more rows]
