# Supplementary material for: GIANT: galaxy-based tool for interactive analysis of transcriptomic data
Source: Sci Rep. 2020 Nov 16;10:19835. doi: 10.1038/s41598-020-76769-w (PMC7670435; doi:10.1038/s41598-020-76769-w)
Supplement: Supplementary file 2 — Supplementary Information. [file 41598_2020_76769_MOESM2_ESM.zip › Tools_InputOutput_Parameters/MicroArray_workflow/Step2-Normalization/Outputs/APT_normalize_Log_70.txt]

Running ProbesetSummarizeEngine...
Opening clf file: dataset_2222.dat
Opening pgf file: dataset_2223.dat
Reading 241576 probesets.........................................Done. (0.06 min)
Setting analysis info.
Reading and pre-processing 30 cel files..............................Done. (0.05 min)
Processing 1 chipstream.
Applying GCCorrection to 30 cel datasets..............................Done. (0.13 min)
Applying ScaleIntensities to 30 cel datasets..............................Done. (0.11 min)
Applying RMA background transformation 30 cel datasets..............................Done. (0.16 min)
Computing sketch normalization for 30 cel datasets..............................Done. (0.03 min)
Applying sketch normalization to 30 cel datasets..............................Done. (0.13 min)
Finalizing 1 chipstream.
Processing Probesets.....................Done. (0.18 min)
Flushing output reporters. Finalizing output.
Done.
Run took approximately: 0.9 minute.
Done running ProbesetSummarizeEngine.
[INFO]Normalized files: /home/vandelj/galaxy/galaxy/database/files/002/dataset_2217.dat,/home/vandelj/galaxy/galaxy/database/files/002/dataset_2216.dat,/home/vandelj/galaxy/galaxy/database/files/002/dataset_2215.dat,/home/vandelj/galaxy/galaxy/database/files/002/dataset_2214.dat,/home/vandelj/galaxy/galaxy/database/files/002/dataset_2213.dat,/home/vandelj/galaxy/galaxy/database/files/002/dataset_2212.dat,/home/vandelj/galaxy/galaxy/database/files/002/dataset_2211.dat,/home/vandelj/galaxy/galaxy/database/files/002/dataset_2210.dat,/home/vandelj/galaxy/galaxy/database/files/002/dataset_2209.dat,/home/vandelj/galaxy/galaxy/database/files/002/dataset_2208.dat,/home/vandelj/galaxy/galaxy/database/files/002/dataset_2207.dat,/home/vandelj/galaxy/galaxy/database/files/002/dataset_2206.dat,/home/vandelj/galaxy/galaxy/database/files/002/dataset_2205.dat,/home/vandelj/galaxy/galaxy/database/files/002/dataset_2204.dat,/home/vandelj/galaxy/galaxy/database/files/002/dataset_2203.dat,/home/vandelj/galaxy/galaxy/database/files/002/dataset_2202.dat,/home/vandelj/galaxy/galaxy/database/files/002/dataset_2201.dat,/home/vandelj/galaxy/galaxy/database/files/002/dataset_2200.dat,/home/vandelj/galaxy/galaxy/database/files/002/dataset_2199.dat,/home/vandelj/galaxy/galaxy/database/files/002/dataset_2198.dat,/home/vandelj/galaxy/galaxy/database/files/002/dataset_2197.dat,/home/vandelj/galaxy/galaxy/database/files/002/dataset_2196.dat,/home/vandelj/galaxy/galaxy/database/files/002/dataset_2195.dat,/home/vandelj/galaxy/galaxy/database/files/002/dataset_2194.dat,/home/vandelj/galaxy/galaxy/database/files/002/dataset_2193.dat,/home/vandelj/galaxy/galaxy/database/files/002/dataset_2192.dat,/home/vandelj/galaxy/galaxy/database/files/002/dataset_2191.dat,/home/vandelj/galaxy/galaxy/database/files/002/dataset_2190.dat,/home/vandelj/galaxy/galaxy/database/files/002/dataset_2189.dat,/home/vandelj/galaxy/galaxy/database/files/002/dataset_2188.dat[INFO]Annotation file used:
formatedAnnotation.probeset.csv
[INFO]End of tool script
