# Supplementary material for: GIANT: galaxy-based tool for interactive analysis of transcriptomic data
Source: Sci Rep. 2020 Nov 16;10:19835. doi: 10.1038/s41598-020-76769-w (PMC7670435; doi:10.1038/s41598-020-76769-w)
Supplement: Supplementary file 2 — Supplementary Information. [file 41598_2020_76769_MOESM2_ESM.zip › Tools_InputOutput_Parameters/MicroArray_workflow/Step2-Normalization/Inputs/formatedAnnotation.probeset.csv_68.tabular]

10344617  Gm26206
10344623  Gm6123
10344625  Lypla1 
10344626  Lypla1 
10344627  Lypla1 
10344628  Lypla1 
10344629  Lypla1 
10344630  Lypla1 
10344631  Lypla1 
10344632  Lypla1 
10344634  Tcea1 
10344635  Tcea1 
10344636  Tcea1 
10344638  Atp6v1h 
10344639  Atp6v1h 
10344640  Atp6v1h 
10344641  Atp6v1h 
10344642  Atp6v1h 
10344643  Atp6v1h 
10344644  Atp6v1h 
10344645  Atp6v1h 
10344646  Atp6v1h 
10344647  Atp6v1h 
10344648  Atp6v1h 
10344649  Atp6v1h 
10344650  Atp6v1h 
10344651  Atp6v1h 
10344652  Atp6v1h 
10344654  Oprk1 
10344655  Oprk1 
10344656  Oprk1 
10344657  Oprk1 
10344659  Rb1cc1 
10344660  Rb1cc1 
10344661  Rb1cc1 
10344662  Rb1cc1 
10344663  Rb1cc1 
10344664  Rb1cc1 
10344665  Rb1cc1 
10344666  Rb1cc1 
10344667  Rb1cc1 
10344668  Rb1cc1 
10344669  Rb1cc1 
10344670  Rb1cc1 
10344671  Rb1cc1 
10344672  Rb1cc1 
10344673  Rb1cc1 
10344675  Fam150a 
10344676  Fam150a 
10344677  Fam150a 
10344678  Fam150a 
10344680  St18 
10344681  St18 
10344682  St18 
10344683  St18 
10344684  St18 
10344685  St18 
10344686  St18 
10344687  St18 
10344688  St18 
10344689  St18 
10344690  St18 
10344691  St18 
10344692  St18 
10344693  St18 
10344694  St18 
10344695  St18 
10344696  St18 
10344697  St18 
10344698  St18 
10344699  St18 
10344700  St18 
10344701  St18 
10344702  St18 
10344703  St18 
10344704  St18 
10344708  Pcmtd1 
10344709  Pcmtd1 
10344710  Pcmtd1 
10344711  Pcmtd1 
10344712  Pcmtd1 
10344714  Gm9826
10344716  Gm30414
10344718  Gm24276
10344720  Gm7445
10344722  Gm24765
10344724  Rrs1 
10344726  Adhfe1 
10344727  Adhfe1 
10344728  Adhfe1 
10344729  Adhfe1 
10344730  Adhfe1 
10344731  Adhfe1 
10344732  Adhfe1 
10344733  Adhfe1 
10344734  Adhfe1 
10344735  Adhfe1 
10344736  Adhfe1 
10344737  Adhfe1 
10344738  Adhfe1 
10344739  Adhfe1 
10344740  Adhfe1 
10344742  Gm6161
10344744  3110035E14Rik 
10344745  3110035E14Rik 
10344746  3110035E14Rik 
10344747  3110035E14Rik 
10344748  3110035E14Rik 
10344749  3110035E14Rik 
10344751  Sgk3 
10344752  Sgk3 
10344753  Sgk3 
10344754  Sgk3 
10344755  Sgk3 
10344756  Sgk3 
10344757  Sgk3 
10344758  Sgk3 
10344759  Sgk3 
10344760  Sgk3 
10344761  Sgk3 
10344762  Sgk3 
10344763  Sgk3 
10344764  Sgk3 
10344765  Sgk3 
10344766  Sgk3 
10344767  Sgk3 
10344768  Sgk3 
10344769  Sgk3 
10344770  Sgk3 
10344771  Sgk3 
10344773  Mcmdc2 
10344774  Mcmdc2 
10344775  Mcmdc2 
10344776  Mcmdc2 
10344777  Mcmdc2 
10344778  Mcmdc2 
10344779  Mcmdc2 
10344780  Mcmdc2 
10344781  Mcmdc2 
10344782  Mcmdc2 
10344783  Mcmdc2 
10344784  Mcmdc2 
10344785  Mcmdc2 
10344786  Mcmdc2 
10344787  Mcmdc2 
10344788  Mcmdc2 
10344790  Cspp1 
10344791  Cspp1 
10344792  Cspp1 
10344793  Cspp1 
10344794  Cspp1 
10344795  Cspp1 
10344796  Cspp1 
10344798  Cspp1 
10344800  Cspp1 
10344802  Cspp1 
10344804  Cspp1 
10344806  Cspp1 
10344808  Cspp1 
10344810  Cspp1 
10344812  Cspp1 
10344814  Cspp1 
10344816  Cspp1 
10344818  Cspp1 
10344820  Cspp1 
10344822  Cspp1 
10344823  Cspp1 
10344824  Cspp1 
10344825  Cspp1 
10344826  Cspp1 
10344827  Cspp1 
10344828  Cspp1 
10344829  Cspp1 
10344830  Cspp1 
10344831  Cspp1 
10344832  Cspp1 
10344833  Cspp1 
10344834  Cspp1 
10344836  Gm28659
10344838  Prex2 
10344839  Prex2 
10344840  Prex2 
10344841  Prex2 
10344842  Prex2 
10344843  Prex2 
10344844  Prex2 
10344845  Prex2 
10344846  Prex2 
10344847  Prex2 
10344848  Prex2 
10344849  Prex2 
10344850  Prex2 
10344851  Prex2 
10344852  Prex2 
10344853  Prex2 
10344854  Prex2 
10344855  Prex2 
10344856  Prex2 
10344857  Prex2 
10344858  Prex2 
10344859  Prex2 
10344860  Prex2 
10344862  Prex2 
10344863  Prex2 
10344864  Prex2 
10344865  Prex2 
10344866  Prex2 
10344867  Prex2 
10344868  Prex2 
10344869  Prex2 
10344870  Prex2 
10344871  Prex2 
10344872  Prex2 
10344873  Prex2 
10344874  Prex2 
10344875  Prex2 
10344876  Prex2 
10344877  Prex2 
10344878  Prex2 
10344880  A830018L16Rik 
10344881  A830018L16Rik 
10344882  A830018L16Rik 
10344883  A830018L16Rik 
10344884  A830018L16Rik 
10344885  A830018L16Rik 
10344886  A830018L16Rik 
10344887  A830018L16Rik 
10344888  A830018L16Rik 
10344889  A830018L16Rik 
10344890  A830018L16Rik 
10344891  A830018L16Rik 
10344892  A830018L16Rik 
10344893  A830018L16Rik 
10344894  A830018L16Rik 
10344896  Gm7560
10344898  Sulf1 
10344899  Sulf1 
10344900  Sulf1 
10344901  Sulf1 
10344902  Sulf1 
10344903  Sulf1 
10344904  Sulf1 
10344905  Sulf1 
10344906  Sulf1 
10344907  Sulf1 
10344908  Sulf1 
10344909  Sulf1 
10344910  Sulf1 
10344911  Sulf1 
10344912  Sulf1 
10344913  Sulf1 
10344914  Sulf1 
10344915  Sulf1 
10344916  Sulf1 
10344917  Sulf1 
10344918  Sulf1 
10344919  Sulf1 
10344920  Sulf1 
10344921  Sulf1 
10344923  Gm5250
10344925  Xkr9 
10344926  Xkr9 
10344927  Xkr9 
10344928  Xkr9 
10344930  LOC105243866 
10344932  Rpl5-ps1 
10344936  Kcnb2 
10344937  Kcnb2 
10344938  Kcnb2 
10344940  Terf1 
10344941  Terf1 
10344942  Terf1 
10344943  Terf1 
10344944  Terf1 
10344945  Terf1 
10344946  Terf1 
10344947  Terf1 
10344948  Terf1 
10344949  Terf1 
10344951  Gm7634 
10344953  Rdh10 
10344954  Rdh10 
10344955  Rdh10 
10344956  Rdh10 
10344957  Rdh10 
10344958  Rdh10 
10344959  Rdh10 
10344961  Tmem70 
10344962  Tmem70 
10344963  Tmem70 
10344964  Tmem70 
10344965  Tmem70 
10344967  Ly96 
10344968  Ly96 
10344969  Ly96 
10344970  Ly96 
10344971  Ly96 
10344972  Ly96 
10344974  Gdap1 
10344975  Gdap1 
10344976  Gdap1 
10344977  Gdap1 
10344978  Gdap1 
10344979  Gdap1 
10344980  Gdap1 
10344982  Pi15 
10344983  Pi15 
10344984  Pi15 
10344985  Pi15 
10344986  Pi15 
10344987  Pi15 
10344988  Pi15 
10344989  Pi15 
10344991  Crispld1 
10344992  Crispld1 
10344993  Crispld1 
10344994  Crispld1 
10344995  Crispld1 
10344996  Crispld1 
10344997  Crispld1 
10344998  Crispld1 
10344999  Crispld1 
10345000  Crispld1 
10345001  Crispld1 
10345002  Crispld1 
10345003  Crispld1 
10345004  Crispld1 
10345005  Crispld1 
10345006  Crispld1 
10345008  Tfap2d 
10345009  Tfap2d 
10345010  Tfap2d 
10345011  Tfap2d 
10345012  Tfap2d 
10345013  Tfap2d 
10345014  Tfap2d 
10345015  Tfap2d 
10345017  Tfap2b 
10345018  Tfap2b 
10345019  Tfap2b 
10345020  Tfap2b 
10345021  Tfap2b 
10345022  Tfap2b 
10345023  Tfap2b 
10345024  Tfap2b 
10345026  Gm4849
10345027  Gm4849
10345029  Mir206 
10345031  Mir133b 
10345033  Il17a 
10345034  Il17a 
10345035  Il17a 
10345036  Il17a 
10345038  Paqr8 
10345039  Paqr8 
10345040  Paqr8 
10345041  Paqr8 
10345042  Paqr8 
10345043  Paqr8 
10345044  Paqr8 
10345045  Paqr8 
10345047  Efhc1 
10345048  Efhc1 
10345049  Efhc1 
10345050  Efhc1 
10345051  Efhc1 
10345052  Efhc1 
10345053  Efhc1 
10345054  Efhc1 
10345055  Efhc1 
10345056  Efhc1 
10345057  Efhc1 
10345059  Tmem14a 
10345060  Tmem14a 
10345061  Tmem14a 
10345062  Tmem14a 
10345063  Tmem14a 
10345064  Tmem14a 
10345066  Gsta3 
10345067  Gsta3 
10345068  Gsta3 
10345069  Gsta3 
10345070  Gsta3 
10345071  Gsta3 
10345072  Gsta3 
10345073  Gsta3 
10345075  LOC101056100 
10345076  LOC101056100 
10345078  Khdc1a 
10345080  Khdc1c 
10345081  Khdc1c 
10345082  Khdc1c 
10345084  Khdc1b 
10345085  Khdc1b 
10345086  Khdc1b 
10345088  Mir30a 
10345090  Mir30c-2 
10345092  B3gat2 
10345093  B3gat2 
10345094  B3gat2 
10345095  B3gat2 
10345096  B3gat2 
10345097  B3gat2 
10345098  B3gat2 
10345102  Col9a1 
10345103  Col9a1 
10345104  Col9a1 
10345105  Col9a1 
10345106  Col9a1 
10345107  Col9a1 
10345108  Col9a1 
10345109  Col9a1 
10345110  Col9a1 
10345111  Col9a1 
10345112  Col9a1 
10345113  Col9a1 
10345114  Col9a1 
10345115  Col9a1 
10345116  Col9a1 
10345117  Col9a1 
10345118  Col9a1 
10345119  Col9a1 
10345120  Col9a1 
10345121  Col9a1 
10345122  Col9a1 
10345123  Col9a1 
10345124  Col9a1 
10345125  Col9a1 
10345126  Col9a1 
10345127  Col9a1 
10345128  Col9a1 
10345129  Col9a1 
10345130  Col9a1 
10345131  Col9a1 
10345132  Col9a1 
10345133  Col9a1 
10345134  Col9a1 
10345135  Col9a1 
10345136  Col9a1 
10345137  Col9a1 
10345138  Col9a1 
10345139  Col9a1 
10345140  Col9a1 
10345143  Lmbrd1 
10345144  Lmbrd1 
10345145  Lmbrd1 
10345146  Lmbrd1 
10345147  Lmbrd1 
10345148  Lmbrd1 
10345149  Lmbrd1 
10345150  Lmbrd1 
10345151  Lmbrd1 
10345152  Lmbrd1 
10345153  Lmbrd1 
10345154  Lmbrd1 
10345155  Lmbrd1 
10345156  Lmbrd1 
10345157  Lmbrd1 
10345158  Lmbrd1 
10345159  Lmbrd1 
10345160  Lmbrd1 
10345161  Lmbrd1 
10345162  Lmbrd1 
10345163  Lmbrd1 
10345164  Lmbrd1 
10345165  Lmbrd1 
10345166  Lmbrd1 
10345168  Gm9443
10345169  Gm9443
10345170  Gm9443
10345171  Gm9443
10345175  Gm19028
10345176  Gm19028
10345177  Gm19028
10345178  Gm19028
10345179  Gm19028
10345180  Gm19028
10345182  Gm6462
10345184  Gm6473
10345185  Gm6473
10345186  Gm6473
10345187  Gm6473
10345188  Gm6473
10345189  Gm6473
10345191  Lgsn 
10345192  Lgsn 
10345193  Lgsn 
10345194  Lgsn 
10345195  Lgsn 
10345196  Lgsn 
10345198  Pih1d3 
10345199  Pih1d3 
10345201  Gm28645 
10345202  Gm6489
10345204  Gm19680
10345205  Gm19680
10345207  Gm7910
10345208  Gm7910
10345209  Gm7910
10345210  Gm7910
10345211  Gm7910
10345213  Khdrbs2 
10345214  Khdrbs2 
10345215  Khdrbs2 
10345216  Khdrbs2 
10345217  Khdrbs2 
10345218  Khdrbs2 
10345219  Khdrbs2 
10345220  Khdrbs2 
10345221  Khdrbs2 
10345222  Khdrbs2 
10345223  Khdrbs2 
10345225  Gm25792
10345227  Gm23453
10345229  1700001G17Rik
10345231  Rab23 
10345232  Rab23 
10345233  Rab23 
10345234  Rab23 
10345235  Rab23 
10345236  Rab23 
10345237  Rab23 
10345238  Rab23 
10345239  Rab23 
10345240  Rab23 
10345242  Dst 
10345243  Dst 
10345244  Dst 
10345245  Dst 
10345246  Dst 
10345247  Dst 
10345248  Dst 
10345249  Dst 
10345250  Dst 
10345251  Dst 
10345252  Dst 
10345253  Dst 
10345254  Dst 
10345255  Dst 
10345256  Dst 
10345257  Dst 
10345258  Dst 
10345259  Dst 
10345260  Dst 
10345261  Dst 
10345262  Dst 
10345263  Dst 
10345264  Dst 
10345265  Dst 
10345266  Dst 
10345267  Dst 
10345268  Dst 
10345269  Dst 
10345270  Dst 
10345271  Dst 
10345272  Dst 
10345273  Dst 
10345274  Dst 
10345275  Dst 
10345276  Dst 
10345278  Dst 
10345279  Dst 
10345280  Dst 
10345281  Dst 
10345282  Dst 
10345283  Dst 
10345284  Dst 
10345285  Dst 
10345286  Dst 
10345287  Dst 
10345288  Dst 
10345289  Dst 
10345290  Dst 
10345291  Dst 
10345292  Dst 
10345293  Dst 
10345294  Dst 
10345295  Dst 
10345296  Dst 
10345297  Dst 
10345298  Dst 
10345299  Dst 
10345300  Dst 
10345301  Dst 
10345302  Dst 
10345303  Dst 
10345304  Dst 
10345305  Dst 
10345306  Dst 
10345307  Dst 
10345308  Dst 
10345309  Dst 
10345310  Dst 
10345311  Dst 
10345312  Dst 
10345313  Dst 
10345314  Dst 
10345315  Dst 
10345316  Dst 
10345317  Dst 
10345318  Dst 
10345319  Dst 
10345320  Dst 
10345321  Dst 
10345322  Dst 
10345323  Dst 
10345324  Dst 
10345325  Dst 
10345326  Dst 
10345327  Dst 
10345328  Dst 
10345329  Dst 
10345330  Dst 
10345331  Dst 
10345332  Dst 
10345333  Dst 
10345334  Dst 
10345335  Dst 
10345336  Dst 
10345337  Dst 
10345338  Dst 
10345339  Dst 
10345340  Dst 
10345341  Dst 
10345342  Dst 
10345343  Dst 
10345344  Dst 
10345345  Dst 
10345346  Dst 
10345347  Dst 
10345348  Dst 
10345349  Dst 
10345353  Gm5266
10345356  Gm5266
10345358  Imp4 
10345359  Imp4 
10345360  Imp4 
10345361  Imp4 
10345362  Imp4 
10345363  Imp4 
10345364  Imp4 
10345365  Imp4 
10345366  Imp4 
10345367  Imp4 
10345369  Imp4 
10345371  Ptpn18 
10345372  Ptpn18 
10345373  Ptpn18 
10345374  Ptpn18 
10345375  Ptpn18 
10345376  Ptpn18 
10345377  Ptpn18 
10345378  Ptpn18 
10345379  Ptpn18 
10345380  Ptpn18 
10345381  Ptpn18 
10345382  Ptpn18 
10345383  Ptpn18 
10345384  Ptpn18 
10345385  Ptpn18 
10345386  Ptpn18 
10345388  Prss39 
10345389  Prss39 
10345390  Prss39 
10345391  Prss39 
10345392  Prss39 
10345394  Cfc1 
10345395  Cfc1 
10345396  Cfc1 
10345397  Cfc1 
10345398  Cfc1 
10345399  Cfc1 
10345400  Cfc1 
10345402  Amer3 
10345403  Amer3 
10345405  Arhgef4 
10345407  Arhgef4 
10345408  Arhgef4 
10345410  Arhgef4 
10345412  Arhgef4 
10345413  Arhgef4 
10345414  Arhgef4 
10345415  Arhgef4 
10345416  Arhgef4 
10345417  Arhgef4 
10345418  Arhgef4 
10345419  Arhgef4 
10345420  Arhgef4 
10345422  Arhgef4 
10345424  Plekhb2 
10345425  Plekhb2 
10345426  Plekhb2 
10345427  Plekhb2 
10345428  Plekhb2 
10345429  Plekhb2 
10345430  Plekhb2 
10345431  Plekhb2 
10345432  Plekhb2 
10345433  Plekhb2 
10345434  Plekhb2 
10345435  Plekhb2 
10345439  Gm19430
10345441  Gm25634
10345443  Hs6st1 
10345444  Hs6st1 
10345446  Arid5a 
10345447  Arid5a 
10345448  Arid5a 
10345449  Arid5a 
10345450  Arid5a 
10345451  Arid5a 
10345452  Arid5a 
10345453  Arid5a 
10345454  Arid5a 
10345455  Arid5a 
10345456  Arid5a 
10345458  Fer1l5 
10345459  Fer1l5 
10345460  Fer1l5 
10345461  Fer1l5 
10345462  Fer1l5 
10345463  Fer1l5 
10345464  Fer1l5 
10345465  Fer1l5 
10345466  Fer1l5 
10345467  Fer1l5 
10345468  Fer1l5 
10345469  Fer1l5 
10345470  Fer1l5 
10345471  Fer1l5 
10345472  Fer1l5 
10345473  Fer1l5 
10345474  Fer1l5 
10345475  Fer1l5 
10345476  Fer1l5 
10345477  Fer1l5 
10345478  Fer1l5 
10345479  Fer1l5 
10345480  Fer1l5 
10345481  Fer1l5 
10345483  Cnnm4 
10345484  Cnnm4 
10345485  Cnnm4 
10345486  Cnnm4 
10345487  Cnnm4 
10345488  Cnnm4 
10345489  Cnnm4 
10345490  Cnnm4 
10345491  Cnnm4 
10345493  Cnnm3 
10345494  Cnnm3 
10345495  Cnnm3 
10345496  Cnnm3 
10345497  Cnnm3 
10345498  Cnnm3 
10345499  Cnnm3 
10345500  Cnnm3 
10345501  Cnnm3 
10345502  Cnnm3 
10345503  Cnnm3 
10345505  Cox5b 
10345506  Cox5b 
10345507  Cox5b 
10345508  Cox5b 
10345510  Zap70 
10345511  Zap70 
10345512  Zap70 
10345513  Zap70 
10345514  Zap70 
10345515  Zap70 
10345516  Zap70 
10345517  Zap70 
10345518  Zap70 
10345519  Zap70
10345520  Zap70 
10345521  Zap70 
10345522  Zap70 
10345523  Zap70 
10345524  Zap70 
10345525  Zap70 
10345526  Zap70 
10345528  n-R5s210
10345530  Vwa3b 
10345531  Vwa3b 
10345532  Vwa3b 
10345533  Vwa3b 
10345534  Vwa3b 
10345535  Vwa3b 
10345536  Vwa3b 
10345537  Vwa3b 
10345538  Vwa3b 
10345539  Vwa3b 
10345540  Vwa3b 
10345541  Vwa3b 
10345542  Vwa3b 
10345543  Vwa3b 
10345544  Vwa3b 
10345545  Vwa3b 
10345547  Vwa3b 
10345549  Vwa3b 
10345551  Vwa3b 
10345553  Vwa3b 
10345555  Vwa3b 
10345557  Vwa3b 
10345559  Vwa3b 
10345560  Vwa3b 
10345561  Vwa3b 
10345562  Vwa3b 
10345563  Vwa3b 
10345564  Vwa3b 
10345565  Vwa3b 
10345566  Vwa3b 
10345567  Vwa3b 
10345568  Vwa3b 
10345569  Vwa3b 
10345570  Vwa3b 
10345572  Cnga3 
10345573  Cnga3 
10345574  Cnga3 
10345575  Cnga3 
10345577  Cnga3 
10345578  Cnga3 
10345579  Cnga3 
10345581  Inpp4a 
10345582  Inpp4a 
10345583  Inpp4a 
10345584  Inpp4a 
10345585  Inpp4a 
10345586  Inpp4a 
10345587  Inpp4a 
10345588  Inpp4a 
10345589  Inpp4a 
10345590  Inpp4a 
10345591  Inpp4a 
10345592  Inpp4a 
10345593  Inpp4a 
10345594  Inpp4a 
10345595  Inpp4a 
10345596  Inpp4a 
10345597  Inpp4a 
10345598  Inpp4a 
10345599  Inpp4a 
10345600  Inpp4a 
10345601  Inpp4a 
10345602  Inpp4a 
10345603  Inpp4a 
10345604  Inpp4a 
10345605  Inpp4a 
10345606  Inpp4a 
10345607  Inpp4a 
10345609  Unc50 
10345610  Unc50 
10345611  Unc50 
10345612  Unc50 
10345613  Unc50 
10345614  Unc50 
10345615  Unc50 
10345617  Lipt1 
10345618  Lipt1 
10345621  Mrpl30 
10345622  Mrpl30 
10345623  Mrpl30 
10345624  Mrpl30 
10345625  Mrpl30 
10345627  Eif5b 
10345628  Eif5b 
10345629  Eif5b 
10345630  Eif5b 
10345631  Eif5b 
10345632  Eif5b 
10345633  Eif5b 
10345634  Eif5b 
10345635  Eif5b 
10345636  Eif5b 
10345637  Eif5b 
10345638  Eif5b 
10345639  Eif5b 
10345640  Eif5b 
10345641  Eif5b 
10345642  Eif5b 
10345643  Eif5b 
10345644  Eif5b 
10345645  Eif5b 
10345646  Eif5b 
10345647  Eif5b 
10345648  Eif5b 
10345649  Eif5b 
10345650  Eif5b 
10345651  Eif5b 
10345652  Eif5b 
10345653  Eif5b 
10345654  Eif5b 
10345655  Eif5b 
10345657  Nms 
10345658  Nms 
10345659  Nms 
10345660  Nms 
10345661  Nms 
10345662  Nms 
10345663  Nms 
10345664  Nms 
10345665  Nms 
10345667  Pdcl3 
10345668  Pdcl3 
10345669  Pdcl3 
10345670  Pdcl3 
10345671  Pdcl3 
10345672  Pdcl3 
10345673  Pdcl3 
10345674  Pdcl3 
10345676  Npas2 
10345677  Npas2 
10345678  Npas2 
10345679  Npas2 
10345680  Npas2 
10345681  Npas2 
10345682  Npas2 
10345683  Npas2 
10345684  Npas2 
10345685  Npas2 
10345686  Npas2 
10345687  Npas2 
10345688  Npas2 
10345689  Npas2 
10345690  Npas2 
10345691  Npas2 
10345692  Npas2 
10345693  Npas2 
10345694  Npas2 
10345695  Npas2 
10345696  Npas2 
10345697  Npas2 
10345699  Rpl31 
10345700  Rpl31 
10345701  Rpl31 
10345702  Rpl31 
10345703  Rpl31 
10345705  Gm24826
10345707  Cnot11 
10345708  Cnot11 
10345709  Cnot11 
10345710  Cnot11 
10345711  Cnot11 
10345712  Cnot11 
10345713  Cnot11 
10345714  Cnot11 
10345716  Map4k4 
10345717  Map4k4 
10345718  Map4k4 
10345719  Map4k4 
10345720  Map4k4 
10345721  Map4k4 
10345722  Map4k4 
10345723  Map4k4 
10345724  Map4k4 
10345725  Map4k4 
10345726  Map4k4 
10345727  Map4k4 
10345728  Map4k4 
10345729  Map4k4 
10345730  Map4k4 
10345731  Map4k4 
10345732  Map4k4 
10345733  Map4k4 
10345734  Map4k4 
10345735  Map4k4 
10345736  Map4k4 
10345737  Map4k4 
10345738  Map4k4 
10345739  Map4k4 
10345740  Map4k4 
10345741  Map4k4 
10345742  Map4k4 
10345743  Map4k4 
10345744  Map4k4 
10345745  Map4k4 
10345746  Map4k4 
10345747  Map4k4 
10345748  Map4k4 
10345749  Map4k4 
10345750  Map4k4 
10345751  Map4k4 
10345753  Il1r2 
10345754  Il1r2 
10345755  Il1r2 
10345756  Il1r2 
10345757  Il1r2 
10345758  Il1r2 
10345759  Il1r2 
10345760  Il1r2 
10345761  Il1r2 
10345763  Il1r1 
10345764  Il1r1 
10345766  Il1r1 
10345767  Il1r1 
10345768  Il1r1 
10345769  Il1r1 
10345770  Il1r1 
10345771  Il1r1 
10345772  Il1r1 
10345773  Il1r1 
10345774  Il1r1 
10345775  Il1r1 
10345776  Il1r1 
10345778  Il1rl2 
10345779  Il1rl2 
10345780  Il1rl2 
10345781  Il1rl2 
10345782  Il1rl2 
10345783  Il1rl2 
10345784  Il1rl2 
10345785  Il1rl2 
10345786  Il1rl2 
10345787  Il1rl2 
10345788  Il1rl2 
10345789  Il1rl2 
10345790  Il1rl2 
10345792  Il1rl1 
10345793  Il1rl1 
10345794  Il1rl1 
10345795  Il1rl1 
10345796  Il1rl1 
10345797  Il1rl1 
10345798  Il1rl1 
10345799  Il1rl1 
10345800  Il1rl1 
10345801  Il1rl1 
10345802  Il1rl1 
10345803  Il1rl1 
10345804  Il1rl1 
10345805  Il1rl1 
10345806  Il1rl1 
10345808  Il18r1 
10345809  Il18r1 
10345810  Il18r1 
10345811  Il18r1 
10345812  Il18r1 
10345813  Il18r1 
10345814  Il18r1 
10345815  Il18r1 
10345816  Il18r1 
10345817  Il18r1 
10345818  Il18r1 
10345819  Il18r1 
10345820  Il18r1 
10345821  Il18r1 
10345822  Il18r1 
10345823  Il18r1 
10345825  Il18rap 
10345826  Il18rap 
10345827  Il18rap 
10345828  Il18rap 
10345829  Il18rap 
10345831  Il18rap 
10345832  Il18rap 
10345833  Il18rap 
10345834  Il18rap 
10345835  Il18rap 
10345836  Il18rap 
10345837  Il18rap 
10345838  Il18rap 
10345839  Il18rap 
10345841  Slc9a4 
10345842  Slc9a4 
10345843  Slc9a4 
10345844  Slc9a4 
10345845  Slc9a4 
10345846  Slc9a4 
10345847  Slc9a4 
10345848  Slc9a4 
10345849  Slc9a4 
10345850  Slc9a4 
10345851  Slc9a4 
10345853  Slc9a4 
10345854  Slc9a4 
10345856  Slc9a2 
10345857  Slc9a2 
10345858  Slc9a2 
10345859  Slc9a2 
10345860  Slc9a2 
10345861  Slc9a2 
10345862  Slc9a2 
10345863  Slc9a2 
10345864  Slc9a2 
10345865  Slc9a2 
10345866  Slc9a2 
10345867  Slc9a2 
10345868  Slc9a2 
10345870  Tmem182 
10345871  Tmem182 
10345872  Tmem182 
10345873  Tmem182 
10345874  Tmem182 
10345876  Gm5267
10345878  Gm9915 
10345880  Pou3f3 
10345881  Pou3f3 
10345883  Mrps9 
10345884  Mrps9 
10345885  Mrps9 
10345886  Mrps9 
10345887  Mrps9 
10345888  Mrps9 
10345889  Mrps9 
10345890  Mrps9 
10345891  Mrps9 
10345892  Mrps9 
10345893  Mrps9 
10345894  Mrps9 
10345896  Gpr45 
10345897  Gpr45 
10345898  Gpr45 
10345899  Gpr45 
10345900  Gpr45 
10345901  Gpr45 
10345903  8430432A02Rik
10345905  AI597479 
10345906  AI597479 
10345907  AI597479 
10345908  AI597479 
10345910  Gm8210 
10345912  Gm29610
10345914  Nck2 
10345915  Nck2 
10345916  Nck2 
10345917  Nck2 
10345918  Nck2 
10345919  Nck2 
10345920  Nck2 
10345922  1500015O10Rik 
10345923  1500015O10Rik 
10345924  1500015O10Rik 
10345925  1500015O10Rik 
10345927  LOC102632770 
10345929  Gm8241
10345931  Tpp2 
10345932  Tpp2 
10345933  Tpp2 
10345934  Tpp2 
10345935  Tpp2 
10345936  Tpp2 
10345937  Tpp2 
10345938  Tpp2 
10345939  Tpp2 
10345940  Tpp2 
10345941  Tpp2 
10345942  Tpp2 
10345943  Tpp2 
10345944  Tpp2 
10345945  Tpp2 
10345946  Tpp2 
10345947  Tpp2 
10345948  Tpp2 
10345949  Tpp2 
10345950  Tpp2 
10345951  Tpp2 
10345952  Tpp2 
10345953  Tpp2 
10345954  Tpp2 
10345955  Tpp2 
10345956  Tpp2 
10345957  Tpp2 
10345958  Tpp2 
10345959  Tpp2 
10345960  Tpp2 
10345961  Tpp2 
10345962  Tpp2 
10345963  Tpp2 
10345964  Tpp2 
10345965  Tpp2 
10345966  Tpp2 
10345968  Bivm 
10345969  Bivm 
10345970  Bivm 
10345971  Bivm 
10345972  Bivm 
10345973  Bivm 
10345974  Bivm 
10345975  Bivm 
10345976  Bivm 
10345977  Bivm 
10345978  Bivm 
10345979  Bivm 
10345980  Bivm 
10345982  Ercc5 
10345983  Ercc5 
10345984  Ercc5 
10345985  Ercc5 
10345986  Ercc5 
10345987  Ercc5 
10345988  Ercc5 
10345990  Ercc5 
10345991  Ercc5 
10345992  Ercc5 
10345993  Ercc5 
10345994  Ercc5 
10345995  Ercc5 
10345996  Ercc5 
10345997  Ercc5 
10345998  Ercc5 
10345999  Ercc5 
10346001  Gulp1 
10346002  Gulp1 
10346003  Gulp1 
10346004  Gulp1 
10346005  Gulp1 
10346006  Gulp1 
10346007  Gulp1 
10346008  Gulp1 
10346009  Gulp1 
10346010  Gulp1 
10346011  Gulp1 
10346012  Gulp1 
10346013  Gulp1 
10346014  Gulp1 
10346016  Col3a1 
10346017  Col3a1 
10346018  Col3a1 
10346019  Col3a1 
10346020  Col3a1 
10346021  Col3a1 
10346022  Col3a1 
10346023  Col3a1 
10346024  Col3a1 
10346025  Col3a1 
10346026  Col3a1 
10346027  Col3a1 
10346028  Col3a1 
10346029  Col3a1 
10346030  Col3a1 
10346031  Col3a1 
10346032  Col3a1 
10346033  Col3a1 
10346034  Col3a1 
10346035  Col3a1 
10346036  Col3a1 
10346037  Col3a1 
10346038  Col3a1 
10346039  Col3a1 
10346040  Col3a1 
10346041  Col3a1 
10346042  Col3a1 
10346043  Col3a1 
10346044  Col3a1 
10346045  Col3a1 
10346046  Col3a1 
10346047  Col3a1 
10346048  Col3a1 
10346049  Col3a1 
10346050  Col3a1 
10346051  Col3a1 
10346052  Col3a1 
10346053  Col3a1 
10346054  Col3a1 
10346055  Col3a1 
10346056  Col3a1 
10346057  Col3a1 
10346058  Col3a1 
10346059  Col3a1 
10346060  Col3a1 
10346061  Col3a1 
10346062  Col3a1 
10346063  Col3a1 
10346064  Col3a1 
10346065  Col3a1 
10346066  Col3a1 
10346070  Gm8304
10346071  Gm8304
10346073  Gm23974
10346075  Wdr75 
10346076  Wdr75 
10346077  Wdr75 
10346078  Wdr75 
10346079  Wdr75 
10346080  Wdr75 
10346081  Wdr75 
10346082  Wdr75 
10346083  Wdr75 
10346084  Wdr75 
10346085  Wdr75 
10346086  Wdr75 
10346087  Wdr75 
10346088  Wdr75 
10346089  Wdr75 
10346090  Wdr75 
10346091  Wdr75 
10346092  Wdr75 
10346093  Wdr75 
10346094  Wdr75 
10346095  Wdr75 
10346096  Wdr75 
10346097  Wdr75 
10346099  Gm18303
10346100  Gm18303
10346101  Gm18303
10346102  Gm18303
10346103  Gm18303
10346104  Gm18303
10346106  Rpl23a-ps1 
10346108  Dnah7b 
10346110  Dnah7b 
10346111  Dnah7b 
10346112  Dnah7b 
10346113  Dnah7b 
10346115  n-R5s211
10346117  Dnah7c 
10346118  Dnah7c 
10346119  Dnah7c 
10346120  Dnah7c 
10346121  Dnah7c 
10346122  Dnah7c 
10346123  Dnah7c 
10346124  Dnah7c 
10346125  Dnah7c 
10346126  Dnah7c 
10346127  Dnah7c 
10346128  Dnah7c 
10346129  Dnah7c 
10346130  Dnah7c 
10346131  Dnah7c 
10346132  Dnah7c 
10346133  Dnah7c 
10346134  Dnah7c 
10346135  Dnah7c 
10346136  Dnah7c 
10346138  Gm8357
10346140  Gm8367
10346142  C230029F24Rik 
10346143  C230029F24Rik 
10346144  C230029F24Rik 
10346145  C230029F24Rik 
10346148  Gm8384
10346149  Gm8384
10346151  Tmeff2 
10346152  Tmeff2 
10346153  Tmeff2 
10346154  Tmeff2 
10346156  Tmeff2 
10346157  Tmeff2 
10346158  Tmeff2 
10346159  Tmeff2 
10346160  Tmeff2 
10346161  Tmeff2 
10346162  Tmeff2 
10346163  Tmeff2 
10346165  Sdpr 
10346166  Sdpr 
10346167  Sdpr 
10346169  Stat4 
10346170  Stat4 
10346171  Stat4 
10346172  Stat4 
10346173  Stat4 
10346174  Stat4 
10346175  Stat4 
10346176  Stat4 
10346177  Stat4 
10346178  Stat4 
10346179  Stat4 
10346180  Stat4 
10346181  Stat4 
10346182  Stat4 
10346183  Stat4 
10346184  Stat4 
10346185  Stat4 
10346186  Stat4 
10346187  Stat4 
10346188  Stat4 
10346189  Stat4 
10346190  Stat4 
10346192  Stat1 
10346193  Stat1 
10346194  Stat1 
10346196  Stat1 
10346197  Stat1 
10346198  Stat1 
10346199  Stat1 
10346200  Stat1 
10346201  Stat1 
10346202  Stat1 
10346203  Stat1 
10346204  Stat1 
10346205  Stat1 
10346206  Stat1 
10346207  Stat1 
10346208  Stat1 
10346209  Stat1 
10346210  Stat1 
10346211  Stat1 
10346212  Stat1 
10346213  Stat1 
10346214  Stat1 
10346216  Stat1 
10346218  Stat1 
10346219  Stat1 
10346220  Stat1 
10346221  Stat1 
10346225  Tmem194b 
10346226  Tmem194b 
10346227  Tmem194b 
10346228  Tmem194b 
10346229  Tmem194b 
10346230  Tmem194b 
10346231  Tmem194b 
10346232  Tmem194b 
10346233  Tmem194b 
10346234  Tmem194b 
10346236  Hibch 
10346237  Hibch 
10346238  Hibch 
10346239  Hibch 
10346240  Hibch 
10346241  Hibch 
10346242  Hibch 
10346243  Hibch 
10346244  Hibch 
10346245  Hibch 
10346246  Hibch 
10346247  Hibch 
10346248  Hibch 
10346249  Hibch 
10346251  Mstn 
10346252  Mstn 
10346253  Mstn 
10346254  Mstn 
10346256  Ormdl1 
10346257  Ormdl1 
10346258  Ormdl1 
10346259  Ormdl1 
10346261  Osgepl1 
10346262  Osgepl1 
10346263  Osgepl1 
10346264  Osgepl1 
10346265  Osgepl1 
10346266  Osgepl1 
10346267  Osgepl1 
10346268  Osgepl1 
10346270  Ccdc150 
10346271  Ccdc150 
10346272  Ccdc150 
10346273  Ccdc150 
10346274  Ccdc150 
10346275  Ccdc150 
10346276  Ccdc150 
10346277  Ccdc150 
10346278  Ccdc150 
10346279  Ccdc150 
10346280  Ccdc150 
10346281  Ccdc150 
10346282  Ccdc150 
10346283  Ccdc150 
10346284  Ccdc150 
10346285  Ccdc150 
10346286  Ccdc150 
10346287  Ccdc150 
10346288  Ccdc150 
10346289  Ccdc150 
10346290  Ccdc150 
10346291  Ccdc150 
10346292  Ccdc150 
10346293  Ccdc150 
10346294  Ccdc150 
10346295  Ccdc150 
10346296  Ccdc150 
10346297  Ccdc150 
10346299  Coq10b 
10346300  Coq10b 
10346301  Coq10b 
10346302  Coq10b 
10346304  Hspe1 
10346305  Hspe1 
10346306  Hspe1 
10346307  Hspe1 
10346308  Hspe1 
10346309  Hspe1 
10346311  Mob4 
10346312  Mob4 
10346313  Mob4 
10346314  Mob4 
10346315  Mob4 
10346316  Mob4 
10346317  Mob4 
10346318  Mob4 
10346319  Mob4 
10346320  Mob4 
10346322  Gm10561 
10346324  Mars2 
10346325  Mars2 
10346326  Mars2 
10346327  Mars2 
10346329  Rps24 
10346331  Plcl1 
10346332  Plcl1 
10346333  Plcl1 
10346334  Plcl1 
10346335  Plcl1 
10346336  Plcl1 
10346338  1700066M21Rik 
10346339  1700066M21Rik 
10346341  9430016H08Rik 
10346342  9430016H08Rik 
10346343  9430016H08Rik 
10346344  9430016H08Rik 
10346345  9430016H08Rik 
10346346  9430016H08Rik 
10346347  9430016H08Rik 
10346349  Spats2l 
10346350  Spats2l 
10346351  Spats2l 
10346352  Spats2l 
10346353  Spats2l 
10346354  Spats2l 
10346355  Spats2l 
10346356  Spats2l 
10346357  Spats2l 
10346358  Spats2l 
10346359  Spats2l 
10346360  Spats2l 
10346361  Spats2l 
10346362  Spats2l 
10346363  Spats2l 
10346364  Spats2l 
10346366  Sgol2a 
10346367  Sgol2a 
10346368  Sgol2a 
10346369  Sgol2a 
10346370  Sgol2a 
10346371  Sgol2a 
10346372  Sgol2a 
10346373  Sgol2a 
10346375  Aox1 
10346376  Aox1 
10346377  Aox1 
10346378  Aox1 
10346379  Aox1 
10346380  Aox1 
10346381  Aox1 
10346382  Aox1 
10346383  Aox1 
10346384  Aox1 
10346385  Aox1 
10346386  Aox1 
10346387  Aox1 
10346388  Aox1 
10346389  Aox1 
10346390  Aox1 
10346391  Aox1 
10346392  Aox1 
10346393  Aox1 
10346394  Aox1 
10346395  Aox1 
10346396  Aox1 
10346397  Aox1 
10346398  Aox1 
10346399  Aox1 
10346400  Aox1 
10346401  Aox1 
10346402  Aox1 
10346403  Aox1 
10346404  Aox1 
10346405  Aox1 
10346406  Aox1 
10346407  Aox1 
10346408  Aox1 
10346409  Aox1 
10346411  Aox3 
10346412  Aox3 
10346413  Aox3 
10346414  Aox3 
10346415  Aox3 
10346416  Aox3 
10346417  Aox3 
10346418  Aox3 
10346419  Aox3 
10346420  Aox3 
10346421  Aox3 
10346422  Aox3 
10346423  Aox3 
10346424  Aox3 
10346425  Aox3 
10346426  Aox3 
10346427  Aox3 
10346428  Aox3 
10346429  Aox3 
10346430  Aox3 
10346431  Aox3 
10346432  Aox3 
10346433  Aox3 
10346434  Aox3 
10346435  Aox3 
10346436  Aox3 
10346437  Aox3 
10346438  Aox3 
10346439  Aox3 
10346440  Aox3 
10346441  Aox3 
10346442  Aox3 
10346443  Aox3 
10346444  Aox3 
10346445  Aox3 
10346446  Aox3 
10346447  Aox3 
10346449  Aox4 
10346450  Aox4 
10346451  Aox4 
10346452  Aox4 
10346453  Aox4 
10346454  Aox4 
10346455  Aox4 
10346456  Aox4 
10346457  Aox4 
10346458  Aox4 
10346459  Aox4 
10346460  Aox4 
10346461  Aox4 
10346462  Aox4 
10346463  Aox4 
10346464  Aox4 
10346465  Aox4 
10346466  Aox4 
10346467  Aox4 
10346468  Aox4 
10346469  Aox4 
10346470  Aox4 
10346471  Aox4 
10346472  Aox4 
10346473  Aox4 
10346474  Aox4 
10346475  Aox4 
10346476  Aox4 
10346477  Aox4 
10346478  Aox4 
10346479  Aox4 
10346480  Aox4 
10346481  Aox4 
10346482  Aox4 
10346483  Aox4 
10346484  Aox4 
10346486  Aox2 
10346487  Aox2 
10346488  Aox2 
10346489  Aox2 
10346490  Aox2 
10346491  Aox2 
10346492  Aox2 
10346493  Aox2 
10346494  Aox2 
10346495  Aox2 
10346496  Aox2 
10346497  Aox2 
10346498  Aox2 
10346499  Aox2 
10346500  Aox2 
10346501  Aox2 
10346502  Aox2 
10346503  Aox2 
10346504  Aox2 
10346505  Aox2 
10346506  Aox2 
10346507  Aox2 
10346508  Aox2 
10346509  Aox2 
10346510  Aox2 
10346511  Aox2 
10346512  Aox2 
10346513  Aox2 
10346514  Aox2 
10346515  Aox2 
10346516  Aox2 
10346517  Aox2 
10346518  Aox2 
10346519  Aox2 
10346520  Aox2 
10346521  Aox2 
10346522  Aox2 
10346524  Bzw1 
10346525  Bzw1 
10346526  Bzw1 
10346527  Bzw1 
10346528  Bzw1 
10346529  Bzw1 
10346530  Bzw1 
10346531  Bzw1 
10346532  Bzw1 
10346534  Nif3l1 
10346535  Nif3l1 
10346536  Nif3l1 
10346537  Nif3l1 
10346538  Nif3l1 
10346539  Nif3l1 
10346540  Nif3l1 
10346541  Nif3l1 
10346542  Nif3l1 
10346543  Nif3l1 
10346545  Ndufb3 
10346546  Ndufb3 
10346547  Ndufb3 
10346548  Ndufb3 
10346550  Cbx3-ps7
10346552  Cflar 
10346553  Cflar 
10346554  Cflar 
10346555  Cflar 
10346556  Cflar 
10346557  Cflar 
10346558  Cflar 
10346559  Cflar 
10346560  Cflar 
10346561  Cflar 
10346563  Cflar 
10346565  Casp8 
10346566  Casp8 
10346567  Casp8 
10346568  Casp8 
10346569  Casp8 
10346570  Casp8 
10346571  Casp8 
10346572  Casp8 
10346573  Casp8 
10346574  Casp8 
10346575  Casp8 
10346577  Stradb 
10346578  Stradb 
10346579  Stradb 
10346580  Stradb 
10346581  Stradb 
10346582  Stradb 
10346583  Stradb 
10346584  Stradb 
10346585  Stradb 
10346586  Stradb 
10346587  Stradb 
10346588  Stradb 
10346589  Stradb 
10346590  Stradb 
10346591  Stradb 
10346593  G730003C15Rik 
10346595  Cdk15 
10346596  Cdk15 
10346597  Cdk15 
10346598  Cdk15 
10346599  Cdk15 
10346600  Cdk15 
10346601  Cdk15 
10346602  Cdk15 
10346603  Cdk15 
10346604  Cdk15 
10346605  Cdk15 
10346606  Cdk15 
10346608  Fzd7 
10346609  Fzd7 
10346610  Fzd7 
10346612  Gm973 
10346613  Gm973 
10346614  Gm973 
10346615  Gm973 
10346616  Gm973 
10346617  Gm973 
10346618  Gm973 
10346619  Gm973 
10346620  Gm973 
10346621  Gm973 
10346622  Gm973 
10346623  Gm973 
10346624  Gm973 
10346625  Gm973 
10346626  Gm973 
10346627  Gm973 
10346628  Gm973 
10346629  Gm973 
10346630  Gm973 
10346631  Gm973 
10346632  Gm973 
10346633  Gm973 
10346635  Nop58 
10346636  Nop58 
10346637  Nop58 
10346638  Nop58 
10346639  Nop58 
10346640  Nop58 
10346641  Nop58 
10346642  Nop58 
10346643  Nop58 
10346644  Nop58 
10346645  Nop58 
10346646  Nop58 
10346647  Nop58 
10346648  Nop58 
10346649  Nop58 
10346650  Nop58 
10346652  Bmpr2 
10346653  Bmpr2 
10346654  Bmpr2 
10346655  Bmpr2 
10346656  Bmpr2 
10346657  Bmpr2 
10346658  Bmpr2 
10346659  Bmpr2 
10346660  Bmpr2 
10346661  Bmpr2 
10346662  Bmpr2 
10346663  Bmpr2 
10346664  Bmpr2 
10346665  Bmpr2 
10346666  Bmpr2 
10346667  Bmpr2 
10346669  Fam117b 
10346670  Fam117b 
10346671  Fam117b 
10346672  Fam117b 
10346673  Fam117b 
10346674  Fam117b 
10346675  Fam117b 
10346676  Fam117b 
10346677  Fam117b 
10346679  Carf 
10346680  Carf 
10346681  Carf 
10346683  Carf 
10346684  Carf 
10346685  Carf 
10346686  Carf 
10346687  Carf 
10346688  Carf 
10346689  Carf 
10346690  Carf 
10346691  Carf 
10346692  Carf 
10346693  Carf 
10346694  Carf 
10346696  Nbeal1 
10346697  Nbeal1 
10346698  Nbeal1 
10346699  Nbeal1 
10346700  Nbeal1 
10346701  Nbeal1 
10346702  Nbeal1 
10346703  Nbeal1 
10346704  Nbeal1 
10346705  Nbeal1 
10346706  Nbeal1 
10346707  Nbeal1 
10346708  Nbeal1 
10346709  Nbeal1 
10346710  Nbeal1 
10346711  Nbeal1 
10346712  Nbeal1 
10346713  Nbeal1 
10346714  Nbeal1 
10346715  Nbeal1 
10346716  Nbeal1 
10346717  Nbeal1 
10346718  Nbeal1 
10346719  Nbeal1 
10346720  Nbeal1 
10346721  Nbeal1 
10346723  Nbeal1 
10346724  Nbeal1 
10346725  Nbeal1 
10346726  Nbeal1 
10346727  Nbeal1 
10346728  Nbeal1 
10346729  Nbeal1 
10346730  Nbeal1 
10346731  Nbeal1 
10346732  Nbeal1 
10346733  Nbeal1 
10346734  Nbeal1 
10346735  Nbeal1 
10346736  Nbeal1 
10346737  Nbeal1 
10346738  Nbeal1 
10346739  Nbeal1 
10346740  Nbeal1 
10346741  Nbeal1 
10346742  Nbeal1 
10346743  Nbeal1 
10346744  Nbeal1 
10346745  Nbeal1 
10346746  Nbeal1 
10346748  Cyp20a1 
10346749  Cyp20a1 
10346750  Cyp20a1 
10346751  Cyp20a1 
10346752  Cyp20a1 
10346753  Cyp20a1 
10346754  Cyp20a1 
10346755  Cyp20a1 
10346756  Cyp20a1 
10346757  Cyp20a1 
10346758  Cyp20a1 
10346759  Cyp20a1 
10346760  Cyp20a1 
10346761  Cyp20a1 
10346765  Abi2 
10346766  Abi2 
10346767  Abi2 
10346768  Abi2 
10346769  Abi2 
10346770  Abi2 
10346771  Abi2 
10346772  Abi2 
10346773  Abi2 
10346774  Abi2 
10346775  Abi2 
10346776  Abi2 
10346777  Abi2 
10346778  Abi2 
10346779  Abi2 
10346781  Eif4a1 
10346784  Cd28 
10346785  Cd28 
10346786  Cd28 
10346787  Cd28 
10346788  Cd28 
10346789  Cd28 
10346791  Ctla4 
10346792  Ctla4 
10346793  Ctla4 
10346794  Ctla4 
10346795  Ctla4 
10346796  Ctla4 
10346797  Ctla4 
10346798  Ctla4 
10346800  Icos 
10346801  Icos 
10346802  Icos 
10346803  Icos 
10346804  Icos 
10346805  Icos 
10346806  Icos 
10346807  Icos 
10346809  Rpl17-ps1 
10346811  Pard3b 
10346812  Pard3b 
10346813  Pard3b 
10346814  Pard3b 
10346816  Pard3b 
10346817  Pard3b 
10346818  Pard3b 
10346819  Pard3b 
10346820  Pard3b 
10346821  Pard3b 
10346822  Pard3b 
10346823  Pard3b 
10346824  Pard3b 
10346825  Pard3b 
10346826  Pard3b 
10346827  Pard3b 
10346828  Pard3b 
10346829  Pard3b 
10346830  Pard3b 
10346831  Pard3b 
10346832  Pard3b 
10346833  Pard3b 
10346834  Pard3b 
10346835  Pard3b 
10346836  Pard3b 
10346837  Pard3b 
10346839  Pard3b 
10346841  Gm11599
10346842  Gm11599
10346844  Nrp2 
10346845  Nrp2 
10346846  Nrp2 
10346847  Nrp2 
10346848  Nrp2 
10346849  Nrp2 
10346850  Nrp2 
10346851  Nrp2 
10346852  Nrp2 
10346853  Nrp2 
10346854  Nrp2 
10346855  Nrp2 
10346856  Nrp2 
10346857  Nrp2 
10346858  Nrp2 
10346859  Nrp2 
10346860  Nrp2 
10346861  Nrp2 
10346862  Nrp2 
10346863  Nrp2 
10346864  Nrp2 
10346865  Nrp2 
10346866  Nrp2 
10346868  Eef1b2 
10346869  Eef1b2 
10346870  Eef1b2 
10346871  Eef1b2 
10346872  Eef1b2 
10346873  Eef1b2 
10346875  Gm26457
10346877  Snora41 
10346879  Zdbf2 
10346880  Zdbf2 
10346881  Zdbf2 
10346883  Adam23 
10346884  Adam23 
10346885  Adam23 
10346886  Adam23 
10346887  Adam23 
10346888  Adam23 
10346889  Adam23 
10346890  Adam23 
10346891  Adam23 
10346892  Adam23 
10346893  Adam23 
10346894  Adam23 
10346895  Adam23 
10346896  Adam23 
10346897  Adam23 
10346898  Adam23 
10346899  Adam23 
10346900  Adam23 
10346901  Adam23 
10346902  Adam23 
10346903  Adam23 
10346904  Adam23 
10346905  Adam23 
10346906  Adam23 
10346907  Adam23 
10346908  Adam23 
10346909  Adam23 
10346910  Adam23 
10346911  Adam23 
10346912  Adam23 
10346913  Adam23 
10346915  Fastkd2 
10346916  Fastkd2 
10346917  Fastkd2 
10346918  Fastkd2 
10346919  Fastkd2 
10346920  Fastkd2 
10346921  Fastkd2 
10346922  Fastkd2 
10346923  Fastkd2 
10346924  Fastkd2 
10346925  Fastkd2 
10346926  Fastkd2 
10346927  Fastkd2 
10346929  Cpo 
10346930  Cpo 
10346931  Cpo 
10346932  Gm13754
10346933  Cpo 
10346934  Cpo 
10346935  Cpo 
10346936  Cpo 
10346937  Cpo 
10346939  Gm13749 
10346940  Gm13749 
10346942  Gm13750
10346944  Creb1 
10346945  Creb1 
10346946  Creb1 
10346947  Creb1 
10346949  Creb1 
10346950  Creb1 
10346951  Creb1 
10346952  Creb1 
10346953  Creb1 
10346954  Creb1 
10346955  Creb1 
10346956  Creb1 
10346957  Creb1 
10346958  Creb1 
10346959  Creb1 
10346961  Ccnyl1 
10346962  Ccnyl1 
10346963  Ccnyl1 
10346964  Ccnyl1 
10346965  Ccnyl1 
10346966  Ccnyl1 
10346967  Ccnyl1 
10346968  Ccnyl1 
10346969  Ccnyl1 
10346971  Pikfyve 
10346972  Pikfyve 
10346973  Pikfyve 
10346974  Pikfyve 
10346975  Pikfyve 
10346976  Pikfyve 
10346977  Pikfyve 
10346978  Pikfyve 
10346979  Pikfyve 
10346980  Pikfyve 
10346981  Pikfyve 
10346982  Pikfyve 
10346983  Pikfyve 
10346984  Pikfyve 
10346985  Pikfyve 
10346986  Pikfyve 
10346987  Pikfyve 
10346988  Pikfyve 
10346989  Pikfyve 
10346990  Pikfyve 
10346991  Pikfyve 
10346992  Pikfyve 
10346993  Pikfyve 
10346994  Pikfyve 
10346995  Pikfyve 
10346996  Pikfyve 
10346997  Pikfyve 
10346998  Pikfyve 
10346999  Pikfyve 
10347000  Pikfyve 
10347001  Pikfyve 
10347002  Pikfyve 
10347003  Pikfyve 
10347004  Pikfyve 
10347005  Pikfyve 
10347006  Pikfyve 
10347007  Pikfyve 
10347008  Pikfyve 
10347009  Pikfyve 
10347010  Pikfyve 
10347011  Pikfyve 
10347012  Pikfyve 
10347013  Pikfyve 
10347014  Pikfyve 
10347015  Pikfyve 
10347016  Pikfyve 
10347017  Pikfyve 
10347019  Pth2r 
10347020  Pth2r 
10347021  Pth2r 
10347022  Pth2r 
10347023  Pth2r 
10347024  Pth2r 
10347025  Pth2r 
10347026  Pth2r 
10347027  Pth2r 
10347028  Pth2r 
10347029  Pth2r 
10347030  Pth2r 
10347031  Pth2r 
10347032  Pth2r 
10347034  Crygf 
10347035  Crygf 
10347037  Map2 
10347038  Map2 
10347039  Map2 
10347040  Map2 
10347041  Map2 
10347042  Map2 
10347043  Map2 
10347044  Map2 
10347045  Map2 
10347046  Map2 
10347047  Map2 
10347048  Map2 
10347049  Map2 
10347050  Map2 
10347051  Map2 
10347052  Map2 
10347053  Map2 
10347054  Map2 
10347055  Map2 
10347056  Map2 
10347057  Map2 
10347059  Gm25411
10347061  Unc80 
10347062  Unc80 
10347063  Unc80 
10347064  Unc80 
10347065  Unc80 
10347066  Unc80 
10347067  Unc80 
10347068  Unc80 
10347069  Unc80 
10347070  Unc80 
10347071  Unc80 
10347072  Unc80 
10347074  Unc80 
10347075  Unc80 
10347076  Unc80 
10347077  Unc80 
10347078  Unc80 
10347079  Unc80 
10347080  Unc80 
10347081  Unc80 
10347082  Unc80 
10347083  Unc80 
10347084  Unc80 
10347085  Unc80 
10347086  Unc80 
10347087  Unc80 
10347088  Unc80 
10347089  Unc80 
10347090  Unc80 
10347091  Unc80 
10347092  Unc80 
10347093  Unc80 
10347094  Unc80 
10347095  Unc80 
10347096  Unc80 
10347097  Unc80 
10347098  Unc80 
10347099  Unc80 
10347100  Unc80 
10347101  Unc80 
10347102  Unc80 
10347103  Unc80 
10347104  Unc80 
10347105  Unc80 
10347107  Rpe 
10347108  Rpe 
10347109  Rpe 
10347110  Rpe 
10347111  Rpe 
10347112  Rpe 
10347113  Rpe 
10347114  Rpe 
10347116  Gm27934
10347118  Cps1 
10347119  Cps1 
10347120  Cps1 
10347121  Cps1 
10347122  Cps1 
10347123  Cps1 
10347124  Cps1 
10347125  Cps1 
10347126  Cps1 
10347127  Cps1 
10347128  Cps1 
10347129  Cps1 
10347130  Cps1 
10347131  Cps1 
10347132  Cps1 
10347133  Cps1 
10347134  Cps1 
10347135  Cps1 
10347136  Cps1 
10347137  Cps1 
10347138  Cps1 
10347139  Cps1 
10347140  Cps1 
10347141  Cps1 
10347142  Cps1 
10347143  Cps1 
10347144  Cps1 
10347145  Cps1 
10347146  Cps1 
10347147  Cps1 
10347148  Cps1 
10347149  Cps1 
10347150  Cps1 
10347151  Cps1 
10347152  Cps1 
10347153  Cps1 
10347154  Cps1 
10347155  Cps1 
10347156  Cps1 
10347157  Cps1 
10347159  Kif22-ps 
10347160  Kif22-ps 
10347161  Kif22-ps 
10347162  Kif22-ps 
10347164  Spag16 
10347165  Spag16 
10347166  Spag16 
10347167  Spag16 
10347168  Spag16 
10347169  Spag16 
10347170  Spag16 
10347171  Spag16 
10347172  Spag16 
10347173  Spag16 
10347174  Spag16 
10347175  Spag16 
10347176  Spag16 
10347177  Spag16 
10347178  Spag16 
10347179  Spag16 
10347180  Spag16 
10347181  Spag16 
10347182  Spag16 
10347183  Spag16 
10347184  Spag16 
10347185  Spag16 
10347187  Gm23422
10347189  Vwc2l 
10347190  Vwc2l 
10347191  Vwc2l 
10347192  Vwc2l 
10347194  Atic 
10347195  Atic 
10347196  Atic 
10347197  Atic 
10347198  Atic 
10347199  Atic 
10347200  Atic 
10347201  Atic 
10347202  Atic 
10347203  Atic 
10347204  Atic 
10347205  Atic 
10347206  Atic 
10347207  Atic 
10347208  Atic 
10347209  Atic 
10347211  Apol7d 
10347212  Apol7d 
10347213  Apol7d 
10347217  Gm5528
10347219  Gm25360
10347221  Gm23444 
10347223  Gm24497
10347225  Gm25939
10347227  Tmem169 
10347228  Tmem169 
10347229  Tmem169 
10347230  Tmem169 
10347231  Tmem169 
10347233  Xrcc5 
10347234  Xrcc5 
10347235  Xrcc5 
10347236  Xrcc5 
10347237  Xrcc5 
10347238  Xrcc5 
10347239  Xrcc5 
10347240  Xrcc5 
10347241  Xrcc5 
10347242  Xrcc5 
10347243  Xrcc5 
10347244  Xrcc5 
10347245  Xrcc5 
10347246  Xrcc5 
10347247  Xrcc5 
10347248  Xrcc5 
10347249  Xrcc5 
10347250  Xrcc5 
10347251  Xrcc5 
10347252  Xrcc5 
10347253  Xrcc5 
10347255  Smarcal1 
10347256  Smarcal1 
10347257  Smarcal1 
10347258  Smarcal1 
10347259  Smarcal1 
10347260  Smarcal1 
10347261  Smarcal1 
10347262  Smarcal1 
10347263  Smarcal1 
10347264  Smarcal1 
10347265  Smarcal1 
10347266  Smarcal1 
10347267  Smarcal1 
10347268  Smarcal1 
10347269  Smarcal1 
10347270  Smarcal1 
10347271  Smarcal1 
10347272  Smarcal1 
10347274  Rpl37a 
10347275  Rpl37a 
10347276  Rpl37a 
10347278  Igfbp2 
10347279  Igfbp2 
10347280  Igfbp2 
10347281  Igfbp2 
10347283  Rufy4 
10347284  Rufy4 
10347285  Rufy4 
10347286  Rufy4 
10347287  Rufy4 
10347288  Rufy4 
10347289  Rufy4 
10347290  Rufy4 
10347292  Cxcr2 
10347293  Cxcr2 
10347294  Cxcr2 
10347296  Gm25524
10347298  Arpc2 
10347299  Arpc2 
10347300  Arpc2 
10347301  Arpc2 
10347302  Arpc2 
10347303  Arpc2 
10347304  Arpc2 
10347305  Arpc2 
10347306  Arpc2 
10347308  Gpbar1 
10347309  Gpbar1 
10347311  Pnkd 
10347312  Pnkd 
10347313  Pnkd 
10347314  Pnkd 
10347315  Pnkd 
10347316  Pnkd 
10347317  Pnkd 
10347318  Pnkd 
10347319  Pnkd 
10347320  Pnkd 
10347321  Pnkd 
10347322  Pnkd 
10347323  Pnkd 
10347325  Catip 
10347326  Catip 
10347327  Catip 
10347328  Catip 
10347329  Catip 
10347330  Catip 
10347331  Catip 
10347332  Catip 
10347333  Catip 
10347334  Catip 
10347336  Slc11a1 
10347337  Slc11a1 
10347338  Slc11a1 
10347339  Slc11a1 
10347340  Slc11a1 
10347341  Slc11a1 
10347342  Slc11a1 
10347343  Slc11a1 
10347344  Slc11a1 
10347345  Slc11a1 
10347346  Slc11a1 
10347347  Slc11a1 
10347348  Slc11a1 
10347349  Slc11a1 
10347350  Slc11a1 
10347352  Ctdsp1 
10347353  Ctdsp1 
10347354  Ctdsp1 
10347355  Ctdsp1 
10347356  Ctdsp1 
10347357  Ctdsp1 
10347358  Ctdsp1 
10347359  Ctdsp1 
10347360  Ctdsp1 
10347361  Ctdsp1 
10347363  Mir26b 
10347365  Vil1 
10347366  Vil1 
10347367  Vil1 
10347368  Vil1 
10347369  Vil1 
10347370  Vil1 
10347371  Vil1 
10347372  Vil1 
10347373  Vil1 
10347374  Vil1 
10347375  Vil1 
10347376  Vil1 
10347377  Vil1 
10347378  Vil1 
10347379  Vil1 
10347380  Vil1 
10347381  Vil1 
10347382  Vil1 
10347383  Vil1 
10347384  Vil1 
10347385  Vil1 
10347387  Rqcd1 
10347388  Rqcd1 
10347389  Rqcd1 
10347390  Rqcd1 
10347391  Rqcd1 
10347392  Rqcd1 
10347393  Rqcd1 
10347394  Rqcd1 
10347395  Rqcd1 
10347396  Rqcd1 
10347397  Rqcd1 
10347399  Plcd4 
10347400  Plcd4 
10347401  Plcd4 
10347402  Plcd4 
10347403  Plcd4 
10347404  Plcd4 
10347405  Plcd4 
10347406  Plcd4 
10347407  Plcd4 
10347408  Plcd4 
10347409  Plcd4 
10347410  Plcd4 
10347411  Plcd4 
10347412  Plcd4 
10347413  Plcd4 
10347414  Plcd4 
10347415  Plcd4 
10347416  Plcd4 
10347418  Bcs1l 
10347419  Bcs1l 
10347420  Bcs1l 
10347421  Bcs1l 
10347422  Bcs1l 
10347423  Bcs1l 
10347424  Bcs1l 
10347425  Bcs1l 
10347426  Bcs1l 
10347428  Stk36 
10347429  Stk36 
10347430  Stk36 
10347431  Stk36 
10347432  Stk36 
10347433  Stk36 
10347434  Stk36 
10347435  Stk36 
10347436  Stk36 
10347437  Stk36 
10347438  Stk36 
10347439  Stk36 
10347440  Stk36 
10347441  Stk36 
10347442  Stk36 
10347443  Stk36 
10347444  Stk36 
10347445  Stk36 
10347446  Stk36 
10347447  Stk36 
10347448  Stk36 
10347449  Stk36 
10347450  Stk36 
10347451  Stk36 
10347452  Stk36 
10347453  Stk36 
10347454  Stk36 
10347455  Stk36 
10347456  Stk36 
10347457  Stk36 
10347458  Stk36 
10347459  Stk36 
10347461  Ttll4 
10347462  Ttll4 
10347463  Ttll4 
10347464  Ttll4 
10347465  Ttll4 
10347466  Ttll4 
10347467  Ttll4 
10347468  Ttll4 
10347469  Ttll4 
10347470  Ttll4 
10347471  Ttll4 
10347472  Ttll4 
10347473  Ttll4 
10347474  Ttll4 
10347475  Ttll4 
10347476  Ttll4 
10347477  Ttll4 
10347478  Ttll4 
10347479  Ttll4 
10347480  Ttll4 
10347482  Cyp27a1 
10347483  Cyp27a1 
10347484  Cyp27a1 
10347485  Cyp27a1 
10347486  Cyp27a1 
10347487  Cyp27a1 
10347488  Cyp27a1 
10347489  Cyp27a1 
10347490  Cyp27a1 
10347492  Wnt6 
10347493  Wnt6 
10347494  Wnt6 
10347495  Wnt6 
10347496  Wnt6 
10347498  Wnt10a 
10347499  Wnt10a 
10347500  Wnt10a 
10347501  Wnt10a 
10347502  Wnt10a 
10347504  Cdk5r2 
10347505  Cdk5r2 
10347506  Cdk5r2 
10347507  Cdk5r2 
10347509  Fam134a 
10347510  Fam134a 
10347511  Fam134a 
10347512  Fam134a 
10347513  Fam134a 
10347514  Fam134a 
10347515  Fam134a 
10347516  Fam134a 
10347517  Fam134a 
10347518  Fam134a 
10347519  Fam134a 
10347520  Fam134a 
10347522  Zfand2b 
10347523  Zfand2b 
10347524  Zfand2b 
10347525  Zfand2b 
10347526  Zfand2b 
10347527  Zfand2b 
10347528  Zfand2b 
10347529  Zfand2b 
10347530  Zfand2b 
10347532  Ankzf1 
10347533  Ankzf1 
10347534  Ankzf1 
10347535  Ankzf1 
10347536  Ankzf1 
10347537  Ankzf1 
10347538  Ankzf1 
10347539  Ankzf1 
10347540  Ankzf1 
10347541  Ankzf1 
10347542  Ankzf1 
10347543  Ankzf1 
10347544  Ankzf1 
10347545  Ankzf1 
10347546  Ankzf1 
10347547  Ankzf1 
10347548  Ankzf1 
10347549  Ankzf1 
10347550  Ankzf1 
10347551  Ankzf1 
10347553  Stk16 
10347554  Stk16 
10347555  Stk16 
10347556  Stk16 
10347557  Stk16 
10347558  Stk16 
10347559  Stk16 
10347560  Stk16 
10347561  Stk16 
10347562  Stk16 
10347563  Stk16 
10347565  Dnajb2 
10347566  Dnajb2 
10347567  Dnajb2 
10347568  Dnajb2 
10347569  Dnajb2 
10347571  Dnajb2 
10347572  Dnajb2 
10347573  Dnajb2 
10347574  Dnajb2 
10347576  Dnajb2 
10347577  Dnajb2 
10347579  Dnajb2 
10347580  Dnajb2 
10347581  Dnajb2 
10347582  Dnajb2 
10347584  Des 
10347585  Des 
10347586  Des 
10347587  Des 
10347588  Des 
10347589  Des 
10347590  Des 
10347591  Des 
10347592  Des 
10347594  Speg 
10347595  Speg 
10347596  Speg 
10347597  Speg 
10347598  Speg 
10347599  Speg 
10347600  Speg 
10347601  Speg 
10347602  Speg 
10347603  Speg 
10347604  Speg 
10347605  Speg 
10347606  Speg 
10347607  Speg 
10347608  Speg 
10347609  Speg 
10347610  Speg 
10347611  Speg 
10347612  Speg 
10347613  Speg 
10347614  Speg 
10347615  Speg 
10347616  Speg 
10347617  Speg 
10347618  Speg 
10347619  Speg 
10347620  Speg 
10347621  Speg 
10347622  Speg 
10347623  Speg 
10347624  Speg 
10347625  Speg 
10347626  Speg 
10347627  Speg 
10347628  Speg 
10347629  Speg 
10347630  Speg 
10347631  Speg 
10347632  Speg 
10347633  Speg 
10347634  Speg 
10347635  Speg 
10347636  Speg 
10347637  Speg 
10347638  Speg 
10347640  Gmppa 
10347641  Gmppa 
10347642  Gmppa 
10347643  Gmppa 
10347644  Gmppa 
10347645  Gmppa 
10347646  Gmppa 
10347647  Gmppa 
10347648  Gmppa 
10347649  Gmppa 
10347651  Asic4 
10347652  Asic4 
10347653  Asic4 
10347654  Asic4 
10347655  Asic4 
10347656  Asic4 
10347657  Asic4 
10347658  Asic4 
10347659  Asic4 
10347660  Asic4 
10347661  Asic4 
10347663  Tmem198 
10347664  Tmem198 
10347665  Tmem198 
10347666  Tmem198 
10347667  Tmem198 
10347668  Tmem198 
10347670  Inha 
10347671  Inha 
10347673  Stk11ip 
10347674  Stk11ip 
10347675  Stk11ip 
10347676  Stk11ip 
10347677  Stk11ip 
10347678  Stk11ip 
10347679  Stk11ip 
10347680  Stk11ip 
10347681  Stk11ip 
10347682  Stk11ip 
10347683  Stk11ip 
10347684  Stk11ip 
10347685  Stk11ip 
10347686  Stk11ip 
10347687  Stk11ip 
10347688  Stk11ip 
10347689  Stk11ip 
10347690  Stk11ip 
10347691  Stk11ip 
10347692  Stk11ip 
10347693  Stk11ip 
10347694  Stk11ip 
10347695  Stk11ip 
10347696  Stk11ip 
10347698  Slc4a3 
10347699  Slc4a3 
10347700  Slc4a3 
10347701  Slc4a3 
10347702  Slc4a3 
10347704  Slc4a3 
10347705  Slc4a3 
10347706  Slc4a3 
10347707  Slc4a3 
10347708  Slc4a3 
10347709  Slc4a3 
10347710  Slc4a3 
10347711  Slc4a3 
10347712  Slc4a3 
10347713  Slc4a3 
10347714  Slc4a3 
10347715  Slc4a3 
10347716  Slc4a3 
10347717  Slc4a3 
10347718  Slc4a3 
10347719  Slc4a3 
10347720  Slc4a3 
10347721  Slc4a3 
10347722  Slc4a3 
10347723  Slc4a3 
10347725  Slc4a3 
10347727  Gm5257
10347733  Gm33152 
10347735  Sgpp2 
10347737  Sgpp2 
10347738  Sgpp2 
10347739  Sgpp2 
10347740  Sgpp2 
10347742  Mogat1 
10347743  Mogat1 
10347744  Mogat1 
10347745  Mogat1 
10347746  Mogat1 
10347747  Mogat1 
10347749  Utp14b 
10347750  Utp14b 
10347751  Utp14b 
10347752  Utp14b 
10347753  Acsl3 
10347754  Acsl3 
10347755  Acsl3 
10347756  Acsl3 
10347757  Acsl3 
10347758  Acsl3 
10347759  Acsl3 
10347760  Acsl3 
10347761  Acsl3 
10347762  Acsl3 
10347763  Acsl3 
10347764  Acsl3 
10347765  Acsl3 
10347766  Acsl3 
10347768  Kcne4 
10347769  Kcne4 
10347770  Kcne4 
10347771  Kcne4 
10347775  Mrpl44 
10347776  Mrpl44 
10347777  Mrpl44 
10347778  Mrpl44 
10347780  9830004L10Rik 
10347782  Nyap2 
10347783  Nyap2 
10347784  Nyap2 
10347785  Nyap2 
10347786  Nyap2 
10347787  Nyap2 
10347788  Nyap2 
10347789  Nyap2 
10347793  Gm9747
10347794  Irs1 
10347795  Gm9747
10347797  Rhbdd1 
10347798  Rhbdd1 
10347799  Rhbdd1 
10347800  Rhbdd1 
10347801  Rhbdd1 
10347802  Rhbdd1 
10347803  Rhbdd1 
10347804  Rhbdd1 
10347805  Rhbdd1 
10347806  Rhbdd1 
10347808  Col4a3 
10347809  Col4a3 
10347810  Col4a3 
10347811  Col4a3 
10347812  Col4a3 
10347813  Col4a3 
10347814  Col4a3 
10347815  Col4a3 
10347816  Col4a3 
10347817  Col4a3 
10347818  Col4a3 
10347819  Col4a3 
10347820  Col4a3 
10347821  Col4a3 
10347822  Col4a3 
10347823  Col4a3 
10347824  Col4a3 
10347825  Col4a3 
10347826  Col4a3 
10347827  Col4a3 
10347828  Col4a3 
10347829  Col4a3 
10347830  Col4a3 
10347831  Col4a3 
10347832  Col4a3 
10347833  Col4a3 
10347834  Col4a3 
10347835  Col4a3 
10347836  Col4a3 
10347837  Col4a3 
10347838  Col4a3 
10347839  Col4a3 
10347840  Col4a3 
10347841  Col4a3 
10347842  Col4a3 
10347843  Col4a3 
10347844  Col4a3 
10347845  Col4a3 
10347846  Col4a3 
10347847  Col4a3 
10347848  Col4a3 
10347849  Col4a3 
10347850  Col4a3 
10347851  Col4a3 
10347852  Col4a3 
10347853  Col4a3 
10347854  Col4a3 
10347855  Col4a3 
10347856  Col4a3 
10347857  Col4a3 
10347858  Col4a3 
10347859  Col4a3 
10347861  n-R5s213
10347863  Mff 
10347864  Mff 
10347865  Mff 
10347866  Mff 
10347867  Mff 
10347868  Mff 
10347869  Mff 
10347870  Mff 
10347871  Mff 
10347872  Mff 
10347874  Agfg1 
10347875  Agfg1 
10347876  Agfg1 
10347877  Agfg1 
10347878  Agfg1 
10347879  Agfg1 
10347880  Agfg1 
10347881  Agfg1 
10347882  Agfg1 
10347883  Agfg1 
10347884  Agfg1 
10347885  Agfg1 
10347886  Agfg1 
10347887  Agfg1 
10347889  Ccl20 
10347890  Ccl20 
10347891  Ccl20 
10347892  Ccl20 
10347893  Ccl20 
10347894  Ccl20 
10347896  Daw1 
10347897  Daw1 
10347898  Daw1 
10347899  Daw1 
10347900  Daw1 
10347901  Daw1 
10347902  Daw1 
10347903  Daw1 
10347904  Daw1 
10347905  Daw1 
10347906  Daw1 
10347907  Daw1 
10347908  Daw1 
10347909  Daw1 
10347911  Fbxo36 
10347912  Fbxo36 
10347913  Fbxo36 
10347914  Fbxo36 
10347916  Gm15433 
10347918  Rpl19-ps1 
10347920  Gm10553
10347922  A530040E14Rik 
10347923  A530040E14Rik 
10347924  A530040E14Rik 
10347926  Gm7609 
10347927  Gm7609 
10347929  LOC105243966 
10347930  LOC105243966 
10347932  G530012D18Rik
10347934  Sp140 
10347935  Sp140 
10347936  Sp140 
10347937  Sp140 
10347938  Sp140 
10347939  Sp140 
10347940  Sp140 
10347941  Sp140 
10347942  Sp140 
10347943  Sp140 
10347944  Sp140 
10347945  Sp140 
10347946  Sp140 
10347947  Sp140 
10347949  Sp100 
10347950  Sp100 
10347951  Sp100 
10347952  Sp100 
10347953  Sp100 
10347954  Sp100 
10347955  Sp100 
10347956  Sp100 
10347957  Sp100 
10347958  Sp100 
10347959  Sp100 
10347960  Sp100 
10347961  Sp100 
10347962  Sp100 
10347963  Sp100 
10347964  Sp100 
10347965  Sp100 
10347966  Sp100 
10347967  Sp100 
10347969  Sp100 
10347971  Cab39 
10347972  Cab39 
10347973  Cab39 
10347974  Cab39 
10347975  Cab39 
10347976  Cab39 
10347977  Cab39 
10347978  Cab39 
10347979  Cab39 
10347981  Itm2c 
10347982  Itm2c 
10347983  Itm2c 
10347984  Itm2c 
10347985  Itm2c 
10347986  Itm2c 
10347987  Itm2c 
10347989  4933407L21Rik 
10347990  4933407L21Rik 
10347991  4933407L21Rik 
10347993  Spata3 
10347994  Spata3 
10347995  Spata3 
10347996  Spata3 
10347997  Spata3 
10347998  Spata3 
10347999  Spata3 
10348001  2810459M11Rik 
10348002  2810459M11Rik 
10348003  2810459M11Rik 
10348005  Psmd1 
10348006  Psmd1 
10348007  Psmd1 
10348008  Psmd1 
10348009  Psmd1 
10348010  Psmd1 
10348011  Psmd1 
10348012  Psmd1 
10348013  Psmd1 
10348014  Psmd1 
10348015  Psmd1 
10348016  Psmd1 
10348017  Psmd1 
10348018  Psmd1 
10348019  Psmd1 
10348020  Psmd1 
10348021  Psmd1 
10348022  Psmd1 
10348023  Psmd1 
10348024  Psmd1 
10348025  Psmd1 
10348026  Psmd1 
10348027  Psmd1 
10348028  Psmd1 
10348029  Psmd1 
10348033  Armc9 
10348034  Armc9 
10348035  Armc9 
10348036  Armc9 
10348037  Armc9 
10348038  Armc9 
10348039  Armc9 
10348040  Armc9 
10348041  Armc9 
10348042  Armc9 
10348043  Armc9 
10348044  Armc9 
10348045  Armc9 
10348046  Armc9 
10348047  Armc9 
10348048  Armc9 
10348049  Armc9 
10348050  Armc9 
10348051  Armc9 
10348052  Armc9 
10348053  Armc9 
10348054  Armc9 
10348055  Armc9 
10348056  Armc9 
10348057  Armc9 
10348058  Armc9 
10348059  Armc9 
10348060  Armc9 
10348061  Armc9 
10348063  B3gnt7 
10348064  B3gnt7 
10348065  B3gnt7 
10348066  B3gnt7 
10348067  B3gnt7 
10348068  B3gnt7 
10348069  B3gnt7 
10348071  C130036L24Rik 
10348073  C130036L24Rik
10348075  1700019O17Rik 
10348077  Rpl30-ps6 
10348079  Ptma 
10348081  Ptma 
10348082  Ptma 
10348084  Ptma 
10348085  Ptma 
10348086  Ptma 
10348088  Cops7b 
10348089  Cops7b 
10348090  Cops7b 
10348091  Cops7b 
10348092  Cops7b 
10348093  Cops7b 
10348094  Cops7b 
10348095  Cops7b 
10348097  Dis3l2 
10348098  Dis3l2 
10348099  Dis3l2 
10348100  Dis3l2 
10348101  Dis3l2 
10348102  Dis3l2 
10348103  Dis3l2 
10348104  Dis3l2 
10348105  Dis3l2 
10348106  Dis3l2 
10348107  Dis3l2 
10348108  Dis3l2 
10348109  Dis3l2 
10348110  Dis3l2 
10348111  Dis3l2 
10348112  Dis3l2 
10348113  Dis3l2 
10348114  Dis3l2 
10348115  Dis3l2 
10348116  Dis3l2 
10348117  Dis3l2 
10348118  Dis3l2 
10348120  Akp-ps1 
10348121  Akp-ps1 
10348122  Akp-ps1 
10348123  Akp-ps1 
10348124  Akp-ps1 
10348125  Akp-ps1 
10348126  Akp-ps1 
10348127  Akp-ps1 
10348128  Akp-ps1 
10348129  Akp-ps1 
10348130  Akp-ps1 
10348132  Akp3 
10348133  Akp3 
10348134  Akp3 
10348135  Akp3 
10348136  Akp3 
10348137  Akp3 
10348138  Akp3 
10348139  Akp3 
10348140  Akp3 
10348141  Akp3 
10348142  Akp3 
10348143  Akp3 
10348145  Prss56 
10348146  Prss56 
10348147  Prss56 
10348148  Prss56 
10348149  Prss56 
10348151  Chrnd 
10348152  Chrnd 
10348153  Chrnd 
10348154  Chrnd 
10348155  Chrnd 
10348156  Chrnd 
10348157  Chrnd 
10348158  Chrnd 
10348159  Chrnd 
10348160  Chrnd 
10348161  Chrnd 
10348162  Chrnd 
10348163  Chrnd 
10348164  Chrnd 
10348165  Chrnd 
10348167  Chrng 
10348168  Chrng 
10348169  Chrng 
10348170  Chrng 
10348171  Chrng 
10348172  Chrng 
10348173  Chrng 
10348174  Chrng 
10348175  Chrng 
10348176  Chrng 
10348177  Chrng 
10348178  Chrng 
10348179  Chrng 
10348181  Eif4e2 
10348182  Eif4e2 
10348183  Eif4e2 
10348184  Eif4e2 
10348185  Eif4e2 
10348186  Eif4e2 
10348187  Eif4e2 
10348188  Eif4e2 
10348189  Eif4e2 
10348190  Eif4e2 
10348191  Eif4e2 
10348192  Eif4e2 
10348193  Eif4e2 
10348195  Efhd1 
10348196  Efhd1 
10348197  Efhd1 
10348198  Efhd1 
10348199  Efhd1 
10348200  Efhd1 
10348202  Gigyf2 
10348203  Gigyf2 
10348204  Gigyf2 
10348205  Gigyf2 
10348206  Gigyf2 
10348207  Gigyf2 
10348208  Gigyf2 
10348209  Gigyf2 
10348210  Gigyf2 
10348211  Gigyf2 
10348212  Gigyf2 
10348213  Gigyf2 
10348214  Gigyf2 
10348215  Gigyf2 
10348216  Gigyf2 
10348217  Gigyf2 
10348218  Gigyf2 
10348219  Gigyf2 
10348220  Gigyf2 
10348221  Gigyf2 
10348222  Gigyf2 
10348223  Gigyf2 
10348224  Gigyf2 
10348225  Gigyf2 
10348226  Gigyf2 
10348227  Gigyf2 
10348228  Gigyf2 
10348229  Gigyf2 
10348230  Gigyf2 
10348231  Gigyf2 
10348232  Gigyf2 
10348233  Gigyf2 
10348235  Neu2 
10348236  Neu2 
10348237  Neu2 
10348238  Neu2 
10348239  Neu2 
10348241  3110079O15Rik 
10348242  3110079O15Rik 
10348243  3110079O15Rik 
10348245  Inpp5d 
10348246  Inpp5d 
10348247  Inpp5d 
10348248  Inpp5d 
10348249  Inpp5d 
10348250  Inpp5d 
10348251  Inpp5d 
10348252  Inpp5d 
10348253  Inpp5d 
10348254  Inpp5d 
10348255  Inpp5d 
10348256  Inpp5d 
10348257  Inpp5d 
10348258  Inpp5d 
10348259  Inpp5d 
10348260  Inpp5d 
10348261  Inpp5d 
10348262  Inpp5d 
10348263  Inpp5d 
10348264  Inpp5d 
10348265  Inpp5d 
10348266  Inpp5d 
10348267  Inpp5d 
10348268  Inpp5d 
10348269  Inpp5d 
10348270  Inpp5d 
10348271  Inpp5d 
10348272  Inpp5d 
10348273  Inpp5d 
10348274  Inpp5d 
10348275  Inpp5d 
10348276  Inpp5d 
10348278  Atg16l1 
10348279  Atg16l1 
10348280  Atg16l1 
10348281  Atg16l1 
10348282  Atg16l1 
10348283  Atg16l1 
10348284  Atg16l1 
10348285  Atg16l1 
10348286  Atg16l1 
10348287  Atg16l1 
10348288  Atg16l1 
10348289  Atg16l1 
10348290  Atg16l1 
10348291  Atg16l1 
10348292  Atg16l1 
10348293  Atg16l1 
10348294  Atg16l1 
10348295  Atg16l1 
10348296  Atg16l1 
10348297  Atg16l1 
10348298  Atg16l1 
10348302  Sag 
10348303  Sag 
10348304  Sag 
10348305  Sag 
10348306  Sag 
10348307  Sag 
10348308  Sag 
10348309  Sag 
10348310  Sag 
10348311  Sag 
10348312  Sag 
10348313  Sag 
10348314  Sag 
10348315  Sag 
10348316  Sag 
10348317  Sag 
10348318  Sag 
10348319  Sag 
10348320  Sag 
10348322  Dgkd 
10348323  Dgkd 
10348324  Dgkd 
10348325  Dgkd 
10348326  Dgkd 
10348327  Dgkd 
10348328  Dgkd 
10348329  Dgkd 
10348330  Dgkd 
10348331  Dgkd 
10348332  Dgkd 
10348333  Dgkd 
10348334  Dgkd 
10348335  Dgkd 
10348336  Dgkd 
10348337  Dgkd 
10348338  Dgkd 
10348339  Dgkd 
10348340  Dgkd 
10348341  Dgkd 
10348342  Dgkd 
10348343  Dgkd 
10348344  Dgkd 
10348345  Dgkd 
10348346  Dgkd 
10348347  Dgkd 
10348348  Dgkd 
10348349  Dgkd 
10348350  Dgkd 
10348351  Dgkd 
10348352  Dgkd 
10348353  Dgkd 
10348355  Gm15375
10348356  Ugt1a10 
10348357  Ugt1a9 
10348358  Ugt1a9 
10348359  Ugt1a8
10348360  Ugt1a7c 
10348361  Ugt1a6b 
10348362  Gm15372
10348363  Ugt1a6a 
10348364  Ugt1a5 
10348365  Ugt1a5 
10348366  Gm15368
10348367  Gm15376
10348368  Ugt1a2 
10348369  Ugt1a1 
10348370  Ugt1a2 
10348371  Ugt1a2 
10348372  Ugt1a2 
10348373  Ugt1a2 
10348374  Ugt1a2 
10348375  Ugt1a2 
10348377  Mroh2a 
10348379  Trpm8 
10348380  Trpm8 
10348381  Trpm8 
10348382  Trpm8 
10348383  Trpm8 
10348384  Trpm8 
10348386  Trpm8 
10348387  Trpm8 
10348388  Trpm8 
10348389  Trpm8 
10348390  Trpm8 
10348391  Trpm8 
10348392  Trpm8 
10348393  Trpm8 
10348394  Trpm8 
10348395  Trpm8 
10348396  Trpm8 
10348397  Trpm8 
10348398  Trpm8 
10348399  Trpm8 
10348400  Trpm8 
10348401  Trpm8 
10348402  Trpm8 
10348403  Trpm8 
10348404  Trpm8 
10348405  Trpm8 
10348406  Trpm8 
10348407  Trpm8 
10348408  Trpm8 
10348409  Trpm8 
10348411  Spp2 
10348412  Spp2 
10348413  Spp2 
10348414  Spp2 
10348415  Spp2 
10348416  Spp2 
10348417  Spp2 
10348418  Spp2 
10348419  Spp2 
10348421  Gm4753
10348422  Gm4753
10348423  Gm4753
10348425  Sh3bp4 
10348426  Sh3bp4 
10348427  Sh3bp4 
10348428  Sh3bp4 
10348429  Sh3bp4 
10348430  Sh3bp4 
10348431  Sh3bp4 
10348433  Agap1 
10348434  Agap1 
10348435  Agap1 
10348436  Agap1 
10348437  Agap1 
10348438  Agap1 
10348439  Agap1 
10348440  Agap1 
10348441  Agap1 
10348442  Agap1 
10348443  Agap1 
10348444  Agap1 
10348445  Agap1 
10348446  Agap1 
10348447  Agap1 
10348448  Agap1 
10348449  Agap1 
10348450  Agap1 
10348452  Ackr3 
10348453  Ackr3 
10348454  Ackr3 
10348455  Ackr3 
10348457  Cops8 
10348458  Cops8 
10348459  Cops8 
10348460  Cops8 
10348461  Cops8 
10348462  Cops8 
10348463  Cops8 
10348464  Cops8 
10348465  Cops8 
10348466  Cops8 
10348467  Cops8 
10348469  Gm9991 
10348470  Gm9991 
10348472  Mlph 
10348473  Mlph 
10348474  Mlph 
10348475  Mlph 
10348476  Mlph 
10348477  Mlph 
10348478  Mlph 
10348479  Mlph 
10348480  Mlph 
10348481  Mlph 
10348482  Mlph 
10348483  Mlph 
10348484  Mlph 
10348485  Mlph 
10348486  Mlph 
10348487  Mlph 
10348488  Mlph 
10348490  Prlh 
10348492  Prlh 
10348494  Lrrfip1 
10348495  Lrrfip1 
10348496  Lrrfip1 
10348497  Lrrfip1 
10348498  Lrrfip1 
10348499  Lrrfip1 
10348500  Lrrfip1 
10348501  Lrrfip1 
10348502  Lrrfip1 
10348503  Lrrfip1 
10348504  Lrrfip1 
10348506  Lrrfip1 
10348507  Lrrfip1 
10348508  Lrrfip1 
10348509  Lrrfip1 
10348510  Lrrfip1 
10348511  Lrrfip1 
10348512  Lrrfip1 
10348513  Lrrfip1 
10348514  Lrrfip1 
10348515  Lrrfip1 
10348516  Lrrfip1 
10348517  Lrrfip1 
10348518  Lrrfip1 
10348519  Lrrfip1 
10348520  Lrrfip1 
10348522  Rbm44 
10348523  Rbm44 
10348524  Rbm44 
10348525  Rbm44 
10348526  Rbm44 
10348527  Rbm44 
10348528  Rbm44 
10348529  Rbm44 
10348530  Rbm44 
10348531  Rbm44 
10348532  Rbm44 
10348533  Rbm44 
10348534  Rbm44 
10348535  Rbm44 
10348536  Rbm44 
10348538  Ramp1 
10348539  Ramp1 
10348540  Ramp1 
10348541  Ramp1 
10348542  Ramp1 
10348543  Ramp1 
10348544  Ramp1 
10348545  Ramp1 
10348546  Ramp1 
10348548  Ube2f 
10348549  Ube2f 
10348550  Ube2f 
10348551  Ube2f 
10348552  Ube2f 
10348553  Ube2f 
10348554  Ube2f 
10348555  Ube2f 
10348557  LOC102639127 
10348559  Scly 
10348560  Scly 
10348561  Scly 
10348562  Scly 
10348563  Scly 
10348564  Scly 
10348565  Scly 
10348566  Scly 
10348567  Scly 
10348568  Scly 
10348569  Scly 
10348571  Espnl 
10348572  Espnl 
10348573  Espnl 
10348574  Espnl 
10348575  Espnl 
10348576  Espnl 
10348577  Espnl 
10348578  Espnl 
10348579  Espnl 
10348581  Klhl30 
10348582  Klhl30 
10348583  Klhl30 
10348584  Klhl30 
10348585  Klhl30 
10348586  Klhl30 
10348587  Klhl30 
10348588  Klhl30 
10348589  Klhl30 
10348591  Fam132b 
10348592  Fam132b 
10348593  Fam132b 
10348594  Fam132b 
10348595  Fam132b 
10348596  Fam132b 
10348597  Fam132b 
10348598  Fam132b 
10348599  Fam132b 
10348601  Traf3ip1 
10348602  Traf3ip1 
10348603  Traf3ip1 
10348604  Traf3ip1 
10348605  Traf3ip1 
10348606  Traf3ip1 
10348607  Traf3ip1 
10348608  Traf3ip1 
10348609  Traf3ip1 
10348610  Traf3ip1 
10348611  Traf3ip1 
10348612  Traf3ip1 
10348613  Traf3ip1 
10348614  Traf3ip1 
10348615  Traf3ip1 
10348616  Traf3ip1 
10348617  Traf3ip1 
10348619  Asb1 
10348620  Asb1 
10348621  Asb1 
10348622  Asb1 
10348623  Asb1 
10348624  Asb1 
10348625  Asb1 
10348626  Asb1 
10348627  Asb1 
10348628  Asb1 
10348629  Asb1 
10348630  Asb1 
10348631  Asb1 
10348633  Twist2 
10348634  Twist2 
10348636  Olfr1413 
10348638  Olfr1412 
10348640  Olfr1411 
10348642  Olfr1410 
10348644  Olfr12 
10348647  Gpr35 
10348648  Gpr35 
10348649  Gpr35 
10348651  Gpr35 
10348652  Gpr35 
10348654  Gpc1 
10348655  Gpc1 
10348656  Gpc1 
10348657  Gpc1 
10348658  Gpc1 
10348659  Gpc1 
10348660  Gpc1 
10348661  Gpc1 
10348662  Gpc1 
10348663  Gpc1 
10348665  Mir149 
10348667  Dusp28 
10348668  Dusp28 
10348669  Dusp28 
10348671  Rnpepl1 
10348672  Rnpepl1 
10348673  Rnpepl1 
10348674  Rnpepl1 
10348675  Rnpepl1 
10348676  Rnpepl1 
10348677  Rnpepl1 
10348678  Rnpepl1 
10348679  Rnpepl1 
10348680  Rnpepl1 
10348681  Rnpepl1 
10348683  Capn10 
10348684  Capn10 
10348685  Capn10 
10348686  Capn10 
10348687  Capn10 
10348688  Capn10 
10348689  Capn10 
10348690  Capn10 
10348692  Capn10 
10348693  Capn10 
10348694  Capn10 
10348695  Capn10 
10348696  Capn10 
10348698  Aqp12 
10348699  Aqp12 
10348700  Aqp12 
10348701  Aqp12 
10348703  Agxt 
10348704  Agxt 
10348705  Agxt 
10348706  Agxt 
10348707  Agxt 
10348708  Agxt 
10348709  Agxt 
10348710  Agxt 
10348711  Agxt 
10348712  Agxt 
10348714  Crocc2 
10348715  Crocc2 
10348716  Crocc2 
10348717  Crocc2 
10348718  Crocc2 
10348719  Crocc2 
10348720  Crocc2 
10348721  Crocc2 
10348722  Crocc2 
10348723  Crocc2 
10348724  Crocc2 
10348725  Crocc2 
10348726  Crocc2 
10348727  Crocc2 
10348728  Crocc2 
10348729  Crocc2 
10348730  Crocc2 
10348731  Crocc2 
10348732  Crocc2 
10348733  Crocc2 
10348734  Crocc2 
10348735  Crocc2 
10348736  Crocc2 
10348737  Crocc2 
10348738  Crocc2 
10348740  Sned1 
10348741  Sned1 
10348742  Sned1 
10348743  Sned1 
10348744  Sned1 
10348745  Sned1 
10348746  Sned1 
10348747  Sned1 
10348748  Sned1 
10348749  Sned1 
10348750  Sned1 
10348751  Sned1 
10348752  Sned1 
10348753  Sned1 
10348754  Sned1 
10348755  Sned1 
10348756  Sned1 
10348757  Sned1 
10348759  Sned1 
10348760  Sned1 
10348761  Sned1 
10348762  Sned1 
10348763  Sned1 
10348764  Sned1 
10348765  Sned1 
10348766  Sned1 
10348767  Sned1 
10348768  Sned1 
10348769  Sned1 
10348770  Sned1 
10348771  Sned1 
10348772  Sned1 
10348773  Sned1 
10348774  Sned1 
10348776  Ppp1r7 
10348777  Ppp1r7 
10348778  Ppp1r7 
10348779  Ppp1r7 
10348780  Ppp1r7 
10348781  Ppp1r7 
10348782  Ppp1r7 
10348783  Ppp1r7 
10348784  Ppp1r7 
10348785  Ppp1r7 
10348786  Ppp1r7 
10348787  Ppp1r7 
10348788  Ppp1r7 
10348790  Gm26446
10348792  Ano7 
10348793  Ano7 
10348794  Ano7 
10348795  Ano7 
10348796  Ano7 
10348797  Ano7 
10348798  Ano7 
10348799  Ano7 
10348800  Ano7 
10348801  Ano7 
10348802  Ano7 
10348803  Ano7 
10348804  Ano7 
10348805  Ano7 
10348806  Ano7 
10348807  Ano7 
10348808  Ano7 
10348809  Ano7 
10348810  Ano7 
10348811  Ano7 
10348812  Ano7 
10348813  Ano7 
10348814  Ano7 
10348815  Ano7 
10348816  Ano7 
10348818  Sept2 
10348819  Sept2 
10348820  Sept2 
10348821  Sept2 
10348822  Sept2 
10348823  Sept2 
10348824  Sept2 
10348825  Sept2 
10348826  Sept2 
10348827  Sept2 
10348828  Sept2 
10348830  Farp2 
10348831  Farp2 
10348832  Farp2 
10348833  Farp2 
10348834  Farp2 
10348835  Farp2 
10348836  Farp2 
10348837  Farp2 
10348838  Farp2 
10348839  Farp2 
10348840  Farp2 
10348841  Farp2 
10348842  Farp2 
10348843  Farp2 
10348844  Farp2 
10348845  Farp2 
10348846  Farp2 
10348847  Farp2 
10348848  Farp2 
10348849  Farp2 
10348850  Farp2 
10348851  Farp2 
10348852  Farp2 
10348853  Farp2 
10348854  Farp2 
10348855  Farp2 
10348856  Farp2 
10348857  Farp2 
10348859  Bok 
10348860  Bok 
10348861  Bok 
10348862  Bok 
10348863  Bok 
10348865  Gm10550
10348867  Atg4b 
10348868  Atg4b 
10348869  Atg4b 
10348870  Atg4b 
10348871  Atg4b 
10348872  Atg4b 
10348873  Atg4b 
10348874  Atg4b 
10348875  Atg4b 
10348876  Atg4b 
10348877  Atg4b 
10348878  Atg4b 
10348880  Ing5 
10348881  Ing5 
10348882  Ing5 
10348883  Ing5 
10348884  Ing5 
10348885  Ing5 
10348886  Ing5 
10348887  Ing5 
10348888  Ing5 
10348890  D2hgdh 
10348891  D2hgdh 
10348892  D2hgdh 
10348893  D2hgdh 
10348894  D2hgdh
10348897  Gal3st2 
10348898  Gal3st2 
10348899  Gal3st2 
10348900  Gal3st2 
10348901  Gal3st2 
10348903  Gm9994 
10348904  Gm9994 
10348905  Gm9994 
10348907  Gm6086 
10348908  Gm6086 
10348909  Gm6086 
10348911  Neu4 
10348912  Neu4 
10348913  Neu4 
10348914  Neu4 
10348915  Neu4 
10348916  Neu4 
10348918  Fam174a 
10348919  Fam174a 
10348920  Fam174a 
10348921  Fam174a 
10348922  Fam174a 
10348923  Fam174a 
10348925  Rpl18a 
10348926  Rpl18a 
10348928  Gm26245
10348931  Gm6430
10348933  Gin1 
10348934  Gin1 
10348935  Gin1 
10348936  Gin1 
10348937  Gin1 
10348938  Gin1 
10348939  Gin1 
10348940  Gin1 
10348941  Gin1 
10348942  Gin1 
10348944  Gm24465
10348946  Gm7952
10348948  Slco6d1 
10348949  Slco6d1 
10348950  Slco6d1 
10348951  Slco6d1 
10348952  Slco6d1 
10348953  Slco6d1 
10348954  Slco6d1 
10348955  Slco6d1 
10348956  Slco6d1 
10348957  Slco6d1 
10348958  Slco6d1 
10348959  Slco6d1 
10348960  Slco6d1 
10348961  Slco6d1 
10348962  Slco6d1 
10348964  Cntnap5b 
10348965  Cntnap5b 
10348966  Cntnap5b 
10348967  Cntnap5b 
10348968  Cntnap5b 
10348969  Cntnap5b 
10348970  Cntnap5b 
10348971  Cntnap5b 
10348972  Cntnap5b 
10348973  Cntnap5b 
10348974  Cntnap5b 
10348975  Cntnap5b 
10348976  Cntnap5b 
10348977  Cntnap5b 
10348978  Cntnap5b 
10348979  Cntnap5b 
10348980  Cntnap5b 
10348981  Cntnap5b 
10348982  Cntnap5b 
10348984  Gm3116
10348985  Gm3116
10348986  Gm3116
10348990  Gm3116
10348991  Gm3116
10348995  Gm18728
10348997  Gm5260
10348998  Gm5260
10349000  Cdh20 
10349001  Cdh20 
10349002  Cdh20 
10349003  Cdh20 
10349004  Cdh20 
10349005  Cdh20 
10349006  Cdh20 
10349007  Cdh20 
10349008  Cdh20 
10349009  Cdh20 
10349010  Cdh20 
10349011  Cdh20 
10349012  Cdh20 
10349013  Cdh20 
10349015  Capza1 
10349017  2310035C23Rik 
10349018  2310035C23Rik 
10349019  2310035C23Rik 
10349020  2310035C23Rik 
10349021  2310035C23Rik 
10349022  2310035C23Rik 
10349023  2310035C23Rik 
10349024  2310035C23Rik 
10349025  2310035C23Rik 
10349026  2310035C23Rik 
10349027  2310035C23Rik 
10349028  2310035C23Rik 
10349029  2310035C23Rik 
10349030  2310035C23Rik 
10349031  2310035C23Rik 
10349032  2310035C23Rik 
10349033  2310035C23Rik 
10349034  2310035C23Rik 
10349035  2310035C23Rik 
10349036  2310035C23Rik 
10349037  2310035C23Rik 
10349038  2310035C23Rik 
10349039  2310035C23Rik 
10349040  2310035C23Rik 
10349041  2310035C23Rik 
10349042  2310035C23Rik 
10349043  2310035C23Rik 
10349044  2310035C23Rik 
10349045  2310035C23Rik 
10349046  2310035C23Rik 
10349047  2310035C23Rik 
10349048  2310035C23Rik 
10349050  Gm10193
10349052  Tnfrsf11a 
10349053  Tnfrsf11a 
10349054  Tnfrsf11a 
10349055  Tnfrsf11a 
10349056  Tnfrsf11a 
10349057  Tnfrsf11a 
10349058  Tnfrsf11a 
10349059  Tnfrsf11a 
10349060  Tnfrsf11a 
10349061  Tnfrsf11a 
10349062  Tnfrsf11a 
10349063  Tnfrsf11a 
10349064  Tnfrsf11a 
10349066  Zcchc2 
10349068  Zcchc2 
10349069  Zcchc2 
10349070  Zcchc2 
10349071  Zcchc2 
10349072  Zcchc2 
10349073  Zcchc2 
10349074  Zcchc2 
10349075  Zcchc2 
10349076  Zcchc2 
10349077  Zcchc2 
10349078  Zcchc2 
10349079  Zcchc2 
10349080  Zcchc2 
10349082  Phlpp1 
10349083  Phlpp1 
10349084  Phlpp1 
10349085  Phlpp1 
10349086  Phlpp1 
10349087  Phlpp1 
10349088  Phlpp1 
10349089  Phlpp1 
10349090  Phlpp1 
10349091  Phlpp1 
10349092  Phlpp1 
10349093  Phlpp1 
10349094  Phlpp1 
10349095  Phlpp1 
10349096  Phlpp1 
10349097  Phlpp1 
10349098  Phlpp1 
10349099  Phlpp1 
10349101  Gm6651
10349103  D630008O14Rik 
10349104  D630008O14Rik 
10349105  D630008O14Rik
10349106  D630008O14Rik
10349107  D630008O14Rik
10349109  Serpinb5 
10349110  Serpinb5 
10349111  Serpinb5 
10349112  Serpinb5 
10349113  Serpinb5 
10349114  Serpinb5 
10349115  Serpinb5 
10349116  Serpinb5 
10349117  Serpinb5 
10349119  Serpinb12 
10349120  Serpinb12 
10349121  Serpinb12 
10349122  Serpinb12 
10349123  Serpinb12 
10349124  Serpinb12 
10349125  Serpinb12 
10349126  Serpinb12 
10349127  Serpinb12 
10349128  Serpinb12 
10349130  Serpinb13 
10349131  Serpinb13 
10349132  Serpinb13 
10349133  Serpinb13 
10349134  Serpinb13 
10349135  Serpinb13 
10349136  Serpinb13 
10349137  Serpinb13 
10349139  Serpinb11 
10349140  Serpinb11 
10349141  Serpinb11 
10349142  Serpinb11 
10349143  Serpinb11 
10349144  Serpinb11 
10349145  Serpinb11 
10349146  Serpinb11 
10349148  Serpinb7 
10349149  Serpinb7 
10349150  Serpinb7 
10349151  Serpinb7 
10349152  Serpinb7 
10349153  Serpinb7 
10349154  Serpinb7 
10349155  Serpinb7 
10349156  Serpinb7 
10349158  Serpinb2 
10349159  Serpinb2 
10349160  Serpinb2 
10349161  Serpinb2 
10349162  Serpinb2 
10349163  Serpinb2 
10349164  Serpinb2 
10349165  Serpinb2 
10349167  Serpinb10 
10349168  Serpinb10 
10349169  Serpinb10 
10349170  Serpinb10 
10349171  Serpinb10 
10349172  Serpinb10 
10349173  Serpinb10 
10349175  Serpinb8 
10349176  Serpinb8 
10349177  Serpinb8 
10349178  Serpinb8 
10349179  Serpinb8 
10349180  Serpinb8 
10349181  Serpinb8 
10349182  Serpinb8 
10349183  Serpinb8 
10349185  Cdh7 
10349186  Cdh7 
10349187  Cdh7 
10349188  Cdh7 
10349189  Cdh7 
10349190  Cdh7 
10349191  Cdh7 
10349192  Cdh7 
10349193  Cdh7 
10349194  Cdh7 
10349195  Cdh7 
10349196  Cdh7 
10349197  Cdh7 
10349198  Cdh7 
10349199  Cdh7 
10349200  Cdh7 
10349201  Cdh7 
10349202  Cdh7 
10349203  Cdh7 
10349204  Cdh7 
10349205  Cdh7 
10349209  Cntnap5a 
10349210  Cntnap5a 
10349211  Cntnap5a 
10349212  Cntnap5a 
10349213  Cntnap5a 
10349214  Cntnap5a 
10349215  Cntnap5a 
10349216  Cntnap5a 
10349217  Cntnap5a 
10349218  Cntnap5a 
10349219  Cntnap5a 
10349220  Cntnap5a 
10349221  Cntnap5a 
10349222  Cntnap5a 
10349223  Cntnap5a 
10349224  Cntnap5a 
10349225  Cntnap5a 
10349226  Cntnap5a 
10349227  Cntnap5a 
10349228  Cntnap5a 
10349229  Cntnap5a 
10349230  Cntnap5a 
10349231  Cntnap5a 
10349232  Cntnap5a 
10349234  Gm19965
10349235  Gm19965
10349236  Gm19965
10349238  Gm24030
10349240  Nifk 
10349241  Nifk 
10349242  Nifk 
10349243  Nifk 
10349244  Nifk 
10349245  Nifk 
10349246  Nifk 
10349247  Nifk 
10349248  Nifk 
10349250  Clasp1 
10349251  Clasp1 
10349252  Clasp1 
10349253  Clasp1 
10349254  Clasp1 
10349255  Clasp1 
10349256  Clasp1 
10349257  Clasp1 
10349258  Clasp1 
10349259  Clasp1 
10349260  Clasp1 
10349261  Clasp1 
10349262  Clasp1 
10349263  Clasp1 
10349264  Clasp1 
10349265  Clasp1 
10349266  Clasp1 
10349267  Clasp1 
10349268  Clasp1 
10349269  Clasp1 
10349270  Clasp1 
10349271  Clasp1 
10349272  Clasp1 
10349273  Clasp1 
10349274  Clasp1 
10349275  Clasp1 
10349276  Clasp1 
10349277  Clasp1 
10349278  Clasp1 
10349279  Clasp1 
10349280  Clasp1 
10349281  Clasp1 
10349282  Clasp1 
10349283  Clasp1 
10349284  Clasp1 
10349285  Clasp1 
10349286  Clasp1 
10349287  Clasp1 
10349288  Clasp1 
10349289  Clasp1 
10349290  Clasp1 
10349291  Clasp1 
10349292  Clasp1 
10349293  Clasp1 
10349294  Clasp1 
10349296  Tfcp2l1 
10349297  Tfcp2l1 
10349298  Tfcp2l1 
10349299  Tfcp2l1 
10349300  Tfcp2l1 
10349301  Tfcp2l1 
10349302  Tfcp2l1 
10349303  Tfcp2l1 
10349304  Tfcp2l1 
10349305  Tfcp2l1 
10349306  Tfcp2l1 
10349307  Tfcp2l1 
10349308  Tfcp2l1 
10349309  Tfcp2l1 
10349310  Tfcp2l1 
10349311  Tfcp2l1 
10349312  Tfcp2l1 
10349313  Tfcp2l1 
10349315  Gm8321
10349317  Tmem185b 
10349318  Tmem185b 
10349320  Sctr 
10349321  Sctr 
10349322  Sctr 
10349323  Sctr 
10349324  Sctr 
10349325  Sctr 
10349326  Sctr 
10349327  Sctr 
10349328  Sctr 
10349329  Sctr 
10349330  Sctr 
10349331  Sctr 
10349332  Sctr 
10349334  3110009E18Rik 
10349335  3110009E18Rik 
10349336  3110009E18Rik 
10349337  3110009E18Rik 
10349338  3110009E18Rik 
10349339  3110009E18Rik 
10349341  C1ql2 
10349342  C1ql2 
10349343  C1ql2 
10349344  C1ql2 
10349346  En1 
10349347  En1 
10349349  Ccdc93 
10349350  Ccdc93 
10349351  Ccdc93 
10349352  Ccdc93 
10349353  Ccdc93 
10349354  Ccdc93 
10349355  Ccdc93 
10349356  Ccdc93 
10349357  Ccdc93 
10349358  Ccdc93 
10349359  Ccdc93 
10349360  Ccdc93 
10349361  Ccdc93 
10349362  Ccdc93 
10349363  Ccdc93 
10349364  Ccdc93 
10349365  Ccdc93 
10349366  Ccdc93 
10349367  Ccdc93 
10349368  Ccdc93 
10349369  Ccdc93 
10349370  Ccdc93 
10349371  Ccdc93 
10349372  Ccdc93 
10349373  Ccdc93 
10349374  Ccdc93 
10349375  Ccdc93 
10349377  Gm24547
10349384  Slc35f5 
10349385  Slc35f5 
10349386  Slc35f5 
10349387  Slc35f5 
10349388  Slc35f5 
10349389  Slc35f5 
10349390  Slc35f5 
10349391  Slc35f5 
10349392  Slc35f5 
10349393  Slc35f5 
10349394  Slc35f5 
10349395  Slc35f5 
10349396  Slc35f5 
10349397  Slc35f5 
10349398  Slc35f5 
10349399  Slc35f5 
10349400  Slc35f5 
10349402  Gpr39 
10349403  Gpr39 
10349405  Mgat5 
10349406  Mgat5 
10349407  Mgat5 
10349408  Mgat5 
10349409  Mgat5 
10349410  Mgat5
10349411  Mgat5 
10349412  Mgat5 
10349413  Mgat5 
10349414  Mgat5 
10349415  Mgat5 
10349416  Mgat5 
10349417  Mgat5 
10349418  Mgat5 
10349419  Mgat5 
10349420  Mgat5 
10349421  Mgat5 
10349422  Mgat5 
10349423  Mgat5 
10349424  Mgat5 
10349425  Mgat5 
10349426  Mgat5 
10349430  Gm23734
10349432  Acmsd 
10349433  Acmsd 
10349434  Acmsd 
10349435  Acmsd 
10349436  Acmsd 
10349437  Acmsd 
10349438  Acmsd 
10349439  Acmsd 
10349440  Acmsd 
10349441  Acmsd 
10349443  Ccnt2 
10349444  Ccnt2 
10349445  Ccnt2 
10349446  Ccnt2 
10349447  Ccnt2 
10349448  Ccnt2 
10349449  Ccnt2 
10349450  Ccnt2 
10349451  Ccnt2 
10349452  Ccnt2 
10349454  Rab3gap1 
10349455  Rab3gap1 
10349456  Rab3gap1 
10349457  Rab3gap1 
10349458  Rab3gap1 
10349459  Rab3gap1 
10349460  Rab3gap1 
10349461  Rab3gap1 
10349462  Rab3gap1 
10349463  Rab3gap1 
10349464  Rab3gap1 
10349465  Rab3gap1 
10349466  Rab3gap1 
10349467  Rab3gap1 
10349468  Rab3gap1 
10349469  Rab3gap1 
10349470  Rab3gap1 
10349471  Rab3gap1 
10349472  Rab3gap1 
10349473  Rab3gap1 
10349474  Rab3gap1 
10349475  Rab3gap1 
10349476  Rab3gap1 
10349477  Rab3gap1 
10349479  Rpl28 
10349481  R3hdm1 
10349482  R3hdm1 
10349483  R3hdm1 
10349484  R3hdm1 
10349485  R3hdm1 
10349486  R3hdm1 
10349487  R3hdm1 
10349488  R3hdm1 
10349489  R3hdm1 
10349490  R3hdm1 
10349491  R3hdm1 
10349492  R3hdm1 
10349493  R3hdm1 
10349494  R3hdm1 
10349495  R3hdm1 
10349496  R3hdm1 
10349497  R3hdm1 
10349498  R3hdm1 
10349499  R3hdm1 
10349500  R3hdm1 
10349501  R3hdm1 
10349502  R3hdm1 
10349503  R3hdm1 
10349504  R3hdm1 
10349505  R3hdm1 
10349506  R3hdm1 
10349507  R3hdm1 
10349508  R3hdm1 
10349509  R3hdm1 
10349511  Mir128-1 
10349513  Ubxn4 
10349514  Ubxn4 
10349515  Ubxn4 
10349516  Ubxn4 
10349517  Ubxn4 
10349518  Ubxn4 
10349519  Ubxn4 
10349520  Ubxn4 
10349521  Ubxn4 
10349522  Ubxn4 
10349523  Ubxn4 
10349524  Ubxn4 
10349525  Ubxn4 
10349526  Ubxn4 
10349528  Gm23902
10349530  Thsd7b 
10349531  Thsd7b 
10349532  Thsd7b 
10349533  Thsd7b 
10349534  Thsd7b 
10349535  Thsd7b 
10349536  Thsd7b 
10349537  Thsd7b 
10349538  Thsd7b 
10349539  Thsd7b 
10349540  Thsd7b 
10349541  Thsd7b 
10349542  Thsd7b 
10349543  Thsd7b 
10349544  Thsd7b 
10349545  Thsd7b 
10349546  Thsd7b 
10349547  Thsd7b 
10349548  Thsd7b 
10349549  Thsd7b 
10349550  Thsd7b 
10349551  Thsd7b 
10349552  Thsd7b 
10349553  Thsd7b 
10349554  Thsd7b 
10349555  Thsd7b 
10349556  Thsd7b 
10349557  Thsd7b 
10349558  Thsd7b 
10349560  Yod1 
10349561  Yod1 
10349563  AA986860 
10349564  AA986860 
10349565  AA986860
10349566  AA986860 
10349567  AA986860 
10349568  AA986860 
10349572  Fcamr 
10349573  Fcamr 
10349574  Fcamr 
10349575  Fcamr 
10349576  Fcamr 
10349577  Fcamr 
10349578  Fcamr 
10349579  Fcamr 
10349581  Pigr 
10349582  Pigr 
10349583  Pigr 
10349584  Pigr 
10349585  Pigr 
10349586  Pigr 
10349587  Pigr 
10349588  Pigr 
10349589  Pigr 
10349590  Pigr 
10349591  Pigr 
10349592  Pigr 
10349594  Fcmr 
10349595  Fcmr 
10349596  Fcmr 
10349597  Fcmr 
10349598  Fcmr 
10349599  Fcmr 
10349600  Fcmr 
10349601  Fcmr 
10349602  Fcmr 
10349604  Il10 
10349605  Il10 
10349606  Il10 
10349607  Il10 
10349608  Il10 
10349609  Il10 
10349611  Eif2d 
10349612  Eif2d 
10349613  Eif2d 
10349614  Eif2d 
10349615  Eif2d 
10349616  Eif2d 
10349617  Eif2d 
10349618  Eif2d 
10349619  Eif2d 
10349620  Eif2d 
10349621  Eif2d 
10349622  Eif2d 
10349623  Eif2d 
10349624  Eif2d 
10349625  Eif2d 
10349626  Eif2d 
10349627  Eif2d 
10349628  Eif2d 
10349629  Eif2d 
10349630  Eif2d 
10349631  Eif2d 
10349632  Eif2d 
10349633  Eif2d 
10349638  Fam72a 
10349639  Fam72a 
10349640  Fam72a 
10349641  Fam72a 
10349642  Fam72a 
10349643  Fam72a 
10349645  Avpr1b 
10349646  Avpr1b 
10349647  Avpr1b 
10349649  Ctse 
10349650  Ctse 
10349651  Ctse 
10349652  Ctse 
10349653  Ctse 
10349654  Ctse 
10349655  Ctse 
10349656  Ctse 
10349657  Ctse 
10349658  Ctse 
10349659  Ctse 
10349660  Ctse 
10349662  Rab7b 
10349663  Rab7b 
10349664  Rab7b 
10349665  Rab7b 
10349666  Rab7b 
10349667  Rab7b 
10349668  Rab7b 
10349669  Rab7b 
10349670  Rab7b 
10349672  Slc26a9 
10349673  Slc26a9 
10349674  Slc26a9 
10349675  Slc26a9 
10349676  Slc26a9 
10349677  Slc26a9 
10349678  Slc26a9 
10349679  Slc26a9 
10349680  Slc26a9 
10349681  Slc26a9 
10349682  Slc26a9 
10349683  Slc26a9 
10349684  Slc26a9 
10349685  Slc26a9 
10349686  Slc26a9 
10349687  Slc26a9 
10349688  Slc26a9 
10349689  Slc26a9 
10349690  Slc26a9 
10349691  Slc26a9 
10349692  Slc26a9 
10349693  Slc26a9 
10349695  Pm20d1 
10349696  Pm20d1 
10349697  Pm20d1 
10349698  Pm20d1 
10349699  Pm20d1 
10349700  Pm20d1 
10349701  Pm20d1 
10349702  Pm20d1 
10349703  Pm20d1 
10349704  Pm20d1 
10349705  Pm20d1 
10349706  Pm20d1 
10349707  Pm20d1 
10349708  Pm20d1 
10349709  Pm20d1 
10349710  Pm20d1 
10349712  Slc41a1 
10349713  Slc41a1 
10349714  Slc41a1 
10349715  Slc41a1 
10349716  Slc41a1 
10349717  Slc41a1 
10349718  Slc41a1 
10349719  Slc41a1 
10349720  Slc41a1 
10349721  Slc41a1 
10349722  Slc41a1 
10349723  Slc41a1 
10349725  Rab29 
10349726  Rab29 
10349727  Rab29 
10349728  Rab29 
10349729  Rab29 
10349730  Rab29 
10349731  Rab29 
10349732  Rab29 
10349734  Nucks1 
10349735  Nucks1 
10349736  Nucks1 
10349737  Nucks1 
10349738  Nucks1 
10349739  Nucks1 
10349740  Nucks1 
10349741  Nucks1 
10349742  Nucks1 
10349743  Nucks1 
10349745  Slc45a3 
10349746  Slc45a3 
10349747  Slc45a3 
10349748  Slc45a3 
10349749  Slc45a3 
10349750  Slc45a3 
10349751  Slc45a3 
10349753  Elk4 
10349754  Elk4 
10349755  Elk4 
10349756  Elk4 
10349757  Elk4 
10349758  Elk4 
10349759  Elk4 
10349760  Elk4 
10349762  Lemd1 
10349763  Lemd1 
10349764  Lemd1 
10349765  Lemd1 
10349766  Lemd1 
10349767  Lemd1 
10349768  Lemd1 
10349770  Mir135b 
10349772  Gm7241
10349774  Klhdc8a 
10349775  Klhdc8a 
10349776  Klhdc8a 
10349777  Klhdc8a 
10349778  Klhdc8a 
10349779  Klhdc8a 
10349780  Klhdc8a 
10349781  Klhdc8a 
10349783  Nuak2 
10349784  Nuak2 
10349785  Nuak2 
10349786  Nuak2 
10349787  Nuak2 
10349788  Nuak2 
10349789  Nuak2 
10349790  Nuak2 
10349794  Dstyk 
10349795  Dstyk 
10349796  Dstyk 
10349797  Dstyk 
10349798  Dstyk 
10349799  Dstyk 
10349800  Dstyk 
10349801  Dstyk 
10349802  Dstyk 
10349803  Dstyk 
10349804  Dstyk 
10349805  Dstyk 
10349806  Dstyk 
10349807  Dstyk 
10349808  Dstyk 
10349810  Rbbp5 
10349811  Rbbp5 
10349812  Rbbp5 
10349813  Rbbp5 
10349814  Rbbp5 
10349815  Rbbp5 
10349816  Rbbp5 
10349817  Rbbp5 
10349818  Rbbp5 
10349819  Rbbp5 
10349820  Rbbp5 
10349822  Tmem81 
10349823  Tmem81 
10349824  Tmem81 
10349825  Tmem81 
10349827  Gm10538 
10349829  Lrrn2 
10349830  Lrrn2 
10349831  Lrrn2 
10349833  Gm29257
10349835  Pik3c2b 
10349836  Pik3c2b 
10349837  Pik3c2b 
10349838  Pik3c2b 
10349839  Pik3c2b 
10349840  Pik3c2b 
10349841  Pik3c2b 
10349842  Pik3c2b 
10349843  Pik3c2b 
10349844  Pik3c2b 
10349845  Pik3c2b 
10349846  Pik3c2b 
10349847  Pik3c2b 
10349848  Pik3c2b 
10349849  Pik3c2b 
10349850  Pik3c2b 
10349851  Pik3c2b 
10349852  Pik3c2b 
10349853  Pik3c2b 
10349854  Pik3c2b 
10349855  Pik3c2b 
10349856  Pik3c2b 
10349857  Pik3c2b 
10349858  Pik3c2b 
10349859  Pik3c2b 
10349860  Pik3c2b 
10349861  Pik3c2b 
10349862  Pik3c2b 
10349863  Pik3c2b 
10349864  Pik3c2b 
10349865  Pik3c2b 
10349866  Pik3c2b 
10349867  Pik3c2b 
10349869  Ppp1r15b 
10349870  Ppp1r15b 
10349871  Ppp1r15b 
10349873  Plekha6 
10349874  Plekha6 
10349875  Plekha6 
10349877  Plekha6 
10349878  Plekha6 
10349879  Plekha6 
10349880  Plekha6 
10349881  Plekha6 
10349882  Plekha6 
10349883  Plekha6 
10349884  Plekha6 
10349885  Plekha6 
10349886  Plekha6 
10349887  Plekha6 
10349888  Plekha6 
10349889  Plekha6 
10349890  Plekha6 
10349891  Plekha6 
10349892  Plekha6 
10349893  Plekha6 
10349894  Plekha6 
10349895  Plekha6 
10349896  Plekha6 
10349897  Plekha6 
10349898  Plekha6 
10349899  Plekha6 
10349900  Plekha6 
10349901  Plekha6 
10349902  Plekha6 
10349903  Plekha6 
10349905  Golt1a 
10349906  Golt1a 
10349907  Golt1a 
10349908  Golt1a 
10349909  Golt1a 
10349910  Golt1a 
10349911  Golt1a 
10349912  Golt1a 
10349914  Golt1a 
10349915  Golt1a 
10349916  Kiss1 
10349917  Kiss1 
10349918  Kiss1 
10349919  Kiss1 
10349920  Kiss1 
10349921  Kiss1 
10349923  Ren1 
10349924  Ren1 
10349925  Ren1 
10349926  Ren1 
10349927  Ren1 
10349928  Ren1 
10349929  Ren1 
10349930  Ren1 
10349931  Ren1 
10349933  Etnk2 
10349934  Etnk2 
10349935  Etnk2 
10349936  Etnk2 
10349937  Etnk2 
10349938  Etnk2 
10349939  Etnk2 
10349940  Etnk2 
10349941  Etnk2 
10349942  Etnk2 
10349944  Gm23939
10349948  Fmod 
10349949  Fmod 
10349950  Fmod 
10349954  Chit1 
10349955  Chit1 
10349956  Chit1 
10349957  Chit1 
10349958  Chit1 
10349959  Chit1 
10349960  Chit1 
10349961  Chit1 
10349962  Chit1 
10349963  Chit1 
10349964  Chit1 
10349965  Chit1 
10349966  Chit1 
10349967  Chit1 
10349969  Chil1 
10349970  Chil1 
10349971  Chil1 
10349972  Chil1 
10349973  Chil1 
10349974  Chil1 
10349975  Chil1 
10349976  Chil1 
10349977  Chil1 
10349978  Chil1 
10349979  Chil1 
10349981  Mybph 
10349982  Mybph 
10349983  Mybph 
10349984  Mybph 
10349985  Mybph 
10349986  Mybph 
10349987  Mybph 
10349988  Mybph 
10349989  Mybph 
10349990  Mybph 
10349991  Mybph 
10349992  Mybph 
10349994  Myog 
10349995  Myog 
10349996  Myog 
10349998  4933406M09Rik 
10349999  4933406M09Rik 
10350000  4933406M09Rik 
10350001  4933406M09Rik 
10350002  4933406M09Rik 
10350004  Cyb5r1 
10350005  Cyb5r1 
10350006  Cyb5r1 
10350007  Cyb5r1 
10350008  Cyb5r1 
10350009  Cyb5r1 
10350010  Cyb5r1 
10350011  Cyb5r1 
10350012  Cyb5r1 
10350013  Cyb5r1 
10350014  Cyb5r1 
10350016  Adipor1 
10350017  Adipor1 
10350018  Adipor1 
10350019  Adipor1 
10350020  Adipor1 
10350021  Adipor1 
10350022  Adipor1 
10350023  Adipor1 
10350025  Klhl12 
10350026  Klhl12 
10350027  Klhl12 
10350028  Klhl12 
10350029  Klhl12 
10350030  Klhl12 
10350031  Klhl12 
10350032  Klhl12 
10350033  Klhl12 
10350034  Klhl12 
10350035  Klhl12 
10350036  Klhl12 
10350037  Klhl12 
10350038  Klhl12 
10350040  Rabif 
10350041  Rabif 
10350042  Rabif 
10350043  Rabif 
10350045  Gm29376 
10350047  Kdm5b 
10350048  Kdm5b 
10350049  Kdm5b 
10350050  Kdm5b 
10350051  Kdm5b 
10350052  Kdm5b 
10350053  Kdm5b 
10350054  Kdm5b 
10350055  Kdm5b 
10350056  Kdm5b 
10350057  Kdm5b 
10350058  Kdm5b 
10350059  Kdm5b 
10350060  Kdm5b 
10350061  Kdm5b 
10350062  Kdm5b 
10350063  Kdm5b 
10350064  Kdm5b 
10350065  Kdm5b 
10350066  Kdm5b 
10350067  Kdm5b 
10350068  Kdm5b 
10350069  Kdm5b 
10350070  Kdm5b 
10350071  Kdm5b 
10350072  Kdm5b 
10350073  Kdm5b 
10350074  Kdm5b 
10350075  Kdm5b 
10350076  Kdm5b 
10350078  Syt2 
10350079  Syt2 
10350080  Syt2 
10350081  Syt2 
10350082  Syt2 
10350083  Syt2 
10350084  Syt2 
10350085  Syt2 
10350086  Syt2 
10350087  Syt2 
10350088  Syt2 
10350089  Syt2 
10350091  Ube2t 
10350092  Ube2t 
10350093  Ube2t 
10350094  Ube2t 
10350095  Ube2t 
10350096  Ube2t 
10350097  Ube2t 
10350098  Ube2t 
10350100  Gm10535
10350101  Gm10535
10350103  Ptpn7 
10350104  Ptpn7 
10350105  Ptpn7 
10350106  Ptpn7 
10350107  Ptpn7 
10350108  Ptpn7 
10350109  Ptpn7 
10350110  Ptpn7 
10350111  Ptpn7 
10350112  Ptpn7 
10350114  Arl8a 
10350115  Arl8a 
10350116  Arl8a 
10350117  Arl8a 
10350118  Arl8a 
10350119  Arl8a 
10350120  Arl8a 
10350121  Arl8a 
10350122  Arl8a 
10350124  Lmod1 
10350125  Lmod1 
10350126  Lmod1 
10350127  Lmod1 
10350129  Gm4793
10350130  Gm4793
10350131  Gm4793 
10350132  Gm4793 
10350133  Gm4793 
10350134  Gm4793 
10350135  Gm4793 
10350137  Csrp1 
10350138  Csrp1 
10350139  Csrp1 
10350140  Csrp1 
10350141  Csrp1 
10350142  Csrp1 
10350143  Csrp1 
10350144  Csrp1 
10350145  Csrp1 
10350147  Phlda3 
10350148  Phlda3 
10350150  Tnni1 
10350151  Tnni1 
10350152  Tnni1 
10350153  Tnni1 
10350154  Tnni1 
10350155  Tnni1 
10350156  Tnni1 
10350157  Tnni1 
10350158  Tnni1 
10350160  Lad1 
10350161  Lad1 
10350162  Lad1 
10350163  Lad1 
10350164  Lad1 
10350165  Lad1 
10350166  Lad1 
10350167  Lad1 
10350168  Lad1 
10350169  Lad1 
10350170  Lad1 
10350171  Lad1 
10350172  Lad1 
10350174  Tnnt2 
10350175  Tnnt2 
10350176  Tnnt2 
10350177  Tnnt2 
10350178  Tnnt2 
10350179  Tnnt2 
10350180  Tnnt2 
10350181  Tnnt2 
10350182  Tnnt2 
10350183  Tnnt2 
10350184  Tnnt2 
10350185  Tnnt2 
10350186  Tnnt2 
10350187  Tnnt2 
10350189  Tmem9 
10350190  Tmem9 
10350191  Tmem9 
10350192  Tmem9 
10350193  Tmem9 
10350194  Tmem9 
10350195  Tmem9 
10350196  Tmem9 
10350198  Ascl5 
10350200  Cacna1s 
10350201  Cacna1s 
10350202  Cacna1s 
10350203  Cacna1s 
10350204  Cacna1s 
10350205  Cacna1s 
10350206  Cacna1s 
10350207  Cacna1s 
10350208  Cacna1s 
10350209  Cacna1s 
10350210  Cacna1s 
10350211  Cacna1s 
10350212  Cacna1s 
10350213  Cacna1s 
10350214  Cacna1s 
10350215  Cacna1s 
10350216  Cacna1s 
10350217  Cacna1s 
10350218  Cacna1s 
10350219  Cacna1s 
10350220  Cacna1s 
10350221  Cacna1s 
10350222  Cacna1s 
10350223  Cacna1s 
10350224  Cacna1s 
10350225  Cacna1s 
10350226  Cacna1s 
10350227  Cacna1s 
10350228  Cacna1s 
10350229  Cacna1s 
10350230  Cacna1s 
10350231  Cacna1s 
10350232  Cacna1s 
10350233  Cacna1s 
10350234  Cacna1s 
10350235  Cacna1s 
10350236  Cacna1s 
10350237  Cacna1s 
10350238  Cacna1s 
10350239  Cacna1s 
10350240  Cacna1s 
10350241  Cacna1s 
10350242  Cacna1s 
10350243  Cacna1s 
10350244  Cacna1s 
10350245  Cacna1s 
10350246  Cacna1s 
10350248  Kif21b 
10350249  Kif21b 
10350250  Kif21b 
10350251  Kif21b 
10350252  Kif21b 
10350253  Kif21b 
10350254  Kif21b 
10350255  Kif21b 
10350256  Kif21b 
10350257  Kif21b 
10350258  Kif21b 
10350259  Kif21b 
10350260  Kif21b 
10350261  Kif21b 
10350262  Kif21b 
10350263  Kif21b 
10350264  Kif21b 
10350265  Kif21b 
10350266  Kif21b 
10350267  Kif21b 
10350268  Kif21b 
10350269  Kif21b 
10350270  Kif21b 
10350271  Kif21b 
10350272  Kif21b 
10350273  Kif21b 
10350274  Kif21b 
10350275  Kif21b 
10350276  Kif21b 
10350277  Kif21b 
10350278  Kif21b 
10350279  Kif21b 
10350280  Kif21b 
10350281  Kif21b 
10350282  Kif21b 
10350283  Kif21b 
10350284  Kif21b 
10350285  Kif21b 
10350287  Ddx59 
10350288  Ddx59 
10350289  Ddx59 
10350290  Ddx59 
10350291  Ddx59 
10350292  Ddx59 
10350293  Ddx59 
10350294  Ddx59 
10350295  Ddx59 
10350296  Ddx59 
10350298  Kif14 
10350299  Kif14 
10350300  Kif14 
10350301  Kif14 
10350302  Kif14 
10350303  Kif14 
10350304  Kif14 
10350305  Kif14 
10350306  Kif14 
10350307  Kif14 
10350308  Kif14 
10350309  Kif14 
10350310  Kif14 
10350311  Kif14 
10350312  Kif14 
10350313  Kif14 
10350314  Kif14 
10350315  Kif14 
10350316  Kif14 
10350317  Kif14 
10350318  Kif14 
10350319  Kif14 
10350320  Kif14 
10350321  Kif14 
10350322  Kif14 
10350323  Kif14 
10350324  Kif14 
10350325  Kif14 
10350326  Kif14 
10350327  Kif14 
10350328  Kif14 
10350330  Kif14 
10350332  Zfp281 
10350333  Zfp281 
10350334  Zfp281 
10350336  Gm29718
10350340  Mir181a-1 
10350342  Mir181b-1 
10350344  Atp6v1g3 
10350345  Atp6v1g3 
10350346  Atp6v1g3 
10350347  Atp6v1g3 
10350348  Atp6v1g3 
10350350  Dennd1b 
10350351  Dennd1b 
10350352  Dennd1b 
10350353  Dennd1b 
10350354  Dennd1b 
10350355  Dennd1b 
10350356  Dennd1b 
10350357  Dennd1b 
10350358  Dennd1b 
10350359  Dennd1b 
10350360  Dennd1b 
10350361  Dennd1b 
10350362  Dennd1b 
10350363  Dennd1b 
10350364  Dennd1b 
10350365  Dennd1b 
10350366  Dennd1b 
10350367  Dennd1b 
10350368  Dennd1b 
10350369  Dennd1b 
10350370  Dennd1b 
10350371  Dennd1b 
10350372  Dennd1b 
10350373  Dennd1b 
10350374  Dennd1b 
10350375  Dennd1b 
10350376  Dennd1b 
10350378  Zbtb41 
10350379  Zbtb41 
10350380  Zbtb41 
10350381  Zbtb41 
10350382  Zbtb41 
10350383  Zbtb41 
10350384  Zbtb41 
10350385  Zbtb41 
10350386  Zbtb41 
10350387  Zbtb41 
10350388  Zbtb41 
10350389  Zbtb41 
10350390  Zbtb41 
10350391  Zbtb41 
10350393  Aspm 
10350394  Aspm 
10350395  Aspm 
10350396  Aspm 
10350397  Aspm 
10350398  Aspm 
10350399  Aspm 
10350400  Aspm 
10350401  Aspm 
10350402  Aspm 
10350403  Aspm 
10350404  Aspm 
10350405  Aspm 
10350406  Aspm 
10350407  Aspm 
10350408  Aspm 
10350409  Aspm 
10350410  Aspm 
10350411  Aspm 
10350412  Aspm 
10350413  Aspm 
10350414  Aspm 
10350415  Aspm 
10350416  Aspm 
10350417  Aspm 
10350418  Aspm 
10350419  Aspm 
10350420  Aspm 
10350421  Aspm 
10350422  Aspm 
10350423  Aspm 
10350424  Aspm 
10350426  F13b 
10350427  F13b 
10350428  F13b 
10350429  F13b 
10350430  F13b 
10350431  F13b 
10350432  F13b 
10350433  F13b 
10350434  F13b 
10350435  F13b 
10350436  F13b 
10350437  F13b 
10350439  Kcnt2 
10350440  Kcnt2 
10350441  Kcnt2 
10350442  Kcnt2 
10350443  Kcnt2 
10350444  Kcnt2 
10350445  Kcnt2 
10350446  Kcnt2 
10350447  Kcnt2 
10350448  Kcnt2 
10350449  Kcnt2 
10350450  Kcnt2 
10350451  Kcnt2 
10350452  Kcnt2 
10350453  Kcnt2 
10350454  Kcnt2 
10350455  Kcnt2 
10350456  Kcnt2 
10350457  Kcnt2 
10350458  Kcnt2 
10350459  Kcnt2 
10350460  Kcnt2 
10350461  Kcnt2 
10350462  Kcnt2 
10350463  Kcnt2 
10350464  Kcnt2 
10350465  Kcnt2 
10350466  Kcnt2 
10350467  Kcnt2 
10350468  Kcnt2 
10350474  B3galt2 
10350475  B3galt2 
10350476  B3galt2 
10350477  B3galt2 
10350479  Glrx2 
10350480  Glrx2
10350481  Glrx2 
10350482  Glrx2 
10350483  Glrx2 
10350484  Glrx2 
10350485  Glrx2 
10350486  Glrx2 
10350487  Glrx2 
10350488  Glrx2 
10350490  Uchl5 
10350491  Uchl5 
10350492  Uchl5 
10350493  Uchl5 
10350494  Uchl5 
10350495  Uchl5 
10350496  Uchl5 
10350497  Uchl5 
10350498  Uchl5 
10350499  Uchl5 
10350500  Uchl5 
10350501  Uchl5 
10350503  Gm5262
10350505  Gm5263
10350507  Brinp3 
10350508  Brinp3 
10350509  Brinp3 
10350510  Brinp3 
10350511  Brinp3 
10350512  Brinp3 
10350513  Brinp3 
10350514  Brinp3 
10350515  Brinp3 
10350517  Ptgs2 
10350518  Ptgs2 
10350519  Ptgs2 
10350520  Ptgs2 
10350521  Ptgs2 
10350522  Ptgs2 
10350523  Ptgs2 
10350524  Ptgs2 
10350525  Ptgs2 
10350526  Ptgs2 
10350527  Ptgs2 
10350528  Ptgs2 
10350529  Ptgs2 
10350531  Pdc 
10350532  Pdc 
10350533  Pdc 
10350534  Pdc 
10350536  Tpr 
10350537  Tpr 
10350538  Tpr 
10350539  Tpr 
10350540  Tpr 
10350541  Tpr 
10350542  Tpr 
10350543  Tpr 
10350544  Tpr 
10350545  Tpr 
10350546  Tpr 
10350547  Tpr 
10350548  Tpr 
10350549  Tpr 
10350550  Tpr 
10350551  Tpr 
10350552  Tpr 
10350553  Tpr 
10350554  Tpr 
10350555  Tpr 
10350556  Tpr 
10350557  Tpr 
10350558  Tpr 
10350559  Tpr 
10350560  Tpr 
10350561  Tpr 
10350562  Tpr 
10350563  Tpr 
10350564  Tpr 
10350565  Tpr 
10350566  Tpr 
10350567  Tpr 
10350568  Tpr 
10350569  Tpr 
10350570  Tpr 
10350571  Tpr 
10350572  Tpr 
10350573  Tpr 
10350574  Tpr 
10350575  Tpr 
10350576  Tpr 
10350577  Tpr 
10350578  Tpr 
10350579  Tpr 
10350580  Tpr 
10350581  Tpr 
10350582  Tpr 
10350583  Tpr 
10350584  Tpr 
10350585  Tpr 
10350586  Tpr 
10350587  Tpr 
10350588  Tpr 
10350589  Tpr 
10350591  Ska2l-ps 
10350595  Ivns1abp 
10350596  Ivns1abp 
10350597  Ivns1abp 
10350598  Ivns1abp 
10350599  Ivns1abp 
10350600  Ivns1abp 
10350601  Ivns1abp 
10350602  Ivns1abp 
10350603  Ivns1abp 
10350604  Ivns1abp 
10350605  Ivns1abp 
10350606  Ivns1abp 
10350607  Ivns1abp 
10350608  Ivns1abp 
10350609  Ivns1abp 
10350610  Ivns1abp 
10350611  Ivns1abp 
10350612  Ivns1abp 
10350613  Ivns1abp 
10350615  Trmt1l 
10350616  Trmt1l 
10350617  Trmt1l 
10350618  Trmt1l 
10350619  Trmt1l 
10350620  Trmt1l 
10350621  Trmt1l 
10350622  Trmt1l 
10350623  Trmt1l 
10350624  Trmt1l 
10350625  Trmt1l 
10350626  Trmt1l 
10350627  Trmt1l 
10350628  Trmt1l 
10350629  Trmt1l 
10350631  Fam129a 
10350632  Fam129a 
10350633  Fam129a 
10350634  Fam129a 
10350635  Fam129a 
10350636  Fam129a 
10350637  Fam129a 
10350638  Fam129a 
10350639  Fam129a 
10350640  Fam129a 
10350641  Fam129a 
10350642  Fam129a 
10350643  Fam129a 
10350644  Fam129a 
10350645  Fam129a 
10350647  Edem3 
10350648  Edem3 
10350649  Edem3 
10350650  Edem3 
10350651  Edem3 
10350652  Edem3 
10350653  Edem3 
10350654  Edem3 
10350655  Edem3 
10350656  Edem3 
10350657  Edem3 
10350658  Edem3 
10350659  Edem3 
10350660  Edem3 
10350661  Edem3 
10350662  Edem3 
10350663  Edem3 
10350664  Edem3 
10350665  Edem3 
10350666  Edem3 
10350667  Edem3 
10350669  Colgalt2 
10350670  Colgalt2 
10350671  Colgalt2 
10350672  Colgalt2 
10350673  Colgalt2 
10350674  Colgalt2 
10350675  Colgalt2 
10350676  Colgalt2 
10350677  Colgalt2 
10350678  Colgalt2 
10350679  Colgalt2 
10350680  Colgalt2 
10350682  Apobec4 
10350683  Apobec4 
10350685  Arpc5 
10350686  Arpc5 
10350687  Arpc5 
10350688  Arpc5 
10350690  Ncf2 
10350691  Ncf2 
10350692  Ncf2 
10350693  Ncf2 
10350694  Ncf2 
10350695  Ncf2 
10350696  Ncf2 
10350698  Nmnat2 
10350700  Nmnat2 
10350701  Nmnat2 
10350702  Nmnat2 
10350703  Nmnat2 
10350704  Nmnat2 
10350705  Nmnat2 
10350706  Nmnat2 
10350707  Nmnat2 
10350708  Nmnat2 
10350709  Nmnat2 
10350711  Shcbp1l 
10350712  Shcbp1l 
10350713  Shcbp1l 
10350714  Shcbp1l 
10350715  Shcbp1l 
10350716  Shcbp1l 
10350717  Shcbp1l 
10350718  Shcbp1l 
10350719  Shcbp1l 
10350720  Shcbp1l 
10350721  Shcbp1l 
10350722  Shcbp1l 
10350724  Shcbp1l 
10350726  Rgs8 
10350727  Rgs8 
10350728  Rgs8 
10350729  Rgs8 
10350730  Rgs8 
10350731  Rgs8 
10350732  Rgs8 
10350734  Rgs16 
10350735  Rgs16 
10350736  Rgs16 
10350737  Rgs16 
10350738  Rgs16 
10350739  Rgs16 
10350740  Rgs16 
10350741  Rgs16 
10350743  Rnasel 
10350744  Rnasel 
10350745  Rnasel 
10350746  Rnasel 
10350747  Rnasel 
10350748  Rnasel 
10350750  Teddm1b 
10350752  Teddm1a 
10350754  Glul 
10350755  Glul 
10350756  Glul 
10350757  Glul 
10350762  Zfp648 
10350763  Zfp648 
10350764  Zfp648 
10350765  Zfp648 
10350767  Stx6 
10350768  Stx6 
10350769  Stx6 
10350770  Stx6 
10350771  Stx6 
10350772  Stx6 
10350773  Stx6 
10350774  Stx6 
10350775  Stx6 
10350776  Stx6 
10350778  Acbd6 
10350779  Acbd6 
10350780  Acbd6 
10350781  Acbd6 
10350782  Acbd6 
10350783  Acbd6 
10350784  Acbd6 
10350785  Acbd6 
10350786  Acbd6 
10350787  Acbd6 
10350788  Acbd6 
10350789  Acbd6 
10350791  Tor1aip2 
10350793  Tor1aip2 
10350794  Tor1aip2 
10350795  Tor1aip2 
10350796  Tor1aip2 
10350797  Tor1aip2 
10350798  Tor1aip2 
10350799  Tor1aip2 
10350801  Tor1aip2 
10350802  Tor1aip2 
10350803  Tor1aip2 
10350804  Tor1aip2 
10350805  Tor1aip2 
10350807  Nphs2 
10350808  Nphs2 
10350809  Nphs2 
10350810  Nphs2 
10350811  Nphs2 
10350812  Nphs2 
10350813  Nphs2 
10350814  Nphs2 
10350815  Nphs2 
10350817  Rpl35 
10350818  Rpl35 
10350820  Csnk2a1 
10350821  Gm10031 
10350822  Csnk2a1 
10350824  Abl2 
10350825  Abl2 
10350826  Abl2 
10350827  Abl2 
10350828  Abl2 
10350829  Abl2 
10350830  Abl2 
10350831  Abl2 
10350832  Abl2 
10350833  Abl2 
10350834  Abl2 
10350835  Abl2 
10350836  Abl2 
10350837  Abl2 
10350839  Gm15428
10350841  Angptl1 
10350842  Angptl1 
10350843  Angptl1 
10350844  Angptl1 
10350845  Angptl1 
10350849  2810025M15Rik 
10350850  2810025M15Rik 
10350851  2810025M15Rik 
10350852  2810025M15Rik 
10350854  BC026585 
10350855  BC026585 
10350856  BC026585 
10350857  BC026585 
10350858  BC026585 
10350859  BC026585 
10350860  BC026585 
10350861  BC026585 
10350862  BC026585 
10350863  BC026585 
10350865  Sec16b 
10350866  Sec16b 
10350867  Sec16b 
10350868  Sec16b 
10350869  Sec16b 
10350870  Sec16b 
10350871  Sec16b 
10350872  Sec16b 
10350873  Sec16b 
10350874  Sec16b 
10350875  Sec16b 
10350876  Sec16b 
10350877  Sec16b 
10350878  Sec16b 
10350879  Sec16b 
10350880  Sec16b 
10350881  Sec16b 
10350882  Sec16b 
10350883  Sec16b 
10350884  Sec16b 
10350885  Sec16b 
10350886  Sec16b 
10350887  Sec16b 
10350888  Sec16b 
10350889  Sec16b 
10350890  Sec16b 
10350891  Sec16b 
10350892  Sec16b 
10350893  Sec16b 
10350895  Gm37713
10350897  Astn1 
10350898  Astn1 
10350899  Astn1 
10350900  Astn1 
10350901  Astn1 
10350902  Astn1 
10350903  Astn1 
10350904  Astn1 
10350905  Astn1 
10350906  Astn1 
10350907  Astn1 
10350908  Astn1 
10350909  Astn1 
10350910  Astn1 
10350911  Astn1 
10350912  Astn1 
10350913  Astn1 
10350914  Astn1 
10350915  Astn1 
10350916  Astn1 
10350917  Astn1 
10350918  Astn1 
10350919  Astn1 
10350920  Astn1 
10350922  Mir488 
10350924  Rfwd2 
10350925  Rfwd2 
10350926  Rfwd2 
10350927  Rfwd2 
10350928  Rfwd2 
10350929  Rfwd2 
10350930  Rfwd2 
10350931  Rfwd2 
10350932  Rfwd2 
10350933  Rfwd2 
10350934  Rfwd2 
10350935  Rfwd2 
10350936  Rfwd2 
10350937  Rfwd2 
10350938  Rfwd2 
10350939  Rfwd2 
10350940  Rfwd2 
10350941  Rfwd2 
10350942  Rfwd2 
10350943  Rfwd2 
10350944  Rfwd2 
10350945  Rfwd2 
10350946  Rfwd2 
10350947  Rfwd2 
10350949  Gm31256
10350950  Gm31256
10350952  Tnr 
10350953  Tnr 
10350954  Tnr 
10350955  Tnr 
10350956  Tnr 
10350957  Tnr 
10350958  Tnr 
10350959  Tnr 
10350960  Tnr 
10350961  Tnr 
10350962  Tnr 
10350963  Tnr 
10350964  Tnr 
10350965  Tnr 
10350966  Tnr 
10350967  Tnr 
10350968  Tnr 
10350969  Tnr 
10350970  Tnr 
10350971  Tnr 
10350972  Tnr 
10350973  Tnr 
10350974  Tnr 
10350976  Gm10530 
10350978  4930523C07Rik 
10350979  4930523C07Rik 
10350980  4930523C07Rik 
10350981  4930523C07Rik 
10350982  4930523C07Rik 
10350983  4930523C07Rik 
10350984  4930523C07Rik 
10350986  Mrps14 
10350987  Mrps14 
10350988  Mrps14 
10350989  Mrps14 
10350991  Gm6177
10350993  Rc3h1 
10350994  Rc3h1 
10350995  Rc3h1 
10350996  Rc3h1 
10350997  Rc3h1 
10350998  Rc3h1 
10350999  Rc3h1 
10351000  Rc3h1 
10351001  Rc3h1 
10351002  Rc3h1 
10351003  Rc3h1 
10351004  Rc3h1 
10351005  Rc3h1 
10351006  Rc3h1 
10351007  Rc3h1 
10351008  Rc3h1 
10351009  Rc3h1 
10351010  Rc3h1 
10351011  Rc3h1 
10351012  Rc3h1 
10351014  Rc3h1 
10351016  Serpinc1 
10351017  Serpinc1 
10351018  Serpinc1 
10351019  Serpinc1 
10351020  Serpinc1 
10351021  Serpinc1 
10351022  Serpinc1 
10351023  Serpinc1 
10351024  Serpinc1 
10351025  Serpinc1 
10351027  Gas5 
10351028  Gas5 
10351029  Gas5 
10351030  Gas5 
10351031  Gas5 
10351032  Gas5 
10351033  Gas5 
10351034  Gas5 
10351036  Gas5 
10351038  Gas5 
10351040  Gas5 
10351042  Snord80 
10351044  Snord47 
10351046  Gm25789 
10351048  Cenpl 
10351049  Cenpl 
10351050  Cenpl 
10351051  Cenpl 
10351052  Cenpl 
10351053  Cenpl 
10351054  Cenpl 
10351055  Cenpl 
10351057  Ankrd45 
10351058  Ankrd45 
10351059  Ankrd45 
10351060  Ankrd45 
10351061  Ankrd45 
10351062  Ankrd45 
10351066  Gm6185
10351067  Gm6185
10351068  Gm6185
10351069  Gm6185
10351070  Gm6185
10351071  Gm6185
10351073  Gm6185
10351074  Gm6185
10351075  Gm6185
10351076  Gm6185
10351078  Gm6185
10351079  Gm6185
10351080  Gm6185
10351081  Gm6185
10351082  Gm6185
10351083  Gm6185
10351084  Gm6185
10351087  Gm6185
10351088  Gm6185
10351089  Gm6185
10351090  Gm6185
10351091  Gm6185
10351092  Gm6185
10351093  Gm6185
10351094  Gm6185
10351096  Tnfsf4 
10351097  Tnfsf4 
10351098  Tnfsf4 
10351100  Tnfsf18 
10351101  Tnfsf18 
10351102  Tnfsf18 
10351103  Tnfsf18 
10351104  Tnfsf18 
10351105  Tnfsf18 
10351106  Tnfsf18
10351108  Pigc 
10351109  Pigc 
10351110  Pigc 
10351112  Dnm3os 
10351113  Dnm3os 
10351114  Dnm3os 
10351115  Dnm3os 
10351116  Dnm3os 
10351120  Vamp4 
10351121  Vamp4 
10351122  Vamp4 
10351123  Vamp4 
10351124  Vamp4 
10351125  Vamp4 
10351126  Vamp4 
10351127  Vamp4 
10351128  Vamp4 
10351129  Vamp4 
10351130  Vamp4 
10351132  Myoc 
10351133  Myoc 
10351134  Myoc 
10351135  Myoc 
10351139  Rpsa-ps1 
10351141  Kifap3 
10351142  Kifap3 
10351143  Kifap3 
10351144  Kifap3 
10351145  Kifap3 
10351146  Kifap3 
10351147  Kifap3 
10351148  Kifap3 
10351149  Kifap3 
10351150  Kifap3 
10351151  Kifap3 
10351152  Kifap3 
10351153  Kifap3 
10351154  Kifap3 
10351155  Kifap3 
10351156  Kifap3 
10351157  Kifap3 
10351158  Kifap3 
10351159  Kifap3 
10351160  Kifap3 
10351161  Kifap3 
10351162  Kifap3 
10351164  Scyl3 
10351165  Scyl3 
10351166  Scyl3 
10351167  Scyl3 
10351168  Scyl3 
10351169  Scyl3 
10351170  Scyl3 
10351171  Scyl3 
10351172  Scyl3 
10351173  Scyl3 
10351174  Scyl3 
10351175  Scyl3 
10351176  Scyl3 
10351177  Scyl3 
10351178  Scyl3 
10351180  Mettl18 
10351181  Mettl18 
10351183  Sele 
10351184  Sele 
10351185  Sele 
10351186  Sele 
10351187  Sele 
10351188  Sele 
10351189  Sele 
10351190  Sele 
10351191  Sele 
10351192  Sele 
10351193  Sele 
10351194  Sele 
10351195  Sele 
10351196  Sele 
10351198  Sell 
10351199  Sell 
10351200  Sell 
10351201  Sell 
10351203  Sell 
10351204  Sell 
10351205  Sell 
10351207  Selp 
10351208  Selp 
10351209  Selp 
10351210  Selp 
10351211  Selp 
10351212  Selp 
10351213  Selp 
10351214  Selp 
10351215  Selp 
10351216  Selp 
10351217  Selp 
10351218  Selp 
10351219  Selp 
10351220  Selp 
10351221  Selp 
10351222  Selp 
10351223  Selp 
10351225  F5 
10351226  F5 
10351227  F5 
10351229  F5 
10351233  F5 
10351234  F5 
10351235  F5 
10351237  F5 
10351239  F5 
10351240  F5 
10351241  F5 
10351242  F5 
10351243  F5 
10351244  F5 
10351245  F5 
10351246  F5 
10351247  F5 
10351248  F5 
10351249  F5 
10351250  F5 
10351251  F5 
10351252  F5 
10351254  F5 
10351255  F5 
10351256  F5 
10351257  F5 
10351258  F5 
10351260  Slc19a2 
10351261  Slc19a2 
10351262  Slc19a2 
10351263  Slc19a2 
10351264  Slc19a2 
10351265  Slc19a2 
10351266  Slc19a2 
10351267  Slc19a2 
10351268  Slc19a2 
10351270  Ccdc181 
10351271  Ccdc181 
10351272  Ccdc181 
10351273  Ccdc181 
10351274  Ccdc181 
10351275  Ccdc181 
10351276  Ccdc181 
10351278  Nme7 
10351279  Nme7 
10351280  Nme7
10351281  Nme7 
10351282  Nme7 
10351283  Nme7 
10351284  Nme7 
10351285  Nme7 
10351286  Nme7 
10351287  Nme7 
10351288  Nme7 
10351289  Nme7 
10351290  Nme7 
10351291  Nme7 
10351292  Nme7 
10351294  Dpt 
10351295  Dpt 
10351296  Dpt 
10351297  Dpt 
10351299  Gpr161 
10351300  Gpr161 
10351301  Gpr161 
10351302  Gpr161 
10351303  Gpr161 
10351305  Mpc2 
10351306  Mpc2 
10351307  Mpc2 
10351308  Mpc2 
10351309  Mpc2 
10351311  Adcy10 
10351312  Adcy10 
10351313  Adcy10 
10351314  Adcy10 
10351315  Adcy10 
10351316  Adcy10 
10351317  Adcy10 
10351318  Adcy10 
10351319  Adcy10 
10351320  Adcy10 
10351321  Adcy10 
10351322  Adcy10 
10351323  Adcy10 
10351324  Adcy10 
10351325  Adcy10 
10351326  Adcy10 
10351327  Adcy10 
10351328  Adcy10 
10351329  Adcy10 
10351330  Adcy10 
10351331  Adcy10 
10351332  Adcy10 
10351333  Adcy10 
10351334  Adcy10 
10351335  Adcy10 
10351336  Adcy10 
10351337  Adcy10 
10351338  Adcy10 
10351339  Adcy10 
10351340  Adcy10 
10351341  Adcy10 
10351342  Adcy10 
10351343  Adcy10 
10351344  Adcy10 
10351346  Gm18186
10351348  Creg1 
10351349  Creg1 
10351350  Creg1 
10351351  Creg1 
10351352  Creg1 
10351354  Cd247 
10351355  Cd247 
10351356  Cd247 
10351357  Cd247 
10351358  Cd247 
10351359  Cd247 
10351360  Cd247 
10351361  Cd247 
10351362  Cd247 
10351363  Cd247 
10351364  Cd247 
10351365  Cd247 
10351366  Cd247 
10351367  Cd247 
10351369  Gpa33 
10351370  Gpa33 
10351371  Gpa33 
10351372  Gpa33 
10351373  Gpa33 
10351374  Gpa33 
10351375  Gpa33 
10351376  Gpa33 
10351377  Gpa33 
10351378  Gpa33 
10351379  Gpa33 
10351381  Ildr2 
10351382  Ildr2 
10351383  Ildr2 
10351384  Ildr2 
10351385  Ildr2 
10351386  Ildr2 
10351387  Ildr2 
10351388  Ildr2 
10351389  Ildr2 
10351391  Tada1 
10351392  Tada1 
10351393  Tada1 
10351394  Tada1 
10351395  Tada1 
10351396  Tada1 
10351397  Tada1 
10351398  Tada1 
10351399  Tada1 
10351401  Fam78b 
10351402  Fam78b 
10351403  Fam78b 
10351405  Tmco1 
10351406  Tmco1 
10351407  Tmco1 
10351408  Tmco1 
10351409  Tmco1 
10351410  Tmco1 
10351411  Tmco1 
10351412  Tmco1 
10351413  Tmco1 
10351415  Aldh9a1 
10351416  Aldh9a1 
10351417  Aldh9a1 
10351418  Aldh9a1 
10351419  Aldh9a1 
10351420  Aldh9a1 
10351421  Aldh9a1 
10351422  Aldh9a1 
10351423  Aldh9a1 
10351424  Aldh9a1 
10351425  Aldh9a1 
10351426  Aldh9a1 
10351427  Aldh9a1 
10351428  Aldh9a1 
10351429  Aldh9a1 
10351431  Rxrg 
10351432  Rxrg 
10351433  Rxrg 
10351434  Rxrg 
10351435  Rxrg 
10351436  Rxrg 
10351437  Rxrg 
10351438  Rxrg 
10351439  Rxrg 
10351440  Rxrg 
10351441  Rxrg 
10351442  Rxrg 
10351444  Lmx1a 
10351445  Lmx1a 
10351446  Lmx1a 
10351447  Lmx1a 
10351448  Lmx1a 
10351449  Lmx1a 
10351450  Lmx1a 
10351451  Lmx1a 
10351452  Lmx1a 
10351453  Lmx1a 
10351454  Lmx1a 
10351456  Rgs5 
10351457  Rgs5 
10351458  Rgs5 
10351459  Rgs5 
10351460  Rgs5 
10351461  Rgs5 
10351462  Rgs5 
10351464  Rgs5 
10351466  Ccdc190 
10351467  Ccdc190 
10351468  Ccdc190 
10351469  Ccdc190 
10351472  4930500M09Rik 
10351474  Sh2d1b2 
10351475  Sh2d1b2 
10351476  Sh2d1b2 
10351478  Sh2d1b1 
10351479  Sh2d1b1 
10351480  Sh2d1b1 
10351481  Sh2d1b1 
10351483  1700015E13Rik
10351484  1700015E13Rik 
10351486  1700015E13Rik 
10351490  Gm7299 
10351492  Olfml2b 
10351493  Olfml2b 
10351494  Olfml2b 
10351495  Olfml2b 
10351496  Olfml2b 
10351497  Olfml2b 
10351498  Olfml2b 
10351499  Olfml2b 
10351501  Gm9929
10351503  Gm26620
10351506  Gm39701
10351508  LOC102638466 
10351511  Fcgr4 
10351512  Fcgr4 
10351513  Fcgr4 
10351514  Fcgr4 
10351516  Gm26110
10351518  Cfap126 
10351519  Cfap126 
10351520  Cfap126 
10351521  Cfap126 
10351522  Cfap126 
10351523  Cfap126 
10351524  Cfap126 
10351526  Mpz 
10351527  Mpz 
10351528  Mpz 
10351529  Mpz 
10351530  Mpz 
10351531  Mpz 
10351532  Mpz 
10351534  Nr1i3 
10351535  Nr1i3 
10351536  Nr1i3 
10351537  Nr1i3 
10351538  Nr1i3 
10351539  Nr1i3 
10351540  Nr1i3 
10351541  Nr1i3 
10351542  Nr1i3 
10351543  Nr1i3 
10351544  Nr1i3 
10351545  Nr1i3 
10351547  Apoa2 
10351548  Apoa2 
10351549  Apoa2 
10351550  Apoa2 
10351552  Adamts4 
10351553  Adamts4 
10351554  Adamts4 
10351555  Adamts4 
10351556  Adamts4 
10351557  Adamts4 
10351558  Adamts4 
10351559  Adamts4 
10351560  Adamts4 
10351561  Adamts4 
10351562  Adamts4 
10351564  B4galt3 
10351565  B4galt3 
10351566  B4galt3 
10351567  B4galt3 
10351568  B4galt3 
10351569  B4galt3 
10351570  B4galt3 
10351571  B4galt3 
10351572  B4galt3 
10351573  B4galt3 
10351575  Dedd 
10351576  Dedd 
10351577  Dedd 
10351578  Dedd 
10351579  Dedd 
10351581  Dedd 
10351582  Dedd 
10351584  Pfdn2 
10351585  Pfdn2 
10351586  Pfdn2 
10351587  Pfdn2 
10351589  Pvrl4 
10351590  Pvrl4 
10351591  Pvrl4 
10351592  Pvrl4 
10351593  Pvrl4 
10351594  Pvrl4 
10351595  Pvrl4 
10351596  Pvrl4 
10351597  Pvrl4 
10351598  Pvrl4 
10351599  Pvrl4 
10351600  Pvrl4 
10351601  Pvrl4 
10351602  Pvrl4 
10351604  Arhgap30 
10351605  Arhgap30 
10351606  Arhgap30 
10351607  Arhgap30 
10351608  Arhgap30 
10351609  Arhgap30 
10351610  Arhgap30 
10351611  Arhgap30 
10351612  Arhgap30 
10351613  Arhgap30 
10351614  Arhgap30 
10351615  Arhgap30 
10351617  Usf1 
10351618  Usf1 
10351619  Usf1 
10351620  Usf1 
10351621  Usf1 
10351622  Usf1 
10351624  F11r 
10351625  F11r 
10351626  F11r 
10351627  F11r 
10351628  F11r 
10351629  F11r 
10351630  F11r 
10351631  F11r 
10351632  F11r 
10351633  F11r 
10351634  F11r 
10351635  F11r 
10351637  Alyref2 
10351638  Alyref2 
10351639  Alyref2 
10351641  Gm9765
10351642  Gm9765
10351643  Gm9765
10351645  Cd244 
10351646  Cd244 
10351647  Cd244 
10351648  Cd244 
10351649  Cd244 
10351650  Cd244 
10351651  Cd244 
10351652  Cd244 
10351653  Cd244 
10351654  Cd244 
10351655  Cd244 
10351656  Cd244 
10351657  Cd244 
10351659  Cd48 
10351660  Cd48 
10351661  Cd48 
10351662  Cd48 
10351663  Cd48 
10351664  Cd48 
10351666  Tma7 
10351668  Slamf1 
10351669  Slamf1 
10351670  Slamf1 
10351671  Slamf1 
10351672  Slamf1 
10351673  Slamf1 
10351674  Slamf1 
10351675  Slamf1 
10351676  Slamf1 
10351677  Slamf1 
10351678  Slamf1 
10351680  Cd84 
10351681  Cd84 
10351682  Cd84 
10351684  Cd84 
10351685  Cd84 
10351686  Cd84 
10351687  Cd84 
10351688  Cd84 
10351690  Gm10521
10351692  Slamf6 
10351693  Slamf6 
10351694  Slamf6 
10351695  Slamf6 
10351696  Slamf6 
10351697  Slamf6 
10351698  Slamf6 
10351699  Slamf6 
10351700  Slamf6 
10351701  Slamf6 
10351702  Slamf6 
10351704  Copa 
10351705  Copa 
10351706  Copa 
10351707  Copa 
10351708  Copa 
10351709  Copa 
10351710  Copa 
10351711  Copa 
10351712  Copa 
10351713  Copa 
10351714  Copa 
10351715  Copa 
10351716  Copa 
10351717  Copa 
10351718  Copa 
10351719  Copa 
10351720  Copa 
10351721  Copa 
10351722  Copa 
10351723  Copa 
10351724  Copa 
10351725  Copa 
10351726  Copa 
10351727  Copa 
10351728  Copa 
10351729  Copa 
10351730  Copa 
10351731  Copa 
10351732  Copa 
10351733  Copa 
10351734  Copa 
10351735  Copa 
10351736  Copa 
10351737  Copa 
10351739  Pex19 
10351740  Pex19 
10351741  Pex19 
10351742  Pex19 
10351743  Pex19 
10351744  Pex19 
10351745  Pex19 
10351746  Pex19 
10351747  Pex19 
10351748  Pex19 
10351750  Dcaf8 
10351751  Dcaf8 
10351752  Dcaf8 
10351753  Dcaf8 
10351754  Dcaf8 
10351755  Dcaf8 
10351756  Dcaf8 
10351757  Dcaf8 
10351758  Dcaf8 
10351759  Dcaf8 
10351760  Dcaf8 
10351761  Dcaf8 
10351762  Dcaf8 
10351763  Dcaf8 
10351764  Dcaf8 
10351765  Dcaf8 
10351766  Dcaf8 
10351767  Dcaf8 
10351768  Dcaf8 
10351770  Gm38511 
10351771  Igsf8 
10351772  Igsf8 
10351773  Igsf8 
10351774  Igsf8 
10351775  Igsf8 
10351776  Igsf8 
10351777  Igsf8 
10351778  Igsf8 
10351779  Igsf8 
10351780  Igsf8 
10351782  Kcnj10 
10351783  Kcnj10 
10351784  Kcnj10 
10351785  Kcnj10 
10351786  Kcnj10 
10351787  Kcnj10 
10351789  Pigm 
10351790  Pigm 
10351791  Pigm 
10351793  Slamf9 
10351794  Slamf9 
10351795  Slamf9 
10351796  Slamf9 
10351797  Slamf9 
10351798  Slamf9 
10351799  Slamf9 
10351800  Slamf9 
10351802  Igsf9 
10351803  Igsf9 
10351804  Igsf9 
10351805  Igsf9 
10351806  Igsf9 
10351807  Igsf9 
10351808  Igsf9 
10351809  Igsf9 
10351810  Igsf9 
10351811  Igsf9 
10351812  Igsf9 
10351813  Igsf9 
10351814  Igsf9 
10351815  Igsf9 
10351816  Igsf9 
10351817  Igsf9 
10351818  Igsf9 
10351819  Igsf9 
10351820  Igsf9 
10351821  Igsf9 
10351822  Igsf9 
10351823  Igsf9 
10351824  Igsf9 
10351826  Tagln2 
10351827  Tagln2 
10351828  Tagln2 
10351829  Tagln2 
10351830  Tagln2 
10351831  Tagln2 
10351833  Cfap45 
10351834  Cfap45 
10351835  Cfap45 
10351836  Cfap45 
10351837  Cfap45 
10351838  Cfap45 
10351839  Cfap45 
10351840  Cfap45 
10351841  Cfap45 
10351842  Cfap45 
10351844  Vsig8 
10351845  Vsig8 
10351846  Vsig8 
10351847  Vsig8 
10351848  Vsig8 
10351849  Vsig8 
10351850  Vsig8 
10351851  Vsig8 
10351853  Crp 
10351854  Crp 
10351855  Crp 
10351856  Crp 
10351858  Olfr16 
10351860  Olfr1407-ps1 
10351862  Olfr218 
10351864  Olfr1404 
10351866  Olfr418 
10351868  Aim2 
10351869  Aim2 
10351870  Aim2 
10351871  Aim2 
10351872  Aim2 
10351874  Pyhin1 
10351875  Pyhin1 
10351876  Pyhin1 
10351877  Pyhin1 
10351878  Pyhin1 
10351879  Pyhin1 
10351881  Pydc3 
10351882  Pydc3 
10351883  Pydc3 
10351885  Olfr433 
10351887  Olfr432 
10351889  Olfr430 
10351890  Olfr430 
10351892  Olfr429 
10351894  Olfr427 
10351896  Olfr424 
10351898  Olfr258-ps1 
10351900  Olfr421-ps1 
10351901  Olfr421-ps1 
10351902  Olfr421-ps1 
10351904  Olfr420 
10351906  Spta1 
10351907  Spta1 
10351908  Spta1 
10351909  Spta1 
10351910  Spta1 
10351911  Spta1 
10351912  Spta1 
10351913  Spta1 
10351914  Spta1 
10351915  Spta1 
10351916  Spta1 
10351917  Spta1 
10351918  Spta1 
10351919  Spta1 
10351920  Spta1 
10351921  Spta1 
10351922  Spta1 
10351923  Spta1 
10351924  Spta1 
10351925  Spta1 
10351926  Spta1 
10351927  Spta1 
10351928  Spta1 
10351929  Spta1 
10351930  Spta1 
10351931  Spta1 
10351932  Spta1 
10351933  Spta1 
10351934  Spta1 
10351935  Spta1 
10351936  Spta1 
10351937  Spta1 
10351938  Spta1 
10351939  Spta1 
10351940  Spta1 
10351941  Spta1 
10351942  Spta1 
10351943  Spta1 
10351944  Spta1 
10351945  Spta1 
10351946  Spta1 
10351947  Spta1 
10351948  Spta1 
10351949  Spta1 
10351950  Spta1 
10351951  Spta1 
10351952  Spta1 
10351953  Spta1 
10351954  Spta1 
10351955  Spta1 
10351956  Spta1 
10351957  Spta1 
10351958  Spta1 
10351960  Mptx1 
10351962  Olfr417 
10351965  Olfr248 
10351967  Olfr414 
10351969  Olfr220 
10351970  Olfr220 
10351975  Fmn2 
10351976  Fmn2 
10351977  Fmn2 
10351978  Fmn2 
10351979  Fmn2 
10351980  Fmn2 
10351981  Fmn2 
10351982  Fmn2 
10351983  Fmn2 
10351984  Fmn2 
10351985  Fmn2 
10351986  Fmn2 
10351987  Fmn2 
10351988  Fmn2 
10351989  Fmn2 
10351990  Fmn2 
10351991  Fmn2 
10351992  Fmn2 
10351993  Fmn2 
10351994  Fmn2 
10351995  Fmn2 
10351996  Fmn2 
10351997  Fmn2 
10352001  Kmo 
10352002  Kmo 
10352003  Kmo 
10352004  Kmo 
10352005  Kmo 
10352006  Kmo 
10352007  Kmo 
10352008  Kmo 
10352009  Kmo 
10352010  Kmo 
10352011  Kmo 
10352012  Kmo 
10352013  Kmo 
10352014  Kmo 
10352015  Kmo 
10352016  Kmo 
10352017  Kmo 
10352018  Kmo 
10352019  Kmo 
10352021  Wdr64 
10352022  Wdr64 
10352023  Wdr64 
10352024  Wdr64 
10352025  Wdr64 
10352026  Wdr64 
10352027  Wdr64 
10352028  Wdr64 
10352029  Wdr64 
10352030  Wdr64 
10352031  Wdr64 
10352032  Wdr64 
10352033  Wdr64 
10352034  Wdr64 
10352035  Wdr64 
10352036  Wdr64 
10352037  Wdr64 
10352038  Wdr64 
10352039  Wdr64 
10352040  Wdr64 
10352041  Wdr64 
10352042  Wdr64 
10352043  Wdr64 
10352044  Wdr64 
10352045  Wdr64 
10352046  Wdr64 
10352047  Wdr64 
10352049  Exo1 
10352050  Exo1 
10352051  Exo1 
10352052  Exo1 
10352053  Exo1 
10352054  Exo1 
10352055  Exo1 
10352056  Exo1 
10352057  Exo1 
10352058  Exo1 
10352059  Exo1 
10352060  Exo1 
10352061  Exo1 
10352062  Exo1 
10352063  Exo1 
10352065  Gm26104
10352067  Sdccag8 
10352068  Sdccag8 
10352069  Sdccag8 
10352070  Sdccag8 
10352071  Sdccag8 
10352072  Sdccag8 
10352073  Sdccag8 
10352074  Sdccag8 
10352075  Sdccag8 
10352076  Sdccag8 
10352077  Sdccag8 
10352078  Sdccag8 
10352079  Sdccag8 
10352080  Sdccag8 
10352081  Sdccag8 
10352082  Sdccag8 
10352083  Sdccag8 
10352084  Sdccag8 
10352085  Sdccag8 
10352086  Sdccag8 
10352087  Sdccag8 
10352088  Sdccag8 
10352089  Sdccag8 
10352090  Sdccag8 
10352091  Sdccag8 
10352093  Zbtb18 
10352094  Zbtb18 
10352095  Zbtb18 
10352096  Zbtb18 
10352098  1700016C15Rik 
10352099  1700016C15Rik 
10352100  1700016C15Rik 
10352101  1700016C15Rik 
10352102  1700016C15Rik 
10352103  1700016C15Rik 
10352105  Gm30473 
10352106  Gm30473 
10352107  Gm30473 
10352108  Gm30473 
10352109  Gm30473 
10352111  Gm16432 
10352112  Gm16432 
10352113  Gm16432 
10352114  Gm16432 
10352115  Gm16432 
10352116  Gm16432 
10352117  Gm16432 
10352118  Gm16432 
10352120  Desi2 
10352121  Desi2 
10352122  Desi2 
10352123  Desi2 
10352124  Desi2 
10352126  Desi2 
10352128  Cox20 
10352129  Cox20 
10352130  Cox20 
10352132  Gm24919
10352134  Efcab2 
10352135  Efcab2 
10352136  Efcab2 
10352137  Efcab2 
10352138  Efcab2 
10352139  Efcab2 
10352140  Efcab2 
10352141  Efcab2 
10352142  Efcab2 
10352144  Kif26b 
10352145  Kif26b 
10352146  Kif26b 
10352147  Kif26b 
10352148  Kif26b 
10352149  Kif26b 
10352151  Gm24405
10352153  Kif26b 
10352154  Kif26b 
10352155  Kif26b 
10352156  Kif26b 
10352157  Kif26b 
10352158  Kif26b 
10352159  Kif26b 
10352160  Kif26b 
10352161  Kif26b 
10352162  Kif26b 
10352163  Kif26b 
10352164  Kif26b 
10352165  Kif26b 
10352167  Cnst 
10352168  Cnst 
10352169  Cnst 
10352170  Cnst 
10352171  Cnst 
10352172  Cnst 
10352173  Cnst 
10352174  Cnst 
10352175  Cnst 
10352176  Cnst 
10352177  Cnst 
10352179  Sccpdh 
10352180  Sccpdh 
10352181  Sccpdh 
10352182  Sccpdh 
10352183  Sccpdh 
10352184  Sccpdh 
10352185  Sccpdh 
10352186  Sccpdh 
10352187  Sccpdh 
10352188  Sccpdh 
10352189  Sccpdh 
10352190  Sccpdh 
10352191  Sccpdh 
10352193  Gm10518
10352195  Cdc42bpa 
10352196  Cdc42bpa 
10352197  Cdc42bpa 
10352198  Cdc42bpa 
10352199  Cdc42bpa 
10352200  Cdc42bpa 
10352201  Cdc42bpa 
10352202  Cdc42bpa 
10352203  Cdc42bpa 
10352204  Cdc42bpa 
10352205  Cdc42bpa 
10352206  Cdc42bpa 
10352207  Cdc42bpa 
10352208  Cdc42bpa 
10352209  Cdc42bpa 
10352210  Cdc42bpa 
10352211  Cdc42bpa 
10352212  Cdc42bpa 
10352213  Cdc42bpa 
10352214  Cdc42bpa 
10352215  Cdc42bpa 
10352216  Cdc42bpa 
10352217  Cdc42bpa 
10352218  Cdc42bpa 
10352219  Cdc42bpa 
10352220  Cdc42bpa 
10352221  Cdc42bpa 
10352222  Cdc42bpa 
10352223  Cdc42bpa 
10352224  Cdc42bpa 
10352225  Cdc42bpa 
10352226  Cdc42bpa 
10352227  Cdc42bpa 
10352228  Cdc42bpa 
10352229  Cdc42bpa 
10352230  Cdc42bpa 
10352231  Cdc42bpa 
10352232  Cdc42bpa 
10352233  Cdc42bpa 
10352235  Itpkb 
10352236  Itpkb 
10352237  Itpkb 
10352238  Itpkb 
10352239  Itpkb 
10352240  Itpkb 
10352241  Itpkb 
10352243  Parp1 
10352244  Parp1 
10352245  Parp1 
10352246  Parp1 
10352247  Parp1 
10352248  Parp1 
10352249  Parp1 
10352250  Parp1 
10352251  Parp1 
10352252  Parp1 
10352253  Parp1 
10352254  Parp1 
10352255  Parp1 
10352256  Parp1 
10352257  Parp1 
10352258  Parp1 
10352259  Parp1 
10352260  Parp1 
10352261  Parp1 
10352262  Parp1 
10352263  Parp1 
10352264  Parp1 
10352265  Parp1 
10352266  Parp1 
10352268  Lin9 
10352269  Lin9 
10352270  Lin9 
10352271  Lin9 
10352272  Lin9 
10352273  Lin9 
10352274  Lin9 
10352275  Lin9 
10352276  Lin9 
10352277  Lin9 
10352278  Lin9 
10352279  Lin9 
10352280  Lin9 
10352282  Acbd3 
10352283  Acbd3 
10352284  Acbd3 
10352285  Acbd3 
10352286  Acbd3 
10352287  Acbd3 
10352288  Acbd3 
10352289  Acbd3 
10352290  Acbd3 
10352291  Acbd3 
10352293  G370120E05Rik 
10352295  Sde2 
10352296  Sde2 
10352297  Sde2 
10352298  Sde2 
10352299  Sde2 
10352300  Sde2 
10352301  Sde2 
10352303  Lefty2 
10352304  Lefty2 
10352305  Lefty2 
10352307  Pycr2 
10352308  Pycr2 
10352309  Pycr2 
10352310  Pycr2 
10352311  Pycr2 
10352312  Pycr2 
10352313  Pycr2 
10352315  Lefty1 
10352316  Lefty1 
10352317  Lefty1 
10352318  Lefty1 
10352319  Lefty1 
10352321  Tmem63a 
10352322  Tmem63a 
10352323  Tmem63a 
10352324  Tmem63a 
10352325  Tmem63a 
10352326  Tmem63a 
10352327  Tmem63a 
10352328  Tmem63a 
10352329  Tmem63a 
10352330  Tmem63a 
10352331  Tmem63a 
10352332  Tmem63a 
10352333  Tmem63a 
10352334  Tmem63a 
10352335  Tmem63a 
10352336  Tmem63a 
10352337  Tmem63a 
10352338  Tmem63a 
10352339  Tmem63a 
10352340  Tmem63a 
10352341  Tmem63a 
10352342  Tmem63a 
10352343  Tmem63a 
10352345  9130409I23Rik 
10352346  9130409I23Rik 
10352347  9130409I23Rik 
10352349  Cnih4 
10352350  Cnih4 
10352351  Cnih4 
10352352  Cnih4 
10352353  Cnih4 
10352355  A430110L20Rik 
10352357  Gm8146
10352359  Cnih3 
10352360  Cnih3 
10352361  Cnih3 
10352362  Cnih3 
10352363  Cnih3 
10352364  Cnih3 
10352365  Cnih3 
10352366  Cnih3 
10352367  Cnih3 
10352368  Cnih3 
10352370  Dnah14 
10352371  Dnah14 
10352372  Dnah14 
10352373  Dnah14 
10352374  Dnah14 
10352375  Dnah14 
10352376  Dnah14 
10352378  Dnah14 
10352379  Dnah14 
10352380  Dnah14 
10352381  Dnah14 
10352382  Dnah14 
10352383  Dnah14 
10352384  Dnah14 
10352385  Dnah14 
10352386  Dnah14 
10352387  Dnah14 
10352388  Dnah14 
10352389  Dnah14 
10352390  Dnah14 
10352391  Dnah14 
10352392  Dnah14 
10352394  Srp9 
10352395  Srp9 
10352397  Trp53bp2 
10352398  Trp53bp2 
10352399  Trp53bp2 
10352400  Trp53bp2 
10352401  Trp53bp2 
10352402  Trp53bp2 
10352403  Trp53bp2 
10352404  Trp53bp2 
10352405  Trp53bp2 
10352406  Trp53bp2 
10352407  Trp53bp2 
10352408  Trp53bp2 
10352409  Trp53bp2 
10352410  Trp53bp2 
10352411  Trp53bp2 
10352412  Trp53bp2 
10352413  Trp53bp2 
10352414  Trp53bp2 
10352415  Trp53bp2 
10352417  Capn8 
10352418  Capn8 
10352419  Capn8 
10352420  Capn8 
10352421  Capn8 
10352422  Capn8 
10352423  Capn8 
10352424  Capn8 
10352425  Capn8 
10352426  Capn8 
10352427  Capn8 
10352428  Capn8 
10352429  Capn8 
10352430  Capn8 
10352431  Capn8 
10352432  Capn8 
10352433  Capn8 
10352434  Capn8 
10352435  Capn8 
10352436  Capn8 
10352437  Capn8 
10352438  Capn8 
10352440  Susd4 
10352441  Susd4 
10352442  Susd4 
10352443  Susd4 
10352444  Susd4 
10352445  Susd4 
10352446  Susd4 
10352447  Susd4 
10352449  Dusp10 
10352450  Dusp10 
10352451  Dusp10 
10352452  Dusp10 
10352453  Dusp10 
10352458  Rpl21-ps1 
10352460  Rab3gap2 
10352461  Rab3gap2 
10352462  Rab3gap2 
10352463  Rab3gap2 
10352464  Rab3gap2 
10352465  Rab3gap2 
10352466  Rab3gap2 
10352467  Rab3gap2 
10352468  Rab3gap2 
10352469  Rab3gap2 
10352470  Rab3gap2 
10352471  Rab3gap2 
10352472  Rab3gap2 
10352473  Rab3gap2 
10352474  Rab3gap2 
10352475  Rab3gap2 
10352476  Rab3gap2 
10352477  Rab3gap2 
10352478  Rab3gap2 
10352479  Rab3gap2 
10352480  Rab3gap2 
10352481  Rab3gap2 
10352482  Rab3gap2 
10352483  Rab3gap2 
10352484  Rab3gap2 
10352485  Rab3gap2 
10352486  Rab3gap2 
10352487  Rab3gap2 
10352488  Rab3gap2 
10352489  Rab3gap2 
10352490  Rab3gap2 
10352491  Rab3gap2 
10352492  Rab3gap2 
10352493  Rab3gap2 
10352494  Rab3gap2 
10352495  Rab3gap2 
10352496  Rab3gap2 
10352498  Snora36b 
10352500  Mir194-1 
10352502  Mir215 
10352504  Bpnt1 
10352505  Bpnt1 
10352506  Bpnt1 
10352507  Bpnt1 
10352508  Bpnt1 
10352509  Bpnt1 
10352510  Bpnt1 
10352511  Bpnt1 
10352512  Bpnt1 
10352513  Bpnt1 
10352515  Eprs 
10352516  Eprs 
10352517  Eprs 
10352518  Eprs 
10352519  Eprs 
10352520  Eprs 
10352521  Eprs 
10352522  Eprs 
10352523  Eprs 
10352524  Eprs 
10352525  Eprs 
10352526  Eprs 
10352527  Eprs 
10352528  Eprs 
10352529  Eprs 
10352530  Eprs 
10352531  Eprs 
10352532  Eprs 
10352533  Eprs 
10352534  Eprs 
10352535  Eprs 
10352536  Eprs 
10352537  Eprs 
10352538  Eprs 
10352539  Eprs 
10352540  Eprs 
10352541  Eprs 
10352542  Eprs 
10352543  Eprs 
10352544  Eprs 
10352545  Eprs 
10352546  Eprs 
10352547  Eprs 
10352549  Slc30a10 
10352550  Slc30a10 
10352551  Slc30a10 
10352552  Slc30a10 
10352553  Slc30a10 
10352555  Gm26169
10352557  Gm3809
10352559  D1Pas1 
10352560  D1Pas1 
10352561  D1Pas1 
10352563  Gpatch2 
10352564  Gpatch2 
10352565  Gpatch2 
10352566  Gpatch2 
10352567  Gpatch2 
10352568  Gpatch2 
10352569  Gpatch2 
10352570  Gpatch2 
10352571  Gpatch2 
10352572  Gpatch2 
10352573  Gpatch2 
10352574  Gpatch2 
10352575  Gpatch2 
10352577  Esrrg 
10352578  Esrrg 
10352579  Esrrg 
10352580  Esrrg 
10352581  Esrrg 
10352582  Esrrg 
10352583  Esrrg 
10352584  Esrrg 
10352585  Esrrg 
10352587  Ush2a 
10352588  Ush2a 
10352589  Ush2a 
10352590  Ush2a 
10352591  Ush2a 
10352592  Ush2a 
10352593  Ush2a 
10352594  Ush2a 
10352595  Ush2a 
10352596  Ush2a 
10352597  Ush2a 
10352598  Ush2a 
10352599  Ush2a 
10352600  Ush2a 
10352601  Ush2a 
10352602  Ush2a 
10352603  Ush2a 
10352604  Ush2a 
10352605  Ush2a 
10352606  Ush2a 
10352607  Ush2a 
10352608  Ush2a 
10352609  Ush2a 
10352610  Ush2a 
10352611  Ush2a 
10352612  Ush2a 
10352613  Ush2a 
10352614  Ush2a 
10352615  Ush2a 
10352616  Ush2a 
10352617  Ush2a 
10352618  Ush2a 
10352619  Ush2a 
10352620  Ush2a 
10352621  Ush2a 
10352622  Ush2a 
10352623  Ush2a 
10352624  Ush2a 
10352625  Ush2a 
10352626  Ush2a 
10352627  Ush2a 
10352628  Ush2a 
10352629  Ush2a 
10352630  Ush2a 
10352631  Ush2a 
10352632  Ush2a 
10352633  Ush2a 
10352634  Ush2a 
10352635  Ush2a 
10352636  Ush2a 
10352637  Ush2a 
10352638  Ush2a 
10352639  Ush2a 
10352640  Ush2a 
10352641  Ush2a 
10352642  Ush2a 
10352643  Ush2a 
10352644  Ush2a 
10352645  Ush2a 
10352646  Ush2a 
10352647  Ush2a 
10352648  Ush2a 
10352649  Ush2a 
10352650  Ush2a 
10352651  Ush2a 
10352652  Ush2a 
10352653  Ush2a 
10352654  Ush2a 
10352655  Ush2a 
10352656  Ush2a 
10352657  Ush2a 
10352658  Ush2a 
10352659  Ush2a 
10352660  Ush2a 
10352662  Ptpn14 
10352663  Ptpn14 
10352664  Ptpn14 
10352665  Ptpn14 
10352666  Ptpn14 
10352667  Ptpn14 
10352668  Ptpn14 
10352669  Ptpn14 
10352670  Ptpn14 
10352671  Ptpn14 
10352672  Ptpn14 
10352673  Ptpn14 
10352674  Ptpn14 
10352675  Ptpn14 
10352676  Ptpn14 
10352677  Ptpn14 
10352678  Ptpn14 
10352679  Ptpn14 
10352680  Ptpn14 
10352681  Ptpn14 
10352682  Ptpn14 
10352683  Ptpn14 
10352684  Ptpn14 
10352685  Ptpn14 
10352686  Ptpn14 
10352687  Ptpn14 
10352688  Ptpn14 
10352689  Ptpn14 
10352691  Angel2 
10352692  Angel2 
10352693  Angel2 
10352694  Angel2 
10352695  Angel2 
10352696  Angel2 
10352697  Angel2 
10352698  Angel2 
10352699  Angel2 
10352700  Angel2 
10352701  Angel2 
10352702  Angel2 
10352704  A230020J21Rik 
10352706  Spata45 
10352707  Spata45 
10352708  Spata45 
10352710  Nsl1 
10352711  Nsl1 
10352712  Nsl1 
10352713  Nsl1 
10352714  Nsl1 
10352715  Nsl1 
10352716  Nsl1 
10352718  Batf3 
10352719  Batf3 
10352720  Batf3 
10352721  Batf3 
10352723  D730003I15Rik 
10352724  D730003I15Rik 
10352726  Tmem206 
10352727  Tmem206 
10352728  Tmem206 
10352729  Tmem206 
10352730  Tmem206 
10352731  Tmem206 
10352732  Tmem206 
10352733  Tmem206 
10352734  Tmem206 
10352736  Ints7 
10352737  Ints7 
10352738  Ints7 
10352739  Ints7 
10352740  Ints7 
10352741  Ints7 
10352742  Ints7 
10352743  Ints7 
10352744  Ints7 
10352745  Ints7 
10352746  Ints7 
10352747  Ints7 
10352748  Ints7 
10352749  Ints7 
10352750  Ints7 
10352751  Ints7 
10352752  Ints7 
10352753  Ints7 
10352754  Ints7 
10352755  Ints7 
10352757  Lpgat1 
10352758  Lpgat1 
10352759  Lpgat1 
10352760  Lpgat1 
10352761  Lpgat1 
10352762  Lpgat1 
10352763  Lpgat1 
10352764  Lpgat1 
10352765  Lpgat1 
10352766  Lpgat1 
10352768  Nek2 
10352769  Nek2 
10352770  Nek2 
10352771  Nek2 
10352772  Nek2 
10352773  Nek2 
10352774  Nek2 
10352775  Nek2 
10352776  Nek2 
10352778  Slc30a1 
10352779  Slc30a1 
10352780  Slc30a1 
10352782  Rd3 
10352783  Rd3 
10352784  Rd3 
10352785  Rd3 
10352786  Rd3 
10352787  Rd3 
10352788  Rd3 
10352789  Rd3 
10352790  Rd3 
10352791  Rd3 
10352793  Gm32460
10352795  Gm10516 
10352796  Gm10516 
10352797  Gm10516 
10352799  Kcnh1 
10352800  Kcnh1 
10352801  Kcnh1 
10352802  Kcnh1 
10352803  Kcnh1 
10352804  Kcnh1 
10352805  Kcnh1 
10352806  Kcnh1 
10352807  Kcnh1 
10352808  Kcnh1 
10352809  Kcnh1 
10352810  Kcnh1 
10352811  Kcnh1 
10352812  Kcnh1 
10352814  Gm22265
10352816  Irf6 
10352817  Irf6 
10352818  Irf6 
10352819  Irf6 
10352820  Irf6 
10352821  Irf6 
10352822  Irf6 
10352823  Irf6 
10352824  Irf6 
10352825  Irf6 
10352826  Irf6 
10352828  A130010J15Rik
10352830  A130010J15Rik 
10352831  A130010J15Rik 
10352832  A130010J15Rik 
10352833  A130010J15Rik 
10352834  A130010J15Rik 
10352835  A130010J15Rik 
10352836  A130010J15Rik 
10352837  A130010J15Rik 
10352839  Lamb3 
10352840  Lamb3 
10352841  Lamb3 
10352842  Lamb3 
10352843  Lamb3 
10352844  Lamb3 
10352845  Lamb3 
10352846  Lamb3 
10352847  Lamb3 
10352848  Lamb3 
10352849  Lamb3 
10352850  Lamb3 
10352851  Lamb3 
10352852  Lamb3 
10352853  Lamb3 
10352854  Lamb3 
10352855  Lamb3 
10352856  Lamb3 
10352857  Lamb3 
10352858  Lamb3 
10352859  Lamb3 
10352860  Lamb3 
10352861  Lamb3 
10352862  Lamb3 
10352863  Lamb3 
10352865  Gm21362
10352866  Gm21362
10352868  Plxna2 
10352869  Plxna2 
10352870  Plxna2 
10352871  Plxna2 
10352873  Plxna2 
10352874  Plxna2 
10352875  Plxna2 
10352876  Plxna2 
10352877  Plxna2 
10352878  Plxna2 
10352879  Plxna2 
10352880  Plxna2 
10352881  Plxna2 
10352882  Plxna2 
10352883  Plxna2 
10352884  Plxna2 
10352885  Plxna2 
10352886  Plxna2 
10352887  Plxna2 
10352888  Plxna2 
10352889  Plxna2 
10352890  Plxna2 
10352891  Plxna2 
10352892  Plxna2 
10352893  Plxna2 
10352894  Plxna2 
10352895  Plxna2 
10352896  Plxna2 
10352897  Plxna2 
10352898  Plxna2 
10352899  Plxna2 
10352900  Plxna2 
10352901  Plxna2 
10352902  Plxna2 
10352903  Plxna2 
10352904  Plxna2 
10352906  Cd34 
10352907  Cd34 
10352908  Cd34 
10352909  Cd34 
10352910  Cd34 
10352911  Cd34 
10352912  Cd34 
10352913  Cd34 
10352915  A330023F24Rik 
10352917  A330023F24Rik 
10352919  A330023F24Rik 
10352921  Xkr4 
10352922  Xkr4 
10352923  Xkr4 
10352924  Xkr4 
10352929  Rp1 
10352930  Rp1 
10352931  Rp1 
10352932  Rp1 
10352933  Rp1 
10352934  Rp1 
10352937  Sox17 
10352938  Sox17 
10352939  Sox17 
10352940  Sox17 
10352941  Sox17 
10352942  Sox17 
10352943  Sox17 
10352944  Sox17 
10352946  Gm6085
10352948  Mrpl15 
10352949  Mrpl15 
10352950  Mrpl15 
10352951  Mrpl15 
10352952  Mrpl15 
10352953  Mrpl15 
10352955  Hmgb3
10352956  Hmgb3 
10352958  Rgs20 
10352959  Rgs20 
10352960  Rgs20 
10352961  Rgs20 
10352962  Rgs20 
10352963  Rgs20 
10352964  Rgs20 
10352965  Rgs20 
10352966  Rgs20 
10352967  Rgs20 
10352968  Rgs20 
10352970  Npbwr1 
10352972  4732440D04Rik 
10352974  Gm19026
10352975  Gm19026
10352976  Gm19026
10352977  Gm19026
10352978  Gm19026
10352979  Gm19026
10352981  Sntg1 
10352982  Sntg1 
10352983  Sntg1 
10352984  Sntg1 
10352985  Sntg1 
10352986  Sntg1 
10352987  Sntg1 
10352988  Sntg1 
10352989  Sntg1 
10352990  Sntg1 
10352991  Sntg1 
10352992  Sntg1 
10352993  Sntg1 
10352994  Sntg1 
10352995  Sntg1 
10352996  Sntg1 
10352997  Sntg1 
10352998  Sntg1 
10352999  Sntg1 
10353000  Sntg1 
10353001  Sntg1 
10353003  Gm23358
10353005  Cks2
10353006  Cks2 
10353007  Cks2
10353009  Gm6152
10353011  Mybl1 
10353012  Mybl1 
10353013  Mybl1 
10353014  Mybl1 
10353015  Mybl1 
10353016  Mybl1 
10353017  Mybl1 
10353018  Mybl1 
10353019  Mybl1 
10353020  Mybl1 
10353021  Mybl1 
10353022  Mybl1 
10353023  Mybl1 
10353024  Mybl1 
10353025  Mybl1 
10353026  Mybl1 
10353027  Mybl1 
10353029  Vcpip1 
10353030  Vcpip1 
10353031  Vcpip1 
10353033  Gm6195
10353035  Snord87 
10353037  Tcf24 
10353039  Ppp1r42 
10353040  Ppp1r42 
10353041  Ppp1r42 
10353042  Ppp1r42 
10353043  Ppp1r42 
10353044  Ppp1r42 
10353045  Ppp1r42 
10353046  Ppp1r42 
10353047  Ppp1r42 
10353049  Ppp1r42 
10353051  Cops5 
10353052  Cops5 
10353053  Cops5 
10353054  Cops5 
10353055  Cops5 
10353056  Cops5 
10353057  Cops5 
10353058  Cops5 
10353059  Cops5 
10353060  Cops5 
10353065  Arfgef1 
10353066  Arfgef1 
10353067  Arfgef1 
10353068  Arfgef1 
10353069  Arfgef1 
10353070  Arfgef1 
10353071  Arfgef1 
10353072  Arfgef1 
10353073  Arfgef1 
10353074  Arfgef1 
10353075  Arfgef1 
10353076  Arfgef1 
10353077  Arfgef1 
10353078  Arfgef1 
10353079  Arfgef1 
10353080  Arfgef1 
10353081  Arfgef1 
10353082  Arfgef1 
10353083  Arfgef1 
10353084  Arfgef1 
10353085  Arfgef1 
10353086  Arfgef1 
10353087  Arfgef1 
10353088  Arfgef1 
10353089  Arfgef1 
10353090  Arfgef1 
10353091  Arfgef1 
10353092  Arfgef1 
10353093  Arfgef1 
10353094  Arfgef1 
10353095  Arfgef1 
10353096  Arfgef1 
10353097  Arfgef1 
10353098  Arfgef1 
10353099  Arfgef1 
10353100  Arfgef1 
10353101  Arfgef1 
10353103  Cpa6 
10353104  Cpa6 
10353105  Cpa6 
10353106  Cpa6 
10353107  Cpa6 
10353108  Cpa6 
10353109  Cpa6 
10353110  Cpa6 
10353111  Cpa6 
10353112  Cpa6 
10353113  Cpa6 
10353114  Cpa6 
10353116  Gm25253
10353118  Slco5a1 
10353119  Slco5a1 
10353120  Slco5a1 
10353121  Slco5a1 
10353122  Slco5a1 
10353123  Slco5a1 
10353124  Slco5a1 
10353125  Slco5a1 
10353126  Slco5a1 
10353128  Prdm14 
10353129  Prdm14 
10353130  Prdm14 
10353131  Prdm14 
10353132  Prdm14 
10353133  Prdm14 
10353134  Prdm14 
10353136  Ncoa2 
10353137  Ncoa2 
10353138  Ncoa2 
10353139  Ncoa2 
10353140  Ncoa2 
10353141  Ncoa2 
10353142  Ncoa2 
10353143  Ncoa2 
10353144  Ncoa2 
10353145  Ncoa2 
10353146  Ncoa2 
10353147  Ncoa2 
10353148  Ncoa2 
10353149  Ncoa2 
10353150  Ncoa2 
10353151  Ncoa2 
10353152  Ncoa2 
10353153  Ncoa2 
10353154  Ncoa2 
10353155  Ncoa2 
10353156  Ncoa2 
10353157  Ncoa2 
10353158  Ncoa2 
10353159  Ncoa2 
10353160  Ncoa2 
10353161  Ncoa2 
10353162  Ncoa2 
10353163  Ncoa2 
10353164  Ncoa2 
10353166  Gm7593
10353168  Tram1 
10353169  Tram1 
10353170  Tram1 
10353171  Tram1 
10353172  Tram1 
10353173  Tram1 
10353174  Tram1 
10353175  Tram1 
10353176  Tram1 
10353177  Tram1 
10353178  Tram1 
10353179  Tram1 
10353180  Tram1 
10353182  Lactb2 
10353183  Lactb2 
10353184  Lactb2 
10353185  Lactb2 
10353186  Lactb2 
10353187  Lactb2 
10353188  Lactb2 
10353190  Gm5523 
10353191  Gm5523 
10353193  Eya1 
10353194  Eya1 
10353195  Eya1 
10353196  Eya1 
10353197  Eya1 
10353198  Eya1 
10353199  Eya1 
10353200  Eya1 
10353201  Eya1 
10353202  Eya1 
10353203  Eya1 
10353204  Eya1 
10353205  Eya1 
10353206  Eya1 
10353207  Eya1 
10353208  Eya1 
10353209  Eya1 
10353210  Eya1 
10353211  Eya1 
10353212  Eya1 
10353214  Msc 
10353215  Msc 
10353216  Msc 
10353217  Msc 
10353218  Msc 
10353220  Smt3h2-ps4 
10353222  Trpa1 
10353223  Trpa1 
10353224  Trpa1 
10353225  Trpa1 
10353226  Trpa1 
10353227  Trpa1 
10353228  Trpa1 
10353229  Trpa1 
10353230  Trpa1 
10353231  Trpa1 
10353232  Trpa1 
10353233  Trpa1 
10353234  Trpa1 
10353235  Trpa1 
10353236  Trpa1 
10353237  Trpa1 
10353238  Trpa1 
10353239  Trpa1 
10353240  Trpa1 
10353241  Trpa1 
10353242  Trpa1 
10353243  Trpa1 
10353244  Trpa1 
10353245  Trpa1 
10353246  Trpa1 
10353247  Trpa1 
10353248  Trpa1 
10353249  Trpa1 
10353251  Gm10566
10353253  Sbspon 
10353254  Sbspon 
10353255  Sbspon 
10353256  Sbspon 
10353257  Sbspon 
10353259  4930444P10Rik 
10353260  4930444P10Rik 
10353261  4930444P10Rik 
10353262  4930444P10Rik 
10353263  4930444P10Rik 
10353264  4930444P10Rik 
10353266  Rpl7 
10353267  Rpl7 
10353268  Rpl7 
10353269  Rpl7 
10353270  Rpl7 
10353271  Rpl7 
10353273  Stau2 
10353274  Stau2 
10353275  Stau2 
10353276  Stau2 
10353277  Stau2 
10353278  Stau2 
10353279  Stau2 
10353280  Stau2 
10353281  Stau2 
10353282  Stau2 
10353283  Stau2 
10353284  Stau2 
10353285  Stau2 
10353286  Stau2 
10353287  Stau2 
10353289  Ube2w 
10353290  Ube2w 
10353291  Ube2w 
10353292  Ube2w 
10353293  Ube2w 
10353294  Ube2w 
10353295  Ube2w 
10353297  Tceb1 
10353298  Tceb1 
10353299  Tceb1 
10353300  Tceb1 
10353301  Tceb1 
10353302  Tceb1 
10353304  Gm7654
10353306  Gm5828
10353310  Jph1 
10353312  Jph1 
10353313  Jph1 
10353314  Jph1 
10353315  Jph1 
10353316  Jph1 
10353318  Gm6075
10353319  Gm6075
10353321  Crisp4 
10353322  Crisp4 
10353323  Crisp4 
10353324  Crisp4 
10353325  Crisp4 
10353326  Crisp4 
10353327  Crisp4 
10353328  Crisp4 
10353329  Crisp4 
10353331  Defb44-ps 
10353332  Defb44-ps 
10353334  Defb18 
10353335  Defb18 
10353337  Defb41 
10353338  Gm15386 
10353339  Gm15386 
10353340  Gm15386 
10353342  Gm10075
10353345  Gm28341
10353347  Pkhd1 
10353348  Pkhd1 
10353349  Pkhd1 
10353350  Pkhd1 
10353351  Pkhd1 
10353352  Pkhd1 
10353353  Pkhd1 
10353354  Pkhd1 
10353355  Pkhd1 
10353356  Pkhd1 
10353357  Pkhd1 
10353358  Pkhd1 
10353359  Pkhd1 
10353360  Pkhd1 
10353361  Pkhd1 
10353362  Pkhd1 
10353363  Pkhd1 
10353364  Pkhd1 
10353365  Pkhd1 
10353366  Pkhd1 
10353367  Pkhd1 
10353368  Pkhd1 
10353369  Pkhd1 
10353370  Pkhd1 
10353371  Pkhd1 
10353372  Pkhd1 
10353373  Pkhd1 
10353374  Pkhd1 
10353375  Pkhd1 
10353376  Pkhd1 
10353377  Pkhd1 
10353378  Pkhd1 
10353379  Pkhd1 
10353380  Pkhd1 
10353381  Pkhd1 
10353382  Pkhd1 
10353383  Pkhd1 
10353384  Pkhd1 
10353385  Pkhd1 
10353386  Pkhd1 
10353387  Pkhd1 
10353388  Pkhd1 
10353389  Pkhd1 
10353390  Pkhd1 
10353391  Pkhd1 
10353392  Pkhd1 
10353393  Pkhd1 
10353394  Pkhd1 
10353395  Pkhd1 
10353396  Pkhd1 
10353397  Pkhd1 
10353398  Pkhd1 
10353399  Pkhd1 
10353400  Pkhd1 
10353401  Pkhd1 
10353402  Pkhd1 
10353403  Pkhd1 
10353404  Pkhd1 
10353405  Pkhd1 
10353406  Pkhd1 
10353407  Pkhd1 
10353408  Pkhd1 
10353409  Pkhd1 
10353410  Pkhd1 
10353411  Pkhd1 
10353412  Pkhd1 
10353414  Gm24162
10353416  Il17f 
10353417  Il17f 
10353418  Il17f 
10353419  Il17f 
10353421  Mcm3 
10353422  Mcm3 
10353423  Mcm3 
10353424  Mcm3 
10353425  Mcm3 
10353426  Mcm3 
10353427  Mcm3 
10353428  Mcm3 
10353429  Mcm3 
10353430  Mcm3 
10353431  Mcm3 
10353432  Mcm3 
10353433  Mcm3 
10353434  Mcm3 
10353435  Mcm3 
10353436  Mcm3 
10353437  Mcm3 
10353439  Tram2 
10353440  Tram2 
10353441  Tram2 
10353442  Tram2 
10353443  Tram2 
10353444  Tram2 
10353445  Tram2 
10353446  Tram2 
10353447  Tram2 
10353448  Tram2 
10353449  Tram2 
10353451  Gm4956 
10353452  Gm4956 
10353453  Gm4956 
10353454  Gm4956 
10353455  Gm4956
10353456  Gm4956 
10353457  Gm4956 
10353458  Gm4956 
10353459  Gm4956 
10353461  Kcnq5 
10353462  Kcnq5 
10353463  Kcnq5 
10353464  Kcnq5 
10353465  Kcnq5 
10353466  Kcnq5 
10353467  Kcnq5 
10353468  Kcnq5 
10353469  Kcnq5 
10353470  Kcnq5 
10353471  Kcnq5 
10353472  Kcnq5 
10353473  Kcnq5 
10353474  Kcnq5 
10353476  Gm7658
10353478  Gm5696
10353480  Rims1 
10353481  Rims1 
10353482  Rims1 
10353483  Rims1 
10353484  Rims1 
10353485  Rims1 
10353486  Rims1 
10353487  Rims1 
10353488  Rims1 
10353489  Rims1 
10353490  Rims1 
10353491  Rims1 
10353492  Rims1 
10353493  Rims1 
10353494  Rims1 
10353495  Rims1 
10353498  Rims1 
10353499  Rims1 
10353500  Rims1 
10353501  Rims1 
10353502  Rims1 
10353503  Rims1 
10353504  Rims1 
10353505  Rims1 
10353506  Rims1 
10353507  Rims1 
10353508  Rims1 
10353509  Rims1 
10353510  Rims1 
10353511  Rims1 
10353512  Rims1 
10353513  Rims1 
10353514  Rims1 
10353515  Rims1 
10353516  Rims1 
10353517  Rims1 
10353518  Rims1 
10353520  4933415F23Rik 
10353521  4933415F23Rik 
10353525  Ogfrl1 
10353526  Ogfrl1 
10353527  Ogfrl1 
10353528  Ogfrl1 
10353529  Ogfrl1 
10353530  Ogfrl1 
10353531  Ogfrl1 
10353532  Ogfrl1 
10353534  Smap1 
10353535  Smap1 
10353536  Smap1 
10353537  Smap1 
10353538  Smap1 
10353539  Smap1 
10353540  Smap1 
10353541  Smap1 
10353542  Smap1 
10353543  Smap1 
10353544  Smap1 
10353546  Sdhaf4 
10353547  Sdhaf4 
10353548  Sdhaf4 
10353550  Fam135a 
10353551  Fam135a 
10353552  Fam135a 
10353553  Fam135a 
10353554  Fam135a 
10353555  Fam135a 
10353556  Fam135a 
10353557  Fam135a 
10353558  Fam135a 
10353559  Fam135a 
10353560  Fam135a 
10353561  Fam135a 
10353562  Fam135a 
10353563  Fam135a 
10353564  Fam135a 
10353565  Fam135a 
10353566  Fam135a 
10353567  Fam135a 
10353568  Fam135a 
10353569  Fam135a 
10353570  Fam135a 
10353571  Fam135a 
10353572  Fam135a 
10353573  Fam135a 
10353575  Col19a1 
10353576  Col19a1 
10353577  Col19a1 
10353578  Col19a1 
10353579  Col19a1 
10353580  Col19a1 
10353581  Col19a1 
10353582  Col19a1 
10353583  Col19a1 
10353584  Col19a1 
10353585  Col19a1 
10353586  Col19a1 
10353587  Col19a1 
10353588  Col19a1 
10353589  Col19a1 
10353590  Col19a1 
10353591  Col19a1 
10353592  Col19a1 
10353593  Col19a1 
10353594  Col19a1 
10353595  Col19a1 
10353596  Col19a1 
10353597  Col19a1 
10353598  Col19a1 
10353599  Col19a1 
10353600  Col19a1 
10353601  Col19a1 
10353602  Col19a1 
10353603  Col19a1 
10353604  Col19a1 
10353605  Col19a1 
10353606  Col19a1 
10353607  Col19a1 
10353608  Col19a1 
10353609  Col19a1 
10353610  Col19a1 
10353611  Col19a1 
10353612  Col19a1 
10353613  Col19a1 
10353614  Col19a1 
10353615  Col19a1 
10353616  Col19a1 
10353617  Col19a1 
10353618  Col19a1 
10353619  Col19a1 
10353620  Col19a1 
10353621  Col19a1 
10353622  Col19a1 
10353623  Col19a1 
10353625  ND4L 
10353627  ATP6 
10353628  ATP6 
10353629  ATP8 
10353631  COX2 
10353633  Adgrb3 
10353634  Adgrb3 
10353635  Adgrb3 
10353636  Adgrb3 
10353637  Adgrb3 
10353638  Adgrb3 
10353639  Adgrb3 
10353640  Adgrb3 
10353641  Adgrb3 
10353642  Adgrb3 
10353643  Adgrb3 
10353644  Adgrb3 
10353645  Adgrb3 
10353646  Adgrb3 
10353647  Adgrb3 
10353648  Adgrb3 
10353649  Adgrb3 
10353650  Adgrb3 
10353651  Adgrb3 
10353652  Adgrb3 
10353653  Adgrb3 
10353654  Adgrb3 
10353655  Adgrb3
10353656  Adgrb3 
10353657  Adgrb3 
10353658  Adgrb3 
10353659  Adgrb3 
10353660  Adgrb3 
10353661  Adgrb3 
10353662  Adgrb3 
10353663  Adgrb3 
10353664  Adgrb3 
10353665  Adgrb3 
10353666  Adgrb3 
10353668  Gm22260
10353670  4931408C20Rik 
10353671  4931408C20Rik 
10353673  n-R5s209
10353675  Gm7846 
10353677  Gm597 
10353678  Gm597 
10353680  Gm5697
10353681  Gm5697
10353682  Gm5697
10353683  Gm5697
10353687  Gm9898
10353688  Gm9898
10353690  Phf3 
10353691  Phf3 
10353692  Phf3 
10353693  Phf3 
10353694  Phf3 
10353695  Phf3 
10353696  Phf3 
10353697  Phf3 
10353698  Phf3 
10353699  Phf3 
10353700  Phf3 
10353701  Phf3 
10353702  Phf3 
10353703  Phf3 
10353704  Phf3 
10353705  Phf3 
10353706  Phf3 
10353708  Ptp4a1 
10353709  Ptp4a1 
10353710  Ptp4a1 
10353711  Ptp4a1 
10353712  Ptp4a1 
10353713  Ptp4a1 
10353714  Ptp4a1 
10353715  Ptp4a1 
10353717  Gm5698
10353718  Gm5698
10353719  Gm9458
10353720  Gm5699
10353722  4931428L18Rik 
10353723  4931428L18Rik
10353724  4931428L18Rik 
10353725  4931428L18Rik 
10353726  4931428L18Rik 
10353728  Gm25814
10353730  Gm9839
10353732  Gm5415 
10353734  Prim2 
10353735  Prim2 
10353736  Prim2 
10353737  Prim2 
10353738  Prim2 
10353739  Prim2 
10353740  Prim2 
10353741  Prim2 
10353742  Prim2 
10353743  Prim2 
10353744  Prim2 
10353745  Prim2 
10353746  Prim2 
10353747  Prim2 
10353748  Prim2 
10353749  Prim2 
10353751  Bag2 
10353752  Bag2 
10353753  Bag2 
10353755  Zfp451 
10353756  Zfp451 
10353757  Zfp451 
10353759  Zfp451 
10353760  Zfp451 
10353761  Zfp451 
10353762  Zfp451 
10353763  Zfp451 
10353764  Zfp451 
10353765  Zfp451 
10353766  Zfp451 
10353767  Zfp451 
10353768  Zfp451 
10353769  Zfp451 
10353770  Zfp451 
10353771  Zfp451 
10353772  Zfp451 
10353774  Gm15455 
10353776  Bend6 
10353777  Bend6 
10353778  Bend6 
10353779  Bend6 
10353780  Bend6 
10353781  Bend6 
10353782  Bend6 
10353784  Ccdc115 
10353785  Ccdc115 
10353787  Prss40 
10353788  Prss40 
10353789  Prss40 
10353790  Prss40 
10353791  Prss40 
10353793  1700101I19Rik 
10353795  Fam168b 
10353796  Fam168b 
10353797  Fam168b 
10353798  Fam168b 
10353799  Fam168b 
10353800  Fam168b 
10353801  Fam168b 
10353802  Fam168b 
10353804  Uggt1 
10353805  Uggt1 
10353806  Uggt1 
10353807  Uggt1 
10353808  Uggt1 
10353809  Uggt1 
10353810  Uggt1 
10353811  Uggt1 
10353812  Uggt1 
10353813  Uggt1 
10353814  Uggt1 
10353815  Uggt1 
10353816  Uggt1 
10353817  Uggt1 
10353818  Uggt1 
10353819  Uggt1 
10353820  Uggt1 
10353821  Uggt1 
10353822  Uggt1 
10353823  Uggt1 
10353824  Uggt1 
10353825  Uggt1 
10353826  Uggt1 
10353827  Uggt1 
10353828  Uggt1 
10353829  Uggt1 
10353830  Uggt1 
10353831  Uggt1 
10353832  Uggt1 
10353833  Uggt1 
10353834  Uggt1 
10353835  Uggt1 
10353836  Uggt1 
10353837  Uggt1 
10353838  Uggt1 
10353839  Uggt1 
10353840  Uggt1 
10353841  Uggt1 
10353842  Uggt1 
10353843  Uggt1 
10353845  Neurl3 
10353846  Neurl3 
10353847  Neurl3 
10353848  Neurl3 
10353850  Kansl3 
10353851  Kansl3 
10353852  Kansl3 
10353853  Kansl3 
10353854  Kansl3 
10353855  Kansl3 
10353856  Kansl3 
10353857  Kansl3 
10353858  Kansl3 
10353859  Kansl3 
10353860  Kansl3 
10353861  Kansl3 
10353862  Kansl3 
10353863  Kansl3 
10353864  Kansl3 
10353865  Kansl3 
10353866  Kansl3 
10353867  Kansl3 
10353868  Kansl3 
10353869  Kansl3 
10353870  Kansl3 
10353872  Lman2l 
10353873  Lman2l 
10353874  Lman2l 
10353875  Lman2l 
10353876  Lman2l 
10353877  Lman2l 
10353879  Ankrd23 
10353880  Ankrd23 
10353881  Ankrd23 
10353882  Ankrd23 
10353883  Ankrd23 
10353884  Ankrd23 
10353885  Ankrd23 
10353886  Ankrd23 
10353887  Ankrd23 
10353888  Ankrd23 
10353889  Ankrd23 
10353890  Ankrd39 
10353892  Ankrd39 
10353893  Ankrd39 
10353894  Ankrd39 
10353895  Ankrd39 
10353896  Ankrd39 
10353897  Ankrd39 
10353898  Ankrd39 
10353900  Sema4c 
10353901  Sema4c 
10353902  Sema4c 
10353903  Sema4c 
10353904  Sema4c 
10353905  Sema4c 
10353906  Sema4c 
10353907  Sema4c 
10353908  Sema4c 
10353909  Sema4c 
10353910  Sema4c 
10353911  Sema4c 
10353912  Sema4c 
10353913  Sema4c 
10353914  Sema4c 
10353916  Fam178b 
10353917  Fam178b 
10353918  Fam178b 
10353919  Fam178b 
10353920  Fam178b 
10353921  Fam178b 
10353922  Fam178b 
10353924  Fam178b 
10353925  Fam178b 
10353926  Fam178b 
10353927  Fam178b 
10353928  Fam178b 
10353929  Fam178b 
10353930  Fam178b 
10353931  Fam178b 
10353932  Fam178b 
10353933  Fam178b 
10353935  Actr1b 
10353936  Actr1b 
10353937  Actr1b 
10353938  Actr1b 
10353939  Actr1b 
10353940  Actr1b 
10353941  Actr1b 
10353942  Actr1b 
10353943  Actr1b 
10353944  Actr1b 
10353945  Actr1b 
10353946  Actr1b 
10353948  Tmem131 
10353949  Tmem131 
10353950  Tmem131 
10353951  Tmem131 
10353952  Tmem131 
10353953  Tmem131 
10353954  Tmem131 
10353955  Tmem131 
10353956  Tmem131 
10353957  Tmem131 
10353958  Tmem131 
10353959  Tmem131 
10353960  Tmem131 
10353961  Tmem131 
10353962  Tmem131 
10353963  Tmem131 
10353964  Tmem131 
10353965  Tmem131 
10353966  Tmem131 
10353967  Tmem131 
10353968  Tmem131 
10353969  Tmem131 
10353970  Tmem131 
10353971  Tmem131 
10353972  Tmem131 
10353973  Tmem131 
10353974  Tmem131 
10353975  Tmem131 
10353976  Tmem131 
10353977  Tmem131 
10353978  Tmem131 
10353979  Tmem131 
10353980  Tmem131 
10353981  Tmem131 
10353982  Tmem131 
10353983  Tmem131 
10353984  Tmem131 
10353985  Tmem131 
10353986  Tmem131 
10353987  Tmem131 
10353988  Tmem131 
10353992  Rpl12-ps1 
10353994  Coa5 
10353995  Coa5 
10353996  Coa5 
10353997  Coa5 
10353998  Coa5 
10353999  Coa5 
10354000  Coa5 
10354001  Coa5 
10354002  Coa5 
10354004  Mgat4a 
10354005  Mgat4a 
10354006  Mgat4a 
10354007  Mgat4a 
10354008  Mgat4a 
10354009  Mgat4a 
10354010  Mgat4a 
10354011  Mgat4a 
10354012  Mgat4a 
10354013  Mgat4a 
10354014  Mgat4a 
10354015  Mgat4a 
10354016  Mgat4a 
10354017  Mgat4a 
10354018  Mgat4a 
10354020  2010300C02Rik 
10354021  2010300C02Rik 
10354022  2010300C02Rik 
10354023  2010300C02Rik 
10354024  2010300C02Rik 
10354025  2010300C02Rik 
10354026  2010300C02Rik 
10354027  2010300C02Rik 
10354028  2010300C02Rik 
10354029  2010300C02Rik 
10354030  2010300C02Rik 
10354032  Tsga10 
10354033  Tsga10 
10354034  Tsga10 
10354035  Tsga10 
10354036  Tsga10 
10354037  Tsga10 
10354038  Tsga10 
10354039  Tsga10 
10354040  Tsga10 
10354041  Tsga10 
10354042  Tsga10 
10354043  Tsga10 
10354044  Tsga10 
10354045  Tsga10 
10354046  Tsga10 
10354047  Tsga10 
10354048  Tsga10 
10354049  Tsga10 
10354050  Tsga10 
10354051  Tsga10 
10354052  Tsga10 
10354053  Tsga10 
10354055  Mitd1 
10354056  Mitd1 
10354057  Mitd1 
10354058  Mitd1 
10354059  Mitd1 
10354060  Mitd1 
10354061  Mitd1 
10354062  Mitd1 
10354063  Mitd1 
10354064  Mitd1 
10354066  Lyg2 
10354067  Lyg2 
10354068  Lyg2 
10354069  Lyg2 
10354070  Lyg2 
10354071  Lyg2 
10354073  Lyg1 
10354074  Lyg1 
10354075  Lyg1 
10354076  Lyg1 
10354077  Lyg1 
10354078  Lyg1 
10354080  Txndc9
10354081  Txndc9 
10354082  Txndc9 
10354083  Txndc9 
10354084  Txndc9 
10354086  Rev1 
10354087  Rev1 
10354088  Rev1 
10354089  Rev1 
10354090  Rev1 
10354091  Rev1 
10354092  Rev1 
10354093  Rev1 
10354094  Rev1 
10354095  Rev1 
10354096  Rev1 
10354097  Rev1 
10354098  Rev1 
10354099  Rev1 
10354100  Rev1 
10354101  Rev1 
10354102  Rev1 
10354103  Rev1 
10354104  Rev1 
10354105  Rev1 
10354106  Rev1 
10354107  Rev1 
10354108  Rev1 
10354109  Rev1 
10354110  Rev1 
10354112  Aff3 
10354113  Aff3 
10354114  Aff3 
10354115  Aff3 
10354116  Aff3 
10354117  Aff3 
10354118  Aff3 
10354119  Aff3 
10354120  Aff3 
10354121  Aff3 
10354122  Aff3 
10354123  Aff3 
10354124  Aff3 
10354125  Aff3 
10354126  Aff3 
10354127  Aff3 
10354128  Aff3 
10354129  Aff3 
10354130  Aff3 
10354131  Aff3 
10354132  Aff3 
10354133  Aff3 
10354134  Aff3 
10354135  Aff3 
10354136  Aff3 
10354137  Aff3 
10354138  Aff3 
10354139  Aff3
10354140  Aff3 
10354142  Lonrf2 
10354143  Lonrf2 
10354144  Lonrf2 
10354145  Lonrf2 
10354146  Lonrf2 
10354147  Lonrf2 
10354148  Lonrf2 
10354149  Lonrf2 
10354150  Lonrf2 
10354151  Lonrf2 
10354152  Lonrf2 
10354153  Lonrf2 
10354154  Lonrf2 
10354155  Lonrf2 
10354156  Lonrf2 
10354158  Chst10 
10354159  Chst10 
10354160  Chst10 
10354161  Chst10 
10354162  Chst10 
10354163  Chst10 
10354164  Chst10 
10354165  Chst10 
10354166  Chst10 
10354167  Chst10 
10354169  Tbc1d8 
10354170  Tbc1d8 
10354171  Tbc1d8 
10354172  Tbc1d8 
10354173  Tbc1d8 
10354174  Tbc1d8 
10354175  Tbc1d8 
10354176  Tbc1d8 
10354177  Tbc1d8 
10354178  Tbc1d8 
10354179  Tbc1d8 
10354180  Tbc1d8 
10354181  Tbc1d8 
10354182  Tbc1d8 
10354183  Tbc1d8 
10354184  Tbc1d8 
10354185  Tbc1d8 
10354186  Tbc1d8 
10354187  Tbc1d8 
10354188  Tbc1d8 
10354189  Tbc1d8 
10354190  Tbc1d8 
10354192  Rnf149 
10354193  Rnf149 
10354194  Rnf149 
10354195  Rnf149 
10354196  Rnf149 
10354197  Rnf149 
10354198  Rnf149 
10354199  Rnf149 
10354200  Rnf149 
10354201  Rnf149 
10354202  Rnf149 
10354204  Gm23722
10354206  Gm5100
10354208  Creg2 
10354209  Creg2 
10354210  Creg2 
10354211  Creg2 
10354212  Creg2 
10354213  Creg2 
10354214  Creg2 
10354215  Creg2 
10354217  Rfx8 
10354218  Rfx8 
10354219  Rfx8 
10354221  Mfsd9 
10354222  Mfsd9 
10354223  Mfsd9 
10354224  Mfsd9 
10354225  Mfsd9 
10354226  Mfsd9 
10354228  Gm5973
10354230  Pantr1 
10354231  Pantr1 
10354232  Pantr1 
10354234  Tgfbrap1 
10354235  Tgfbrap1 
10354236  Tgfbrap1 
10354237  Tgfbrap1 
10354238  Tgfbrap1 
10354239  Tgfbrap1 
10354240  Tgfbrap1 
10354241  Tgfbrap1 
10354242  Tgfbrap1 
10354243  Tgfbrap1 
10354244  Tgfbrap1 
10354245  Tgfbrap1 
10354246  Tgfbrap1 
10354248  Fhl2 
10354249  Fhl2 
10354250  Fhl2 
10354251  Fhl2 
10354252  Fhl2 
10354253  Fhl2 
10354255  Fhl2 
10354256  Fhl2 
10354257  Fhl2 
10354259  Uxs1 
10354260  Uxs1 
10354261  Uxs1 
10354262  Uxs1 
10354263  Uxs1 
10354264  Uxs1 
10354265  Uxs1 
10354266  Uxs1 
10354268  Mettl21c 
10354269  Mettl21c 
10354270  Mettl21c 
10354271  Mettl21c 
10354272  Mettl21c 
10354274  Ccdc168 
10354276  Tex30 
10354277  Tex30 
10354278  Tex30 
10354279  Tex30 
10354280  Tex30 
10354281  Tex30 
10354282  Tex30 
10354283  Tex30 
10354284  Tex30 
10354285  Tex30 
10354287  Kdelc1 
10354288  Kdelc1 
10354289  Kdelc1 
10354290  Kdelc1 
10354291  Kdelc1 
10354292  Kdelc1 
10354293  Kdelc1 
10354294  Kdelc1 
10354295  Kdelc1 
10354296  Kdelc1 
10354297  Kdelc1 
10354298  Kdelc1 
10354300  Mettl21e 
10354301  Mettl21e 
10354302  Mettl21e 
10354303  Mettl21e 
10354304  Mettl21e 
10354305  Mettl21e 
10354306  Mettl21e 
10354308  Txn-ps1 
10354310  Col5a2 
10354311  Col5a2 
10354312  Col5a2 
10354313  Col5a2 
10354314  Col5a2 
10354315  Col5a2 
10354316  Col5a2 
10354317  Col5a2 
10354318  Col5a2 
10354319  Col5a2 
10354320  Col5a2 
10354321  Col5a2 
10354322  Col5a2 
10354323  Col5a2 
10354324  Col5a2 
10354325  Col5a2 
10354326  Col5a2 
10354327  Col5a2 
10354328  Col5a2 
10354329  Col5a2 
10354330  Col5a2 
10354331  Col5a2 
10354332  Col5a2 
10354333  Col5a2 
10354334  Col5a2 
10354335  Col5a2 
10354336  Col5a2 
10354337  Col5a2 
10354338  Col5a2 
10354339  Col5a2 
10354340  Col5a2 
10354341  Col5a2 
10354342  Col5a2 
10354343  Col5a2 
10354344  Col5a2 
10354345  Col5a2 
10354346  Col5a2 
10354347  Col5a2 
10354348  Col5a2 
10354349  Col5a2 
10354350  Col5a2 
10354351  Col5a2 
10354352  Col5a2 
10354353  Col5a2 
10354354  Col5a2 
10354355  Col5a2 
10354356  Col5a2 
10354357  Col5a2 
10354358  Col5a2 
10354359  Col5a2 
10354360  Col5a2 
10354361  Col5a2 
10354362  Col5a2 
10354364  Col5a2 
10354365  Col5a2 
10354366  Col5a2 
10354367  Col5a2 
10354371  Gm23216
10354373  Gm5526
10354375  Slc40a1 
10354376  Slc40a1 
10354377  Slc40a1 
10354378  Slc40a1 
10354379  Slc40a1 
10354380  Slc40a1 
10354381  Slc40a1 
10354382  Slc40a1 
10354383  Slc40a1 
10354385  Stk-ps2 
10354386  Stk-ps2 
10354387  Stk-ps2
10354388  Stk-ps2 
10354390  Slc39a10 
10354391  Slc39a10 
10354392  Slc39a10 
10354393  Slc39a10 
10354394  Slc39a10 
10354395  Slc39a10 
10354396  Slc39a10 
10354397  Slc39a10 
10354398  Slc39a10 
10354399  Slc39a10 
10354405  Gm4852
10354407  Gm23240
10354412  Gm8354
10354413  Gm8354
10354415  Gm28388
10354419  Nabp1 
10354420  Nabp1 
10354421  Nabp1 
10354422  Nabp1 
10354423  Nabp1 
10354424  Nabp1 
10354425  Nabp1 
10354426  Nabp1 
10354427  Nabp1 
10354428  Nabp1 
10354429  Nabp1 
10354430  Nabp1 
10354431  Nabp1 
10354433  Myo1b 
10354434  Myo1b 
10354435  Myo1b 
10354436  Myo1b 
10354437  Myo1b 
10354438  Myo1b 
10354439  Myo1b 
10354440  Myo1b 
10354441  Myo1b 
10354442  Myo1b 
10354443  Myo1b 
10354444  Myo1b 
10354445  Myo1b 
10354446  Myo1b 
10354447  Myo1b 
10354448  Myo1b 
10354449  Myo1b 
10354450  Myo1b 
10354451  Myo1b 
10354452  Myo1b 
10354453  Myo1b 
10354454  Myo1b 
10354455  Myo1b 
10354456  Myo1b 
10354457  Myo1b 
10354458  Myo1b 
10354459  Myo1b 
10354460  Myo1b 
10354461  Myo1b 
10354462  Myo1b 
10354463  Myo1b 
10354464  Myo1b 
10354465  Myo1b 
10354466  Myo1b 
10354467  Myo1b 
10354469  Gm27607
10354471  Gm8420
10354473  Gls 
10354474  Gls 
10354475  Gls 
10354476  Gls 
10354477  Gls 
10354478  Gls 
10354479  Gls 
10354480  Gls 
10354481  Gls 
10354482  Gls 
10354483  Gls 
10354484  Gls 
10354485  Gls 
10354486  Gls 
10354487  Gls 
10354488  Gls 
10354489  Gls 
10354490  Gls 
10354491  Gls 
10354493  Gm23460
10354495  Nab1 
10354496  Nab1 
10354497  Nab1 
10354498  Nab1 
10354499  Nab1 
10354500  Nab1 
10354501  Nab1 
10354502  Nab1 
10354503  Nab1 
10354505  Gm5976
10354507  Mfsd6 
10354508  Mfsd6 
10354509  Mfsd6 
10354510  Mfsd6 
10354511  Mfsd6 
10354512  Mfsd6 
10354513  Mfsd6 
10354514  Mfsd6 
10354515  Mfsd6 
10354516  Mfsd6 
10354517  Mfsd6 
10354518  Mfsd6 
10354519  Mfsd6 
10354520  Mfsd6 
10354522  Inpp1 
10354523  Inpp1 
10354524  Inpp1 
10354525  Inpp1 
10354526  Inpp1 
10354527  Inpp1 
10354528  Inpp1 
10354530  1700019D03Rik 
10354531  1700019D03Rik 
10354532  1700019D03Rik 
10354533  1700019D03Rik 
10354535  1700019A02Rik 
10354536  1700019A02Rik 
10354537  1700019A02Rik 
10354538  1700019A02Rik 
10354539  1700019A02Rik 
10354540  1700019A02Rik 
10354541  1700019A02Rik 
10354543  Pms1 
10354544  Pms1 
10354545  Pms1 
10354546  Pms1 
10354547  Pms1 
10354548  Pms1 
10354549  Pms1 
10354550  Pms1 
10354551  Pms1 
10354552  Pms1 
10354553  Pms1 
10354554  Pms1 
10354556  Asnsd1 
10354557  Asnsd1 
10354558  Asnsd1 
10354559  Asnsd1 
10354560  Asnsd1 
10354561  Asnsd1 
10354562  Asnsd1 
10354564  Dnah7a 
10354565  Dnah7a 
10354566  Dnah7a 
10354567  Dnah7a 
10354568  Dnah7a 
10354569  Dnah7a 
10354570  Dnah7a 
10354571  Dnah7a 
10354572  Dnah7a 
10354573  Dnah7a 
10354574  Dnah7a 
10354575  Dnah7a 
10354577  Dnah7a 
10354578  Dnah7a 
10354579  Dnah7a 
10354580  Dnah7a 
10354582  Dnah7a 
10354583  Dnah7a 
10354584  Dnah7a 
10354585  Dnah7a 
10354586  Dnah7a 
10354587  Dnah7a 
10354589  Stk17b 
10354590  Stk17b 
10354591  Stk17b 
10354592  Stk17b 
10354593  Stk17b 
10354594  Stk17b 
10354595  Stk17b 
10354596  Stk17b 
10354597  Stk17b 
10354599  Hecw2 
10354600  Hecw2 
10354601  Hecw2 
10354602  Hecw2 
10354603  Hecw2 
10354604  Hecw2 
10354605  Hecw2 
10354606  Hecw2 
10354607  Hecw2 
10354608  Hecw2 
10354609  Hecw2 
10354610  Hecw2 
10354611  Hecw2 
10354612  Hecw2 
10354613  Hecw2 
10354614  Hecw2 
10354615  Hecw2 
10354616  Hecw2 
10354617  Hecw2 
10354618  Hecw2 
10354619  Hecw2 
10354620  Hecw2 
10354621  Hecw2 
10354622  Hecw2 
10354623  Hecw2 
10354624  Hecw2 
10354625  Hecw2 
10354626  Hecw2 
10354627  Hecw2 
10354628  Hecw2 
10354629  Hecw2 
10354631  Gtf3c3 
10354632  Gtf3c3 
10354633  Gtf3c3 
10354634  Gtf3c3 
10354635  Gtf3c3 
10354636  Gtf3c3 
10354637  Gtf3c3 
10354638  Gtf3c3 
10354639  Gtf3c3 
10354640  Gtf3c3 
10354641  Gtf3c3 
10354642  Gtf3c3 
10354643  Gtf3c3 
10354645  Gm34066 
10354646  Gm34066 
10354648  Pgap1 
10354650  Pgap1 
10354651  Pgap1 
10354652  Pgap1 
10354653  Pgap1 
10354654  Pgap1 
10354655  Pgap1 
10354656  Pgap1 
10354657  Pgap1 
10354658  Pgap1 
10354659  Pgap1 
10354660  Pgap1 
10354661  Pgap1 
10354662  Pgap1 
10354663  Pgap1 
10354664  Pgap1 
10354665  Pgap1 
10354666  Pgap1 
10354667  Pgap1 
10354668  Pgap1 
10354669  Pgap1 
10354670  Pgap1 
10354671  Pgap1 
10354672  Pgap1 
10354673  Pgap1 
10354674  Pgap1 
10354675  Pgap1 
10354676  Pgap1 
10354678  Ankrd44 
10354679  Ankrd44 
10354680  Ankrd44 
10354681  Ankrd44 
10354682  Ankrd44 
10354683  Ankrd44 
10354684  Ankrd44 
10354685  Ankrd44 
10354686  Ankrd44 
10354687  Ankrd44 
10354689  Ankrd44 
10354690  Ankrd44 
10354691  Ankrd44 
10354692  Ankrd44 
10354693  Ankrd44 
10354694  Ankrd44 
10354695  Ankrd44 
10354696  Ankrd44 
10354697  Ankrd44 
10354698  Ankrd44 
10354699  Ankrd44 
10354700  Ankrd44 
10354701  Ankrd44 
10354702  Ankrd44 
10354703  Ankrd44 
10354705  Sf3b1 
10354706  Sf3b1 
10354707  Sf3b1 
10354708  Sf3b1 
10354709  Sf3b1 
10354710  Sf3b1 
10354711  Sf3b1 
10354712  Sf3b1 
10354713  Sf3b1 
10354714  Sf3b1 
10354715  Sf3b1 
10354716  Sf3b1 
10354717  Sf3b1 
10354718  Sf3b1 
10354719  Sf3b1 
10354720  Sf3b1 
10354721  Sf3b1 
10354722  Sf3b1 
10354723  Sf3b1 
10354724  Sf3b1 
10354725  Sf3b1 
10354726  Sf3b1 
10354727  Sf3b1 
10354728  Sf3b1 
10354729  Sf3b1 
10354733  Hspd1 
10354734  Hspd1 
10354735  Hspd1 
10354736  Hspd1 
10354738  Gm5147
10354740  Gm6822
10354742  Rftn2 
10354743  Rftn2 
10354744  Rftn2 
10354745  Rftn2 
10354746  Rftn2 
10354747  Rftn2 
10354748  Rftn2 
10354749  Rftn2 
10354750  Rftn2 
10354751  Rftn2 
10354752  Rftn2 
10354754  Boll 
10354755  Boll 
10354756  Boll 
10354757  Boll 
10354758  Boll 
10354759  Boll 
10354760  Boll 
10354761  Boll 
10354762  Boll 
10354763  Boll 
10354764  Boll 
10354766  Gm29138
10354769  Gm6644 
10354770  Gm6644 
10354771  Gm6644 
10354772  Gm6644 
10354774  Hsfy2 
10354775  Hsfy2 
10354776  Hsfy2 
10354778  Satb2 
10354779  Satb2 
10354780  Satb2 
10354781  Satb2 
10354782  Satb2 
10354783  Satb2 
10354784  Satb2 
10354785  Satb2 
10354786  Satb2 
10354787  Satb2 
10354789  Gm5254
10354790  Gm5254
10354791  Gm5254
10354793  Tyw5 
10354794  Tyw5 
10354795  Tyw5 
10354796  Tyw5 
10354797  Tyw5 
10354798  Tyw5 
10354799  Tyw5 
10354800  Tyw5 
10354801  Tyw5 
10354802  Tyw5 
10354804  Gm8581
10354805  Gm8581
10354806  Gm8581
10354808  Kctd18 
10354809  Kctd18 
10354810  Kctd18 
10354811  Kctd18 
10354812  Kctd18 
10354813  Kctd18 
10354814  Kctd18 
10354815  Kctd18 
10354817  Clk1 
10354818  Clk1 
10354819  Clk1 
10354820  Clk1 
10354821  Clk1 
10354822  Clk1 
10354823  Clk1 
10354824  Clk1 
10354825  Clk1 
10354826  Clk1 
10354827  Clk1 
10354828  Clk1 
10354829  Clk1 
10354830  Clk1 
10354831  Clk1 
10354833  Ppil3 
10354834  Ppil3 
10354835  Ppil3 
10354836  Ppil3 
10354837  Ppil3 
10354838  Ppil3 
10354839  Ppil3 
10354840  Ppil3 
10354841  Ppil3 
10354842  Ppil3 
10354843  Ppil3 
10354844  Ppil3 
10354846  Orc2 
10354847  Orc2 
10354848  Orc2 
10354849  Orc2 
10354850  Orc2 
10354851  Orc2 
10354852  Orc2 
10354853  Orc2 
10354854  Orc2 
10354855  Orc2 
10354856  Orc2 
10354857  Orc2 
10354858  Orc2 
10354859  Orc2 
10354860  Orc2 
10354861  Orc2 
10354862  Orc2 
10354863  Orc2 
10354864  Orc2 
10354865  Orc2 
10354869  Fam126b 
10354870  Fam126b 
10354871  Fam126b 
10354872  Fam126b 
10354873  Fam126b 
10354874  Fam126b 
10354875  Fam126b 
10354876  Fam126b 
10354877  Fam126b 
10354878  Fam126b 
10354879  Fam126b 
10354880  Fam126b 
10354882  Gm29389
10354884  Als2cr12 
10354885  Als2cr12 
10354886  Als2cr12 
10354887  Als2cr12 
10354888  Als2cr12 
10354889  Als2cr12 
10354890  Als2cr12 
10354891  Als2cr12 
10354892  Als2cr12 
10354893  Als2cr12 
10354894  Als2cr12 
10354895  Als2cr12 
10354896  Als2cr12 
10354898  Trak2 
10354899  Trak2 
10354900  Trak2 
10354901  Trak2 
10354902  Trak2 
10354903  Trak2 
10354904  Trak2 
10354905  Trak2 
10354906  Trak2 
10354907  Trak2 
10354908  Trak2 
10354909  Trak2 
10354910  Trak2 
10354911  Trak2 
10354912  Trak2 
10354913  Trak2 
10354914  Trak2 
10354915  Trak2 
10354917  Gm33589 
10354918  Gm33589 
10354920  Gm33589 
10354922  Als2cr11 
10354923  Als2cr11 
10354924  Als2cr11 
10354925  Als2cr11 
10354926  Als2cr11 
10354927  Als2cr11 
10354928  Als2cr11 
10354929  Als2cr11 
10354930  Als2cr11 
10354931  Als2cr11 
10354932  Als2cr11 
10354933  Als2cr11 
10354934  Als2cr11 
10354935  Als2cr11 
10354936  Als2cr11 
10354937  Als2cr11 
10354939  Tmem237 
10354940  Tmem237 
10354941  Tmem237 
10354942  Tmem237 
10354943  Tmem237 
10354944  Tmem237 
10354945  Tmem237 
10354946  Tmem237 
10354947  Tmem237 
10354948  Tmem237 
10354949  Tmem237 
10354950  Tmem237 
10354951  Tmem237 
10354952  Tmem237 
10354953  Tmem237 
10354954  Tmem237 
10354956  Mpp4 
10354957  Mpp4 
10354958  Mpp4 
10354959  Mpp4 
10354960  Mpp4 
10354961  Mpp4 
10354962  Mpp4 
10354963  Mpp4 
10354964  Mpp4 
10354965  Mpp4 
10354966  Mpp4 
10354967  Mpp4 
10354968  Mpp4 
10354969  Mpp4 
10354970  Mpp4 
10354971  Mpp4 
10354972  Mpp4 
10354973  Mpp4 
10354974  Mpp4 
10354975  Mpp4 
10354976  Mpp4 
10354977  Als2 
10354978  Als2 
10354980  Als2 
10354981  Als2 
10354982  Als2 
10354983  Als2 
10354984  Als2 
10354985  Als2 
10354986  Als2 
10354987  Als2 
10354988  Als2 
10354989  Als2 
10354990  Als2 
10354991  Als2 
10354992  Als2 
10354993  Als2 
10354994  Als2 
10354995  Als2 
10354996  Als2 
10354997  Als2 
10354998  Als2 
10354999  Als2 
10355000  Als2 
10355001  Als2 
10355002  Als2 
10355003  Als2 
10355004  Als2 
10355006  Als2 
10355007  Als2 
10355008  Als2 
10355009  Als2 
10355010  Als2 
10355011  Als2 
10355012  Als2 
10355013  Als2 
10355014  Als2 
10355015  Als2 
10355016  Als2 
10355018  Sumo1 
10355019  Sumo1 
10355020  Sumo1 
10355021  Sumo1 
10355022  Sumo1 
10355023  Sumo1 
10355025  Ica1l 
10355026  Ica1l 
10355027  Ica1l 
10355028  Ica1l 
10355029  Ica1l 
10355030  Ica1l 
10355031  Ica1l 
10355032  Ica1l 
10355033  Ica1l 
10355034  Ica1l 
10355035  Ica1l 
10355036  Ica1l 
10355038  Wdr12 
10355039  Wdr12 
10355040  Wdr12 
10355041  Wdr12 
10355042  Wdr12 
10355043  Wdr12 
10355044  Wdr12 
10355045  Wdr12 
10355046  Wdr12 
10355047  Wdr12 
10355048  Wdr12 
10355049  Wdr12 
10355051  Raph1 
10355052  Raph1 
10355053  Raph1 
10355054  Raph1 
10355055  Raph1 
10355056  Raph1 
10355057  Raph1 
10355058  Raph1 
10355059  Raph1 
10355060  Raph1 
10355061  Raph1 
10355062  Raph1 
10355063  Raph1 
10355064  Raph1 
10355065  Raph1 
10355066  Raph1 
10355067  Raph1 
10355068  Raph1 
10355070  Ino80d 
10355071  Ino80d 
10355072  Ino80d 
10355073  Ino80d 
10355074  Ino80d 
10355075  Ino80d 
10355076  Ino80d 
10355077  Ino80d 
10355078  Ino80d 
10355079  Ino80d 
10355080  Ino80d 
10355081  Ino80d 
10355082  Ino80d 
10355083  Ino80d 
10355085  Ndufs1 
10355086  Ndufs1 
10355087  Ndufs1 
10355088  Ndufs1 
10355089  Ndufs1 
10355090  Ndufs1 
10355091  Ndufs1 
10355092  Ndufs1 
10355093  Ndufs1 
10355094  Ndufs1 
10355095  Ndufs1 
10355096  Ndufs1 
10355097  Ndufs1 
10355098  Ndufs1 
10355099  Ndufs1 
10355100  Ndufs1 
10355101  Ndufs1 
10355102  Ndufs1 
10355103  Ndufs1 
10355104  Ndufs1 
10355110  Gpr1 
10355111  Gpr1 
10355112  Gpr1 
10355114  Gm23448
10355116  Gm11605
10355118  Dytn 
10355119  Dytn 
10355120  Dytn 
10355122  Mdh1b 
10355124  Mdh1b 
10355125  Mdh1b 
10355126  Mdh1b 
10355127  Mdh1b 
10355128  Mdh1b 
10355129  Mdh1b 
10355130  Mdh1b 
10355131  Mdh1b 
10355132  Mdh1b 
10355133  Mdh1b 
10355135  4933402D24Rik 
10355136  4933402D24Rik 
10355137  4933402D24Rik 
10355139  Gm13751
10355140  Gm13751
10355142  Klf7 
10355143  Klf7 
10355144  Klf7 
10355145  Klf7 
10355146  Klf7 
10355148  Mettl21a 
10355149  Mettl21a 
10355150  Mettl21a 
10355151  Mettl21a 
10355153  Fzd5 
10355154  Fzd5 
10355155  Fzd5 
10355156  Fzd5 
10355157  Fzd5 
10355158  Fzd5 
10355159  Fzd5 
10355160  Fzd5 
10355161  Fzd5 
10355163  Plekhm3 
10355164  Plekhm3 
10355165  Plekhm3 
10355166  Plekhm3 
10355167  Plekhm3 
10355168  Plekhm3 
10355169  Plekhm3 
10355170  Plekhm3 
10355171  Plekhm3 
10355172  Plekhm3 
10355174  Rpl10a 
10355175  Rpl10a 
10355177  Akr1cl 
10355178  Akr1cl 
10355179  Akr1cl 
10355180  Akr1cl 
10355181  Akr1cl 
10355182  Akr1cl 
10355183  Akr1cl 
10355184  Akr1cl 
10355185  Akr1cl 
10355186  Akr1cl 
10355187  Akr1cl 
10355189  Cryge 
10355190  Cryge 
10355192  Crygd 
10355194  Crygc 
10355195  Crygc 
10355196  Crygc 
10355200  Crygb 
10355201  Crygb 
10355203  Cryga 
10355204  Cryga 
10355206  D630023F18Rik 
10355207  D630023F18Rik 
10355208  D630023F18Rik 
10355209  D630023F18Rik 
10355210  D630023F18Rik 
10355211  D630023F18Rik 
10355212  D630023F18Rik 
10355213  D630023F18Rik 
10355215  Idh1 
10355216  Idh1 
10355217  Idh1 
10355218  Idh1 
10355219  Idh1 
10355220  Idh1 
10355221  Idh1 
10355222  Idh1 
10355223  Idh1 
10355224  Idh1 
10355226  Gm10558
10355228  Kansl1l 
10355229  Kansl1l 
10355230  Kansl1l 
10355231  Kansl1l 
10355232  Kansl1l 
10355233  Kansl1l 
10355234  Kansl1l 
10355235  Kansl1l 
10355236  Kansl1l 
10355237  Kansl1l 
10355238  Kansl1l 
10355239  Kansl1l 
10355240  Kansl1l 
10355241  Kansl1l 
10355242  Kansl1l 
10355243  Kansl1l 
10355244  Kansl1l 
10355245  Kansl1l 
10355247  Acadl 
10355248  Acadl 
10355249  Acadl 
10355250  Acadl 
10355251  Acadl 
10355252  Acadl 
10355253  Acadl 
10355254  Acadl 
10355255  Acadl 
10355256  Acadl 
10355257  Acadl 
10355258  Acadl 
10355260  Myl1 
10355261  Myl1 
10355262  Myl1 
10355263  Myl1 
10355265  Rpl31-ps14 
10355267  Lancl1 
10355268  Lancl1 
10355269  Lancl1 
10355270  Lancl1 
10355271  Lancl1 
10355272  Lancl1 
10355273  Lancl1 
10355274  Lancl1 
10355275  Lancl1 
10355276  Lancl1 
10355277  Lancl1 
10355279  Erbb4 
10355280  Erbb4 
10355281  Erbb4 
10355282  Erbb4 
10355283  Erbb4 
10355284  Erbb4 
10355285  Erbb4 
10355286  Erbb4 
10355287  Erbb4 
10355288  Erbb4 
10355289  Erbb4 
10355290  Erbb4 
10355291  Erbb4 
10355292  Erbb4 
10355293  Erbb4 
10355294  Erbb4 
10355295  Erbb4 
10355296  Erbb4 
10355297  Erbb4 
10355298  Erbb4 
10355299  Erbb4 
10355300  Erbb4 
10355301  Erbb4 
10355302  Erbb4 
10355303  Erbb4 
10355304  Erbb4 
10355305  Erbb4 
10355306  Erbb4 
10355307  Erbb4 
10355308  Erbb4 
10355309  Erbb4 
10355311  Gm8840
10355313  Ikzf2 
10355314  Ikzf2 
10355315  Ikzf2 
10355316  Ikzf2 
10355317  Ikzf2 
10355319  Ikzf2 
10355320  Ikzf2 
10355321  Ikzf2 
10355322  Ikzf2 
10355323  Ikzf2 
10355324  Ikzf2 
10355326  Bard1 
10355328  Bard1 
10355330  Bard1 
10355331  Bard1 
10355332  Bard1 
10355333  Bard1 
10355334  Bard1 
10355335  Bard1 
10355336  Bard1 
10355337  Bard1 
10355338  Bard1 
10355339  Bard1 
10355340  Bard1 
10355342  Gm8870
10355344  Abca12 
10355345  Abca12 
10355346  Abca12 
10355347  Abca12 
10355348  Abca12 
10355349  Abca12 
10355350  Abca12 
10355351  Abca12 
10355352  Abca12 
10355353  Abca12 
10355354  Abca12 
10355355  Abca12 
10355356  Abca12 
10355357  Abca12 
10355358  Abca12 
10355359  Abca12 
10355360  Abca12 
10355362  Abca12 
10355363  Abca12 
10355364  Abca12 
10355365  Abca12 
10355366  Abca12 
10355367  Abca12 
10355368  Abca12 
10355369  Abca12 
10355370  Abca12 
10355371  Abca12 
10355372  Abca12 
10355373  Abca12 
10355374  Abca12 
10355375  Abca12 
10355376  Abca12 
10355377  Abca12 
10355378  Abca12 
10355379  Abca12 
10355380  Abca12 
10355381  Abca12 
10355382  Abca12 
10355384  Abca12 
10355385  Abca12 
10355386  Abca12 
10355387  Abca12 
10355388  Abca12 
10355389  Abca12 
10355390  Abca12 
10355391  Abca12 
10355392  Abca12 
10355393  Abca12 
10355394  Abca12 
10355395  Abca12 
10355396  Abca12 
10355397  Abca12 
10355398  Abca12 
10355399  Abca12 
10355400  Abca12 
10355402  Gm6947
10355404  Fn1 
10355405  Fn1 
10355406  Fn1 
10355407  Fn1 
10355408  Fn1 
10355409  Fn1 
10355410  Fn1 
10355411  Fn1 
10355412  Fn1 
10355413  Fn1 
10355414  Fn1 
10355415  Fn1 
10355416  Fn1 
10355417  Fn1 
10355418  Fn1 
10355419  Fn1 
10355420  Fn1 
10355421  Fn1 
10355422  Fn1 
10355423  Fn1 
10355424  Fn1 
10355425  Fn1 
10355426  Fn1 
10355427  Fn1 
10355428  Fn1 
10355429  Fn1 
10355430  Fn1 
10355431  Fn1 
10355432  Fn1 
10355433  Fn1 
10355434  Fn1 
10355435  Fn1 
10355436  Fn1 
10355437  Fn1 
10355438  Fn1 
10355439  Fn1 
10355440  Fn1 
10355441  Fn1 
10355442  Fn1 
10355443  Fn1 
10355444  Fn1 
10355445  Fn1 
10355446  Fn1 
10355447  Fn1 
10355448  Fn1 
10355449  Fn1 
10355450  Fn1 
10355451  Fn1 
10355453  Gm5829
10355455  Gm5256
10355457  Mreg 
10355458  Mreg 
10355459  Mreg 
10355460  Mreg 
10355461  Mreg 
10355462  Mreg 
10355463  Mreg 
10355465  Pecr 
10355466  Pecr 
10355467  Pecr 
10355468  Pecr 
10355469  Pecr 
10355470  Pecr 
10355471  Pecr 
10355472  Pecr 
10355473  Pecr 
10355475  March4 
10355476  March4 
10355477  March4 
10355478  March4 
10355480  Ankar 
10355481  Ankar 
10355482  Ankar 
10355483  Ankar 
10355484  Ankar 
10355485  Ankar 
10355486  Ankar 
10355487  Ankar 
10355488  Ankar 
10355489  Ankar 
10355490  Ankar 
10355491  Ankar 
10355492  Ankar 
10355493  Ankar 
10355494  Ankar 
10355495  Ankar 
10355496  Ankar 
10355497  Ankar 
10355498  Ankar 
10355499  Ankar 
10355501  Igfbp5 
10355502  Igfbp5 
10355503  Igfbp5 
10355504  Igfbp5 
10355505  Igfbp5 
10355506  Igfbp5 
10355507  Igfbp5 
10355508  Igfbp5 
10355509  Igfbp5 
10355510  Igfbp5 
10355512  Tnp1 
10355513  Tnp1 
10355515  Tns1 
10355516  Tns1 
10355517  Tns1 
10355518  Tns1 
10355519  Tns1 
10355520  Tns1 
10355521  Tns1 
10355522  Tns1 
10355523  Tns1 
10355524  Tns1 
10355525  Tns1 
10355526  Tns1 
10355527  Tns1 
10355529  Tns1 
10355531  Tns1 
10355533  Tns1 
10355535  Tns1 
10355537  Tns1 
10355538  Tns1 
10355539  Tns1 
10355540  Tns1 
10355541  Tns1 
10355542  Tns1 
10355543  Tns1 
10355544  Tns1 
10355545  Tns1 
10355546  Tns1 
10355547  Tns1 
10355548  Tns1 
10355549  Tns1 
10355551  Cxcr1 
10355552  Cxcr1 
10355553  Cxcr1 
10355555  Aamp 
10355556  Aamp 
10355557  Aamp 
10355558  Aamp 
10355559  Aamp 
10355560  Aamp 
10355561  Aamp 
10355562  Aamp 
10355563  Aamp 
10355564  Aamp 
10355565  Aamp 
10355566  Aamp 
10355568  Tmbim1 
10355569  Tmbim1 
10355570  Tmbim1 
10355571  Tmbim1 
10355572  Tmbim1 
10355573  Tmbim1 
10355574  Tmbim1 
10355575  Tmbim1 
10355576  Tmbim1 
10355577  Tmbim1 
10355578  Tmbim1 
10355579  Tmbim1 
10355580  Tmbim1 
10355581  Tmbim1 
10355583  Usp37 
10355584  Usp37 
10355585  Usp37 
10355586  Usp37 
10355587  Usp37 
10355588  Usp37 
10355589  Usp37 
10355590  Usp37 
10355591  Usp37 
10355592  Usp37 
10355593  Usp37 
10355594  Usp37 
10355595  Usp37 
10355596  Usp37 
10355597  Usp37 
10355598  Usp37 
10355599  Usp37 
10355600  Usp37 
10355601  Usp37 
10355602  Usp37 
10355603  Usp37 
10355604  Usp37 
10355605  Usp37 
10355606  Usp37 
10355607  Usp37 
10355608  Usp37 
10355609  Usp37 
10355610  Usp37 
10355612  Zfp142 
10355613  Zfp142 
10355614  Zfp142 
10355615  Zfp142 
10355616  Zfp142 
10355617  Zfp142 
10355618  Zfp142 
10355619  Zfp142 
10355620  Zfp142 
10355621  Zfp142 
10355622  Zfp142 
10355623  Zfp142 
10355624  Zfp142 
10355625  Zfp142 
10355626  Zfp142 
10355627  Zfp142 
10355629  Rnf25 
10355630  Rnf25 
10355631  Rnf25 
10355632  Rnf25 
10355633  Rnf25 
10355634  Rnf25 
10355635  Rnf25 
10355636  Rnf25 
10355637  Rnf25 
10355638  Rnf25 
10355640  Prkag3 
10355641  Prkag3 
10355642  Prkag3 
10355643  Prkag3 
10355644  Prkag3 
10355645  Prkag3 
10355646  Prkag3 
10355647  Prkag3 
10355648  Prkag3 
10355649  Prkag3 
10355650  Prkag3 
10355651  Prkag3 
10355652  Prkag3 
10355653  Prkag3 
10355654  Prkag3 
10355655  Prkag3 
10355656  Prkag3 
10355657  Prkag3 
10355659  Fev 
10355660  Fev 
10355661  Fev 
10355663  Cryba2 
10355664  Cryba2 
10355665  Cryba2 
10355666  Cryba2 
10355667  Cryba2 
10355669  Mir375 
10355671  Ccdc108 
10355672  Ccdc108 
10355673  Ccdc108 
10355674  Ccdc108 
10355675  Ccdc108 
10355676  Ccdc108 
10355677  Ccdc108 
10355678  Ccdc108 
10355679  Ccdc108 
10355680  Ccdc108 
10355681  Ccdc108 
10355682  Ccdc108 
10355683  Ccdc108 
10355684  Ccdc108 
10355685  Ccdc108 
10355686  Ccdc108 
10355687  Ccdc108 
10355688  Ccdc108 
10355689  Ccdc108 
10355690  Ccdc108 
10355691  Ccdc108 
10355692  Ccdc108 
10355693  Ccdc108 
10355694  Ccdc108 
10355695  Ccdc108 
10355696  Ccdc108 
10355697  Ccdc108 
10355698  Ccdc108 
10355699  Ccdc108 
10355700  Ccdc108 
10355701  Ccdc108 
10355702  Ccdc108 
10355703  Ccdc108 
10355704  Ccdc108 
10355705  Ccdc108 
10355707  Ihh 
10355708  Ihh 
10355709  Ihh 
10355710  Ihh 
10355712  Nhej1 
10355713  Nhej1 
10355714  Nhej1 
10355715  Nhej1 
10355716  Nhej1 
10355718  Slc23a3 
10355719  Slc23a3 
10355720  Slc23a3 
10355721  Slc23a3 
10355722  Slc23a3 
10355723  Slc23a3 
10355724  Slc23a3 
10355725  Slc23a3 
10355726  Slc23a3 
10355727  Slc23a3 
10355728  Slc23a3 
10355729  Slc23a3 
10355731  Cnppd1 
10355732  Cnppd1 
10355733  Cnppd1 
10355734  Cnppd1 
10355735  Cnppd1 
10355736  Cnppd1 
10355737  Cnppd1 
10355738  Cnppd1 
10355739  Cnppd1 
10355740  Cnppd1 
10355741  Cnppd1 
10355743  Abcb6 
10355744  Abcb6 
10355745  Abcb6 
10355746  Abcb6 
10355747  Abcb6 
10355748  Abcb6 
10355749  Abcb6 
10355750  Abcb6 
10355751  Abcb6 
10355752  Abcb6 
10355753  Abcb6 
10355754  Abcb6 
10355755  Abcb6 
10355756  Abcb6 
10355757  Abcb6 
10355758  Abcb6 
10355759  Abcb6 
10355760  Abcb6 
10355761  Abcb6 
10355762  Abcb6 
10355764  Atg9a 
10355765  Atg9a 
10355766  Atg9a 
10355767  Atg9a 
10355768  Atg9a 
10355769  Atg9a 
10355770  Atg9a 
10355771  Atg9a 
10355772  Atg9a 
10355773  Atg9a 
10355774  Atg9a 
10355775  Atg9a 
10355776  Atg9a 
10355777  Atg9a 
10355778  Atg9a 
10355779  Atg9a 
10355780  Atg9a 
10355781  Atg9a 
10355782  Atg9a 
10355783  Atg9a 
10355784  Atg9a 
10355786  Glb1l 
10355787  Glb1l 
10355788  Glb1l 
10355789  Glb1l 
10355790  Glb1l 
10355791  Glb1l 
10355792  Glb1l 
10355793  Glb1l 
10355794  Glb1l 
10355795  Glb1l 
10355796  Glb1l 
10355797  Glb1l 
10355798  Glb1l 
10355799  Glb1l 
10355800  Glb1l 
10355801  Glb1l 
10355802  Glb1l 
10355803  Glb1l 
10355804  Glb1l 
10355805  Glb1l 
10355807  Tuba4a 
10355808  Tuba4a 
10355809  Tuba4a 
10355810  Tuba4a 
10355811  Tuba4a 
10355812  Tuba4a 
10355814  Ptprn 
10355815  Ptprn 
10355816  Ptprn 
10355817  Ptprn 
10355818  Ptprn 
10355819  Ptprn 
10355820  Ptprn 
10355821  Ptprn 
10355822  Ptprn 
10355823  Ptprn 
10355824  Ptprn 
10355825  Ptprn 
10355826  Ptprn 
10355827  Ptprn 
10355828  Ptprn 
10355829  Ptprn 
10355830  Ptprn 
10355831  Ptprn 
10355832  Ptprn 
10355833  Ptprn 
10355834  Ptprn 
10355835  Ptprn 
10355837  Resp18 
10355839  Resp18 
10355840  Resp18 
10355841  Resp18 
10355842  Resp18 
10355843  Resp18 
10355845  Dnpep 
10355846  Dnpep 
10355847  Dnpep 
10355848  Dnpep 
10355849  Dnpep 
10355850  Dnpep 
10355851  Dnpep 
10355852  Dnpep 
10355853  Dnpep 
10355854  Dnpep 
10355855  Dnpep 
10355856  Dnpep 
10355857  Dnpep 
10355858  Dnpep 
10355859  Dnpep 
10355860  Dnpep 
10355861  Dnpep 
10355862  Dnpep 
10355863  Dnpep 
10355865  Chpf 
10355866  Chpf 
10355867  Chpf 
10355868  Chpf 
10355869  Chpf 
10355870  Chpf 
10355872  Obsl1 
10355873  Obsl1 
10355874  Obsl1 
10355875  Obsl1 
10355876  Obsl1 
10355877  Obsl1 
10355878  Obsl1 
10355879  Obsl1 
10355880  Obsl1 
10355881  Obsl1 
10355882  Obsl1 
10355883  Obsl1 
10355884  Obsl1 
10355885  Obsl1 
10355886  Obsl1 
10355887  Obsl1 
10355888  Obsl1 
10355889  Obsl1 
10355890  Obsl1 
10355891  Obsl1 
10355892  Obsl1 
10355894  Epha4 
10355895  Epha4 
10355896  Epha4 
10355897  Epha4 
10355898  Epha4 
10355899  Epha4 
10355900  Epha4 
10355901  Epha4 
10355902  Epha4 
10355903  Epha4 
10355904  Epha4 
10355905  Epha4 
10355906  Epha4 
10355907  Epha4 
10355908  Epha4 
10355909  Epha4 
10355910  Epha4 
10355911  Epha4 
10355912  Epha4 
10355913  Epha4 
10355915  Gm26263
10355917  Pax3 
10355918  Pax3 
10355919  Pax3 
10355920  Pax3 
10355921  Pax3 
10355922  Pax3 
10355923  Pax3 
10355924  Pax3 
10355926  Pax3 
10355927  Pax3 
10355928  Pax3 
10355929  Pax3 
10355930  Pax3 
10355932  Farsb 
10355933  Farsb 
10355934  Farsb 
10355935  Farsb 
10355936  Farsb 
10355937  Farsb 
10355938  Farsb 
10355939  Farsb 
10355940  Farsb 
10355941  Farsb 
10355942  Farsb 
10355943  Farsb 
10355944  Farsb 
10355945  Farsb 
10355946  Farsb 
10355947  Farsb 
10355948  Farsb 
10355949  Farsb 
10355950  Farsb 
10355951  Farsb 
10355952  Farsb 
10355953  Farsb 
10355955  BC035947 
10355956  BC035947 
10355957  BC035947 
10355959  Gm5830
10355961  Scg2 
10355962  Scg2 
10355963  Scg2 
10355964  Scg2 
10355965  Scg2 
10355966  Scg2 
10355968  Ap1s3 
10355969  Ap1s3 
10355970  Ap1s3 
10355971  Ap1s3 
10355972  Ap1s3 
10355973  Ap1s3 
10355975  Wdfy1 
10355976  Wdfy1 
10355977  Wdfy1 
10355978  Wdfy1 
10355979  Wdfy1 
10355980  Wdfy1 
10355981  Wdfy1 
10355982  Wdfy1 
10355983  Wdfy1 
10355985  Serpine2 
10355986  Serpine2 
10355987  Serpine2 
10355988  Serpine2 
10355989  Serpine2 
10355990  Serpine2 
10355991  Serpine2 
10355992  Serpine2 
10355993  Serpine2 
10355994  Serpine2 
10355995  Serpine2 
10355997  Gm5529
10355999  Fam124b 
10356000  Fam124b 
10356002  Cul3 
10356003  Cul3 
10356004  Cul3 
10356005  Cul3 
10356006  Cul3 
10356007  Cul3 
10356008  Cul3 
10356009  Cul3 
10356010  Cul3 
10356011  Cul3 
10356012  Cul3 
10356013  Cul3 
10356014  Cul3 
10356015  Cul3 
10356016  Cul3 
10356017  Cul3 
10356019  Gm6189
10356021  Dock10 
10356022  Dock10 
10356023  Dock10 
10356024  Dock10 
10356025  Dock10 
10356026  Dock10 
10356027  Dock10 
10356028  Dock10 
10356029  Dock10 
10356030  Dock10 
10356031  Dock10 
10356032  Dock10 
10356033  Dock10 
10356034  Dock10 
10356035  Dock10 
10356036  Dock10 
10356037  Dock10 
10356038  Dock10 
10356039  Dock10 
10356040  Dock10 
10356041  Dock10 
10356042  Dock10 
10356043  Dock10 
10356044  Dock10 
10356045  Dock10 
10356046  Dock10 
10356047  Dock10 
10356048  Dock10 
10356049  Dock10 
10356050  Dock10 
10356051  Dock10 
10356052  Dock10 
10356053  Dock10 
10356054  Dock10 
10356055  Dock10 
10356056  Dock10 
10356057  Dock10 
10356058  Dock10 
10356059  Dock10 
10356060  Dock10 
10356061  Dock10 
10356062  Dock10 
10356063  Dock10 
10356064  Dock10 
10356065  Dock10 
10356066  Dock10 
10356067  Dock10 
10356068  Dock10 
10356069  Dock10 
10356070  Dock10 
10356071  Dock10 
10356072  Dock10 
10356073  Dock10 
10356074  Dock10 
10356075  Dock10 
10356076  Dock10 
10356077  Dock10 
10356078  Dock10 
10356079  Dock10 
10356080  Dock10 
10356081  Dock10 
10356083  Gm5530
10356085  Irs1 
10356086  Irs1 
10356087  Irs1 
10356089  Col4a4 
10356090  Col4a4 
10356091  Col4a4 
10356092  Col4a4 
10356093  Col4a4 
10356094  Col4a4 
10356095  Col4a4 
10356096  Col4a4 
10356097  Col4a4 
10356098  Col4a4 
10356099  Col4a4 
10356100  Col4a4 
10356101  Col4a4 
10356102  Col4a4 
10356103  Col4a4 
10356104  Col4a4 
10356105  Col4a4 
10356106  Col4a4 
10356107  Col4a4 
10356108  Col4a4 
10356109  Col4a4 
10356110  Col4a4 
10356111  Col4a4 
10356112  Col4a4 
10356113  Col4a4 
10356114  Col4a4 
10356115  Col4a4 
10356116  Col4a4 
10356117  Col4a4 
10356118  Col4a4 
10356119  Col4a4 
10356120  Col4a4 
10356121  Col4a4 
10356122  Col4a4 
10356123  Col4a4 
10356124  Col4a4 
10356125  Col4a4 
10356126  Col4a4 
10356127  Col4a4 
10356128  Col4a4 
10356129  Col4a4 
10356130  Col4a4 
10356131  Col4a4 
10356132  Col4a4 
10356133  Col4a4 
10356134  Col4a4 
10356135  Col4a4 
10356136  Col4a4 
10356138  Tm4sf20 
10356139  Tm4sf20 
10356140  Tm4sf20 
10356141  Tm4sf20 
10356142  Tm4sf20 
10356144  Gm17764 
10356146  Slc19a3 
10356147  Slc19a3 
10356148  Slc19a3 
10356149  Slc19a3 
10356150  Slc19a3 
10356151  Slc19a3 
10356152  Slc19a3 
10356153  Slc19a3 
10356155  Sphkap 
10356156  Sphkap 
10356157  Sphkap 
10356158  Sphkap 
10356159  Sphkap 
10356160  Sphkap 
10356161  Sphkap 
10356162  Sphkap 
10356163  Sphkap 
10356164  Sphkap 
10356165  Sphkap 
10356166  Sphkap 
10356167  Sphkap 
10356168  Sphkap 
10356169  Sphkap 
10356173  Pid1 
10356174  Pid1 
10356176  Pid1 
10356178  Dner 
10356179  Dner 
10356180  Dner 
10356181  Dner 
10356182  Dner 
10356183  Dner 
10356184  Dner 
10356185  Dner 
10356187  Dner 
10356188  Dner 
10356189  Dner 
10356190  Dner 
10356191  Dner 
10356192  Dner 
10356193  Dner 
10356195  Trip12 
10356196  Trip12 
10356197  Trip12 
10356198  Trip12 
10356199  Trip12 
10356200  Trip12 
10356201  Trip12 
10356202  Trip12 
10356203  Trip12 
10356204  Trip12 
10356205  Trip12 
10356206  Trip12 
10356207  Trip12 
10356208  Trip12 
10356209  Trip12 
10356210  Trip12 
10356211  Trip12 
10356212  Trip12 
10356213  Trip12 
10356214  Trip12 
10356215  Trip12 
10356216  Trip12 
10356217  Trip12 
10356218  Trip12 
10356219  Trip12 
10356220  Trip12 
10356221  Trip12 
10356222  Trip12 
10356223  Trip12 
10356224  Trip12 
10356225  Trip12 
10356226  Trip12 
10356227  Trip12 
10356228  Trip12 
10356229  Trip12 
10356230  Trip12 
10356231  Trip12 
10356232  Trip12 
10356233  Trip12 
10356234  Trip12 
10356235  Trip12 
10356236  Trip12 
10356237  Trip12 
10356238  Trip12 
10356239  Trip12 
10356241  Slc16a14 
10356242  Slc16a14 
10356243  Slc16a14 
10356244  Slc16a14 
10356245  Slc16a14 
10356246  Slc16a14 
10356247  Slc16a14 
10356249  C130026I21Rik 
10356250  C130026I21Rik 
10356251  C130026I21Rik 
10356252  C130026I21Rik 
10356253  C130026I21Rik 
10356254  C130026I21Rik 
10356255  C130026I21Rik 
10356256  C130026I21Rik 
10356257  C130026I21Rik 
10356258  C130026I21Rik 
10356259  C130026I21Rik 
10356260  C130026I21Rik 
10356261  C130026I21Rik 
10356263  Gm7582
10356264  Gm7582
10356265  Gm7582
10356266  Gm7582
10356268  A530032D15Rik 
10356270  A530032D15Rik 
10356272  A530032D15Rik 
10356273  A530032D15Rik 
10356275  Csprs
10356276  Gm2666 
10356277  Gm2666 
10356279  Sp110 
10356280  Sp110 
10356281  Sp110 
10356282  Sp110 
10356283  Sp110 
10356284  Sp110 
10356285  Sp110 
10356286  Sp110 
10356287  Sp110 
10356288  Sp110 
10356289  Sp110 
10356290  Sp110 
10356292  LOC102634459 
10356294  A630001G21Rik 
10356295  A630001G21Rik 
10356296  A630001G21Rik 
10356297  A630001G21Rik 
10356298  A630001G21Rik 
10356300  Gpr55 
10356301  Gpr55 
10356302  Gpr55 
10356303  Gpr55 
10356304  Gpr55
10356306  Htr2b 
10356307  Htr2b 
10356308  Htr2b 
10356309  Htr2b 
10356310  Htr2b 
10356311  Htr2b 
10356313  Ncl 
10356314  Ncl 
10356315  Ncl 
10356316  Ncl 
10356317  Ncl 
10356318  Ncl 
10356319  Ncl 
10356320  Ncl 
10356321  Ncl 
10356322  Ncl 
10356323  Ncl 
10356324  Ncl 
10356325  Ncl 
10356326  Ncl 
10356327  Ncl 
10356328  Ncl 
10356330  Ncl 
10356332  Gm24148 
10356334  Snord82 
10356336  Nmur1 
10356337  Nmur1 
10356340  Pde6d 
10356341  Pde6d 
10356342  Pde6d 
10356343  Pde6d 
10356344  Pde6d 
10356346  Nppc 
10356347  Nppc 
10356348  Nppc 
10356349  Nppc 
10356350  Nppc 
10356352  Rpl6 
10356354  Alppl2 
10356355  Alppl2 
10356356  Alppl2 
10356357  Alppl2 
10356358  Alppl2 
10356359  Alppl2 
10356360  Alppl2 
10356361  Alppl2 
10356362  Alppl2 
10356363  Alppl2 
10356364  Alppl2 
10356365  Alppl2 
10356366  Alppl2 
10356368  Alpi 
10356369  Alpi 
10356370  Alpi 
10356371  Alpi 
10356372  Alpi 
10356373  Alpi 
10356374  Alpi 
10356375  Alpi 
10356376  Alpi 
10356377  Alpi 
10356378  Alpi 
10356380  Ecel1 
10356381  Ecel1 
10356382  Ecel1 
10356383  Ecel1 
10356384  Ecel1 
10356385  Ecel1 
10356386  Ecel1 
10356387  Ecel1 
10356388  Ecel1 
10356389  Ecel1 
10356390  Ecel1 
10356391  Ecel1 
10356392  Ecel1 
10356393  Ecel1 
10356394  Ecel1 
10356395  Ecel1 
10356397  Ecel1 
10356398  Ecel1 
10356399  Ecel1 
10356400  Ecel1 
10356402  Gm22549
10356404  Kcnj13 
10356405  Kcnj13 
10356407  Ngef 
10356408  Ngef 
10356409  Ngef 
10356410  Ngef 
10356411  Ngef 
10356412  Ngef 
10356413  Ngef 
10356414  Ngef 
10356415  Ngef 
10356416  Ngef 
10356417  Ngef 
10356418  Ngef 
10356419  Ngef 
10356420  Ngef 
10356421  Ngef 
10356422  Ngef 
10356424  Usp40 
10356425  Usp40 
10356426  Usp40 
10356427  Usp40 
10356428  Usp40 
10356429  Usp40 
10356430  Usp40 
10356431  Usp40 
10356432  Usp40 
10356433  Usp40 
10356434  Usp40 
10356435  Usp40 
10356436  Usp40 
10356437  Usp40 
10356438  Usp40 
10356439  Usp40 
10356440  Usp40 
10356441  Usp40 
10356442  Usp40 
10356443  Usp40 
10356444  Usp40 
10356445  Usp40 
10356446  Usp40 
10356447  Usp40 
10356448  Usp40 
10356449  Usp40 
10356450  Usp40 
10356451  Usp40 
10356452  Usp40 
10356453  Usp40 
10356454  Usp40 
10356455  Usp40 
10356456  Usp40 
10356458  Dnajb3 
10356459  Dnajb3 
10356460  Dnajb3 
10356462  Hjurp
10356463  Hjurp 
10356464  Hjurp 
10356465  Hjurp 
10356466  Hjurp 
10356467  Hjurp 
10356468  Hjurp 
10356469  Hjurp 
10356471  Glrp1 
10356472  Glrp1 
10356473  Glrp1 
10356474  Glrp1 
10356476  Arl4c 
10356477  Arl4c 
10356478  Arl4c 
10356479  Arl4c 
10356480  Arl4c 
10356481  Arl4c 
10356483  Gm5259
10356485  Gbx2 
10356486  Gbx2 
10356487  Gbx2 
10356488  Gbx2 
10356490  Asb18 
10356491  Asb18 
10356492  Asb18 
10356493  Asb18 
10356494  Asb18 
10356495  Asb18 
10356496  Asb18 
10356497  Asb18 
10356499  Iqca 
10356500  Iqca 
10356501  Iqca 
10356502  Iqca 
10356503  Iqca 
10356504  Iqca 
10356505  Iqca 
10356506  Iqca 
10356507  Iqca 
10356511  Iqca 
10356513  Iqca 
10356515  Iqca 
10356516  Iqca 
10356517  Iqca 
10356518  Iqca 
10356519  Iqca 
10356521  Col6a3 
10356522  Col6a3 
10356523  Col6a3 
10356524  Col6a3 
10356525  Col6a3 
10356526  Col6a3 
10356527  Col6a3 
10356528  Col6a3 
10356529  Col6a3 
10356530  Col6a3 
10356531  Col6a3 
10356532  Col6a3 
10356533  Col6a3 
10356534  Col6a3 
10356535  Col6a3 
10356536  Col6a3 
10356537  Col6a3 
10356538  Col6a3 
10356539  Col6a3 
10356540  Col6a3 
10356541  Col6a3 
10356542  Col6a3 
10356543  Col6a3 
10356544  Col6a3 
10356545  Col6a3 
10356546  Col6a3 
10356547  Col6a3 
10356548  Col6a3 
10356549  Col6a3 
10356550  Col6a3 
10356551  Col6a3 
10356552  Col6a3 
10356553  Col6a3 
10356554  Col6a3 
10356555  Col6a3 
10356556  Col6a3 
10356557  Col6a3 
10356558  Col6a3 
10356559  Col6a3 
10356560  Col6a3 
10356561  Col6a3 
10356562  Col6a3 
10356563  Col6a3 
10356564  Col6a3 
10356565  Col6a3 
10356566  Col6a3 
10356567  Col6a3 
10356569  Rab17 
10356570  Rab17 
10356571  Rab17 
10356572  Rab17 
10356573  Rab17 
10356574  Rab17 
10356575  Rab17 
10356576  Rab17 
10356578  Ilkap 
10356579  Ilkap 
10356580  Ilkap 
10356581  Ilkap 
10356582  Ilkap 
10356583  Ilkap 
10356584  Ilkap 
10356585  Ilkap 
10356586  Ilkap 
10356587  Ilkap 
10356588  Ilkap 
10356590  Ilkap 
10356591  Ilkap 
10356592  Ilkap 
10356594  Hes6 
10356595  Hes6 
10356596  Hes6 
10356597  Hes6 
10356598  Hes6 
10356599  Hes6 
10356600  Hes6 
10356602  Per2 
10356603  Per2 
10356604  Per2 
10356605  Per2 
10356606  Per2 
10356607  Per2 
10356608  Per2 
10356609  Per2 
10356610  Per2 
10356611  Per2 
10356612  Per2 
10356613  Per2 
10356614  Per2 
10356615  Per2 
10356616  Per2 
10356617  Per2 
10356618  Per2 
10356619  Per2 
10356620  Per2 
10356621  Per2 
10356622  Per2 
10356623  Per2 
10356624  Per2 
10356625  Per2 
10356627  Hdac4 
10356629  Hdac4 
10356630  Hdac4 
10356631  Hdac4 
10356632  Hdac4 
10356633  Hdac4 
10356634  Hdac4 
10356635  Hdac4 
10356636  Hdac4 
10356637  Hdac4 
10356638  Hdac4 
10356639  Hdac4 
10356640  Hdac4 
10356641  Hdac4 
10356642  Hdac4 
10356643  Hdac4 
10356644  Hdac4 
10356645  Hdac4 
10356646  Hdac4 
10356647  Hdac4 
10356648  Hdac4 
10356649  Hdac4 
10356650  Hdac4 
10356651  Hdac4 
10356652  Hdac4 
10356653  Hdac4 
10356654  Hdac4 
10356655  Hdac4 
10356656  Hdac4 
10356658  Ndufa10 
10356659  Ndufa10 
10356660  Ndufa10 
10356661  Ndufa10 
10356662  Ndufa10 
10356663  Ndufa10 
10356664  Ndufa10 
10356666  Ndufa10 
10356667  Ndufa10 
10356668  Ndufa10 
10356669  Ndufa10 
10356670  Ndufa10 
10356672  Olfr1416 
10356674  Olfr1415 
10356676  Olfr1414 
10356678  Myeov2 
10356679  Myeov2 
10356680  Myeov2 
10356682  Otos 
10356683  Otos 
10356684  Otos 
10356685  Otos 
10356686  Otos 
10356687  Otos 
10356688  Otos 
10356690  Ankmy1 
10356691  Ankmy1 
10356692  Ankmy1 
10356693  Ankmy1 
10356694  Ankmy1 
10356695  Ankmy1 
10356696  Ankmy1 
10356697  Ankmy1 
10356698  Ankmy1 
10356699  Ankmy1 
10356700  Ankmy1 
10356701  Ankmy1 
10356702  Ankmy1 
10356703  Ankmy1 
10356704  Ankmy1 
10356705  Ankmy1 
10356706  Ankmy1 
10356707  Ankmy1 
10356708  Ankmy1 
10356709  Ankmy1 
10356711  9430060I03Rik 
10356713  Kif1a 
10356714  Kif1a 
10356715  Kif1a 
10356716  Kif1a 
10356717  Kif1a 
10356718  Kif1a 
10356719  Kif1a 
10356720  Kif1a 
10356721  Kif1a 
10356722  Kif1a 
10356723  Kif1a 
10356724  Kif1a 
10356725  Kif1a 
10356727  Kif1a 
10356728  Kif1a 
10356729  Kif1a 
10356730  Kif1a 
10356731  Kif1a 
10356732  Kif1a 
10356733  Kif1a 
10356734  Kif1a 
10356735  Kif1a 
10356736  Kif1a 
10356737  Kif1a 
10356738  Kif1a 
10356739  Kif1a 
10356740  Kif1a 
10356741  Kif1a 
10356742  Kif1a 
10356743  Kif1a 
10356744  Kif1a 
10356745  Kif1a 
10356746  Kif1a 
10356747  Kif1a 
10356748  Kif1a 
10356749  Kif1a 
10356750  Kif1a 
10356751  Kif1a 
10356752  Kif1a 
10356753  Kif1a 
10356754  Kif1a 
10356755  Kif1a 
10356756  Kif1a 
10356757  Kif1a 
10356758  Kif1a 
10356759  Kif1a 
10356760  Kif1a 
10356761  Kif1a 
10356765  2310007B03Rik 
10356766  2310007B03Rik 
10356767  2310007B03Rik 
10356768  2310007B03Rik 
10356769  2310007B03Rik 
10356770  2310007B03Rik 
10356772  Mterf4 
10356773  Mterf4 
10356774  Mterf4 
10356775  Mterf4 
10356776  Mterf4 
10356777  Mterf4 
10356779  Gm7867
10356781  Pask 
10356782  Pask 
10356783  Pask 
10356784  Pask 
10356786  Pask 
10356787  Pask 
10356788  Pask 
10356789  Pask 
10356790  Pask 
10356791  Pask 
10356792  Pask 
10356793  Pask 
10356794  Pask 
10356795  Pask 
10356796  Pask 
10356797  Pask 
10356798  Pask 
10356799  Pask 
10356801  Hdlbp 
10356802  Hdlbp 
10356803  Hdlbp 
10356804  Hdlbp 
10356805  Hdlbp 
10356806  Hdlbp 
10356807  Hdlbp 
10356808  Hdlbp 
10356809  Hdlbp 
10356810  Hdlbp 
10356811  Hdlbp 
10356812  Hdlbp 
10356813  Hdlbp 
10356814  Hdlbp 
10356815  Hdlbp 
10356816  Hdlbp 
10356817  Hdlbp 
10356818  Hdlbp 
10356819  Hdlbp 
10356820  Hdlbp 
10356821  Hdlbp 
10356822  Hdlbp 
10356824  Hdlbp 
10356825  Hdlbp 
10356826  Hdlbp 
10356827  Hdlbp 
10356828  Hdlbp 
10356829  Hdlbp 
10356830  Hdlbp 
10356831  Hdlbp 
10356832  Hdlbp 
10356834  Stk25 
10356835  Stk25 
10356836  Stk25 
10356837  Stk25 
10356838  Stk25 
10356839  Stk25 
10356840  Stk25 
10356841  Stk25 
10356842  Stk25 
10356843  Stk25 
10356844  Stk25 
10356845  Stk25 
10356846  Stk25 
10356847  Stk25 
10356849  Thap4 
10356850  Thap4 
10356851  Thap4 
10356852  Thap4 
10356853  Thap4 
10356854  Thap4 
10356855  Thap4 
10356856  Thap4 
10356857  Thap4 
10356858  Thap4 
10356860  Dtymk 
10356861  Dtymk 
10356862  Dtymk 
10356863  Dtymk 
10356864  Dtymk 
10356865  Dtymk 
10356867  Pdcd1 
10356868  Pdcd1 
10356869  Pdcd1 
10356870  Pdcd1 
10356871  Pdcd1 
10356872  Pdcd1 
10356874  Gm5264
10356875  Gm5264
10356881  St8sia4 
10356882  St8sia4 
10356883  St8sia4 
10356884  St8sia4 
10356885  St8sia4 
10356887  Slco4c1 
10356888  Slco4c1 
10356889  Slco4c1 
10356890  Slco4c1 
10356891  Slco4c1 
10356892  Slco4c1 
10356893  Slco4c1 
10356894  Slco4c1 
10356895  Slco4c1 
10356896  Slco4c1 
10356897  Slco4c1 
10356898  Slco4c1 
10356899  Slco4c1 
10356901  Slco6b1 
10356902  Slco6b1 
10356903  Slco6b1 
10356904  Slco6b1 
10356905  Slco6b1 
10356906  Slco6b1 
10356907  Slco6b1 
10356908  Slco6b1 
10356909  Slco6b1 
10356910  Slco6b1 
10356911  Slco6b1 
10356912  Slco6b1 
10356913  Slco6b1 
10356914  Slco6b1 
10356915  Slco6b1 
10356917  Gm9499
10356919  Slco6c1 
10356920  Slco6c1 
10356921  Slco6c1 
10356922  Slco6c1 
10356923  Slco6c1 
10356924  Slco6c1 
10356925  Slco6c1 
10356926  Slco6c1 
10356927  Slco6c1 
10356928  Slco6c1 
10356929  Slco6c1 
10356930  Slco6c1 
10356931  Slco6c1 
10356933  D1Ertd622e 
10356934  D1Ertd622e 
10356935  D1Ertd622e 
10356937  Ppip5k2 
10356938  Ppip5k2 
10356939  Ppip5k2 
10356940  Ppip5k2 
10356941  Ppip5k2 
10356942  Ppip5k2 
10356943  Ppip5k2 
10356944  Ppip5k2 
10356945  Ppip5k2 
10356946  Ppip5k2 
10356947  Ppip5k2 
10356948  Ppip5k2 
10356949  Ppip5k2 
10356950  Ppip5k2 
10356951  Ppip5k2 
10356952  Ppip5k2 
10356953  Ppip5k2 
10356954  Ppip5k2 
10356955  Ppip5k2 
10356956  Ppip5k2 
10356957  Ppip5k2 
10356958  Ppip5k2 
10356959  Ppip5k2 
10356960  Ppip5k2 
10356961  Ppip5k2 
10356962  Ppip5k2 
10356963  Ppip5k2 
10356964  Ppip5k2 
10356965  Ppip5k2 
10356966  Ppip5k2 
10356967  Ppip5k2 
10356969  Pam 
10356970  Pam 
10356971  Pam 
10356972  Pam 
10356973  Pam 
10356974  Pam 
10356975  Pam 
10356976  Pam 
10356977  Pam 
10356978  Pam 
10356979  Pam 
10356980  Pam 
10356981  Pam 
10356982  Pam 
10356983  Pam 
10356984  Pam 
10356985  Pam 
10356986  Pam 
10356987  Pam 
10356988  Pam 
10356989  Pam 
10356990  Pam 
10356991  Pam 
10356992  Pam 
10356993  Pam 
10356994  Pam 
10357000  Tdpx-ps1 
10357004  Rnf152 
10357005  Rnf152 
10357006  Rnf152 
10357007  Rnf152 
10357009  Pign 
10357010  Pign 
10357011  Pign 
10357012  Pign 
10357013  Pign 
10357014  Pign 
10357015  Pign 
10357016  Pign 
10357017  Pign 
10357018  Pign 
10357019  Pign 
10357020  Pign 
10357021  Pign 
10357022  Pign 
10357023  Pign 
10357024  Pign 
10357025  Pign 
10357026  Pign 
10357027  Pign 
10357028  Pign 
10357029  Pign 
10357030  Pign 
10357031  Pign 
10357032  Pign 
10357033  Pign 
10357034  Pign 
10357035  Pign 
10357036  Pign 
10357037  Pign 
10357038  Pign 
10357039  Pign 
10357040  Pign 
10357041  Pign 
10357042  Pign 
10357044  Bcl2 
10357045  Bcl2 
10357046  Bcl2 
10357047  Bcl2 
10357048  Bcl2 
10357049  Bcl2 
10357050  Bcl2 
10357052  Kdsr 
10357053  Kdsr 
10357054  Kdsr 
10357055  Kdsr 
10357056  Kdsr 
10357057  Kdsr 
10357058  Kdsr 
10357059  Kdsr 
10357060  Kdsr 
10357061  Kdsr 
10357062  Kdsr 
10357063  Kdsr 
10357065  Vps4b 
10357066  Vps4b 
10357067  Vps4b 
10357068  Vps4b 
10357069  Vps4b 
10357070  Vps4b 
10357071  Vps4b 
10357073  Serpinb3a 
10357074  Serpinb3a 
10357075  Serpinb3a 
10357076  Serpinb3a 
10357078  Serpinb3d 
10357079  Serpinb3d 
10357080  Serpinb3d 
10357081  Serpinb3d 
10357082  Serpinb3d 
10357083  Serpinb3d 
10357085  Serpinb3b 
10357086  Serpinb3b 
10357087  Serpinb3b 
10357088  Serpinb3b 
10357089  Serpinb3b 
10357091  Serpinb3c 
10357092  Serpinb3c 
10357093  Serpinb3c 
10357094  Serpinb3c 
10357095  Serpinb3c 
10357096  Gm8089 
10357098  Gm5702
10357099  Gm5702
10357100  Gm5702
10357101  Gm5702
10357102  Gm5702
10357104  Cdh19 
10357105  Cdh19 
10357106  Cdh19 
10357107  Cdh19 
10357108  Cdh19 
10357109  Cdh19 
10357110  Cdh19 
10357111  Cdh19 
10357112  Cdh19 
10357113  Cdh19 
10357114  Cdh19 
10357116  Dsel 
10357117  Dsel 
10357118  Dsel 
10357119  Dsel 
10357123  Gm4854
10357125  Tsn 
10357126  Tsn 
10357127  Tsn 
10357128  Tsn 
10357129  Tsn 
10357130  Tsn 
10357131  Tsn 
10357132  Tsn 
10357136  2900060B14Rik
10357138  Gli2 
10357139  Gli2 
10357140  Gli2 
10357141  Gli2 
10357142  Gli2 
10357143  Gli2 
10357144  Gli2 
10357146  Gli2 
10357148  Gli2 
10357149  Gli2 
10357150  Gli2 
10357151  Gli2 
10357152  Gli2 
10357153  Gli2 
10357154  Gli2 
10357156  Inhbb 
10357157  Inhbb 
10357159  Ralb 
10357160  Ralb 
10357161  Ralb 
10357162  Ralb 
10357163  Ralb 
10357165  Epb41l5 
10357166  Epb41l5 
10357167  Epb41l5 
10357168  Epb41l5 
10357169  Epb41l5 
10357170  Epb41l5 
10357171  Epb41l5 
10357172  Epb41l5 
10357173  Epb41l5 
10357174  Epb41l5 
10357175  Epb41l5 
10357176  Epb41l5 
10357177  Epb41l5 
10357178  Epb41l5 
10357179  Epb41l5 
10357180  Epb41l5 
10357181  Epb41l5 
10357182  Epb41l5 
10357183  Epb41l5 
10357184  Epb41l5 
10357185  Epb41l5 
10357186  Epb41l5 
10357187  Epb41l5 
10357188  Epb41l5 
10357189  Epb41l5 
10357190  Epb41l5 
10357192  Ptpn4 
10357193  Ptpn4 
10357194  Ptpn4 
10357195  Ptpn4 
10357196  Ptpn4 
10357197  Ptpn4 
10357198  Ptpn4 
10357199  Ptpn4 
10357200  Ptpn4 
10357201  Ptpn4 
10357202  Ptpn4 
10357203  Ptpn4 
10357204  Ptpn4 
10357205  Ptpn4 
10357206  Ptpn4 
10357207  Ptpn4 
10357208  Ptpn4 
10357209  Ptpn4 
10357210  Ptpn4 
10357211  Ptpn4 
10357212  Ptpn4 
10357213  Ptpn4 
10357214  Ptpn4 
10357215  Ptpn4 
10357216  Ptpn4 
10357217  Ptpn4 
10357218  Ptpn4 
10357219  Ptpn4 
10357221  Tmem177 
10357223  Cfap221 
10357224  Cfap221 
10357225  Cfap221 
10357226  Cfap221 
10357227  Cfap221 
10357228  Cfap221 
10357229  Cfap221 
10357230  Cfap221 
10357231  Cfap221 
10357232  Cfap221 
10357233  Cfap221 
10357234  Cfap221 
10357235  Cfap221 
10357236  Cfap221 
10357237  Cfap221 
10357238  Cfap221 
10357240  Tmem37 
10357241  Tmem37 
10357243  Dbi 
10357244  Dbi 
10357245  Dbi 
10357246  Dbi 
10357247  Dbi 
10357248  Dbi 
10357250  Steap3 
10357251  Steap3 
10357252  Steap3 
10357253  Steap3 
10357255  Steap3 
10357256  Steap3 
10357257  Steap3 
10357258  Steap3 
10357259  Steap3 
10357260  Steap3 
10357262  Marco 
10357263  Marco 
10357264  Marco 
10357265  Marco 
10357266  Marco 
10357267  Marco 
10357268  Marco 
10357269  Marco 
10357270  Marco 
10357271  Marco 
10357272  Marco 
10357273  Marco 
10357274  Marco 
10357275  Marco 
10357276  Marco 
10357277  Marco 
10357278  Marco 
10357279  Marco
10357281  Insig2 
10357282  Insig2 
10357283  Insig2 
10357284  Insig2 
10357285  Insig2 
10357286  Insig2 
10357287  Insig2 
10357289  Htr5b 
10357290  Htr5b 
10357291  Htr5b 
10357293  Ddx18 
10357294  Ddx18 
10357295  Ddx18 
10357296  Ddx18 
10357297  Ddx18 
10357301  Dpp10 
10357302  Dpp10 
10357303  Dpp10 
10357304  Dpp10 
10357305  Dpp10 
10357306  Dpp10 
10357307  Dpp10 
10357308  Dpp10 
10357309  Dpp10 
10357310  Dpp10 
10357311  Dpp10 
10357312  Dpp10 
10357313  Dpp10 
10357314  Dpp10 
10357315  Dpp10 
10357316  Dpp10 
10357317  Dpp10 
10357318  Dpp10 
10357319  Dpp10 
10357320  Dpp10 
10357321  Dpp10 
10357322  Dpp10 
10357323  Dpp10 
10357324  Dpp10 
10357325  Dpp10 
10357326  Dpp10 
10357327  Gm28928
10357330  Gm28299
10357331  Gm28299
10357333  Actr3 
10357334  Actr3 
10357335  Actr3 
10357336  Actr3 
10357337  Actr3 
10357338  Actr3 
10357340  Lypd1 
10357341  Lypd1 
10357342  Lypd1 
10357343  Lypd1 
10357344  Lypd1 
10357346  Nckap5 
10357347  Nckap5 
10357348  Nckap5 
10357349  Nckap5 
10357350  Nckap5 
10357351  Nckap5 
10357352  Nckap5 
10357353  Nckap5 
10357354  Nckap5
10357355  Nckap5 
10357356  Nckap5 
10357357  Nckap5 
10357358  Nckap5 
10357359  Nckap5 
10357360  Nckap5 
10357361  Nckap5 
10357362  Nckap5 
10357364  Nckap5 
10357365  Nckap5 
10357366  Nckap5 
10357367  Nckap5 
10357368  Nckap5 
10357370  Gm8451 
10357372  Tmem163 
10357373  Tmem163 
10357374  Tmem163 
10357375  Tmem163 
10357376  Tmem163 
10357377  Tmem163 
10357378  Tmem163 
10357379  Tmem163 
10357380  Tmem163 
10357382  Map3k19 
10357383  Map3k19 
10357384  Map3k19 
10357385  Map3k19 
10357386  Map3k19 
10357387  Map3k19 
10357388  Map3k19 
10357389  Map3k19 
10357390  Map3k19 
10357392  Zranb3 
10357393  Zranb3 
10357394  Zranb3 
10357395  Zranb3 
10357396  Zranb3 
10357397  Zranb3 
10357398  Zranb3 
10357399  Zranb3 
10357400  Zranb3 
10357401  Zranb3 
10357402  Zranb3 
10357403  Zranb3 
10357404  Zranb3 
10357405  Zranb3 
10357406  Zranb3 
10357407  Zranb3 
10357408  Zranb3 
10357409  Zranb3 
10357410  Zranb3 
10357411  Zranb3 
10357412  Zranb3 
10357413  Zranb3 
10357414  Zranb3 
10357415  Zranb3 
10357416  Zranb3 
10357417  Zranb3 
10357419  Lct 
10357420  Lct 
10357421  Lct 
10357422  Lct 
10357423  Lct 
10357424  Lct 
10357425  Lct 
10357426  Lct 
10357427  Lct 
10357428  Lct 
10357429  Lct 
10357430  Lct 
10357431  Lct 
10357432  Lct 
10357433  Lct 
10357434  Lct 
10357435  Lct 
10357437  Mcm6 
10357438  Mcm6 
10357439  Mcm6 
10357440  Mcm6 
10357441  Mcm6 
10357442  Mcm6 
10357443  Mcm6 
10357444  Mcm6 
10357445  Mcm6 
10357446  Mcm6 
10357447  Mcm6 
10357448  Mcm6 
10357449  Mcm6 
10357450  Mcm6 
10357451  Mcm6 
10357452  Mcm6 
10357453  Mcm6 
10357455  Dars 
10357456  Dars 
10357457  Dars 
10357458  Dars 
10357459  Dars 
10357460  Dars 
10357461  Dars 
10357462  Dars 
10357463  Dars 
10357464  Dars 
10357465  Dars 
10357466  Dars 
10357467  Dars 
10357468  Dars 
10357469  Dars 
10357470  Dars 
10357471  Dars 
10357473  Cxcr4 
10357474  Cxcr4 
10357475  Cxcr4 
10357477  Gm23056
10357479  Rpl31-ps9 
10357481  Cd55b 
10357482  Cd55b 
10357483  Cd55b 
10357484  Cd55b 
10357485  Cd55b 
10357486  Cd55b 
10357487  Cd55b 
10357489  Cd55b 
10357490  Cd55 
10357491  Cd55 
10357492  Cd55 
10357493  Cd55 
10357494  Cd55 
10357495  Cd55 
10357496  Cd55 
10357497  Cd55 
10357498  Cd55 
10357499  Cd55 
10357501  Zp3r 
10357502  Zp3r 
10357503  Zp3r 
10357504  Zp3r 
10357505  Zp3r 
10357506  Zp3r 
10357507  Zp3r 
10357508  Zp3r 
10357509  Zp3r 
10357510  Zp3r 
10357511  Zp3r 
10357512  Zp3r 
10357513  Zp3r 
10357515  Gm23623
10357517  C4bp 
10357518  C4bp 
10357519  C4bp 
10357520  C4bp 
10357521  C4bp 
10357522  C4bp 
10357523  C4bp 
10357524  C4bp 
10357525  C4bp 
10357526  C4bp 
10357527  C4bp 
10357528  C4bp 
10357530  C4bp-ps1 
10357531  C4bp-ps1 
10357532  C4bp-ps1 
10357533  C4bp-ps1 
10357534  C4bp-ps1 
10357536  Pfkfb2 
10357537  Pfkfb2 
10357538  Pfkfb2 
10357539  Pfkfb2 
10357540  Pfkfb2 
10357541  Pfkfb2 
10357542  Pfkfb2 
10357543  Pfkfb2 
10357544  Pfkfb2 
10357545  Pfkfb2 
10357546  Pfkfb2 
10357547  Pfkfb2 
10357548  Pfkfb2 
10357549  Pfkfb2 
10357550  Pfkfb2 
10357551  Pfkfb2 
10357552  Pfkfb2 
10357554  Il24 
10357555  Il24 
10357556  Il24 
10357557  Il24 
10357558  Il24 
10357559  Il24 
10357560  Il24 
10357561  Il24 
10357563  Il20 
10357564  Il20 
10357565  Il20 
10357566  Il20 
10357567  Il20 
10357568  Il20 
10357569  Il20 
10357571  Il19 
10357572  Il19 
10357573  Il19 
10357574  Il19 
10357575  Il19 
10357576  Il19 
10357577  Il19 
10357580  Mapkapk2 
10357581  Mapkapk2 
10357582  Mapkapk2 
10357583  Mapkapk2 
10357584  Mapkapk2 
10357585  Mapkapk2 
10357586  Mapkapk2 
10357587  Mapkapk2 
10357588  Mapkapk2 
10357589  Mapkapk2 
10357591  Dyrk3 
10357592  Dyrk3 
10357593  Dyrk3 
10357595  Rassf5 
10357596  Rassf5 
10357597  Rassf5 
10357598  Rassf5 
10357599  Rassf5 
10357600  Rassf5 
10357601  Rassf5 
10357602  Rassf5 
10357603  Rassf5 
10357605  Ikbke 
10357606  Ikbke 
10357607  Ikbke 
10357608  Ikbke 
10357609  Ikbke 
10357610  Ikbke 
10357611  Ikbke 
10357612  Ikbke 
10357613  Ikbke 
10357614  Ikbke 
10357615  Ikbke 
10357616  Ikbke 
10357617  Ikbke 
10357618  Ikbke 
10357619  Ikbke 
10357620  Ikbke 
10357621  Ikbke 
10357622  Ikbke 
10357623  Ikbke 
10357624  Ikbke 
10357625  Ikbke 
10357626  Ikbke 
10357627  Ikbke 
10357628  Ikbke 
10357629  Ikbke 
10357631  Srgap2 
10357632  Srgap2 
10357633  Srgap2 
10357634  Srgap2 
10357635  Srgap2 
10357636  Srgap2 
10357637  Srgap2 
10357639  Srgap2 
10357642  Srgap2 
10357643  Srgap2 
10357644  Srgap2 
10357645  Srgap2 
10357646  Srgap2 
10357647  Srgap2 
10357648  Srgap2 
10357649  Srgap2 
10357650  Srgap2 
10357651  Srgap2 
10357652  Srgap2 
10357653  Srgap2 
10357654  Srgap2 
10357655  Srgap2 
10357657  Gm24273
10357659  Gm8532
10357661  Mfsd4 
10357662  Mfsd4 
10357663  Mfsd4 
10357664  Mfsd4 
10357665  Mfsd4 
10357666  Mfsd4 
10357667  Mfsd4 
10357668  Mfsd4 
10357669  Mfsd4 
10357670  Mfsd4 
10357671  Mfsd4 
10357672  Mfsd4 
10357673  Mfsd4 
10357674  Mfsd4 
10357675  Mfsd4 
10357677  Cdk18 
10357678  Cdk18 
10357679  Cdk18 
10357680  Cdk18 
10357681  Cdk18 
10357682  Cdk18 
10357683  Cdk18 
10357684  Cdk18 
10357685  Cdk18 
10357686  Cdk18 
10357687  Cdk18 
10357688  Cdk18 
10357689  Cdk18 
10357690  Cdk18 
10357692  Cdk18 
10357694  Cdk18 
10357695  Cdk18 
10357697  Gm10188
10357699  Tmcc2 
10357700  Tmcc2 
10357701  Tmcc2 
10357703  Tmcc2 
10357704  Tmcc2 
10357706  Cntn2 
10357707  Cntn2 
10357708  Cntn2 
10357709  Cntn2 
10357710  Cntn2 
10357711  Cntn2 
10357712  Cntn2 
10357713  Cntn2 
10357714  Cntn2 
10357715  Cntn2 
10357716  Cntn2 
10357717  Cntn2 
10357718  Cntn2 
10357719  Cntn2 
10357720  Cntn2 
10357721  Cntn2 
10357722  Cntn2 
10357723  Cntn2 
10357724  Cntn2 
10357725  Cntn2 
10357726  Cntn2 
10357727  Cntn2 
10357728  Cntn2 
10357729  Cntn2 
10357730  Cntn2 
10357731  Cntn2 
10357732  Cntn2 
10357733  Cntn2 
10357734  Cntn2 
10357735  Cntn2 
10357737  Nfasc 
10357738  Nfasc 
10357739  Nfasc 
10357740  Nfasc 
10357741  Nfasc 
10357742  Nfasc 
10357743  Nfasc 
10357744  Nfasc 
10357745  Nfasc 
10357746  Nfasc 
10357747  Nfasc 
10357748  Nfasc 
10357749  Nfasc 
10357750  Nfasc 
10357751  Nfasc 
10357752  Nfasc 
10357753  Nfasc 
10357754  Nfasc 
10357755  Nfasc 
10357756  Nfasc 
10357757  Nfasc 
10357758  Nfasc 
10357759  Nfasc 
10357760  Nfasc 
10357761  Nfasc 
10357762  Nfasc 
10357763  Nfasc 
10357764  Nfasc 
10357765  Nfasc 
10357766  Nfasc 
10357767  Nfasc 
10357768  Nfasc 
10357769  Nfasc 
10357770  Nfasc 
10357771  Nfasc 
10357772  Nfasc 
10357774  Mdm4 
10357775  Mdm4 
10357776  Mdm4 
10357777  Mdm4 
10357778  Mdm4 
10357779  Mdm4 
10357780  Mdm4 
10357781  Mdm4 
10357782  Mdm4 
10357783  Mdm4 
10357784  Mdm4 
10357785  Mdm4 
10357786  Mdm4 
10357787  Mdm4 
10357791  Sox13 
10357792  Sox13 
10357793  Sox13 
10357794  Sox13 
10357795  Sox13 
10357796  Sox13 
10357797  Sox13 
10357798  Sox13 
10357799  Sox13 
10357800  Sox13 
10357801  Sox13 
10357802  Sox13 
10357803  Sox13 
10357804  Sox13 
10357806  Sox13 
10357807  Sox13 
10357809  Snrpe 
10357810  Snrpe 
10357811  Snrpe 
10357812  Snrpe 
10357813  Snrpe 
10357815  Zc3h11a 
10357816  Zc3h11a 
10357817  Zc3h11a 
10357818  Zc3h11a 
10357819  Zc3h11a 
10357820  Zc3h11a 
10357822  Zc3h11a 
10357823  Zc3h11a 
10357824  Zc3h11a 
10357825  Zc3h11a 
10357826  Zc3h11a 
10357827  Zc3h11a 
10357828  Zc3h11a 
10357829  Zc3h11a 
10357830  Zc3h11a 
10357831  Zc3h11a 
10357832  Zc3h11a 
10357834  Atp2b4 
10357835  Atp2b4 
10357836  Atp2b4 
10357837  Atp2b4 
10357838  Atp2b4 
10357839  Atp2b4 
10357840  Atp2b4 
10357841  Atp2b4 
10357842  Atp2b4 
10357843  Atp2b4 
10357844  Atp2b4 
10357845  Atp2b4 
10357846  Atp2b4 
10357847  Atp2b4 
10357848  Atp2b4 
10357849  Atp2b4 
10357850  Atp2b4 
10357851  Atp2b4 
10357852  Atp2b4 
10357853  Atp2b4 
10357854  Atp2b4 
10357855  Atp2b4 
10357859  Optc 
10357860  Optc 
10357861  Optc 
10357862  Optc 
10357863  Optc 
10357864  Optc 
10357865  Optc 
10357866  Optc 
10357867  Optc 
10357868  Optc 
10357869  Optc 
10357872  Prelp 
10357873  Prelp 
10357874  Prelp 
10357876  Btg2 
10357877  Btg2 
10357879  Adora1 
10357880  Adora1 
10357881  Adora1 
10357882  Adora1 
10357883  Adora1 
10357884  Adora1 
10357885  Adora1 
10357887  Gm24517
10357889  Ppfia4 
10357890  Ppfia4 
10357891  Ppfia4 
10357892  Ppfia4 
10357893  Ppfia4 
10357894  Ppfia4 
10357895  Ppfia4 
10357896  Ppfia4 
10357897  Ppfia4 
10357898  Ppfia4 
10357899  Ppfia4 
10357900  Ppfia4 
10357901  Ppfia4 
10357902  Ppfia4 
10357903  Ppfia4 
10357904  Ppfia4 
10357905  Ppfia4 
10357906  Ppfia4 
10357907  Ppfia4 
10357908  Ppfia4 
10357909  Ppfia4 
10357910  Ppfia4 
10357911  Ppfia4 
10357912  Ppfia4 
10357913  Ppfia4 
10357914  Ppfia4 
10357915  Ppfia4 
10357916  Ppfia4 
10357918  Tmem183a 
10357919  Tmem183a 
10357920  Tmem183a 
10357921  Tmem183a 
10357922  Tmem183a 
10357923  Tmem183a 
10357924  Tmem183a 
10357925  Tmem183a 
10357926  Tmem183a 
10357928  Mgat4e 
10357929  Mgat4e 
10357930  Mgat4e 
10357931  Mgat4e 
10357933  Ppp1r12b 
10357934  Ppp1r12b 
10357935  Ppp1r12b 
10357936  Ppp1r12b 
10357937  Ppp1r12b 
10357938  Ppp1r12b 
10357939  Ppp1r12b 
10357940  Ppp1r12b 
10357941  Ppp1r12b 
10357942  Ppp1r12b 
10357943  Ppp1r12b 
10357945  Ppp1r12b 
10357947  Ppp1r12b 
10357949  Ppp1r12b 
10357951  Ppp1r12b 
10357953  Ppp1r12b 
10357955  Ppp1r12b 
10357956  Ppp1r12b 
10357957  Ppp1r12b 
10357958  Ppp1r12b 
10357959  Ppp1r12b 
10357960  Ppp1r12b 
10357961  Ppp1r12b 
10357962  Ppp1r12b 
10357963  Ppp1r12b 
10357964  Ppp1r12b 
10357966  Lgr6 
10357967  Lgr6 
10357968  Lgr6 
10357969  Lgr6 
10357970  Lgr6 
10357971  Lgr6 
10357972  Lgr6 
10357973  Lgr6 
10357974  Lgr6 
10357975  Lgr6 
10357976  Lgr6 
10357977  Lgr6 
10357978  Lgr6 
10357979  Lgr6 
10357980  Lgr6 
10357981  Lgr6 
10357982  Lgr6 
10357985  Lgr6 
10357987  Ptprv 
10357988  Ptprv 
10357989  Ptprv 
10357990  Ptprv 
10357991  Ptprv 
10357992  Ptprv 
10357993  Ptprv 
10357994  Ptprv 
10357995  Ptprv 
10357996  Ptprv 
10357997  Ptprv 
10357998  Ptprv 
10357999  Ptprv 
10358000  Ptprv 
10358001  Ptprv 
10358002  Ptprv 
10358003  Ptprv 
10358004  Ptprv 
10358005  Ptprv 
10358006  Ptprv 
10358007  Ptprv 
10358008  Ptprv 
10358009  Ptprv 
10358010  Ptprv 
10358011  Ptprv 
10358012  Ptprv 
10358013  Ptprv 
10358014  Ptprv 
10358015  Ptprv 
10358016  Ptprv 
10358017  Ptprv
10358018  Ptprv 
10358019  Ptprv 
10358020  Ptprv 
10358021  Ptprv 
10358022  Ptprv 
10358024  Gpr37l1 
10358025  Gpr37l1 
10358026  Gpr37l1 
10358028  Elf3 
10358029  Elf3 
10358030  Elf3 
10358031  Elf3 
10358032  Elf3 
10358033  Elf3 
10358034  Elf3 
10358035  Elf3 
10358036  Elf3 
10358037  Elf3 
10358039  Rnpep 
10358040  Rnpep 
10358041  Rnpep 
10358042  Rnpep 
10358043  Rnpep 
10358044  Rnpep 
10358045  Rnpep 
10358046  Rnpep 
10358047  Rnpep 
10358048  Rnpep 
10358049  Rnpep 
10358051  Timm17a 
10358052  Timm17a 
10358053  Timm17a 
10358054  Timm17a 
10358055  Timm17a 
10358056  Timm17a 
10358058  Shisa4 
10358059  Shisa4 
10358060  Shisa4 
10358061  Shisa4 
10358062  Shisa4 
10358063  Shisa4 
10358065  Ipo9 
10358066  Ipo9 
10358067  Ipo9 
10358068  Ipo9 
10358069  Ipo9 
10358070  Ipo9 
10358071  Ipo9 
10358072  Ipo9 
10358073  Ipo9 
10358074  Ipo9 
10358075  Ipo9 
10358076  Ipo9 
10358077  Ipo9 
10358078  Ipo9 
10358079  Ipo9 
10358080  Ipo9 
10358081  Ipo9 
10358082  Ipo9 
10358083  Ipo9 
10358084  Ipo9 
10358085  Ipo9 
10358086  Ipo9 
10358087  Ipo9 
10358088  Ipo9 
10358089  Ipo9 
10358090  Ipo9 
10358092  Nav1 
10358093  Nav1 
10358094  Nav1 
10358095  Nav1 
10358096  Nav1 
10358097  Nav1 
10358098  Nav1 
10358099  Nav1 
10358100  Nav1 
10358101  Nav1 
10358102  Nav1 
10358103  Nav1 
10358104  Nav1 
10358105  Nav1 
10358106  Nav1 
10358107  Nav1 
10358108  Nav1 
10358109  Nav1 
10358110  Nav1 
10358111  Nav1 
10358112  Nav1 
10358113  Nav1 
10358114  Nav1 
10358115  Nav1 
10358116  Nav1 
10358117  Nav1 
10358118  Nav1 
10358119  Nav1 
10358120  Nav1 
10358121  Nav1 
10358122  Nav1 
10358123  Nav1 
10358125  Pkp1 
10358126  Pkp1 
10358127  Pkp1 
10358128  Pkp1 
10358129  Pkp1 
10358130  Pkp1 
10358131  Pkp1 
10358132  Pkp1 
10358134  Pkp1 
10358135  Pkp1 
10358136  Pkp1 
10358137  Pkp1 
10358138  Pkp1 
10358139  Pkp1 
10358141  Igfn1 
10358142  Igfn1 
10358143  Igfn1 
10358144  Igfn1 
10358145  Igfn1 
10358146  Igfn1 
10358147  Igfn1 
10358148  Igfn1 
10358149  Igfn1 
10358150  Igfn1 
10358151  Igfn1 
10358152  Igfn1 
10358153  Igfn1 
10358154  Igfn1 
10358156  Mroh3 
10358157  Mroh3 
10358158  Mroh3 
10358159  Mroh3 
10358160  Mroh3 
10358161  Mroh3 
10358162  Mroh3 
10358163  Mroh3 
10358164  Mroh3 
10358165  Mroh3 
10358166  Mroh3 
10358167  Mroh3 
10358168  Mroh3 
10358170  Mroh3 
10358171  Mroh3 
10358172  Mroh3 
10358173  Mroh3 
10358174  Mroh3 
10358175  Mroh3 
10358176  Mroh3 
10358178  5730559C18Rik 
10358179  5730559C18Rik 
10358180  5730559C18Rik 
10358181  5730559C18Rik 
10358182  5730559C18Rik 
10358183  5730559C18Rik 
10358184  5730559C18Rik 
10358185  5730559C18Rik 
10358186  5730559C18Rik 
10358187  5730559C18Rik 
10358189  Gpr25 
10358190  Gpr25 
10358192  Camsap2 
10358193  Camsap2 
10358194  Camsap2 
10358195  Camsap2 
10358196  Camsap2 
10358197  Camsap2 
10358198  Camsap2 
10358199  Camsap2 
10358200  Camsap2 
10358201  Camsap2 
10358203  Camsap2 
10358204  Camsap2 
10358205  Camsap2 
10358206  Camsap2 
10358207  Camsap2 
10358208  Camsap2 
10358209  Camsap2 
10358211  Nr5a2 
10358212  Nr5a2 
10358213  Nr5a2 
10358214  Nr5a2 
10358215  Nr5a2 
10358216  Nr5a2 
10358217  Nr5a2 
10358218  Nr5a2 
10358219  Nr5a2 
10358220  Nr5a2 
10358221  Nr5a2 
10358223  Gm23763
10358225  Ptprc 
10358226  Ptprc 
10358227  Ptprc 
10358228  Ptprc 
10358229  Ptprc 
10358230  Ptprc 
10358231  Ptprc 
10358232  Ptprc 
10358233  Ptprc 
10358234  Ptprc 
10358235  Ptprc 
10358236  Ptprc 
10358237  Ptprc 
10358238  Ptprc 
10358239  Ptprc 
10358240  Ptprc 
10358241  Ptprc 
10358242  Ptprc 
10358243  Ptprc 
10358244  Ptprc 
10358245  Ptprc 
10358246  Ptprc 
10358247  Ptprc 
10358248  Ptprc 
10358249  Ptprc 
10358250  Ptprc 
10358251  Ptprc 
10358252  Ptprc 
10358253  Ptprc 
10358255  Ptprc 
10358256  Ptprc 
10358257  Ptprc 
10358258  Ptprc 
10358260  Nek7 
10358261  Nek7 
10358262  Nek7 
10358263  Nek7 
10358264  Nek7 
10358265  Nek7 
10358266  Nek7 
10358267  Nek7 
10358268  Nek7 
10358269  Nek7 
10358270  Nek7 
10358271  Nek7 
10358273  Lhx9 
10358274  Lhx9 
10358275  Lhx9 
10358276  Lhx9 
10358277  Lhx9 
10358278  Lhx9 
10358279  Lhx9 
10358280  Lhx9 
10358282  n-R5s217
10358284  Crb1 
10358285  Crb1 
10358286  Crb1 
10358287  Crb1 
10358288  Crb1 
10358289  Crb1 
10358290  Crb1 
10358291  Crb1 
10358292  Crb1 
10358293  Crb1 
10358294  Crb1 
10358295  Crb1 
10358296  Crb1 
10358297  Crb1 
10358298  Crb1 
10358300  Cfhr1 
10358301  Cfhr3 
10358302  Gm4788 
10358303  Gm4788 
10358304  Gm4788 
10358305  Gm4788 
10358306  Gm4788 
10358307  Gm4788 
10358308  Gm4788 
10358309  Gm4788 
10358310  Gm4788 
10358311  Gm4788 
10358312  Gm4788 
10358313  Gm4788 
10358314  Gm4788 
10358316  Cfhr1 
10358317  Cfhr1 
10358318  Cfhr1 
10358319  Cfhr1 
10358320  Cfhr1 
10358321  Cfhr1 
10358322  Cfhr1 
10358323  Cfhr1 
10358325  Cfhr3 
10358326  Cfhr3 
10358327  Cfhr3 
10358328  Cfhr3 
10358329  Cfhr3
10358331  Gm41963 
10358332  Gm41963 
10358333  Cfhr2
10358334  Cfhr2 
10358335  Gm16332
10358336  Gm16332
10358337  Gm16332
10358338  LOC102642220
10358340  Cfh 
10358341  Cfh 
10358342  Cfh 
10358343  Cfh 
10358344  Cfh 
10358345  Cfh 
10358346  Cfh 
10358347  Cfh 
10358348  Cfh 
10358349  Cfh 
10358350  Cfh 
10358351  Cfh 
10358352  Cfh 
10358353  Cfh 
10358354  Cfh 
10358355  Cfh 
10358356  Cfh 
10358358  Gm4845
10358360  Cdc73 
10358361  Cdc73 
10358362  Cdc73 
10358363  Cdc73 
10358364  Cdc73 
10358365  Cdc73 
10358366  Cdc73 
10358367  Cdc73 
10358368  Cdc73 
10358369  Cdc73 
10358370  Cdc73 
10358371  Cdc73 
10358372  Cdc73 
10358373  Cdc73 
10358374  Cdc73 
10358375  Cdc73 
10358376  Cdc73 
10358377  Cdc73 
10358378  Cdc73 
10358380  Trove2 
10358381  Trove2 
10358382  Trove2 
10358383  Trove2 
10358384  Trove2 
10358385  Trove2 
10358386  Trove2 
10358387  Trove2 
10358388  Trove2 
10358390  Rgs2 
10358391  Rgs2 
10358392  Rgs2 
10358393  Rgs2 
10358394  Rgs2 
10358395  Rgs2 
10358396  Rgs2 
10358397  Rgs2 
10358398  Rgs2 
10358400  Rgs13 
10358401  Rgs13 
10358402  Rgs13 
10358403  Rgs13 
10358404  Rgs13 
10358405  Rgs13 
10358406  Rgs13 
10358407  Rgs13 
10358409  Rgs1 
10358410  Rgs1 
10358411  Rgs1 
10358412  Rgs1 
10358413  Rgs1 
10358414  Rgs1 
10358416  Rgs21 
10358417  Rgs21 
10358418  Rgs21 
10358420  Gm23672
10358422  Rgs18 
10358423  Rgs18 
10358424  Rgs18 
10358425  Rgs18 
10358426  Rgs18 
10358427  Rgs18 
10358429  Gm22681
10358433  Gm15443
10358435  Pla2g4a 
10358436  Pla2g4a 
10358437  Pla2g4a 
10358438  Pla2g4a 
10358439  Pla2g4a 
10358440  Pla2g4a 
10358441  Pla2g4a 
10358442  Pla2g4a 
10358443  Pla2g4a 
10358444  Pla2g4a 
10358445  Pla2g4a 
10358446  Pla2g4a 
10358447  Pla2g4a 
10358448  Pla2g4a 
10358449  Pla2g4a 
10358450  Pla2g4a 
10358451  Pla2g4a 
10358452  Pla2g4a 
10358453  Pla2g4a 
10358455  Gm15453 
10358456  Gm15453 
10358458  Gm4322
10358460  BC003331 
10358461  BC003331 
10358462  BC003331 
10358463  BC003331 
10358464  BC003331 
10358465  BC003331 
10358466  BC003331 
10358467  BC003331 
10358468  BC003331 
10358469  BC003331 
10358470  BC003331 
10358471  BC003331 
10358472  BC003331 
10358473  BC003331 
10358474  BC003331 
10358475  BC003331 
10358477  Prg4 
10358478  Prg4 
10358479  Prg4 
10358480  Prg4 
10358481  Prg4 
10358482  Prg4 
10358483  Prg4 
10358484  Prg4 
10358485  Prg4 
10358486  Prg4 
10358487  Prg4 
10358488  Prg4 
10358489  Prg4 
10358491  Hmcn1 
10358492  Hmcn1 
10358493  Hmcn1 
10358494  Hmcn1 
10358495  Hmcn1 
10358496  Hmcn1 
10358497  Hmcn1 
10358498  Hmcn1 
10358499  Hmcn1 
10358500  Hmcn1 
10358501  Hmcn1 
10358502  Hmcn1 
10358503  Hmcn1 
10358504  Hmcn1 
10358505  Hmcn1 
10358506  Hmcn1 
10358507  Hmcn1 
10358508  Hmcn1 
10358509  Hmcn1 
10358510  Hmcn1 
10358511  Hmcn1 
10358512  Hmcn1 
10358514  Hmcn1 
10358516  Hmcn1 
10358518  Hmcn1 
10358520  Hmcn1 
10358522  Hmcn1 
10358524  Hmcn1 
10358526  Hmcn1 
10358528  Hmcn1 
10358530  Hmcn1 
10358532  Hmcn1 
10358534  Hmcn1 
10358536  Hmcn1 
10358538  Hmcn1 
10358540  Hmcn1 
10358542  Hmcn1 
10358544  Hmcn1 
10358546  Hmcn1 
10358548  Hmcn1 
10358550  Hmcn1 
10358552  Hmcn1 
10358554  Hmcn1 
10358556  Hmcn1 
10358558  Hmcn1 
10358560  Hmcn1 
10358562  Hmcn1 
10358564  Hmcn1 
10358566  Hmcn1 
10358568  Hmcn1 
10358570  Hmcn1 
10358572  Hmcn1 
10358574  Hmcn1 
10358576  Hmcn1 
10358578  Hmcn1 
10358580  Hmcn1 
10358582  Hmcn1 
10358584  Hmcn1 
10358586  Hmcn1 
10358588  Hmcn1 
10358590  Hmcn1 
10358592  Hmcn1 
10358594  Hmcn1 
10358596  Hmcn1 
10358598  Hmcn1 
10358600  Hmcn1 
10358602  Hmcn1 
10358604  Hmcn1 
10358606  Hmcn1 
10358608  Hmcn1 
10358610  Hmcn1 
10358612  Hmcn1 
10358614  Hmcn1 
10358616  Hmcn1 
10358618  Hmcn1 
10358620  Hmcn1 
10358622  Hmcn1 
10358624  Hmcn1 
10358626  Hmcn1 
10358628  Hmcn1 
10358630  Hmcn1 
10358632  Hmcn1 
10358634  Hmcn1 
10358636  Hmcn1 
10358638  Hmcn1 
10358639  Hmcn1 
10358640  Hmcn1 
10358641  Hmcn1 
10358642  Hmcn1 
10358643  Hmcn1 
10358644  Hmcn1 
10358645  Hmcn1 
10358646  Hmcn1 
10358647  Hmcn1 
10358649  Hmcn1 
10358651  Hmcn1 
10358653  Hmcn1 
10358655  Hmcn1 
10358657  Hmcn1 
10358659  Hmcn1 
10358661  Hmcn1 
10358663  Hmcn1 
10358665  Hmcn1 
10358667  Hmcn1 
10358669  Hmcn1 
10358671  Hmcn1 
10358673  Hmcn1 
10358674  Hmcn1 
10358676  Gm10138
10358678  Swt1 
10358679  Swt1 
10358680  Swt1 
10358681  Swt1 
10358682  Swt1 
10358683  Swt1 
10358684  Swt1 
10358685  Swt1 
10358686  Swt1 
10358687  Swt1 
10358688  Swt1 
10358689  Swt1 
10358690  Swt1 
10358691  Swt1 
10358692  Swt1 
10358693  Swt1 
10358694  Swt1 
10358695  Swt1 
10358696  Swt1 
10358697  Swt1 
10358699  Rnf2 
10358700  Rnf2 
10358701  Rnf2 
10358702  Rnf2 
10358703  Rnf2 
10358704  Rnf2 
10358705  Rnf2 
10358706  Rnf2 
10358707  Rnf2 
10358708  Rnf2 
10358710  Gm19503
10358712  Gm25279 
10358714  1700025G04Rik 
10358715  1700025G04Rik 
10358716  1700025G04Rik 
10358718  1700025G04Rik 
10358719  1700025G04Rik 
10358720  1700025G04Rik 
10358721  1700025G04Rik 
10358722  1700025G04Rik 
10358723  1700025G04Rik 
10358725  1700025G04Rik
10358727  Tsen15 
10358728  Tsen15 
10358729  Tsen15 
10358730  Tsen15 
10358731  Tsen15 
10358732  Tsen15 
10358734  Rgl1 
10358735  Rgl1 
10358736  Rgl1 
10358737  Rgl1 
10358738  Rgl1 
10358739  Rgl1 
10358740  Rgl1 
10358741  Rgl1 
10358742  Rgl1 
10358743  Rgl1 
10358744  Rgl1 
10358745  Rgl1 
10358746  Rgl1 
10358747  Rgl1 
10358748  Rgl1 
10358749  Rgl1 
10358750  Rgl1 
10358751  Rgl1 
10358752  Rgl1 
10358753  Rgl1 
10358755  Gm7278
10358756  Gm7278
10358758  Smg7 
10358759  Smg7 
10358760  Smg7 
10358761  Smg7 
10358762  Smg7 
10358763  Smg7 
10358764  Smg7 
10358765  Smg7 
10358766  Smg7 
10358767  Smg7 
10358768  Smg7 
10358769  Smg7 
10358770  Smg7 
10358771  Smg7 
10358772  Smg7 
10358773  Smg7 
10358774  Smg7 
10358775  Smg7 
10358776  Smg7 
10358777  Smg7 
10358778  Smg7 
10358779  Smg7 
10358780  Smg7 
10358781  Smg7 
10358782  Smg7 
10358783  Smg7 
10358784  Smg7 
10358786  Gm8976
10358788  Lamc2 
10358789  Lamc2 
10358790  Lamc2 
10358791  Lamc2 
10358792  Lamc2 
10358793  Lamc2 
10358794  Lamc2 
10358795  Lamc2 
10358796  Lamc2 
10358797  Lamc2 
10358798  Lamc2 
10358799  Lamc2 
10358800  Lamc2 
10358801  Lamc2 
10358802  Lamc2 
10358803  Lamc2 
10358804  Lamc2 
10358805  Lamc2 
10358806  Lamc2 
10358807  Lamc2 
10358808  Lamc2 
10358809  Lamc2 
10358810  Lamc2 
10358811  Lamc2 
10358812  Lamc2 
10358813  Lamc2 
10358814  Lamc2 
10358815  Lamc2 
10358817  Lamc1 
10358818  Lamc1 
10358819  Lamc1 
10358820  Lamc1 
10358821  Lamc1 
10358822  Lamc1 
10358823  Lamc1 
10358824  Lamc1 
10358825  Lamc1 
10358826  Lamc1 
10358827  Lamc1 
10358828  Lamc1 
10358829  Lamc1 
10358830  Lamc1 
10358831  Lamc1 
10358832  Lamc1 
10358833  Lamc1 
10358834  Lamc1 
10358835  Lamc1 
10358836  Lamc1 
10358837  Lamc1 
10358838  Lamc1 
10358839  Lamc1 
10358840  Lamc1 
10358841  Lamc1 
10358842  Lamc1 
10358843  Lamc1 
10358844  Lamc1 
10358846  E330020D12Rik 
10358847  E330020D12Rik 
10358848  E330020D12Rik 
10358850  Dhx9 
10358851  Dhx9 
10358852  Dhx9 
10358853  Dhx9 
10358854  Dhx9 
10358855  Dhx9 
10358856  Dhx9 
10358857  Dhx9 
10358858  Dhx9 
10358859  Dhx9 
10358860  Dhx9 
10358861  Dhx9 
10358862  Dhx9 
10358863  Dhx9 
10358864  Dhx9 
10358865  Dhx9 
10358866  Dhx9 
10358867  Dhx9 
10358868  Dhx9 
10358869  Dhx9 
10358870  Dhx9 
10358871  Dhx9 
10358872  Dhx9 
10358873  Dhx9 
10358874  Dhx9 
10358875  Dhx9 
10358876  Dhx9 
10358877  Dhx9 
10358878  Dhx9 
10358880  Npl 
10358881  Npl 
10358882  Npl 
10358883  Npl 
10358884  Npl 
10358885  Npl 
10358886  Npl 
10358887  Npl 
10358888  Npl 
10358889  Npl 
10358890  Npl 
10358891  Npl 
10358893  Npl 
10358895  Gm6652
10358897  Rgsl1 
10358898  Rgsl1 
10358900  Rgsl1 
10358901  Rgsl1 
10358902  Rgsl1 
10358903  Rgsl1 
10358904  Rgsl1 
10358905  Rgsl1 
10358906  Rgsl1 
10358907  Rgsl1 
10358908  Rgsl1 
10358909  Rgsl1 
10358910  Rgsl1 
10358911  Rgsl1 
10358912  Rgsl1 
10358914  Rgsl1 
10358915  Rgsl1 
10358916  Rgsl1 
10358917  Rgsl1 
10358918  Rgsl1 
10358919  Rgsl1 
10358920  Rgsl1 
10358922  Teddm2 
10358923  Teddm2 
10358924  Teddm2 
10358925  Teddm2 
10358927  n-R5s220
10358929  Cacna1e 
10358930  Cacna1e 
10358931  Cacna1e 
10358932  Cacna1e 
10358933  Cacna1e 
10358934  Cacna1e 
10358935  Cacna1e 
10358936  Cacna1e 
10358937  Cacna1e 
10358938  Cacna1e 
10358939  Cacna1e 
10358940  Cacna1e 
10358941  Cacna1e 
10358942  Cacna1e 
10358943  Cacna1e 
10358944  Cacna1e 
10358945  Cacna1e 
10358946  Cacna1e 
10358947  Cacna1e 
10358948  Cacna1e 
10358949  Cacna1e 
10358950  Cacna1e 
10358951  Cacna1e 
10358952  Cacna1e 
10358953  Cacna1e 
10358954  Cacna1e 
10358955  Cacna1e 
10358956  Cacna1e 
10358957  Cacna1e 
10358958  Cacna1e 
10358959  Cacna1e 
10358960  Cacna1e 
10358961  Cacna1e 
10358962  Cacna1e 
10358963  Cacna1e 
10358964  Cacna1e 
10358965  Cacna1e 
10358966  Cacna1e 
10358967  Cacna1e 
10358968  Cacna1e 
10358969  Cacna1e 
10358970  Cacna1e 
10358971  Cacna1e 
10358972  Cacna1e 
10358973  Cacna1e 
10358974  Cacna1e 
10358976  Cacna1e 
10358977  Cacna1e 
10358979  Ier5 
10358980  Ier5 
10358981  Ier5 
10358983  Mr1 
10358984  Mr1 
10358985  Mr1 
10358986  Mr1 
10358987  Mr1 
10358988  Mr1 
10358989  Mr1 
10358990  Mr1 
10358992  BC034090 
10358993  BC034090 
10358994  BC034090 
10358995  BC034090 
10358996  BC034090 
10358997  BC034090 
10358998  BC034090 
10359000  Xpr1 
10359001  Xpr1 
10359002  Xpr1 
10359003  Xpr1 
10359004  Xpr1 
10359005  Xpr1 
10359006  Xpr1 
10359007  Xpr1 
10359008  Xpr1 
10359009  Xpr1 
10359010  Xpr1 
10359011  Xpr1 
10359012  Xpr1 
10359013  Xpr1 
10359014  Xpr1 
10359015  Xpr1 
10359016  Xpr1 
10359017  Xpr1 
10359018  Xpr1 
10359019  Xpr1 
10359020  Xpr1 
10359021  Xpr1 
10359022  Xpr1 
10359023  Xpr1 
10359025  Gm5532 
10359026  Gm5532 
10359028  Lhx4 
10359029  Lhx4 
10359030  Lhx4 
10359031  Lhx4 
10359032  Lhx4 
10359033  Lhx4 
10359035  Qsox1 
10359036  Qsox1 
10359037  Qsox1 
10359038  Qsox1 
10359039  Qsox1 
10359040  Qsox1 
10359041  Qsox1 
10359042  Qsox1 
10359043  Qsox1 
10359044  Qsox1 
10359045  Qsox1 
10359046  Qsox1 
10359047  Qsox1 
10359048  Qsox1 
10359049  Qsox1 
10359051  Cep350 
10359052  Cep350 
10359053  Cep350 
10359054  Cep350 
10359055  Cep350 
10359056  Cep350 
10359057  Cep350 
10359058  Cep350 
10359059  Cep350 
10359060  Cep350 
10359061  Cep350 
10359062  Cep350 
10359063  Cep350 
10359064  Cep350 
10359065  Cep350 
10359066  Cep350 
10359067  Cep350 
10359068  Cep350 
10359069  Cep350 
10359070  Cep350 
10359071  Cep350 
10359072  Cep350 
10359073  Cep350 
10359074  Cep350 
10359075  Cep350 
10359076  Cep350 
10359077  Cep350 
10359079  Cep350 
10359081  Cep350 
10359083  Cep350 
10359085  Cep350 
10359087  Cep350 
10359088  Cep350 
10359089  Cep350 
10359090  Cep350 
10359091  Cep350 
10359092  Cep350 
10359093  Cep350 
10359094  Cep350 
10359095  Cep350 
10359096  Cep350 
10359098  Tor1aip1 
10359099  Tor1aip1 
10359100  Tor1aip1 
10359101  Tor1aip1 
10359102  Tor1aip1 
10359103  Tor1aip1 
10359104  Tor1aip1 
10359105  Tor1aip1 
10359106  Tor1aip1 
10359107  Tor1aip1 
10359108  Tor1aip1 
10359109  Tor1aip1 
10359110  Tor1aip1 
10359111  Tor1aip1 
10359112  Tor1aip1 
10359114  Fam163a 
10359115  Fam163a 
10359116  Fam163a 
10359117  Fam163a 
10359119  Tdrd5 
10359120  Tdrd5 
10359121  Tdrd5 
10359122  Tdrd5 
10359123  Tdrd5 
10359124  Tdrd5 
10359125  Tdrd5 
10359126  Tdrd5 
10359127  Tdrd5 
10359128  Tdrd5 
10359129  Tdrd5 
10359130  Tdrd5 
10359131  Tdrd5 
10359132  Tdrd5 
10359133  Tdrd5 
10359134  Tdrd5 
10359135  Tdrd5 
10359137  Axdnd1 
10359138  Axdnd1 
10359139  Axdnd1 
10359140  Axdnd1 
10359141  Axdnd1 
10359142  Axdnd1 
10359143  Axdnd1 
10359144  Axdnd1 
10359145  Axdnd1 
10359146  Axdnd1 
10359147  Axdnd1 
10359148  Axdnd1 
10359149  Axdnd1 
10359150  Axdnd1 
10359151  Axdnd1 
10359152  Axdnd1 
10359153  Axdnd1 
10359154  Axdnd1 
10359155  Axdnd1 
10359156  Axdnd1 
10359157  Axdnd1 
10359158  Axdnd1 
10359159  Axdnd1 
10359160  Axdnd1 
10359162  Soat1 
10359163  Soat1 
10359164  Soat1 
10359165  Soat1 
10359166  Soat1 
10359167  Soat1 
10359168  Soat1 
10359169  Soat1 
10359170  Soat1 
10359171  Soat1 
10359172  Soat1 
10359173  Soat1 
10359174  Soat1 
10359175  Soat1 
10359176  Soat1 
10359177  Soat1 
10359178  Soat1 
10359179  Soat1 
10359180  Soat1 
10359182  Tor3a 
10359183  Tor3a 
10359184  Tor3a 
10359185  Tor3a 
10359186  Tor3a 
10359187  Tor3a 
10359188  Tor3a 
10359189  Tor3a 
10359191  Fam20b 
10359192  Fam20b 
10359193  Fam20b 
10359194  Fam20b 
10359195  Fam20b 
10359196  Fam20b 
10359197  Fam20b 
10359198  Fam20b 
10359199  Fam20b 
10359200  Fam20b 
10359202  Ralgps2 
10359203  Ralgps2 
10359204  Ralgps2 
10359205  Ralgps2 
10359206  Ralgps2 
10359207  Ralgps2 
10359208  Ralgps2 
10359209  Ralgps2 
10359210  Ralgps2 
10359211  Ralgps2 
10359212  Ralgps2 
10359213  Ralgps2 
10359214  Ralgps2 
10359215  Ralgps2 
10359216  Ralgps2 
10359217  Ralgps2 
10359218  Ralgps2 
10359219  Ralgps2 
10359220  Ralgps2 
10359221  Ralgps2 
10359222  Ralgps2 
10359223  Ralgps2 
10359224  Ralgps2 
10359226  Tex35 
10359227  Tex35 
10359228  Tex35 
10359229  Tex35 
10359230  Tex35 
10359231  Tex35 
10359232  Tex35 
10359233  Tex35 
10359234  Tex35 
10359236  Rasal2 
10359237  Rasal2 
10359238  Rasal2 
10359239  Rasal2 
10359240  Rasal2 
10359241  Rasal2 
10359242  Rasal2 
10359243  Rasal2 
10359244  Rasal2 
10359245  Rasal2 
10359246  Rasal2 
10359247  Rasal2 
10359248  Rasal2 
10359249  Rasal2 
10359250  Rasal2 
10359251  Rasal2 
10359252  Rasal2 
10359253  Rasal2 
10359254  Rasal2 
10359256  Brinp2 
10359257  Brinp2 
10359258  Brinp2 
10359259  Brinp2 
10359260  Brinp2 
10359261  Brinp2 
10359262  Brinp2 
10359263  Brinp2 
10359264  Brinp2 
10359265  Brinp2 
10359267  Pappa2 
10359268  Pappa2 
10359269  Pappa2 
10359270  Pappa2 
10359271  Pappa2 
10359272  Pappa2 
10359273  Pappa2 
10359274  Pappa2 
10359275  Pappa2 
10359276  Pappa2 
10359277  Pappa2 
10359278  Pappa2 
10359279  Pappa2 
10359281  Pappa2 
10359283  Pappa2 
10359284  Pappa2 
10359285  Pappa2 
10359286  Pappa2 
10359287  Pappa2 
10359288  Pappa2 
10359289  Pappa2 
10359290  Pappa2 
10359291  Pappa2 
10359292  Pappa2 
10359294  Pappa2 
10359295  Pappa2 
10359296  Pappa2 
10359298  Gm4953
10359300  Gm7430
10359301  Gm7430
10359302  Gm7430
10359304  4930562F07Rik 
10359305  4930562F07Rik 
10359306  4930562F07Rik 
10359308  Tnn 
10359309  Tnn 
10359310  Tnn 
10359311  Tnn 
10359312  Tnn 
10359313  Tnn 
10359314  Tnn 
10359315  Tnn 
10359316  Tnn 
10359317  Tnn 
10359318  Tnn 
10359319  Tnn 
10359320  Tnn 
10359321  Tnn 
10359322  Tnn 
10359323  Tnn 
10359324  Tnn 
10359325  Tnn 
10359326  Tnn 
10359327  Tnn 
10359328  Tnn 
10359329  Tnn 
10359330  Tnn 
10359331  Tnn 
10359332  Tnn 
10359333  Tnn 
10359335  Cacybp 
10359336  Cacybp 
10359337  Cacybp 
10359338  Cacybp 
10359340  Rabgap1l 
10359341  Rabgap1l 
10359342  Rabgap1l 
10359343  Rabgap1l 
10359344  Rabgap1l 
10359345  Rabgap1l 
10359346  Rabgap1l 
10359347  Rabgap1l 
10359348  Rabgap1l 
10359349  Rabgap1l 
10359350  Rabgap1l 
10359351  Rabgap1l 
10359352  Rabgap1l 
10359353  Rabgap1l 
10359354  Rabgap1l 
10359355  Rabgap1l 
10359356  Rabgap1l 
10359357  Rabgap1l 
10359358  Rabgap1l 
10359359  Rabgap1l 
10359361  Rabgap1l 
10359362  Rabgap1l 
10359363  Rabgap1l 
10359364  Rabgap1l 
10359365  Rabgap1l 
10359366  Rabgap1l 
10359367  Rabgap1l 
10359368  Rabgap1l 
10359369  Rabgap1l 
10359370  Rabgap1l 
10359371  Rabgap1l 
10359372  Rabgap1l 
10359373  Rabgap1l 
10359374  Rabgap1l 
10359376  Gpr52
10359378  Zbtb37 
10359379  Zbtb37 
10359380  Zbtb37 
10359381  Zbtb37 
10359382  Zbtb37 
10359383  Zbtb37 
10359384  Zbtb37 
10359385  Zbtb37 
10359387  Dars2 
10359388  Dars2 
10359389  Dars2 
10359390  Dars2 
10359391  Dars2 
10359392  Dars2 
10359393  Dars2 
10359394  Dars2 
10359395  Dars2 
10359396  Dars2 
10359397  Dars2 
10359398  Dars2 
10359399  Dars2 
10359400  Dars2 
10359401  Dars2 
10359402  Dars2 
10359403  Dars2 
10359404  Dars2 
10359406  Klhl20 
10359407  Klhl20 
10359408  Klhl20 
10359409  Klhl20 
10359410  Klhl20 
10359411  Klhl20 
10359412  Klhl20 
10359413  Klhl20 
10359414  Klhl20 
10359415  Klhl20 
10359416  Klhl20 
10359417  Klhl20 
10359418  Klhl20 
10359420  4930469G21Rik 
10359421  4930469G21Rik 
10359423  Prdx6 
10359424  Prdx6 
10359425  Prdx6 
10359426  Prdx6 
10359427  Prdx6 
10359429  Aph1a 
10359431  Aph1a 
10359432  Aph1a 
10359433  Aph1a 
10359435  Fasl 
10359436  Fasl 
10359437  Fasl 
10359438  Fasl 
10359439  Fasl 
10359440  Fasl 
10359441  Fasl 
10359442  Fasl 
10359443  Fasl 
10359444  Fasl 
10359445  Fasl 
10359447  Suco 
10359448  Suco 
10359449  Suco 
10359450  Suco 
10359451  Suco 
10359452  Suco 
10359453  Suco 
10359454  Suco 
10359455  Suco 
10359456  Suco 
10359457  Suco 
10359458  Suco 
10359459  Suco 
10359460  Suco 
10359461  Suco 
10359462  Suco 
10359463  Suco 
10359464  Suco 
10359465  Suco 
10359466  Suco 
10359467  Suco 
10359468  Suco 
10359469  Suco 
10359470  Suco 
10359471  Suco 
10359474  4930558K02Rik 
10359475  4930558K02Rik 
10359476  4930558K02Rik 
10359477  4930558K02Rik 
10359478  4930558K02Rik 
10359479  4930558K02Rik 
10359481  Dnm3 
10359482  Dnm3 
10359483  Dnm3 
10359484  Dnm3 
10359485  Dnm3 
10359486  Dnm3 
10359487  Dnm3 
10359488  Dnm3 
10359489  Dnm3 
10359490  Dnm3 
10359491  Dnm3 
10359492  Dnm3 
10359493  Dnm3 
10359494  Dnm3 
10359495  Dnm3 
10359496  Dnm3 
10359497  Dnm3 
10359498  Dnm3 
10359499  Dnm3 
10359500  Dnm3 
10359501  Dnm3 
10359502  Dnm3 
10359503  Dnm3 
10359507  Mettl13 
10359508  Mettl13 
10359509  Mettl13 
10359510  Mettl13 
10359511  Mettl13 
10359513  Mettl13 
10359514  Mettl13 
10359515  Mettl13 
10359516  Mettl13 
10359517  Mettl13 
10359519  Gm5705
10359521  7420461P10Rik 
10359522  7420461P10Rik 
10359523  7420461P10Rik 
10359524  7420461P10Rik 
10359526  Prrc2c 
10359527  Prrc2c 
10359528  Prrc2c 
10359529  Prrc2c 
10359530  Prrc2c 
10359531  Prrc2c 
10359532  Prrc2c 
10359533  Prrc2c 
10359534  Prrc2c 
10359535  Prrc2c 
10359536  Prrc2c 
10359537  Prrc2c 
10359538  Prrc2c 
10359539  Prrc2c 
10359540  Prrc2c 
10359541  Prrc2c 
10359542  Prrc2c 
10359543  Prrc2c 
10359544  Prrc2c 
10359545  Prrc2c 
10359546  Prrc2c 
10359547  Prrc2c 
10359548  Prrc2c 
10359549  Prrc2c 
10359550  Prrc2c 
10359551  Prrc2c 
10359552  Prrc2c 
10359553  Prrc2c 
10359554  Prrc2c 
10359555  Prrc2c 
10359556  Prrc2c 
10359557  Prrc2c 
10359558  Prrc2c 
10359559  Prrc2c 
10359560  Prrc2c 
10359562  Fmo4 
10359563  Fmo4 
10359564  Fmo4 
10359565  Fmo4 
10359566  Fmo4 
10359567  Fmo4 
10359568  Fmo4 
10359569  Fmo4 
10359570  Fmo4 
10359572  Fmo1 
10359573  Fmo1 
10359574  Fmo1 
10359575  Fmo1 
10359576  Fmo1 
10359577  Fmo1 
10359578  Fmo1 
10359579  Fmo1 
10359580  Fmo1 
10359581  Fmo1 
10359583  Fmo2 
10359584  Fmo2 
10359585  Fmo2 
10359586  Fmo2 
10359587  Fmo2 
10359588  Fmo2 
10359589  Fmo2 
10359590  Fmo2 
10359591  Fmo2 
10359592  Fmo2 
10359594  Fmo3 
10359595  Fmo3 
10359596  Fmo3 
10359597  Fmo3 
10359598  Fmo3 
10359599  Fmo3 
10359600  Fmo3 
10359601  Fmo3 
10359602  Fmo3 
10359604  Mroh9 
10359605  Mroh9 
10359606  Mroh9 
10359607  Mroh9 
10359608  Mroh9 
10359609  Mroh9 
10359610  Mroh9 
10359611  Mroh9 
10359612  Mroh9 
10359613  Mroh9 
10359614  Mroh9 
10359615  Mroh9 
10359616  Mroh9 
10359617  Mroh9 
10359618  Mroh9 
10359619  Mroh9 
10359620  Mroh9 
10359621  Mroh9 
10359622  Mroh9 
10359623  Mroh9 
10359625  Prrx1 
10359626  Prrx1 
10359627  Prrx1 
10359628  Prrx1 
10359629  Prrx1 
10359630  Prrx1 
10359631  Prrx1 
10359632  Prrx1 
10359633  Prrx1 
10359634  Prrx1 
10359636  Gorab 
10359637  Gorab 
10359638  Gorab 
10359639  Gorab 
10359640  Gorab 
10359641  Gorab 
10359645  Mettl11b 
10359646  Mettl11b 
10359647  Mettl11b 
10359649  BC055324 
10359650  BC055324
10359651  BC055324 
10359652  BC055324 
10359653  BC055324 
10359654  BC055324 
10359655  BC055324 
10359656  BC055324 
10359657  BC055324 
10359658  BC055324 
10359659  BC055324 
10359660  BC055324 
10359661  BC055324 
10359662  BC055324 
10359663  BC055324 
10359664  BC055324 
10359665  BC055324 
10359666  BC055324 
10359667  BC055324 
10359668  BC055324 
10359669  BC055324 
10359670  BC055324 
10359671  BC055324 
10359672  BC055324 
10359673  BC055324 
10359675  BC055324 
10359676  BC055324 
10359678  Blzf1 
10359679  Blzf1 
10359680  Blzf1 
10359681  Blzf1 
10359682  Blzf1 
10359684  Blzf1 
10359685  Blzf1 
10359686  Blzf1 
10359687  Blzf1 
10359688  Blzf1 
10359690  Atp1b1 
10359691  Atp1b1 
10359692  Atp1b1 
10359693  Atp1b1 
10359694  Atp1b1 
10359695  Atp1b1 
10359696  Atp1b1 
10359698  Xcl1 
10359699  Xcl1 
10359700  Xcl1 
10359702  Tbx19 
10359703  Tbx19 
10359704  Tbx19 
10359705  Tbx19 
10359706  Tbx19 
10359707  Tbx19 
10359708  Tbx19 
10359709  Tbx19 
10359710  Tbx19 
10359711  Tbx19 
10359712  Tbx19 
10359714  Sft2d2 
10359715  Sft2d2 
10359716  Sft2d2 
10359717  Sft2d2 
10359718  Sft2d2 
10359719  Sft2d2 
10359720  Sft2d2 
10359721  Sft2d2 
10359722  Sft2d2 
10359724  Tiprl 
10359725  Tiprl 
10359726  Tiprl 
10359727  Tiprl 
10359728  Tiprl 
10359729  Tiprl 
10359730  Tiprl 
10359731  Tiprl 
10359732  Tiprl 
10359733  Tiprl 
10359735  Dcaf6 
10359736  Dcaf6 
10359737  Dcaf6 
10359738  Dcaf6 
10359739  Dcaf6 
10359740  Dcaf6 
10359741  Dcaf6 
10359742  Dcaf6 
10359743  Dcaf6 
10359744  Dcaf6 
10359745  Dcaf6 
10359746  Dcaf6 
10359747  Dcaf6 
10359748  Dcaf6 
10359749  Dcaf6 
10359750  Dcaf6 
10359751  Dcaf6 
10359752  Dcaf6 
10359753  Dcaf6 
10359755  Mpzl1 
10359756  Mpzl1 
10359757  Mpzl1 
10359758  Mpzl1 
10359759  Mpzl1 
10359760  Mpzl1 
10359761  Mpzl1 
10359763  Rcsd1 
10359764  Rcsd1 
10359765  Rcsd1 
10359766  Rcsd1 
10359767  Rcsd1 
10359768  Rcsd1 
10359769  Rcsd1 
10359771  Pou2f1 
10359772  Pou2f1 
10359773  Pou2f1 
10359774  Pou2f1 
10359775  Pou2f1 
10359776  Pou2f1 
10359777  Pou2f1 
10359778  Pou2f1 
10359779  Pou2f1 
10359780  Pou2f1 
10359781  Pou2f1 
10359782  Pou2f1 
10359783  Pou2f1 
10359784  Pou2f1 
10359785  Pou2f1 
10359786  Pou2f1 
10359787  Pou2f1 
10359788  Pou2f1 
10359789  Pou2f1 
10359790  Pou2f1 
10359791  Pou2f1 
10359792  Pou2f1 
10359794  Dusp27 
10359795  Dusp27 
10359796  Dusp27 
10359797  Dusp27 
10359798  Dusp27 
10359799  Dusp27 
10359800  Dusp27 
10359802  Mael 
10359803  Mael 
10359804  Mael 
10359805  Mael 
10359806  Mael 
10359807  Mael 
10359808  Mael 
10359809  Mael 
10359810  Mael 
10359811  Mael 
10359812  Mael 
10359813  Mael 
10359815  5330438I03Rik
10359817  Pogk 
10359818  Pogk 
10359819  Pogk 
10359820  Pogk 
10359821  Pogk 
10359822  Pogk 
10359823  Pogk 
10359824  Pogk 
10359825  Pogk 
10359827  Gm16418
10359829  Gm4847 
10359830  Gm4847 
10359831  Gm4847 
10359832  Gm4847 
10359833  Gm4847 
10359834  Gm4847 
10359835  Gm4847 
10359836  Gm4847 
10359838  Fmo9 
10359839  Fmo9 
10359840  Fmo9 
10359841  Fmo9 
10359842  Fmo9 
10359843  Fmo9 
10359844  Fmo9 
10359845  Fmo9 
10359846  Fmo9 
10359847  Fmo9 
10359848  Fmo9 
10359850  Uck2 
10359852  Uck2 
10359853  Uck2 
10359854  Uck2 
10359855  Uck2 
10359856  Uck2 
10359857  Uck2 
10359858  Uck2 
10359862  Mgst3 
10359863  Mgst3 
10359864  Mgst3 
10359865  Mgst3 
10359866  Mgst3 
10359868  Lrrc52 
10359869  Lrrc52 
10359871  Pbx1 
10359872  Pbx1 
10359873  Pbx1 
10359874  Pbx1 
10359875  Pbx1 
10359876  Pbx1 
10359877  Pbx1 
10359878  Pbx1 
10359879  Pbx1 
10359880  Pbx1 
10359881  Pbx1 
10359882  Pbx1 
10359883  Pbx1 
10359884  Pbx1 
10359885  Pbx1 
10359886  Pbx1 
10359887  Pbx1 
10359889  Gm5265
10359891  Nuf2 
10359892  Nuf2 
10359893  Nuf2 
10359894  Nuf2 
10359895  Nuf2 
10359896  Nuf2 
10359897  Nuf2 
10359898  Nuf2 
10359899  Nuf2 
10359900  Nuf2 
10359901  Nuf2 
10359902  Nuf2 
10359903  Nuf2 
10359904  Nuf2 
10359905  Nuf2 
10359906  Nuf2 
10359907  Nuf2 
10359909  Rgs4 
10359910  Rgs4 
10359911  Rgs4 
10359912  Rgs4 
10359913  Rgs4 
10359914  Rgs4 
10359915  Rgs4 
10359916  Rgs4 
10359918  Hsd17b7 
10359919  Hsd17b7 
10359920  Hsd17b7 
10359921  Hsd17b7 
10359922  Hsd17b7 
10359923  Hsd17b7 
10359924  Hsd17b7 
10359925  Hsd17b7 
10359926  Hsd17b7 
10359927  Hsd17b7 
10359928  Hsd17b7 
10359930  Ddr2 
10359931  Ddr2 
10359932  Ddr2 
10359933  Ddr2 
10359934  Ddr2 
10359935  Ddr2 
10359936  Ddr2 
10359937  Ddr2 
10359938  Ddr2 
10359939  Ddr2 
10359940  Ddr2 
10359941  Ddr2 
10359942  Ddr2 
10359943  Ddr2 
10359944  Ddr2 
10359945  Ddr2 
10359946  Ddr2 
10359947  Ddr2 
10359949  Uap1 
10359950  Uap1 
10359951  Uap1 
10359952  Uap1 
10359953  Uap1 
10359954  Uap1 
10359955  Uap1 
10359956  Uap1 
10359957  Uap1 
10359958  Uap1 
10359959  Uap1 
10359960  Uap1 
10359962  Uhmk1 
10359963  Uhmk1 
10359964  Uhmk1 
10359965  Uhmk1 
10359966  Uhmk1 
10359967  Uhmk1 
10359968  Uhmk1 
10359969  Uhmk1 
10359971  Nos1ap 
10359972  Nos1ap 
10359973  Nos1ap 
10359974  Nos1ap 
10359975  Nos1ap 
10359976  Nos1ap 
10359977  Nos1ap 
10359978  Nos1ap 
10359979  Nos1ap 
10359980  Nos1ap 
10359981  Nos1ap 
10359983  Atf6 
10359984  Atf6 
10359985  Atf6 
10359986  Atf6 
10359987  Atf6 
10359988  Atf6 
10359989  Atf6 
10359990  Atf6 
10359991  Atf6 
10359992  Atf6 
10359993  Atf6 
10359994  Atf6 
10359995  Atf6 
10359996  Atf6 
10359997  Atf6 
10359998  Atf6 
10360000  Gm23523
10360002  Gm25235
10360004  Dusp12 
10360005  Dusp12 
10360006  Dusp12 
10360007  Dusp12 
10360008  Dusp12 
10360009  Dusp12 
10360010  Dusp12 
10360011  Dusp12 
10360013  Fcrlb 
10360014  Fcrlb 
10360015  Fcrlb 
10360016  Fcrlb 
10360017  Fcrlb 
10360019  Fcrla 
10360021  Fcrla 
10360022  Fcrla 
10360023  Fcrla 
10360024  Fcrla 
10360025  Fcrla 
10360027  Gm2962
10360029  Fcgr2b 
10360030  Fcgr2b 
10360031  Fcgr2b 
10360032  Fcgr2b 
10360033  Fcgr2b 
10360034  Fcgr2b 
10360035  Fcgr2b 
10360036  Fcgr2b 
10360037  Fcgr2b 
10360038  Fcgr2b 
10360039  Fcgr2b 
10360041  Fcgr3 
10360042  Fcgr3 
10360043  Fcgr3 
10360044  Fcgr3 
10360045  Fcgr3 
10360047  Sdhc 
10360048  Sdhc 
10360049  Sdhc 
10360050  Sdhc 
10360051  Sdhc 
10360052  Sdhc 
10360054  Pcp4l1 
10360055  Pcp4l1 
10360056  Pcp4l1 
10360057  Pcp4l1 
10360059  Tomm40l 
10360060  Tomm40l 
10360061  Tomm40l 
10360062  Tomm40l 
10360063  Tomm40l 
10360064  Tomm40l 
10360065  Tomm40l 
10360066  Tomm40l 
10360067  Tomm40l 
10360068  Tomm40l 
10360069  Tomm40l 
10360071  Fcer1g 
10360072  Fcer1g 
10360073  Fcer1g 
10360074  Fcer1g 
10360075  Fcer1g 
10360077  Ndufs2 
10360078  Ndufs2 
10360079  Ndufs2 
10360080  Ndufs2 
10360081  Ndufs2 
10360082  Ndufs2 
10360083  Ndufs2 
10360084  Ndufs2 
10360085  Ndufs2 
10360086  Ndufs2 
10360087  Ndufs2 
10360088  Ndufs2 
10360089  Ndufs2 
10360091  Ppox 
10360092  Ppox 
10360093  Ppox 
10360094  Ppox 
10360095  Ppox 
10360096  Ppox 
10360097  Ppox 
10360098  Ppox 
10360099  Ppox 
10360100  Ppox 
10360101  Ppox 
10360102  Ppox 
10360103  Ppox 
10360104  Ppox 
10360106  Usp21 
10360107  Usp21 
10360108  Usp21 
10360109  Usp21 
10360110  Usp21 
10360111  Usp21 
10360112  Usp21 
10360113  Usp21 
10360114  Usp21 
10360115  Usp21 
10360116  Usp21 
10360117  Usp21 
10360118  Usp21 
10360119  Usp21 
10360121  Ufc1 
10360122  Ufc1 
10360123  Ufc1 
10360124  Ufc1 
10360125  Ufc1 
10360126  Ufc1 
10360127  Ufc1 
10360129  Rpl27-ps1 
10360131  Nit1 
10360132  Nit1 
10360133  Nit1 
10360134  Nit1 
10360135  Nit1 
10360136  Nit1 
10360137  Nit1 
10360138  Nit1 
10360140  Klhdc9 
10360141  Klhdc9 
10360142  Klhdc9 
10360144  Klhdc9 
10360146  Gm24871 
10360148  B930036N10Rik 
10360150  Itln1 
10360151  Itln1 
10360152  Itln1 
10360153  Itln1 
10360154  Itln1 
10360155  Itlnb 
10360156  Itln1 
10360157  Itlnb 
10360159  Ly9 
10360160  Ly9 
10360161  Ly9 
10360162  Ly9 
10360163  Ly9 
10360164  Ly9 
10360165  Ly9 
10360166  Ly9 
10360167  Ly9 
10360168  Ly9 
10360169  Ly9 
10360170  Ly9 
10360171  Ly9 
10360172  Ly9 
10360174  Slamf7 
10360175  Slamf7 
10360176  Slamf7 
10360177  Slamf7 
10360178  Slamf7 
10360179  Slamf7 
10360180  Slamf7 
10360181  Slamf7 
10360182  Slamf7 
10360183  Slamf7 
10360184  Slamf7 
10360188  Vangl2 
10360189  Vangl2 
10360190  Vangl2 
10360191  Vangl2 
10360192  Vangl2 
10360193  Vangl2 
10360194  Vangl2 
10360195  Vangl2 
10360196  Vangl2 
10360197  Vangl2 
10360198  Vangl2 
10360199  Vangl2 
10360200  Vangl2 
10360201  Vangl2 
10360203  Nhlh1 
10360204  Nhlh1 
10360206  Ncstn 
10360207  Ncstn 
10360208  Ncstn 
10360209  Ncstn 
10360210  Ncstn 
10360211  Ncstn 
10360212  Ncstn 
10360213  Ncstn 
10360214  Ncstn 
10360215  Ncstn 
10360216  Ncstn 
10360217  Ncstn 
10360218  Ncstn 
10360219  Ncstn 
10360220  Ncstn 
10360221  Ncstn 
10360222  Ncstn 
10360223  Ncstn 
10360224  Ncstn 
10360226  Gm10171
10360228  Pea15a 
10360229  Pea15a 
10360230  Pea15a 
10360231  Pea15a 
10360232  Pea15a 
10360233  Pea15a 
10360234  Pea15a 
10360236  Casq1 
10360237  Casq1 
10360238  Casq1 
10360239  Casq1 
10360240  Casq1 
10360241  Casq1 
10360242  Casq1 
10360243  Casq1 
10360244  Casq1 
10360245  Casq1 
10360246  Casq1 
10360247  Casq1 
10360249  Atp1a4 
10360250  Atp1a4 
10360251  Atp1a4 
10360252  Atp1a4 
10360253  Atp1a4 
10360254  Atp1a4 
10360255  Atp1a4 
10360256  Atp1a4 
10360257  Atp1a4 
10360258  Atp1a4 
10360259  Atp1a4 
10360260  Atp1a4 
10360261  Atp1a4 
10360262  Atp1a4 
10360263  Atp1a4 
10360264  Atp1a4 
10360265  Atp1a4 
10360266  Atp1a4 
10360267  Atp1a4 
10360268  Atp1a4 
10360269  Atp1a4 
10360271  Atp1a2 
10360272  Atp1a2 
10360273  Atp1a2 
10360274  Atp1a2 
10360275  Atp1a2 
10360276  Atp1a2 
10360277  Atp1a2 
10360278  Atp1a2 
10360279  Atp1a2 
10360280  Atp1a2 
10360281  Atp1a2 
10360282  Atp1a2 
10360283  Atp1a2 
10360284  Atp1a2 
10360285  Atp1a2 
10360286  Atp1a2 
10360287  Atp1a2 
10360288  Atp1a2 
10360289  Atp1a2 
10360290  Atp1a2 
10360291  Atp1a2 
10360292  Atp1a2 
10360293  Atp1a2 
10360294  Atp1a2 
10360295  Atp1a2 
10360296  Atp1a2 
10360298  Kcnj9 
10360299  Kcnj9 
10360300  Kcnj9 
10360301  Kcnj9 
10360302  Kcnj9 
10360303  Kcnj9 
10360304  Kcnj9 
10360305  Kcnj9 
10360307  Slamf8
10360308  Slamf8 
10360309  Slamf8 
10360310  Slamf8 
10360311  Slamf8 
10360312  Slamf8 
10360313  Slamf8 
10360314  Slamf8 
10360316  Fcrl6 
10360317  Fcrl6 
10360318  Fcrl6 
10360320  Fcrl6 
10360322  Dusp23 
10360323  Dusp23 
10360325  Gm2710
10360327  Gm24817
10360329  Apcs 
10360330  Apcs 
10360331  Apcs 
10360335  Olfr1408 
10360337  Olfr1406 
10360339  Fcer1a 
10360340  Fcer1a 
10360341  Fcer1a 
10360342  Fcer1a 
10360343  Fcer1a 
10360346  Ackr1 
10360347  Ackr1 
10360348  Cadm3 
10360350  Cadm3 
10360351  Cadm3 
10360352  Cadm3 
10360353  Cadm3 
10360354  Cadm3 
10360355  Cadm3 
10360356  Cadm3 
10360357  Cadm3 
10360358  Cadm3 
10360359  Cadm3 
10360360  Cadm3 
10360361  Cadm3 
10360362  Cadm3 
10360363  Cadm3 
10360364  Cadm3 
10360365  Cadm3 
10360366  Cadm3 
10360368  LOC102639543 
10360369  LOC102639543 
10360371  BC094916 
10360372  BC094916 
10360374  Pydc4 
10360375  Pydc4 
10360376  Pydc4 
10360378  AI607873 
10360379  AI607873 
10360380  AI607873 
10360381  AI607873 
10360383  Ifi204 
10360384  Ifi204 
10360385  Ifi204 
10360386  Ifi204 
10360388  Mnda 
10360389  Mnda 
10360390  Mnda 
10360392  Ifi203 
10360393  Ifi203 
10360394  Ifi203 
10360395  Ifi203 
10360396  Ifi203 
10360397  Ifi203 
10360399  Ifi202b 
10360400  Ifi202b 
10360401  Ifi202b 
10360402  Ifi202b 
10360403  Ifi202b 
10360404  Ifi202b 
10360405  Ifi202b 
10360407  Ifi205 
10360408  Ifi205 
10360409  Ifi205 
10360411  Olfr231 
10360413  Olfr419 
10360414  Olfr419 
10360416  Grem2 
10360417  Grem2 
10360419  Rgs7 
10360420  Rgs7 
10360421  Rgs7 
10360422  Rgs7 
10360423  Rgs7 
10360424  Rgs7 
10360425  Rgs7 
10360426  Rgs7 
10360427  Rgs7 
10360428  Rgs7 
10360429  Rgs7 
10360430  Rgs7 
10360431  Rgs7 
10360432  Rgs7 
10360433  Rgs7 
10360434  Rgs7 
10360435  Rgs7 
10360436  Rgs7 
10360437  Rgs7 
10360438  Rgs7 
10360439  Rgs7 
10360440  Rgs7 
10360441  Rgs7 
10360442  Rgs7 
10360444  Fh1 
10360445  Fh1 
10360446  Fh1 
10360447  Fh1 
10360448  Fh1 
10360449  Fh1 
10360450  Fh1 
10360451  Fh1 
10360452  Fh1 
10360453  Fh1 
10360455  Opn3 
10360456  Opn3 
10360457  Opn3 
10360458  Opn3 
10360459  Opn3 
10360461  Chml 
10360462  Chml 
10360464  Pld5 
10360465  Pld5 
10360466  Pld5 
10360467  Pld5 
10360468  Pld5 
10360469  Pld5 
10360470  Pld5 
10360471  Pld5 
10360472  Pld5 
10360473  Pld5 
10360474  Pld5 
10360476  Rbm8a2 
10360477  Rbm8a2 
10360478  Rbm8a2 
10360480  Cep170 
10360481  Cep170 
10360482  Cep170 
10360483  Cep170 
10360484  Cep170 
10360485  Cep170 
10360486  Cep170 
10360487  Cep170 
10360488  Cep170 
10360489  Cep170 
10360490  Cep170 
10360491  Cep170 
10360492  Cep170 
10360493  Cep170 
10360494  Cep170 
10360495  Cep170 
10360496  Cep170 
10360497  Cep170 
10360498  Cep170 
10360499  Cep170 
10360500  Cep170 
10360501  Cep170 
10360502  Cep170 
10360503  Cep170 
10360505  Mir350 
10360507  Akt3 
10360508  Akt3 
10360509  Akt3 
10360510  Akt3 
10360511  Akt3 
10360512  Akt3 
10360513  Akt3 
10360514  Akt3 
10360515  Akt3 
10360516  Akt3 
10360517  Akt3 
10360518  Akt3 
10360519  Akt3 
10360520  Akt3 
10360521  Akt3 
10360523  Adss 
10360524  Adss 
10360525  Adss 
10360526  Adss 
10360527  Adss 
10360528  Adss 
10360529  Adss 
10360530  Adss 
10360531  Adss 
10360532  Adss 
10360533  Adss 
10360534  Adss 
10360535  Adss 
10360536  Adss 
10360537  Adss 
10360541  4930527J03Rik 
10360543  Hnrnpu 
10360545  Hnrnpu 
10360546  Hnrnpu 
10360547  Hnrnpu 
10360548  Hnrnpu 
10360549  Hnrnpu 
10360550  Hnrnpu 
10360551  Hnrnpu 
10360552  Hnrnpu 
10360553  Hnrnpu 
10360554  Hnrnpu 
10360555  Hnrnpu 
10360556  Hnrnpu 
10360557  Hnrnpu 
10360558  Hnrnpu 
10360559  Hnrnpu 
10360560  Hnrnpu 
10360561  Hnrnpu 
10360562  Hnrnpu 
10360564  Smyd3 
10360565  Smyd3 
10360566  Smyd3 
10360567  Smyd3 
10360568  Smyd3 
10360569  Smyd3 
10360570  Smyd3 
10360571  Smyd3 
10360572  Smyd3 
10360573  Smyd3 
10360574  Smyd3 
10360575  Smyd3 
10360576  Smyd3 
10360577  Smyd3 
10360579  Gm5561
10360581  Tfb2m 
10360582  Tfb2m 
10360583  Tfb2m 
10360584  Tfb2m 
10360585  Tfb2m 
10360586  Tfb2m 
10360587  Tfb2m 
10360588  Tfb2m 
10360590  Ahctf1 
10360591  Ahctf1 
10360592  Ahctf1 
10360593  Ahctf1 
10360594  Ahctf1 
10360595  Ahctf1 
10360596  Ahctf1 
10360597  Ahctf1 
10360598  Ahctf1 
10360599  Ahctf1 
10360600  Ahctf1 
10360601  Ahctf1 
10360602  Ahctf1 
10360603  Ahctf1 
10360604  Ahctf1 
10360605  Ahctf1 
10360606  Ahctf1 
10360607  Ahctf1 
10360608  Ahctf1 
10360609  Ahctf1 
10360610  Ahctf1 
10360611  Ahctf1 
10360612  Ahctf1 
10360613  Ahctf1 
10360614  Ahctf1 
10360615  Ahctf1 
10360616  Ahctf1 
10360617  Ahctf1 
10360618  Ahctf1 
10360619  Ahctf1 
10360620  Ahctf1 
10360621  Ahctf1 
10360622  Ahctf1 
10360623  Ahctf1 
10360624  Ahctf1 
10360625  Ahctf1 
10360626  Ahctf1 
10360627  Ahctf1 
10360628  Ahctf1 
10360630  Gm37070
10360632  Adck3 
10360633  Adck3 
10360634  Adck3 
10360635  Adck3 
10360636  Adck3 
10360637  Adck3 
10360638  Adck3 
10360639  Adck3 
10360640  Adck3 
10360641  Adck3 
10360642  Adck3 
10360643  Adck3 
10360644  Adck3 
10360645  Adck3 
10360646  Adck3 
10360647  Adck3 
10360649  Psen2 
10360650  Psen2 
10360651  Psen2 
10360652  Psen2 
10360653  Psen2 
10360654  Psen2 
10360655  Psen2 
10360656  Psen2 
10360657  Psen2 
10360658  Psen2 
10360659  Psen2 
10360660  Psen2 
10360661  Psen2 
10360663  Gm5069 
10360665  6330403A02Rik 
10360667  6330403A02Rik 
10360668  6330403A02Rik 
10360669  6330403A02Rik 
10360670  6330403A02Rik 
10360671  6330403A02Rik 
10360672  6330403A02Rik 
10360673  6330403A02Rik 
10360675  Mixl1 
10360676  Mixl1 
10360677  Mixl1 
10360678  Mixl1 
10360680  H3f3a 
10360681  H3f3a 
10360682  H3f3a 
10360683  H3f3a 
10360685  Ephx1 
10360686  Ephx1 
10360687  Ephx1 
10360688  Ephx1 
10360689  Ephx1 
10360690  Ephx1 
10360691  Ephx1 
10360692  Ephx1 
10360693  Ephx1 
10360694  Ephx1 
10360696  Nvl 
10360697  Nvl 
10360698  Nvl 
10360699  Nvl 
10360700  Nvl 
10360701  Nvl 
10360702  Nvl 
10360703  Nvl 
10360704  Nvl 
10360705  Nvl 
10360706  Nvl 
10360707  Nvl 
10360708  Nvl 
10360709  Nvl 
10360710  Nvl 
10360711  Nvl 
10360712  Nvl 
10360713  Nvl 
10360714  Nvl 
10360715  Nvl 
10360716  Nvl 
10360717  Nvl 
10360718  Nvl 
10360719  Nvl 
10360721  Wdr26 
10360722  Wdr26 
10360723  Wdr26 
10360724  Wdr26 
10360725  Wdr26 
10360726  Wdr26 
10360727  Wdr26 
10360728  Wdr26 
10360729  Wdr26 
10360730  Wdr26 
10360731  Wdr26 
10360732  Wdr26 
10360733  Wdr26 
10360734  Wdr26 
10360735  Wdr26 
10360736  Wdr26 
10360738  Rpl35a
10360739  Rpl35a-ps4 
10360740  Rpl35a
10360742  Ccdc121 
10360744  Gm23690
10360746  Lbr 
10360747  Lbr 
10360748  Lbr 
10360749  Lbr 
10360750  Lbr 
10360751  Lbr 
10360752  Lbr 
10360753  Lbr 
10360754  Lbr 
10360755  Lbr 
10360756  Lbr 
10360757  Lbr 
10360758  Lbr 
10360759  Lbr 
10360760  Lbr 
10360762  Gm5533
10360763  Gm5533
10360765  Enah 
10360766  Enah 
10360767  Enah 
10360768  Enah 
10360769  Enah 
10360770  Enah 
10360771  Enah 
10360772  Enah 
10360773  Enah 
10360774  Enah 
10360775  Enah 
10360776  Enah 
10360777  Enah 
10360778  Enah 
10360779  Enah 
10360780  Enah 
10360781  Enah 
10360782  Enah 
10360783  Enah 
10360784  Enah 
10360785  Enah 
10360788  Vmn1r1 
10360790  Degs1 
10360791  Degs1 
10360792  Degs1 
10360793  Degs1 
10360795  Fbxo28 
10360796  Fbxo28 
10360797  Fbxo28 
10360798  Fbxo28 
10360799  Fbxo28 
10360800  Fbxo28 
10360801  Fbxo28 
10360803  Gm5706
10360807  Capn2 
10360808  Capn2 
10360809  Capn2 
10360810  Capn2 
10360811  Capn2 
10360812  Capn2 
10360813  Capn2 
10360814  Capn2 
10360815  Capn2 
10360816  Capn2 
10360817  Capn2 
10360818  Capn2 
10360819  Capn2 
10360820  Capn2 
10360821  Capn2 
10360822  Capn2 
10360823  Capn2 
10360824  Capn2 
10360825  Capn2 
10360826  Capn2 
10360827  Capn2 
10360829  Ccdc185 
10360830  Ccdc185 
10360831  Ccdc185 
10360833  1700056E22Rik 
10360835  Hlx 
10360836  Hlx 
10360837  Hlx 
10360838  Hlx 
10360839  Hlx 
10360841  Marc1 
10360842  Marc1 
10360843  Marc1 
10360844  Marc1 
10360845  Marc1 
10360846  Marc1 
10360847  Marc1 
10360849  Marc2 
10360850  Marc2 
10360851  Marc2 
10360852  Marc2 
10360853  Marc2 
10360854  Marc2 
10360855  Marc2 
10360856  Marc2 
10360857  Marc2 
10360859  C130074G19Rik 
10360860  C130074G19Rik 
10360861  C130074G19Rik 
10360862  C130074G19Rik 
10360864  Mark1 
10360865  Mark1 
10360866  Mark1 
10360867  Mark1 
10360868  Mark1 
10360869  Mark1 
10360870  Mark1 
10360871  Mark1 
10360872  Mark1 
10360873  Mark1 
10360874  Mark1 
10360875  Mark1 
10360876  Mark1 
10360877  Mark1 
10360878  Mark1 
10360879  Mark1 
10360880  Mark1 
10360881  Mark1 
10360882  Mark1 
10360883  Mark1 
10360885  Iars2 
10360886  Iars2 
10360887  Iars2 
10360888  Iars2 
10360889  Iars2 
10360890  Iars2 
10360891  Iars2 
10360892  Iars2 
10360893  Iars2 
10360894  Iars2 
10360895  Iars2 
10360896  Iars2 
10360897  Iars2 
10360898  Iars2 
10360899  Iars2 
10360900  Iars2 
10360901  Iars2 
10360902  Iars2 
10360903  Iars2 
10360904  Iars2 
10360905  Iars2 
10360906  Iars2 
10360907  Iars2 
10360908  Iars2 
10360910  9630028B13Rik 
10360911  9630028B13Rik 
10360913  Gm9722
10360915  Lyplal1 
10360916  Lyplal1 
10360917  Lyplal1 
10360918  Lyplal1 
10360919  Lyplal1 
10360921  Tgfb2 
10360922  Tgfb2 
10360923  Tgfb2 
10360924  Tgfb2 
10360925  Tgfb2 
10360926  Tgfb2 
10360927  Tgfb2 
10360928  Tgfb2 
10360929  Tgfb2 
10360930  Tgfb2 
10360931  Tgfb2 
10360932  Tgfb2 
10360933  Tgfb2 
10360935  Rrp15 
10360936  Rrp15 
10360937  Rrp15 
10360938  Rrp15 
10360939  Rrp15 
10360940  Rrp15 
10360941  Rrp15 
10360943  Spata17 
10360944  Spata17 
10360945  Spata17 
10360946  Spata17 
10360947  Spata17 
10360948  Spata17 
10360949  Spata17 
10360950  Spata17 
10360951  Spata17 
10360952  Spata17 
10360953  Spata17 
10360954  Spata17 
10360955  Spata17 
10360956  Spata17 
10360958  Kctd3 
10360959  Kctd3 
10360960  Kctd3 
10360961  Kctd3 
10360962  Kctd3 
10360963  Kctd3 
10360964  Kctd3 
10360965  Kctd3 
10360966  Kctd3 
10360967  Kctd3 
10360968  Kctd3 
10360969  Kctd3 
10360973  Kcnk2 
10360974  Kcnk2 
10360975  Kcnk2 
10360976  Kcnk2 
10360977  Kcnk2 
10360978  Kcnk2 
10360979  Kcnk2 
10360980  Kcnk2 
10360981  Kcnk2 
10360982  Kcnk2 
10360984  Gm3837 
10360986  Cenpf 
10360987  Cenpf 
10360988  Cenpf 
10360989  Cenpf 
10360990  Cenpf 
10360991  Cenpf 
10360992  Cenpf 
10360993  Cenpf 
10360994  Cenpf 
10360995  Cenpf 
10360996  Cenpf 
10360997  Cenpf 
10360998  Cenpf 
10360999  Cenpf 
10361000  Cenpf 
10361001  Cenpf 
10361002  Cenpf 
10361003  Cenpf 
10361004  Cenpf 
10361005  Cenpf 
10361006  Cenpf 
10361008  Smyd2 
10361009  Smyd2 
10361010  Smyd2 
10361011  Smyd2 
10361012  Smyd2 
10361013  Smyd2 
10361014  Smyd2 
10361015  Smyd2 
10361016  Smyd2 
10361017  Smyd2 
10361018  Smyd2 
10361019  Smyd2 
10361020  Smyd2 
10361024  Prox1 
10361025  Prox1 
10361026  Prox1 
10361027  Prox1 
10361028  Prox1 
10361029  Prox1 
10361030  Prox1 
10361032  Rps6kc1 
10361033  Rps6kc1 
10361034  Rps6kc1 
10361035  Rps6kc1 
10361036  Rps6kc1 
10361037  Rps6kc1 
10361038  Rps6kc1 
10361039  Rps6kc1 
10361040  Rps6kc1 
10361041  Rps6kc1 
10361042  Rps6kc1 
10361043  Rps6kc1 
10361044  Rps6kc1 
10361045  Rps6kc1 
10361046  Rps6kc1 
10361047  Rps6kc1 
10361048  Rps6kc1 
10361049  Rps6kc1 
10361050  Rps6kc1 
10361051  Rps6kc1 
10361052  Rps6kc1 
10361053  Rps6kc1 
10361054  Rps6kc1 
10361056  Vash2 
10361057  Vash2 
10361058  Vash2 
10361059  Vash2 
10361060  Vash2 
10361061  Vash2 
10361062  Vash2 
10361064  Gm8407
10361066  Mfsd7b 
10361067  Mfsd7b 
10361068  Mfsd7b 
10361069  Mfsd7b 
10361070  Mfsd7b 
10361071  Mfsd7b 
10361072  Mfsd7b 
10361073  Mfsd7b 
10361074  Mfsd7b 
10361076  Mfsd7b 
10361077  Mfsd7b 
10361079  Tatdn3 
10361080  Tatdn3 
10361081  Tatdn3 
10361082  Tatdn3 
10361083  Tatdn3 
10361084  Tatdn3 
10361085  Tatdn3 
10361086  Tatdn3 
10361087  Tatdn3 
10361088  Tatdn3 
10361090  Fam71a 
10361092  Atf3 
10361093  Atf3 
10361094  Atf3 
10361095  Atf3 
10361096  Atf3 
10361097  Atf3 
10361099  Nenf 
10361100  Nenf 
10361101  Nenf 
10361102  Nenf 
10361103  Nenf 
10361105  Ppp2r5a 
10361106  Ppp2r5a 
10361107  Ppp2r5a 
10361108  Ppp2r5a 
10361109  Ppp2r5a 
10361111  Dtl 
10361112  Dtl 
10361113  Dtl 
10361114  Dtl 
10361115  Dtl 
10361116  Dtl 
10361117  Dtl 
10361118  Dtl 
10361119  Dtl 
10361120  Dtl 
10361121  Dtl 
10361122  Dtl 
10361123  Dtl 
10361124  Dtl 
10361125  Dtl 
10361126  Dtl 
10361127  Dtl 
10361128  Dtl 
10361130  Gm22446
10361132  Gm26203
10361134  Gm20203
10361136  1700034H15Rik 
10361137  1700034H15Rik 
10361138  1700034H15Rik 
10361140  Traf5 
10361141  Traf5 
10361142  Traf5 
10361143  Traf5 
10361144  Traf5 
10361145  Traf5 
10361146  Traf5 
10361147  Traf5 
10361148  Traf5 
10361149  Traf5 
10361150  Traf5 
10361151  Traf5 
10361153  Gm3934 
10361154  Gm3934 
10361155  Gm3934 
10361157  Rcor3 
10361158  Rcor3 
10361159  Rcor3 
10361160  Rcor3 
10361161  Rcor3 
10361162  Rcor3 
10361163  Rcor3 
10361164  Rcor3 
10361165  Rcor3 
10361166  Rcor3 
10361167  Rcor3 
10361168  Rcor3 
10361170  Hhat 
10361171  Hhat 
10361172  Hhat 
10361173  Hhat 
10361174  Hhat 
10361175  Hhat 
10361176  Hhat 
10361177  Hhat 
10361178  Hhat 
10361179  Hhat 
10361180  Hhat 
10361181  Hhat 
10361182  Hhat 
10361183  Hhat 
10361185  A730013G03Rik 
10361187  Sertad4 
10361188  Sertad4 
10361189  Sertad4 
10361190  Sertad4 
10361192  Syt14 
10361193  Syt14 
10361194  Syt14 
10361195  Syt14 
10361196  Syt14 
10361197  Syt14 
10361198  Syt14 
10361199  Syt14 
10361201  Diexf 
10361202  Diexf 
10361203  Diexf 
10361204  Diexf 
10361205  Diexf 
10361206  Diexf 
10361207  Diexf 
10361208  Diexf 
10361209  Diexf 
10361210  Diexf 
10361211  Diexf 
10361212  Diexf 
10361213  Diexf 
10361214  Diexf 
10361216  Traf3ip3 
10361217  Traf3ip3 
10361218  Traf3ip3 
10361219  Traf3ip3 
10361220  Traf3ip3 
10361221  Traf3ip3 
10361222  Traf3ip3 
10361223  Traf3ip3 
10361224  Traf3ip3 
10361225  Traf3ip3 
10361226  Traf3ip3 
10361227  Traf3ip3 
10361228  Traf3ip3 
10361229  Traf3ip3 
10361230  Traf3ip3 
10361231  Traf3ip3 
10361232  Traf3ip3 
10361233  Traf3ip3 
10361235  Hsd11b1 
10361236  Hsd11b1 
10361237  Hsd11b1 
10361238  Hsd11b1 
10361239  Hsd11b1 
10361240  Hsd11b1 
10361241  Hsd11b1 
10361242  Hsd11b1 
10361243  Hsd11b1 
10361244  Hsd11b1 
10361245  Hsd11b1 
10361247  G0s2 
10361248  G0s2 
10361249  G0s2 
10361251  Camk1g 
10361252  Camk1g 
10361253  Camk1g 
10361254  Camk1g 
10361255  Camk1g 
10361256  Camk1g 
10361257  Camk1g 
10361258  Camk1g 
10361259  Camk1g 
10361260  Camk1g 
10361261  Camk1g 
10361262  Camk1g 
10361263  Camk1g 
10361264  Camk1g 
10361266  Mir205 
10361271  Cd46 
10361272  Cd46 
10361273  Cd46 
10361274  Cd46 
10361275  Cd46 
10361276  Cd46 
10361277  Cd46 
10361278  Cd46 
10361279  Cd46 
10361280  Cd46 
10361281  Cd46 
10361283  Cr1l 
10361284  Cr1l 
10361285  Cr1l 
10361286  Cr1l 
10361287  Cr1l 
10361288  Cr1l 
10361289  Cr1l 
10361290  Cr1l 
10361291  Cr1l 
10361293  Cr2 
10361294  Cr2 
10361295  Cr2 
10361296  Cr2 
10361297  Cr2 
10361298  Cr2 
10361299  Cr2 
10361300  Cr2 
10361301  Cr2 
10361302  Cr2 
10361303  Cr2 
10361304  Cr2 
10361305  Cr2 
10361306  Cr2 
10361307  Cr2 
10361308  Cr2 
10361309  Cr2 
10361310  Cr2 
10361311  Cr2 
10361312  Cr2
10361313  Cr2 
10361314  Cr2 
10361315  Cr2 
10361316  Cr2 
10361317  Cr2 
10361318  Cr2 
10361319  Cr2 
10361320  Cr2 
10361321  Cr2 
10361322  Cr2 
10361324  Cnksr3 
10361325  Cnksr3 
10361326  Cnksr3 
10361327  Cnksr3 
10361328  Cnksr3 
10361329  Cnksr3 
10361330  Cnksr3 
10361331  Cnksr3 
10361332  Cnksr3 
10361333  Cnksr3 
10361334  Cnksr3 
10361335  Cnksr3 
10361336  Cnksr3 
10361337  Cnksr3 
10361339  Ipcef1 
10361340  Ipcef1 
10361341  Ipcef1 
10361342  Ipcef1 
10361343  Ipcef1 
10361344  Ipcef1 
10361345  Ipcef1 
10361346  Ipcef1 
10361347  Ipcef1 
10361348  Ipcef1 
10361349  Ipcef1 
10361350  Ipcef1 
10361351  Ipcef1 
10361359  Rgs17 
10361360  Rgs17 
10361361  Rgs17 
10361362  Rgs17 
10361363  Rgs17 
10361364  Rgs17 
10361365  Rgs17 
10361367  Mtrf1l 
10361368  Mtrf1l 
10361369  Mtrf1l 
10361370  Mtrf1l 
10361371  Mtrf1l 
10361372  Mtrf1l 
10361373  Mtrf1l 
10361374  Mtrf1l 
10361376  Fbxo5 
10361377  Fbxo5 
10361378  Fbxo5 
10361379  Fbxo5 
10361380  Fbxo5 
10361382  Syne1 
10361383  Syne1 
10361384  Syne1 
10361385  Syne1 
10361386  Syne1 
10361387  Syne1 
10361388  Syne1 
10361389  Syne1 
10361390  Syne1 
10361391  Syne1 
10361393  Syne1 
10361394  Syne1 
10361395  Syne1 
10361396  Syne1 
10361397  Syne1 
10361398  Syne1 
10361399  Syne1 
10361400  Syne1 
10361401  Syne1 
10361402  Syne1 
10361403  Syne1 
10361404  Syne1 
10361405  Syne1 
10361406  Syne1 
10361407  Syne1 
10361408  Syne1 
10361409  Syne1 
10361410  Syne1 
10361411  Syne1 
10361412  Syne1 
10361413  Syne1 
10361414  Syne1 
10361415  Syne1 
10361416  Syne1 
10361417  Syne1 
10361418  Syne1 
10361419  Syne1 
10361420  Syne1 
10361421  Syne1 
10361422  Syne1 
10361423  Syne1 
10361424  Syne1 
10361425  Syne1 
10361426  Syne1 
10361427  Syne1 
10361428  Syne1 
10361429  Syne1 
10361430  Syne1 
10361431  Syne1 
10361432  Syne1 
10361433  Syne1 
10361434  Syne1 
10361435  Syne1 
10361436  Syne1 
10361437  Syne1 
10361438  Syne1 
10361439  Syne1 
10361440  Syne1 
10361441  Syne1 
10361442  Syne1 
10361443  Syne1 
10361444  Syne1 
10361445  Syne1 
10361446  Syne1 
10361447  Syne1 
10361448  Syne1 
10361449  Syne1 
10361450  Syne1 
10361451  Syne1 
10361452  Syne1 
10361453  Syne1 
10361454  Syne1 
10361455  Syne1 
10361456  Syne1 
10361457  Syne1 
10361458  Syne1 
10361459  Syne1 
10361460  Syne1 
10361461  Syne1 
10361462  Syne1 
10361463  Syne1 
10361464  Syne1 
10361465  Syne1 
10361466  Syne1 
10361467  Syne1 
10361468  Syne1 
10361469  Syne1 
10361470  Syne1 
10361471  Syne1 
10361472  Syne1 
10361473  Syne1 
10361474  Syne1 
10361475  Syne1 
10361476  Syne1 
10361477  Syne1 
10361478  Syne1 
10361479  Syne1 
10361480  Syne1 
10361481  Syne1 
10361482  Syne1 
10361483  Syne1 
10361484  Syne1 
10361485  Syne1 
10361486  Syne1 
10361487  Syne1 
10361488  Syne1 
10361489  Syne1 
10361490  Syne1 
10361491  Syne1 
10361492  Syne1 
10361493  Syne1 
10361494  Syne1 
10361495  Syne1 
10361496  Syne1 
10361497  Syne1 
10361498  Syne1 
10361499  Syne1 
10361500  Syne1 
10361501  Syne1 
10361502  Syne1 
10361503  Syne1 
10361504  Syne1 
10361505  Syne1 
10361506  Syne1 
10361508  Syne1 
10361510  Syne1 
10361511  Syne1 
10361512  Syne1 
10361513  Syne1 
10361514  Syne1 
10361515  Syne1 
10361516  Syne1 
10361517  Syne1 
10361518  Syne1 
10361519  Syne1 
10361520  Syne1 
10361521  Syne1 
10361522  Syne1 
10361523  Syne1 
10361524  Syne1 
10361525  Syne1 
10361526  Syne1 
10361527  Syne1 
10361528  Syne1 
10361529  Syne1 
10361530  Syne1 
10361531  Syne1 
10361532  Syne1 
10361533  Syne1 
10361534  Syne1 
10361535  Syne1 
10361536  Syne1 
10361537  Syne1 
10361538  Syne1 
10361539  Syne1 
10361540  Syne1 
10361541  Syne1 
10361542  Syne1 
10361543  Syne1 
10361544  Syne1 
10361545  Syne1 
10361546  Syne1 
10361547  Syne1 
10361548  Syne1 
10361549  Syne1 
10361550  Syne1 
10361551  Syne1 
10361552  Syne1 
10361553  Syne1 
10361554  Syne1 
10361555  Syne1 
10361556  Syne1 
10361557  Syne1 
10361558  Syne1 
10361559  Syne1 
10361560  Syne1 
10361561  Syne1 
10361562  Syne1 
10361563  Syne1 
10361564  Syne1 
10361565  Syne1 
10361566  Syne1 
10361567  Syne1 
10361568  Syne1 
10361569  Syne1 
10361570  Syne1 
10361571  Syne1 
10361572  Syne1 
10361573  Syne1 
10361574  Syne1 
10361575  Syne1 
10361576  Syne1 
10361577  Syne1 
10361578  Syne1 
10361579  Syne1 
10361580  Syne1 
10361581  Syne1 
10361582  Syne1 
10361583  Syne1 
10361584  Syne1 
10361585  Syne1 
10361586  Syne1 
10361587  Syne1 
10361588  Syne1 
10361589  Syne1 
10361590  Syne1 
10361591  Syne1 
10361592  Syne1 
10361593  Syne1 
10361594  Syne1 
10361595  Syne1 
10361596  Syne1 
10361597  Syne1 
10361598  Syne1 
10361599  Syne1 
10361600  Syne1 
10361601  Syne1 
10361602  Syne1 
10361603  Syne1 
10361604  Syne1 
10361605  Syne1 
10361606  Syne1 
10361607  Syne1 
10361608  Syne1 
10361609  Syne1 
10361610  Syne1 
10361611  Syne1 
10361612  Syne1 
10361613  Syne1 
10361614  Syne1 
10361615  Syne1 
10361617  Gm25694
10361618  Gm25694
10361621  Rmnd1 
10361622  Rmnd1 
10361623  Rmnd1 
10361624  Rmnd1 
10361625  Rmnd1 
10361626  Rmnd1 
10361627  Rmnd1 
10361628  Rmnd1 
10361629  Rmnd1 
10361630  Rmnd1 
10361631  Rmnd1 
10361632  Rmnd1 
10361633  Rmnd1 
10361634  Rmnd1 
10361636  Zbtb2 
10361637  Zbtb2 
10361638  Zbtb2 
10361639  Zbtb2 
10361643  Lrp11 
10361644  Lrp11 
10361645  Lrp11 
10361646  Lrp11 
10361647  Lrp11 
10361648  Lrp11 
10361649  Lrp11 
10361650  Lrp11 
10361652  Nup43 
10361653  Nup43 
10361654  Nup43 
10361655  Nup43 
10361656  Nup43 
10361657  Nup43 
10361658  Nup43 
10361659  Nup43 
10361661  Lats1 
10361662  Lats1 
10361663  Lats1 
10361665  Lats1 
10361666  Lats1 
10361667  Lats1 
10361668  Lats1 
10361670  Katna1 
10361671  Katna1 
10361672  Katna1 
10361673  Katna1 
10361674  Katna1 
10361675  Katna1 
10361676  Katna1 
10361677  Katna1 
10361678  Katna1 
10361679  Katna1 
10361681  B430219N15Rik 
10361683  Ppil4 
10361684  Ppil4 
10361685  Ppil4 
10361686  Ppil4 
10361687  Ppil4 
10361688  Ppil4 
10361689  Ppil4 
10361690  Ppil4 
10361691  Ppil4 
10361692  Ppil4 
10361693  Ppil4 
10361694  Ppil4 
10361695  Ppil4 
10361696  Ppil4 
10361697  Ppil4 
10361699  Zc3h12d 
10361700  Zc3h12d 
10361701  Zc3h12d 
10361702  Zc3h12d 
10361703  Zc3h12d 
10361704  Zc3h12d 
10361706  Gm26674
10361707  Gm26674
10361709  Gm25682
10361711  Gm5177 
10361713  Shprh 
10361714  Shprh 
10361715  Shprh 
10361716  Shprh 
10361717  Shprh 
10361718  Shprh 
10361719  Shprh 
10361720  Shprh 
10361721  Shprh 
10361722  Shprh 
10361723  Shprh 
10361724  Shprh 
10361725  Shprh 
10361726  Shprh 
10361727  Shprh 
10361728  Shprh 
10361729  Shprh 
10361730  Shprh 
10361731  Shprh 
10361732  Shprh 
10361733  Shprh 
10361734  Shprh 
10361735  Shprh 
10361736  Shprh 
10361737  Shprh 
10361738  Shprh 
10361739  Shprh 
10361740  Shprh 
10361741  Shprh 
10361742  Shprh 
10361743  Shprh 
10361744  Shprh 
10361745  Shprh 
10361746  Shprh 
10361747  Shprh 
10361749  Fbxo30 
10361750  Fbxo30 
10361751  Fbxo30 
10361752  Fbxo30 
10361753  Fbxo30 
10361755  Epm2a 
10361756  Epm2a 
10361757  Epm2a 
10361758  Epm2a 
10361759  Epm2a 
10361761  Timm8a1 
10361762  Gm9797
10361764  Gm23680
10361766  Gm25139
10361768  Sf3b5 
10361769  Sf3b5 
10361770  Sf3b5 
10361772  Hymai 
10361773  Plagl1 
10361774  Plagl1 
10361775  Plagl1 
10361776  Plagl1 
10361777  Plagl1 
10361778  Plagl1 
10361779  Plagl1 
10361780  Plagl1 
10361781  Plagl1 
10361782  Plagl1 
10361783  Plagl1 
10361784  Plagl1 
10361785  Plagl1 
10361786  Plagl1 
10361791  Fuca2 
10361792  Fuca2 
10361793  Fuca2 
10361794  Fuca2 
10361795  Fuca2 
10361796  Fuca2 
10361797  Fuca2 
10361798  Fuca2 
10361800  Adat2 
10361801  Adat2 
10361802  Adat2 
10361803  Adat2 
10361804  Adat2 
10361805  Adat2 
10361806  Adat2 
10361808  Hivep2 
10361809  Hivep2 
10361810  Hivep2 
10361811  Hivep2 
10361812  Hivep2 
10361813  Hivep2 
10361814  Hivep2 
10361815  Hivep2 
10361817  Rpl23a 
10361819  Nmbr 
10361820  Nmbr 
10361821  Nmbr 
10361822  Nmbr 
10361823  Nmbr 
10361829  Cited2 
10361830  Cited2 
10361831  Cited2 
10361832  Cited2 
10361833  Cited2 
10361835  Txlnb 
10361836  Txlnb 
10361837  Txlnb 
10361838  Txlnb 
10361839  Txlnb 
10361840  Txlnb 
10361841  Txlnb 
10361842  Txlnb 
10361843  Txlnb 
10361844  Txlnb 
10361845  Txlnb 
10361847  Reps1 
10361848  Reps1 
10361849  Reps1 
10361850  Reps1 
10361851  Reps1 
10361852  Reps1 
10361853  Reps1 
10361854  Reps1 
10361855  Reps1 
10361856  Reps1 
10361857  Reps1 
10361858  Reps1 
10361859  Reps1 
10361860  Reps1 
10361861  Reps1 
10361862  Reps1 
10361863  Reps1 
10361864  Reps1 
10361865  Reps1 
10361866  Reps1 
10361868  Gm10827
10361870  Nhsl1 
10361871  Nhsl1 
10361872  Nhsl1 
10361873  Nhsl1 
10361874  Nhsl1 
10361875  Nhsl1 
10361876  Nhsl1 
10361877  Nhsl1 
10361878  Nhsl1 
10361879  Nhsl1 
10361880  Nhsl1 
10361881  Nhsl1 
10361883  Nhsl1 
10361884  Nhsl1 
10361885  Nhsl1 
10361886  Nhsl1 
10361888  Perp 
10361889  Perp 
10361890  Perp 
10361891  Perp 
10361896  Olig3 
10361898  Ifngr1 
10361899  Ifngr1 
10361900  Ifngr1 
10361901  Ifngr1 
10361902  Ifngr1 
10361903  Ifngr1 
10361904  Ifngr1 
10361905  Ifngr1 
10361907  Il22ra2 
10361908  Il22ra2 
10361909  Il22ra2 
10361910  Il22ra2 
10361911  Il22ra2 
10361912  Il22ra2 
10361913  Il22ra2 
10361915  9230106D20Rik
10361916  9230106D20Rik
10361917  9230106D20Rik
10361919  Il20ra 
10361920  Il20ra 
10361921  Il20ra 
10361922  Il20ra 
10361923  Il20ra 
10361924  Il20ra 
10361925  Il20ra 
10361927  Map3k5 
10361928  Map3k5 
10361929  Map3k5 
10361930  Map3k5 
10361931  Map3k5 
10361932  Map3k5 
10361933  Map3k5 
10361934  Map3k5 
10361935  Map3k5 
10361936  Map3k5 
10361937  Map3k5 
10361938  Map3k5 
10361939  Map3k5 
10361940  Map3k5 
10361941  Map3k5 
10361942  Map3k5 
10361943  Map3k5 
10361944  Map3k5 
10361945  Map3k5 
10361946  Map3k5 
10361947  Map3k5 
10361948  Map3k5 
10361949  Map3k5 
10361950  Map3k5 
10361951  Map3k5 
10361952  Map3k5 
10361953  Map3k5 
10361954  Map3k5 
10361955  Map3k5 
10361957  Map7 
10361958  Map7 
10361959  Map7 
10361960  Map7 
10361961  Map7 
10361962  Map7 
10361963  Map7 
10361964  Map7 
10361965  Map7 
10361966  Map7 
10361967  Map7 
10361968  Map7 
10361969  Map7 
10361970  Map7 
10361971  Map7 
10361972  Map7 
10361973  Map7 
10361974  Map7 
10361975  Map7 
10361976  Map7 
10361978  Rpl32l
10361980  Bclaf1 
10361981  Bclaf1 
10361982  Bclaf1 
10361983  Bclaf1 
10361984  Bclaf1 
10361985  Bclaf1 
10361986  Bclaf1 
10361987  Bclaf1 
10361988  Bclaf1 
10361989  Bclaf1 
10361990  Bclaf1 
10361991  Bclaf1 
10361992  Bclaf1 
10361993  Bclaf1 
10361994  Bclaf1 
10361996  Mtfr2 
10361997  Mtfr2 
10361998  Mtfr2 
10361999  Mtfr2 
10362000  Mtfr2 
10362001  Mtfr2 
10362002  Mtfr2 
10362006  Ahi1 
10362007  Ahi1 
10362008  Ahi1 
10362009  Ahi1 
10362010  Ahi1 
10362011  Ahi1 
10362012  Ahi1 
10362013  Ahi1 
10362014  Ahi1 
10362015  Ahi1 
10362016  Ahi1 
10362017  Ahi1 
10362018  Ahi1 
10362019  Ahi1 
10362020  Ahi1 
10362021  Ahi1 
10362022  Ahi1 
10362023  Ahi1 
10362024  Ahi1 
10362025  Ahi1 
10362026  Ahi1 
10362027  Ahi1 
10362028  Ahi1 
10362029  Ahi1 
10362030  Ahi1 
10362031  Ahi1 
10362032  Ahi1 
10362034  Gm2467
10362035  Gm2467
10362037  Hbs1l
10362038  Hbs1l 
10362039  Hbs1l 
10362040  Hbs1l 
10362041  Hbs1l 
10362042  Hbs1l 
10362043  Hbs1l 
10362044  Hbs1l 
10362045  Hbs1l 
10362046  Hbs1l 
10362047  Hbs1l 
10362048  Hbs1l 
10362049  Hbs1l 
10362050  Hbs1l 
10362051  Hbs1l 
10362053  Aldh8a1 
10362054  Aldh8a1 
10362055  Aldh8a1 
10362056  Aldh8a1 
10362057  Aldh8a1 
10362058  Aldh8a1 
10362059  Aldh8a1 
10362060  Aldh8a1 
10362061  Aldh8a1 
10362063  1700021A07Rik 
10362065  1700020N01Rik 
10362066  1700020N01Rik 
10362067  1700020N01Rik 
10362068  1700020N01Rik 
10362070  Gm5420 
10362071  Gm5420 
10362072  Gm5420
10362074  Sgk1 
10362075  Sgk1 
10362076  Sgk1 
10362077  Sgk1 
10362078  Sgk1 
10362079  Sgk1 
10362080  Sgk1 
10362081  Sgk1 
10362082  Sgk1 
10362083  Sgk1 
10362084  Sgk1 
10362085  Sgk1 
10362086  Sgk1 
10362087  Sgk1 
10362088  Sgk1 
10362089  Sgk1 
10362090  Sgk1 
10362092  Raet1e 
10362093  Raet1e 
10362094  Raet1e 
10362095  Raet1d 
10362096  Raet1d 
10362098  H60b 
10362099  H60b 
10362100  H60b 
10362101  H60b 
10362103  Gm10825 
10362105  Slc2a12 
10362106  Slc2a12 
10362107  Slc2a12 
10362108  Slc2a12 
10362109  Slc2a12 
10362110  Slc2a12 
10362112  Gm40611
10362116  Slc18b1 
10362117  Slc18b1 
10362118  Slc18b1 
10362119  Slc18b1 
10362120  Slc18b1 
10362121  Slc18b1 
10362122  Slc18b1 
10362123  Slc18b1 
10362124  Slc18b1 
10362125  Slc18b1 
10362126  Slc18b1 
10362127  Slc18b1 
10362128  Slc18b1 
10362130  Vnn3 
10362131  Vnn3 
10362133  Vnn3 
10362134  Vnn3 
10362135  Vnn3 
10362136  Vnn3 
10362137  Vnn3 
10362139  Vnn1 
10362140  Vnn1 
10362141  Vnn1 
10362142  Vnn1 
10362143  Vnn1 
10362144  Vnn1 
10362145  Vnn1 
10362146  Vnn1 
10362148  Taar1 
10362151  Taar2 
10362153  Taar3 
10362155  Taar4 
10362157  Taar5 
10362159  Taar7b 
10362161  Taar7c-ps 
10362163  Taar7d 
10362165  Taar7e 
10362167  Taar7f 
10362170  Taar8a 
10362172  Stx7 
10362173  Stx7 
10362174  Stx7 
10362175  Stx7 
10362176  Stx7 
10362177  Stx7 
10362178  Stx7 
10362179  Stx7 
10362180  Stx7 
10362181  Stx7 
10362182  Stx7 
10362183  Stx7 
10362184  Stx7 
10362185  Stx7 
10362187  Moxd1 
10362188  Moxd1 
10362190  Moxd1 
10362191  Moxd1 
10362192  Moxd1 
10362193  Moxd1 
10362194  Moxd1 
10362195  Moxd1 
10362196  Moxd1 
10362197  Moxd1 
10362198  Moxd1 
10362199  Moxd1 
10362200  Moxd1 
10362202  Ctgf 
10362203  Ctgf 
10362204  Ctgf 
10362205  Ctgf 
10362206  Ctgf 
10362207  Ctgf 
10362211  Med23 
10362212  Med23 
10362213  Med23 
10362214  Med23 
10362215  Med23 
10362216  Med23 
10362217  Med23 
10362218  Med23 
10362219  Med23 
10362220  Med23 
10362221  Med23 
10362222  Med23 
10362223  Med23 
10362224  Med23 
10362225  Med23 
10362226  Med23 
10362227  Med23 
10362228  Med23 
10362229  Med23 
10362230  Med23 
10362231  Med23 
10362232  Med23 
10362233  Med23 
10362234  Med23 
10362235  Med23 
10362236  Med23 
10362237  Med23 
10362238  Med23 
10362239  Med23 
10362240  Med23 
10362241  Med23 
10362242  Med23 
10362246  Epb41l2 
10362247  Epb41l2 
10362248  Epb41l2 
10362249  Epb41l2 
10362250  Epb41l2 
10362251  Epb41l2 
10362252  Epb41l2 
10362253  Epb41l2 
10362254  Epb41l2 
10362255  Epb41l2 
10362256  Epb41l2
10362257  Epb41l2 
10362258  Epb41l2 
10362259  Epb41l2 
10362260  Epb41l2 
10362261  Epb41l2 
10362262  Epb41l2 
10362263  Epb41l2 
10362264  Epb41l2 
10362265  Epb41l2 
10362266  Epb41l2 
10362267  Epb41l2 
10362268  Epb41l2 
10362269  Epb41l2 
10362270  Epb41l2 
10362274  Gm9767 
10362276  Samd3 
10362277  Samd3 
10362278  Samd3 
10362279  Samd3 
10362280  Samd3 
10362281  Samd3 
10362282  Samd3 
10362283  Samd3 
10362284  Samd3 
10362285  Samd3 
10362286  Samd3 
10362287  Samd3 
10362288  Samd3 
10362295  Arhgap18 
10362296  Arhgap18 
10362297  Arhgap18 
10362298  Arhgap18 
10362299  Arhgap18 
10362300  Arhgap18 
10362301  Arhgap18 
10362302  Arhgap18 
10362303  Arhgap18 
10362304  Arhgap18 
10362305  Arhgap18 
10362306  Arhgap18 
10362307  Arhgap18 
10362308  Arhgap18 
10362309  Arhgap18 
10362311  Gm10145 
10362315  Ptprk 
10362316  Ptprk 
10362319  Ptprk 
10362320  Ptprk 
10362321  Ptprk 
10362322  Ptprk 
10362323  Ptprk 
10362324  Ptprk 
10362325  Ptprk 
10362326  Ptprk 
10362327  Ptprk 
10362328  Ptprk 
10362329  Ptprk 
10362330  Ptprk 
10362331  Ptprk 
10362332  Ptprk 
10362333  Ptprk 
10362334  Ptprk 
10362335  Ptprk 
10362336  Ptprk 
10362337  Ptprk 
10362338  Ptprk 
10362339  Ptprk 
10362340  Ptprk 
10362341  Ptprk 
10362342  Ptprk 
10362343  Ptprk 
10362344  Ptprk 
10362345  Ptprk 
10362346  Ptprk 
10362347  Ptprk 
10362348  Ptprk 
10362349  Ptprk 
10362351  Themis 
10362352  Themis 
10362353  Themis 
10362354  Themis 
10362355  Themis 
10362356  Themis 
10362357  Themis 
10362358  Themis 
10362361  Gm9824
10362364  Soga3 
10362365  Soga3 
10362366  Soga3 
10362367  Soga3 
10362368  Soga3 
10362369  Soga3 
10362370  Soga3 
10362371  Soga3 
10362373  9330159F19Rik 
10362374  9330159F19Rik 
10362375  9330159F19Rik 
10362376  9330159F19Rik 
10362377  9330159F19Rik 
10362378  9330159F19Rik 
10362380  Echdc1 
10362381  Echdc1 
10362382  Echdc1 
10362383  Echdc1 
10362384  Echdc1 
10362385  Echdc1 
10362386  Echdc1 
10362388  Gm25596
10362393  Gm5422
10362395  Hddc2 
10362396  Hddc2 
10362397  Hddc2 
10362398  Hddc2 
10362399  Hddc2 
10362400  Hddc2 
10362401  Hddc2 
10362403  Gm8793
10362405  Trdn 
10362406  Trdn 
10362407  Trdn 
10362408  Trdn 
10362409  Trdn 
10362410  Trdn 
10362411  Trdn 
10362412  Trdn
10362413  Trdn 
10362414  Trdn 
10362415  Trdn
10362417  Trdn 
10362419  Trdn 
10362421  Trdn 
10362423  Trdn 
10362425  Trdn 
10362427  Trdn 
10362429  Trdn 
10362433  Trdn 
10362435  Trdn 
10362437  Trdn 
10362441  Trdn 
10362443  Trdn 
10362447  Trdn 
10362451  Trdn 
10362455  Trdn 
10362457  Trdn 
10362459  Trdn 
10362460  Trdn 
10362461  Trdn 
10362463  Trdn 
10362465  Sult3a1 
10362466  Sult3a1 
10362467  Sult3a1 
10362468  Sult3a1 
10362469  Sult3a1 
10362470  Sult3a1 
10362471  Sult3a1
10362473  Rsph4a 
10362474  Rsph4a 
10362475  Rsph4a 
10362476  Rsph4a 
10362477  Rsph4a 
10362478  Rsph4a 
10362480  Trappc3l 
10362481  Trappc3l 
10362482  Trappc3l 
10362483  Trappc3l 
10362484  Trappc3l 
10362485  Trappc3l 
10362486  Trappc3l 
10362488  Tspyl1 
10362489  Tspyl1 
10362491  Tspyl4 
10362492  Tspyl4 
10362493  Tspyl4 
10362494  Tspyl4 
10362496  Col10a1 
10362497  Col10a1 
10362498  Col10a1 
10362500  Frk 
10362501  Frk 
10362502  Frk 
10362503  Frk 
10362504  Frk 
10362505  Frk 
10362506  Frk 
10362507  Frk 
10362508  Frk 
10362509  Frk 
10362510  Frk 
10362514  Hs3st5 
10362515  Hs3st5 
10362516  Hs3st5 
10362517  Hs3st5 
10362518  Hs3st5 
10362519  Hs3st5 
10362521  Hdac2 
10362522  Hdac2 
10362523  Hdac2 
10362524  Hdac2 
10362525  Hdac2 
10362526  Hdac2 
10362527  Hdac2 
10362528  Hdac2 
10362529  Hdac2 
10362530  Hdac2 
10362531  Hdac2 
10362532  Hdac2 
10362533  Hdac2 
10362535  Gm16524 
10362539  Lama4 
10362540  Lama4 
10362541  Lama4 
10362543  Lama4 
10362544  Lama4 
10362545  Lama4 
10362546  Lama4 
10362547  Lama4 
10362548  Lama4 
10362549  Lama4 
10362550  Lama4 
10362551  Lama4 
10362552  Lama4 
10362553  Lama4 
10362554  Lama4 
10362555  Lama4 
10362556  Lama4 
10362557  Lama4 
10362558  Lama4 
10362559  Lama4 
10362560  Lama4 
10362561  Lama4 
10362562  Lama4 
10362563  Lama4 
10362564  Lama4 
10362565  Lama4 
10362566  Lama4 
10362567  Lama4 
10362568  Lama4 
10362569  Lama4 
10362570  Lama4 
10362571  Lama4 
10362572  Lama4 
10362573  Lama4 
10362574  Lama4 
10362575  Lama4 
10362576  Lama4 
10362577  Lama4 
10362578  Lama4 
10362579  Lama4 
10362580  Lama4 
10362582  Tube1 
10362583  Tube1 
10362584  Tube1 
10362585  Tube1 
10362586  Tube1 
10362587  Tube1 
10362588  Tube1 
10362589  Tube1 
10362590  Tube1 
10362591  Tube1 
10362592  Tube1 
10362594  Gm6477
10362595  Gm6477
10362597  Fyn 
10362598  Fyn 
10362599  Fyn 
10362600  Fyn 
10362601  Fyn 
10362602  Fyn 
10362603  Fyn 
10362604  Fyn 
10362605  Fyn 
10362606  Fyn 
10362607  Fyn 
10362608  Fyn 
10362609  Fyn 
10362610  Fyn 
10362611  Fyn 
10362612  Fyn 
10362613  Fyn 
10362614  Fyn 
10362616  Traf3ip2 
10362617  Traf3ip2 
10362618  Traf3ip2 
10362619  Traf3ip2 
10362620  Traf3ip2 
10362621  Traf3ip2 
10362622  Traf3ip2 
10362623  Traf3ip2 
10362624  Traf3ip2 
10362625  Traf3ip2 
10362626  Traf3ip2 
10362627  Traf3ip2 
10362634  Rev3l 
10362635  Rev3l 
10362636  Rev3l 
10362637  Rev3l 
10362638  Rev3l 
10362639  Rev3l 
10362640  Rev3l 
10362641  Rev3l 
10362642  Rev3l 
10362643  Rev3l 
10362644  Rev3l 
10362645  Rev3l 
10362646  Rev3l 
10362647  Rev3l 
10362648  Rev3l 
10362649  Rev3l 
10362650  Rev3l 
10362651  Rev3l 
10362652  Rev3l 
10362653  Rev3l 
10362654  Rev3l 
10362655  Rev3l 
10362656  Rev3l 
10362657  Rev3l 
10362658  Rev3l 
10362659  Rev3l 
10362660  Rev3l 
10362661  Rev3l 
10362662  Rev3l 
10362663  Rev3l 
10362664  Rev3l 
10362665  Rev3l 
10362666  Rev3l 
10362667  Rev3l 
10362668  Rev3l 
10362670  4930547M16Rik
10362671  4930547M16Rik
10362673  Gm8055 
10362675  Rnu3a 
10362677  Cdk19 
10362678  Cdk19 
10362679  Cdk19 
10362680  Cdk19 
10362681  Cdk19 
10362682  Cdk19 
10362683  Cdk19 
10362684  Cdk19 
10362685  Cdk19 
10362686  Cdk19 
10362687  Cdk19 
10362688  Cdk19 
10362689  Cdk19 
10362690  Cdk19 
10362691  Cdk19 
10362693  Slc22a16 
10362694  Slc22a16 
10362695  Slc22a16 
10362696  Slc22a16 
10362697  Slc22a16 
10362698  Slc22a16 
10362699  Slc22a16 
10362700  Slc22a16 
10362702  Ddo 
10362703  Ddo 
10362704  Ddo 
10362705  Ddo 
10362706  Ddo 
10362707  Ddo 
10362708  Ddo 
10362709  Ddo 
10362710  Ddo
10362712  Mettl24 
10362713  Mettl24 
10362714  Mettl24 
10362715  Mettl24 
10362716  Mettl24 
10362718  Wasf1 
10362719  Wasf1 
10362720  Wasf1 
10362721  Wasf1 
10362722  Wasf1 
10362723  Wasf1 
10362724  Wasf1 
10362725  Wasf1 
10362726  Wasf1 
10362727  Wasf1 
10362728  Wasf1 
10362730  Ak9 
10362731  Ak9 
10362732  Ak9 
10362733  Ak9 
10362734  Ak9 
10362735  Ak9 
10362736  Ak9 
10362737  Ak9 
10362738  Ak9 
10362739  Ak9 
10362740  Ak9 
10362741  Ak9 
10362742  Ak9 
10362743  Ak9 
10362744  Ak9 
10362746  Ak9 
10362747  Ak9 
10362748  Ak9 
10362749  Ak9 
10362750  Ak9 
10362752  Ak9 
10362753  Ak9 
10362754  Ak9 
10362755  Ak9 
10362756  Ak9 
10362757  Ak9 
10362759  Zbtb24 
10362760  Zbtb24 
10362761  Zbtb24 
10362762  Zbtb24 
10362763  Zbtb24 
10362764  Zbtb24 
10362765  Zbtb24 
10362766  Zbtb24 
10362768  Mical1 
10362769  Mical1 
10362770  Mical1 
10362771  Mical1 
10362772  Mical1 
10362773  Mical1 
10362774  Mical1 
10362775  Mical1 
10362776  Mical1 
10362777  Mical1 
10362778  Mical1 
10362779  Mical1 
10362780  Mical1 
10362781  Mical1 
10362782  Mical1 
10362784  Mical1 
10362785  Mical1 
10362786  Mical1 
10362787  Mical1 
10362788  Mical1 
10362789  Mical1 
10362790  Mical1 
10362791  Mical1 
10362792  Mical1 
10362793  Mical1 
10362795  Ppil6
10362796  Ppil6 
10362797  Ppil6 
10362798  Ppil6 
10362799  Ppil6 
10362800  Ppil6 
10362801  Ppil6 
10362802  Ppil6 
10362804  Cd164 
10362805  Cd164 
10362806  Cd164 
10362807  Cd164 
10362808  Cd164 
10362809  Cd164 
10362810  Cd164 
10362812  Sesn1 
10362813  Sesn1 
10362814  Sesn1 
10362815  Sesn1 
10362816  Sesn1 
10362817  Sesn1 
10362818  Sesn1 
10362819  Sesn1 
10362820  Sesn1 
10362821  Sesn1 
10362822  Sesn1 
10362824  Snx3 
10362825  Snx3 
10362826  Snx3 
10362827  Snx3 
10362828  Snx3 
10362830  Ostm1 
10362831  Ostm1 
10362832  Ostm1 
10362833  Ostm1 
10362834  Ostm1 
10362835  Ostm1 
10362836  Ostm1 
10362838  Sec63 
10362839  Sec63 
10362840  Sec63 
10362841  Sec63 
10362842  Sec63 
10362843  Sec63 
10362844  Sec63 
10362845  Sec63 
10362846  Sec63 
10362847  Sec63 
10362848  Sec63 
10362849  Sec63 
10362850  Sec63 
10362851  Sec63 
10362852  Sec63 
10362853  Sec63 
10362854  Sec63 
10362855  Sec63 
10362856  Sec63 
10362857  Sec63 
10362858  Sec63 
10362859  Sec63 
10362860  Sec63 
10362862  Scml4 
10362863  Scml4 
10362864  Scml4 
10362866  Scml4 
10362867  Scml4 
10362868  Scml4 
10362869  Scml4 
10362870  Scml4 
10362871  Scml4 
10362875  9030612E09Rik 
10362877  Pdss2 
10362878  Pdss2 
10362879  Pdss2 
10362880  Pdss2 
10362881  Pdss2 
10362882  Pdss2 
10362883  Pdss2 
10362884  Pdss2 
10362885  Pdss2 
10362887  Bend3 
10362888  Bend3 
10362889  Bend3 
10362890  Bend3 
10362891  Bend3 
10362893  Gm9803 
10362894  Gm9803 
10362895  Gm9803 
10362897  Cd24a 
10362898  Cd24a 
10362900  F830002L21Rik 
10362901  F830002L21Rik 
10362903  Gm9034 
10362905  Rtn4ip1 
10362906  Rtn4ip1 
10362907  Rtn4ip1 
10362908  Rtn4ip1 
10362909  Rtn4ip1 
10362910  Rtn4ip1 
10362911  Rtn4ip1 
10362912  Rtn4ip1 
10362913  Rtn4ip1 
10362914  Rtn4ip1 
10362915  Rtn4ip1 
10362917  Gm10812
10362923  Atg5 
10362924  Atg5 
10362925  Atg5 
10362926  Atg5 
10362927  Atg5 
10362928  Atg5 
10362929  Atg5 
10362930  Atg5 
10362931  Atg5 
10362932  Atg5 
10362933  Atg5 
10362938  Gm6983
10362940  Gm4795
10362942  Prep 
10362943  Prep 
10362944  Prep 
10362945  Prep 
10362946  Prep 
10362947  Prep 
10362948  Prep 
10362949  Prep 
10362950  Prep 
10362951  Prep 
10362952  Prep 
10362953  Prep 
10362954  Prep 
10362955  Prep 
10362956  Prep 
10362957  Prep 
10362958  Prep 
10362960  Popdc3 
10362961  Popdc3 
10362962  Popdc3 
10362963  Popdc3 
10362964  Popdc3 
10362965  Popdc3 
10362966  Popdc3 
10362967  Popdc3 
10362969  Bves 
10362970  Bves 
10362971  Bves 
10362972  Bves 
10362973  Bves 
10362975  Hace1 
10362976  Hace1 
10362977  Hace1 
10362978  Hace1 
10362979  Hace1 
10362980  Hace1 
10362981  Hace1 
10362982  Hace1 
10362983  Hace1 
10362984  Hace1 
10362985  Hace1 
10362986  Hace1 
10362987  Hace1 
10362988  Hace1 
10362989  Hace1 
10362990  Hace1 
10362991  Hace1 
10362992  Hace1 
10362993  Hace1 
10362994  Hace1 
10362995  Hace1 
10362996  Hace1 
10362997  Hace1 
10362998  Hace1 
10362999  Hace1 
10363001  Gm7338 
10363002  Gm7338 
10363004  Gm25740
10363008  Ascc3 
10363009  Ascc3 
10363010  Ascc3 
10363011  Ascc3 
10363013  Ascc3 
10363014  Ascc3 
10363015  Ascc3 
10363016  Ascc3 
10363017  Ascc3 
10363018  Ascc3 
10363019  Ascc3 
10363020  Ascc3 
10363021  Ascc3 
10363022  Ascc3 
10363023  Ascc3 
10363024  Ascc3 
10363025  Ascc3 
10363026  Ascc3 
10363027  Ascc3 
10363028  Ascc3 
10363029  Ascc3 
10363030  Ascc3 
10363031  Ascc3 
10363032  Ascc3 
10363033  Ascc3 
10363034  Ascc3 
10363035  Ascc3 
10363036  Ascc3 
10363037  Ascc3 
10363038  Ascc3 
10363039  Ascc3 
10363040  Ascc3 
10363041  Ascc3 
10363042  Ascc3 
10363043  Ascc3 
10363044  Ascc3 
10363045  Ascc3 
10363046  Ascc3 
10363047  Ascc3 
10363048  Ascc3 
10363049  Ascc3 
10363050  Ascc3 
10363051  Ascc3 
10363052  Ascc3 
10363053  Ascc3 
10363057  Sim1 
10363058  Sim1 
10363059  Sim1 
10363060  Sim1 
10363061  Sim1 
10363062  Sim1 
10363063  Sim1 
10363064  Sim1 
10363065  Sim1 
10363066  Sim1 
10363067  Sim1 
10363068  Sim1 
10363069  Sim1 
10363071  Lilr4b 
10363072  Lilr4b 
10363073  Lilr4b 
10363074  Lilr4b 
10363075  Lilr4b 
10363076  Lilr4b 
10363077  Lilr4b 
10363078  Lilr4b 
10363079  Lilr4b 
10363080  Lilr4b 
10363081  Lilr4b 
10363083  Lilrb4a 
10363084  Lilrb4a 
10363085  Lilrb4a 
10363086  Lilrb4a 
10363087  Lilrb4a 
10363088  Lilrb4a 
10363089  Lilrb4a 
10363091  Rfx6 
10363092  Rfx6 
10363093  Rfx6 
10363094  Rfx6 
10363095  Rfx6 
10363096  Rfx6 
10363097  Rfx6 
10363098  Rfx6 
10363099  Rfx6 
10363100  Rfx6 
10363101  Rfx6 
10363102  Rfx6 
10363103  Rfx6 
10363104  Rfx6 
10363105  Rfx6 
10363106  Rfx6 
10363107  Rfx6 
10363108  Rfx6 
10363109  Rfx6 
10363110  Rfx6 
10363111  Rfx6 
10363113  Vgll2 
10363114  Vgll2 
10363115  Vgll2 
10363116  Vgll2 
10363117  Vgll2 
10363119  Dcbld1 
10363120  Dcbld1 
10363121  Dcbld1 
10363122  Dcbld1 
10363123  Dcbld1 
10363124  Dcbld1 
10363125  Dcbld1 
10363126  Dcbld1 
10363127  Dcbld1 
10363128  Dcbld1 
10363129  Dcbld1 
10363131  Gm26741
10363133  Nepn 
10363134  Nepn 
10363135  Nepn 
10363136  Nepn 
10363138  Nus1 
10363139  Nus1 
10363140  Nus1 
10363141  Nus1 
10363142  Nus1 
10363143  Nus1 
10363147  Slc35f1 
10363148  Slc35f1 
10363149  Slc35f1 
10363150  Slc35f1 
10363151  Slc35f1 
10363152  Slc35f1 
10363153  Slc35f1 
10363154  Slc35f1 
10363155  Slc35f1 
10363156  Slc35f1 
10363158  Pln 
10363159  Pln 
10363160  Pln 
10363162  Gm5423
10363164  Asf1a 
10363165  Asf1a 
10363166  Asf1a 
10363167  Asf1a 
10363168  Asf1a 
10363169  Asf1a 
10363171  Msl3l2 
10363172  Msl3l2 
10363174  Gja1 
10363175  Gja1 
10363176  Gja1 
10363177  Gja1 
10363179  Gm9118
10363180  Gm9118
10363182  Stard6 
10363183  Stard6 
10363184  Stard6 
10363186  Gm9956
10363196  Hsf2 
10363197  Hsf2 
10363198  Hsf2 
10363199  Hsf2 
10363200  Hsf2 
10363201  Hsf2 
10363202  Hsf2 
10363203  Hsf2 
10363204  Hsf2 
10363205  Hsf2 
10363206  Hsf2 
10363207  Hsf2 
10363208  Hsf2 
10363209  Hsf2 
10363211  Pkib 
10363212  Pkib 
10363213  Pkib 
10363214  Pkib 
10363215  Pkib 
10363216  Pkib 
10363217  Pkib 
10363218  Pkib 
10363219  Pkib 
10363220  Pkib 
10363221  Pkib 
10363222  Pkib 
10363223  Pkib 
10363225  Fabp7 
10363226  Fabp7 
10363227  Fabp7 
10363228  Fabp7 
10363229  Fabp7 
10363230  Fabp7 
10363232  Smpdl3a 
10363233  Smpdl3a 
10363234  Smpdl3a 
10363235  Smpdl3a 
10363236  Smpdl3a 
10363237  Smpdl3a 
10363238  Smpdl3a 
10363239  Smpdl3a 
10363240  Smpdl3a 
10363242  Gcc2 
10363243  Gcc2 
10363244  Gcc2 
10363245  Gcc2 
10363246  Gcc2 
10363247  Gcc2 
10363248  Gcc2 
10363249  Gcc2 
10363250  Gcc2 
10363251  Gcc2 
10363252  Gcc2 
10363253  Gcc2 
10363254  Gcc2 
10363255  Gcc2 
10363256  Gcc2 
10363257  Gcc2 
10363258  Gcc2 
10363259  Gcc2 
10363260  Gcc2 
10363261  Gcc2 
10363262  Gcc2 
10363263  Gcc2 
10363264  Gcc2 
10363266  Lims1 
10363267  Lims1 
10363268  Lims1 
10363269  Lims1 
10363270  Lims1 
10363271  Lims1 
10363272  Lims1 
10363273  Lims1 
10363274  Lims1 
10363275  Lims1 
10363276  Lims1 
10363277  Lims1 
10363278  Lims1 
10363279  Lims1 
10363280  Lims1 
10363282  Ranbp2 
10363283  Ranbp2 
10363284  Ranbp2 
10363285  Ranbp2 
10363286  Ranbp2 
10363287  Ranbp2 
10363288  Ranbp2 
10363289  Ranbp2 
10363290  Ranbp2 
10363291  Ranbp2 
10363292  Ranbp2 
10363293  Ranbp2 
10363294  Ranbp2 
10363295  Ranbp2 
10363296  Ranbp2 
10363297  Ranbp2 
10363298  Ranbp2 
10363299  Ranbp2 
10363300  Ranbp2 
10363301  Ranbp2 
10363302  Ranbp2 
10363303  Ranbp2 
10363304  Ranbp2 
10363305  Ranbp2 
10363306  Ranbp2 
10363307  Ranbp2 
10363308  Ranbp2 
10363309  Ranbp2 
10363310  Ranbp2 
10363311  Ranbp2 
10363313  Ccdc138 
10363314  Ccdc138 
10363315  Ccdc138 
10363316  Ccdc138 
10363317  Ccdc138 
10363318  Ccdc138 
10363319  Ccdc138 
10363320  Ccdc138 
10363321  Ccdc138 
10363322  Ccdc138 
10363323  Ccdc138 
10363324  Ccdc138 
10363325  Ccdc138 
10363326  Ccdc138 
10363327  Ccdc138 
10363328  Ccdc138 
10363329  Ccdc138 
10363330  Ccdc138 
10363334  Sh3rf3 
10363335  Sh3rf3 
10363336  Sh3rf3 
10363337  Sh3rf3 
10363338  Sh3rf3 
10363339  Sh3rf3 
10363340  Sh3rf3 
10363341  Sh3rf3 
10363342  Sh3rf3 
10363343  Sh3rf3 
10363344  Sh3rf3 
10363345  Sh3rf3 
10363347  Sowahc 
10363348  Sowahc 
10363349  Sowahc 
10363351  P4ha1 
10363352  P4ha1 
10363353  P4ha1 
10363354  P4ha1 
10363355  P4ha1 
10363356  P4ha1 
10363357  P4ha1 
10363358  P4ha1 
10363359  P4ha1 
10363360  P4ha1 
10363361  P4ha1 
10363362  P4ha1 
10363363  P4ha1 
10363364  P4ha1 
10363365  P4ha1 
10363366  P4ha1 
10363367  P4ha1 
10363369  Timm23 
10363370  Timm23 
10363371  Timm23 
10363373  Pla2g12b 
10363374  Pla2g12b 
10363375  Pla2g12b 
10363376  Pla2g12b 
10363378  Gm10322
10363380  Micu1 
10363381  Micu1 
10363382  Micu1 
10363383  Micu1 
10363384  Micu1 
10363385  Micu1 
10363386  Micu1 
10363387  Micu1 
10363388  Micu1 
10363389  Micu1 
10363390  Micu1 
10363391  Micu1 
10363393  Dnajb12 
10363394  Dnajb12 
10363395  Dnajb12 
10363396  Dnajb12 
10363397  Dnajb12 
10363398  Dnajb12 
10363399  Dnajb12 
10363400  Dnajb12 
10363401  Dnajb12 
10363402  Dnajb12 
10363404  Ascc1 
10363405  Ascc1 
10363406  Ascc1 
10363407  Ascc1 
10363408  Ascc1 
10363409  Ascc1 
10363410  Ascc1 
10363411  Ascc1 
10363412  Ascc1 
10363413  Ascc1 
10363414  Ascc1 
10363416  Spock2 
10363417  Spock2 
10363418  Spock2 
10363419  Spock2 
10363420  Spock2 
10363421  Spock2 
10363422  Spock2 
10363423  Spock2 
10363424  Spock2 
10363425  Spock2 
10363426  Spock2 
10363427  Spock2 
10363428  Spock2 
10363429  Spock2 
10363431  Psap 
10363432  Psap 
10363433  Psap 
10363434  Psap 
10363435  Psap 
10363436  Psap 
10363437  Psap 
10363438  Psap 
10363439  Psap 
10363440  Psap 
10363441  Psap 
10363442  Psap 
10363443  Psap 
10363444  Psap 
10363446  Vsir 
10363447  Vsir 
10363448  Vsir 
10363449  Vsir 
10363450  Vsir 
10363451  Vsir 
10363452  Vsir 
10363453  Vsir 
10363454  Vsir 
10363456  Pcbd1 
10363457  Pcbd1 
10363458  Pcbd1 
10363459  Pcbd1 
10363461  Tbata 
10363462  Tbata 
10363463  Tbata 
10363464  Tbata 
10363465  Tbata 
10363466  Tbata 
10363467  Tbata 
10363468  Tbata 
10363469  Tbata 
10363470  Tbata 
10363471  Tbata 
10363472  Tbata 
10363473  Tbata 
10363474  Tbata 
10363476  Prf1 
10363477  Prf1 
10363478  Prf1 
10363480  Rpl27a-ps1
10363482  Nodal 
10363483  Nodal 
10363484  Nodal 
10363485  Nodal 
10363487  Lrrc20 
10363488  Lrrc20 
10363489  Lrrc20 
10363490  Lrrc20 
10363491  Lrrc20 
10363493  Npffr1 
10363494  Npffr1 
10363495  Npffr1 
10363496  Npffr1 
10363497  Npffr1 
10363499  Ppa1 
10363500  Ppa1 
10363501  Ppa1 
10363502  Ppa1 
10363503  Ppa1 
10363504  Ppa1 
10363505  Ppa1 
10363506  Ppa1 
10363507  Ppa1 
10363508  Ppa1 
10363509  Ppa1 
10363510  Ppa1 
10363511  Ppa1 
10363513  Sar1a 
10363514  Sar1a 
10363515  Sar1a 
10363516  Sar1a 
10363517  Sar1a 
10363518  Sar1a 
10363519  Sar1a 
10363520  Sar1a 
10363521  Sar1a 
10363523  Tysnd1 
10363524  Tysnd1 
10363525  Tysnd1 
10363526  Tysnd1 
10363527  Tysnd1 
10363529  Aifm2 
10363530  Aifm2 
10363531  Aifm2 
10363532  Aifm2 
10363533  Aifm2 
10363534  Aifm2 
10363535  Aifm2 
10363536  Aifm2 
10363537  Aifm2 
10363538  Aifm2 
10363539  Aifm2 
10363540  Aifm2 
10363542  Gm5424 
10363543  Gm5424 
10363544  Gm5424 
10363546  Neurog3 
10363547  Neurog3 
10363548  Neurog3 
10363549  Neurog3 
10363550  Neurog3 
10363552  Tacr2 
10363553  Tacr2 
10363554  Tacr2 
10363555  Tacr2 
10363556  Tacr2 
10363558  4930507D05Rik 
10363564  Slc25a16 
10363566  Slc25a16 
10363567  Slc25a16 
10363568  Slc25a16 
10363569  Slc25a16 
10363570  Slc25a16 
10363571  Slc25a16 
10363572  Slc25a16 
10363573  Slc25a16 
10363574  Slc25a16 
10363576  Dna2 
10363577  Dna2 
10363578  Dna2 
10363579  Dna2 
10363580  Dna2 
10363581  Dna2 
10363582  Dna2 
10363583  Dna2 
10363584  Dna2 
10363585  Dna2 
10363586  Dna2 
10363587  Dna2 
10363588  Dna2 
10363589  Dna2 
10363590  Dna2 
10363591  Dna2 
10363592  Dna2 
10363593  Dna2 
10363594  Dna2 
10363595  Dna2 
10363597  Dna2 
10363598  Dna2 
10363600  Rufy2 
10363601  Rufy2 
10363602  Rufy2 
10363603  Rufy2 
10363604  Rufy2 
10363605  Rufy2 
10363606  Rufy2 
10363607  Rufy2 
10363608  Rufy2 
10363609  Rufy2 
10363610  Rufy2 
10363611  Rufy2 
10363612  Rufy2 
10363613  Rufy2 
10363614  Rufy2 
10363615  Rufy2 
10363616  Rufy2 
10363617  Rufy2 
10363618  Rufy2 
10363619  Rufy2 
10363620  Rufy2 
10363621  Rufy2 
10363623  Pbld2 
10363624  Pbld2 
10363625  Pbld2 
10363626  Pbld2 
10363627  Pbld2 
10363628  Pbld2 
10363630  Pbld1 
10363631  Pbld1 
10363632  Pbld1 
10363633  Pbld1 
10363634  Pbld1 
10363635  Pbld1 
10363636  Pbld1 
10363637  Pbld1 
10363638  Pbld1 
10363640  Atoh7 
10363642  Herc4 
10363643  Herc4 
10363644  Herc4 
10363645  Herc4 
10363646  Herc4 
10363647  Herc4 
10363648  Herc4 
10363649  Herc4 
10363650  Herc4 
10363651  Herc4 
10363652  Herc4 
10363653  Herc4 
10363654  Herc4 
10363655  Herc4 
10363656  Herc4 
10363657  Herc4 
10363658  Herc4 
10363659  Herc4 
10363660  Herc4 
10363661  Herc4 
10363662  Herc4 
10363663  Herc4 
10363664  Herc4 
10363665  Herc4 
10363666  Herc4 
10363670  Dnajc12 
10363671  Dnajc12 
10363672  Dnajc12 
10363673  Dnajc12 
10363674  Dnajc12 
10363675  Dnajc12 
10363677  Ctnna3 
10363678  Ctnna3 
10363679  Ctnna3 
10363680  Ctnna3 
10363681  Ctnna3 
10363682  Ctnna3 
10363683  Ctnna3 
10363684  Ctnna3 
10363685  Ctnna3 
10363686  Ctnna3 
10363687  Ctnna3 
10363688  Ctnna3 
10363689  Ctnna3 
10363690  Ctnna3 
10363691  Ctnna3 
10363692  Ctnna3 
10363693  Ctnna3 
10363694  Ctnna3 
10363695  Ctnna3 
10363704  Jmjd1c 
10363705  Jmjd1c 
10363707  Jmjd1c 
10363708  Jmjd1c 
10363709  Jmjd1c 
10363710  Jmjd1c 
10363711  Jmjd1c 
10363712  Jmjd1c 
10363713  Jmjd1c 
10363714  Jmjd1c 
10363715  Jmjd1c 
10363716  Jmjd1c 
10363717  Jmjd1c 
10363718  Jmjd1c 
10363719  Jmjd1c 
10363720  Jmjd1c 
10363721  Jmjd1c 
10363722  Jmjd1c 
10363723  Jmjd1c 
10363724  Jmjd1c 
10363725  Jmjd1c 
10363726  Jmjd1c 
10363727  Jmjd1c 
10363728  Jmjd1c 
10363729  Jmjd1c 
10363730  Jmjd1c 
10363731  Jmjd1c 
10363732  Jmjd1c 
10363733  Jmjd1c 
10363734  Jmjd1c 
10363736  Egr2 
10363737  Egr2 
10363738  Egr2 
10363739  Egr2 
10363740  Egr2 
10363742  Gm32364 
10363744  Rtkn2 
10363745  Rtkn2 
10363746  Rtkn2 
10363747  Rtkn2 
10363748  Rtkn2 
10363749  Rtkn2 
10363750  Rtkn2 
10363751  Rtkn2 
10363752  Rtkn2 
10363753  Rtkn2 
10363754  Rtkn2 
10363755  Rtkn2 
10363756  Rtkn2 
10363757  Rtkn2 
10363758  Rtkn2 
10363759  Rtkn2 
10363760  Rtkn2 
10363761  Rtkn2 
10363763  Tmem26 
10363764  Tmem26 
10363765  Tmem26 
10363766  Tmem26 
10363767  Tmem26 
10363768  Tmem26 
10363770  Tmem26 
10363771  Tmem26 
10363772  Tmem26 
10363774  Rhobtb1 
10363775  Rhobtb1 
10363776  Rhobtb1 
10363777  Rhobtb1 
10363778  Rhobtb1 
10363779  Rhobtb1 
10363780  Rhobtb1 
10363781  Rhobtb1 
10363782  Rhobtb1 
10363783  Rhobtb1 
10363784  Rhobtb1 
10363785  Rhobtb1 
10363788  Ank3 
10363789  Ank3 
10363790  Ank3 
10363791  Ank3 
10363792  Ank3 
10363793  Ank3 
10363794  Ank3 
10363795  Ank3 
10363796  Ank3 
10363797  Ank3 
10363798  Ank3 
10363799  Ank3 
10363800  Ank3 
10363801  Ank3 
10363802  Ank3 
10363803  Ank3 
10363804  Ank3 
10363805  Ank3 
10363806  Ank3 
10363807  Ank3 
10363808  Ank3 
10363809  Ank3 
10363810  Ank3 
10363811  Ank3 
10363812  Ank3 
10363813  Ank3 
10363814  Ank3 
10363815  Ank3 
10363816  Ank3 
10363817  Ank3 
10363818  Ank3 
10363819  Ank3 
10363820  Ank3 
10363821  Ank3 
10363822  Ank3 
10363823  Ank3 
10363824  Ank3 
10363825  Ank3 
10363826  Ank3 
10363827  Ank3 
10363828  Ank3 
10363829  Ank3 
10363830  Ank3 
10363831  Ank3 
10363832  Ank3 
10363833  Ank3 
10363834  Ank3 
10363835  Ank3 
10363836  Ank3 
10363837  Ank3 
10363838  Ank3 
10363839  Ank3 
10363840  Ank3 
10363841  Ank3 
10363842  Ank3 
10363843  Ank3 
10363844  Ank3 
10363846  Ccdc6 
10363847  Ccdc6 
10363848  Ccdc6 
10363849  Ccdc6 
10363850  Ccdc6 
10363851  Ccdc6 
10363852  Ccdc6 
10363853  Ccdc6 
10363854  Ccdc6 
10363855  Ccdc6 
10363857  Mrln 
10363858  Mrln 
10363859  Mrln 
10363861  Slc16a9 
10363862  Slc16a9 
10363863  Slc16a9 
10363864  Slc16a9 
10363865  Slc16a9 
10363866  Slc16a9 
10363867  Slc16a9 
10363869  Fam13c 
10363870  Fam13c 
10363871  Fam13c 
10363872  Fam13c 
10363873  Fam13c 
10363874  Fam13c 
10363875  Fam13c 
10363876  Fam13c 
10363877  Fam13c 
10363878  Fam13c 
10363879  Fam13c 
10363880  Fam13c
10363881  Fam13c 
10363883  Fam13c 
10363884  Fam13c 
10363885  Fam13c 
10363886  Fam13c 
10363888  4930533K18Rik 
10363889  4930533K18Rik 
10363890  4930533K18Rik 
10363891  4930533K18Rik
10363892  4930533K18Rik
10363893  Gm34183 
10363895  Ipmk 
10363896  Ipmk 
10363897  Ipmk 
10363898  Ipmk 
10363899  Ipmk 
10363900  Ipmk 
10363904  Hbs1l 
10363906  Zwint 
10363907  Zwint 
10363908  Zwint 
10363909  Zwint 
10363910  Zwint 
10363911  Zwint 
10363912  Zwint 
10363913  Zwint 
10363914  Zwint 
10363916  Pcdh15 
10363918  Gm5778
10363919  Gm5778
10363920  Gm5778
10363922  Pcdh15 
10363923  Pcdh15 
10363924  Pcdh15 
10363925  Pcdh15 
10363926  Pcdh15 
10363927  Pcdh15 
10363928  Pcdh15 
10363929  Pcdh15 
10363930  Pcdh15 
10363931  Pcdh15 
10363932  Pcdh15 
10363933  Pcdh15 
10363934  Pcdh15 
10363935  Pcdh15 
10363936  Pcdh15 
10363937  Pcdh15 
10363938  Pcdh15 
10363939  Pcdh15 
10363940  Pcdh15 
10363941  Pcdh15 
10363942  Pcdh15 
10363943  Pcdh15 
10363944  Pcdh15 
10363945  Pcdh15 
10363946  Pcdh15 
10363947  Pcdh15 
10363948  Pcdh15 
10363949  Pcdh15 
10363950  Pcdh15 
10363951  Pcdh15 
10363952  Pcdh15 
10363953  Pcdh15 
10363954  Pcdh15 
10363955  Pcdh15 
10363956  Pcdh15 
10363957  Pcdh15 
10363958  Pcdh15 
10363959  Pcdh15 
10363960  Pcdh15 
10363961  Pcdh15 
10363963  Gnaz 
10363964  Gnaz 
10363965  Gnaz 
10363966  Gnaz 
10363971  Rab36 
10363972  Rab36 
10363973  Rab36 
10363974  Rab36 
10363975  Rab36 
10363976  Rab36 
10363977  Rab36 
10363978  Rab36 
10363979  Rab36 
10363980  Rab36 
10363981  Rab36 
10363982  Rab36 
10363984  Bcr 
10363985  Bcr 
10363986  Bcr 
10363987  Bcr 
10363988  Bcr 
10363989  Bcr 
10363990  Bcr 
10363991  Bcr 
10363992  Bcr 
10363993  Bcr 
10363994  Bcr 
10363995  Bcr 
10363996  Bcr 
10363997  Bcr 
10363998  Bcr 
10363999  Bcr 
10364000  Bcr 
10364001  Bcr 
10364002  Bcr 
10364003  Bcr 
10364004  Bcr 
10364005  Bcr 
10364006  Bcr 
10364007  Bcr 
10364008  Bcr 
10364010  Bcr 
10364012  Specc1l 
10364013  Specc1l 
10364014  Specc1l 
10364015  Specc1l 
10364016  Specc1l 
10364017  Specc1l 
10364018  Specc1l 
10364019  Specc1l 
10364020  Specc1l 
10364021  Specc1l 
10364022  Specc1l 
10364023  Specc1l 
10364024  Specc1l 
10364025  Specc1l 
10364026  Specc1l 
10364027  Specc1l 
10364028  Specc1l 
10364029  Specc1l 
10364031  Adora2a 
10364032  Adora2a 
10364033  Adora2a 
10364034  Adora2a 
10364036  Gm5779 
10364037  Gm5779 
10364039  Upb1 
10364040  Upb1 
10364041  Upb1 
10364042  Upb1 
10364043  Upb1 
10364044  Upb1 
10364045  Upb1 
10364046  Upb1 
10364047  Upb1 
10364048  Upb1 
10364052  Snrpd3 
10364053  Snrpd3 
10364054  Snrpd3 
10364055  Snrpd3 
10364057  Ggt1 
10364058  Ggt1 
10364059  Ggt1 
10364060  Ggt1 
10364061  Ggt1 
10364062  Ggt1 
10364063  Ggt1 
10364064  Ggt1 
10364065  Ggt1 
10364066  Ggt1 
10364067  Ggt1 
10364068  Ggt1 
10364069  Ggt1 
10364070  Ggt1 
10364071  Ggt1 
10364073  Ggt5 
10364074  Ggt5 
10364075  Ggt5 
10364076  Ggt5 
10364077  Ggt5 
10364078  Ggt5
10364079  Ggt5 
10364080  Ggt5 
10364081  Ggt5 
10364082  Ggt5 
10364083  Ggt5 
10364085  Ggt5 
10364086  Ggt5 
10364087  Ggt5 
10364088  Ggt5 
10364089  Ggt5 
10364090  Ggt5 
10364094  Derl3 
10364095  Derl3 
10364096  Derl3 
10364097  Derl3 
10364098  Derl3 
10364099  Derl3 
10364100  Derl3 
10364101  Derl3 
10364103  Chchd10 
10364104  Chchd10 
10364105  Chchd10 
10364106  Chchd10 
10364107  Chchd10 
10364108  Chchd10 
10364110  Vpreb3 
10364111  Vpreb3 
10364113  Gm5134 
10364114  Gm5134 
10364115  Gm5134 
10364116  Gm5134
10364117  Gm5134 
10364118  Gm5134 
10364119  Gm5134 
10364120  Gm5134 
10364121  Gm5134 
10364122  Gm5134 
10364123  Gm5134 
10364124  Gm5134 
10364125  Gm5134
10364126  Gm5134 
10364127  Gm5134 
10364128  Gm5134 
10364129  Gm5134 
10364131  Zfp280b 
10364132  Zfp280b 
10364133  Zfp280b 
10364135  Slc5a4a 
10364136  Slc5a4a 
10364137  Slc5a4a 
10364138  Slc5a4a 
10364139  Slc5a4a 
10364140  Slc5a4a 
10364141  Slc5a4a 
10364142  Slc5a4a 
10364143  Slc5a4a 
10364144  Slc5a4a 
10364145  Slc5a4a 
10364146  Slc5a4a 
10364147  Slc5a4a 
10364148  Slc5a4a 
10364150  S100b 
10364151  S100b 
10364152  S100b 
10364156  2610028H24Rik 
10364157  2610028H24Rik 
10364158  2610028H24Rik 
10364159  2610028H24Rik 
10364160  2610028H24Rik 
10364161  2610028H24Rik 
10364162  2610028H24Rik 
10364163  2610028H24Rik 
10364165  Mcm3ap 
10364166  Mcm3ap 
10364167  Mcm3ap 
10364168  Mcm3ap 
10364169  Mcm3ap 
10364170  Mcm3ap 
10364171  Mcm3ap 
10364172  Mcm3ap 
10364173  Mcm3ap 
10364174  Mcm3ap 
10364175  Mcm3ap 
10364176  Mcm3ap 
10364177  Mcm3ap 
10364178  Mcm3ap 
10364179  Mcm3ap 
10364180  Mcm3ap 
10364181  Mcm3ap 
10364182  Mcm3ap 
10364183  Mcm3ap 
10364184  Mcm3ap 
10364185  Mcm3ap 
10364186  Mcm3ap 
10364187  Mcm3ap 
10364188  Mcm3ap 
10364189  Mcm3ap 
10364190  Mcm3ap 
10364191  Mcm3ap 
10364192  Mcm3ap 
10364193  Mcm3ap 
10364195  Lss 
10364196  Lss 
10364197  Lss 
10364198  Lss 
10364199  Lss 
10364200  Lss 
10364201  Lss 
10364202  Lss 
10364203  Lss 
10364204  Lss 
10364205  Lss 
10364206  Lss 
10364207  Lss 
10364208  Lss 
10364209  Lss 
10364210  Lss 
10364211  Lss 
10364212  Lss 
10364213  Lss 
10364214  Lss 
10364215  Lss 
10364216  Lss 
10364218  Spatc1l 
10364219  Spatc1l 
10364220  Spatc1l 
10364221  Spatc1l 
10364223  Ftcd 
10364224  Ftcd 
10364225  Ftcd 
10364226  Ftcd 
10364227  Ftcd 
10364228  Ftcd 
10364229  Ftcd 
10364230  Ftcd 
10364231  Ftcd 
10364232  Ftcd 
10364233  Ftcd 
10364234  Ftcd 
10364235  Ftcd 
10364236  Ftcd 
10364238  Gm10787 
10364240  Slc19a1 
10364241  Slc19a1 
10364242  Slc19a1 
10364243  Slc19a1 
10364244  Slc19a1 
10364245  Slc19a1 
10364246  Slc19a1 
10364247  Slc19a1 
10364250  Slc19a1 
10364252  Pofut2 
10364253  Pofut2 
10364254  Pofut2 
10364255  Pofut2 
10364256  Pofut2 
10364257  Pofut2 
10364258  Pofut2 
10364259  Pofut2 
10364260  Pofut2 
10364261  Pofut2 
10364263  Itgb2 
10364264  Itgb2 
10364265  Itgb2 
10364266  Itgb2 
10364267  Itgb2 
10364268  Itgb2 
10364269  Itgb2 
10364270  Itgb2 
10364271  Itgb2 
10364272  Itgb2 
10364273  Itgb2 
10364274  Itgb2 
10364275  Itgb2 
10364276  Itgb2 
10364277  Itgb2 
10364278  Itgb2 
10364279  Itgb2 
10364281  Pttg1ip 
10364282  Pttg1ip 
10364283  Pttg1ip 
10364284  Pttg1ip 
10364285  Pttg1ip 
10364286  Pttg1ip 
10364288  Sumo3 
10364289  Sumo3 
10364290  Sumo3 
10364291  Sumo3 
10364292  Sumo3 
10364294  Ube2g2 
10364295  Ube2g2 
10364296  Ube2g2 
10364297  Ube2g2 
10364298  Ube2g2 
10364299  Ube2g2 
10364300  Ube2g2 
10364302  Tspear 
10364303  Tspear 
10364304  Tspear 
10364305  Tspear 
10364306  Tspear 
10364307  Tspear 
10364308  Tspear 
10364309  Tspear 
10364310  Tspear 
10364311  Tspear 
10364312  Tspear 
10364313  Tspear 
10364314  Tspear 
10364316  Gm10272 
10364318  Gm10024 
10364320  Gm10142 
10364322  Krtap12-1 
10364323  Krtap12-1 
10364325  Gm10100 
10364327  Krtap10-10
10364329  Gm10318 
10364330  Gm10318 
10364332  1700009J07Rik 
10364333  1700009J07Rik 
10364334  1700009J07Rik 
10364335  1700009J07Rik
10364336  1700009J07Rik 
10364337  1700009J07Rik 
10364339  1810043G02Rik 
10364340  1810043G02Rik 
10364341  1810043G02Rik 
10364342  1810043G02Rik 
10364343  1810043G02Rik 
10364344  1810043G02Rik 
10364345  1810043G02Rik 
10364347  Dnmt3l 
10364348  Dnmt3l 
10364349  Dnmt3l 
10364350  Dnmt3l 
10364351  Dnmt3l 
10364352  Dnmt3l 
10364353  Dnmt3l 
10364354  Dnmt3l 
10364355  Dnmt3l 
10364356  Dnmt3l 
10364357  Dnmt3l 
10364358  Dnmt3l 
10364359  Dnmt3l 
10364360  Dnmt3l 
10364362  Icosl 
10364363  Icosl 
10364364  Icosl 
10364365  Icosl 
10364366  Icosl 
10364367  Icosl 
10364368  Icosl 
10364369  Icosl 
10364370  Icosl
10364372  n-R5s77
10364374  Lsm7 
10364376  Cstb 
10364377  Cstb 
10364378  Cstb 
10364380  Gm25164
10364382  Olfr1358 
10364386  Ilvbl 
10364387  Ilvbl 
10364388  Ilvbl 
10364389  Ilvbl 
10364390  Ilvbl 
10364391  Ilvbl 
10364392  Ilvbl 
10364393  Ilvbl 
10364394  Ilvbl 
10364395  Ilvbl 
10364396  Ilvbl 
10364397  Ilvbl 
10364398  Ilvbl 
10364399  Ilvbl 
10364400  Ilvbl 
10364401  Ilvbl 
10364403  Slc1a6 
10364404  Slc1a6 
10364405  Slc1a6 
10364406  Slc1a6 
10364407  Slc1a6 
10364408  Slc1a6 
10364409  Slc1a6 
10364410  Slc1a6 
10364411  Slc1a6 
10364412  Slc1a6 
10364414  Olfr1355 
10364416  Olfr1354 
10364418  Olfr8 
10364420  Olfr1353 
10364421  Olfr1353 
10364422  Olfr1353 
10364425  Olfr1352 
10364427  Olfr1351 
10364429  Olfr57 
10364431  Vmn2r81 
10364432  Vmn2r81 
10364433  Vmn2r81 
10364434  Vmn2r81 
10364439  Vmn2r83 
10364440  Vmn2r83 
10364442  Vmn2r83 
10364445  Madcam1 
10364446  Madcam1 
10364447  Madcam1 
10364448  Madcam1 
10364449  Madcam1 
10364450  Madcam1 
10364452  Tpgs1 
10364453  Tpgs1 
10364454  Tpgs1 
10364456  Cdc34 
10364458  Cdc34 
10364459  Cdc34 
10364461  Gzmm 
10364462  Gzmm 
10364463  Gzmm 
10364464  Gzmm 
10364465  Gzmm 
10364466  Gzmm 
10364467  Gzmm 
10364469  Bsg 
10364470  Bsg 
10364471  Bsg 
10364472  Bsg 
10364473  Bsg 
10364474  Bsg 
10364475  Bsg 
10364476  Bsg 
10364477  Bsg 
10364479  Hcn2 
10364480  Hcn2 
10364481  Hcn2 
10364482  Hcn2 
10364483  Hcn2 
10364484  Hcn2 
10364485  Hcn2 
10364486  Hcn2 
10364487  Hcn2 
10364488  Hcn2 
10364490  Fgf22 
10364491  Fgf22 
10364492  Fgf22 
10364493  Fgf22
10364495  Fstl3 
10364496  Fstl3 
10364497  Fstl3 
10364498  Fstl3 
10364499  Fstl3 
10364500  Fstl3 
10364501  Fstl3 
10364503  Palm 
10364504  Palm 
10364505  Palm 
10364506  Palm 
10364507  Palm 
10364508  Palm 
10364509  Palm 
10364510  Palm 
10364512  Misp 
10364513  Misp 
10364514  Misp 
10364515  Misp 
10364516  Misp 
10364517  Misp
10364519  Ptbp1 
10364520  Ptbp1 
10364521  Ptbp1 
10364522  Ptbp1 
10364523  Ptbp1 
10364524  Ptbp1 
10364525  Ptbp1 
10364526  Ptbp1 
10364527  Ptbp1 
10364528  Ptbp1 
10364530  Prtn3 
10364531  Prtn3 
10364532  Prtn3 
10364533  Prtn3 
10364534  Prtn3 
10364536  Elane 
10364537  Elane 
10364538  Elane 
10364539  Elane 
10364540  Elane 
10364541  Elane 
10364543  Cfd 
10364544  Cfd 
10364545  Cfd 
10364546  Cfd 
10364547  Cfd 
10364549  Gm26602
10364551  Kiss1r 
10364552  Kiss1r 
10364553  Kiss1r 
10364554  Kiss1r 
10364555  Kiss1r 
10364556  Kiss1r 
10364557  Kiss1r 
10364558  Kiss1r 
10364560  Arid3a 
10364561  Arid3a 
10364562  Arid3a 
10364563  Arid3a 
10364564  Arid3a 
10364565  Arid3a 
10364566  Arid3a 
10364567  Arid3a 
10364568  Arid3a 
10364569  Arid3a 
10364570  Arid3a 
10364572  Wdr18 
10364573  Wdr18 
10364574  Wdr18 
10364575  Wdr18 
10364576  Wdr18 
10364577  Wdr18 
10364578  Wdr18 
10364579  Wdr18 
10364580  Wdr18 
10364581  Wdr18 
10364582  Wdr18 
10364584  Grin3b 
10364585  Grin3b 
10364586  Grin3b 
10364587  Grin3b 
10364588  Grin3b 
10364589  Grin3b 
10364590  Grin3b 
10364591  Grin3b 
10364592  Grin3b 
10364594  Cnn2 
10364595  Cnn2 
10364596  Cnn2 
10364597  Cnn2 
10364598  Cnn2 
10364599  Cnn2 
10364600  Cnn2 
10364602  Abca7 
10364603  Abca7 
10364604  Abca7 
10364605  Abca7 
10364606  Abca7 
10364609  Abca7 
10364610  Abca7 
10364611  Abca7 
10364612  Abca7 
10364613  Abca7 
10364614  Abca7 
10364615  Abca7 
10364616  Abca7 
10364617  Abca7 
10364618  Abca7 
10364619  Abca7 
10364620  Abca7 
10364621  Abca7 
10364622  Abca7 
10364623  Abca7 
10364624  Abca7 
10364625  Abca7 
10364626  Abca7 
10364627  Abca7 
10364628  Abca7 
10364629  Abca7 
10364630  Abca7 
10364631  Abca7 
10364632  Abca7 
10364633  Abca7 
10364634  Abca7 
10364635  Abca7 
10364636  Abca7 
10364637  Abca7 
10364638  Abca7 
10364639  Abca7 
10364640  Abca7 
10364641  Abca7 
10364642  Abca7 
10364643  Abca7 
10364644  Abca7 
10364645  Abca7 
10364646  Abca7 
10364647  Abca7 
10364648  Abca7 
10364649  Abca7 
10364651  Hmha1 
10364652  Hmha1 
10364653  Hmha1 
10364654  Hmha1 
10364655  Hmha1 
10364656  Hmha1 
10364657  Hmha1 
10364658  Hmha1 
10364659  Hmha1 
10364660  Hmha1 
10364661  Hmha1 
10364662  Hmha1 
10364663  Hmha1 
10364664  Hmha1 
10364665  Hmha1 
10364666  Hmha1 
10364667  Hmha1 
10364668  Hmha1 
10364669  Hmha1 
10364670  Hmha1 
10364671  Hmha1 
10364672  Hmha1 
10364673  Hmha1 
10364674  Hmha1 
10364676  Gpx4 
10364677  Gpx4 
10364678  Gpx4 
10364679  Gpx4 
10364680  Gpx4 
10364681  Gpx4 
10364682  Gpx4 
10364684  Stk11 
10364685  Stk11 
10364686  Stk11 
10364687  Stk11 
10364688  Stk11 
10364689  Stk11 
10364690  Stk11 
10364691  Stk11 
10364692  Stk11 
10364693  Stk11 
10364694  Stk11 
10364695  Stk11 
10364697  Atp5d 
10364698  Atp5d 
10364699  Atp5d 
10364700  Atp5d 
10364701  Atp5d 
10364703  Midn 
10364704  Midn 
10364705  Midn 
10364706  Midn 
10364707  Midn 
10364708  Midn 
10364709  Midn 
10364710  Midn 
10364711  Midn 
10364713  Cirbp 
10364714  Cirbp 
10364715  Cirbp 
10364716  Cirbp 
10364717  Cirbp 
10364719  1600002K03Rik 
10364720  1600002K03Rik 
10364721  1600002K03Rik 
10364723  Efna2 
10364724  Efna2 
10364725  Efna2 
10364726  Efna2 
10364727  Efna2 
10364729  Mum1 
10364730  Mum1 
10364731  Mum1 
10364732  Mum1 
10364733  Mum1 
10364734  Mum1 
10364735  Mum1 
10364736  Mum1 
10364737  Mum1 
10364738  Mum1 
10364739  Mum1 
10364740  Mum1 
10364741  Mum1 
10364742  Mum1 
10364743  Mum1 
10364745  Ndufs7 
10364746  Ndufs7 
10364747  Ndufs7 
10364748  Ndufs7 
10364749  Ndufs7 
10364750  Ndufs7 
10364751  Ndufs7 
10364753  Dazap1 
10364754  Dazap1 
10364755  Dazap1 
10364756  Dazap1 
10364757  Dazap1 
10364758  Dazap1 
10364759  Dazap1 
10364760  Dazap1 
10364761  Dazap1 
10364762  Dazap1 
10364763  Dazap1 
10364764  Dazap1 
10364765  Dazap1 
10364767  Rps15 
10364768  Rps15 
10364770  Apc2 
10364771  Apc2 
10364772  Apc2 
10364773  Apc2 
10364774  Apc2 
10364775  Apc2 
10364776  Apc2 
10364777  Apc2 
10364778  Apc2 
10364779  Apc2 
10364780  Apc2 
10364781  Apc2 
10364782  Apc2 
10364783  Apc2 
10364785  Reep6 
10364786  Reep6 
10364787  Reep6 
10364788  Reep6 
10364789  Reep6 
10364790  Reep6 
10364791  Reep6 
10364793  Plk5 
10364794  Plk5 
10364795  Plk5 
10364796  Plk5 
10364797  Plk5 
10364798  Plk5 
10364799  Plk5 
10364800  Plk5 
10364801  Plk5 
10364802  Plk5 
10364803  Plk5 
10364804  Plk5 
10364805  Plk5 
10364806  Plk5 
10364807  Plk5 
10364808  Plk5 
10364809  Plk5 
10364811  Onecut3 
10364812  Onecut3 
10364813  Onecut3 
10364815  Adat3 
10364816  Adat3 
10364817  Scamp4 
10364818  Scamp4 
10364819  Scamp4 
10364820  Scamp4 
10364821  Scamp4 
10364822  Scamp4 
10364823  Scamp4 
10364825  Csnk1g2 
10364826  Csnk1g2 
10364827  Csnk1g2 
10364828  Csnk1g2 
10364829  Csnk1g2 
10364830  Csnk1g2 
10364831  Csnk1g2 
10364832  Csnk1g2 
10364833  Csnk1g2 
10364834  Csnk1g2 
10364835  Csnk1g2 
10364836  Csnk1g2 
10364837  Csnk1g2 
10364838  Csnk1g2 
10364839  Csnk1g2 
10364840  Csnk1g2 
10364842  Izumo4
10364843  Izumo4 
10364844  Izumo4 
10364845  Izumo4 
10364846  Izumo4 
10364848  Izumo4 
10364849  Izumo4
10364850  Izumo4 
10364851  Izumo4 
10364852  Izumo4
10364853  Izumo4
10364854  Izumo4 
10364855  Izumo4 
10364857  Dot1l 
10364858  Dot1l 
10364859  Dot1l 
10364860  Dot1l 
10364861  Dot1l 
10364862  Dot1l 
10364863  Dot1l 
10364864  Dot1l 
10364865  Dot1l 
10364866  Dot1l 
10364867  Dot1l 
10364868  Dot1l 
10364869  Dot1l 
10364870  Dot1l 
10364871  Dot1l 
10364872  Dot1l 
10364873  Dot1l 
10364874  Dot1l 
10364875  Dot1l 
10364876  Dot1l 
10364877  Dot1l 
10364878  Dot1l 
10364879  Dot1l 
10364880  Dot1l 
10364881  Dot1l 
10364882  Dot1l 
10364883  Dot1l 
10364884  Dot1l 
10364885  Dot1l 
10364886  Dot1l 
10364887  Dot1l 
10364889  Dot1l 
10364891  Sf3a2 
10364892  Sf3a2 
10364893  Sf3a2 
10364894  Sf3a2 
10364895  Sf3a2 
10364896  Sf3a2 
10364897  Sf3a2 
10364898  Sf3a2 
10364899  Sf3a2 
10364900  Sf3a2 
10364901  Sf3a2 
10364902  Sf3a2 
10364904  Amh 
10364905  Amh 
10364906  Amh 
10364907  Amh 
10364908  Amh 
10364910  Oaz1 
10364911  Oaz1 
10364912  Oaz1 
10364913  Oaz1 
10364914  Oaz1 
10364915  Oaz1 
10364917  Sppl2b 
10364918  Sppl2b 
10364919  Sppl2b 
10364920  Sppl2b 
10364921  Sppl2b 
10364922  Sppl2b 
10364923  Sppl2b 
10364924  Sppl2b 
10364925  Sppl2b 
10364926  Sppl2b 
10364927  Sppl2b 
10364928  Sppl2b 
10364929  Sppl2b 
10364930  Sppl2b 
10364931  Sppl2b 
10364933  Tmprss9 
10364934  Tmprss9 
10364935  Tmprss9 
10364936  Tmprss9 
10364937  Tmprss9 
10364938  Tmprss9 
10364939  Tmprss9 
10364940  Tmprss9 
10364941  Tmprss9 
10364942  Tmprss9 
10364943  Tmprss9 
10364944  Tmprss9 
10364945  Tmprss9 
10364946  Tmprss9 
10364947  Tmprss9 
10364948  Tmprss9 
10364949  Tmprss9 
10364951  Gadd45b 
10364952  Gadd45b 
10364953  Gadd45b 
10364954  Gadd45b 
10364956  Thop1 
10364957  Thop1 
10364958  Thop1 
10364959  Thop1 
10364960  Thop1 
10364961  Thop1 
10364962  Thop1 
10364963  Thop1 
10364964  Thop1 
10364965  Thop1 
10364966  Thop1 
10364967  Thop1 
10364968  Thop1 
10364969  Thop1 
10364970  Thop1 
10364972  Map2k2 
10364973  Map2k2 
10364974  Map2k2 
10364975  Map2k2 
10364976  Map2k2 
10364977  Map2k2 
10364978  Map2k2 
10364979  Map2k2 
10364980  Map2k2 
10364981  Map2k2 
10364982  Map2k2 
10364983  Map2k2 
10364985  Zbtb7a 
10364986  Zbtb7a 
10364987  Zbtb7a 
10364988  Zbtb7a 
10364989  Zbtb7a 
10364991  Eef2 
10364992  Eef2 
10364993  Eef2 
10364994  Eef2 
10364995  Eef2 
10364996  Eef2 
10364997  Eef2 
10364998  Eef2 
10364999  Eef2 
10365000  Eef2 
10365001  Eef2 
10365002  Eef2 
10365004  Snord37 
10365006  Dapk3 
10365007  Dapk3 
10365008  Dapk3 
10365009  Dapk3 
10365010  Dapk3 
10365011  Dapk3 
10365012  Dapk3 
10365013  Dapk3 
10365014  Dapk3 
10365016  Zfr2 
10365017  Zfr2 
10365018  Zfr2 
10365019  Zfr2 
10365020  Zfr2 
10365021  Zfr2 
10365022  Zfr2 
10365023  Zfr2 
10365024  Zfr2 
10365025  Zfr2 
10365026  Zfr2 
10365027  Zfr2 
10365028  Zfr2 
10365029  Zfr2 
10365030  Zfr2 
10365031  Zfr2 
10365032  Zfr2 
10365033  Zfr2 
10365034  Zfr2 
10365035  Zfr2 
10365036  Zfr2 
10365038  Matk 
10365039  Matk 
10365040  Matk 
10365041  Matk 
10365042  Matk 
10365043  Matk 
10365044  Matk 
10365045  Matk 
10365046  Matk 
10365047  Matk 
10365048  Matk 
10365049  Matk 
10365050  Matk 
10365051  Matk 
10365052  Matk 
10365053  Matk 
10365054  Matk 
10365055  Matk 
10365057  Apba3 
10365058  Apba3 
10365059  Apba3 
10365060  Apba3 
10365061  Apba3 
10365062  Apba3 
10365063  Apba3 
10365064  Apba3 
10365065  Apba3 
10365066  Apba3 
10365067  Apba3 
10365068  Apba3 
10365070  Pip5k1c 
10365071  Pip5k1c 
10365072  Pip5k1c 
10365073  Pip5k1c 
10365074  Pip5k1c 
10365075  Pip5k1c 
10365076  Pip5k1c 
10365077  Pip5k1c 
10365078  Pip5k1c 
10365079  Pip5k1c 
10365080  Pip5k1c 
10365081  Pip5k1c 
10365082  Pip5k1c 
10365083  Pip5k1c 
10365084  Pip5k1c 
10365085  Pip5k1c 
10365086  Pip5k1c 
10365087  Pip5k1c 
10365089  Cactin 
10365090  Cactin 
10365091  Cactin 
10365092  Cactin 
10365093  Cactin 
10365094  Cactin 
10365095  Cactin 
10365096  Cactin 
10365097  Cactin 
10365099  Tbxa2r 
10365100  Tbxa2r 
10365101  Tbxa2r 
10365102  Tbxa2r 
10365103  Tbxa2r 
10365105  Mfsd12 
10365106  Mfsd12 
10365107  Mfsd12 
10365108  Mfsd12 
10365109  Mfsd12 
10365110  Mfsd12 
10365111  Mfsd12 
10365112  Mfsd12 
10365113  Mfsd12 
10365114  Mfsd12 
10365115  Mfsd12 
10365117  Dohh 
10365118  Dohh 
10365119  Dohh 
10365120  Dohh 
10365121  Dohh 
10365122  Dohh 
10365124  Dohh 
10365126  Dohh 
10365128  Smim24 
10365129  Smim24 
10365130  Smim24 
10365131  Smim24 
10365133  Gm40717 
10365135  Gm25595 
10365137  Aes 
10365138  Aes 
10365139  Aes 
10365140  Aes 
10365141  Aes 
10365142  Aes 
10365143  Aes 
10365144  Aes 
10365146  Tle2 
10365147  Tle2 
10365148  Tle2 
10365149  Tle2 
10365150  Tle2 
10365151  Tle2 
10365152  Tle2 
10365153  Tle2 
10365154  Tle2 
10365155  Tle2 
10365156  Tle2 
10365157  Tle2 
10365158  Tle2 
10365159  Tle2 
10365160  Tle2 
10365161  Tle2 
10365162  Tle2 
10365163  Tle2 
10365164  Tle2 
10365165  Tle2 
10365166  Tle2 
10365167  Tle2 
10365168  Tle2 
10365169  Tle2 
10365171  BC025920 
10365172  BC025920 
10365173  BC025920 
10365175  Ankrd24 
10365176  Ankrd24 
10365177  Ankrd24 
10365178  Ankrd24 
10365179  Ankrd24 
10365180  Ankrd24 
10365181  Ankrd24 
10365182  Ankrd24 
10365183  Ankrd24 
10365184  Ankrd24 
10365185  Ankrd24 
10365186  Ankrd24 
10365187  Ankrd24 
10365188  Ankrd24 
10365189  Ankrd24 
10365190  Ankrd24 
10365191  Ankrd24 
10365192  Ankrd24 
10365193  Ankrd24 
10365194  Ankrd24 
10365195  Ankrd24 
10365196  Ankrd24 
10365197  Ankrd24 
10365198  Ankrd24 
10365200  Gm10778 
10365201  Gm10778 
10365202  Gm10778 
10365203  Gm10778 
10365205  LOC102635133
10365207  Gm8290
10365209  Zfp873 
10365210  Zfp873 
10365212  Zfp873 
10365213  Zfp873 
10365214  Zfp873 
10365215  Zfp873 
10365216  Zfp873 
10365220  Gm4924 
10365221  Gm4924 
10365222  Gm4924 
10365223  Gm4924 
10365224  Gm38556 
10365226  Gm4924 
10365228  Ap3m1-ps
10365229  Ap3m1-ps
10365231  Tdg 
10365232  Tdg 
10365233  Tdg 
10365234  Tdg 
10365235  Tdg 
10365236  Tdg 
10365237  Tdg 
10365238  Tdg 
10365239  Tdg 
10365240  Tdg 
10365241  Tdg 
10365243  Hcfc2 
10365244  Hcfc2 
10365245  Hcfc2 
10365246  Hcfc2 
10365247  Hcfc2 
10365248  Hcfc2 
10365249  Hcfc2 
10365250  Hcfc2 
10365251  Hcfc2 
10365252  Hcfc2 
10365253  Hcfc2 
10365255  Hcfc2 
10365256  Hcfc2 
10365257  Hcfc2 
10365258  Hcfc2 
10365259  Hcfc2 
10365261  Txnrd1 
10365263  Txnrd1
10365264  Txnrd1 
10365265  Txnrd1 
10365266  Txnrd1 
10365267  Txnrd1 
10365268  Txnrd1 
10365269  Txnrd1 
10365270  Txnrd1 
10365271  Txnrd1 
10365272  Txnrd1 
10365273  Txnrd1 
10365274  Txnrd1 
10365275  Txnrd1 
10365276  Txnrd1 
10365277  Txnrd1 
10365278  Txnrd1 
10365279  Txnrd1 
10365280  Txnrd1 
10365281  Txnrd1 
10365283  1700028I16Rik 
10365284  1700028I16Rik 
10365285  1700028I16Rik 
10365287  Eid3 
10365289  Gm4799
10365291  Chst11 
10365292  Chst11 
10365293  Chst11 
10365294  Chst11 
10365298  D10Wsu102e 
10365299  D10Wsu102e 
10365300  D10Wsu102e 
10365301  D10Wsu102e 
10365303  A230046K03Rik 
10365304  A230046K03Rik 
10365305  A230046K03Rik 
10365306  A230046K03Rik 
10365307  A230046K03Rik 
10365308  A230046K03Rik 
10365309  A230046K03Rik 
10365310  A230046K03Rik 
10365311  A230046K03Rik 
10365312  A230046K03Rik 
10365313  A230046K03Rik 
10365314  A230046K03Rik 
10365315  A230046K03Rik 
10365316  A230046K03Rik 
10365317  A230046K03Rik 
10365318  A230046K03Rik 
10365319  A230046K03Rik 
10365320  A230046K03Rik 
10365321  A230046K03Rik 
10365322  A230046K03Rik 
10365323  A230046K03Rik 
10365324  A230046K03Rik 
10365325  A230046K03Rik 
10365326  A230046K03Rik 
10365327  A230046K03Rik 
10365328  A230046K03Rik 
10365329  A230046K03Rik 
10365330  A230046K03Rik 
10365331  A230046K03Rik 
10365332  A230046K03Rik 
10365333  A230046K03Rik 
10365334  A230046K03Rik 
10365340  4930463O16Rik 
10365341  4930463O16Rik 
10365342  4930463O16Rik 
10365343  4930463O16Rik 
10365345  Tcp11l2 
10365346  Tcp11l2 
10365347  Tcp11l2 
10365348  Tcp11l2 
10365349  Tcp11l2 
10365350  Tcp11l2 
10365351  Tcp11l2 
10365352  Tcp11l2 
10365353  Tcp11l2 
10365354  Tcp11l2 
10365356  Polr3b 
10365357  Polr3b 
10365358  Polr3b 
10365359  Polr3b 
10365360  Polr3b 
10365361  Polr3b 
10365362  Polr3b 
10365363  Polr3b 
10365364  Polr3b 
10365365  Polr3b 
10365366  Polr3b 
10365367  Polr3b 
10365368  Polr3b 
10365369  Polr3b 
10365370  Polr3b 
10365371  Polr3b 
10365372  Polr3b 
10365373  Polr3b 
10365374  Polr3b 
10365375  Polr3b 
10365376  Polr3b 
10365377  Polr3b 
10365378  Polr3b 
10365379  Polr3b 
10365380  Polr3b 
10365381  Polr3b 
10365382  Polr3b 
10365383  Polr3b 
10365385  Rfx4 
10365386  Rfx4 
10365387  Rfx4 
10365388  Rfx4 
10365389  Rfx4 
10365390  Rfx4 
10365391  Rfx4 
10365392  Rfx4 
10365393  Rfx4 
10365394  Rfx4 
10365395  Rfx4 
10365396  Rfx4 
10365397  Rfx4 
10365398  Rfx4 
10365399  Rfx4 
10365400  Rfx4 
10365401  Rfx4 
10365402  Rfx4 
10365403  Rfx4 
10365404  Rfx4 
10365405  Rfx4 
10365406  Rfx4 
10365407  Rfx4 
10365409  Ric8b 
10365410  Ric8b 
10365411  Ric8b 
10365412  Ric8b 
10365413  Ric8b 
10365414  Ric8b 
10365415  Ric8b 
10365416  Ric8b 
10365417  Ric8b 
10365418  Ric8b 
10365419  Ric8b 
10365421  Tmem263 
10365422  Tmem263 
10365423  Tmem263 
10365424  Tmem263 
10365427  Gm8394
10365429  Btbd11 
10365430  Btbd11 
10365431  Btbd11 
10365432  Btbd11 
10365433  Btbd11 
10365434  Btbd11 
10365435  Btbd11 
10365436  Btbd11 
10365437  Btbd11 
10365438  Btbd11 
10365439  Btbd11 
10365440  Btbd11 
10365441  Btbd11 
10365442  Btbd11 
10365443  Btbd11 
10365444  Btbd11 
10365445  Btbd11 
10365446  Btbd11 
10365447  Btbd11 
10365448  Btbd11 
10365449  Btbd11 
10365451  Pwp1 
10365452  Pwp1 
10365453  Pwp1 
10365454  Pwp1 
10365456  Pwp1 
10365457  Pwp1 
10365458  Pwp1 
10365459  Pwp1 
10365460  Pwp1 
10365461  Pwp1 
10365462  Pwp1 
10365463  Pwp1 
10365464  Pwp1 
10365465  Pwp1 
10365466  Pwp1 
10365467  Pwp1 
10365468  Pwp1 
10365470  Ascl4 
10365472  Fbxo7 
10365473  Fbxo7 
10365474  Fbxo7 
10365475  Fbxo7 
10365476  Fbxo7 
10365477  Fbxo7 
10365478  Fbxo7 
10365479  Fbxo7 
10365480  Fbxo7 
10365481  Fbxo7 
10365483  Timp3 
10365484  Timp3 
10365485  Timp3 
10365486  Timp3 
10365487  Timp3 
10365488  Timp3 
10365489  Timp3 
10365490  Timp3 
10365491  Timp3 
10365493  Gm5174 
10365496  Ttc41 
10365497  Ttc41 
10365498  Ttc41 
10365499  Ttc41 
10365500  Ttc41 
10365501  Ttc41 
10365502  Ttc41 
10365503  Ttc41 
10365504  Ttc41 
10365505  Ttc41 
10365506  Ttc41 
10365507  Ttc41 
10365508  Ttc41 
10365509  Ttc41 
10365510  Ttc41 
10365511  Ttc41 
10365512  Ttc41 
10365513  Ttc41 
10365514  Ttc41 
10365515  Ttc41 
10365516  Ttc41 
10365517  Ttc41 
10365519  Nt5dc3 
10365520  Nt5dc3 
10365521  Nt5dc3 
10365522  Nt5dc3 
10365523  Nt5dc3 
10365524  Nt5dc3 
10365525  Nt5dc3 
10365526  Nt5dc3 
10365527  Nt5dc3 
10365528  Nt5dc3 
10365529  Nt5dc3 
10365530  Nt5dc3 
10365531  Nt5dc3 
10365532  Nt5dc3 
10365533  Nt5dc3 
10365534  Nt5dc3 
10365536  Tex18
10365538  1700113H08Rik 
10365539  1700113H08Rik 
10365540  1700113H08Rik 
10365541  1700113H08Rik 
10365542  1700113H08Rik 
10365546  Pah 
10365547  Pah 
10365548  Pah 
10365549  Pah 
10365550  Pah 
10365551  Pah 
10365552  Pah 
10365553  Pah 
10365554  Pah 
10365555  Pah 
10365556  Pah 
10365557  Pah 
10365558  Pah 
10365560  Igf1 
10365561  Igf1 
10365562  Igf1 
10365563  Igf1 
10365564  Igf1 
10365565  Igf1 
10365566  Igf1 
10365567  Igf1 
10365568  Igf1 
10365569  Igf1 
10365570  Igf1 
10365571  Igf1 
10365573  Tyms-ps 
10365575  Pmch 
10365576  Pmch 
10365577  Pmch 
10365579  Nup37 
10365580  Nup37 
10365581  Nup37 
10365582  Nup37 
10365583  Nup37 
10365584  Nup37 
10365585  Nup37 
10365586  Nup37 
10365587  Nup37 
10365588  Nup37 
10365589  Nup37 
10365591  Ccdc53 
10365592  Ccdc53 
10365593  Ccdc53 
10365594  Ccdc53 
10365595  Ccdc53 
10365596  Ccdc53 
10365597  Ccdc53 
10365598  Ccdc53 
10365599  Ccdc53 
10365600  Ccdc53 
10365602  Gnptab 
10365603  Gnptab 
10365604  Gnptab 
10365605  Gnptab 
10365606  Gnptab 
10365607  Gnptab 
10365608  Gnptab 
10365609  Gnptab 
10365610  Gnptab 
10365611  Gnptab 
10365612  Gnptab 
10365613  Gnptab 
10365614  Gnptab 
10365615  Gnptab 
10365616  Gnptab 
10365617  Gnptab 
10365618  Gnptab 
10365619  Gnptab 
10365620  Gnptab 
10365621  Gnptab 
10365622  Gnptab 
10365623  Gnptab 
10365624  Gnptab 
10365625  Gnptab 
10365626  Gnptab 
10365628  Sycp3 
10365629  Sycp3 
10365630  Sycp3 
10365631  Sycp3 
10365632  Sycp3 
10365633  Sycp3 
10365634  Sycp3 
10365635  Sycp3 
10365636  Sycp3 
10365638  Arl1 
10365639  Arl1 
10365641  Slc5a8 
10365642  Slc5a8 
10365643  Slc5a8 
10365644  Slc5a8 
10365645  Slc5a8 
10365646  Slc5a8 
10365647  Slc5a8 
10365648  Slc5a8 
10365649  Slc5a8 
10365650  Slc5a8 
10365651  Slc5a8 
10365652  Slc5a8 
10365653  Slc5a8 
10365654  Slc5a8 
10365655  Slc5a8 
10365656  Slc5a8 
10365657  Slc5a8 
10365659  Uhrf1bp1l 
10365660  Uhrf1bp1l 
10365661  Uhrf1bp1l 
10365662  Uhrf1bp1l 
10365663  Uhrf1bp1l 
10365664  Uhrf1bp1l 
10365665  Uhrf1bp1l 
10365666  Uhrf1bp1l 
10365667  Uhrf1bp1l 
10365668  Uhrf1bp1l 
10365669  Uhrf1bp1l 
10365670  Uhrf1bp1l 
10365671  Uhrf1bp1l 
10365672  Uhrf1bp1l 
10365673  Uhrf1bp1l 
10365674  Uhrf1bp1l 
10365675  Uhrf1bp1l 
10365676  Uhrf1bp1l 
10365677  Uhrf1bp1l 
10365678  Uhrf1bp1l 
10365679  Uhrf1bp1l 
10365680  Uhrf1bp1l 
10365681  Uhrf1bp1l 
10365683  Anks1b 
10365684  Anks1b 
10365685  Anks1b 
10365686  Anks1b 
10365687  Anks1b 
10365688  Anks1b 
10365689  Anks1b 
10365690  Anks1b 
10365691  Anks1b 
10365692  Anks1b 
10365693  Anks1b 
10365694  Anks1b 
10365695  Anks1b 
10365696  Anks1b 
10365697  Anks1b 
10365698  Anks1b 
10365699  Anks1b 
10365700  Anks1b 
10365701  Anks1b 
10365702  Anks1b 
10365703  Anks1b 
10365704  Anks1b 
10365705  Anks1b 
10365706  Anks1b 
10365707  Anks1b 
10365708  Anks1b 
10365709  Anks1b 
10365710  Anks1b 
10365711  Anks1b 
10365712  Anks1b 
10365713  Anks1b 
10365715  Gm4184
10365717  Ikbip 
10365718  Ikbip 
10365719  Ikbip 
10365720  Ikbip 
10365721  Ikbip 
10365722  Ikbip 
10365726  Gm25884
10365728  Gm22582
10365730  Cdk17 
10365731  Cdk17 
10365732  Cdk17 
10365733  Cdk17 
10365734  Cdk17 
10365735  Cdk17 
10365736  Cdk17 
10365737  Cdk17 
10365738  Cdk17 
10365739  Cdk17 
10365740  Cdk17 
10365741  Cdk17 
10365742  Cdk17 
10365743  Cdk17 
10365744  Cdk17 
10365745  Cdk17 
10365746  Cdk17 
10365747  Cdk17 
10365748  Gm32604 
10365750  Lta4h 
10365751  Lta4h 
10365752  Lta4h 
10365753  Lta4h 
10365754  Lta4h 
10365755  Lta4h 
10365756  Lta4h 
10365757  Lta4h 
10365758  Lta4h 
10365759  Lta4h 
10365760  Lta4h 
10365761  Lta4h 
10365762  Lta4h 
10365763  Lta4h 
10365764  Lta4h 
10365765  Lta4h 
10365766  Lta4h 
10365767  Lta4h 
10365768  Lta4h 
10365770  Hal 
10365771  Hal 
10365772  Hal 
10365773  Hal 
10365774  Hal 
10365775  Hal 
10365776  Hal 
10365777  Hal 
10365778  Hal 
10365779  Hal 
10365780  Hal 
10365781  Hal 
10365782  Hal 
10365783  Hal 
10365784  Hal 
10365785  Hal 
10365786  Hal 
10365787  Hal 
10365788  Hal 
10365789  Hal 
10365790  Hal 
10365791  Hal 
10365793  Ccdc38 
10365794  Ccdc38 
10365795  Ccdc38 
10365796  Ccdc38 
10365797  Ccdc38 
10365798  Ccdc38 
10365799  Ccdc38 
10365800  Ccdc38 
10365801  Ccdc38 
10365802  Ccdc38 
10365803  Ccdc38 
10365804  Ccdc38 
10365805  Ccdc38 
10365806  Ccdc38 
10365807  Ccdc38 
10365808  Ccdc38 
10365809  Ccdc38 
10365810  Ccdc38 
10365811  Ccdc38 
10365813  4933408J17Rik 
10365814  4933408J17Rik 
10365815  4933408J17Rik 
10365816  4933408J17Rik 
10365818  Ntn4 
10365819  Ntn4 
10365820  Ntn4 
10365821  Ntn4 
10365822  Ntn4 
10365823  Ntn4 
10365824  Ntn4 
10365825  Ntn4 
10365826  Ntn4 
10365827  Ntn4 
10365828  Ntn4 
10365829  Ntn4 
10365831  Gm3571
10365832  Gm3571
10365834  Usp44 
10365835  Usp44 
10365836  Usp44 
10365837  Usp44 
10365838  Usp44 
10365839  Usp44 
10365840  Usp44 
10365841  Usp44 
10365842  Usp44 
10365843  Usp44 
10365844  Usp44 
10365846  Fgd6 
10365847  Fgd6 
10365848  Fgd6 
10365849  Fgd6 
10365850  Fgd6 
10365851  Fgd6 
10365852  Fgd6 
10365853  Fgd6 
10365854  Fgd6 
10365855  Fgd6 
10365856  Fgd6 
10365857  Fgd6 
10365858  Fgd6 
10365859  Fgd6 
10365860  Fgd6 
10365861  Fgd6 
10365862  Fgd6 
10365863  Fgd6 
10365864  Fgd6 
10365865  Fgd6 
10365866  Fgd6 
10365867  Fgd6 
10365868  Fgd6 
10365869  Fgd6 
10365871  Nr2c1 
10365872  Nr2c1 
10365873  Nr2c1 
10365874  Nr2c1 
10365875  Nr2c1 
10365876  Nr2c1 
10365877  Nr2c1 
10365878  Nr2c1 
10365879  Nr2c1 
10365880  Nr2c1 
10365881  Nr2c1 
10365882  Nr2c1 
10365883  Nr2c1 
10365884  Nr2c1 
10365885  Nr2c1 
10365886  Nr2c1 
10365888  Ndufa12 
10365889  Ndufa12 
10365890  Ndufa12 
10365892  Tmcc3 
10365893  Tmcc3 
10365894  Tmcc3 
10365895  Tmcc3 
10365896  Tmcc3 
10365897  Tmcc3 
10365898  Tmcc3 
10365900  Cep83
10365901  Cep83 
10365902  Cep83 
10365903  Cep83 
10365904  Cep83 
10365905  Cep83 
10365906  Cep83 
10365907  Cep83 
10365908  Cep83 
10365909  Cep83 
10365910  Cep83 
10365911  Cep83 
10365912  Cep83 
10365913  Cep83 
10365914  Cep83 
10365915  Cep83 
10365916  Cep83 
10365917  Cep83 
10365919  Ube2n 
10365920  Ube2n 
10365921  Ube2n 
10365922  Ube2n 
10365923  Ube2n 
10365924  Ube2n 
10365925  Ube2n 
10365931  4732465J04Rik 
10365932  4732465J04Rik 
10365934  Eea1 
10365935  Eea1 
10365936  Eea1 
10365937  Eea1 
10365938  Eea1 
10365939  Eea1 
10365940  Eea1 
10365941  Eea1 
10365942  Eea1 
10365943  Eea1 
10365944  Eea1 
10365945  Eea1 
10365946  Eea1 
10365947  Eea1 
10365948  Eea1 
10365949  Eea1 
10365950  Eea1 
10365951  Eea1 
10365952  Eea1 
10365953  Eea1 
10365954  Eea1 
10365955  Eea1 
10365956  Eea1 
10365957  Eea1 
10365958  Eea1 
10365959  Eea1 
10365960  Eea1 
10365961  Eea1 
10365962  Eea1 
10365963  Eea1 
10365964  Eea1 
10365965  Eea1 
10365967  Gm5426
10365969  Gm8601
10365970  Gm8601
10365972  Btg1 
10365973  Btg1 
10365975  Dcn 
10365976  Dcn 
10365977  Dcn 
10365978  Dcn 
10365979  Dcn 
10365980  Dcn 
10365981  Dcn 
10365982  Dcn 
10365984  Lum 
10365985  Lum 
10365986  Lum 
10365988  Kera 
10365989  Kera 
10365990  Kera 
10365992  Epyc 
10365993  Epyc 
10365994  Epyc 
10365995  Epyc 
10365996  Epyc 
10365997  Epyc 
10365998  Epyc 
10365999  Epyc 
10366001  Ccer1 
10366002  Ccer1 
10366003  Ccer1 
10366005  Atp2b1 
10366006  Atp2b1 
10366007  Atp2b1 
10366008  Atp2b1 
10366009  Atp2b1 
10366010  Atp2b1 
10366011  Atp2b1 
10366012  Atp2b1 
10366013  Atp2b1 
10366014  Atp2b1 
10366015  Atp2b1 
10366016  Atp2b1 
10366017  Atp2b1 
10366018  Atp2b1 
10366019  Atp2b1 
10366020  Atp2b1 
10366021  Atp2b1 
10366022  Atp2b1 
10366023  Atp2b1 
10366024  Atp2b1 
10366025  Atp2b1 
10366027  Poc1b 
10366028  Poc1b 
10366029  Poc1b 
10366030  Poc1b 
10366031  Poc1b 
10366032  Poc1b 
10366033  Poc1b 
10366034  Poc1b 
10366035  Poc1b 
10366036  Poc1b 
10366037  Poc1b 
10366039  Galnt4 
10366040  Galnt4 
10366041  Galnt4 
10366042  Galnt4 
10366044  Dusp6 
10366045  Dusp6 
10366046  Dusp6 
10366047  Dusp6 
10366049  B530045E10Rik
10366050  B530045E10Rik
10366051  B530045E10Rik 
10366053  Kitl 
10366054  Kitl 
10366055  Kitl 
10366056  Kitl 
10366057  Kitl 
10366058  Kitl 
10366059  Kitl 
10366060  Kitl 
10366061  Kitl 
10366062  Kitl 
10366063  Kitl 
10366064  Kitl 
10366065  Kitl
10366066  Kitl 
10366067  Kitl 
10366068  Kitl 
10366069  Kitl 
10366071  Gm4303 
10366072  Gm4312 
10366074  Cep290 
10366075  Cep290 
10366076  Cep290 
10366077  Cep290 
10366078  Cep290 
10366079  Cep290 
10366080  Cep290 
10366081  Cep290 
10366082  Cep290 
10366083  Cep290 
10366084  Cep290 
10366085  Cep290 
10366086  Cep290 
10366087  Cep290 
10366088  Cep290 
10366089  Cep290 
10366090  Cep290 
10366091  Cep290 
10366092  Cep290 
10366093  Cep290 
10366094  Cep290 
10366095  Cep290 
10366096  Cep290 
10366097  Cep290 
10366098  Cep290 
10366099  Cep290 
10366100  Cep290 
10366101  Cep290 
10366102  Cep290 
10366103  Cep290 
10366104  Cep290 
10366105  Cep290 
10366106  Cep290 
10366107  Cep290 
10366108  Cep290 
10366109  Cep290 
10366111  Cep290 
10366112  Cep290 
10366113  Cep290 
10366114  Cep290 
10366115  Cep290 
10366116  Cep290 
10366117  Cep290 
10366118  Cep290 
10366119  Cep290 
10366120  Cep290 
10366121  Cep290 
10366122  Cep290 
10366123  Cep290 
10366124  Cep290 
10366125  Cep290 
10366126  Cep290 
10366127  Cep290 
10366128  Cep290 
10366129  Cep290 
10366130  Cep290 
10366132  1700017N19Rik 
10366133  1700017N19Rik 
10366134  1700017N19Rik 
10366135  1700017N19Rik 
10366136  1700017N19Rik 
10366137  1700017N19Rik 
10366138  1700017N19Rik 
10366139  1700017N19Rik 
10366140  1700017N19Rik 
10366141  1700017N19Rik 
10366142  1700017N19Rik 
10366143  1700017N19Rik 
10366145  Mgat4c 
10366146  Mgat4c 
10366147  Mgat4c 
10366148  Mgat4c 
10366149  Mgat4c 
10366150  Mgat4c 
10366151  Mgat4c 
10366152  Mgat4c 
10366154  Rassf9 
10366155  Rassf9 
10366156  Rassf9 
10366157  Rassf9 
10366164  Slc6a15 
10366165  Slc6a15 
10366166  Slc6a15 
10366167  Slc6a15 
10366168  Slc6a15 
10366169  Slc6a15 
10366171  Slc6a15 
10366172  Slc6a15 
10366173  Slc6a15 
10366174  Slc6a15 
10366175  Slc6a15 
10366176  Slc6a15 
10366177  Slc6a15 
10366179  Gm25143
10366181  Gm21312 
10366182  Gm21312 
10366183  Gm21312 
10366185  Gm25587
10366187  Ccdc59 
10366188  Ccdc59 
10366189  Ccdc59 
10366190  Ccdc59 
10366191  Ccdc59 
10366197  Ppfia2 
10366198  Ppfia2 
10366199  Ppfia2 
10366200  Ppfia2 
10366201  Ppfia2 
10366202  Ppfia2 
10366203  Ppfia2 
10366204  Ppfia2 
10366205  Ppfia2 
10366206  Ppfia2 
10366207  Ppfia2 
10366208  Ppfia2 
10366209  Ppfia2 
10366210  Ppfia2 
10366211  Ppfia2 
10366212  Ppfia2 
10366213  Ppfia2 
10366214  Ppfia2 
10366215  Ppfia2 
10366216  Ppfia2 
10366217  Ppfia2 
10366218  Ppfia2 
10366219  Ppfia2 
10366220  Ppfia2 
10366221  Ppfia2 
10366222  Ppfia2 
10366223  Ppfia2 
10366224  Ppfia2 
10366225  Ppfia2 
10366226  Ppfia2 
10366227  Ppfia2 
10366228  Ppfia2 
10366230  Lin7a 
10366231  Lin7a 
10366232  Lin7a 
10366233  Lin7a 
10366234  Lin7a 
10366235  Lin7a 
10366236  Lin7a 
10366237  Lin7a 
10366239  Ppp1r12a 
10366240  Ppp1r12a 
10366241  Ppp1r12a 
10366242  Ppp1r12a 
10366243  Ppp1r12a 
10366244  Ppp1r12a 
10366245  Ppp1r12a 
10366246  Ppp1r12a 
10366247  Ppp1r12a 
10366248  Ppp1r12a 
10366249  Ppp1r12a 
10366250  Ppp1r12a 
10366251  Ppp1r12a 
10366252  Ppp1r12a 
10366253  Ppp1r12a 
10366254  Ppp1r12a 
10366255  Ppp1r12a 
10366256  Ppp1r12a 
10366257  Ppp1r12a 
10366258  Ppp1r12a 
10366259  Ppp1r12a 
10366260  Ppp1r12a 
10366261  Ppp1r12a 
10366262  Ppp1r12a 
10366263  Ppp1r12a 
10366264  Ppp1r12a 
10366265  Ppp1r12a 
10366267  Pawr 
10366268  Pawr 
10366269  Pawr 
10366270  Pawr 
10366271  Pawr 
10366272  Pawr 
10366273  Pawr 
10366274  Pawr 
10366276  Gm23105
10366278  E2f7 
10366279  E2f7 
10366280  E2f7 
10366281  E2f7 
10366282  E2f7 
10366283  E2f7 
10366284  E2f7 
10366285  E2f7 
10366286  E2f7 
10366287  E2f7 
10366288  E2f7 
10366289  E2f7 
10366290  E2f7 
10366291  E2f7 
10366292  E2f7 
10366294  Csrp2 
10366295  Csrp2 
10366296  Csrp2 
10366297  Csrp2 
10366298  Csrp2 
10366299  Csrp2 
10366300  Csrp2
10366302  Gm5428
10366311  Osbpl8 
10366312  Osbpl8 
10366313  Osbpl8 
10366314  Osbpl8 
10366315  Osbpl8 
10366316  Osbpl8 
10366317  Osbpl8 
10366318  Osbpl8 
10366319  Osbpl8 
10366320  Osbpl8 
10366321  Osbpl8 
10366322  Osbpl8 
10366323  Osbpl8 
10366324  Osbpl8 
10366325  Osbpl8 
10366326  Osbpl8 
10366327  Osbpl8 
10366328  Osbpl8 
10366329  Osbpl8 
10366330  Osbpl8 
10366331  Osbpl8 
10366332  Osbpl8 
10366333  Osbpl8 
10366334  Osbpl8 
10366336  Bbs10 
10366338  Nap1l1 
10366339  Nap1l1 
10366340  Nap1l1
10366341  Nap1l1 
10366342  Nap1l1 
10366343  Nap1l1 
10366345  Gm5176
10366347  Phlda1 
10366348  Phlda1 
10366349  Phlda1 
10366351  Krr1 
10366352  Krr1 
10366353  Krr1 
10366354  Krr1 
10366355  Krr1 
10366356  Krr1 
10366357  Krr1 
10366358  Krr1 
10366359  Krr1 
10366360  Krr1 
10366361  Krr1 
10366363  Glipr1l1 
10366364  Glipr1l1 
10366365  Glipr1l1 
10366366  Glipr1l1 
10366367  Glipr1l1 
10366369  Glipr1l2 
10366370  Glipr1l2 
10366371  Glipr1l2 
10366372  Glipr1l2 
10366373  Glipr1l2 
10366374  Glipr1l2 
10366375  Glipr1l2 
10366377  Caps2 
10366378  Caps2 
10366379  Caps2 
10366380  Caps2 
10366381  Caps2 
10366382  Caps2 
10366383  Caps2 
10366384  Caps2 
10366385  Caps2 
10366386  Caps2 
10366387  Caps2 
10366388  Caps2 
10366389  Caps2 
10366390  Caps2 
10366392  Kcnc2 
10366393  Kcnc2 
10366394  Kcnc2 
10366395  Kcnc2 
10366396  Kcnc2 
10366397  Kcnc2 
10366398  Kcnc2 
10366400  Gm26596 
10366402  Gm22507
10366404  Gm15723
10366406  Gm22070
10366410  Zfc3h1 
10366411  Zfc3h1 
10366412  Zfc3h1 
10366413  Zfc3h1 
10366414  Zfc3h1 
10366415  Zfc3h1 
10366416  Zfc3h1 
10366417  Zfc3h1 
10366418  Zfc3h1 
10366419  Zfc3h1 
10366420  Zfc3h1 
10366421  Zfc3h1 
10366422  Zfc3h1 
10366423  Zfc3h1 
10366424  Zfc3h1 
10366425  Zfc3h1 
10366426  Zfc3h1 
10366427  Zfc3h1 
10366428  Zfc3h1 
10366429  Zfc3h1 
10366430  Zfc3h1 
10366431  Zfc3h1 
10366432  Zfc3h1 
10366433  Zfc3h1 
10366434  Zfc3h1 
10366435  Zfc3h1 
10366436  Zfc3h1 
10366437  Zfc3h1 
10366438  Zfc3h1 
10366439  Zfc3h1 
10366440  Zfc3h1 
10366441  Zfc3h1 
10366442  Zfc3h1 
10366443  Zfc3h1 
10366444  Zfc3h1 
10366445  Zfc3h1 
10366447  Tspan8 
10366448  Tspan8 
10366449  Tspan8 
10366450  Tspan8 
10366451  Tspan8 
10366452  Tspan8 
10366453  Tspan8 
10366454  Tspan8 
10366455  Tspan8 
10366456  Tspan8 
10366458  Ptprr 
10366459  Ptprr 
10366460  Ptprr 
10366461  Ptprr 
10366462  Ptprr 
10366463  Ptprr 
10366464  Ptprr 
10366465  Ptprr 
10366466  Ptprr 
10366467  Ptprr 
10366468  Ptprr 
10366469  Ptprr 
10366470  Ptprr 
10366471  Ptprr 
10366472  Ptprr 
10366473  Ptprr 
10366474  Ptprr 
10366475  Ptprr 
10366477  Ptprb
10366478  Ptprb
10366479  Ptprb
10366480  Ptprb 
10366481  Ptprb 
10366482  Ptprb 
10366483  Ptprb 
10366484  Ptprb 
10366485  Ptprb 
10366487  Ptprb 
10366488  Ptprb 
10366489  Ptprb 
10366490  Ptprb 
10366491  Ptprb 
10366492  Ptprb 
10366493  Ptprb 
10366494  Ptprb 
10366495  Ptprb 
10366496  Ptprb 
10366497  Ptprb 
10366498  Ptprb 
10366499  Ptprb 
10366500  Ptprb 
10366501  Ptprb 
10366502  Ptprb 
10366503  Ptprb 
10366504  Ptprb 
10366505  Ptprb 
10366506  Ptprb 
10366507  Ptprb 
10366508  Ptprb 
10366509  Ptprb 
10366510  Ptprb 
10366511  Ptprb 
10366513  Gm26495
10366515  Kcnmb4os1 
10366516  Kcnmb4os1 
10366518  Kcnmb4os2 
10366520  5330438D12Rik 
10366521  5330438D12Rik 
10366525  D630029K05Rik 
10366526  D630029K05Rik 
10366527  D630029K05Rik 
10366529  Best3 
10366530  Best3 
10366531  Best3 
10366532  Best3 
10366533  Best3 
10366534  Best3 
10366535  Best3 
10366536  Best3 
10366537  Best3 
10366538  Best3 
10366542  Lrrc10 
10366543  Lrrc10 
10366545  Kifc5c-ps 
10366547  Cpm 
10366548  Cpm 
10366549  Cpm 
10366550  Cpm 
10366551  Cpm 
10366552  Cpm 
10366553  Cpm 
10366555  Mdm1 
10366556  Mdm1 
10366557  Mdm1 
10366559  Mdm1 
10366560  Mdm1 
10366561  Mdm1 
10366562  Mdm1 
10366563  Mdm1 
10366564  Mdm1 
10366565  Mdm1 
10366566  Mdm1 
10366567  Mdm1 
10366568  Mdm1 
10366569  Mdm1 
10366570  Mdm1 
10366571  Mdm1 
10366573  Il22 
10366574  Il22 
10366575  Il22 
10366576  Il22 
10366577  Il22 
10366578  Il22 
10366587  Ifng 
10366588  Ifng 
10366589  Ifng 
10366590  Ifng 
10366591  Ifng 
10366592  Ifng 
10366598  Grip1 
10366599  Grip1 
10366600  Grip1 
10366601  Grip1 
10366602  Grip1 
10366603  Grip1 
10366604  Grip1 
10366605  Grip1 
10366606  Grip1 
10366607  Grip1 
10366608  Grip1 
10366609  Grip1 
10366610  Grip1 
10366611  Grip1 
10366612  Grip1 
10366613  Grip1 
10366614  Grip1 
10366615  Grip1 
10366616  Grip1 
10366617  Grip1 
10366618  Grip1 
10366619  Grip1 
10366620  Grip1 
10366621  Grip1 
10366622  Grip1 
10366623  Grip1 
10366624  Grip1 
10366625  Grip1 
10366626  Grip1 
10366627  Grip1 
10366628  Grip1 
10366629  Grip1 
10366631  Tmbim4 
10366632  Tmbim4 
10366633  Tmbim4 
10366634  Tmbim4 
10366635  Tmbim4 
10366636  Tmbim4 
10366637  Tmbim4 
10366638  Tmbim4 
10366639  Tmbim4 
10366641  Llph 
10366642  Llph 
10366643  Llph 
10366644  Llph
10366646  1700006J14Rik 
10366647  1700006J14Rik 
10366648  1700006J14Rik 
10366650  4921513I03Rik 
10366651  4921513I03Rik 
10366652  4921513I03Rik 
10366654  Wif1 
10366655  Wif1 
10366656  Wif1 
10366657  Wif1 
10366658  Wif1 
10366659  Wif1 
10366660  Wif1 
10366661  Wif1 
10366662  Wif1 
10366663  Wif1 
10366664  Wif1 
10366668  Gns 
10366669  Gns 
10366670  Gns 
10366671  Gns 
10366672  Gns 
10366673  Gns 
10366674  Gns 
10366675  Gns 
10366676  Gns
10366677  Gns 
10366678  Gns 
10366679  Gns 
10366680  Gns 
10366681  Gns 
10366682  Gns 
10366684  D930020B18Rik 
10366685  D930020B18Rik 
10366686  D930020B18Rik 
10366687  D930020B18Rik 
10366688  D930020B18Rik 
10366689  D930020B18Rik 
10366690  D930020B18Rik 
10366691  D930020B18Rik 
10366692  D930020B18Rik 
10366693  D930020B18Rik 
10366694  D930020B18Rik 
10366695  D930020B18Rik 
10366696  D930020B18Rik 
10366697  D930020B18Rik 
10366699  BC048403 
10366700  BC048403 
10366701  BC048403 
10366702  BC048403 
10366706  Gm9081
10366708  Avpr1a 
10366709  Avpr1a 
10366710  Avpr1a 
10366711  Avpr1a 
10366713  Ppm1h 
10366714  Ppm1h 
10366715  Ppm1h 
10366716  Ppm1h 
10366717  Ppm1h 
10366718  Ppm1h 
10366719  Ppm1h 
10366720  Ppm1h 
10366721  Ppm1h 
10366722  Ppm1h 
10366723  Ppm1h 
10366724  Ppm1h 
10366726  Fam19a2 
10366727  Fam19a2 
10366728  Fam19a2 
10366729  Fam19a2 
10366730  Fam19a2 
10366731  Fam19a2 
10366732  Fam19a2 
10366733  Fam19a2 
10366734  Fam19a2 
10366736  4930503E24Rik
10366747  Lrig3 
10366748  Lrig3 
10366749  Lrig3 
10366750  Lrig3 
10366751  Lrig3 
10366752  Lrig3 
10366753  Lrig3 
10366754  Lrig3 
10366755  Lrig3 
10366756  Lrig3 
10366757  Lrig3 
10366758  Lrig3 
10366759  Lrig3 
10366760  Lrig3 
10366761  Lrig3 
10366762  Lrig3 
10366763  Lrig3 
10366764  Lrig3 
10366765  Lrig3 
10366766  Lrig3 
10366768  Ctdsp2 
10366769  Mir26a-2 
10366770  Ctdsp2 
10366771  Ctdsp2 
10366772  Ctdsp2 
10366773  Ctdsp2 
10366775  Avil 
10366776  Avil 
10366777  Avil 
10366778  Avil 
10366779  Avil 
10366780  Avil 
10366781  Avil 
10366782  Avil 
10366783  Avil 
10366784  Avil 
10366785  Avil 
10366786  Avil 
10366787  Avil 
10366788  Avil 
10366789  Avil 
10366790  Avil 
10366791  Avil 
10366792  Avil 
10366793  Avil 
10366794  Avil 
10366795  Avil 
10366797  Mettl1 
10366798  Mettl1 
10366799  Mettl1 
10366800  Mettl1 
10366801  Mettl1 
10366802  Mettl1 
10366804  Cyp27b1 
10366805  Cyp27b1 
10366806  Cyp27b1 
10366808  Cyp27b1 
10366809  Cyp27b1 
10366810  Cyp27b1 
10366811  Cyp27b1 
10366812  Cyp27b1 
10366813  Cyp27b1 
10366815  Cdk4 
10366816  Cdk4 
10366817  Cdk4 
10366818  Cdk4 
10366819  Cdk4 
10366820  Cdk4 
10366821  Cdk4 
10366822  Cdk4 
10366823  Cdk4 
10366824  Cdk4 
10366826  Agap2 
10366827  Agap2 
10366828  Agap2 
10366829  Agap2 
10366830  Agap2 
10366831  Agap2 
10366832  Agap2 
10366833  Agap2 
10366834  Agap2 
10366835  Agap2 
10366836  Agap2 
10366837  Agap2 
10366838  Agap2 
10366839  Agap2 
10366840  Agap2 
10366841  Agap2 
10366842  Agap2 
10366843  Agap2 
10366844  Agap2 
10366845  Agap2 
10366849  B4galnt1 
10366850  B4galnt1 
10366851  B4galnt1 
10366852  B4galnt1 
10366853  B4galnt1 
10366854  B4galnt1 
10366855  B4galnt1 
10366856  B4galnt1 
10366857  B4galnt1 
10366858  B4galnt1 
10366859  B4galnt1 
10366860  B4galnt1 
10366861  B4galnt1 
10366862  B4galnt1 
10366863  B4galnt1 
10366865  F420014N23Rik 
10366867  Dctn2 
10366868  Dctn2 
10366869  Dctn2 
10366870  Dctn2 
10366871  Dctn2 
10366872  Dctn2 
10366873  Dctn2 
10366874  Dctn2 
10366875  Dctn2 
10366876  Dctn2 
10366877  Dctn2 
10366878  Dctn2 
10366879  Dctn2 
10366880  Dctn2 
10366882  Ddit3 
10366883  Ddit3 
10366884  Ddit3 
10366885  Ddit3 
10366887  Arhgap9 
10366888  Arhgap9 
10366889  Arhgap9 
10366890  Arhgap9 
10366892  Arhgap9 
10366893  Arhgap9 
10366894  Arhgap9 
10366895  Arhgap9 
10366896  Arhgap9 
10366897  Arhgap9 
10366898  Arhgap9 
10366899  Arhgap9 
10366900  Arhgap9 
10366901  Arhgap9 
10366902  Arhgap9 
10366903  Arhgap9 
10366904  Arhgap9 
10366905  Arhgap9
10366906  Arhgap9 
10366907  Arhgap9 
10366908  Arhgap9 
10366910  R3hdm2 
10366911  R3hdm2 
10366912  R3hdm2 
10366913  R3hdm2 
10366914  R3hdm2 
10366915  R3hdm2 
10366916  R3hdm2 
10366917  R3hdm2 
10366918  R3hdm2 
10366919  R3hdm2 
10366920  R3hdm2 
10366921  R3hdm2 
10366922  R3hdm2 
10366923  R3hdm2 
10366924  R3hdm2 
10366925  R3hdm2 
10366926  R3hdm2 
10366927  R3hdm2 
10366928  R3hdm2 
10366929  R3hdm2 
10366930  R3hdm2 
10366931  R3hdm2 
10366932  R3hdm2 
10366933  R3hdm2 
10366934  R3hdm2 
10366935  R3hdm2 
10366936  R3hdm2 
10366937  R3hdm2 
10366939  Stac3 
10366940  Stac3 
10366941  Stac3 
10366942  Stac3 
10366943  Stac3 
10366944  Stac3 
10366945  Stac3 
10366946  Stac3 
10366947  Stac3 
10366948  Stac3 
10366949  Stac3 
10366950  Stac3 
10366952  Ndufa4l2 
10366953  Ndufa4l2 
10366954  Ndufa4l2 
10366955  Ndufa4l2 
10366957  Stat6 
10366958  Stat6 
10366959  Stat6 
10366960  Stat6 
10366961  Stat6 
10366962  Stat6 
10366963  Stat6 
10366964  Stat6 
10366965  Stat6 
10366966  Stat6 
10366967  Stat6 
10366968  Stat6 
10366969  Stat6 
10366970  Stat6 
10366971  Stat6 
10366973  Stat6 
10366975  Stat6 
10366976  Stat6 
10366977  Stat6 
10366978  Stat6 
10366979  Stat6 
10366980  Stat6 
10366981  Stat6 
10366982  Stat6 
10366984  Tmem194 
10366985  Tmem194 
10366986  Tmem194 
10366987  Tmem194 
10366988  Tmem194 
10366989  Tmem194 
10366990  Tmem194 
10366991  Tmem194 
10366992  Tmem194 
10366993  Tmem194 
10366995  Myo1a 
10366996  Myo1a 
10366997  Myo1a 
10366998  Myo1a 
10366999  Myo1a 
10367000  Myo1a 
10367001  Myo1a 
10367002  Myo1a 
10367003  Myo1a 
10367004  Myo1a 
10367005  Myo1a 
10367006  Myo1a 
10367007  Myo1a 
10367008  Myo1a 
10367009  Myo1a 
10367010  Myo1a 
10367011  Myo1a 
10367012  Myo1a 
10367013  Myo1a 
10367014  Myo1a 
10367015  Myo1a 
10367016  Myo1a 
10367019  Myo1a 
10367020  Myo1a 
10367021  Myo1a 
10367022  Myo1a 
10367023  Myo1a 
10367025  Tac2 
10367026  Tac2 
10367027  Tac2 
10367028  Tac2 
10367029  Tac2 
10367030  Tac2 
10367031  Tac2 
10367032  Tac2 
10367034  Zbtb39 
10367035  Zbtb39 
10367037  Rdh1 
10367038  Rdh1 
10367039  Rdh1 
10367040  Rdh1 
10367042  Rdh9 
10367043  Rdh9 
10367044  Rdh9 
10367046  Rdh16 
10367047  Rdh16 
10367048  Rdh16 
10367049  Rdh16 
10367051  Rdh18-ps 
10367052  Rdh18-ps 
10367053  Rdh18-ps 
10367054  Rdh18-ps 
10367056  Rdh19 
10367057  Rdh19 
10367058  Rdh19 
10367060  BC089597 
10367061  BC089597 
10367062  BC089597 
10367063  BC089597 
10367064  BC089597 
10367065  BC089597 
10367067  Sdr9c7 
10367068  Sdr9c7 
10367069  Sdr9c7 
10367070  Sdr9c7 
10367071  Sdr9c7 
10367072  Sdr9c7 
10367077  Prim1 
10367078  Prim1 
10367079  Prim1 
10367080  Prim1 
10367081  Prim1 
10367082  Prim1 
10367083  Prim1 
10367084  Prim1 
10367085  Prim1 
10367086  Prim1 
10367087  Prim1 
10367088  Prim1 
10367089  Prim1 
10367090  Prim1 
10367092  Naca 
10367093  Naca 
10367094  Naca 
10367095  Naca 
10367096  Naca 
10367097  Naca 
10367098  Naca 
10367099  Naca 
10367101  Ptges3 
10367102  Ptges3 
10367103  Ptges3 
10367104  Ptges3 
10367105  Ptges3 
10367107  Atp5b 
10367108  Atp5b 
10367109  Atp5b 
10367110  Atp5b 
10367111  Atp5b 
10367112  Atp5b 
10367113  Atp5b 
10367114  Atp5b 
10367115  Atp5b 
10367116  Atp5b 
10367117  Atp5b 
10367119  Snord59a
10367121  Mir677 
10367123  Baz2a 
10367124  Baz2a 
10367125  Baz2a 
10367126  Baz2a 
10367127  Baz2a 
10367128  Baz2a 
10367129  Baz2a 
10367130  Baz2a 
10367131  Baz2a 
10367132  Baz2a 
10367133  Baz2a 
10367134  Baz2a 
10367135  Baz2a 
10367136  Baz2a 
10367137  Baz2a 
10367138  Baz2a 
10367139  Baz2a 
10367140  Baz2a 
10367141  Baz2a 
10367142  Baz2a 
10367143  Baz2a 
10367144  Baz2a 
10367145  Baz2a 
10367146  Baz2a 
10367147  Baz2a 
10367148  Baz2a 
10367149  Baz2a 
10367150  Baz2a 
10367151  Baz2a 
10367152  Baz2a 
10367153  Baz2a 
10367155  Gls2 
10367156  Gls2 
10367157  Gls2 
10367158  Gls2 
10367159  Gls2 
10367160  Gls2 
10367161  Gls2 
10367162  Gls2 
10367163  Gls2 
10367164  Gls2 
10367165  Gls2 
10367166  Gls2 
10367167  Gls2 
10367168  Gls2 
10367169  Gls2 
10367170  Gls2 
10367171  Gls2 
10367172  Gls2 
10367174  Mip 
10367175  Mip 
10367176  Mip 
10367177  Mip 
10367178  Mip 
10367180  Timeless 
10367181  Timeless 
10367182  Timeless 
10367183  Timeless 
10367184  Timeless 
10367185  Timeless 
10367186  Timeless 
10367187  Timeless 
10367188  Timeless 
10367189  Timeless 
10367190  Timeless 
10367191  Timeless 
10367192  Timeless 
10367193  Timeless 
10367194  Timeless 
10367195  Timeless 
10367196  Timeless 
10367197  Timeless 
10367198  Timeless 
10367199  Timeless 
10367200  Timeless 
10367201  Timeless 
10367202  Timeless 
10367203  Timeless 
10367204  Timeless 
10367205  Timeless 
10367206  Timeless 
10367207  Timeless 
10367208  Timeless 
10367209  Timeless 
10367210  Timeless 
10367211  Timeless 
10367212  Timeless 
10367213  Timeless 
10367214  Timeless 
10367216  Apon 
10367219  Apon 
10367220  Apon 
10367222  Apof 
10367223  Apof 
10367225  Stat2 
10367226  Stat2 
10367227  Stat2 
10367228  Stat2 
10367229  Stat2 
10367230  Stat2 
10367231  Stat2 
10367232  Stat2 
10367233  Stat2 
10367234  Stat2 
10367235  Stat2 
10367236  Stat2
10367237  Stat2 
10367238  Stat2 
10367239  Stat2 
10367240  Stat2 
10367241  Stat2 
10367242  Stat2 
10367243  Stat2 
10367244  Stat2 
10367245  Stat2 
10367246  Stat2 
10367247  Stat2 
10367248  Stat2 
10367249  Stat2 
10367250  Stat2 
10367251  Stat2 
10367253  Pan2 
10367254  Pan2 
10367255  Pan2 
10367256  Pan2 
10367257  Pan2 
10367258  Pan2 
10367259  Pan2 
10367260  Pan2 
10367261  Pan2 
10367262  Pan2 
10367263  Pan2 
10367264  Pan2 
10367265  Pan2 
10367266  Pan2 
10367267  Pan2 
10367268  Pan2 
10367269  Pan2 
10367270  Pan2 
10367271  Pan2 
10367272  Pan2 
10367273  Pan2 
10367274  Pan2 
10367275  Pan2 
10367276  Pan2 
10367277  Pan2 
10367278  Pan2 
10367279  Pan2 
10367281  Pan2 
10367283  Cnpy2 
10367284  Cnpy2 
10367285  Cnpy2 
10367286  Cnpy2 
10367287  Cnpy2 
10367288  Cnpy2 
10367289  Cnpy2 
10367290  Cnpy2 
10367293  Cs 
10367294  Cs 
10367295  Cs 
10367296  Cs 
10367297  Cs 
10367298  Cs 
10367299  Cs 
10367300  Cs 
10367301  Cs 
10367302  Cs 
10367303  Cs 
10367304  Cs 
10367306  Ankrd52 
10367307  Ankrd52 
10367308  Ankrd52 
10367309  Ankrd52 
10367310  Ankrd52 
10367311  Ankrd52 
10367312  Ankrd52 
10367313  Ankrd52 
10367314  Ankrd52 
10367315  Ankrd52 
10367316  Ankrd52 
10367317  Ankrd52 
10367318  Ankrd52 
10367319  Ankrd52 
10367320  Ankrd52 
10367321  Ankrd52 
10367322  Ankrd52 
10367323  Ankrd52 
10367324  Ankrd52 
10367325  Ankrd52 
10367326  Ankrd52 
10367327  Ankrd52 
10367328  Ankrd52 
10367329  Ankrd52 
10367330  Ankrd52 
10367331  Ankrd52 
10367332  Ankrd52 
10367333  Ankrd52 
10367334  Ankrd52 
10367338  Rnf41 
10367339  Rnf41 
10367340  Rnf41 
10367341  Rnf41 
10367342  Rnf41 
10367343  Rnf41 
10367344  Rnf41 
10367345  Rnf41 
10367346  Rnf41 
10367347  Rnf41 
10367348  Rnf41 
10367350  Smarcc2 
10367351  Smarcc2 
10367352  Smarcc2 
10367353  Smarcc2 
10367354  Smarcc2 
10367355  Smarcc2 
10367356  Smarcc2 
10367357  Smarcc2 
10367358  Smarcc2 
10367359  Smarcc2 
10367360  Smarcc2 
10367361  Smarcc2 
10367362  Smarcc2 
10367363  Smarcc2 
10367364  Smarcc2 
10367365  Smarcc2 
10367366  Smarcc2 
10367367  Smarcc2 
10367368  Smarcc2 
10367369  Smarcc2 
10367370  Smarcc2 
10367371  Smarcc2 
10367372  Smarcc2 
10367373  Smarcc2 
10367374  Smarcc2 
10367375  Smarcc2 
10367376  Smarcc2 
10367377  Smarcc2 
10367378  Smarcc2 
10367380  Pmel 
10367381  Pmel 
10367382  Pmel 
10367383  Pmel 
10367384  Pmel 
10367385  Pmel 
10367386  Pmel 
10367387  Pmel 
10367388  Pmel 
10367389  Pmel 
10367390  Pmel 
10367391  Pmel 
10367392  Pmel 
10367394  Pym1 
10367395  Pym1 
10367396  Pym1 
10367397  Pym1 
10367398  Pym1 
10367399  Pym1 
10367401  Mmp19 
10367402  Mmp19 
10367403  Mmp19 
10367404  Mmp19 
10367405  Mmp19 
10367406  Mmp19 
10367408  Mmp19 
10367409  Mmp19 
10367410  Mmp19 
10367411  Mmp19 
10367412  Mmp19 
10367414  Dnajc14 
10367415  Dnajc14 
10367416  Dnajc14 
10367417  Dnajc14 
10367418  Dnajc14 
10367419  Dnajc14 
10367420  Dnajc14 
10367421  Dnajc14 
10367423  Sarnp 
10367424  Sarnp 
10367425  Sarnp 
10367426  Sarnp 
10367427  Sarnp 
10367428  Sarnp 
10367429  Sarnp 
10367430  Sarnp 
10367431  Sarnp 
10367432  Sarnp 
10367433  Sarnp 
10367437  Cd63 
10367438  Cd63 
10367439  Cd63 
10367441  Itga7 
10367442  Itga7 
10367443  Itga7 
10367444  Itga7 
10367445  Itga7 
10367446  Itga7 
10367447  Itga7 
10367448  Itga7 
10367449  Itga7 
10367450  Itga7 
10367451  Itga7 
10367452  Itga7 
10367453  Itga7 
10367454  Itga7 
10367455  Itga7 
10367456  Itga7 
10367457  Itga7 
10367458  Itga7 
10367459  Itga7 
10367460  Itga7 
10367461  Itga7 
10367462  Itga7 
10367463  Itga7 
10367464  Itga7 
10367465  Itga7 
10367466  Itga7 
10367467  Itga7 
10367468  Itga7 
10367469  Itga7 
10367470  Itga7 
10367472  Olfr9 
10367474  Olfr763 
10367478  Olfr774 
10367480  Olfr775 
10367482  Olfr776 
10367484  Olfr804 
10367486  Olfr780 
10367488  Olfr781 
10367490  Olfr782 
10367492  Olfr784 
10367494  Olfr785 
10367496  Olfr786 
10367498  Olfr787 
10367500  Olfr788 
10367502  Olfr789 
10367504  Olfr790 
10367506  Olfr791 
10367508  Olfr792 
10367510  Olfr794 
10367512  Olfr799 
10367514  Olfr800 
10367518  Olfr804 
10367520  Olfr808 
10367522  Olfr809 
10367523  Olfr809 
10367525  Olfr813 
10367527  Olfr820 
10367529  Olfr821 
10367531  Olfr822 
10367533  Tespa1 
10367534  Tespa1 
10367535  Tespa1 
10367536  Tespa1 
10367537  Tespa1 
10367538  Tespa1 
10367539  Tespa1 
10367540  Tespa1 
10367541  Tespa1 
10367542  Tespa1 
10367543  Tespa1 
10367545  Gm9770
10367547  Oprm1 
10367548  Oprm1 
10367549  Oprm1 
10367550  Oprm1 
10367551  Oprm1 
10367552  Oprm1 
10367553  Oprm1 
10367554  Oprm1 
10367555  Oprm1 
10367556  Oprm1 
10367557  Oprm1 
10367558  Oprm1 
10367559  Oprm1 
10367560  Oprm1 
10367562  Oprm1 
10367563  Oprm1 
10367564  Oprm1 
10367565  Oprm1 
10367566  Oprm1 
10367567  Oprm1 
10367568  Oprm1 
10367569  Oprm1 
10367570  Oprm1 
10367571  Oprm1 
10367572  Oprm1 
10367573  Oprm1 
10367574  Oprm1 
10367575  Oprm1 
10367576  Oprm1 
10367577  Oprm1 
10367578  Oprm1 
10367580  Gm3213 
10367581  Gm3213 
10367583  Vip 
10367584  Vip 
10367585  Vip 
10367586  Vip 
10367587  Vip 
10367588  Vip 
10367589  Vip 
10367590  Vip 
10367592  Myct1 
10367593  Myct1 
10367594  Myct1 
10367595  Myct1 
10367596  Myct1 
10367597  Myct1 
10367599  Gm10097
10367601  Esr1 
10367602  Esr1 
10367603  Esr1 
10367604  Esr1 
10367605  Esr1 
10367606  Esr1 
10367607  Esr1 
10367608  Esr1 
10367609  Esr1 
10367610  Esr1 
10367612  Ccdc170 
10367613  Ccdc170 
10367614  Ccdc170 
10367615  Ccdc170 
10367616  Ccdc170 
10367617  Ccdc170 
10367618  Ccdc170 
10367619  Ccdc170 
10367620  Ccdc170 
10367621  Ccdc170 
10367622  Ccdc170 
10367623  Ccdc170 
10367625  Gm22739
10367627  Armt1 
10367628  Armt1 
10367629  Armt1 
10367630  Armt1 
10367631  Armt1 
10367632  Armt1 
10367633  Armt1 
10367635  Akap12 
10367636  Akap12 
10367637  Akap12 
10367638  Akap12
10367639  Akap12 
10367640  Akap12 
10367642  Mthfd1l 
10367643  Mthfd1l 
10367644  Mthfd1l 
10367645  Mthfd1l 
10367646  Mthfd1l 
10367647  Mthfd1l 
10367648  Mthfd1l 
10367649  Mthfd1l 
10367650  Mthfd1l 
10367651  Mthfd1l 
10367652  Mthfd1l 
10367653  Mthfd1l 
10367654  Mthfd1l 
10367655  Mthfd1l 
10367656  Mthfd1l 
10367657  Mthfd1l 
10367658  Mthfd1l 
10367659  Mthfd1l 
10367660  Mthfd1l 
10367661  Mthfd1l 
10367662  Mthfd1l 
10367663  Mthfd1l 
10367664  Mthfd1l 
10367665  Mthfd1l 
10367666  Mthfd1l 
10367667  Mthfd1l 
10367668  Mthfd1l 
10367669  Mthfd1l 
10367670  Mthfd1l 
10367672  Gm25515
10367674  Plekhg1 
10367675  Plekhg1 
10367676  Plekhg1 
10367677  Plekhg1 
10367678  Plekhg1 
10367679  Plekhg1 
10367680  Plekhg1 
10367681  Plekhg1 
10367682  Plekhg1 
10367683  Plekhg1 
10367684  Plekhg1 
10367685  Plekhg1 
10367686  Plekhg1 
10367687  Plekhg1 
10367688  Plekhg1 
10367689  Plekhg1 
10367690  Plekhg1 
10367692  Iyd 
10367693  Iyd 
10367694  Iyd 
10367695  Iyd 
10367696  Iyd 
10367698  Ppp1r14c 
10367699  Ppp1r14c 
10367700  Ppp1r14c 
10367701  Ppp1r14c 
10367703  9230019H11Rik 
10367704  9230019H11Rik 
10367705  9230019H11Rik 
10367706  9230019H11Rik 
10367707  9230019H11Rik 
10367709  Pcmt1 
10367710  Pcmt1 
10367711  Pcmt1 
10367712  Pcmt1 
10367713  Pcmt1 
10367714  Pcmt1 
10367715  Pcmt1 
10367716  Pcmt1 
10367718  Ginm1 
10367719  Ginm1 
10367720  Ginm1 
10367721  Ginm1 
10367722  Ginm1 
10367723  Ginm1 
10367724  Ginm1 
10367725  Ginm1 
10367727  Ginm1 
10367729  Tab2 
10367730  Tab2 
10367731  Tab2 
10367732  Tab2 
10367733  Tab2 
10367735  Ust 
10367736  Ust 
10367737  Ust 
10367738  Ust 
10367739  Ust 
10367740  Ust 
10367741  Ust 
10367742  Ust 
10367743  Ust 
10367747  Sash1 
10367748  Sash1 
10367749  Sash1 
10367750  Sash1 
10367751  Sash1 
10367752  Sash1 
10367753  Sash1 
10367754  Sash1 
10367755  Sash1 
10367756  Sash1 
10367757  Sash1 
10367758  Sash1 
10367759  Sash1 
10367760  Sash1 
10367761  Sash1 
10367762  Sash1 
10367763  Sash1 
10367764  Sash1 
10367765  Sash1 
10367766  Sash1 
10367767  Sash1 
10367769  Gm25410
10367771  Gm9930
10367773  Samd5 
10367774  Samd5 
10367776  Stxbp5 
10367777  Stxbp5 
10367778  Stxbp5 
10367779  Stxbp5 
10367780  Stxbp5 
10367781  Stxbp5 
10367782  Stxbp5 
10367783  Stxbp5 
10367784  Stxbp5 
10367785  Stxbp5 
10367786  Stxbp5 
10367787  Stxbp5 
10367788  Stxbp5 
10367789  Stxbp5 
10367790  Stxbp5 
10367791  Stxbp5 
10367792  Stxbp5 
10367793  Stxbp5 
10367794  Stxbp5 
10367795  Stxbp5 
10367796  Stxbp5 
10367797  Stxbp5 
10367798  Stxbp5 
10367799  Stxbp5 
10367800  Stxbp5 
10367801  Stxbp5 
10367802  Stxbp5 
10367804  Gm25635
10367806  Adgb 
10367807  Adgb 
10367808  Adgb 
10367809  Adgb 
10367810  Adgb 
10367811  Adgb 
10367812  Adgb 
10367813  Adgb 
10367814  Adgb 
10367815  Adgb 
10367817  Adgb 
10367818  Adgb 
10367819  Adgb 
10367820  Adgb 
10367821  Adgb 
10367823  Rab32 
10367824  Rab32 
10367825  Rab32 
10367826  Rab32 
10367827  Rab32 
10367829  Grm1 
10367831  Grm1 
10367832  Grm1 
10367833  Grm1 
10367834  Grm1 
10367835  Grm1 
10367836  Grm1 
10367837  Grm1 
10367838  Grm1 
10367839  Grm1 
10367840  Grm1 
10367841  Grm1 
10367842  Grm1 
10367844  Utrn 
10367845  Utrn 
10367846  Utrn 
10367847  Utrn 
10367848  Utrn 
10367849  Utrn 
10367850  Utrn 
10367851  Utrn 
10367852  Utrn 
10367853  Utrn 
10367854  Utrn 
10367855  Utrn 
10367856  Utrn 
10367857  Utrn 
10367858  Utrn 
10367859  Utrn 
10367860  Utrn 
10367861  Utrn 
10367862  Utrn 
10367863  Utrn 
10367864  Utrn 
10367865  Utrn 
10367866  Utrn 
10367867  Utrn 
10367868  Utrn 
10367869  Utrn 
10367870  Utrn 
10367871  Utrn 
10367872  Utrn 
10367873  Utrn 
10367874  Utrn 
10367875  Utrn 
10367876  Utrn 
10367877  Utrn 
10367878  Utrn 
10367879  Utrn 
10367880  Utrn 
10367881  Utrn 
10367882  Utrn 
10367883  Utrn 
10367884  Utrn 
10367885  Utrn 
10367886  Utrn 
10367887  Utrn 
10367888  Utrn 
10367889  Utrn 
10367890  Utrn 
10367891  Utrn 
10367892  Utrn 
10367893  Utrn 
10367894  Utrn 
10367895  Utrn 
10367896  Utrn 
10367897  Utrn 
10367898  Utrn 
10367899  Utrn 
10367900  Utrn 
10367901  Utrn 
10367902  Utrn 
10367903  Utrn 
10367904  Utrn 
10367905  Utrn 
10367906  Utrn 
10367907  Utrn 
10367908  Utrn 
10367909  Utrn 
10367910  Utrn 
10367911  Utrn 
10367912  Utrn 
10367913  Utrn 
10367914  Utrn 
10367915  Utrn 
10367916  Utrn 
10367917  Utrn 
10367918  Utrn 
10367920  Stx11 
10367921  Stx11 
10367922  Stx11 
10367923  Stx11 
10367924  Stx11 
10367926  Zc2hc1b 
10367927  Zc2hc1b 
10367928  Zc2hc1b 
10367929  Zc2hc1b 
10367930  Zc2hc1b 
10367933  Ltv1 
10367934  Ltv1 
10367935  Ltv1 
10367936  Ltv1 
10367937  Ltv1 
10367938  Ltv1 
10367939  Ltv1 
10367940  Ltv1 
10367941  Ltv1 
10367942  Ltv1 
10367943  Ltv1 
10367944  Ltv1 
10367946  Phactr2 
10367947  Phactr2 
10367948  Phactr2 
10367949  Phactr2 
10367950  Phactr2 
10367951  Phactr2 
10367952  Phactr2 
10367953  Phactr2 
10367954  Phactr2 
10367955  Phactr2 
10367956  Phactr2 
10367957  Phactr2 
10367958  Phactr2 
10367959  Phactr2 
10367961  Pex3 
10367962  Pex3 
10367963  Pex3 
10367964  Pex3 
10367965  Pex3 
10367966  Pex3 
10367967  Pex3 
10367968  Pex3 
10367969  Pex3 
10367970  Pex3 
10367971  Pex3 
10367972  Pex3 
10367974  Aig1 
10367975  Aig1 
10367976  Aig1 
10367977  Aig1 
10367978  Aig1 
10367979  Aig1 
10367980  Aig1 
10367981  Aig1 
10367983  Adgrg6 
10367984  Adgrg6 
10367985  Adgrg6 
10367986  Adgrg6 
10367987  Adgrg6 
10367988  Adgrg6 
10367989  Adgrg6 
10367990  Adgrg6 
10367991  Adgrg6 
10367992  Adgrg6 
10367993  Adgrg6 
10367994  Adgrg6 
10367995  Adgrg6 
10367996  Adgrg6 
10367997  Adgrg6 
10367998  Adgrg6 
10367999  Adgrg6 
10368000  Adgrg6 
10368001  Adgrg6 
10368002  Adgrg6 
10368003  Adgrg6 
10368004  Adgrg6 
10368005  Adgrg6 
10368006  Adgrg6 
10368007  Adgrg6 
10368008  Adgrg6 
10368009  Adgrg6 
10368010  Adgrg6 
10368012  Vta1 
10368013  Vta1 
10368014  Vta1 
10368015  Vta1 
10368016  Vta1 
10368017  Vta1 
10368018  Vta1 
10368019  Vta1 
10368020  Vta1 
10368022  Gje1 
10368023  Gje1 
10368024  Gje1 
10368026  Gm8355
10368028  B230364G03Rik
10368029  B230364G03Rik
10368031  Heca 
10368032  Heca 
10368033  Heca 
10368034  Heca 
10368035  Heca 
10368036  Heca 
10368037  Heca 
10368038  Heca 
10368039  Abracl 
10368042  Abracl 
10368043  Abracl 
10368044  Abracl 
10368046  Abracl 
10368051  Ect2l 
10368053  Ect2l 
10368055  Ect2l 
10368057  Ect2l 
10368059  Ect2l 
10368061  Ect2l 
10368063  Ect2l 
10368065  Ect2l 
10368067  Ect2l 
10368069  Ect2l 
10368070  Ect2l 
10368071  Ect2l 
10368072  Ect2l 
10368073  Ect2l 
10368074  Ect2l 
10368076  Ect2l 
10368078  Ect2l 
10368080  Ect2l 
10368081  Ect2l 
10368082  Ect2l 
10368084  Ccdc28a 
10368085  Ccdc28a 
10368086  Ccdc28a 
10368087  Ccdc28a 
10368088  Ccdc28a 
10368089  Ccdc28a 
10368093  Hebp2 
10368094  Hebp2 
10368095  Hebp2 
10368096  Hebp2 
10368097  Hebp2 
10368098  Hebp2 
10368099  Hebp2 
10368100  Hebp2 
10368102  Arfgef3 
10368103  Arfgef3 
10368104  Arfgef3 
10368105  Arfgef3 
10368106  Arfgef3 
10368107  Arfgef3 
10368108  Arfgef3 
10368109  Arfgef3 
10368110  Arfgef3 
10368111  Arfgef3 
10368112  Arfgef3 
10368113  Arfgef3 
10368114  Arfgef3 
10368115  Arfgef3 
10368116  Arfgef3 
10368117  Arfgef3 
10368118  Arfgef3 
10368119  Arfgef3 
10368120  Arfgef3 
10368121  Arfgef3 
10368122  Arfgef3 
10368123  Arfgef3 
10368124  Arfgef3 
10368125  Arfgef3 
10368126  Arfgef3 
10368127  Arfgef3 
10368128  Arfgef3 
10368129  Arfgef3 
10368130  Arfgef3 
10368131  Arfgef3 
10368132  Arfgef3 
10368133  Arfgef3 
10368134  Arfgef3 
10368135  Arfgef3 
10368137  Gm4922 
10368138  Gm4922 
10368139  Gm4922 
10368140  Gm4922 
10368141  Gm4922 
10368142  Gm4922
10368143  Gm4922
10368145  Tnfaip3 
10368146  Tnfaip3 
10368147  Tnfaip3 
10368148  Tnfaip3 
10368149  Tnfaip3 
10368150  Tnfaip3 
10368151  Tnfaip3 
10368152  Tnfaip3 
10368154  Tnfaip3 
10368155  Tnfaip3 
10368156  Tnfaip3 
10368157  Tnfaip3 
10368158  Tnfaip3 
10368160  Slc35d3 
10368161  Slc35d3 
10368163  Pex7 
10368164  Pex7 
10368165  Pex7 
10368166  Pex7 
10368167  Pex7 
10368168  Pex7 
10368169  Pex7 
10368170  Pex7 
10368171  Pex7 
10368172  Pex7 
10368174  4933406P04Rik
10368176  Pde7b 
10368177  Pde7b 
10368178  Pde7b 
10368179  Pde7b 
10368180  Pde7b 
10368181  Pde7b 
10368182  Pde7b 
10368183  Pde7b 
10368184  Pde7b 
10368185  Pde7b 
10368186  Pde7b 
10368187  Pde7b 
10368188  Pde7b 
10368189  Pde7b 
10368190  Pde7b 
10368191  Pde7b 
10368192  Pde7b 
10368200  Myb 
10368201  Myb 
10368202  Myb 
10368203  Myb 
10368204  Myb 
10368205  Myb 
10368206  Myb 
10368207  Myb 
10368208  Myb 
10368209  Myb 
10368210  Myb 
10368211  Myb 
10368212  Myb 
10368213  Myb 
10368214  Myb 
10368215  Myb 
10368216  Myb 
10368217  Myb 
10368218  Myb 
10368219  Myb 
10368223  4930444G20Rik 
10368225  E030030I06Rik 
10368226  E030030I06Rik 
10368228  Gm4895
10368230  Tbpl1 
10368231  Tbpl1 
10368232  Tbpl1 
10368233  Tbpl1 
10368234  Tbpl1 
10368235  Tbpl1 
10368236  Tbpl1 
10368237  Tbpl1 
10368238  Tbpl1 
10368239  Tbpl1 
10368241  Tcf21 
10368242  Tcf21 
10368244  Eya4 
10368245  Eya4 
10368246  Eya4 
10368247  Eya4 
10368248  Eya4 
10368249  Eya4 
10368250  Eya4 
10368251  Eya4 
10368252  Eya4 
10368253  Eya4 
10368254  Eya4 
10368255  Eya4 
10368256  Eya4 
10368257  Eya4 
10368258  Eya4 
10368259  Eya4 
10368260  Eya4 
10368261  Eya4 
10368263  Eya4 
10368264  Eya4 
10368265  Eya4 
10368266  Eya4 
10368267  Eya4 
10368269  Gm24655
10368271  Rps12
10368272  Rps12
10368273  Rps12
10368274  Rps12
10368275  Rps12
10368276  Rps12
10368278  Snora33 
10368280  Taar6 
10368282  Taar7a 
10368284  Taar8b 
10368286  Taar8c 
10368288  Taar9 
10368290  Enpp1 
10368291  Enpp1 
10368292  Enpp1 
10368293  Enpp1 
10368294  Enpp1 
10368295  Enpp1 
10368296  Enpp1 
10368297  Enpp1 
10368298  Enpp1 
10368299  Enpp1 
10368300  Enpp1 
10368301  Enpp1 
10368302  Enpp1 
10368303  Enpp1 
10368304  Enpp1 
10368305  Enpp1 
10368306  Enpp1 
10368307  Enpp1 
10368308  Enpp1 
10368309  Enpp1 
10368310  Enpp1 
10368311  Enpp1 
10368312  Enpp1 
10368313  Enpp1 
10368314  Enpp1 
10368315  Enpp1 
10368316  Enpp1 
10368318  Enpp3 
10368319  Enpp3 
10368320  Enpp3 
10368321  Enpp3 
10368322  Enpp3 
10368323  Enpp3 
10368324  Enpp3 
10368325  Enpp3 
10368326  Enpp3 
10368327  Enpp3 
10368328  Enpp3 
10368329  Enpp3 
10368330  Enpp3 
10368331  Enpp3 
10368332  Enpp3 
10368333  Enpp3 
10368334  Enpp3 
10368335  Enpp3 
10368337  Enpp3 
10368338  Enpp3 
10368339  Enpp3 
10368340  Enpp3 
10368341  Enpp3 
10368342  Enpp3 
10368344  Arg1 
10368345  Arg1 
10368346  Arg1 
10368347  Arg1 
10368348  Arg1 
10368349  Arg1 
10368350  Arg1 
10368351  Arg1 
10368352  Arg1 
10368353  Arg1 
10368354  Arg1 
10368355  Arg1 
10368357  Akap7 
10368358  Akap7 
10368359  Akap7 
10368360  Akap7 
10368362  Akap7 
10368363  Akap7 
10368364  Akap7 
10368365  Akap7 
10368366  Akap7 
10368367  Akap7 
10368368  Akap7 
10368369  Akap7 
10368374  Tmem200a 
10368375  Tmem200a 
10368376  Tmem200a 
10368377  Tmem200a 
10368378  Tmem200a 
10368379  Tmem200a 
10368381  L3mbtl3 
10368382  L3mbtl3 
10368383  L3mbtl3 
10368384  L3mbtl3 
10368385  L3mbtl3 
10368386  L3mbtl3 
10368387  L3mbtl3 
10368388  L3mbtl3 
10368389  L3mbtl3 
10368390  L3mbtl3 
10368391  L3mbtl3 
10368392  L3mbtl3 
10368393  L3mbtl3 
10368394  L3mbtl3 
10368395  L3mbtl3 
10368396  L3mbtl3 
10368397  L3mbtl3 
10368398  L3mbtl3 
10368399  L3mbtl3 
10368400  L3mbtl3 
10368401  L3mbtl3 
10368402  L3mbtl3 
10368403  L3mbtl3 
10368404  L3mbtl3 
10368410  Lama2 
10368411  Lama2 
10368412  Lama2 
10368413  Lama2 
10368414  Lama2 
10368415  Lama2 
10368416  Lama2 
10368417  Lama2 
10368418  Lama2 
10368419  Lama2 
10368420  Lama2 
10368421  Lama2 
10368422  Lama2 
10368423  Lama2 
10368424  Lama2 
10368425  Lama2 
10368426  Lama2 
10368427  Lama2 
10368428  Lama2 
10368429  Lama2 
10368430  Lama2 
10368431  Lama2 
10368432  Lama2 
10368433  Lama2 
10368434  Lama2 
10368435  Lama2 
10368436  Lama2 
10368437  Lama2 
10368438  Lama2 
10368439  Lama2 
10368440  Lama2 
10368441  Lama2 
10368442  Lama2 
10368443  Lama2 
10368444  Lama2 
10368445  Lama2 
10368446  Lama2 
10368447  Lama2 
10368448  Lama2 
10368449  Lama2 
10368450  Lama2 
10368451  Lama2 
10368452  Lama2 
10368453  Lama2 
10368454  Lama2 
10368455  Lama2 
10368456  Lama2 
10368457  Lama2 
10368458  Lama2 
10368459  Lama2 
10368460  Lama2 
10368461  Lama2 
10368462  Lama2 
10368463  Lama2 
10368464  Lama2 
10368465  Lama2 
10368466  Lama2 
10368467  Lama2 
10368468  Lama2 
10368469  Lama2 
10368470  Lama2 
10368471  Lama2 
10368472  Lama2 
10368474  Gm22370
10368476  4930519F09Rik 
10368478  2310057J18Rik 
10368479  2310057J18Rik 
10368480  2310057J18Rik 
10368481  2310057J18Rik 
10368482  2310057J18Rik 
10368483  2310057J18Rik 
10368485  Gm9996
10368487  Rnf146 
10368488  Rnf146 
10368489  Rnf146 
10368491  Rnf146 
10368492  Rnf146 
10368493  Rnf146 
10368494  Rnf146 
10368497  Rspo3 
10368498  Rspo3 
10368499  Rspo3 
10368500  Rspo3 
10368501  Rspo3 
10368502  Rspo3 
10368503  Rspo3 
10368505  Rpl12 
10368506  Rpl12 
10368507  Rpl12 
10368509  Cenpw 
10368510  Cenpw 
10368512  Trmt11 
10368513  Trmt11 
10368514  Trmt11 
10368515  Trmt11 
10368516  Trmt11 
10368517  Trmt11 
10368518  Trmt11 
10368519  Trmt11 
10368520  Trmt11 
10368521  Trmt11 
10368522  Trmt11 
10368523  Trmt11 
10368524  Trmt11 
10368525  Trmt11 
10368526  Trmt11 
10368528  Hint3 
10368529  Hint3 
10368530  Hint3 
10368531  Hint3 
10368532  Hint3 
10368533  Hint3 
10368535  Ncoa7
10368536  Ncoa7
10368537  Ncoa7 
10368538  Ncoa7 
10368539  Ncoa7 
10368540  Ncoa7 
10368541  Ncoa7 
10368542  Ncoa7 
10368543  Ncoa7 
10368544  Ncoa7 
10368545  Ncoa7 
10368546  Ncoa7 
10368547  Ncoa7 
10368548  Ncoa7 
10368549  Ncoa7 
10368550  Ncoa7 
10368551  Ncoa7 
10368552  Ncoa7 
10368553  Ncoa7 
10368554  Ncoa7 
10368555  Ncoa7 
10368557  Hey2 
10368558  Hey2 
10368559  Hey2 
10368560  Hey2 
10368561  Hey2 
10368562  Hey2 
10368563  Hey2 
10368565  Gm23790
10368567  Tpd52l1 
10368568  Tpd52l1 
10368569  Tpd52l1 
10368570  Tpd52l1 
10368571  Tpd52l1 
10368572  Tpd52l1 
10368573  Tpd52l1 
10368574  Tpd52l1 
10368576  Supt4b
10368578  Rnf217 
10368581  Rnf217 
10368582  Rnf217 
10368583  Rnf217 
10368584  Rnf217 
10368586  Nkain2 
10368587  Nkain2 
10368588  Nkain2 
10368589  Nkain2 
10368590  Nkain2 
10368591  Nkain2 
10368592  Nkain2 
10368593  Nkain2 
10368594  Nkain2 
10368595  Nkain2 
10368597  Nkain2 
10368599  Clvs2 
10368600  Clvs2 
10368601  Clvs2 
10368602  Clvs2 
10368603  Clvs2 
10368604  Clvs2 
10368605  Clvs2 
10368607  Gm4794 
10368608  Gm4794 
10368609  Gm4794 
10368610  Gm4794 
10368611  Gm4794 
10368613  Gm10327
10368614  Gm10327
10368615  Gm10327
10368617  Zufsp 
10368618  Zufsp 
10368619  Zufsp 
10368620  Zufsp 
10368621  Zufsp 
10368622  Zufsp 
10368623  Zufsp 
10368624  Zufsp 
10368625  Zufsp 
10368626  Zufsp 
10368627  Zufsp 
10368628  Zufsp 
10368629  Zufsp 
10368631  Rwdd1 
10368633  Rwdd1 
10368634  Rwdd1 
10368636  Fam26d 
10368637  Fam26d 
10368640  Fam26e 
10368641  Fam26e 
10368642  Fam26e 
10368643  Fam26e 
10368645  Fam26f 
10368646  Fam26f 
10368648  Dse 
10368649  Dse 
10368650  Dse 
10368651  Dse 
10368652  Dse 
10368653  Dse 
10368655  Nt5dc1 
10368656  Nt5dc1 
10368657  Nt5dc1 
10368658  Nt5dc1 
10368659  Nt5dc1 
10368660  Nt5dc1 
10368661  Nt5dc1 
10368662  Nt5dc1 
10368663  Nt5dc1 
10368664  Nt5dc1 
10368665  Nt5dc1 
10368666  Nt5dc1 
10368667  Nt5dc1 
10368668  Nt5dc1 
10368669  Nt5dc1 
10368671  Amd2 
10368672  Amd2 
10368673  Amd2 
10368674  Amd2 
10368676  Marcks 
10368677  Marcks 
10368678  Marcks 
10368680  Gm22911
10368682  Rfpl4b 
10368684  Fam229b 
10368685  Fam229b 
10368686  Fam229b 
10368687  Fam229b 
10368688  Fam229b 
10368690  Wisp3 
10368691  Wisp3 
10368692  Wisp3 
10368693  Wisp3 
10368694  Wisp3 
10368696  2010001E11Rik 
10368697  2010001E11Rik 
10368698  2010001E11Rik 
10368699  2010001E11Rik 
10368701  G630090E17Rik 
10368702  G630090E17Rik 
10368704  BC021785 
10368705  BC021785 
10368706  BC021785 
10368707  BC021785 
10368708  BC021785 
10368709  BC021785 
10368710  BC021785 
10368714  AI317395 
10368715  AI317395 
10368716  AI317395 
10368717  AI317395 
10368718  AI317395 
10368719  AI317395 
10368721  Slc16a10 
10368722  Slc16a10 
10368723  Slc16a10 
10368724  Slc16a10 
10368725  Slc16a10
10368726  Slc16a10 
10368727  Slc16a10 
10368729  Slc16a10 
10368731  Rpf2 
10368732  Rpf2 
10368733  Rpf2 
10368734  Rpf2 
10368735  Rpf2 
10368736  Rpf2 
10368737  Rpf2 
10368738  Rpf2 
10368740  Gtf3c6 
10368741  Gtf3c6 
10368742  Gtf3c6 
10368743  Gtf3c6 
10368744  Gtf3c6 
10368745  Gtf3c6 
10368746  Gtf3c6 
10368747  Gtf3c6 
10368749  Amd1 
10368750  Amd1 
10368751  Amd1 
10368752  Amd1 
10368753  Amd1 
10368754  Amd1 
10368755  Amd1 
10368756  Amd1 
10368757  Amd1 
10368758  Amd1 
10368760  Cdk19os 
10368761  Cdk19os 
10368763  Cdc40 
10368764  Cdc40 
10368765  Cdc40 
10368766  Cdc40 
10368767  Cdc40 
10368768  Cdc40 
10368769  Cdc40 
10368770  Cdc40 
10368771  Cdc40 
10368772  Cdc40 
10368773  Cdc40 
10368774  Cdc40 
10368775  Cdc40 
10368776  Cdc40 
10368777  Cdc40 
10368778  Cdc40 
10368779  Cdc40 
10368781  Gpr6 
10368783  Fig4 
10368784  Fig4 
10368785  Fig4 
10368786  Fig4 
10368787  Fig4 
10368788  Fig4 
10368789  Fig4 
10368790  Fig4 
10368791  Fig4 
10368792  Fig4 
10368793  Fig4 
10368794  Fig4 
10368795  Fig4 
10368796  Fig4 
10368797  Fig4 
10368798  Fig4 
10368799  Fig4 
10368800  Fig4 
10368801  Fig4 
10368802  Fig4 
10368803  Fig4 
10368804  Fig4 
10368805  Fig4 
10368807  Smpd2 
10368808  Smpd2 
10368809  Smpd2 
10368810  Smpd2 
10368811  Smpd2 
10368812  Smpd2 
10368813  Smpd2 
10368814  Smpd2 
10368815  Smpd2 
10368816  Smpd2 
10368818  Ccdc162 
10368819  Ccdc162 
10368820  Ccdc162 
10368821  Ccdc162 
10368822  Ccdc162 
10368823  Ccdc162 
10368824  Ccdc162 
10368825  Ccdc162 
10368826  Ccdc162 
10368827  Ccdc162 
10368828  Ccdc162 
10368829  Ccdc162 
10368830  Ccdc162 
10368831  Ccdc162 
10368832  Ccdc162 
10368833  Ccdc162 
10368834  Ccdc162 
10368835  Ccdc162 
10368837  Ccdc162 
10368838  Ccdc162 
10368839  Ccdc162 
10368840  Ccdc162 
10368841  Ccdc162 
10368842  Ccdc162 
10368843  Ccdc162 
10368844  Ccdc162 
10368846  Cep57l1 
10368847  Cep57l1 
10368848  Cep57l1 
10368850  Cep57l1 
10368851  Cep57l1 
10368852  Cep57l1 
10368853  Cep57l1 
10368854  Cep57l1 
10368855  Cep57l1 
10368856  Cep57l1 
10368857  Cep57l1 
10368858  Cep57l1 
10368860  Armc2 
10368861  Armc2 
10368862  Armc2 
10368863  Armc2 
10368864  Armc2 
10368865  Armc2 
10368866  Armc2 
10368867  Armc2 
10368868  Armc2 
10368869  Armc2 
10368870  Armc2 
10368871  Armc2 
10368872  Armc2 
10368873  Armc2 
10368874  Armc2 
10368876  Armc2 
10368878  Armc2 
10368879  Armc2 
10368880  Armc2 
10368882  Armc2 
10368884  Gm9855 
10368885  Gm9855 
10368887  Foxo3 
10368889  Foxo3 
10368890  Foxo3 
10368891  Foxo3 
10368892  Foxo3 
10368894  Lace1 
10368895  Lace1 
10368896  Lace1 
10368897  Lace1 
10368898  Lace1 
10368899  Lace1 
10368900  Lace1 
10368901  Lace1 
10368902  Lace1 
10368903  Lace1 
10368904  Lace1 
10368905  Lace1 
10368906  Lace1 
10368908  Nr2e1 
10368909  Nr2e1 
10368910  Nr2e1 
10368911  Nr2e1 
10368912  Nr2e1 
10368913  Nr2e1 
10368914  Nr2e1 
10368915  Nr2e1 
10368916  Nr2e1 
10368917  Nr2e1 
10368919  Sobp 
10368920  Sobp 
10368921  Sobp 
10368922  Sobp 
10368923  Sobp 
10368924  Sobp 
10368925  Sobp 
10368926  Sobp 
10368927  Sobp 
10368929  Gm10180 
10368931  1700021F05Rik 
10368932  1700021F05Rik 
10368933  1700021F05Rik 
10368934  1700021F05Rik 
10368936  Qrsl1 
10368937  Qrsl1 
10368938  Qrsl1 
10368939  Qrsl1 
10368940  Qrsl1 
10368941  Qrsl1 
10368942  Qrsl1 
10368943  Qrsl1 
10368944  Qrsl1 
10368945  Qrsl1 
10368946  Qrsl1 
10368948  Aim1 
10368949  Aim1 
10368950  Aim1 
10368951  Aim1 
10368952  Aim1 
10368953  Aim1 
10368954  Aim1 
10368955  Aim1 
10368956  Aim1 
10368957  Aim1 
10368958  Aim1 
10368959  Aim1 
10368960  Aim1 
10368961  Aim1 
10368962  Aim1 
10368963  Aim1 
10368964  Aim1 
10368965  Aim1 
10368966  Aim1 
10368967  Aim1 
10368968  Aim1 
10368969  Aim1 
10368971  Prdm1 
10368972  Prdm1 
10368973  Prdm1 
10368974  Prdm1 
10368975  Prdm1 
10368976  Prdm1 
10368977  Prdm1 
10368978  Prdm1 
10368980  Gm24271
10368982  Lin28b 
10368983  Lin28b 
10368984  Lin28b 
10368986  Lin28b 
10368987  Lin28b 
10368988  Lin28b 
10368989  Lin28b
10368991  Gm25650
10368996  Gm24256
10368998  C130030K03Rik
10369000  Grik2 
10369001  Grik2 
10369002  Grik2 
10369003  Grik2 
10369004  Grik2 
10369005  Grik2 
10369006  Grik2 
10369007  Grik2 
10369008  Grik2 
10369009  Grik2 
10369010  Grik2 
10369011  Grik2 
10369012  Grik2 
10369013  Grik2 
10369014  Grik2 
10369015  Grik2 
10369016  Grik2 
10369017  Grik2 
10369018  Grik2 
10369019  Grik2 
10369020  Grik2 
10369021  Grik2 
10369022  Grik2 
10369024  Fam162b 
10369025  Fam162b 
10369026  Fam162b 
10369027  Fam162b 
10369029  Gprc6a 
10369030  Gprc6a 
10369031  Gprc6a 
10369032  Gprc6a 
10369033  Gprc6a 
10369034  Gprc6a 
10369035  Gprc6a 
10369036  Gprc6a 
10369037  Gprc6a 
10369039  4933411G06Rik 
10369041  Ros1 
10369042  Ros1 
10369043  Ros1 
10369044  Ros1 
10369045  Ros1 
10369046  Ros1 
10369047  Ros1 
10369048  Ros1 
10369049  Ros1 
10369050  Ros1 
10369051  Ros1 
10369052  Ros1 
10369053  Ros1 
10369054  Ros1 
10369055  Ros1 
10369056  Ros1 
10369057  Ros1 
10369058  Ros1 
10369059  Ros1 
10369060  Ros1 
10369061  Ros1 
10369062  Ros1 
10369063  Ros1 
10369064  Ros1 
10369065  Ros1 
10369066  Ros1 
10369067  Ros1 
10369068  Ros1 
10369069  Ros1 
10369070  Ros1 
10369071  Ros1 
10369073  Ros1 
10369074  Ros1 
10369075  Ros1 
10369076  Ros1 
10369077  Ros1 
10369078  Ros1 
10369079  Ros1 
10369080  Ros1 
10369081  Ros1 
10369082  Ros1 
10369083  Ros1 
10369084  Ros1 
10369085  Ros1 
10369087  Gopc 
10369088  Gopc 
10369089  Gopc 
10369090  Gopc 
10369091  Gopc 
10369092  Gopc 
10369093  Gopc 
10369094  Gopc 
10369095  Gopc 
10369096  Gopc 
10369097  Gopc 
10369099  Zfa-ps 
10369100  Zfa-ps 
10369101  Zfa-ps 
10369103  Cep85l 
10369104  Cep85l 
10369105  Cep85l 
10369106  Cep85l 
10369107  Cep85l 
10369108  Cep85l 
10369109  Cep85l 
10369110  Cep85l 
10369111  Cep85l 
10369112  Cep85l 
10369113  Cep85l 
10369114  Cep85l 
10369115  Cep85l 
10369117  Mcm9 
10369118  Mcm9 
10369119  Mcm9 
10369120  Mcm9 
10369121  Mcm9 
10369122  Mcm9 
10369123  Mcm9 
10369124  Mcm9 
10369125  Mcm9 
10369126  Mcm9 
10369127  Mcm9 
10369128  Mcm9 
10369129  Mcm9 
10369130  Mcm9 
10369131  Mcm9 
10369133  Fam184a 
10369134  Fam184a 
10369135  Fam184a 
10369136  Fam184a 
10369137  Fam184a 
10369138  Fam184a 
10369139  Fam184a 
10369140  Fam184a 
10369141  Fam184a 
10369142  Fam184a 
10369143  Fam184a 
10369144  Fam184a 
10369145  Fam184a 
10369146  Fam184a 
10369147  Fam184a 
10369148  Fam184a 
10369149  Fam184a 
10369150  Fam184a 
10369151  Fam184a 
10369152  Fam184a 
10369153  Fam184a 
10369155  Man1a 
10369156  Man1a 
10369157  Man1a 
10369158  Man1a 
10369159  Man1a 
10369160  Man1a 
10369161  Man1a 
10369162  Man1a 
10369163  Man1a 
10369164  Man1a 
10369165  Man1a 
10369166  Man1a 
10369167  Man1a 
10369168  Man1a 
10369169  Man1a 
10369170  Man1a 
10369175  Gm25602
10369177  Tbc1d32 
10369178  Tbc1d32 
10369179  Tbc1d32 
10369180  Tbc1d32 
10369181  Tbc1d32 
10369182  Tbc1d32 
10369183  Tbc1d32 
10369184  Tbc1d32 
10369185  Tbc1d32 
10369186  Tbc1d32 
10369187  Tbc1d32 
10369188  Tbc1d32 
10369189  Tbc1d32 
10369190  Tbc1d32 
10369191  Tbc1d32 
10369192  Tbc1d32 
10369193  Tbc1d32 
10369194  Tbc1d32 
10369195  Tbc1d32 
10369196  Tbc1d32 
10369197  Tbc1d32 
10369198  Tbc1d32 
10369199  Tbc1d32 
10369200  Tbc1d32 
10369201  Tbc1d32 
10369202  Tbc1d32 
10369203  Tbc1d32 
10369204  Tbc1d32 
10369205  Tbc1d32 
10369207  Rps8-ps1
10369211  Serinc1 
10369212  Serinc1 
10369213  Serinc1 
10369214  Serinc1 
10369215  Serinc1 
10369216  Serinc1 
10369217  Serinc1 
10369218  Serinc1 
10369219  Serinc1 
10369220  Serinc1 
10369222  LOC100504180 
10369224  Gm10807 
10369226  Dux 
10369227  Dux 
10369229  Gm4981 
10369230  Gm4981 
10369231  Gm4981 
10369233  Gm9919
10369235  Gm23058
10369237  Edar 
10369238  Edar 
10369239  Edar 
10369240  Edar 
10369241  Edar 
10369242  Edar 
10369243  Edar 
10369244  Edar 
10369245  Edar 
10369246  Edar 
10369247  Edar 
10369248  Edar 
10369249  Edar 
10369251  Gm9987
10369253  Sept10 
10369254  Sept10 
10369255  Sept10 
10369256  Sept10 
10369257  Sept10 
10369258  Sept10 
10369259  Sept10 
10369260  Sept10 
10369261  Sept10 
10369262  Sept10 
10369263  Sept10 
10369265  Oit3 
10369266  Oit3 
10369267  Oit3 
10369268  Oit3 
10369269  Oit3 
10369270  Oit3 
10369271  Oit3 
10369272  Oit3 
10369273  Oit3 
10369274  Oit3 
10369275  Oit3 
10369277  Mcu 
10369278  Mcu 
10369279  Mcu 
10369280  Mcu 
10369281  Mcu 
10369282  Mcu 
10369283  Mcu 
10369284  Mcu 
10369285  Mcu 
10369286  Mcu 
10369287  Mcu 
10369291  Ddit4 
10369292  Ddit4 
10369293  Ddit4 
10369294  Ddit4 
10369296  Anapc16 
10369297  Anapc16 
10369298  Anapc16 
10369299  Anapc16 
10369300  Anapc16 
10369302  Chst3 
10369303  Chst3 
10369304  Chst3 
10369305  Chst3 
10369306  Chst3 
10369308  Cdh23 
10369309  Cdh23 
10369310  Cdh23 
10369311  Cdh23 
10369312  Cdh23 
10369313  Cdh23 
10369314  Cdh23 
10369315  Cdh23 
10369316  Cdh23 
10369317  Cdh23 
10369318  Cdh23 
10369319  Cdh23 
10369320  Cdh23 
10369321  Cdh23 
10369322  Cdh23 
10369323  Cdh23 
10369324  Cdh23 
10369325  Cdh23 
10369326  Cdh23 
10369327  Cdh23 
10369328  Cdh23 
10369329  Cdh23 
10369330  Cdh23 
10369331  Cdh23 
10369332  Cdh23 
10369333  Cdh23 
10369334  Cdh23 
10369335  Cdh23 
10369336  Cdh23 
10369337  Cdh23 
10369338  Cdh23 
10369339  Cdh23 
10369340  Cdh23 
10369341  Cdh23 
10369342  Cdh23 
10369343  Cdh23 
10369344  Cdh23 
10369345  Cdh23 
10369346  Cdh23 
10369347  Cdh23 
10369348  Cdh23 
10369349  Cdh23 
10369350  Cdh23 
10369351  Cdh23 
10369352  Cdh23 
10369353  Cdh23 
10369354  Cdh23 
10369355  Cdh23 
10369356  Cdh23 
10369357  Cdh23 
10369358  Cdh23 
10369359  Cdh23 
10369360  Cdh23 
10369361  Cdh23 
10369362  Cdh23 
10369363  Cdh23 
10369364  Cdh23 
10369365  Cdh23 
10369367  Cdh23 
10369368  Cdh23 
10369369  Cdh23 
10369370  Cdh23 
10369371  Cdh23 
10369372  Cdh23 
10369373  Cdh23 
10369374  Cdh23 
10369375  Cdh23 
10369376  Cdh23 
10369377  Cdh23 
10369378  Cdh23 
10369380  Slc29a3 
10369381  Slc29a3 
10369382  Slc29a3 
10369383  Slc29a3 
10369384  Slc29a3 
10369385  Slc29a3 
10369386  Slc29a3 
10369387  Slc29a3 
10369389  Unc5b 
10369390  Unc5b 
10369391  Unc5b 
10369392  Unc5b 
10369393  Unc5b 
10369394  Unc5b 
10369395  Unc5b 
10369396  Unc5b 
10369397  Unc5b 
10369398  Unc5b 
10369399  Unc5b 
10369400  Unc5b 
10369401  Unc5b 
10369402  Unc5b 
10369403  Unc5b 
10369404  Unc5b 
10369405  Unc5b 
10369406  Unc5b 
10369407  Unc5b 
10369408  Unc5b 
10369410  Pldi 
10369411  Pldi 
10369412  Pldi 
10369414  Sgpl1 
10369415  Sgpl1 
10369416  Sgpl1 
10369417  Sgpl1 
10369418  Sgpl1 
10369419  Sgpl1 
10369420  Sgpl1 
10369421  Sgpl1 
10369422  Sgpl1 
10369423  Sgpl1 
10369424  Sgpl1 
10369425  Sgpl1 
10369426  Sgpl1 
10369427  Sgpl1 
10369428  Sgpl1 
10369429  Sgpl1 
10369430  Sgpl1 
10369432  Adamts14 
10369433  Adamts14 
10369434  Adamts14 
10369435  Adamts14 
10369436  Adamts14 
10369437  Adamts14 
10369438  Adamts14 
10369439  Adamts14 
10369440  Adamts14 
10369441  Adamts14 
10369442  Adamts14 
10369443  Adamts14 
10369444  Adamts14 
10369445  Adamts14 
10369446  Adamts14 
10369447  Adamts14 
10369448  Adamts14 
10369449  Adamts14 
10369450  Adamts14 
10369451  Adamts14 
10369452  Adamts14 
10369454  Pald1 
10369455  Pald1 
10369456  Pald1 
10369457  Pald1 
10369458  Pald1 
10369459  Pald1 
10369460  Pald1 
10369461  Pald1 
10369462  Pald1 
10369463  Pald1 
10369464  Pald1 
10369465  Pald1 
10369466  Pald1 
10369467  Pald1 
10369468  Pald1 
10369469  Pald1 
10369470  Pald1 
10369471  Pald1 
10369472  Pald1 
10369473  Pald1 
10369475  Eif4ebp2 
10369476  Eif4ebp2 
10369477  Eif4ebp2 
10369478  Eif4ebp2 
10369480  D830039M14Rik
10369482  H2afy2 
10369483  H2afy2 
10369484  H2afy2 
10369486  Col13a1 
10369487  Col13a1 
10369488  Col13a1 
10369489  Col13a1 
10369490  Col13a1 
10369491  Col13a1 
10369492  Col13a1 
10369493  Col13a1 
10369494  Col13a1 
10369495  Col13a1 
10369496  Col13a1 
10369497  Col13a1 
10369498  Col13a1 
10369499  Col13a1 
10369500  Col13a1 
10369501  Col13a1 
10369502  Col13a1 
10369503  Col13a1 
10369504  Col13a1 
10369505  Col13a1 
10369506  Col13a1 
10369507  Col13a1 
10369508  Col13a1 
10369509  Col13a1 
10369510  Col13a1 
10369511  Col13a1 
10369512  Col13a1 
10369513  Col13a1 
10369514  Col13a1 
10369515  Col13a1 
10369516  Col13a1 
10369517  Col13a1 
10369518  Col13a1 
10369519  Col13a1 
10369520  Col13a1 
10369521  Col13a1 
10369522  Col13a1 
10369523  Col13a1 
10369524  Col13a1 
10369526  2010107G23Rik 
10369527  2010107G23Rik 
10369528  2010107G23Rik 
10369529  2010107G23Rik 
10369530  2010107G23Rik 
10369532  Tspan15 
10369533  Tspan15 
10369534  Tspan15 
10369535  Tspan15 
10369536  Tspan15 
10369537  Tspan15 
10369538  Tspan15 
10369539  Tspan15 
10369540  Tspan15 
10369542  Hk1 
10369543  Hk1 
10369544  Hk1 
10369545  Hk1 
10369546  Hk1 
10369547  Hk1 
10369548  Hk1 
10369549  Hk1 
10369550  Hk1 
10369551  Hk1 
10369552  Hk1 
10369553  Hk1 
10369554  Hk1 
10369555  Hk1 
10369556  Hk1 
10369557  Hk1 
10369558  Hk1 
10369559  Hk1 
10369560  Hk1 
10369561  Hk1 
10369562  Hk1 
10369563  Hk1 
10369564  Hk1 
10369565  Hk1 
10369566  Hk1 
10369568  Hkdc1 
10369569  Hkdc1 
10369570  Hkdc1 
10369571  Hkdc1 
10369572  Hkdc1 
10369573  Hkdc1 
10369574  Hkdc1 
10369575  Hkdc1 
10369576  Hkdc1 
10369577  Hkdc1 
10369578  Hkdc1 
10369579  Hkdc1 
10369580  Hkdc1 
10369581  Hkdc1 
10369582  Hkdc1 
10369583  Hkdc1 
10369584  Hkdc1 
10369585  Hkdc1 
10369587  Supv3l1 
10369588  Supv3l1 
10369589  Supv3l1 
10369590  Supv3l1 
10369591  Supv3l1 
10369592  Supv3l1 
10369593  Supv3l1 
10369594  Supv3l1 
10369595  Supv3l1 
10369596  Supv3l1 
10369597  Supv3l1 
10369598  Supv3l1 
10369599  Supv3l1 
10369600  Supv3l1 
10369601  Supv3l1 
10369602  Supv3l1 
10369603  Supv3l1 
10369605  Vps26a 
10369606  Vps26a 
10369607  Vps26a 
10369608  Vps26a 
10369609  Vps26a 
10369610  Vps26a 
10369611  Vps26a 
10369612  Vps26a 
10369613  Vps26a 
10369614  Vps26a 
10369616  Srgn 
10369617  Srgn 
10369619  Srgn 
10369621  Kif1bp 
10369622  Kif1bp 
10369623  Kif1bp 
10369624  Kif1bp 
10369625  Kif1bp 
10369626  Kif1bp 
10369627  Kif1bp 
10369628  Kif1bp 
10369629  Kif1bp 
10369631  Ddx21 
10369632  Ddx21 
10369633  Ddx21 
10369634  Ddx21 
10369635  Ddx21 
10369636  Ddx21 
10369637  Ddx21 
10369638  Ddx21 
10369639  Ddx21 
10369640  Ddx21 
10369641  Ddx21 
10369642  Ddx21 
10369643  Ddx21 
10369644  Ddx21 
10369645  Ddx21 
10369646  Ddx21 
10369648  Ddx50 
10369649  Ddx50 
10369650  Ddx50 
10369651  Ddx50 
10369652  Ddx50 
10369653  Ddx50 
10369654  Ddx50 
10369656  Stox1 
10369657  Stox1 
10369658  Stox1 
10369659  Stox1 
10369660  Stox1 
10369662  Ccar1 
10369663  Ccar1 
10369664  Ccar1 
10369665  Ccar1 
10369666  Ccar1 
10369667  Ccar1 
10369668  Ccar1 
10369669  Ccar1 
10369670  Ccar1 
10369671  Ccar1 
10369672  Ccar1 
10369673  Ccar1 
10369674  Ccar1 
10369675  Ccar1 
10369676  Ccar1 
10369677  Ccar1
10369678  Ccar1 
10369679  Ccar1
10369680  Ccar1 
10369681  Ccar1 
10369682  Ccar1 
10369683  Ccar1 
10369684  Ccar1 
10369685  Ccar1 
10369686  Ccar1 
10369687  Ccar1 
10369689  Tet1 
10369691  Tet1 
10369692  Tet1 
10369693  Tet1 
10369694  Tet1 
10369695  Tet1 
10369696  Tet1 
10369697  Tet1 
10369698  Tet1 
10369699  Tet1 
10369700  Tet1 
10369701  Tet1 
10369703  Tet1 
10369705  Hnrnph3 
10369706  Hnrnph3 
10369707  Hnrnph3 
10369709  Hnrnph3 
10369710  Hnrnph3 
10369711  Hnrnph3 
10369712  Hnrnph3 
10369713  Hnrnph3 
10369714  Hnrnph3 
10369716  Mypn 
10369717  Mypn 
10369718  Mypn 
10369719  Mypn 
10369720  Mypn 
10369721  Mypn 
10369722  Mypn 
10369723  Mypn 
10369724  Mypn 
10369725  Mypn 
10369726  Mypn 
10369727  Mypn 
10369728  Mypn 
10369729  Mypn 
10369730  Mypn 
10369731  Mypn 
10369732  Mypn 
10369733  Mypn 
10369734  Mypn 
10369736  1700120B22Rik
10369737  1700120B22Rik
10369739  Sirt1 
10369740  Sirt1 
10369741  Sirt1 
10369742  Sirt1 
10369743  Sirt1 
10369744  Sirt1 
10369745  Sirt1 
10369746  Sirt1 
10369747  Sirt1 
10369749  Gm7075
10369751  Gm10118
10369753  Lrrtm3 
10369754  Lrrtm3 
10369755  Lrrtm3 
10369756  Lrrtm3 
10369757  Lrrtm3 
10369758  Lrrtm3 
10369762  Reep3 
10369763  Reep3 
10369764  Reep3 
10369765  Reep3 
10369766  Reep3 
10369767  Reep3 
10369768  Reep3 
10369769  Reep3 
10369770  Reep3 
10369771  Reep3 
10369772  Reep3 
10369773  Reep3 
10369775  Nrbf2 
10369776  Nrbf2 
10369777  Nrbf2 
10369778  Nrbf2 
10369780  Ado 
10369781  Ado 
10369782  Ado 
10369784  Zfp365 
10369785  Zfp365 
10369786  Zfp365 
10369787  Zfp365 
10369788  Zfp365 
10369789  Zfp365 
10369790  Zfp365 
10369791  Zfp365 
10369793  Arid5b 
10369794  Arid5b 
10369795  Arid5b 
10369796  Arid5b 
10369797  Arid5b 
10369798  Arid5b 
10369799  Arid5b 
10369800  Arid5b 
10369801  Arid5b 
10369802  Arid5b 
10369803  Arid5b 
10369804  Arid5b 
10369805  Arid5b 
10369807  1700040L02Rik 
10369808  1700040L02Rik 
10369809  1700040L02Rik 
10369810  1700040L02Rik 
10369811  1700040L02Rik 
10369812  1700040L02Rik 
10369813  1700040L02Rik 
10369814  1700040L02Rik 
10369816  Cdk1 
10369817  Cdk1 
10369818  Cdk1 
10369819  Cdk1 
10369820  Cdk1 
10369821  Cdk1 
10369822  Cdk1 
10369823  Cdk1 
10369824  Cdk1 
10369834  Gm9877
10369836  Phyhipl 
10369837  Phyhipl 
10369838  Phyhipl 
10369839  Phyhipl 
10369840  Phyhipl 
10369841  Phyhipl 
10369843  Bicc1 
10369845  Bicc1 
10369846  Bicc1 
10369847  Bicc1 
10369848  Bicc1 
10369849  Bicc1 
10369850  Bicc1 
10369851  Bicc1 
10369852  Bicc1 
10369853  Bicc1 
10369854  Bicc1 
10369855  Bicc1 
10369856  Bicc1 
10369857  Bicc1 
10369858  Bicc1 
10369859  Bicc1 
10369860  Bicc1 
10369861  Bicc1 
10369862  Bicc1 
10369863  Bicc1 
10369864  Bicc1 
10369865  Bicc1 
10369866  Bicc1 
10369868  Tfam 
10369869  Tfam 
10369870  Tfam 
10369871  Tfam 
10369872  Tfam 
10369873  Tfam 
10369874  Tfam 
10369875  Tfam 
10369876  Tfam 
10369878  Ube2d1 
10369879  Ube2d1 
10369880  Ube2d1 
10369881  Ube2d1 
10369882  Ube2d1 
10369883  Ube2d1 
10369884  Ube2d1 
10369886  Cisd1 
10369887  Cisd1 
10369888  Cisd1 
10369889  Cisd1 
10369895  1700049L16Rik 
10369896  1700049L16Rik 
10369897  1700049L16Rik 
10369900  Gm6419
10369902  Rsph14 
10369903  Rsph14 
10369904  Rsph14 
10369905  Rsph14 
10369906  Rsph14 
10369907  Rsph14 
10369908  Rsph14 
10369912  Gucd1 
10369913  Gucd1 
10369914  Gucd1 
10369915  Gucd1 
10369916  Gucd1 
10369917  Gucd1 
10369918  Gucd1 
10369919  Gucd1 
10369921  Lrrc75b 
10369922  Lrrc75b 
10369923  Lrrc75b 
10369925  Lrrc75b 
10369926  Lrrc75b 
10369928  Gm9985
10369933  Susd2 
10369934  Susd2 
10369935  Susd2 
10369936  Susd2 
10369937  Susd2 
10369938  Susd2 
10369939  Susd2 
10369940  Susd2 
10369941  Susd2 
10369942  Susd2 
10369943  Susd2 
10369944  Susd2 
10369945  Susd2 
10369946  Susd2 
10369947  Susd2 
10369949  Cabin1 
10369950  Cabin1 
10369951  Cabin1 
10369952  Cabin1 
10369953  Cabin1 
10369954  Cabin1 
10369955  Cabin1 
10369956  Cabin1 
10369957  Cabin1 
10369958  Cabin1 
10369959  Cabin1 
10369960  Cabin1 
10369961  Cabin1 
10369962  Cabin1 
10369963  Cabin1 
10369964  Cabin1 
10369965  Cabin1 
10369966  Cabin1 
10369967  Cabin1 
10369968  Cabin1 
10369969  Cabin1 
10369970  Cabin1 
10369971  Cabin1 
10369972  Cabin1 
10369973  Cabin1 
10369974  Cabin1 
10369975  Cabin1 
10369976  Cabin1 
10369977  Cabin1 
10369978  Cabin1 
10369979  Cabin1 
10369980  Cabin1 
10369981  Cabin1 
10369982  Cabin1 
10369983  Cabin1 
10369984  Cabin1 
10369985  Cabin1 
10369986  Cabin1 
10369987  Cabin1 
10369988  Cabin1 
10369990  Ddt 
10369991  Ddt 
10369992  Ddt 
10369994  Gstt3 
10369995  Gstt3 
10369996  Gstt3 
10369997  Gstt3 
10369998  Gstt3 
10369999  Gstt3 
10370001  Gstt1 
10370002  Gstt1 
10370003  Gstt1 
10370004  Gstt1 
10370005  Gstt1 
10370006  Gstt1 
10370008  Gstt4 
10370009  Gstt4 
10370010  Gstt4 
10370011  Gstt4 
10370012  Gstt4 
10370014  Gstt2 
10370015  Gstt2 
10370016  Gstt2 
10370017  Gstt2 
10370018  Gstt2 
10370019  Gstt2 
10370020  Gstt2 
10370022  Mif 
10370023  Mif 
10370024  Mif 
10370026  Smarcb1 
10370027  Smarcb1 
10370028  Smarcb1 
10370029  Smarcb1 
10370030  Smarcb1 
10370031  Smarcb1 
10370032  Smarcb1 
10370033  Smarcb1 
10370034  Smarcb1 
10370035  Smarcb1 
10370036  Smarcb1 
10370038  Mmp11 
10370039  Mmp11 
10370040  Mmp11 
10370041  Mmp11 
10370042  Mmp11 
10370043  Mmp11 
10370044  Mmp11 
10370045  Mmp11 
10370047  Gm867 
10370048  Gm867 
10370049  Gm867 
10370050  Gm867 
10370051  Gm867 
10370052  Gm867 
10370053  Gm867 
10370055  Slc5a4b 
10370056  Slc5a4b 
10370057  Slc5a4b 
10370058  Slc5a4b 
10370059  Slc5a4b 
10370060  Slc5a4b 
10370061  Slc5a4b 
10370062  Slc5a4b 
10370063  Slc5a4b 
10370064  Slc5a4b 
10370065  Slc5a4b 
10370066  Slc5a4b 
10370067  Slc5a4b 
10370068  Slc5a4b 
10370069  Slc5a4b 
10370073  Prmt2 
10370074  Prmt2 
10370075  Prmt2 
10370076  Prmt2 
10370077  Prmt2 
10370078  Prmt2 
10370079  Prmt2 
10370080  Prmt2 
10370081  Prmt2 
10370082  Prmt2 
10370083  Prmt2 
10370084  Prmt2 
10370085  Prmt2 
10370086  Prmt2 
10370087  Prmt2 
10370088  Prmt2 
10370090  Dip2a 
10370091  Dip2a 
10370092  Dip2a 
10370093  Dip2a 
10370094  Dip2a 
10370095  Dip2a 
10370096  Dip2a 
10370097  Dip2a 
10370098  Dip2a 
10370099  Dip2a 
10370100  Dip2a 
10370101  Dip2a 
10370102  Dip2a 
10370103  Dip2a 
10370104  Dip2a 
10370105  Dip2a 
10370106  Dip2a 
10370107  Dip2a 
10370108  Dip2a 
10370109  Dip2a 
10370110  Dip2a 
10370111  Dip2a 
10370112  Dip2a 
10370113  Dip2a 
10370114  Dip2a 
10370115  Dip2a 
10370116  Dip2a 
10370117  Dip2a 
10370118  Dip2a 
10370119  Dip2a 
10370120  Dip2a 
10370121  Dip2a 
10370122  Dip2a 
10370123  Dip2a 
10370124  Dip2a 
10370125  Dip2a 
10370126  Dip2a 
10370128  Pcnt 
10370129  Pcnt 
10370130  Pcnt 
10370131  Pcnt 
10370132  Pcnt 
10370133  Pcnt 
10370134  Pcnt 
10370135  Pcnt 
10370136  Pcnt 
10370137  Pcnt 
10370138  Pcnt 
10370139  Pcnt 
10370140  Pcnt 
10370141  Pcnt 
10370142  Pcnt 
10370143  Pcnt 
10370144  Pcnt 
10370145  Pcnt 
10370146  Pcnt 
10370147  Pcnt 
10370148  Pcnt 
10370149  Pcnt 
10370150  Pcnt 
10370151  Pcnt 
10370152  Pcnt 
10370153  Pcnt 
10370154  Pcnt 
10370155  Pcnt 
10370156  Pcnt 
10370157  Pcnt 
10370158  Pcnt 
10370159  Pcnt 
10370160  Pcnt 
10370161  Pcnt 
10370162  Pcnt 
10370163  Pcnt 
10370164  Pcnt 
10370165  Pcnt 
10370166  Pcnt 
10370167  Pcnt 
10370168  Pcnt 
10370169  Pcnt 
10370170  Pcnt 
10370171  Pcnt 
10370172  Pcnt 
10370173  Pcnt 
10370175  Ybey 
10370176  Ybey 
10370177  Ybey 
10370178  Ybey 
10370179  Ybey 
10370181  Col6a2 
10370183  Col6a2 
10370184  Col6a2 
10370185  Col6a2 
10370186  Col6a2 
10370187  Col6a2 
10370188  Col6a2 
10370189  Col6a2 
10370190  Col6a2 
10370191  Col6a2 
10370192  Col6a2 
10370193  Col6a2 
10370194  Col6a2 
10370195  Col6a2 
10370196  Col6a2 
10370197  Col6a2 
10370198  Col6a2 
10370199  Col6a2 
10370200  Col6a2 
10370201  Col6a2 
10370202  Col6a2 
10370203  Col6a2 
10370204  Col6a2 
10370205  Col6a2 
10370206  Col6a2 
10370207  Col6a2 
10370208  Col6a2 
10370209  Col6a2 
10370211  Col6a1 
10370212  Col6a1 
10370213  Col6a1 
10370214  Col6a1 
10370215  Col6a1 
10370216  Col6a1 
10370217  Col6a1 
10370218  Col6a1 
10370219  Col6a1 
10370220  Col6a1 
10370221  Col6a1 
10370222  Col6a1 
10370223  Col6a1 
10370224  Col6a1 
10370225  Col6a1 
10370226  Col6a1 
10370227  Col6a1 
10370228  Col6a1 
10370229  Col6a1 
10370230  Col6a1 
10370231  Col6a1 
10370232  Col6a1 
10370233  Col6a1 
10370234  Col6a1 
10370235  Col6a1 
10370236  Col6a1 
10370237  Col6a1 
10370238  Col6a1 
10370239  Col6a1 
10370240  Col6a1 
10370241  Col6a1 
10370243  Pcbp3 
10370244  Pcbp3 
10370245  Pcbp3 
10370246  Pcbp3 
10370247  Pcbp3 
10370248  Pcbp3 
10370249  Pcbp3 
10370250  Pcbp3 
10370251  Pcbp3 
10370252  Pcbp3 
10370253  Pcbp3 
10370254  Pcbp3 
10370255  Pcbp3 
10370256  Pcbp3 
10370257  Pcbp3 
10370258  Pcbp3 
10370260  Col18a1 
10370261  Col18a1 
10370262  Col18a1 
10370263  Col18a1 
10370264  Col18a1 
10370265  Col18a1 
10370266  Col18a1 
10370267  Col18a1 
10370268  Col18a1 
10370269  Col18a1 
10370270  Col18a1 
10370271  Col18a1 
10370272  Col18a1 
10370273  Col18a1 
10370274  Col18a1 
10370275  Col18a1 
10370276  Col18a1 
10370277  Col18a1 
10370278  Col18a1 
10370279  Col18a1 
10370280  Col18a1 
10370281  Col18a1 
10370282  Col18a1 
10370283  Col18a1 
10370284  Col18a1 
10370285  Col18a1 
10370286  Col18a1 
10370287  Col18a1 
10370288  Col18a1 
10370289  Col18a1 
10370290  Col18a1 
10370291  Col18a1 
10370292  Col18a1 
10370293  Col18a1 
10370294  Col18a1 
10370295  Col18a1 
10370296  Col18a1 
10370297  Col18a1 
10370298  Col18a1 
10370299  Col18a1 
10370300  Col18a1 
10370301  Col18a1 
10370302  Col18a1 
10370304  Adarb1
10370305  Adarb1 
10370306  Adarb1 
10370307  Adarb1 
10370308  Adarb1 
10370309  Adarb1 
10370310  Adarb1 
10370311  Adarb1 
10370312  Adarb1 
10370313  Adarb1 
10370314  Adarb1 
10370315  Adarb1 
10370316  Adarb1 
10370317  Adarb1 
10370318  Adarb1 
10370319  Adarb1 
10370321  Fam207a 
10370322  Fam207a 
10370323  Fam207a 
10370324  Fam207a 
10370325  Fam207a 
10370326  Fam207a 
10370328  Gm29802 
10370329  Gm29802 
10370331  Krtap10-4 
10370332  Krtap10-4 
10370333  Krtap10-4 
10370335  Lrrc3 
10370336  Lrrc3 
10370337  Lrrc3 
10370338  Lrrc3 
10370340  Trpm2 
10370341  Trpm2 
10370342  Trpm2 
10370343  Trpm2 
10370344  Trpm2 
10370345  Trpm2 
10370346  Trpm2 
10370347  Trpm2 
10370348  Trpm2 
10370349  Trpm2 
10370350  Trpm2 
10370351  Trpm2 
10370352  Trpm2 
10370353  Trpm2 
10370354  Trpm2 
10370355  Trpm2 
10370356  Trpm2 
10370357  Trpm2 
10370358  Trpm2 
10370359  Trpm2 
10370360  Trpm2 
10370361  Trpm2 
10370362  Trpm2 
10370363  Trpm2 
10370364  Trpm2 
10370365  Trpm2 
10370366  Trpm2 
10370367  Trpm2 
10370368  Trpm2 
10370369  Trpm2 
10370370  Trpm2 
10370371  Trpm2 
10370372  Trpm2 
10370373  Trpm2 
10370374  Trpm2 
10370375  Trpm2 
10370377  Pfkl 
10370378  Pfkl 
10370379  Pfkl 
10370380  Pfkl 
10370381  Pfkl 
10370382  Pfkl 
10370383  Pfkl 
10370384  Pfkl 
10370385  Pfkl 
10370386  Pfkl 
10370387  Pfkl 
10370388  Pfkl 
10370389  Pfkl 
10370390  Pfkl 
10370391  Pfkl 
10370392  Pfkl 
10370393  Pfkl 
10370394  Pfkl 
10370395  Pfkl 
10370396  Pfkl 
10370398  Aire 
10370399  Aire 
10370400  Aire 
10370401  Aire 
10370402  Aire 
10370403  Aire 
10370404  Aire 
10370405  Aire 
10370406  Aire 
10370407  Aire 
10370408  Aire 
10370409  Aire 
10370410  Aire 
10370411  Aire 
10370412  Aire 
10370414  D10Jhu81e 
10370415  D10Jhu81e 
10370416  D10Jhu81e 
10370417  D10Jhu81e 
10370418  D10Jhu81e 
10370419  D10Jhu81e 
10370420  D10Jhu81e 
10370421  D10Jhu81e 
10370423  Pwp2 
10370424  Pwp2 
10370425  Pwp2 
10370426  Pwp2 
10370427  Pwp2 
10370428  Pwp2 
10370429  Pwp2 
10370430  Pwp2 
10370431  Pwp2 
10370432  Pwp2 
10370433  Pwp2 
10370434  Pwp2 
10370435  Pwp2 
10370436  Pwp2 
10370437  Pwp2 
10370438  Pwp2 
10370439  Pwp2 
10370440  Pwp2 
10370441  Pwp2 
10370442  Pwp2 
10370443  Pwp2 
10370444  Pwp2 
10370445  Pwp2 
10370447  Trappc10 
10370448  Trappc10 
10370449  Trappc10 
10370450  Trappc10 
10370451  Trappc10 
10370452  Trappc10 
10370453  Trappc10 
10370454  Trappc10 
10370455  Trappc10 
10370456  Trappc10 
10370457  Trappc10 
10370458  Trappc10 
10370459  LOC102641872
10370460  Trappc10 
10370461  Trappc10 
10370462  Trappc10 
10370463  Trappc10 
10370464  Trappc10 
10370465  Trappc10 
10370466  Trappc10 
10370467  Trappc10 
10370468  Trappc10 
10370469  Trappc10 
10370470  Trappc10 
10370472  Agpat3 
10370473  Agpat3 
10370474  Agpat3 
10370475  Agpat3 
10370476  Agpat3 
10370477  Agpat3 
10370478  Agpat3 
10370479  Agpat3 
10370480  Agpat3 
10370481  Agpat3 
10370482  Agpat3 
10370484  Rrp1 
10370485  Rrp1 
10370486  Rrp1 
10370487  Rrp1 
10370488  Rrp1 
10370489  Rrp1 
10370490  Rrp1 
10370491  Rrp1 
10370492  Rrp1 
10370493  Rrp1 
10370494  Rrp1 
10370495  Rrp1 
10370496  Rrp1 
10370498  Pdxk 
10370499  Pdxk 
10370500  Pdxk 
10370501  Pdxk 
10370502  Pdxk 
10370503  Pdxk 
10370504  Pdxk 
10370505  Pdxk 
10370506  Pdxk 
10370507  Pdxk 
10370509  Gm9978
10370511  Syde1 
10370512  Syde1 
10370513  Syde1 
10370514  Syde1 
10370515  Syde1 
10370516  Syde1 
10370517  Syde1 
10370518  Syde1 
10370521  Olfr1357 
10370523  Casp14 
10370524  Casp14 
10370525  Casp14 
10370526  Casp14 
10370527  Casp14 
10370528  Casp14 
10370529  Casp14 
10370531  Ccdc105 
10370532  Ccdc105 
10370533  Ccdc105 
10370534  Ccdc105 
10370535  Ccdc105 
10370536  Ccdc105 
10370537  Ccdc105 
10370540  Olfr1356 
10370545  2610008E11Rik 
10370546  2610008E11Rik 
10370547  2610008E11Rik 
10370548  2610008E11Rik 
10370549  2610008E11Rik 
10370550  2610008E11Rik 
10370551  2610008E11Rik 
10370553  Plpp2 
10370554  Plpp2 
10370555  Plpp2 
10370556  Plpp2 
10370557  Plpp2 
10370558  Plpp2 
10370560  Mier2 
10370561  Mier2 
10370562  Mier2 
10370563  Mier2 
10370564  Mier2 
10370565  Mier2 
10370566  Mier2 
10370567  Mier2 
10370568  Mier2 
10370569  Mier2 
10370570  Mier2 
10370571  Mier2 
10370572  Mier2 
10370574  Theg 
10370575  Theg
10370576  Theg 
10370577  Theg 
10370578  Theg 
10370579  Theg 
10370580  Theg 
10370581  Theg 
10370582  Theg 
10370583  Theg 
10370585  C2cd4c 
10370586  C2cd4c 
10370588  Shc2 
10370589  Shc2 
10370590  Shc2 
10370591  Shc2 
10370592  Shc2 
10370593  Shc2 
10370594  Shc2 
10370595  Shc2 
10370596  Shc2 
10370597  Shc2 
10370598  Shc2 
10370599  Shc2 
10370600  Shc2 
10370601  Shc2 
10370602  Shc2 
10370604  Odf3l2 
10370605  Odf3l2 
10370606  Odf3l2 
10370607  Odf3l2 
10370609  Gm25794
10370611  Polrmt 
10370612  Polrmt 
10370613  Polrmt 
10370614  Polrmt 
10370615  Polrmt 
10370616  Polrmt 
10370617  Polrmt 
10370618  Polrmt 
10370619  Polrmt 
10370620  Polrmt 
10370621  Polrmt 
10370622  Polrmt 
10370623  Polrmt 
10370624  Polrmt 
10370625  Polrmt 
10370626  Polrmt 
10370627  Polrmt 
10370628  Polrmt 
10370629  Polrmt
[truncated: 3,629,556 more chars]
