# Supplementary material for: GIANT: galaxy-based tool for interactive analysis of transcriptomic data
Source: Sci Rep. 2020 Nov 16;10:19835. doi: 10.1038/s41598-020-76769-w (PMC7670435; doi:10.1038/s41598-020-76769-w)
Supplement: Supplementary file 2 — Supplementary Information. [file 41598_2020_76769_MOESM2_ESM.zip › Tools_InputOutput_Parameters/MicroArray_workflow/Step2-Normalization/Inputs/MoGene-1_1-st-v1.r4.pgf_67.tabular]

#%chip_type=MoGene-1_1-st-v1
#%lib_set_name=MoGene-1_1-st-v1
#%lib_set_version=rev4
#%create_date=Wed Jul 15 18:37:55 PDT 2009
#%guid=508dd4be-f309-40cb-7154-9db44e455f5b
#%pgf_format_version=1.0
#%rows=1190
#%cols=990
#%probesets=241576
#%datalines=2023948
#%sequential=1
#%order=col_major
#%header0=probeset_id	type	probeset_name
#%header1=	atom_id
#%header2=		probe_id	type	gc_count	probe_length	interrogation_position	probe_sequence
10338001	control->affx	10338001
	1
		368668	pm:at	10	23	12	GCAAGGCCACTGTTTTATTGCAA
	2
		348224	pm:at	11	23	12	GGCAAGGCCACTGTTTTATTGCA
	3
		348225	pm:at	11	25	13	TAGGCAAGGCCACTGTTTTATTGCA
	4
		521134	pm:at	11	25	13	ATAGGCAAGGCCACTGTTTTATTGC
	5
		522124	pm:at	11	25	13	CATAGGCAAGGCCACTGTTTTATTG
	6
		513237	pm:at	11	25	13	CCATAGGCAAGGCCACTGTTTTATT
	7
		1010819	pm:at	12	25	13	GCCATAGGCAAGGCCACTGTTTTAT
	8
		152237	pm:at	12	25	13	AGCCATAGGCAAGGCCACTGTTTTA
	9
		152238	pm:at	12	25	13	AAGCCATAGGCAAGGCCACTGTTTT
	10
		260322	pm:at	13	25	13	GAAGCCATAGGCAAGGCCACTGTTT
	11
		49250	pm:at	13	25	13	TGAAGCCATAGGCAAGGCCACTGTT
	12
		806194	pm:at	14	25	13	GTGAAGCCATAGGCAAGGCCACTGT
	13
		807184	pm:at	15	25	13	GGTGAAGCCATAGGCAAGGCCACTG
	14
		712452	pm:at	15	25	13	GGGTGAAGCCATAGGCAAGGCCACT
	15
		272490	pm:at	14	23	12	GGGTGAAGCCATAGGCAAGGCCA
	16
		61310	pm:at	15	23	12	GGGGTGAAGCCATAGGCAAGGCC
	17
		1120683	pm:at	14	23	12	AGGGGTGAAGCCATAGGCAAGGC
	18
		1120684	pm:at	13	23	12	AAGGGGTGAAGCCATAGGCAAGG
	19
		798579	pm:at	12	23	12	AAAGGGGTGAAGCCATAGGCAAG
	20
		162739	pm:at	11	23	12	AAAAGGGGTGAAGCCATAGGCAA
	21
		283651	pm:at	12	23	12	CAAAAGGGGTGAAGCCATAGGCA
	22
		283650	pm:at	13	25	13	GTCAAAAGGGGTGAAGCCATAGGCA
	23
		820663	pm:at	13	25	13	TGTCAAAAGGGGTGAAGCCATAGGC
	24
		820664	pm:at	13	25	13	CTGTCAAAAGGGGTGAAGCCATAGG
	25
		880006	pm:at	13	25	13	GCTGTCAAAAGGGGTGAAGCCATAG
	26
		556063	pm:at	13	25	13	CGCTGTCAAAAGGGGTGAAGCCATA
	27
		556062	pm:at	14	25	13	CCGCTGTCAAAAGGGGTGAAGCCAT
	28
		89493	pm:at	14	25	13	ACCGCTGTCAAAAGGGGTGAAGCCA
	29
		18650	pm:at	15	25	13	GACCGCTGTCAAAAGGGGTGAAGCC
	30
		62282	pm:at	14	25	13	TGACCGCTGTCAAAAGGGGTGAAGC
	31
		62283	pm:at	13	25	13	TTGACCGCTGTCAAAAGGGGTGAAG
	32
		751161	pm:at	13	25	13	GTTGACCGCTGTCAAAAGGGGTGAA
	33
		723147	pm:at	13	25	13	TGTTGACCGCTGTCAAAAGGGGTGA
	34
		723146	pm:at	14	25	13	GTGTTGACCGCTGTCAAAAGGGGTG
	35
		720705	pm:at	14	25	13	CGTGTTGACCGCTGTCAAAAGGGGT
	36
		720706	pm:at	14	25	13	ACGTGTTGACCGCTGTCAAAAGGGG
	37
		777974	pm:at	14	25	13	CACGTGTTGACCGCTGTCAAAAGGG
	38
		678035	pm:at	13	25	13	TCACGTGTTGACCGCTGTCAAAAGG
	39
		510372	pm:at	12	25	13	TTCACGTGTTGACCGCTGTCAAAAG
	40
		317366	pm:at	11	25	13	TTTCACGTGTTGACCGCTGTCAAAA
	41
		152203	pm:at	11	25	13	TTTTCACGTGTTGACCGCTGTCAAA
	42
		1042064	pm:at	11	25	13	ATTTTCACGTGTTGACCGCTGTCAA
	43
		437872	pm:at	12	25	13	CATTTTCACGTGTTGACCGCTGTCA
	44
		526695	pm:at	12	25	13	ACATTTTCACGTGTTGACCGCTGTC
	45
		526694	pm:at	11	25	13	AACATTTTCACGTGTTGACCGCTGT
	46
		526693	pm:at	12	25	13	GAACATTTTCACGTGTTGACCGCTG
	47
		568289	pm:at	12	25	13	CGAACATTTTCACGTGTTGACCGCT
	48
		600455	pm:at	13	25	13	CCGAACATTTTCACGTGTTGACCGC
	49
		999161	pm:at	13	25	13	GCCGAACATTTTCACGTGTTGACCG
	50
		596506	pm:at	13	25	13	CGCCGAACATTTTCACGTGTTGACC
	51
		357481	pm:at	12	25	13	ACGCCGAACATTTTCACGTGTTGAC
	52
		356492	pm:at	11	25	13	AACGCCGAACATTTTCACGTGTTGA
	53
		357482	pm:at	11	25	13	AAACGCCGAACATTTTCACGTGTTG
	54
		335826	pm:at	11	25	13	GAAACGCCGAACATTTTCACGTGTT
	55
		353859	pm:at	12	25	13	GGAAACGCCGAACATTTTCACGTGT
	56
		353858	pm:at	13	25	13	CGGAAACGCCGAACATTTTCACGTG
	57
		803072	pm:at	12	25	13	ACGGAAACGCCGAACATTTTCACGT
	58
		802082	pm:at	13	25	13	GACGGAAACGCCGAACATTTTCACG
	59
		980031	pm:at	13	25	13	CGACGGAAACGCCGAACATTTTCAC
	60
		980030	pm:at	12	25	13	ACGACGGAAACGCCGAACATTTTCA
	61
		909700	pm:at	13	25	13	GACGACGGAAACGCCGAACATTTTC
	62
		909699	pm:at	13	25	13	GGACGACGGAAACGCCGAACATTTT
	63
		242710	pm:at	14	25	13	CGGACGACGGAAACGCCGAACATTT
	64
		289917	pm:at	14	25	13	TCGGACGACGGAAACGCCGAACATT
	65
		971243	pm:at	14	25	13	ATCGGACGACGGAAACGCCGAACAT
	66
		738021	pm:at	15	25	13	CATCGGACGACGGAAACGCCGAACA
	67
		600457	pm:at	16	25	13	CCATCGGACGACGGAAACGCCGAAC
	68
		879610	pm:at	16	25	13	GCCATCGGACGACGGAAACGCCGAA
	69
		131178	pm:at	17	25	13	GGCCATCGGACGACGGAAACGCCGA
	70
		131177	pm:at	17	25	13	AGGCCATCGGACGACGGAAACGCCG
	71
		1028003	pm:at	17	25	13	CAGGCCATCGGACGACGGAAACGCC
	72
		1075169	pm:at	17	25	13	GCAGGCCATCGGACGACGGAAACGC
	73
		600458	pm:at	17	25	13	GGCAGGCCATCGGACGACGGAAACG
	74
		129993	pm:at	17	25	13	CGGCAGGCCATCGGACGACGGAAAC
	75
		129992	pm:at	16	25	13	ACGGCAGGCCATCGGACGACGGAAA
	76
		654655	pm:at	17	25	13	GACGGCAGGCCATCGGACGACGGAA
	77
		797541	pm:at	18	25	13	GGACGGCAGGCCATCGGACGACGGA
	78
		796551	pm:at	18	25	13	TGGACGGCAGGCCATCGGACGACGG
	79
		165985	pm:at	17	25	13	TTGGACGGCAGGCCATCGGACGACG
	80
		259941	pm:at	16	25	13	ATTGGACGGCAGGCCATCGGACGAC
	81
		259939	pm:at	15	25	13	TATTGGACGGCAGGCCATCGGACGA
	82
		259940	pm:at	15	25	13	ATATTGGACGGCAGGCCATCGGACG
	83
		67265	pm:at	14	25	13	AATATTGGACGGCAGGCCATCGGAC
	84
		67264	pm:at	13	25	13	AAATATTGGACGGCAGGCCATCGGA
	85
		66275	pm:at	14	25	13	CAAATATTGGACGGCAGGCCATCGG
	86
		269760	pm:at	12	23	12	CAAATATTGGACGGCAGGCCATC
	87
		270749	pm:at	14	25	13	GCCAAATATTGGACGGCAGGCCATC
	88
		1044881	pm:at	14	23	12	GGCCAAATATTGGACGGCAGGCC
	89
		57854	pm:at	13	23	12	TGGCCAAATATTGGACGGCAGGC
	90
		58844	pm:at	15	25	13	GCTGGCCAAATATTGGACGGCAGGC
	91
		429694	pm:at	13	23	12	GCTGGCCAAATATTGGACGGCAG
	92
		387121	pm:at	13	23	12	CGCTGGCCAAATATTGGACGGCA
	93
		387120	pm:at	14	25	13	TCCGCTGGCCAAATATTGGACGGCA
	94
		1093840	pm:at	15	25	13	CTCCGCTGGCCAAATATTGGACGGC
	95
		1093841	pm:at	14	25	13	TCTCCGCTGGCCAAATATTGGACGG
	96
		760751	pm:at	14	25	13	GTCTCCGCTGGCCAAATATTGGACG
	97
		717511	pm:at	14	25	13	GGTCTCCGCTGGCCAAATATTGGAC
	98
		717510	pm:at	14	25	13	CGGTCTCCGCTGGCCAAATATTGGA
	99
		718033	pm:at	14	25	13	ACGGTCTCCGCTGGCCAAATATTGG
	100
		767179	pm:at	14	25	13	GACGGTCTCCGCTGGCCAAATATTG
	101
		166810	pm:at	14	25	13	CGACGGTCTCCGCTGGCCAAATATT
	102
		262220	pm:at	15	25	13	GCGACGGTCTCCGCTGGCCAAATAT
	103
		41325	pm:at	15	25	13	AGCGACGGTCTCCGCTGGCCAAATA
	104
		41326	pm:at	15	25	13	AAGCGACGGTCTCCGCTGGCCAAAT
	105
		485361	pm:at	15	25	13	AAAGCGACGGTCTCCGCTGGCCAAA
	106
		312298	pm:at	15	25	13	AAAAGCGACGGTCTCCGCTGGCCAA
	107
		235293	pm:at	16	25	13	GAAAAGCGACGGTCTCCGCTGGCCA
	108
		628012	pm:at	16	25	13	AGAAAAGCGACGGTCTCCGCTGGCC
	109
		671926	pm:at	16	25	13	CAGAAAAGCGACGGTCTCCGCTGGC
	110
		671925	pm:at	16	25	13	CCAGAAAAGCGACGGTCTCCGCTGG
	111
		142226	pm:at	16	25	13	CCCAGAAAAGCGACGGTCTCCGCTG
	112
		1072170	pm:at	16	25	13	CCCCAGAAAAGCGACGGTCTCCGCT
	113
		331921	pm:at	17	25	13	GCCCCAGAAAAGCGACGGTCTCCGC
	114
		331922	pm:at	17	25	13	GGCCCCAGAAAAGCGACGGTCTCCG
	115
		812396	pm:at	16	25	13	AGGCCCCAGAAAAGCGACGGTCTCC
	116
		716442	pm:at	15	25	13	AAGGCCCCAGAAAAGCGACGGTCTC
	117
		716441	pm:at	15	25	13	GAAGGCCCCAGAAAAGCGACGGTCT
	118
		721394	pm:at	16	25	13	GGAAGGCCCCAGAAAAGCGACGGTC
	119
		721392	pm:at	15	25	13	TGGAAGGCCCCAGAAAAGCGACGGT
	120
		857725	pm:at	12	23	12	TTTGGAAGGCCCCAGAAAAGCGA
	121
		857726	pm:at	12	23	12	ATTTGGAAGGCCCCAGAAAAGCG
	122
		164177	pm:at	10	21	11	ATTTGGAAGGCCCCAGAAAAG
	123
		140731	pm:at	11	21	11	GCATTTGGAAGGCCCCAGAAA
	124
		140732	pm:at	12	23	12	ACGCATTTGGAAGGCCCCAGAAA
	125
		262625	pm:at	12	23	12	AACGCATTTGGAAGGCCCCAGAA
	126
		69354	pm:at	12	23	12	TAACGCATTTGGAAGGCCCCAGA
	127
		69355	pm:at	13	25	13	GATAACGCATTTGGAAGGCCCCAGA
	128
		69353	pm:at	14	25	13	CGATAACGCATTTGGAAGGCCCCAG
	129
		811216	pm:at	14	25	13	GCGATAACGCATTTGGAAGGCCCCA
	130
		871796	pm:at	14	25	13	AGCGATAACGCATTTGGAAGGCCCC
	131
		50174	pm:at	14	25	13	CAGCGATAACGCATTTGGAAGGCCC
	132
		426928	pm:at	14	25	13	GCAGCGATAACGCATTTGGAAGGCC
	133
		349757	pm:at	14	25	13	CGCAGCGATAACGCATTTGGAAGGC
	134
		348767	pm:at	14	25	13	GCGCAGCGATAACGCATTTGGAAGG
	135
		376060	pm:at	14	25	13	CGCGCAGCGATAACGCATTTGGAAG
	136
		792263	pm:at	13	25	13	TCGCGCAGCGATAACGCATTTGGAA
	137
		315554	pm:at	14	25	13	GTCGCGCAGCGATAACGCATTTGGA
	138
		315555	pm:at	15	25	13	GGTCGCGCAGCGATAACGCATTTGG
	139
		1020515	pm:at	15	25	13	CGGTCGCGCAGCGATAACGCATTTG
	140
		896511	pm:at	15	25	13	GCGGTCGCGCAGCGATAACGCATTT
	141
		929572	pm:at	15	25	13	TGCGGTCGCGCAGCGATAACGCATT
	142
		316482	pm:at	15	25	13	TTGCGGTCGCGCAGCGATAACGCAT
	143
		852240	pm:at	15	25	13	ATTGCGGTCGCGCAGCGATAACGCA
	144
		313499	pm:at	16	25	13	CATTGCGGTCGCGCAGCGATAACGC
	145
		314489	pm:at	15	25	13	ACATTGCGGTCGCGCAGCGATAACG
	146
		330997	pm:at	15	25	13	GACATTGCGGTCGCGCAGCGATAAC
	147
		330996	pm:at	15	25	13	CGACATTGCGGTCGCGCAGCGATAA
	148
		704425	pm:at	16	25	13	GCGACATTGCGGTCGCGCAGCGATA
	149
		704424	pm:at	17	25	13	CGCGACATTGCGGTCGCGCAGCGAT
	150
		136310	pm:at	17	25	13	ACGCGACATTGCGGTCGCGCAGCGA
	151
		136309	pm:at	17	25	13	AACGCGACATTGCGGTCGCGCAGCG
	152
		323656	pm:at	17	25	13	CAACGCGACATTGCGGTCGCGCAGC
	153
		323655	pm:at	16	25	13	ACAACGCGACATTGCGGTCGCGCAG
	154
		440071	pm:at	16	25	13	GACAACGCGACATTGCGGTCGCGCA
	155
		379780	pm:at	17	25	13	CGACAACGCGACATTGCGGTCGCGC
	156
		379781	pm:at	16	25	13	ACGACAACGCGACATTGCGGTCGCG
	157
		808861	pm:at	16	25	13	GACGACAACGCGACATTGCGGTCGC
	158
		807871	pm:at	16	25	13	CGACGACAACGCGACATTGCGGTCG
	159
		1068985	pm:at	16	25	13	CCGACGACAACGCGACATTGCGGTC
	160
		1068984	pm:at	15	25	13	TCCGACGACAACGCGACATTGCGGT
	161
		1067995	pm:at	16	25	13	GTCCGACGACAACGCGACATTGCGG
	162
		339037	pm:at	16	25	13	CGTCCGACGACAACGCGACATTGCG
	163
		602425	pm:at	15	25	13	ACGTCCGACGACAACGCGACATTGC
	164
		1026430	pm:at	15	25	13	GACGTCCGACGACAACGCGACATTG
	165
		790375	pm:at	15	25	13	CGACGTCCGACGACAACGCGACATT
	166
		1071433	pm:at	15	25	13	TCGACGTCCGACGACAACGCGACAT
	167
		1083869	pm:at	16	25	13	GTCGACGTCCGACGACAACGCGACA
	168
		246449	pm:at	17	25	13	GGTCGACGTCCGACGACAACGCGAC
	169
		246447	pm:at	16	25	13	AGGTCGACGTCCGACGACAACGCGA
	170
		246448	pm:at	16	25	13	TAGGTCGACGTCCGACGACAACGCG
	171
		701643	pm:at	15	25	13	TTAGGTCGACGTCCGACGACAACGC
	172
		701642	pm:at	14	25	13	ATTAGGTCGACGTCCGACGACAACG
	173
		1080641	pm:at	14	25	13	CATTAGGTCGACGTCCGACGACAAC
	174
		1080640	pm:at	14	25	13	GCATTAGGTCGACGTCCGACGACAA
	175
		704145	pm:at	15	25	13	CGCATTAGGTCGACGTCCGACGACA
	176
		602427	pm:at	15	25	13	ACGCATTAGGTCGACGTCCGACGAC
	177
		115632	pm:at	14	25	13	AACGCATTAGGTCGACGTCCGACGA
	178
		115633	pm:at	15	25	13	CAACGCATTAGGTCGACGTCCGACG
	179
		1122767	pm:at	14	25	13	ACAACGCATTAGGTCGACGTCCGAC
	180
		1122765	pm:at	14	25	13	GACAACGCATTAGGTCGACGTCCGA
	181
		1122766	pm:at	14	25	13	TGACAACGCATTAGGTCGACGTCCG
	182
		386490	pm:at	13	25	13	ATGACAACGCATTAGGTCGACGTCC
	183
		796636	pm:at	12	25	13	AATGACAACGCATTAGGTCGACGTC
	184
		796635	pm:at	11	25	13	AAATGACAACGCATTAGGTCGACGT
	185
		796634	pm:at	11	25	13	TAAATGACAACGCATTAGGTCGACG
	186
		314230	pm:at	11	25	13	CTAAATGACAACGCATTAGGTCGAC
	187
		314229	pm:at	11	25	13	CCTAAATGACAACGCATTAGGTCGA
	188
		313240	pm:at	11	25	13	TCCTAAATGACAACGCATTAGGTCG
	189
		1025760	pm:at	10	25	13	TTCCTAAATGACAACGCATTAGGTC
	190
		1025759	pm:at	9	25	13	ATTCCTAAATGACAACGCATTAGGT
	191
		1025761	pm:at	10	25	13	CATTCCTAAATGACAACGCATTAGG
	192
		783481	pm:at	9	25	13	ACATTCCTAAATGACAACGCATTAG
	193
		1041449	pm:at	9	25	13	CACATTCCTAAATGACAACGCATTA
	194
		1041448	pm:at	10	25	13	CCACATTCCTAAATGACAACGCATT
	195
		447594	pm:at	10	25	13	TCCACATTCCTAAATGACAACGCAT
	196
		539013	pm:at	10	25	13	TTCCACATTCCTAAATGACAACGCA
	197
		738870	pm:at	11	25	13	CTTCCACATTCCTAAATGACAACGC
	198
		738868	pm:at	11	25	13	GCTTCCACATTCCTAAATGACAACG
	199
		1087077	pm:at	11	25	13	CGCTTCCACATTCCTAAATGACAAC
	200
		1087076	pm:at	10	25	13	ACGCTTCCACATTCCTAAATGACAA
	201
		214195	pm:at	11	25	13	GACGCTTCCACATTCCTAAATGACA
	202
		583455	pm:at	11	25	13	AGACGCTTCCACATTCCTAAATGAC
	203
		583454	pm:at	10	25	13	AAGACGCTTCCACATTCCTAAATGA
	204
		582464	pm:at	11	25	13	CAAGACGCTTCCACATTCCTAAATG
	205
		382335	pm:at	11	25	13	CCAAGACGCTTCCACATTCCTAAAT
	206
		806417	pm:at	12	25	13	CCCAAGACGCTTCCACATTCCTAAA
	207
		160679	pm:at	12	25	13	ACCCAAGACGCTTCCACATTCCTAA
	208
		173741	pm:at	13	25	13	CACCCAAGACGCTTCCACATTCCTA
	209
		173740	pm:at	13	25	13	TCACCCAAGACGCTTCCACATTCCT
	210
		582920	pm:at	13	25	13	TTCACCCAAGACGCTTCCACATTCC
	211
		392292	pm:at	13	25	13	CTTCACCCAAGACGCTTCCACATTC
	212
		392290	pm:at	13	25	13	GCTTCACCCAAGACGCTTCCACATT
	213
		310458	pm:at	14	25	13	CGCTTCACCCAAGACGCTTCCACAT
	214
		1078651	pm:at	15	25	13	CCGCTTCACCCAAGACGCTTCCACA
	215
		831615	pm:at	16	25	13	GCCGCTTCACCCAAGACGCTTCCAC
	216
		831614	pm:at	16	25	13	CGCCGCTTCACCCAAGACGCTTCCA
	217
		731800	pm:at	16	25	13	ACGCCGCTTCACCCAAGACGCTTCC
	218
		161465	pm:at	16	25	13	CACGCCGCTTCACCCAAGACGCTTC
	219
		161464	pm:at	15	25	13	ACACGCCGCTTCACCCAAGACGCTT
	220
		180712	pm:at	15	25	13	TACACGCCGCTTCACCCAAGACGCT
	221
		1001141	pm:at	16	25	13	CTACACGCCGCTTCACCCAAGACGC
	222
		1001142	pm:at	15	25	13	ACTACACGCCGCTTCACCCAAGACG
	223
		597538	pm:at	14	25	13	TACTACACGCCGCTTCACCCAAGAC
	224
		597536	pm:at	14	25	13	CTACTACACGCCGCTTCACCCAAGA
	225
		597537	pm:at	14	25	13	ACTACTACACGCCGCTTCACCCAAG
	226
		401295	pm:at	14	25	13	GACTACTACACGCCGCTTCACCCAA
	227
		316556	pm:at	15	25	13	CGACTACTACACGCCGCTTCACCCA
	228
		237695	pm:at	16	25	13	GCGACTACTACACGCCGCTTCACCC
	229
		315094	pm:at	16	25	13	CGCGACTACTACACGCCGCTTCACC
	230
		1038485	pm:at	16	25	13	GCGCGACTACTACACGCCGCTTCAC
	231
		1038484	pm:at	16	25	13	CGCGCGACTACTACACGCCGCTTCA
	232
		1176280	pm:at	16	25	13	ACGCGCGACTACTACACGCCGCTTC
	233
		1176279	pm:at	15	25	13	AACGCGCGACTACTACACGCCGCTT
	234
		1165274	pm:at	16	25	13	GAACGCGCGACTACTACACGCCGCT
	235
		1073498	pm:at	16	25	13	AGAACGCGCGACTACTACACGCCGC
	236
		1073499	pm:at	16	25	13	GAGAACGCGCGACTACTACACGCCG
	237
		334105	pm:at	16	25	13	GGAGAACGCGCGACTACTACACGCC
	238
		337969	pm:at	16	25	13	GGGAGAACGCGCGACTACTACACGC
	239
		337970	pm:at	16	25	13	CGGGAGAACGCGCGACTACTACACG
	240
		1026777	pm:at	15	25	13	ACGGGAGAACGCGCGACTACTACAC
	241
		1024587	pm:at	15	25	13	GACGGGAGAACGCGCGACTACTACA
	242
		901435	pm:at	15	25	13	AGACGGGAGAACGCGCGACTACTAC
	243
		901434	pm:at	15	25	13	CAGACGGGAGAACGCGCGACTACTA
	244
		901433	pm:at	16	25	13	CCAGACGGGAGAACGCGCGACTACT
	245
		602429	pm:at	17	25	13	GCCAGACGGGAGAACGCGCGACTAC
	246
		942836	pm:at	16	25	13	AGCCAGACGGGAGAACGCGCGACTA
	247
		942835	pm:at	16	25	13	TAGCCAGACGGGAGAACGCGCGACT
	248
		50016	pm:at	16	25	13	ATAGCCAGACGGGAGAACGCGCGAC
	249
		50015	pm:at	16	25	13	GATAGCCAGACGGGAGAACGCGCGA
	250
		50014	pm:at	16	25	13	AGATAGCCAGACGGGAGAACGCGCG
	251
		132022	pm:at	15	25	13	AAGATAGCCAGACGGGAGAACGCGC
	252
		132021	pm:at	14	25	13	TAAGATAGCCAGACGGGAGAACGCG
	253
		602430	pm:at	14	25	13	CTAAGATAGCCAGACGGGAGAACGC
	254
		1054061	pm:at	13	25	13	ACTAAGATAGCCAGACGGGAGAACG
	255
		855734	pm:at	12	25	13	TACTAAGATAGCCAGACGGGAGAAC
	256
		855733	pm:at	11	25	13	TTACTAAGATAGCCAGACGGGAGAA
	257
		167817	pm:at	12	25	13	GTTACTAAGATAGCCAGACGGGAGA
	258
		167816	pm:at	13	25	13	GGTTACTAAGATAGCCAGACGGGAG
	259
		282260	pm:at	12	25	13	TGGTTACTAAGATAGCCAGACGGGA
	260
		282259	pm:at	12	25	13	ATGGTTACTAAGATAGCCAGACGGG
	261
		831829	pm:at	11	25	13	AATGGTTACTAAGATAGCCAGACGG
	262
		912991	pm:at	10	25	13	TAATGGTTACTAAGATAGCCAGACG
	263
		836412	pm:at	10	25	13	GTAATGGTTACTAAGATAGCCAGAC
	264
		836411	pm:at	9	25	13	AGTAATGGTTACTAAGATAGCCAGA
	265
		602432	pm:at	10	25	13	GAGTAATGGTTACTAAGATAGCCAG
	266
		876615	pm:at	10	25	13	CGAGTAATGGTTACTAAGATAGCCA
	267
		1087765	pm:at	11	25	13	GCGAGTAATGGTTACTAAGATAGCC
	268
		531015	pm:at	11	25	13	CGCGAGTAATGGTTACTAAGATAGC
	269
		531014	pm:at	11	25	13	CCGCGAGTAATGGTTACTAAGATAG
	270
		95641	pm:at	11	25	13	GCCGCGAGTAATGGTTACTAAGATA
	271
		95640	pm:at	12	25	13	GGCCGCGAGTAATGGTTACTAAGAT
	272
		602433	pm:at	12	25	13	AGGCCGCGAGTAATGGTTACTAAGA
	273
		451918	pm:at	12	25	13	TAGGCCGCGAGTAATGGTTACTAAG
	274
		757753	pm:at	11	25	13	TTAGGCCGCGAGTAATGGTTACTAA
	275
		1119062	pm:at	11	25	13	ATTAGGCCGCGAGTAATGGTTACTA
	276
		1119061	pm:at	12	25	13	CATTAGGCCGCGAGTAATGGTTACT
	277
		961181	pm:at	13	25	13	GCATTAGGCCGCGAGTAATGGTTAC
	278
		961180	pm:at	13	25	13	CGCATTAGGCCGCGAGTAATGGTTA
	279
		961179	pm:at	14	25	13	GCGCATTAGGCCGCGAGTAATGGTT
	280
		334053	pm:at	15	25	13	CGCGCATTAGGCCGCGAGTAATGGT
	281
		333063	pm:at	16	25	13	GCGCGCATTAGGCCGCGAGTAATGG
	282
		234369	pm:at	16	25	13	CGCGCGCATTAGGCCGCGAGTAATG
	283
		264062	pm:at	15	25	13	TCGCGCGCATTAGGCCGCGAGTAAT
	284
		73651	pm:at	15	25	13	TTCGCGCGCATTAGGCCGCGAGTAA
	285
		1121223	pm:at	16	25	13	GTTCGCGCGCATTAGGCCGCGAGTA
	286
		1121222	pm:at	16	25	13	AGTTCGCGCGCATTAGGCCGCGAGT
	287
		1121221	pm:at	16	25	13	AAGTTCGCGCGCATTAGGCCGCGAG
	288
		384160	pm:at	16	25	13	CAAGTTCGCGCGCATTAGGCCGCGA
	289
		384161	pm:at	16	25	13	ACAAGTTCGCGCGCATTAGGCCGCG
	290
		547709	pm:at	15	25	13	AACAAGTTCGCGCGCATTAGGCCGC
	291
		547707	pm:at	15	25	13	CAACAAGTTCGCGCGCATTAGGCCG
	292
		272538	pm:at	14	25	13	ACAACAAGTTCGCGCGCATTAGGCC
	293
		335729	pm:at	14	25	13	GACAACAAGTTCGCGCGCATTAGGC
	294
		335730	pm:at	14	25	13	GGACAACAAGTTCGCGCGCATTAGG
	295
		336862	pm:at	14	25	13	CGGACAACAAGTTCGCGCGCATTAG
	296
		651712	pm:at	13	25	13	TCGGACAACAAGTTCGCGCGCATTA
	297
		651711	pm:at	14	25	13	GTCGGACAACAAGTTCGCGCGCATT
	298
		538294	pm:at	14	25	13	AGTCGGACAACAAGTTCGCGCGCAT
	299
		837999	pm:at	15	25	13	CAGTCGGACAACAAGTTCGCGCGCA
	300
		787561	pm:at	15	25	13	TCAGTCGGACAACAAGTTCGCGCGC
	301
		787560	pm:at	15	25	13	GTCAGTCGGACAACAAGTTCGCGCG
	302
		982818	pm:at	15	25	13	GGTCAGTCGGACAACAAGTTCGCGC
	303
		982819	pm:at	15	25	13	GGGTCAGTCGGACAACAAGTTCGCG
	304
		784715	pm:at	14	25	13	TGGGTCAGTCGGACAACAAGTTCGC
	305
		784716	pm:at	14	25	13	GTGGGTCAGTCGGACAACAAGTTCG
	306
		1045536	pm:at	13	25	13	TGTGGGTCAGTCGGACAACAAGTTC
	307
		1045535	pm:at	12	25	13	TTGTGGGTCAGTCGGACAACAAGTT
	308
		129623	pm:at	12	25	13	ATTGTGGGTCAGTCGGACAACAAGT
	309
		129624	pm:at	13	25	13	GATTGTGGGTCAGTCGGACAACAAG
	310
		708280	pm:at	12	25	13	TGATTGTGGGTCAGTCGGACAACAA
	311
		868786	pm:at	13	25	13	GTGATTGTGGGTCAGTCGGACAACA
	312
		681500	pm:at	14	25	13	GGTGATTGTGGGTCAGTCGGACAAC
	313
		681499	pm:at	13	25	13	AGGTGATTGTGGGTCAGTCGGACAA
	314
		83972	pm:at	13	25	13	AAGGTGATTGTGGGTCAGTCGGACA
	315
		30380	pm:at	14	25	13	GAAGGTGATTGTGGGTCAGTCGGAC
	316
		30379	pm:at	14	25	13	GGAAGGTGATTGTGGGTCAGTCGGA
	317
		30381	pm:at	14	25	13	TGGAAGGTGATTGTGGGTCAGTCGG
	318
		551491	pm:at	14	25	13	GTGGAAGGTGATTGTGGGTCAGTCG
	319
		467292	pm:at	14	25	13	CGTGGAAGGTGATTGTGGGTCAGTC
	320
		467291	pm:at	13	25	13	TCGTGGAAGGTGATTGTGGGTCAGT
	321
		467290	pm:at	14	25	13	GTCGTGGAAGGTGATTGTGGGTCAG
	322
		360778	pm:at	14	25	13	GGTCGTGGAAGGTGATTGTGGGTCA
	323
		902021	pm:at	15	25	13	CGGTCGTGGAAGGTGATTGTGGGTC
	324
		901032	pm:at	15	25	13	GCGGTCGTGGAAGGTGATTGTGGGT
	325
		902020	pm:at	16	25	13	GGCGGTCGTGGAAGGTGATTGTGGG
	326
		557536	pm:at	16	25	13	CGGCGGTCGTGGAAGGTGATTGTGG
	327
		105608	pm:at	15	25	13	TCGGCGGTCGTGGAAGGTGATTGTG
	328
		811857	pm:at	15	25	13	GTCGGCGGTCGTGGAAGGTGATTGT
	329
		811856	pm:at	16	25	13	GGTCGGCGGTCGTGGAAGGTGATTG
	330
		880062	pm:at	15	25	13	TGGTCGGCGGTCGTGGAAGGTGATT
	331
		55699	pm:at	15	25	13	TTGGTCGGCGGTCGTGGAAGGTGAT
	332
		572455	pm:at	15	25	13	TTTGGTCGGCGGTCGTGGAAGGTGA
	333
		572456	pm:at	15	25	13	ATTTGGTCGGCGGTCGTGGAAGGTG
	334
		690253	pm:at	15	25	13	CATTTGGTCGGCGGTCGTGGAAGGT
	335
		690254	pm:at	16	25	13	GCATTTGGTCGGCGGTCGTGGAAGG
	336
		142165	pm:at	16	25	13	CGCATTTGGTCGGCGGTCGTGGAAG
	337
		317378	pm:at	16	25	13	CCGCATTTGGTCGGCGGTCGTGGAA
	338
		125123	pm:at	17	25	13	GCCGCATTTGGTCGGCGGTCGTGGA
	339
		602436	pm:at	18	25	13	CGCCGCATTTGGTCGGCGGTCGTGG
	340
		696470	pm:at	17	25	13	TCGCCGCATTTGGTCGGCGGTCGTG
	341
		96770	pm:at	16	25	13	TTCGCCGCATTTGGTCGGCGGTCGT
	342
		96769	pm:at	16	25	13	TTTCGCCGCATTTGGTCGGCGGTCG
	343
		431113	pm:at	16	25	13	CTTTCGCCGCATTTGGTCGGCGGTC
	344
		431112	pm:at	15	25	13	TCTTTCGCCGCATTTGGTCGGCGGT
	345
		431044	pm:at	16	25	13	GTCTTTCGCCGCATTTGGTCGGCGG
	346
		348633	pm:at	15	25	13	AGTCTTTCGCCGCATTTGGTCGGCG
	347
		372214	pm:at	15	25	13	CAGTCTTTCGCCGCATTTGGTCGGC
	348
		372213	pm:at	14	25	13	ACAGTCTTTCGCCGCATTTGGTCGG
	349
		795168	pm:at	14	25	13	CACAGTCTTTCGCCGCATTTGGTCG
	350
		297148	pm:at	13	25	13	TCACAGTCTTTCGCCGCATTTGGTC
	351
		297147	pm:at	12	25	13	TTCACAGTCTTTCGCCGCATTTGGT
	352
		297149	pm:at	12	25	13	TTTCACAGTCTTTCGCCGCATTTGG
	353
		229153	pm:at	12	25	13	CTTTCACAGTCTTTCGCCGCATTTG
	354
		270443	pm:at	11	25	13	ACTTTCACAGTCTTTCGCCGCATTT
	355
		648458	pm:at	12	25	13	CACTTTCACAGTCTTTCGCCGCATT
	356
		356484	pm:at	12	25	13	TCACTTTCACAGTCTTTCGCCGCAT
	357
		403701	pm:at	12	25	13	TTCACTTTCACAGTCTTTCGCCGCA
	358
		692640	pm:at	12	25	13	TTTCACTTTCACAGTCTTTCGCCGC
	359
		692641	pm:at	11	25	13	TTTTCACTTTCACAGTCTTTCGCCG
	360
		863921	pm:at	11	25	13	GTTTTCACTTTCACAGTCTTTCGCC
	361
		1006375	pm:at	11	25	13	CGTTTTCACTTTCACAGTCTTTCGC
	362
		1007365	pm:at	10	25	13	ACGTTTTCACTTTCACAGTCTTTCG
	363
		595877	pm:at	10	25	13	GACGTTTTCACTTTCACAGTCTTTC
	364
		595878	pm:at	9	25	13	AGACGTTTTCACTTTCACAGTCTTT
	365
		360451	pm:at	9	25	13	TAGACGTTTTCACTTTCACAGTCTT
	366
		406170	pm:at	9	25	13	TTAGACGTTTTCACTTTCACAGTCT
	367
		1013677	pm:at	10	25	13	GTTAGACGTTTTCACTTTCACAGTC
	368
		602438	pm:at	10	25	13	GGTTAGACGTTTTCACTTTCACAGT
	369
		1012686	pm:at	11	25	13	GGGTTAGACGTTTTCACTTTCACAG
	370
		581162	pm:at	10	25	13	TGGGTTAGACGTTTTCACTTTCACA
	371
		357558	pm:at	10	25	13	ATGGGTTAGACGTTTTCACTTTCAC
	372
		357557	pm:at	9	25	13	AATGGGTTAGACGTTTTCACTTTCA
	373
		354139	pm:at	10	25	13	CAATGGGTTAGACGTTTTCACTTTC
	374
		354138	pm:at	9	25	13	ACAATGGGTTAGACGTTTTCACTTT
	375
		546500	pm:at	10	25	13	CACAATGGGTTAGACGTTTTCACTT
	376
		1072734	pm:at	10	25	13	ACACAATGGGTTAGACGTTTTCACT
	377
		1106669	pm:at	11	25	13	GACACAATGGGTTAGACGTTTTCAC
	378
		1087329	pm:at	11	25	13	GGACACAATGGGTTAGACGTTTTCA
	379
		527013	pm:at	11	25	13	AGGACACAATGGGTTAGACGTTTTC
	380
		527012	pm:at	10	25	13	AAGGACACAATGGGTTAGACGTTTT
	381
		602439	pm:at	11	25	13	CAAGGACACAATGGGTTAGACGTTT
	382
		33245	pm:at	11	25	13	ACAAGGACACAATGGGTTAGACGTT
	383
		449350	pm:at	11	25	13	AACAAGGACACAATGGGTTAGACGT
	384
		449351	pm:at	12	25	13	CAACAAGGACACAATGGGTTAGACG
	385
		751361	pm:at	11	25	13	TCAACAAGGACACAATGGGTTAGAC
	386
		751360	pm:at	11	25	13	GTCAACAAGGACACAATGGGTTAGA
	387
		751362	pm:at	12	25	13	CGTCAACAAGGACACAATGGGTTAG
	388
		779054	pm:at	12	25	13	CCGTCAACAAGGACACAATGGGTTA
	389
		779053	pm:at	13	25	13	GCCGTCAACAAGGACACAATGGGTT
	390
		1012494	pm:at	14	25	13	GGCCGTCAACAAGGACACAATGGGT
	391
		1012493	pm:at	14	25	13	TGGCCGTCAACAAGGACACAATGGG
	392
		1049682	pm:at	14	25	13	GTGGCCGTCAACAAGGACACAATGG
	393
		83150	pm:at	13	25	13	AGTGGCCGTCAACAAGGACACAATG
	394
		816886	pm:at	12	25	13	TAGTGGCCGTCAACAAGGACACAAT
	395
		769699	pm:at	12	25	13	ATAGTGGCCGTCAACAAGGACACAA
	396
		977344	pm:at	13	25	13	CATAGTGGCCGTCAACAAGGACACA
	397
		784386	pm:at	13	25	13	TCATAGTGGCCGTCAACAAGGACAC
	398
		784385	pm:at	13	25	13	GTCATAGTGGCCGTCAACAAGGACA
	399
		699217	pm:at	14	25	13	GGTCATAGTGGCCGTCAACAAGGAC
	400
		699216	pm:at	13	25	13	TGGTCATAGTGGCCGTCAACAAGGA
	401
		699215	pm:at	13	25	13	ATGGTCATAGTGGCCGTCAACAAGG
	402
		256285	pm:at	13	25	13	GATGGTCATAGTGGCCGTCAACAAG
	403
		219946	pm:at	12	25	13	TGATGGTCATAGTGGCCGTCAACAA
	404
		38100	pm:at	12	25	13	TTGATGGTCATAGTGGCCGTCAACA
	405
		560105	pm:at	13	25	13	GTTGATGGTCATAGTGGCCGTCAAC
	406
		559115	pm:at	13	25	13	GGTTGATGGTCATAGTGGCCGTCAA
	407
		1117499	pm:at	13	25	13	TGGTTGATGGTCATAGTGGCCGTCA
	408
		805079	pm:at	14	25	13	GTGGTTGATGGTCATAGTGGCCGTC
	409
		804089	pm:at	13	25	13	TGTGGTTGATGGTCATAGTGGCCGT
	410
		804088	pm:at	14	25	13	GTGTGGTTGATGGTCATAGTGGCCG
	411
		681230	pm:at	13	25	13	AGTGTGGTTGATGGTCATAGTGGCC
	412
		96195	pm:at	12	25	13	AAGTGTGGTTGATGGTCATAGTGGC
	413
		96194	pm:at	11	25	13	AAAGTGTGGTTGATGGTCATAGTGG
	414
		453568	pm:at	11	25	13	CAAAGTGTGGTTGATGGTCATAGTG
	415
		908291	pm:at	10	25	13	TCAAAGTGTGGTTGATGGTCATAGT
	416
		908290	pm:at	11	25	13	CTCAAAGTGTGGTTGATGGTCATAG
	417
		441343	pm:at	11	25	13	GCTCAAAGTGTGGTTGATGGTCATA
	418
		441342	pm:at	12	25	13	GGCTCAAAGTGTGGTTGATGGTCAT
	419
		513763	pm:at	13	25	13	CGGCTCAAAGTGTGGTTGATGGTCA
	420
		97590	pm:at	13	25	13	TCGGCTCAAAGTGTGGTTGATGGTC
	421
		97589	pm:at	13	25	13	GTCGGCTCAAAGTGTGGTTGATGGT
	422
		97591	pm:at	13	25	13	TGTCGGCTCAAAGTGTGGTTGATGG
	423
		550872	pm:at	12	25	13	ATGTCGGCTCAAAGTGTGGTTGATG
	424
		572145	pm:at	11	25	13	TATGTCGGCTCAAAGTGTGGTTGAT
	425
		840378	pm:at	11	25	13	TTATGTCGGCTCAAAGTGTGGTTGA
	426
		840377	pm:at	11	25	13	ATTATGTCGGCTCAAAGTGTGGTTG
	427
		559861	pm:at	10	25	13	AATTATGTCGGCTCAAAGTGTGGTT
	428
		779714	pm:at	10	25	13	TAATTATGTCGGCTCAAAGTGTGGT
	429
		779713	pm:at	11	25	13	CTAATTATGTCGGCTCAAAGTGTGG
	430
		630714	pm:at	10	25	13	ACTAATTATGTCGGCTCAAAGTGTG
	431
		286677	pm:at	10	25	13	CACTAATTATGTCGGCTCAAAGTGT
	432
		285687	pm:at	11	25	13	GCACTAATTATGTCGGCTCAAAGTG
	433
		126908	pm:at	11	25	13	CGCACTAATTATGTCGGCTCAAAGT
	434
		126909	pm:at	12	25	13	GCGCACTAATTATGTCGGCTCAAAG
	435
		688282	pm:at	11	25	13	AGCGCACTAATTATGTCGGCTCAAA
	436
		481589	pm:at	11	25	13	TAGCGCACTAATTATGTCGGCTCAA
	437
		1090537	pm:at	12	25	13	GTAGCGCACTAATTATGTCGGCTCA
	438
		384000	pm:at	12	25	13	TGTAGCGCACTAATTATGTCGGCTC
	439
		383010	pm:at	11	25	13	TTGTAGCGCACTAATTATGTCGGCT
	440
		760405	pm:at	12	25	13	GTTGTAGCGCACTAATTATGTCGGC
	441
		760406	pm:at	11	25	13	AGTTGTAGCGCACTAATTATGTCGG
	442
		1055755	pm:at	11	25	13	CAGTTGTAGCGCACTAATTATGTCG
	443
		1016120	pm:at	10	25	13	TCAGTTGTAGCGCACTAATTATGTC
	444
		1016119	pm:at	10	25	13	GTCAGTTGTAGCGCACTAATTATGT
	445
		1016118	pm:at	11	25	13	CGTCAGTTGTAGCGCACTAATTATG
	446
		311282	pm:at	10	25	13	ACGTCAGTTGTAGCGCACTAATTAT
	447
		330958	pm:at	11	25	13	CACGTCAGTTGTAGCGCACTAATTA
	448
		330957	pm:at	11	25	13	ACACGTCAGTTGTAGCGCACTAATT
	449
		1147958	pm:at	12	25	13	GACACGTCAGTTGTAGCGCACTAAT
	450
		475281	pm:at	13	25	13	GGACACGTCAGTTGTAGCGCACTAA
	451
		535978	pm:at	13	25	13	TGGACACGTCAGTTGTAGCGCACTA
	452
		535977	pm:at	13	25	13	ATGGACACGTCAGTTGTAGCGCACT
	453
		869086	pm:at	13	25	13	AATGGACACGTCAGTTGTAGCGCAC
	454
		869085	pm:at	12	25	13	TAATGGACACGTCAGTTGTAGCGCA
	455
		698187	pm:at	12	25	13	ATAATGGACACGTCAGTTGTAGCGC
	456
		698186	pm:at	12	25	13	CATAATGGACACGTCAGTTGTAGCG
	457
		1028022	pm:at	11	25	13	ACATAATGGACACGTCAGTTGTAGC
	458
		1028021	pm:at	10	25	13	AACATAATGGACACGTCAGTTGTAG
	459
		1045873	pm:at	10	25	13	CAACATAATGGACACGTCAGTTGTA
	460
		1045872	pm:at	10	25	13	ACAACATAATGGACACGTCAGTTGT
	461
		1045871	pm:at	11	25	13	CACAACATAATGGACACGTCAGTTG
	462
		59834	pm:at	11	25	13	GCACAACATAATGGACACGTCAGTT
	463
		450323	pm:at	12	25	13	CGCACAACATAATGGACACGTCAGT
	464
		450322	pm:at	13	25	13	CCGCACAACATAATGGACACGTCAG
	465
		751800	pm:at	13	25	13	GCCGCACAACATAATGGACACGTCA
	466
		1090455	pm:at	14	25	13	GGCCGCACAACATAATGGACACGTC
	467
		1090454	pm:at	13	25	13	AGGCCGCACAACATAATGGACACGT
	468
		1090453	pm:at	14	25	13	CAGGCCGCACAACATAATGGACACG
	469
		784683	pm:at	13	25	13	TCAGGCCGCACAACATAATGGACAC
	470
		785673	pm:at	13	25	13	GTCAGGCCGCACAACATAATGGACA
	471
		981517	pm:at	13	25	13	AGTCAGGCCGCACAACATAATGGAC
	472
		980527	pm:at	13	25	13	CAGTCAGGCCGCACAACATAATGGA
	473
		981516	pm:at	13	25	13	TCAGTCAGGCCGCACAACATAATGG
	474
		779924	pm:at	13	25	13	CTCAGTCAGGCCGCACAACATAATG
	475
		779126	pm:at	12	25	13	TCTCAGTCAGGCCGCACAACATAAT
	476
		282819	pm:at	13	25	13	GTCTCAGTCAGGCCGCACAACATAA
	477
		235121	pm:at	14	25	13	GGTCTCAGTCAGGCCGCACAACATA
	478
		234131	pm:at	15	25	13	CGGTCTCAGTCAGGCCGCACAACAT
	479
		263970	pm:at	16	25	13	GCGGTCTCAGTCAGGCCGCACAACA
	480
		62446	pm:at	17	25	13	GGCGGTCTCAGTCAGGCCGCACAAC
	481
		62445	pm:at	17	25	13	GGGCGGTCTCAGTCAGGCCGCACAA
	482
		852611	pm:at	17	25	13	TGGGCGGTCTCAGTCAGGCCGCACA
	483
		674551	pm:at	17	25	13	TTGGGCGGTCTCAGTCAGGCCGCAC
	484
		674550	pm:at	17	25	13	GTTGGGCGGTCTCAGTCAGGCCGCA
	485
		861417	pm:at	18	25	13	GGTTGGGCGGTCTCAGTCAGGCCGC
	486
		861418	pm:at	18	25	13	GGGTTGGGCGGTCTCAGTCAGGCCG
	487
		588046	pm:at	17	25	13	TGGGTTGGGCGGTCTCAGTCAGGCC
	488
		689694	pm:at	17	25	13	GTGGGTTGGGCGGTCTCAGTCAGGC
	489
		689695	pm:at	17	25	13	GGTGGGTTGGGCGGTCTCAGTCAGG
	490
		137356	pm:at	17	25	13	CGGTGGGTTGGGCGGTCTCAGTCAG
	491
		316262	pm:at	17	25	13	GCGGTGGGTTGGGCGGTCTCAGTCA
	492
		28399	pm:at	17	25	13	AGCGGTGGGTTGGGCGGTCTCAGTC
	493
		28398	pm:at	16	25	13	AAGCGGTGGGTTGGGCGGTCTCAGT
	494
		28397	pm:at	17	25	13	CAAGCGGTGGGTTGGGCGGTCTCAG
	495
		18190	pm:at	17	25	13	GCAAGCGGTGGGTTGGGCGGTCTCA
	496
		427788	pm:at	17	25	13	AGCAAGCGGTGGGTTGGGCGGTCTC
	497
		427789	pm:at	16	25	13	TAGCAAGCGGTGGGTTGGGCGGTCT
	498
		516734	pm:at	17	25	13	GTAGCAAGCGGTGGGTTGGGCGGTC
	499
		516733	pm:at	16	25	13	TGTAGCAAGCGGTGGGTTGGGCGGT
	500
		516735	pm:at	16	25	13	TTGTAGCAAGCGGTGGGTTGGGCGG
	501
		89725	pm:at	15	25	13	ATTGTAGCAAGCGGTGGGTTGGGCG
	502
		22651	pm:at	13	23	12	ATTGTAGCAAGCGGTGGGTTGGG
	503
		22650	pm:at	15	25	13	GCATTGTAGCAAGCGGTGGGTTGGG
	504
		464212	pm:at	15	25	13	CGCATTGTAGCAAGCGGTGGGTTGG
	505
		96415	pm:at	15	25	13	CCGCATTGTAGCAAGCGGTGGGTTG
	506
		304292	pm:at	14	25	13	TCCGCATTGTAGCAAGCGGTGGGTT
	507
		803997	pm:at	15	25	13	CTCCGCATTGTAGCAAGCGGTGGGT
	508
		803998	pm:at	16	25	13	CCTCCGCATTGTAGCAAGCGGTGGG
	509
		769551	pm:at	16	25	13	GCCTCCGCATTGTAGCAAGCGGTGG
	510
		289907	pm:at	16	25	13	GGCCTCCGCATTGTAGCAAGCGGTG
	511
		1126764	pm:at	16	25	13	GGGCCTCCGCATTGTAGCAAGCGGT
	512
		1126765	pm:at	16	25	13	AGGGCCTCCGCATTGTAGCAAGCGG
	513
		438898	pm:at	15	25	13	AAGGGCCTCCGCATTGTAGCAAGCG
	514
		373675	pm:at	14	25	13	AAAGGGCCTCCGCATTGTAGCAAGC
	515
		784742	pm:at	12	23	12	AAAGGGCCTCCGCATTGTAGCAA
	516
		305388	pm:at	12	23	12	AAAAGGGCCTCCGCATTGTAGCA
	517
		305389	pm:at	14	25	13	GCAAAAGGGCCTCCGCATTGTAGCA
	518
		240279	pm:at	14	25	13	TGCAAAAGGGCCTCCGCATTGTAGC
	519
		240280	pm:at	14	25	13	CTGCAAAAGGGCCTCCGCATTGTAG
	520
		623851	pm:at	13	25	13	ACTGCAAAAGGGCCTCCGCATTGTA
	521
		623850	pm:at	14	25	13	CACTGCAAAAGGGCCTCCGCATTGT
	522
		202251	pm:at	15	25	13	CGCACTGCAAAAGGGCCTCCGCATT
	523
		260818	pm:at	15	25	13	TCGCACTGCAAAAGGGCCTCCGCAT
	524
		26366	pm:at	16	25	13	GTCGCACTGCAAAAGGGCCTCCGCA
	525
		61281	pm:at	16	25	13	AGTCGCACTGCAAAAGGGCCTCCGC
	526
		61282	pm:at	15	25	13	AAGTCGCACTGCAAAAGGGCCTCCG
	527
		810659	pm:at	14	25	13	TAAGTCGCACTGCAAAAGGGCCTCC
	528
		711631	pm:at	13	25	13	ATAAGTCGCACTGCAAAAGGGCCTC
	529
		711632	pm:at	12	25	13	TATAAGTCGCACTGCAAAAGGGCCT
	530
		709756	pm:at	12	25	13	ATATAAGTCGCACTGCAAAAGGGCC
	531
		769427	pm:at	11	25	13	TATATAAGTCGCACTGCAAAAGGGC
	532
		769426	pm:at	11	25	13	GTATATAAGTCGCACTGCAAAAGGG
	533
		276638	pm:at	10	25	13	AGTATATAAGTCGCACTGCAAAAGG
	534
		499796	pm:at	10	25	13	CAGTATATAAGTCGCACTGCAAAAG
	535
		1004308	pm:at	10	25	13	CCAGTATATAAGTCGCACTGCAAAA
	536
		315834	pm:at	10	25	13	ACCAGTATATAAGTCGCACTGCAAA
	537
		701768	pm:at	11	25	13	CACCAGTATATAAGTCGCACTGCAA
	538
		843192	pm:at	12	25	13	GCACCAGTATATAAGTCGCACTGCA
	539
		604404	pm:at	13	25	13	CGCACCAGTATATAAGTCGCACTGC
	540
		1078270	pm:at	12	25	13	TCGCACCAGTATATAAGTCGCACTG
	541
		1108608	pm:at	12	25	13	CTCGCACCAGTATATAAGTCGCACT
	542
		604405	pm:at	12	25	13	CACTCGCACCAGTATATAAGTCGCA
	543
		867864	pm:at	13	25	13	CCACTCGCACCAGTATATAAGTCGC
	544
		867863	pm:at	13	25	13	CCCACTCGCACCAGTATATAAGTCG
	545
		189224	pm:at	13	25	13	GCCCACTCGCACCAGTATATAAGTC
	546
		188235	pm:at	13	25	13	CGCCCACTCGCACCAGTATATAAGT
	547
		189225	pm:at	13	25	13	ACGCCCACTCGCACCAGTATATAAG
	548
		992504	pm:at	12	25	13	TACGCCCACTCGCACCAGTATATAA
	549
		315928	pm:at	13	25	13	GTACGCCCACTCGCACCAGTATATA
	550
		312161	pm:at	13	25	13	AGTACGCCCACTCGCACCAGTATAT
	551
		669736	pm:at	13	25	13	TAGTACGCCCACTCGCACCAGTATA
	552
		669735	pm:at	13	25	13	TTAGTACGCCCACTCGCACCAGTAT
	553
		1014032	pm:at	14	25	13	CTTAGTACGCCCACTCGCACCAGTA
	554
		1014031	pm:at	15	25	13	CCTTAGTACGCCCACTCGCACCAGT
	555
		1014030	pm:at	16	25	13	CCCTTAGTACGCCCACTCGCACCAG
	556
		164055	pm:at	16	25	13	GCCCTTAGTACGCCCACTCGCACCA
	557
		156074	pm:at	17	25	13	CGCCCTTAGTACGCCCACTCGCACC
	558
		316765	pm:at	17	25	13	GCGCCCTTAGTACGCCCACTCGCAC
	559
		316764	pm:at	17	25	13	CGCGCCCTTAGTACGCCCACTCGCA
	560
		1150237	pm:at	18	25	13	CCGCGCCCTTAGTACGCCCACTCGC
	561
		1150238	pm:at	18	25	13	GCCGCGCCCTTAGTACGCCCACTCG
	562
		1128368	pm:at	18	25	13	CGCCGCGCCCTTAGTACGCCCACTC
	563
		1127378	pm:at	17	25	13	TCGCCGCGCCCTTAGTACGCCCACT
	564
		411022	pm:at	18	25	13	GTCGCCGCGCCCTTAGTACGCCCAC
	565
		411021	pm:at	18	25	13	CGTCGCCGCGCCCTTAGTACGCCCA
	566
		604408	pm:at	18	25	13	TCGTCGCCGCGCCCTTAGTACGCCC
	567
		155304	pm:at	18	25	13	GTCGTCGCCGCGCCCTTAGTACGCC
	568
		308712	pm:at	18	25	13	GGTCGTCGCCGCGCCCTTAGTACGC
	569
		308713	pm:at	18	25	13	GGGTCGTCGCCGCGCCCTTAGTACG
	570
		604409	pm:at	17	25	13	AGGGTCGTCGCCGCGCCCTTAGTAC
	571
		331351	pm:at	17	25	13	GAGGGTCGTCGCCGCGCCCTTAGTA
	572
		331350	pm:at	17	25	13	AGAGGGTCGTCGCCGCGCCCTTAGT
	573
		331349	pm:at	18	25	13	GAGAGGGTCGTCGCCGCGCCCTTAG
	574
		237635	pm:at	17	25	13	AGAGAGGGTCGTCGCCGCGCCCTTA
	575
		237634	pm:at	17	25	13	TAGAGAGGGTCGTCGCCGCGCCCTT
	576
		312296	pm:at	18	25	13	CTAGAGAGGGTCGTCGCCGCGCCCT
	577
		706215	pm:at	19	25	13	CCTAGAGAGGGTCGTCGCCGCGCCC
	578
		708117	pm:at	19	25	13	CCCTAGAGAGGGTCGTCGCCGCGCC
	579
		93888	pm:at	19	25	13	CCCCTAGAGAGGGTCGTCGCCGCGC
	580
		93887	pm:at	18	25	13	TCCCCTAGAGAGGGTCGTCGCCGCG
	581
		66893	pm:at	18	25	13	GTCCCCTAGAGAGGGTCGTCGCCGC
	582
		66892	pm:at	18	25	13	GGTCCCCTAGAGAGGGTCGTCGCCG
	583
		941570	pm:at	18	25	13	CGGTCCCCTAGAGAGGGTCGTCGCC
	584
		948679	pm:at	17	25	13	TCGGTCCCCTAGAGAGGGTCGTCGC
	585
		948680	pm:at	16	25	13	TTCGGTCCCCTAGAGAGGGTCGTCG
	586
		604413	pm:at	16	25	13	GTTCGGTCCCCTAGAGAGGGTCGTC
	587
		1131397	pm:at	16	25	13	CGTTCGGTCCCCTAGAGAGGGTCGT
	588
		604414	pm:at	16	25	13	ACGTTCGGTCCCCTAGAGAGGGTCG
	589
		215254	pm:at	16	25	13	GACGTTCGGTCCCCTAGAGAGGGTC
	590
		214264	pm:at	15	25	13	AGACGTTCGGTCCCCTAGAGAGGGT
	591
		215253	pm:at	15	25	13	AAGACGTTCGGTCCCCTAGAGAGGG
	592
		604415	pm:at	14	25	13	AAAGACGTTCGGTCCCCTAGAGAGG
	593
		153790	pm:at	13	25	13	AAAAGACGTTCGGTCCCCTAGAGAG
	594
		675041	pm:at	12	25	13	TAAAAGACGTTCGGTCCCCTAGAGA
	595
		674051	pm:at	13	25	13	CTAAAAGACGTTCGGTCCCCTAGAG
	596
		143250	pm:at	13	25	13	CCTAAAAGACGTTCGGTCCCCTAGA
	597
		143249	pm:at	13	25	13	ACCTAAAAGACGTTCGGTCCCCTAG
	598
		604417	pm:at	13	25	13	GACCTAAAAGACGTTCGGTCCCCTA
	599
		651621	pm:at	13	25	13	AGACCTAAAAGACGTTCGGTCCCCT
	600
		543870	pm:at	13	25	13	AAGACCTAAAAGACGTTCGGTCCCC
	601
		1071175	pm:at	12	25	13	AAAGACCTAAAAGACGTTCGGTCCC
	602
		836034	pm:at	11	25	13	AAAAGACCTAAAAGACGTTCGGTCC
	603
		717765	pm:at	10	25	13	TAAAAGACCTAAAAGACGTTCGGTC
	604
		716775	pm:at	10	25	13	GTAAAAGACCTAAAAGACGTTCGGT
	605
		716774	pm:at	11	25	13	CGTAAAAGACCTAAAAGACGTTCGG
	606
		740795	pm:at	11	25	13	GCGTAAAAGACCTAAAAGACGTTCG
	607
		1024492	pm:at	11	25	13	GGCGTAAAAGACCTAAAAGACGTTC
	608
		1024491	pm:at	11	25	13	CGGCGTAAAAGACCTAAAAGACGTT
	609
		230039	pm:at	11	25	13	ACGGCGTAAAAGACCTAAAAGACGT
	610
		230040	pm:at	11	25	13	AACGGCGTAAAAGACCTAAAAGACG
	611
		1052225	pm:at	11	25	13	CAACGGCGTAAAAGACCTAAAAGAC
	612
		1052223	pm:at	11	25	13	CCAACGGCGTAAAAGACCTAAAAGA
	613
		1052224	pm:at	12	25	13	GCCAACGGCGTAAAAGACCTAAAAG
	614
		834163	pm:at	12	25	13	GGCCAACGGCGTAAAAGACCTAAAA
	615
		279101	pm:at	12	25	13	AGGCCAACGGCGTAAAAGACCTAAA
	616
		741666	pm:at	12	25	13	AAGGCCAACGGCGTAAAAGACCTAA
	617
		1143270	pm:at	12	25	13	AAAGGCCAACGGCGTAAAAGACCTA
	618
		1143269	pm:at	13	25	13	GAAAGGCCAACGGCGTAAAAGACCT
	619
		330915	pm:at	13	25	13	TGAAAGGCCAACGGCGTAAAAGACC
	620
		132525	pm:at	12	25	13	ATGAAAGGCCAACGGCGTAAAAGAC
	621
		132195	pm:at	12	25	13	CATGAAAGGCCAACGGCGTAAAAGA
10338002	control->bgp->antigenomic	10338002
	622
		6043	pm:st	18	25	13	GGCTGCGCAATCGGCCATCGGCGCA
		8369	pm:st	18	25	13	CCCCGCATTTGGCAGCGCGCTCACC
		13190	pm:st	18	25	13	GGGTCCGCAGGCGGCCCATTGACGA
		14140	pm:st	18	25	13	CGGAAGTGGGCGCAATGCAGCGCGC
		15054	pm:st	18	25	13	CCCGTCCTGCCCTGGCGATGTAGCC
		16385	pm:st	18	25	13	ACGGCAGCGCTGCAATCCGACGCCC
		17090	pm:st	18	25	13	CAAGGCGCGCTTGCCATCGCCGAGC
		17541	pm:st	18	25	13	CGCCGGGCGTTGCTGCCAGTTGTCC
		17542	pm:st	18	25	13	ACCCAGATCAGCCTGCCGCGGGTCC
		18276	pm:st	18	25	13	GTACATGCCGAATGCGGGGCGCCGG
		20348	pm:st	18	25	13	GAGCCCTGCTGCGATGGGCACGGCT
		20675	pm:st	18	25	13	GGGGTCAGTTGCGCTCGGCCAGGCT
		22090	pm:st	18	25	13	GGCGATTGCGCACGCTTCACGGCCC
		22844	pm:st	18	25	13	CCACTCATCGCCGCATGGGCCAGCC
		23686	pm:st	18	25	13	GTGGTCCGCTGCATGGGCAGCGGGT
		25947	pm:st	18	25	13	CCGCACATGCCCGGGCTGTCGTGAG
		27348	pm:st	18	25	13	AGTCCGATGCAGCTGGGCGCCTGCG
		28561	pm:st	18	25	13	AGTGCCAAGCTGCTGGGCGCGGCTG
		31182	pm:st	18	25	13	GATCCCGCGCATCTGGGCTACCGGC
		39966	pm:st	18	25	13	CGGGAAGCATGCACTGGCCCCGTCC
		41740	pm:st	18	25	13	CCCACGCTCATCTGGCGCGGCGTGT
		41789	pm:st	18	25	13	CACGGACCGCATGGCGATGCGTCGC
		50419	pm:st	18	25	13	ATCCGGCGCGCCATAGGATCGGGCC
		58506	pm:st	18	25	13	GCCCATGCTAGCTGGACGCCGCGGA
		65695	pm:st	18	25	13	CACTGGATGCTAGCCGGGGGCTCGC
		68051	pm:st	18	25	13	GCGCCCGCATCATGCAGGCCCTGGT
		68955	pm:st	18	25	13	CATGACATGCAGGCGAGGCGCCCCG
		69851	pm:st	18	25	13	CACGTGTGGCAAGCAGGCCCCGTGC
		70489	pm:st	18	25	13	CCGGCGGATCAGGCCGCTACTACGC
		73353	pm:st	18	25	13	GATTCGTGCTGGGTTGCGCGCGGCC
		75626	pm:st	18	25	13	CGACGGGCGCGCTAGGCACAGAGGA
		76278	pm:st	18	25	13	CGCCGTCTGCATAGGCGCGCAGCTC
		86679	pm:st	18	25	13	CGCTGAGCGCCAGCTGGTTGGTGCG
		99990	pm:st	18	25	13	GGACGTTCTAGCCAGCGGGGCTGCC
		110498	pm:st	18	25	13	TGTCCCGTCATGCGCGGCTTCCCGG
		111490	pm:st	18	25	13	GCTGCCTAGGGGGCCATGCGAGACC
		114504	pm:st	18	25	13	GCCTCGCGCAATCGGCAGCGACTCC
		114877	pm:st	18	25	13	CGCGTGCGCATTGCGCCATGCCTCC
		116072	pm:st	18	25	13	TCGCGAAGCTGCCATCCGGGGGAGG
		117025	pm:st	18	25	13	TCCGCTTGAATGCCCGGGCGGCGTG
		119040	pm:st	18	25	13	TGATGGTGCTATGCGGCGGCGGCGC
		119640	pm:st	18	25	13	GACGGCCATCACGCGGCGTGGCTGT
		120722	pm:st	18	25	13	GAGGTCGCGCTCAATCGGCGGGGCT
		122927	pm:st	18	25	13	CGCGCAATGCTGCATCGGCCCCCGT
		138658	pm:st	18	25	13	CGAGCGGATGCGCGGTTGCGCACTC
		139190	pm:st	18	25	13	ACCCTATGCCAGCCGCAGCCGACCC
		143819	pm:st	18	25	13	GCCGAATGCCCGGGCATAGTCGGCC
		144574	pm:st	18	25	13	GCCCGCGGCATCCCAGCTGACCAGT
		149247	pm:st	18	25	13	AGGCGGTGGCTGCCAGCGTCCCTGA
		149574	pm:st	18	25	13	AGGCCAATGGACAGCGCCCGCCTGG
		150717	pm:st	18	25	13	CGTGGCGCGCAATTTGCCCCCGAGG
		152386	pm:st	18	25	13	GACGCGGCTGCGCATCCCTAGCCTG
		152581	pm:st	18	25	13	GCGGCCCTGCTATGCCCTGAGACCC
		153269	pm:st	18	25	13	CCTCGCGGATATGGCGCCCCCAACC
		153293	pm:st	18	25	13	ACCGCGATTGAGGCAGCCCCCTGCG
		153433	pm:st	18	25	13	TGTCGGAATGCGCAAGCCCGGCGGG
		153654	pm:st	18	25	13	TCCCGCATCGGCTGCCAGGCTAGGC
		154282	pm:st	18	25	13	GCACGATGGGCTGCCCGATCGCAGC
		154285	pm:st	18	25	13	CGGTCCATAGCAGCGCCTGGTCCCC
		154644	pm:st	18	25	13	CTCGCCGCCGGATTGCAGCGCTAGG
		155069	pm:st	18	25	13	CCGGATAGGCATGCAGCCCGCCCTG
		164262	pm:st	18	25	13	TCTCGCCTGCACGCGCCAAACCGGC
		164609	pm:st	18	25	13	GCGAGCAAGCGCGGCCAGATAGGCC
		165047	pm:st	18	25	13	TGCCCTCCGCGAACCAGCTCCGCAC
		165923	pm:st	18	25	13	GGGTGGCCTGGCGCCAATCGACCGT
		166173	pm:st	18	25	13	CCGAGTGAGGCATGCCAGCGGCGCT
		166174	pm:st	18	25	13	CCGGATGCGCCATATCCAGCCGCCG
		166447	pm:st	18	25	13	CGCTGAGCGCCGCAGCCATTGCGGA
		168954	pm:st	18	25	13	CCAAGGACAGCGCGCCAGGCCGAGT
		169056	pm:st	18	25	13	GTGACGTACGGCGCCAGCTGCGACC
		169058	pm:st	18	25	13	TGGGGGCTAGCAGTCCAGCTCGGGC
		171786	pm:st	18	25	13	GTCCTTGCCAGCGCTCCAACCGGGC
		182085	pm:st	18	25	13	TACTAGGCTGGCGCCTACCCGGGGG
		187779	pm:st	18	25	13	GCGCAGATAGCGCGCCGCAATCCGC
		192007	pm:st	18	25	13	GCGGGGAACGCCAGGCCTGAGGAGA
		197889	pm:st	18	25	13	GACCCGGCATGGCGCCTGTGGAGCA
		198920	pm:st	18	25	13	CCCGCCCGGCATGCCTGCCTGATAC
		198995	pm:st	18	25	13	TCAGCCAATGCGCGCCTGGTGCGCC
		199277	pm:st	18	25	13	CCCCGATCCAGGCAGCCTGCCCTAG
		200438	pm:st	18	25	13	GGGGTTAGCAGAGCGCACCTGCCCC
		202639	pm:st	18	25	13	GAGTACGAGCGCTGCCTGGCGGGTC
		202754	pm:st	18	25	13	AGTGACAGGCGCTAGCCTGGCGGGC
		202816	pm:st	18	25	13	CGGCGCAGCATCGCCTGCGCAACGT
		203175	pm:st	18	25	13	TGGGCTGCGAGCGCCTCATAGCGCG
		204992	pm:st	18	25	13	AGGCCGGGCATGCCCTCGCCATCTC
		205785	pm:st	18	25	13	TACCGAGCTGCCCGCCTATCGCCCG
		233308	pm:st	18	25	13	AAGCCTTGCGATAGCCGGCGCGCGG
		233384	pm:st	18	25	13	GGTCCAATCCGCAGCCGGCTGTCGG
		234120	pm:st	18	25	13	CCGTGGAATGAAGCGCCGCCACCCG
		234528	pm:st	18	25	13	TGTCGTCGGCATGGCCGCTAGGCCC
		235089	pm:st	18	25	13	GGTCACACATCGCCCCGCTCGTGGG
		235870	pm:st	18	25	13	TGGGTGTTAGGCGCATCCGGCCGGG
		236296	pm:st	18	25	13	GCCCCCGCTGCAGATCCGGGCTAAG
		236614	pm:st	18	25	13	CGACCCCAGCTGGATCCGCGGCATG
		238343	pm:st	18	25	13	CGCGCGGCGATCATCCGGCGGTTGT
		241318	pm:st	18	25	13	CCCATCGATCGCGCAGCTCGGGGCA
		241390	pm:st	18	25	13	GGCCCACCAACGCAGCACGACCACC
		241741	pm:st	18	25	13	GCGTGTGCTGGCCAGCCGATGGGGT
		242308	pm:st	18	25	13	GTCGCAGCATCGCGCAGCGGGGGAT
		257672	pm:st	18	25	13	GTGAGGTATGGCGCTGCCCGGACCG
		257804	pm:st	18	25	13	CAAGACAGCGATGTGCGCCGGGGCC
		258895	pm:st	18	25	13	GTTGTGGCCAGCACTGCCCTGGCGC
		258911	pm:st	18	25	13	GGCCCAAGCTATGCACCGCCGTCGC
		259561	pm:st	18	25	13	TGCCGGGCGAACATGCCCGGCGCTA
		259902	pm:st	18	25	13	GGCACCGCATGCTGGCCAGTCGGTG
		260347	pm:st	18	25	13	GCCCATCAGCGCGCAGGCAACCCTG
		260633	pm:st	18	25	13	CTGGGAGTTACGCGATGGCCCGGGG
		261975	pm:st	18	25	13	CGCCTGATGCGCTTCTGGCCCCCAG
		262223	pm:st	18	25	13	GTGGGCGCTAGCCTGGCCATGCTCG
		262413	pm:st	18	25	13	GGTTGCCTCAGCTGCACGCGTCGGG
		263154	pm:st	18	25	13	AGGCGGTGCGCATGGCCACCGAGAG
		263893	pm:st	18	25	13	GGCAGCAGCGCATCTGCCAACGGGC
		264394	pm:st	18	25	13	GGGCCGCCCAGCGCATACGCTCCTA
		265332	pm:st	18	25	13	ATAGGCTGCAGCGCTTGCCGGCGGG
		265773	pm:st	18	25	13	GTCGGGTGGGCGCATGCCACTGGCT
		266386	pm:st	18	25	13	CCTCGTGCGCAACTTGCCCTGCGGC
		267909	pm:st	18	25	13	CGTCCCTAGCGCGCTGCCCCTTACC
		268817	pm:st	18	25	13	CCGGGGGGCACTTGCCTGCACGTTC
		269216	pm:st	18	25	13	GGTAGCGCCTAGCGTGCCGGCACAG
		269281	pm:st	18	25	13	CCCGCCATGCCCTGCCGCGGTATGT
		269804	pm:st	18	25	13	TAGGCGCCGCGCATCTTGCCTGGGG
		271071	pm:st	18	25	13	TTGGCCGGCGCTCAGCAGATCCGCC
		271302	pm:st	18	25	13	CGCGGTGCTATGCGGGCAGGCAGGT
		271407	pm:st	18	25	13	CGGAGCAGCGCATGGGGCTTGTGGG
		271940	pm:st	18	25	13	GTGCTGTGCGCATAGCGCCGGGAGG
		273052	pm:st	18	25	13	CGGTGGGCTGCCTGGCATAGCCTCG
		274793	pm:st	18	25	13	GCGCGTGCCTTGCAGGCATCACCCG
		275697	pm:st	18	25	13	ACCGCGATGCTGCATCGCGCGTCGC
		275852	pm:st	18	25	13	GTACCCGCGCTATTGGGCACCCCGG
		277479	pm:st	18	25	13	GACCGGGGCAGGCCTGCATAACCCG
		277712	pm:st	18	25	13	CGGAGCGATGCGCTGCACGGGGAGA
		278998	pm:st	18	25	13	GGGCGCGCGATATGCAGCAGCGAGC
		279658	pm:st	18	25	13	CACCCCATGGCTGCTGCGCGTCCGA
		279775	pm:st	18	25	13	GGTAGGAAGCGCTGCAGCGCGACCG
		279829	pm:st	18	25	13	CCAACGTGCCAGCTGCAGGGTCGCG
		281028	pm:st	18	25	13	ACCACGTGCATCGCAGCCCGGCGGA
		281804	pm:st	18	25	13	CGGGCGTTGGCGCAAGCCATCTCCG
		283279	pm:st	18	25	13	GCGGGGGCAGCATAGCCGGGTTGTC
		283435	pm:st	18	25	13	CGCCCAAAGCACGCAGCCGAGGGTG
		283830	pm:st	18	25	13	GCGCCTGCTCGGCTAGCCAGGCTCT
		284902	pm:st	18	25	13	GGGGTCTGGCATGCGAGCCTGGAGG
		286225	pm:st	18	25	13	CCACCATGCGCATCGAGCCCAGGCG
		287260	pm:st	18	25	13	CCCGTGGGCATGCGCGCAAGCTTCG
		289010	pm:st	18	25	13	TTGCCGGCCCCATAGCAGCGGACGG
		290011	pm:st	18	25	13	CGGCCCCGCGCAGCATGCTGCCAAT
		290153	pm:st	18	25	13	GGGCCCGCCACAGCACGCTTACGTG
		290806	pm:st	18	25	13	GCGCGCTGATCCCGCGCTTCTGGGT
		293263	pm:st	18	25	13	GCTCGGGGCGCGTAGCACAGCCCTA
		295184	pm:st	18	25	13	CGCCTACCATGCGGCTGGCGAGACG
		295483	pm:st	18	25	13	CCGAGGATCGCAGGCGCTGGTGGTG
		297443	pm:st	18	25	13	CCAATGGCGGCCATGCTTCCGCGCG
		297794	pm:st	18	25	13	GACACGCCCACGATGCTGCGCTGCC
		297906	pm:st	18	25	13	GGGGTCATTGCACGCCGCCCAGGGT
		298787	pm:st	18	25	13	TCGAGTGCAGGCTACGGCGCGACGC
		302198	pm:st	18	25	13	CCTGCTGGATCGCCAGCTCTGGCCG
		303279	pm:st	18	25	13	CGACATTAGCGCGCAGCTCCCGCCC
		303899	pm:st	18	25	13	GAGTCGGCCGCATAGCTGCCCGAGC
		303985	pm:st	18	25	13	CTGCCGTGCCCTGCGCATGTCTGCC
		304109	pm:st	18	25	13	GCGATAGGATGCGCGAGCTGCCCCG
		304470	pm:st	18	25	13	GGCGACATGCATGTGCGGCCTGCGC
		305823	pm:st	18	25	13	CAGACCGCAGATGGGCGCTGGGCAC
		305830	pm:st	18	25	13	GCGGGGTGGCATGATGCGCCTGCAG
		306450	pm:st	18	25	13	GGCGGGCACAGCTTGGCGGAGTTGG
		308196	pm:st	18	25	13	CCTTCGGCAATGCGCACGGCGAGGC
		308292	pm:st	18	25	13	CTGAGAAGTGCGCCGCTCAGGCGGC
		308369	pm:st	18	25	13	CGAGCGGATGCGTAGCGCCAAGCCC
		309014	pm:st	18	25	13	CACCAGTGGAGCGTGCGCTCCGGCT
		309143	pm:st	18	25	13	GTGCAGGCAGATTGAGCGCCCCCCG
		309222	pm:st	18	25	13	GGCCGCAGCAATGCGCATGGACGCC
		309305	pm:st	18	25	13	ACAGCCCAGCCCTGCGCATGACGGG
		309478	pm:st	18	25	13	CGGCCAGCCCAAGCGCCATGTGTGC
		309638	pm:st	18	25	13	GACGCCATGCAGCGCCTGCGGTAGC
		309942	pm:st	18	25	13	TCGCCGGTTCAGCGCCGCAAAGCCC
		310063	pm:st	18	25	13	ATGCGAGACGCTGCGCACTCGCCGG
		310155	pm:st	18	25	13	TGCTCGATATAGGCCGCGCCGGCGG
		310202	pm:st	18	25	13	GTGAGGATCGCTGGGCGCTACGGGG
		310727	pm:st	18	25	13	CCCCTCATACGCCCCGCAGCCAGCA
		310878	pm:st	18	25	13	GTCGCGGCGCTGGGCGCATACTTGG
		310915	pm:st	18	25	13	GCCCGCATAGCGCGCCGACAGTGCA
		311159	pm:st	18	25	13	TGCCGCGCTGTATCGCCCGACAGCC
		311611	pm:st	18	25	13	CGGCGTCAATGAAGCGCCGTCCCCG
		311680	pm:st	18	25	13	CTCCGGAGCTGATCTCGCCGGGGGA
		312046	pm:st	18	25	13	CATCGGGGGCATCTGCGCAGGCCCT
		312100	pm:st	18	25	13	CGGAGCCGCAAGGGCGCATTAGCCC
		312669	pm:st	18	25	13	TCCAGGGGATAGCGCTGCGCGGCTC
		312976	pm:st	18	25	13	TCCGCCCCATGCGCGCATCGACCCA
		313154	pm:st	18	25	13	TCCGAGGTACTGCGCAGCGGCGACC
		313295	pm:st	18	25	13	TTGGGCCGCCAGCCGCACTCCACAG
		313473	pm:st	18	25	13	CGTGCGTGATCCGCAGAGCGTCGCG
		313741	pm:st	18	25	13	CGCCGGTGAGCGCACTGCGAATGGG
		313907	pm:st	18	25	13	CCTCGCGCGCAGATCGCATCGCCCT
		315678	pm:st	18	25	13	CGTGGCCAGCATGCCGCTGAAGCCG
		315904	pm:st	18	25	13	CGTCCCTGCGTATTGCCGCTGGGGG
		316665	pm:st	18	25	13	ACCGGGATGGCTGCACGCAGGCTGG
		316801	pm:st	18	25	13	AGCCCGGAACGCAGCGCTTCCGCTG
		316990	pm:st	18	25	13	ATGCCCCGCTGCAGCGCTTCGGGTG
		317117	pm:st	18	25	13	GGGGAGTATGGCGCGCTAGCCCGGA
		317642	pm:st	18	25	13	GGAAGAGCCTCGCGCGTTAGGGCGC
		317673	pm:st	18	25	13	GCTGCCGCATGACGCGCTGGGACTG
		317730	pm:st	18	25	13	GCGGCGACTAGCGCGCTGCGGACAT
		317756	pm:st	18	25	13	CCGGTCCCGCATTCGCTGCGACTGG
		317799	pm:st	18	25	13	ACTGCGCAGGAAGCGCGCAGCTGCC
		318121	pm:st	18	25	13	GCGGTGGGCATGGCGCTATTGCGCC
		318635	pm:st	18	25	13	GGCAGGGGATAGGCGCTGCGAGCGA
		318840	pm:st	18	25	13	CGCCGCCATGCTGCGCTGGTCTCTG
		318929	pm:st	18	25	13	GGAGCACACAGCATTGGCGCCCCGG
		319314	pm:st	18	25	13	CGTGCCTCATGCGCGCTTGGTCGCG
		319521	pm:st	18	25	13	TACGCGCAATGGGGGCGCTTCGGGC
		319730	pm:st	18	25	13	CCTGGTTTCCGCGCGTTAGCCGCGC
		319782	pm:st	18	25	13	GATCACATGGAAGCGCGCCGCCGCC
		319978	pm:st	18	25	13	CCTGCGCCTAGCGCGCGATAGCAGC
		320334	pm:st	18	25	13	AGCAGGTACGCATGGCGGCGGGTGC
		320506	pm:st	18	25	13	CCGACTATAGCCTGGCGCGGCCCGT
		321377	pm:st	18	25	13	GCCTTCTAGATGCAGCGCGGCCCGG
		321557	pm:st	18	25	13	GGCGTGGCTGTATGGCGGAGCGGCA
		322070	pm:st	18	25	13	GACCCCCAATGGGCGCTGCGACGTG
		322486	pm:st	18	25	13	CCGAGCTGACAGCATGCGGGCCTGC
		322755	pm:st	18	25	13	CCCGGTGCGATGCGCTCGAAGCGTC
		324002	pm:st	18	25	13	GTTCCGCGATGCAACGCGCTGCGGG
		324522	pm:st	18	25	13	AGCCCTGCTGCGGATGCGCACCAGC
		324589	pm:st	18	25	13	GTGGCCGCTGCATGCGAGAACCCGC
		324634	pm:st	18	25	13	CGCGCAGCGCTATGCGCTTCGCTCC
		324869	pm:st	18	25	13	TGGACGGGGGCATGCGCAGGACTCG
		325067	pm:st	18	25	13	GGCCCTAGCATGCTTGCGCCCGCAG
		326503	pm:st	18	25	13	CAGCCGATACCGGGCAGCCGCCGAA
		326557	pm:st	18	25	13	ACTGTCCAGCGTAGTGCGCGCGGGG
		326910	pm:st	18	25	13	GCGGGGGAGCGGAATGCGCGCCAAT
		327033	pm:st	18	25	13	GGCTCGTGGAATGCGCGCTGCCGAC
		327761	pm:st	18	25	13	CGCACCATGAAGCGCGCGCGGAGCA
		328732	pm:st	18	25	13	CCCGCTGCTGATCAAGCGCTGCCGG
		329354	pm:st	18	25	13	CGCGGAGATGCGCGCGCTACACCCT
		329618	pm:st	18	25	13	ACGACGCCGGTGAGCGCATAGCGCG
		329775	pm:st	18	25	13	ACCGGCCATGCTAGCGCGTGGGCGA
		330071	pm:st	18	25	13	GAGCGCACACGCTAGCGCGCCCTGA
		330174	pm:st	18	25	13	AAGGCCGCATCAAGCGCGCCCGACC
		330466	pm:st	18	25	13	CCAGGCCACCAAGCGCGCTCAAGCG
		330514	pm:st	18	25	13	CCGCGAGCTCATAGCGCGGCCTGTC
		330549	pm:st	18	25	13	GCGGGGTTGCCAGCGCGATACAGGC
		330579	pm:st	18	25	13	GGCGTTAATGCCGCGCGCGTGCCGT
		331004	pm:st	18	25	13	CGGCCTATTGCAGCGCGGAGGCGAG
		331241	pm:st	18	25	13	CGGGGACACGCCGCGCTATCCGACT
		332156	pm:st	18	25	13	AGCAGCATAAGCGGCGCGGACGGGG
		332695	pm:st	18	25	13	CCAGTGTAGCTCGCGCGTCGCAGGG
		332900	pm:st	18	25	13	CCCTGCTCAAAGCGCGCTCCCGCAC
		333677	pm:st	18	25	13	GGCTCCGCTGCAGCGCGATGGCGAA
		334327	pm:st	18	25	13	GCCGGACACATCGCGCGATCCCGTC
		334698	pm:st	18	25	13	CCACATGCTGATTGCGCGCCGCCGG
		335165	pm:st	18	25	13	GGGGAGGTATCTAGCGCGCCCGGCT
		335317	pm:st	18	25	13	ATGCACCGGCATTACGCGCGGCCGG
		337074	pm:st	18	25	13	CCCGCGGGGATCATCGCGCCTGCTT
		337214	pm:st	18	25	13	AGGGCGGGGCGCGATTAGCTCAGCG
		337833	pm:st	18	25	13	CGCTCCTGGCTCGCGATGCCCGTAC
		338106	pm:st	18	25	13	GAGGCCCAGCGCGATTTGCCGGGAC
		348676	pm:st	18	25	13	AGGGGCGACGCGCGCATTGCCTCAG
		354540	pm:st	18	25	13	CCGCCCACGCGCTAATTGCCACCCC
		370545	pm:st	18	25	13	CGGCGAATGGCTGCGCATGGGGCAC
		372168	pm:st	18	25	13	GGCCGCGCTGCCAATTGCGACCAGC
		373321	pm:st	18	25	13	CCCTCGCACGCGCTCATTGCGGGCA
		379143	pm:st	18	25	13	CCACCCGGCATCCAGCTGGCCTGGT
		381049	pm:st	18	25	13	TCAGGCGCTGCGCATTGGCCGCCAC
		381447	pm:st	18	25	13	TGCGGCCCCGAAGCATGCCCACGTG
		382189	pm:st	18	25	13	CGGCACCCCATGCTTGCGACCGACC
		388318	pm:st	18	25	13	GGCGGCCCGCGGGATTAGCGAGCTT
		388701	pm:st	18	25	13	GTCGGGCGCGCGCATTAGCTAGGCG
		395142	pm:st	18	25	13	CTCGCGGCATCGCGGCTTGTCCAGG
		400754	pm:st	18	25	13	TCGGCGTGCTAGCCTTCGCCGGTCG
		401509	pm:st	18	25	13	GTGGCAGCGCGCTTCACTGTCGCGC
		424706	pm:st	18	25	13	GAGGCACATGCGCCGTTGGCCAGCC
		426412	pm:st	18	25	13	GCGGCGAGCGGGATTGCGCTGGAGT
		428970	pm:st	18	25	13	CGGGGCTACGCCGCATTGGATCCGG
		432012	pm:st	18	25	13	GCCCGGGGCGCAGCTTGGTTCTCAG
		432203	pm:st	18	25	13	TCCTTGTGAGAGCGCCTGGCGCCCC
		437161	pm:st	18	25	13	GCGACGATGCGCCCTTGCGGCTCAG
		437269	pm:st	18	25	13	CGGGCCCCGTAGATTGCGCGACCCA
		438028	pm:st	18	25	13	GGTCGCGGCATAGCCTTGCGCCAGG
		448547	pm:st	18	25	13	ACGCGACCGCAATTGCTGCCGGCCG
		449621	pm:st	18	25	13	GGCTGAGCGCGATGGATGCGCCCCA
		449636	pm:st	18	25	13	CTCACGTGGACGCTGCATGGGCCGG
		451536	pm:st	18	25	13	TGCGCGGCCCAGCATGCGTCCAGCT
		451592	pm:st	18	25	13	GCGGGACTCCCAGATGCGCGCGGAT
		452290	pm:st	18	25	13	GCTGGCCGCGGCATGGTACGAGGGA
		452646	pm:st	18	25	13	CCCAGGGGGATGCGATGGCGCGATG
		452942	pm:st	18	25	13	GGGCGTGCGCTCATGCGAGCTCCAC
		452943	pm:st	18	25	13	GGGAGTCTCAGCCATGCGCGTGGCC
		453146	pm:st	18	25	13	GCTACCTGGCCAGCATGCCGCGTGG
		453868	pm:st	18	25	13	GGCCCCGCATCGAAGCAGCCCAGCT
		454244	pm:st	18	25	13	AGCCGATGGCGCCATGCCGTCCACG
		454858	pm:st	18	25	13	CCAGCGTGCTGGCAAGCCCAGTCGC
		454902	pm:st	18	25	13	GGATCCCGCGCTGTATGGACCCGCG
		454969	pm:st	18	25	13	GGGAGGAGAGCACATGCGCGGGTGC
		455157	pm:st	18	25	13	GCCCAGCCGGCTTAGATGCTGGGCG
		455261	pm:st	18	25	13	GGCACGAGCGCTGCCATGCTGAGGG
		455927	pm:st	18	25	13	TCCGGGGCTGCGCAATGCCCACGCT
		455930	pm:st	18	25	13	CGAGGGGCAGGTATGCGCGCCGAGA
		456131	pm:st	18	25	13	GCGCAGATCGGGCGATGCCGCTGCA
		456189	pm:st	18	25	13	GGGCCTGTGGCATGCGAGCGAGACG
		456297	pm:st	18	25	13	CGAAGCCAGGCGCTCATGCCCGCAG
		458005	pm:st	18	25	13	CCTCTGGAGCGCTGATGCCGCCCGT
		458160	pm:st	18	25	13	CGCGTGCAGGGCTATGCGCGCAGAG
		458890	pm:st	18	25	13	CAACTCGGCGCCTGTATGCCCGCGG
		459226	pm:st	18	25	13	GCCCCGTCCCCTATGCGGCGAGAAC
		459252	pm:st	18	25	13	CGCCAGGCGCCGACTATGCGGCATG
		459321	pm:st	18	25	13	GACGGGCGCCTATGAGCGACTCGGC
		459377	pm:st	18	25	13	CGGCGAGGCCAGCTATGGCGTTCGG
		460367	pm:st	18	25	13	GCACCGGCGAGCTATGCCGTTCCGC
		472942	pm:st	18	25	13	CCCCGTGACCAGCGCTCTGCCCTTG
		479862	pm:st	18	25	13	GCCGCTGGCGGCTATGTGCCGGACT
		482148	pm:st	18	25	13	TGGGCGCAGGCAGCCTGCATCAGCG
		482149	pm:st	18	25	13	GGCTACGAGCCAGCCTGGCCCGAGA
		484223	pm:st	18	25	13	AGGAGAGCCGATCCGCAGCCCGCTG
		484423	pm:st	18	25	13	TCCGGCGCGCGATGCTGCAACGCCA
		484633	pm:st	18	25	13	AGCTGGCATGGCTCGCTGCCCAGCC
		484850	pm:st	18	25	13	ACGTGCGCATCGCTGCTGGCCCTCG
		484923	pm:st	18	25	13	GGACAGCTAGGCCAGCTGGCGGGGA
		486661	pm:st	18	25	13	CGAGCCAATACGGCGCTGCGGGGCA
		487439	pm:st	18	25	13	GCCGCGTGCTAATGCTGGGTGCGCG
		487631	pm:st	18	25	13	GTGAAGCGCTGCATCGCTGGCGGGG
		487777	pm:st	18	25	13	TGGTGCGGCGCTCGCTGCACGGCTT
		487897	pm:st	18	25	13	GGGGCGTGCCTAGCTGCGCACATCC
		488378	pm:st	18	25	13	ATCGGTTCGGGCATGCTGCGGGCCG
		488451	pm:st	18	25	13	GGGACCCAGCGCTCTGCGATCTGCG
		488910	pm:st	18	25	13	CTCCGCTGTACGCGCTGCCCGAGTG
		489046	pm:st	18	25	13	GGGTCGGATGCAGGCTGCACGGGTG
		489662	pm:st	18	25	13	GGGTCGGCGCGAGCTGCATACTCGG
		491752	pm:st	18	25	13	GCGAGCGGCCGCAATCTGCAACCCC
		492133	pm:st	18	25	13	TGCGCCATGCGCGCCCTGATGCAGG
		493732	pm:st	18	25	13	CACCCGCGCGCTGGCAAACCAGTGC
		497458	pm:st	18	25	13	CGCCACGCGAGAGCTGAGCTAGCGG
		503618	pm:st	18	25	13	CGCGGCCGCATGCTGTGGCTAGCTC
		507026	pm:st	18	25	13	CAGAAGCCTGGCGCGCTGTGCAGGG
		507234	pm:st	18	25	13	CAGGGGAGCACGCTGTGCTACGCCC
		509387	pm:st	18	25	13	GCGGCCTGGCCAGCTGTTGCCTGTC
		513189	pm:st	18	25	13	CGTCACAGCGCGCTGTAGCAGCGCG
		516635	pm:st	18	25	13	CCCCGAACTGCGCGCTGGTTTGGGG
		521086	pm:st	18	25	13	CGCTCGGGAGCTGCGTTGCTGCACG
		522804	pm:st	18	25	13	CGCCGAGGCGCGCATGTTCTGGCCA
		530000	pm:st	18	25	13	CCACAGGCGCGCTGATCAGTGGGCG
		533203	pm:st	18	25	13	CGGGCGGCGCAGCCAGTTTTCCCAC
		534750	pm:st	18	25	13	CCCTGGGCAGCTGTGCGCATCGACC
		542933	pm:st	18	25	13	GCCAGCATGCGGCGATCCTCCGTCG
		550418	pm:st	18	25	13	GGTGCGATCGCAGCGTGCCGGCACT
		552758	pm:st	18	25	13	GGCGTGGCTCTGCATGTGCCCGCCA
		561710	pm:st	18	25	13	CAGGCCTCTGGCAGTGCGCGAGCCT
		591197	pm:st	18	25	13	GCTCGCGCACTGCGCATCGCCCAAG
		595711	pm:st	18	25	13	GAGTCCGGGCTGGCTATCCCTCCCG
		600247	pm:st	18	25	13	CCTGCGTGCGCGGGATCCACCCACT
		600710	pm:st	18	25	13	CGCGCGCAGCTGCGATCCACCAGGA
		604215	pm:st	18	25	13	GGCGTGCGCGACGATCAGCAGGCTC
		621889	pm:st	18	25	13	CCGTCCGCCTTGCGGGATCTTGGGG
		622279	pm:st	18	25	13	ACCGCCATCATGGCGCTCCAGGGCG
		626132	pm:st	18	25	13	CGACTCCGCGCATGCTCCACGAGGG
		628146	pm:st	18	25	13	CCGGGACTGCGATGCTCTGCGCCAG
		629034	pm:st	18	25	13	CGGCACATCTATGCGCTCGGGCCCC
		631109	pm:st	18	25	13	GTGTCAAGCCGAGCGCTCACCCCCG
		632536	pm:st	18	25	13	CGCACGAGCGCGCTCATAGGTGCGC
		633683	pm:st	18	25	13	TCGCACGCGCCTGGCTCATGGACCG
		642674	pm:st	18	25	13	GGCCGGATGAAGCGCTCTGCCTGGC
		655559	pm:st	18	25	13	TCCCGCTGCGCGTTATCGGAGCCCC
		655670	pm:st	18	25	13	CAGCGGACTGCAATCGCGCGGCCGT
		657375	pm:st	18	25	13	CCCTCGGGCACGATCGCGCGAACCT
		662790	pm:st	18	25	13	CGGCTGGCCATTGCTCGGCGGATCC
		665839	pm:st	18	25	13	GGGAGAATGCCCGCTCGATCGGCGG
		667217	pm:st	18	25	13	GCAACGAGGCCAGCTCGCTCCGGTG
		738162	pm:st	18	25	13	CTGCCTTCGCTGGCAACCCGCCGAC
		747335	pm:st	18	25	13	GGCACCCGCGCCAAGCAGTCGTCTG
		749810	pm:st	18	25	13	GAGTGCCAGCGCCGCAATGGCTGCC
		750689	pm:st	18	25	13	GCGGACCGCGAGCCAATGCGGTCCT
		753005	pm:st	18	25	13	CCCCATGCGCAGTGGCATCCCCGGT
		766066	pm:st	18	25	13	TGGCAGCGAGCGCCCAGCTCCGTTG
		767251	pm:st	18	25	13	CCGTCCAGCGCCCTGCAATGCCCTC
		767313	pm:st	18	25	13	AGCAGCCATGGGGCCAAGCCGTCCG
		768403	pm:st	18	25	13	CCACAGGGGCGCTAGCAACGGGGAG
		774448	pm:st	18	25	13	CGTCCACGCGGCAATACGCGCGTCC
		778564	pm:st	18	25	13	GCCGCGGAGCGCCTGCATTGGACAG
		780890	pm:st	18	25	13	GCGAAGGGCGCTGCATCAAGGGCGG
		786692	pm:st	18	25	13	GCCGTTAGCAGGGCCATGCGGACCG
		791229	pm:st	18	25	13	CGGCTGGCGCGAGCATTCACTCCGC
		791317	pm:st	18	25	13	GCGGTCGCTTGCGCATCAGCGCCTC
		791606	pm:st	18	25	13	CCTAGCCCGCGCGCCATATCGGGAG
		793114	pm:st	18	25	13	CGAACGCAAGCCCGCATGCGGGACG
		793342	pm:st	18	25	13	ACTGCGCTAGCGCGGCATTGCCGCC
		794090	pm:st	18	25	13	CGCCCAGATGCCGGCATTGCGGCAC
		794237	pm:st	18	25	13	CAGCTGGTGCAGCCGGCATGGGGCT
		794239	pm:st	18	25	13	AGCAGGCACGCCAGCATGCCGACCG
		794992	pm:st	18	25	13	CAGCCGAGCGCCCAGCATTCGAGGG
		795556	pm:st	18	25	13	CGGGTTCTGAGCGCATGCGCACGCG
		795570	pm:st	18	25	13	AACCCCTCGCGCCCATGCTGTCGCG
		796182	pm:st	18	25	13	CGCGCCGCAAGCTGCATTCTCGCCG
		796560	pm:st	18	25	13	CGCCCGTGCGCCACATCGCTGTTGC
		796797	pm:st	18	25	13	GTGCGTTAGCCCGCAGCTCCCCGTC
		796975	pm:st	18	25	13	CCAGCCTGCGCGCATACCGCCGGTA
		797399	pm:st	18	25	13	CGCCCACGCGCGTCATAGCGGCGAT
		797765	pm:st	18	25	13	GCCGTCGCCCGCAGGCATAAGCCAG
		804262	pm:st	18	25	13	ACCGGGGCGGGCAGCCATAGCCCTT
		804553	pm:st	18	25	13	CCGCCCGGCTGGGCCATACCGATTG
		804621	pm:st	18	25	13	TTCGGGGCGCGGCACTATGGGTCCC
		821953	pm:st	18	25	13	TCTGCGCAGGCGCCAGCTGAGCACC
		842226	pm:st	18	25	13	GCGCGATGAGGCCTGCAGCTTGCCG
		843370	pm:st	18	25	13	CGGCACTGGCTGCCCAGCGCAAGCA
		845565	pm:st	18	25	13	GCCCGTATGCAGGCGATGCCGACCC
		847676	pm:st	18	25	13	GCGCTGTGATCGGCAGCGCCGAGTG
		847782	pm:st	18	25	13	TCGCCGCATAGCTCCAGGCCCGTCG
		847974	pm:st	18	25	13	GTTCACCGCAGCATGCAGGGCGGCG
		848007	pm:st	18	25	13	GGGCTGTCAGGCCAGCGCGTGGTCT
		850290	pm:st	18	25	13	AACCAGCGGCATGCCAGCTGCGGCG
		850998	pm:st	18	25	13	CCGAGATGCGGATCAGCGCGCAGCG
		851422	pm:st	18	25	13	TAGTGGCGCGCACCAGCTGCCGACG
		851691	pm:st	18	25	13	ACGCAACATCAGGCAGCGCGCGCCG
		851727	pm:st	18	25	13	TGCGCTGTCATACGCAGCGCCGCGG
		852869	pm:st	18	25	13	TCCACGGCGAACGCAGCTCGACCCC
		853433	pm:st	18	25	13	CCTCCTGCGCTCACCAGCGGCAACG
		861568	pm:st	18	25	13	GCCGTCATGCGGAACAGGCGGGCGT
		865720	pm:st	18	25	13	AGATCGGGCTGCGCCAGTTCGGGGC
		867620	pm:st	18	25	13	GCTGCCGCATGCGGCAGTCCTGAGG
		869680	pm:st	18	25	13	CCCGCCCCCAATGAGCAGCGACTCG
		909853	pm:st	18	25	13	GGTCCGGCGCAGCGGATATGGCAGC
		919015	pm:st	18	25	13	GGGGGGCGCGCTCAGATAGGCAACG
		920002	pm:st	18	25	13	AGCCCGGCCGGCGCGATATGCCACT
		924845	pm:st	18	25	13	CCCCGCGGCGCCAAGCGATGGATTG
		926578	pm:st	18	25	13	ACCCCGGCATGCCCGATGAGCTGGC
		927400	pm:st	18	25	13	CTTCGCGCCATGCGCGATGTGGCCG
		927519	pm:st	18	25	13	CCGCCCGTAGCGCGATCGCTTCGGA
		928370	pm:st	18	25	13	GGCGTCGCCAGGCTATGGGTACGGC
		930332	pm:st	18	25	13	TGCCGCGCTCGCCCGATGCCGCTAT
		948030	pm:st	18	25	13	ATGGAGAACGCTGCGCGAGGGCCCC
		962017	pm:st	18	25	13	CCCCCGCCCAGCGAGCATAGTCCTC
		981924	pm:st	18	25	13	GCGGCTGCGGCTTGCAACAGGCCCT
		995415	pm:st	18	25	13	ATGCCGGCCCGATAAGCGCGCGAGC
		1000749	pm:st	18	25	13	CACGCTGCATGCCTACGCCGCCACC
		1004059	pm:st	18	25	13	CCGCAGGCTGCGTTAGGGCTCGACC
		1004486	pm:st	18	25	13	GGTGACGCCCAGCTGCACACCCCAG
		1010404	pm:st	18	25	13	CCACCCGCCTAACACAGCGCTCGGC
		1011331	pm:st	18	25	13	CGGGGCGCGCTGACACAGCGATGCA
		1015831	pm:st	18	25	13	GGGTCGGTGGCTAACGCGCCCGATC
		1025077	pm:st	18	25	13	GGAGTGGCGGGTTATGCGCGGACGC
		1030168	pm:st	18	25	13	GGGCTGTGCATGCGCACGGACCCTG
		1033492	pm:st	18	25	13	ATGCGGGGGCATTGCACGGCCCCGT
		1080294	pm:st	18	25	13	CCCGAATGCGGTATCGCGCGCGTGC
		1090807	pm:st	18	25	13	CCCCGCCGCTGCCTAACCGACTGAG
		1090875	pm:st	18	25	13	ACCCGCGCAGGCCATAGCGGGTGGA
		1096716	pm:st	18	25	13	CGCCGTCCGGCGGATAAGCGAGGCA
		1097050	pm:st	18	25	13	GCCGTCGCCGCGCCTACATGGTGCA
		1097517	pm:st	18	25	13	GGTGGCGCACGCCTATGCGCCGCTA
		1103888	pm:st	18	25	13	CTGAGGCGCGCCTGTATGCCGAGCG
		1107609	pm:st	18	25	13	GGGAGCTGCCCCGCTATGAGCTCGG
		1108317	pm:st	18	25	13	GGGCGGTGCGCTAGTTCGCGCAGAC
		1110749	pm:st	18	25	13	TGGCGCCCAGCGGGCTATAGTGGGG
		1118242	pm:st	18	25	13	TGGTCCCAGGCGCTAGCCTCCCGTC
		1120945	pm:st	18	25	13	GACGGTCAGCGGTTAGCGCGACGGG
		1124846	pm:st	18	25	13	GGGCCGGCGTGGCATAGCCTAGGGT
		1124870	pm:st	18	25	13	CGCCGCGCAGCGTACTGCGAGAACC
		1131538	pm:st	18	25	13	GCCCTAGTGCAAGCTAGCCGGCGCC
		1132364	pm:st	18	25	13	CCTTTCCGCGCTGCGTAGTGGGGCG
		1154649	pm:st	18	25	13	CCTTGCGGCTGTACAGCGCGGCGTC
10338003	control->affx	10338003
	623
		430089	pm:at	10	25	13	ACCGAACAAATAATTGGCAACGGTA
	624
		430088	pm:at	10	25	13	TACCGAACAAATAATTGGCAACGGT
	625
		430087	pm:at	10	25	13	TTACCGAACAAATAATTGGCAACGG
	626
		376207	pm:at	10	25	13	GTTACCGAACAAATAATTGGCAACG
	627
		759200	pm:at	10	25	13	CGTTACCGAACAAATAATTGGCAAC
	628
		759199	pm:at	9	25	13	ACGTTACCGAACAAATAATTGGCAA
	629
		1088517	pm:at	10	25	13	GACGTTACCGAACAAATAATTGGCA
	630
		760467	pm:at	11	25	13	CGACGTTACCGAACAAATAATTGGC
	631
		761457	pm:at	11	25	13	GCGACGTTACCGAACAAATAATTGG
	632
		719981	pm:at	11	25	13	GGCGACGTTACCGAACAAATAATTG
	633
		783234	pm:at	11	25	13	CGGCGACGTTACCGAACAAATAATT
	634
		982566	pm:at	11	25	13	ACGGCGACGTTACCGAACAAATAAT
	635
		925400	pm:at	11	25	13	TACGGCGACGTTACCGAACAAATAA
	636
		254477	pm:at	11	25	13	TTACGGCGACGTTACCGAACAAATA
	637
		253487	pm:at	11	25	13	TTTACGGCGACGTTACCGAACAAAT
	638
		1162620	pm:at	12	25	13	GTTTACGGCGACGTTACCGAACAAA
	639
		546875	pm:at	13	25	13	GGTTTACGGCGACGTTACCGAACAA
	640
		1066926	pm:at	13	25	13	TGGTTTACGGCGACGTTACCGAACA
	641
		326903	pm:at	14	25	13	CTGGTTTACGGCGACGTTACCGAAC
	642
		326902	pm:at	14	25	13	GCTGGTTTACGGCGACGTTACCGAA
	643
		130860	pm:at	15	25	13	GGCTGGTTTACGGCGACGTTACCGA
	644
		130859	pm:at	16	25	13	GGGCTGGTTTACGGCGACGTTACCG
	645
		1159978	pm:at	16	25	13	CGGGCTGGTTTACGGCGACGTTACC
	646
		373822	pm:at	15	25	13	ACGGGCTGGTTTACGGCGACGTTAC
	647
		373821	pm:at	15	25	13	GACGGGCTGGTTTACGGCGACGTTA
	648
		372832	pm:at	16	25	13	CGACGGGCTGGTTTACGGCGACGTT
	649
		515645	pm:at	17	25	13	CCGACGGGCTGGTTTACGGCGACGT
	650
		515644	pm:at	18	25	13	GCCGACGGGCTGGTTTACGGCGACG
	651
		96293	pm:at	18	25	13	CGCCGACGGGCTGGTTTACGGCGAC
	652
		95304	pm:at	17	25	13	ACGCCGACGGGCTGGTTTACGGCGA
	653
		96294	pm:at	18	25	13	CACGCCGACGGGCTGGTTTACGGCG
	654
		483600	pm:at	17	25	13	ACACGCCGACGGGCTGGTTTACGGC
	655
		483599	pm:at	17	25	13	CACACGCCGACGGGCTGGTTTACGG
	656
		292620	pm:at	16	25	13	TCACACGCCGACGGGCTGGTTTACG
	657
		27330	pm:at	15	25	13	ATCACACGCCGACGGGCTGGTTTAC
	658
		27329	pm:at	14	25	13	TATCACACGCCGACGGGCTGGTTTA
	659
		27328	pm:at	15	25	13	GTATCACACGCCGACGGGCTGGTTT
	660
		117421	pm:at	15	25	13	AGTATCACACGCCGACGGGCTGGTT
	661
		1070314	pm:at	16	25	13	GAGTATCACACGCCGACGGGCTGGT
	662
		1070315	pm:at	17	25	13	CGAGTATCACACGCCGACGGGCTGG
	663
		242213	pm:at	16	25	13	ACGAGTATCACACGCCGACGGGCTG
	664
		316781	pm:at	15	25	13	AACGAGTATCACACGCCGACGGGCT
	665
		1035832	pm:at	16	25	13	CAACGAGTATCACACGCCGACGGGC
	666
		1035831	pm:at	15	25	13	ACAACGAGTATCACACGCCGACGGG
	667
		1007218	pm:at	14	25	13	TACAACGAGTATCACACGCCGACGG
	668
		607773	pm:at	14	25	13	GTACAACGAGTATCACACGCCGACG
	669
		1150796	pm:at	14	25	13	CGTACAACGAGTATCACACGCCGAC
	670
		1150794	pm:at	13	25	13	ACGTACAACGAGTATCACACGCCGA
	671
		1150795	pm:at	14	25	13	GACGTACAACGAGTATCACACGCCG
	672
		968330	pm:at	13	25	13	AGACGTACAACGAGTATCACACGCC
	673
		1028644	pm:at	12	25	13	TAGACGTACAACGAGTATCACACGC
	674
		1028538	pm:at	12	25	13	CTAGACGTACAACGAGTATCACACG
	675
		794146	pm:at	11	25	13	TCTAGACGTACAACGAGTATCACAC
	676
		794145	pm:at	10	25	13	ATCTAGACGTACAACGAGTATCACA
	677
		1176334	pm:at	11	25	13	CATCTAGACGTACAACGAGTATCAC
	678
		1176333	pm:at	10	25	13	ACATCTAGACGTACAACGAGTATCA
	679
		1083831	pm:at	11	25	13	GACATCTAGACGTACAACGAGTATC
	680
		1083832	pm:at	11	25	13	CGACATCTAGACGTACAACGAGTAT
	681
		1137737	pm:at	12	25	13	GCGACATCTAGACGTACAACGAGTA
	682
		1137738	pm:at	13	25	13	CGCGACATCTAGACGTACAACGAGT
	683
		1136748	pm:at	14	25	13	CCGCGACATCTAGACGTACAACGAG
	684
		624570	pm:at	13	25	13	ACCGCGACATCTAGACGTACAACGA
	685
		624569	pm:at	14	25	13	GACCGCGACATCTAGACGTACAACG
	686
		810792	pm:at	13	25	13	AGACCGCGACATCTAGACGTACAAC
	687
		810791	pm:at	13	25	13	GAGACCGCGACATCTAGACGTACAA
	688
		1067969	pm:at	13	25	13	TGAGACCGCGACATCTAGACGTACA
	689
		340032	pm:at	14	25	13	GTGAGACCGCGACATCTAGACGTAC
	690
		339039	pm:at	14	25	13	CGTGAGACCGCGACATCTAGACGTA
	691
		339042	pm:at	14	25	13	TCGTGAGACCGCGACATCTAGACGT
	692
		339041	pm:at	15	25	13	GTCGTGAGACCGCGACATCTAGACG
	693
		249959	pm:at	14	25	13	AGTCGTGAGACCGCGACATCTAGAC
	694
		249958	pm:at	14	25	13	CAGTCGTGAGACCGCGACATCTAGA
	695
		249957	pm:at	15	25	13	GCAGTCGTGAGACCGCGACATCTAG
	696
		1054328	pm:at	15	25	13	CGCAGTCGTGAGACCGCGACATCTA
	697
		1054327	pm:at	16	25	13	CCGCAGTCGTGAGACCGCGACATCT
	698
		947854	pm:at	16	25	13	TCCGCAGTCGTGAGACCGCGACATC
	699
		947853	pm:at	15	25	13	TTCCGCAGTCGTGAGACCGCGACAT
	700
		555362	pm:at	15	25	13	ATTCCGCAGTCGTGAGACCGCGACA
	701
		709404	pm:at	16	25	13	CATTCCGCAGTCGTGAGACCGCGAC
	702
		709402	pm:at	15	25	13	TCATTCCGCAGTCGTGAGACCGCGA
	703
		709403	pm:at	16	25	13	GTCATTCCGCAGTCGTGAGACCGCG
	704
		871193	pm:at	16	25	13	GGTCATTCCGCAGTCGTGAGACCGC
	705
		871194	pm:at	16	25	13	CGGTCATTCCGCAGTCGTGAGACCG
	706
		309458	pm:at	15	25	13	ACGGTCATTCCGCAGTCGTGAGACC
	707
		240278	pm:at	14	25	13	AACGGTCATTCCGCAGTCGTGAGAC
	708
		240277	pm:at	13	25	13	TAACGGTCATTCCGCAGTCGTGAGA
	709
		240276	pm:at	14	25	13	GTAACGGTCATTCCGCAGTCGTGAG
	710
		587323	pm:at	14	25	13	CGTAACGGTCATTCCGCAGTCGTGA
	711
		587322	pm:at	14	25	13	TCGTAACGGTCATTCCGCAGTCGTG
	712
		382216	pm:at	13	25	13	TTCGTAACGGTCATTCCGCAGTCGT
	713
		382215	pm:at	14	25	13	CTTCGTAACGGTCATTCCGCAGTCG
	714
		798325	pm:at	14	25	13	CCTTCGTAACGGTCATTCCGCAGTC
	715
		798324	pm:at	13	25	13	ACCTTCGTAACGGTCATTCCGCAGT
	716
		798323	pm:at	14	25	13	CACCTTCGTAACGGTCATTCCGCAG
	717
		648122	pm:at	13	25	13	ACACCTTCGTAACGGTCATTCCGCA
	718
		142036	pm:at	14	25	13	GACACCTTCGTAACGGTCATTCCGC
	719
		142037	pm:at	14	25	13	CGACACCTTCGTAACGGTCATTCCG
	720
		1021708	pm:at	14	25	13	GCGACACCTTCGTAACGGTCATTCC
	721
		1137289	pm:at	13	25	13	TGCGACACCTTCGTAACGGTCATTC
	722
		1137288	pm:at	12	25	13	ATGCGACACCTTCGTAACGGTCATT
	723
		596496	pm:at	12	25	13	AATGCGACACCTTCGTAACGGTCAT
	724
		398656	pm:at	12	25	13	AAATGCGACACCTTCGTAACGGTCA
	725
		220532	pm:at	12	25	13	TAAATGCGACACCTTCGTAACGGTC
	726
		220531	pm:at	11	25	13	ATAAATGCGACACCTTCGTAACGGT
	727
		220530	pm:at	12	25	13	CATAAATGCGACACCTTCGTAACGG
	728
		1006714	pm:at	11	25	13	ACATAAATGCGACACCTTCGTAACG
	729
		1063316	pm:at	11	25	13	CACATAAATGCGACACCTTCGTAAC
	730
		1063315	pm:at	11	25	13	CCACATAAATGCGACACCTTCGTAA
	731
		324906	pm:at	12	25	13	CCCACATAAATGCGACACCTTCGTA
	732
		324905	pm:at	12	25	13	ACCCACATAAATGCGACACCTTCGT
	733
		324904	pm:at	13	25	13	CACCCACATAAATGCGACACCTTCG
	734
		454604	pm:at	13	25	13	GCACCCACATAAATGCGACACCTTC
	735
		453614	pm:at	12	25	13	TGCACCCACATAAATGCGACACCTT
	736
		750803	pm:at	12	25	13	ATGCACCCACATAAATGCGACACCT
	737
		735119	pm:at	13	25	13	CATGCACCCACATAAATGCGACACC
	738
		848683	pm:at	12	25	13	TCATGCACCCACATAAATGCGACAC
	739
		848682	pm:at	12	25	13	GTCATGCACCCACATAAATGCGACA
	740
		804337	pm:at	13	25	13	GGTCATGCACCCACATAAATGCGAC
	741
		804336	pm:at	12	25	13	AGGTCATGCACCCACATAAATGCGA
	742
		804338	pm:at	13	25	13	CAGGTCATGCACCCACATAAATGCG
	743
		999369	pm:at	13	25	13	GCAGGTCATGCACCCACATAAATGC
	744
		999371	pm:at	13	25	13	CGCAGGTCATGCACCCACATAAATG
	745
		168466	pm:at	13	25	13	GCGCAGGTCATGCACCCACATAAAT
	746
		179302	pm:at	14	25	13	GGCGCAGGTCATGCACCCACATAAA
	747
		1000065	pm:at	15	25	13	GGGCGCAGGTCATGCACCCACATAA
	748
		24283	pm:at	15	25	13	TGGGCGCAGGTCATGCACCCACATA
	749
		24282	pm:at	15	25	13	TTGGGCGCAGGTCATGCACCCACAT
	750
		453517	pm:at	16	25	13	GTTGGGCGCAGGTCATGCACCCACA
	751
		790795	pm:at	16	25	13	TGTTGGGCGCAGGTCATGCACCCAC
	752
		790794	pm:at	16	25	13	GTGTTGGGCGCAGGTCATGCACCCA
	753
		681355	pm:at	17	25	13	GGTGTTGGGCGCAGGTCATGCACCC
	754
		111311	pm:at	16	25	13	AGGTGTTGGGCGCAGGTCATGCACC
	755
		793519	pm:at	16	25	13	CAGGTGTTGGGCGCAGGTCATGCAC
	756
		307665	pm:at	15	23	12	CAGGTGTTGGGCGCAGGTCATGC
	757
		307664	pm:at	16	25	13	TCCAGGTGTTGGGCGCAGGTCATGC
	758
		308379	pm:at	16	25	13	GTCCAGGTGTTGGGCGCAGGTCATG
	759
		321879	pm:at	16	25	13	GGTCCAGGTGTTGGGCGCAGGTCAT
	760
		26733	pm:at	17	25	13	CGGTCCAGGTGTTGGGCGCAGGTCA
	761
		29870	pm:at	17	25	13	TCGGTCCAGGTGTTGGGCGCAGGTC
	762
		29869	pm:at	17	25	13	GTCGGTCCAGGTGTTGGGCGCAGGT
	763
		30860	pm:at	18	25	13	GGTCGGTCCAGGTGTTGGGCGCAGG
	764
		431468	pm:at	17	25	13	AGGTCGGTCCAGGTGTTGGGCGCAG
	765
		521745	pm:at	16	25	13	TAGGTCGGTCCAGGTGTTGGGCGCA
	766
		564403	pm:at	17	25	13	GTAGGTCGGTCCAGGTGTTGGGCGC
	767
		564404	pm:at	16	25	13	AGTAGGTCGGTCCAGGTGTTGGGCG
	768
		107273	pm:at	16	25	13	GAGTAGGTCGGTCCAGGTGTTGGGC
	769
		107274	pm:at	16	25	13	CGAGTAGGTCGGTCCAGGTGTTGGG
	770
		848173	pm:at	16	25	13	CCGAGTAGGTCGGTCCAGGTGTTGG
	771
		175111	pm:at	16	25	13	GCCGAGTAGGTCGGTCCAGGTGTTG
	772
		674743	pm:at	16	25	13	CGCCGAGTAGGTCGGTCCAGGTGTT
	773
		140653	pm:at	17	25	13	CCGCCGAGTAGGTCGGTCCAGGTGT
	774
		140652	pm:at	17	25	13	ACCGCCGAGTAGGTCGGTCCAGGTG
	775
		704677	pm:at	17	25	13	CACCGCCGAGTAGGTCGGTCCAGGT
	776
		704676	pm:at	17	25	13	TCACCGCCGAGTAGGTCGGTCCAGG
	777
		115629	pm:at	17	25	13	GTCACCGCCGAGTAGGTCGGTCCAG
	778
		1155557	pm:at	17	25	13	GGTCACCGCCGAGTAGGTCGGTCCA
	779
		962569	pm:at	18	25	13	CGGTCACCGCCGAGTAGGTCGGTCC
	780
		243612	pm:at	18	25	13	GCGGTCACCGCCGAGTAGGTCGGTC
	781
		243611	pm:at	18	25	13	GGCGGTCACCGCCGAGTAGGTCGGT
	782
		243610	pm:at	19	25	13	GGGCGGTCACCGCCGAGTAGGTCGG
	783
		308200	pm:at	18	25	13	AGGGCGGTCACCGCCGAGTAGGTCG
	784
		249149	pm:at	17	25	13	AAGGGCGGTCACCGCCGAGTAGGTC
	785
		249148	pm:at	17	25	13	CAAGGGCGGTCACCGCCGAGTAGGT
	786
		248159	pm:at	18	25	13	GCAAGGGCGGTCACCGCCGAGTAGG
	787
		994790	pm:at	17	25	13	TGCAAGGGCGGTCACCGCCGAGTAG
	788
		681650	pm:at	17	25	13	CTGCAAGGGCGGTCACCGCCGAGTA
	789
		596498	pm:at	17	25	13	ACTGCAAGGGCGGTCACCGCCGAGT
	790
		681649	pm:at	18	25	13	CACTGCAAGGGCGGTCACCGCCGAG
	791
		138825	pm:at	18	25	13	GCACTGCAAGGGCGGTCACCGCCGA
	792
		139815	pm:at	19	25	13	CGCACTGCAAGGGCGGTCACCGCCG
	793
		319099	pm:at	19	25	13	GCGCACTGCAAGGGCGGTCACCGCC
	794
		27755	pm:at	19	25	13	CGCGCACTGCAAGGGCGGTCACCGC
	795
		27754	pm:at	18	25	13	ACGCGCACTGCAAGGGCGGTCACCG
	796
		63716	pm:at	18	25	13	GACGCGCACTGCAAGGGCGGTCACC
	797
		808334	pm:at	18	25	13	GGACGCGCACTGCAAGGGCGGTCAC
	798
		808333	pm:at	17	25	13	TGGACGCGCACTGCAAGGGCGGTCA
	799
		772465	pm:at	18	25	13	GTGGACGCGCACTGCAAGGGCGGTC
	800
		772464	pm:at	17	25	13	AGTGGACGCGCACTGCAAGGGCGGT
	801
		772466	pm:at	18	25	13	CAGTGGACGCGCACTGCAAGGGCGG
	802
		277237	pm:at	18	25	13	GCAGTGGACGCGCACTGCAAGGGCG
	803
		493892	pm:at	18	25	13	GGCAGTGGACGCGCACTGCAAGGGC
	804
		493893	pm:at	18	25	13	CGGCAGTGGACGCGCACTGCAAGGG
	805
		1017828	pm:at	18	25	13	CCGGCAGTGGACGCGCACTGCAAGG
	806
		232085	pm:at	17	25	13	TCCGGCAGTGGACGCGCACTGCAAG
	807
		315697	pm:at	16	25	13	TTCCGGCAGTGGACGCGCACTGCAA
	808
		1071250	pm:at	16	25	13	ATTCCGGCAGTGGACGCGCACTGCA
	809
		57003	pm:at	17	25	13	GATTCCGGCAGTGGACGCGCACTGC
	810
		57002	pm:at	16	25	13	AGATTCCGGCAGTGGACGCGCACTG
	811
		562515	pm:at	15	25	13	TAGATTCCGGCAGTGGACGCGCACT
	812
		846138	pm:at	16	25	13	CTAGATTCCGGCAGTGGACGCGCAC
	813
		846139	pm:at	15	25	13	TCTAGATTCCGGCAGTGGACGCGCA
	814
		274231	pm:at	16	25	13	CTCTAGATTCCGGCAGTGGACGCGC
	815
		273675	pm:at	15	25	13	TCTCTAGATTCCGGCAGTGGACGCG
	816
		120454	pm:at	15	25	13	CTCTCTAGATTCCGGCAGTGGACGC
	817
		120453	pm:at	15	25	13	GCTCTCTAGATTCCGGCAGTGGACG
	818
		237589	pm:at	15	25	13	CGCTCTCTAGATTCCGGCAGTGGAC
	819
		237588	pm:at	15	25	13	CCGCTCTCTAGATTCCGGCAGTGGA
	820
		236600	pm:at	16	25	13	GCCGCTCTCTAGATTCCGGCAGTGG
	821
		581697	pm:at	16	25	13	CGCCGCTCTCTAGATTCCGGCAGTG
	822
		381670	pm:at	16	25	13	CCGCCGCTCTCTAGATTCCGGCAGT
	823
		381669	pm:at	16	25	13	ACCGCCGCTCTCTAGATTCCGGCAG
	824
		911491	pm:at	15	25	13	AACCGCCGCTCTCTAGATTCCGGCA
	825
		1117030	pm:at	15	25	13	TAACCGCCGCTCTCTAGATTCCGGC
	826
		1117031	pm:at	15	25	13	GTAACCGCCGCTCTCTAGATTCCGG
	827
		596500	pm:at	15	25	13	CGTAACCGCCGCTCTCTAGATTCCG
	828
		638735	pm:at	14	25	13	TCGTAACCGCCGCTCTCTAGATTCC
	829
		314062	pm:at	13	25	13	TTCGTAACCGCCGCTCTCTAGATTC
	830
		314061	pm:at	13	25	13	GTTCGTAACCGCCGCTCTCTAGATT
	831
		236008	pm:at	13	25	13	TGTTCGTAACCGCCGCTCTCTAGAT
	832
		306915	pm:at	13	25	13	TTGTTCGTAACCGCCGCTCTCTAGA
	833
		306914	pm:at	14	25	13	CTTGTTCGTAACCGCCGCTCTCTAG
	834
		248880	pm:at	13	25	13	ACTTGTTCGTAACCGCCGCTCTCTA
	835
		247891	pm:at	14	25	13	GACTTGTTCGTAACCGCCGCTCTCT
	836
		977773	pm:at	15	25	13	GGACTTGTTCGTAACCGCCGCTCTC
	837
		977772	pm:at	15	25	13	CGGACTTGTTCGTAACCGCCGCTCT
	838
		1144659	pm:at	15	25	13	ACGGACTTGTTCGTAACCGCCGCTC
	839
		1144658	pm:at	15	25	13	CACGGACTTGTTCGTAACCGCCGCT
	840
		659653	pm:at	16	25	13	GCACGGACTTGTTCGTAACCGCCGC
	841
		596501	pm:at	16	25	13	CGCACGGACTTGTTCGTAACCGCCG
	842
		520457	pm:at	16	25	13	CCGCACGGACTTGTTCGTAACCGCC
	843
		470140	pm:at	15	25	13	ACCGCACGGACTTGTTCGTAACCGC
	844
		470139	pm:at	15	25	13	GACCGCACGGACTTGTTCGTAACCG
	845
		421949	pm:at	14	25	13	AGACCGCACGGACTTGTTCGTAACC
	846
		1057696	pm:at	13	25	13	AAGACCGCACGGACTTGTTCGTAAC
	847
		1057695	pm:at	13	25	13	GAAGACCGCACGGACTTGTTCGTAA
	848
		135210	pm:at	14	25	13	GGAAGACCGCACGGACTTGTTCGTA
	849
		135208	pm:at	14	25	13	AGGAAGACCGCACGGACTTGTTCGT
	850
		135209	pm:at	14	25	13	TAGGAAGACCGCACGGACTTGTTCG
	851
		1031561	pm:at	14	25	13	GTAGGAAGACCGCACGGACTTGTTC
	852
		1030571	pm:at	14	25	13	CGTAGGAAGACCGCACGGACTTGTT
	853
		598464	pm:at	15	25	13	CCGTAGGAAGACCGCACGGACTTGT
	854
		313320	pm:at	16	25	13	GCCGTAGGAAGACCGCACGGACTTG
	855
		244158	pm:at	16	25	13	CGCCGTAGGAAGACCGCACGGACTT
	856
		1053608	pm:at	16	25	13	ACGCCGTAGGAAGACCGCACGGACT
	857
		836547	pm:at	17	25	13	GACGCCGTAGGAAGACCGCACGGAC
	858
		836546	pm:at	16	25	13	AGACGCCGTAGGAAGACCGCACGGA
	859
		836545	pm:at	17	25	13	CAGACGCCGTAGGAAGACCGCACGG
	860
		880509	pm:at	17	25	13	CCAGACGCCGTAGGAAGACCGCACG
	861
		83694	pm:at	16	25	13	ACCAGACGCCGTAGGAAGACCGCAC
	862
		83693	pm:at	15	25	13	TACCAGACGCCGTAGGAAGACCGCA
	863
		1157943	pm:at	15	25	13	TTACCAGACGCCGTAGGAAGACCGC
	864
		1157942	pm:at	14	25	13	ATTACCAGACGCCGTAGGAAGACCG
	865
		250554	pm:at	13	25	13	TATTACCAGACGCCGTAGGAAGACC
	866
		314813	pm:at	13	25	13	CTATTACCAGACGCCGTAGGAAGAC
	867
		314646	pm:at	12	25	13	TCTATTACCAGACGCCGTAGGAAGA
	868
		314645	pm:at	13	25	13	GTCTATTACCAGACGCCGTAGGAAG
	869
		1049908	pm:at	13	25	13	GGTCTATTACCAGACGCCGTAGGAA
	870
		859493	pm:at	14	25	13	CGGTCTATTACCAGACGCCGTAGGA
	871
		859492	pm:at	15	25	13	GCGGTCTATTACCAGACGCCGTAGG
	872
		189670	pm:at	15	25	13	GGCGGTCTATTACCAGACGCCGTAG
	873
		1163096	pm:at	15	25	13	GGGCGGTCTATTACCAGACGCCGTA
	874
		1163095	pm:at	15	25	13	AGGGCGGTCTATTACCAGACGCCGT
	875
		598466	pm:at	16	25	13	GAGGGCGGTCTATTACCAGACGCCG
	876
		392696	pm:at	15	25	13	AGAGGGCGGTCTATTACCAGACGCC
	877
		1097764	pm:at	14	25	13	TAGAGGGCGGTCTATTACCAGACGC
	878
		1097763	pm:at	13	25	13	ATAGAGGGCGGTCTATTACCAGACG
	879
		687227	pm:at	12	25	13	TATAGAGGGCGGTCTATTACCAGAC
	880
		687226	pm:at	12	25	13	CTATAGAGGGCGGTCTATTACCAGA
	881
		687225	pm:at	13	25	13	GCTATAGAGGGCGGTCTATTACCAG
	882
		136940	pm:at	12	25	13	AGCTATAGAGGGCGGTCTATTACCA
	883
		303688	pm:at	12	25	13	AAGCTATAGAGGGCGGTCTATTACC
	884
		29645	pm:at	11	25	13	TAAGCTATAGAGGGCGGTCTATTAC
	885
		28655	pm:at	11	25	13	CTAAGCTATAGAGGGCGGTCTATTA
	886
		28654	pm:at	12	25	13	CCTAAGCTATAGAGGGCGGTCTATT
	887
		43073	pm:at	13	25	13	CCCTAAGCTATAGAGGGCGGTCTAT
	888
		946233	pm:at	13	25	13	TCCCTAAGCTATAGAGGGCGGTCTA
	889
		946232	pm:at	14	25	13	GTCCCTAAGCTATAGAGGGCGGTCT
	890
		1125024	pm:at	15	25	13	CGTCCCTAAGCTATAGAGGGCGGTC
	891
		1125023	pm:at	15	25	13	CCGTCCCTAAGCTATAGAGGGCGGT
	892
		1125022	pm:at	16	25	13	GCCGTCCCTAAGCTATAGAGGGCGG
	893
		1086965	pm:at	15	25	13	TGCCGTCCCTAAGCTATAGAGGGCG
	894
		305197	pm:at	14	25	13	TTGCCGTCCCTAAGCTATAGAGGGC
	895
		305198	pm:at	13	25	13	ATTGCCGTCCCTAAGCTATAGAGGG
	896
		824039	pm:at	13	25	13	GATTGCCGTCCCTAAGCTATAGAGG
	897
		1053962	pm:at	13	25	13	CGATTGCCGTCCCTAAGCTATAGAG
	898
		212868	pm:at	13	25	13	GCGATTGCCGTCCCTAAGCTATAGA
	899
		211878	pm:at	13	25	13	AGCGATTGCCGTCCCTAAGCTATAG
	900
		152062	pm:at	13	25	13	CAGCGATTGCCGTCCCTAAGCTATA
	901
		152061	pm:at	13	25	13	TCAGCGATTGCCGTCCCTAAGCTAT
	902
		675373	pm:at	14	25	13	GTCAGCGATTGCCGTCCCTAAGCTA
	903
		675374	pm:at	15	25	13	CGTCAGCGATTGCCGTCCCTAAGCT
	904
		231458	pm:at	16	25	13	GCGTCAGCGATTGCCGTCCCTAAGC
	905
		231459	pm:at	15	25	13	AGCGTCAGCGATTGCCGTCCCTAAG
	906
		268848	pm:at	15	25	13	CAGCGTCAGCGATTGCCGTCCCTAA
	907
		428560	pm:at	16	25	13	GCAGCGTCAGCGATTGCCGTCCCTA
	908
		428559	pm:at	16	25	13	TGCAGCGTCAGCGATTGCCGTCCCT
	909
		374791	pm:at	16	25	13	TTGCAGCGTCAGCGATTGCCGTCCC
	910
		277204	pm:at	16	25	13	CTTGCAGCGTCAGCGATTGCCGTCC
	911
		325026	pm:at	16	25	13	GCTTGCAGCGTCAGCGATTGCCGTC
	912
		325025	pm:at	15	25	13	AGCTTGCAGCGTCAGCGATTGCCGT
	913
		325024	pm:at	15	25	13	TAGCTTGCAGCGTCAGCGATTGCCG
	914
		853007	pm:at	15	25	13	CTAGCTTGCAGCGTCAGCGATTGCC
	915
		699638	pm:at	14	25	13	TCTAGCTTGCAGCGTCAGCGATTGC
	916
		699639	pm:at	13	25	13	TTCTAGCTTGCAGCGTCAGCGATTG
	917
		325863	pm:at	13	25	13	GTTCTAGCTTGCAGCGTCAGCGATT
	918
		821507	pm:at	14	25	13	CGTTCTAGCTTGCAGCGTCAGCGAT
	919
		277341	pm:at	14	25	13	ACGTTCTAGCTTGCAGCGTCAGCGA
	920
		277342	pm:at	14	25	13	TACGTTCTAGCTTGCAGCGTCAGCG
	921
		439048	pm:at	14	25	13	GTACGTTCTAGCTTGCAGCGTCAGC
	922
		438058	pm:at	14	25	13	GGTACGTTCTAGCTTGCAGCGTCAG
	923
		400223	pm:at	13	25	13	AGGTACGTTCTAGCTTGCAGCGTCA
	924
		305056	pm:at	14	25	13	GAGGTACGTTCTAGCTTGCAGCGTC
	925
		305055	pm:at	14	25	13	CGAGGTACGTTCTAGCTTGCAGCGT
	926
		305057	pm:at	14	25	13	ACGAGGTACGTTCTAGCTTGCAGCG
	927
		598468	pm:at	13	25	13	AACGAGGTACGTTCTAGCTTGCAGC
	928
		1122483	pm:at	12	25	13	TAACGAGGTACGTTCTAGCTTGCAG
	929
		609420	pm:at	12	25	13	CTAACGAGGTACGTTCTAGCTTGCA
	930
		547021	pm:at	12	25	13	TCTAACGAGGTACGTTCTAGCTTGC
	931
		547020	pm:at	12	25	13	CTCTAACGAGGTACGTTCTAGCTTG
	932
		1164605	pm:at	12	25	13	GCTCTAACGAGGTACGTTCTAGCTT
	933
		116577	pm:at	13	25	13	CGCTCTAACGAGGTACGTTCTAGCT
	934
		966783	pm:at	13	25	13	ACGCTCTAACGAGGTACGTTCTAGC
	935
		966784	pm:at	13	25	13	GACGCTCTAACGAGGTACGTTCTAG
	936
		1030229	pm:at	12	25	13	TGACGCTCTAACGAGGTACGTTCTA
	937
		1030228	pm:at	13	25	13	GTGACGCTCTAACGAGGTACGTTCT
	938
		1114669	pm:at	14	25	13	CGTGACGCTCTAACGAGGTACGTTC
	939
		1113679	pm:at	13	25	13	ACGTGACGCTCTAACGAGGTACGTT
	940
		647636	pm:at	14	25	13	GACGTGACGCTCTAACGAGGTACGT
	941
		647634	pm:at	14	25	13	TGACGTGACGCTCTAACGAGGTACG
	942
		322250	pm:at	14	25	13	GTGACGTGACGCTCTAACGAGGTAC
	943
		321506	pm:at	14	25	13	GGTGACGTGACGCTCTAACGAGGTA
	944
		321505	pm:at	14	25	13	TGGTGACGTGACGCTCTAACGAGGT
	945
		321504	pm:at	15	25	13	GTGGTGACGTGACGCTCTAACGAGG
	946
		1073543	pm:at	15	25	13	CGTGGTGACGTGACGCTCTAACGAG
	947
		575938	pm:at	15	25	13	GCGTGGTGACGTGACGCTCTAACGA
	948
		575939	pm:at	16	25	13	GGCGTGGTGACGTGACGCTCTAACG
	949
		1076892	pm:at	15	25	13	TGGCGTGGTGACGTGACGCTCTAAC
	950
		1075902	pm:at	14	25	13	ATGGCGTGGTGACGTGACGCTCTAA
	951
		559147	pm:at	14	25	13	AATGGCGTGGTGACGTGACGCTCTA
	952
		559146	pm:at	14	25	13	TAATGGCGTGGTGACGTGACGCTCT
	953
		97873	pm:at	14	25	13	TTAATGGCGTGGTGACGTGACGCTC
	954
		97872	pm:at	13	25	13	TTTAATGGCGTGGTGACGTGACGCT
	955
		572558	pm:at	13	25	13	ATTTAATGGCGTGGTGACGTGACGC
	956
		573548	pm:at	12	25	13	TATTTAATGGCGTGGTGACGTGACG
	957
		325703	pm:at	12	25	13	CTATTTAATGGCGTGGTGACGTGAC
	958
		325702	pm:at	12	25	13	CCTATTTAATGGCGTGGTGACGTGA
	959
		325701	pm:at	12	25	13	ACCTATTTAATGGCGTGGTGACGTG
	960
		40149	pm:at	12	25	13	CACCTATTTAATGGCGTGGTGACGT
	961
		40148	pm:at	13	25	13	GCACCTATTTAATGGCGTGGTGACG
	962
		449530	pm:at	13	25	13	GGCACCTATTTAATGGCGTGGTGAC
	963
		449529	pm:at	13	25	13	CGGCACCTATTTAATGGCGTGGTGA
	964
		450520	pm:at	13	25	13	ACGGCACCTATTTAATGGCGTGGTG
	965
		742675	pm:at	13	25	13	CACGGCACCTATTTAATGGCGTGGT
	966
		742676	pm:at	13	25	13	TCACGGCACCTATTTAATGGCGTGG
	967
		1081578	pm:at	13	25	13	CTCACGGCACCTATTTAATGGCGTG
	968
		339389	pm:at	13	25	13	CCTCACGGCACCTATTTAATGGCGT
	969
		339390	pm:at	14	25	13	GCCTCACGGCACCTATTTAATGGCG
	970
		387228	pm:at	14	25	13	CGCCTCACGGCACCTATTTAATGGC
	971
		387229	pm:at	14	25	13	GCGCCTCACGGCACCTATTTAATGG
	972
		867862	pm:at	13	25	13	AGCGCCTCACGGCACCTATTTAATG
	973
		228099	pm:at	13	25	13	GAGCGCCTCACGGCACCTATTTAAT
	974
		931755	pm:at	14	25	13	CGAGCGCCTCACGGCACCTATTTAA
	975
		598471	pm:at	14	25	13	TCGAGCGCCTCACGGCACCTATTTA
	976
		275270	pm:at	15	25	13	GTCGAGCGCCTCACGGCACCTATTT
	977
		127201	pm:at	15	25	13	TGTCGAGCGCCTCACGGCACCTATT
	978
		1017803	pm:at	15	25	13	ATGTCGAGCGCCTCACGGCACCTAT
	979
		630927	pm:at	15	25	13	TATGTCGAGCGCCTCACGGCACCTA
	980
		630926	pm:at	16	25	13	CTATGTCGAGCGCCTCACGGCACCT
	981
		201912	pm:at	17	25	13	GCTATGTCGAGCGCCTCACGGCACC
	982
		309510	pm:at	17	25	13	GGCTATGTCGAGCGCCTCACGGCAC
	983
		310133	pm:at	17	25	13	GGGCTATGTCGAGCGCCTCACGGCA
	984
		331598	pm:at	17	25	13	TGGGCTATGTCGAGCGCCTCACGGC
	985
		331597	pm:at	17	25	13	GTGGGCTATGTCGAGCGCCTCACGG
	986
		963729	pm:at	17	25	13	GGTGGGCTATGTCGAGCGCCTCACG
	987
		703377	pm:at	16	25	13	TGGTGGGCTATGTCGAGCGCCTCAC
	988
		703376	pm:at	16	25	13	GTGGTGGGCTATGTCGAGCGCCTCA
	989
		480291	pm:at	17	25	13	CGTGGTGGGCTATGTCGAGCGCCTC
	990
		480290	pm:at	17	25	13	GCGTGGTGGGCTATGTCGAGCGCCT
	991
		1103339	pm:at	18	25	13	CGCGTGGTGGGCTATGTCGAGCGCC
	992
		299382	pm:at	18	25	13	CCGCGTGGTGGGCTATGTCGAGCGC
	993
		299381	pm:at	18	25	13	CCCGCGTGGTGGGCTATGTCGAGCG
	994
		25557	pm:at	18	25	13	CCCCGCGTGGTGGGCTATGTCGAGC
	995
		25558	pm:at	17	25	13	ACCCCGCGTGGTGGGCTATGTCGAG
	996
		38029	pm:at	16	25	13	AACCCCGCGTGGTGGGCTATGTCGA
	997
		38030	pm:at	16	25	13	AAACCCCGCGTGGTGGGCTATGTCG
	998
		536738	pm:at	16	25	13	GAAACCCCGCGTGGTGGGCTATGTC
	999
		536737	pm:at	16	25	13	GGAAACCCCGCGTGGTGGGCTATGT
	1000
		537728	pm:at	17	25	13	CGGAAACCCCGCGTGGTGGGCTATG
	1001
		93962	pm:at	17	25	13	GCGGAAACCCCGCGTGGTGGGCTAT
	1002
		572114	pm:at	17	25	13	TGCGGAAACCCCGCGTGGTGGGCTA
	1003
		572113	pm:at	18	25	13	GTGCGGAAACCCCGCGTGGTGGGCT
	1004
		332907	pm:at	19	25	13	GGTGCGGAAACCCCGCGTGGTGGGC
	1005
		332908	pm:at	18	25	13	TGGTGCGGAAACCCCGCGTGGTGGG
	1006
		233966	pm:at	18	25	13	CTGGTGCGGAAACCCCGCGTGGTGG
	1007
		144061	pm:at	18	25	13	GCTGGTGCGGAAACCCCGCGTGGTG
	1008
		178114	pm:at	18	25	13	CGCTGGTGCGGAAACCCCGCGTGGT
	1009
		178113	pm:at	19	25	13	GCGCTGGTGCGGAAACCCCGCGTGG
	1010
		906396	pm:at	18	25	13	TGCGCTGGTGCGGAAACCCCGCGTG
	1011
		734734	pm:at	17	25	13	TTGCGCTGGTGCGGAAACCCCGCGT
	1012
		734733	pm:at	17	25	13	TTTGCGCTGGTGCGGAAACCCCGCG
	1013
		877646	pm:at	16	25	13	ATTTGCGCTGGTGCGGAAACCCCGC
	1014
		877647	pm:at	16	25	13	CATTTGCGCTGGTGCGGAAACCCCG
	1015
		318475	pm:at	14	23	12	CATTTGCGCTGGTGCGGAAACCC
	1016
		318474	pm:at	15	25	13	ACCATTTGCGCTGGTGCGGAAACCC
	1017
		545817	pm:at	15	25	13	CACCATTTGCGCTGGTGCGGAAACC
	1018
		93258	pm:at	15	25	13	GCACCATTTGCGCTGGTGCGGAAAC
	1019
		485976	pm:at	14	23	12	GCACCATTTGCGCTGGTGCGGAA
	1020
		486604	pm:at	15	25	13	TCGCACCATTTGCGCTGGTGCGGAA
	1021
		318974	pm:at	16	25	13	GTCGCACCATTTGCGCTGGTGCGGA
	1022
		318975	pm:at	17	25	13	GGTCGCACCATTTGCGCTGGTGCGG
	1023
		321317	pm:at	16	25	13	TGGTCGCACCATTTGCGCTGGTGCG
	1024
		439602	pm:at	16	25	13	GTGGTCGCACCATTTGCGCTGGTGC
	1025
		439601	pm:at	16	25	13	CGTGGTCGCACCATTTGCGCTGGTG
	1026
		350591	pm:at	15	25	13	ACGTGGTCGCACCATTTGCGCTGGT
	1027
		350592	pm:at	16	25	13	GACGTGGTCGCACCATTTGCGCTGG
	1028
		374579	pm:at	16	25	13	GGACGTGGTCGCACCATTTGCGCTG
	1029
		793065	pm:at	16	25	13	GGGACGTGGTCGCACCATTTGCGCT
	1030
		182799	pm:at	16	25	13	AGGGACGTGGTCGCACCATTTGCGC
	1031
		182800	pm:at	15	25	13	TAGGGACGTGGTCGCACCATTTGCG
	1032
		1002428	pm:at	15	25	13	CTAGGGACGTGGTCGCACCATTTGC
	1033
		1002429	pm:at	15	25	13	GCTAGGGACGTGGTCGCACCATTTG
	1034
		314673	pm:at	14	25	13	TGCTAGGGACGTGGTCGCACCATTT
	1035
		704510	pm:at	14	25	13	TTGCTAGGGACGTGGTCGCACCATT
	1036
		98725	pm:at	14	25	13	ATTGCTAGGGACGTGGTCGCACCAT
	1037
		574890	pm:at	15	25	13	CATTGCTAGGGACGTGGTCGCACCA
	1038
		1055750	pm:at	16	25	13	CCATTGCTAGGGACGTGGTCGCACC
	1039
		28240	pm:at	16	25	13	CCCATTGCTAGGGACGTGGTCGCAC
	1040
		28239	pm:at	16	25	13	GCCCATTGCTAGGGACGTGGTCGCA
	1041
		73828	pm:at	16	25	13	AGCCCATTGCTAGGGACGTGGTCGC
	1042
		73830	pm:at	15	25	13	AAGCCCATTGCTAGGGACGTGGTCG
	1043
		1126138	pm:at	15	25	13	CAAGCCCATTGCTAGGGACGTGGTC
	1044
		1126137	pm:at	15	25	13	GCAAGCCCATTGCTAGGGACGTGGT
	1045
		1126139	pm:at	15	25	13	TGCAAGCCCATTGCTAGGGACGTGG
	1046
		301926	pm:at	15	25	13	CTGCAAGCCCATTGCTAGGGACGTG
	1047
		432886	pm:at	14	25	13	ACTGCAAGCCCATTGCTAGGGACGT
	1048
		432885	pm:at	14	25	13	TACTGCAAGCCCATTGCTAGGGACG
	1049
		377235	pm:at	14	25	13	CTACTGCAAGCCCATTGCTAGGGAC
	1050
		377233	pm:at	13	25	13	ACTACTGCAAGCCCATTGCTAGGGA
	1051
		377234	pm:at	14	25	13	GACTACTGCAAGCCCATTGCTAGGG
	1052
		792445	pm:at	14	25	13	GGACTACTGCAAGCCCATTGCTAGG
	1053
		160059	pm:at	14	25	13	CGGACTACTGCAAGCCCATTGCTAG
	1054
		17311	pm:at	14	25	13	GCGGACTACTGCAAGCCCATTGCTA
	1055
		17310	pm:at	14	25	13	TGCGGACTACTGCAAGCCCATTGCT
	1056
		261712	pm:at	15	25	13	GTGCGGACTACTGCAAGCCCATTGC
	1057
		261713	pm:at	15	25	13	GGTGCGGACTACTGCAAGCCCATTG
	1058
		820696	pm:at	15	25	13	CGGTGCGGACTACTGCAAGCCCATT
	1059
		598472	pm:at	15	25	13	ACGGTGCGGACTACTGCAAGCCCAT
	1060
		240961	pm:at	16	25	13	GACGGTGCGGACTACTGCAAGCCCA
	1061
		498792	pm:at	17	25	13	GGACGGTGCGGACTACTGCAAGCCC
	1062
		1078159	pm:at	17	25	13	CGGACGGTGCGGACTACTGCAAGCC
	1063
		1063691	pm:at	17	25	13	GCGGACGGTGCGGACTACTGCAAGC
	1064
		1063690	pm:at	17	25	13	GGCGGACGGTGCGGACTACTGCAAG
	1065
		129213	pm:at	16	25	13	TGGCGGACGGTGCGGACTACTGCAA
	1066
		320895	pm:at	17	25	13	GTGGCGGACGGTGCGGACTACTGCA
	1067
		552643	pm:at	18	25	13	GGTGGCGGACGGTGCGGACTACTGC
	1068
		552642	pm:at	17	25	13	AGGTGGCGGACGGTGCGGACTACTG
	1069
		142735	pm:at	17	25	13	CAGGTGGCGGACGGTGCGGACTACT
	1070
		1073789	pm:at	18	25	13	GCAGGTGGCGGACGGTGCGGACTAC
	1071
		1073788	pm:at	17	25	13	AGCAGGTGGCGGACGGTGCGGACTA
	1072
		1073787	pm:at	18	25	13	GAGCAGGTGGCGGACGGTGCGGACT
	1073
		126004	pm:at	19	25	13	CGAGCAGGTGGCGGACGGTGCGGAC
	1074
		125992	pm:at	19	25	13	GCGAGCAGGTGGCGGACGGTGCGGA
	1075
		125014	pm:at	19	25	13	TGCGAGCAGGTGGCGGACGGTGCGG
	1076
		322289	pm:at	19	25	13	CTGCGAGCAGGTGGCGGACGGTGCG
	1077
		44463	pm:at	19	25	13	CCTGCGAGCAGGTGGCGGACGGTGC
	1078
		44464	pm:at	19	25	13	GCCTGCGAGCAGGTGGCGGACGGTG
	1079
		549970	pm:at	19	25	13	CGCCTGCGAGCAGGTGGCGGACGGT
	1080
		549969	pm:at	19	25	13	ACGCCTGCGAGCAGGTGGCGGACGG
	1081
		107349	pm:at	18	25	13	TACGCCTGCGAGCAGGTGGCGGACG
	1082
		851005	pm:at	18	25	13	GTACGCCTGCGAGCAGGTGGCGGAC
	1083
		851004	pm:at	18	25	13	CGTACGCCTGCGAGCAGGTGGCGGA
	1084
		850015	pm:at	18	25	13	TCGTACGCCTGCGAGCAGGTGGCGG
	1085
		289403	pm:at	17	25	13	ATCGTACGCCTGCGAGCAGGTGGCG
	1086
		942876	pm:at	16	25	13	AATCGTACGCCTGCGAGCAGGTGGC
	1087
		598473	pm:at	15	25	13	TAATCGTACGCCTGCGAGCAGGTGG
	1088
		324292	pm:at	15	25	13	CTAATCGTACGCCTGCGAGCAGGTG
	1089
		489901	pm:at	15	25	13	GCTAATCGTACGCCTGCGAGCAGGT
	1090
		489902	pm:at	16	25	13	CGCTAATCGTACGCCTGCGAGCAGG
	1091
		201028	pm:at	15	25	13	TCGCTAATCGTACGCCTGCGAGCAG
	1092
		310227	pm:at	14	25	13	TTCGCTAATCGTACGCCTGCGAGCA
	1093
		1045665	pm:at	14	25	13	TTTCGCTAATCGTACGCCTGCGAGC
	1094
		1045666	pm:at	13	25	13	TTTTCGCTAATCGTACGCCTGCGAG
	1095
		664330	pm:at	12	25	13	TTTTTCGCTAATCGTACGCCTGCGA
	1096
		664329	pm:at	12	25	13	ATTTTTCGCTAATCGTACGCCTGCG
	1097
		598474	pm:at	12	25	13	CATTTTTCGCTAATCGTACGCCTGC
	1098
		758318	pm:at	12	25	13	CCATTTTTCGCTAATCGTACGCCTG
	1099
		1006354	pm:at	12	25	13	GCCATTTTTCGCTAATCGTACGCCT
	1100
		256638	pm:at	13	25	13	CGCCATTTTTCGCTAATCGTACGCC
	1101
		654157	pm:at	13	25	13	CCGCCATTTTTCGCTAATCGTACGC
	1102
		654156	pm:at	12	25	13	ACCGCCATTTTTCGCTAATCGTACG
	1103
		357077	pm:at	12	25	13	GACCGCCATTTTTCGCTAATCGTAC
	1104
		357076	pm:at	11	25	13	AGACCGCCATTTTTCGCTAATCGTA
	1105
		357075	pm:at	11	25	13	TAGACCGCCATTTTTCGCTAATCGT
	1106
		357074	pm:at	12	25	13	GTAGACCGCCATTTTTCGCTAATCG
	1107
		343861	pm:at	11	25	13	AGTAGACCGCCATTTTTCGCTAATC
	1108
		343860	pm:at	10	25	13	AAGTAGACCGCCATTTTTCGCTAAT
	1109
		338017	pm:at	10	25	13	AAAGTAGACCGCCATTTTTCGCTAA
	1110
		374950	pm:at	10	25	13	TAAAGTAGACCGCCATTTTTCGCTA
	1111
		374949	pm:at	11	25	13	CTAAAGTAGACCGCCATTTTTCGCT
	1112
		390974	pm:at	12	25	13	GCTAAAGTAGACCGCCATTTTTCGC
	1113
		391964	pm:at	11	25	13	AGCTAAAGTAGACCGCCATTTTTCG
	1114
		164595	pm:at	10	25	13	AAGCTAAAGTAGACCGCCATTTTTC
	1115
		164594	pm:at	10	25	13	CAAGCTAAAGTAGACCGCCATTTTT
	1116
		286311	pm:at	10	25	13	ACAAGCTAAAGTAGACCGCCATTTT
	1117
		598475	pm:at	11	25	13	GACAAGCTAAAGTAGACCGCCATTT
	1118
		684408	pm:at	11	25	13	TGACAAGCTAAAGTAGACCGCCATT
	1119
		1150219	pm:at	12	25	13	CTGACAAGCTAAAGTAGACCGCCAT
	1120
		845675	pm:at	13	25	13	GCTGACAAGCTAAAGTAGACCGCCA
	1121
		731364	pm:at	14	25	13	CGCTGACAAGCTAAAGTAGACCGCC
	1122
		1101931	pm:at	13	25	13	TCGCTGACAAGCTAAAGTAGACCGC
	1123
		1101930	pm:at	13	25	13	GTCGCTGACAAGCTAAAGTAGACCG
	1124
		302961	pm:at	12	25	13	AGTCGCTGACAAGCTAAAGTAGACC
	1125
		823092	pm:at	11	25	13	AAGTCGCTGACAAGCTAAAGTAGAC
	1126
		822102	pm:at	11	25	13	CAAGTCGCTGACAAGCTAAAGTAGA
	1127
		598476	pm:at	12	25	13	GCAAGTCGCTGACAAGCTAAAGTAG
	1128
		787849	pm:at	12	25	13	GGCAAGTCGCTGACAAGCTAAAGTA
	1129
		787848	pm:at	13	25	13	CGGCAAGTCGCTGACAAGCTAAAGT
	1130
		786859	pm:at	14	25	13	GCGGCAAGTCGCTGACAAGCTAAAG
	1131
		1015566	pm:at	13	25	13	TGCGGCAAGTCGCTGACAAGCTAAA
	1132
		496933	pm:at	14	25	13	GTGCGGCAAGTCGCTGACAAGCTAA
	1133
		316899	pm:at	15	25	13	CGTGCGGCAAGTCGCTGACAAGCTA
	1134
		317889	pm:at	15	25	13	ACGTGCGGCAAGTCGCTGACAAGCT
	1135
		706473	pm:at	15	25	13	TACGTGCGGCAAGTCGCTGACAAGC
	1136
		705483	pm:at	14	25	13	TTACGTGCGGCAAGTCGCTGACAAG
	1137
		598477	pm:at	13	25	13	ATTACGTGCGGCAAGTCGCTGACAA
	1138
		763177	pm:at	13	25	13	TATTACGTGCGGCAAGTCGCTGACA
	1139
		273793	pm:at	14	25	13	CTATTACGTGCGGCAAGTCGCTGAC
	1140
		273792	pm:at	13	25	13	ACTATTACGTGCGGCAAGTCGCTGA
	1141
		273791	pm:at	13	25	13	AACTATTACGTGCGGCAAGTCGCTG
	1142
		119677	pm:at	13	25	13	CAACTATTACGTGCGGCAAGTCGCT
	1143
		326246	pm:at	13	25	13	ACAACTATTACGTGCGGCAAGTCGC
	1144
		326245	pm:at	12	25	13	TACAACTATTACGTGCGGCAAGTCG
	1145
		575263	pm:at	12	25	13	CTACAACTATTACGTGCGGCAAGTC
	1146
		575262	pm:at	11	25	13	ACTACAACTATTACGTGCGGCAAGT
	1147
		575261	pm:at	11	25	13	TACTACAACTATTACGTGCGGCAAG
	1148
		1153405	pm:at	10	25	13	ATACTACAACTATTACGTGCGGCAA
	1149
		392263	pm:at	10	25	13	TATACTACAACTATTACGTGCGGCA
	1150
		1116887	pm:at	10	25	13	TTATACTACAACTATTACGTGCGGC
	1151
		1116886	pm:at	10	25	13	CTTATACTACAACTATTACGTGCGG
	1152
		994917	pm:at	9	25	13	ACTTATACTACAACTATTACGTGCG
	1153
		794022	pm:at	9	25	13	GACTTATACTACAACTATTACGTGC
	1154
		794021	pm:at	9	25	13	CGACTTATACTACAACTATTACGTG
	1155
		1169550	pm:at	9	25	13	CCGACTTATACTACAACTATTACGT
	1156
		1169549	pm:at	10	25	13	CCCGACTTATACTACAACTATTACG
	1157
		1174398	pm:at	9	25	13	ACCCGACTTATACTACAACTATTAC
	1158
		1174399	pm:at	8	25	13	TACCCGACTTATACTACAACTATTA
	1159
		1174397	pm:at	9	25	13	CTACCCGACTTATACTACAACTATT
	1160
		1103036	pm:at	9	25	13	ACTACCCGACTTATACTACAACTAT
	1161
		424027	pm:at	10	25	13	CACTACCCGACTTATACTACAACTA
	1162
		424026	pm:at	11	25	13	GCACTACCCGACTTATACTACAACT
	1163
		1068054	pm:at	12	25	13	CGCACTACCCGACTTATACTACAAC
	1164
		1068053	pm:at	11	25	13	TCGCACTACCCGACTTATACTACAA
	1165
		598478	pm:at	12	25	13	GTCGCACTACCCGACTTATACTACA
	1166
		187593	pm:at	12	25	13	TGTCGCACTACCCGACTTATACTAC
	1167
		186839	pm:at	12	25	13	GTGTCGCACTACCCGACTTATACTA
	1168
		186837	pm:at	13	25	13	GGTGTCGCACTACCCGACTTATACT
	1169
		1168022	pm:at	13	25	13	TGGTGTCGCACTACCCGACTTATAC
	1170
		1168021	pm:at	12	25	13	TTGGTGTCGCACTACCCGACTTATA
	1171
		1168020	pm:at	12	25	13	TTTGGTGTCGCACTACCCGACTTAT
	1172
		1013245	pm:at	13	25	13	GTTTGGTGTCGCACTACCCGACTTA
	1173
		598479	pm:at	13	25	13	AGTTTGGTGTCGCACTACCCGACTT
	1174
		315482	pm:at	13	25	13	TAGTTTGGTGTCGCACTACCCGACT
	1175
		705225	pm:at	14	25	13	GTAGTTTGGTGTCGCACTACCCGAC
	1176
		705224	pm:at	13	25	13	AGTAGTTTGGTGTCGCACTACCCGA
	1177
		705223	pm:at	13	25	13	TAGTAGTTTGGTGTCGCACTACCCG
	1178
		567199	pm:at	13	25	13	GTAGTAGTTTGGTGTCGCACTACCC
	1179
		97739	pm:at	13	25	13	CGTAGTAGTTTGGTGTCGCACTACC
	1180
		432460	pm:at	13	25	13	GCGTAGTAGTTTGGTGTCGCACTAC
	1181
		432459	pm:at	13	25	13	CGCGTAGTAGTTTGGTGTCGCACTA
	1182
		432458	pm:at	13	25	13	TCGCGTAGTAGTTTGGTGTCGCACT
	1183
		357709	pm:at	14	25	13	CTCGCGTAGTAGTTTGGTGTCGCAC
	1184
		357100	pm:at	13	25	13	ACTCGCGTAGTAGTTTGGTGTCGCA
	1185
		540277	pm:at	14	25	13	GACTCGCGTAGTAGTTTGGTGTCGC
	1186
		539495	pm:at	13	25	13	TGACTCGCGTAGTAGTTTGGTGTCG
	1187
		1163068	pm:at	13	25	13	GTGACTCGCGTAGTAGTTTGGTGTC
	1188
		1163067	pm:at	13	25	13	CGTGACTCGCGTAGTAGTTTGGTGT
	1189
		1163066	pm:at	14	25	13	CCGTGACTCGCGTAGTAGTTTGGTG
	1190
		1160551	pm:at	13	25	13	ACCGTGACTCGCGTAGTAGTTTGGT
	1191
		1160550	pm:at	13	25	13	TACCGTGACTCGCGTAGTAGTTTGG
	1192
		341037	pm:at	13	25	13	GTACCGTGACTCGCGTAGTAGTTTG
	1193
		672940	pm:at	13	25	13	CGTACCGTGACTCGCGTAGTAGTTT
	1194
		1063237	pm:at	14	25	13	GCGTACCGTGACTCGCGTAGTAGTT
	1195
		577832	pm:at	14	25	13	TGCGTACCGTGACTCGCGTAGTAGT
	1196
		576927	pm:at	14	25	13	TTGCGTACCGTGACTCGCGTAGTAG
	1197
		261244	pm:at	14	25	13	CTTGCGTACCGTGACTCGCGTAGTA
	1198
		260254	pm:at	15	25	13	GCTTGCGTACCGTGACTCGCGTAGT
	1199
		260253	pm:at	16	25	13	CGCTTGCGTACCGTGACTCGCGTAG
	1200
		1171337	pm:at	15	25	13	TCGCTTGCGTACCGTGACTCGCGTA
	1201
		1171336	pm:at	16	25	13	GTCGCTTGCGTACCGTGACTCGCGT
	1202
		1170351	pm:at	16	25	13	AGTCGCTTGCGTACCGTGACTCGCG
	1203
		335499	pm:at	15	25	13	AAGTCGCTTGCGTACCGTGACTCGC
	1204
		335498	pm:at	14	25	13	AAAGTCGCTTGCGTACCGTGACTCG
	1205
		438852	pm:at	14	25	13	GAAAGTCGCTTGCGTACCGTGACTC
	1206
		437862	pm:at	14	25	13	GGAAAGTCGCTTGCGTACCGTGACT
	1207
		399340	pm:at	15	25	13	CGGAAAGTCGCTTGCGTACCGTGAC
	1208
		396053	pm:at	14	25	13	ACGGAAAGTCGCTTGCGTACCGTGA
	1209
		398349	pm:at	14	25	13	TACGGAAAGTCGCTTGCGTACCGTG
	1210
		319275	pm:at	14	25	13	CTACGGAAAGTCGCTTGCGTACCGT
	1211
		319274	pm:at	15	25	13	GCTACGGAAAGTCGCTTGCGTACCG
	1212
		697928	pm:at	15	25	13	GGCTACGGAAAGTCGCTTGCGTACC
	1213
		842128	pm:at	14	25	13	TGGCTACGGAAAGTCGCTTGCGTAC
	1214
		842127	pm:at	14	25	13	GTGGCTACGGAAAGTCGCTTGCGTA
	1215
		842126	pm:at	15	25	13	CGTGGCTACGGAAAGTCGCTTGCGT
	1216
		842125	pm:at	16	25	13	CCGTGGCTACGGAAAGTCGCTTGCG
	1217
		730812	pm:at	15	25	13	ACCGTGGCTACGGAAAGTCGCTTGC
	1218
		730813	pm:at	15	25	13	CACCGTGGCTACGGAAAGTCGCTTG
	1219
		878014	pm:at	15	25	13	GCACCGTGGCTACGGAAAGTCGCTT
	1220
		135491	pm:at	16	25	13	CGCACCGTGGCTACGGAAAGTCGCT
	1221
		1171352	pm:at	16	25	13	ACGCACCGTGGCTACGGAAAGTCGC
	1222
		1171528	pm:at	15	25	13	TACGCACCGTGGCTACGGAAAGTCG
	1223
		301380	pm:at	15	25	13	CTACGCACCGTGGCTACGGAAAGTC
	1224
		301379	pm:at	14	25	13	TCTACGCACCGTGGCTACGGAAAGT
	1225
		301378	pm:at	14	25	13	TTCTACGCACCGTGGCTACGGAAAG
	1226
		43402	pm:at	14	25	13	CTTCTACGCACCGTGGCTACGGAAA
	1227
		572544	pm:at	14	25	13	ACTTCTACGCACCGTGGCTACGGAA
	1228
		258374	pm:at	14	25	13	TACTTCTACGCACCGTGGCTACGGA
	1229
		258373	pm:at	15	25	13	GTACTTCTACGCACCGTGGCTACGG
	1230
		1000743	pm:at	14	25	13	AGTACTTCTACGCACCGTGGCTACG
	1231
		317557	pm:at	13	25	13	AAGTACTTCTACGCACCGTGGCTAC
	1232
		317556	pm:at	13	25	13	GAAGTACTTCTACGCACCGTGGCTA
	1233
		317555	pm:at	14	25	13	GGAAGTACTTCTACGCACCGTGGCT
	1234
		1169270	pm:at	15	25	13	GGGAAGTACTTCTACGCACCGTGGC
	1235
		1169271	pm:at	15	25	13	CGGGAAGTACTTCTACGCACCGTGG
	1236
		620027	pm:at	15	25	13	GCGGGAAGTACTTCTACGCACCGTG
	1237
		424729	pm:at	15	25	13	CGCGGGAAGTACTTCTACGCACCGT
	1238
		423739	pm:at	16	25	13	GCGCGGGAAGTACTTCTACGCACCG
	1239
		1100917	pm:at	15	25	13	AGCGCGGGAAGTACTTCTACGCACC
	1240
		843509	pm:at	15	25	13	CAGCGCGGGAAGTACTTCTACGCAC
	1241
		843508	pm:at	15	25	13	CCAGCGCGGGAAGTACTTCTACGCA
	1242
		878528	pm:at	16	25	13	CCCAGCGCGGGAAGTACTTCTACGC
	1243
		878410	pm:at	16	25	13	GCCCAGCGCGGGAAGTACTTCTACG
	1244
		48481	pm:at	16	25	13	CGCCCAGCGCGGGAAGTACTTCTAC
	1245
		600450	pm:at	16	25	13	GCGCCCAGCGCGGGAAGTACTTCTA
	1246
		48479	pm:at	16	25	13	AGCGCCCAGCGCGGGAAGTACTTCT
	1247
		120317	pm:at	16	25	13	AAGCGCCCAGCGCGGGAAGTACTTC
	1248
		119327	pm:at	15	25	13	TAAGCGCCCAGCGCGGGAAGTACTT
	1249
		319893	pm:at	15	25	13	ATAAGCGCCCAGCGCGGGAAGTACT
	1250
		326094	pm:at	15	25	13	TATAAGCGCCCAGCGCGGGAAGTAC
	1251
		326093	pm:at	14	25	13	TTATAAGCGCCCAGCGCGGGAAGTA
	1252
		325105	pm:at	14	25	13	ATTATAAGCGCCCAGCGCGGGAAGT
	1253
		326095	pm:at	14	25	13	AATTATAAGCGCCCAGCGCGGGAAG
	1254
		2724	pm:at	14	25	13	CAATTATAAGCGCCCAGCGCGGGAA
	1255
		160113	pm:at	15	25	13	GCAATTATAAGCGCCCAGCGCGGGA
	1256
		160114	pm:at	16	25	13	CGCAATTATAAGCGCCCAGCGCGGG
	1257
		12843	pm:at	16	25	13	GCGCAATTATAAGCGCCCAGCGCGG
	1258
		265433	pm:at	15	25	13	TGCGCAATTATAAGCGCCCAGCGCG
	1259
		328889	pm:at	14	25	13	TTGCGCAATTATAAGCGCCCAGCGC
	1260
		328890	pm:at	14	25	13	CTTGCGCAATTATAAGCGCCCAGCG
	1261
		822946	pm:at	14	25	13	GCTTGCGCAATTATAAGCGCCCAGC
	1262
		822945	pm:at	14	25	13	CGCTTGCGCAATTATAAGCGCCCAG
	1263
		1087230	pm:at	13	25	13	ACGCTTGCGCAATTATAAGCGCCCA
	1264
		595739	pm:at	14	25	13	GACGCTTGCGCAATTATAAGCGCCC
	1265
		374526	pm:at	13	25	13	TGACGCTTGCGCAATTATAAGCGCC
	1266
		749326	pm:at	12	25	13	TTGACGCTTGCGCAATTATAAGCGC
	1267
		749327	pm:at	12	25	13	GTTGACGCTTGCGCAATTATAAGCG
	1268
		766686	pm:at	12	25	13	CGTTGACGCTTGCGCAATTATAAGC
	1269
		766685	pm:at	11	25	13	ACGTTGACGCTTGCGCAATTATAAG
	1270
		311350	pm:at	11	25	13	GACGTTGACGCTTGCGCAATTATAA
	1271
		295523	pm:at	12	25	13	CGACGTTGACGCTTGCGCAATTATA
	1272
		295522	pm:at	13	25	13	GCGACGTTGACGCTTGCGCAATTAT
	1273
		428416	pm:at	13	25	13	AGCGACGTTGACGCTTGCGCAATTA
	1274
		428415	pm:at	13	25	13	TAGCGACGTTGACGCTTGCGCAATT
	1275
		400099	pm:at	13	25	13	TTAGCGACGTTGACGCTTGCGCAAT
	1276
		307510	pm:at	14	25	13	GTTAGCGACGTTGACGCTTGCGCAA
	1277
		1064624	pm:at	15	25	13	CGTTAGCGACGTTGACGCTTGCGCA
	1278
		447829	pm:at	15	25	13	ACGTTAGCGACGTTGACGCTTGCGC
	1279
		600452	pm:at	14	25	13	AACGTTAGCGACGTTGACGCTTGCG
	1280
		545368	pm:at	14	25	13	CAACGTTAGCGACGTTGACGCTTGC
	1281
		545367	pm:at	13	25	13	TCAACGTTAGCGACGTTGACGCTTG
	1282
		1070453	pm:at	13	25	13	GTCAACGTTAGCGACGTTGACGCTT
	1283
		331410	pm:at	14	25	13	GGTCAACGTTAGCGACGTTGACGCT
	1284
		1124020	pm:at	15	25	13	CGGTCAACGTTAGCGACGTTGACGC
	1285
		1123030	pm:at	15	25	13	CCGGTCAACGTTAGCGACGTTGACG
	1286
		545500	pm:at	14	25	13	TCCGGTCAACGTTAGCGACGTTGAC
	1287
		600453	pm:at	14	25	13	GTCCGGTCAACGTTAGCGACGTTGA
	1288
		544509	pm:at	15	25	13	GGTCCGGTCAACGTTAGCGACGTTG
	1289
		1027763	pm:at	15	25	13	CGGTCCGGTCAACGTTAGCGACGTT
	1290
		781561	pm:at	16	25	13	CCGGTCCGGTCAACGTTAGCGACGT
	1291
		780571	pm:at	17	25	13	GCCGGTCCGGTCAACGTTAGCGACG
	1292
		681127	pm:at	17	25	13	CGCCGGTCCGGTCAACGTTAGCGAC
	1293
		681126	pm:at	16	25	13	ACGCCGGTCCGGTCAACGTTAGCGA
	1294
		681128	pm:at	16	25	13	AACGCCGGTCCGGTCAACGTTAGCG
	1295
		113424	pm:at	16	25	13	CAACGCCGGTCCGGTCAACGTTAGC
	1296
		113425	pm:at	15	25	13	ACAACGCCGGTCCGGTCAACGTTAG
	1297
		236235	pm:at	15	25	13	GACAACGCCGGTCCGGTCAACGTTA
	1298
		236234	pm:at	16	25	13	CGACAACGCCGGTCCGGTCAACGTT
	1299
		677976	pm:at	16	25	13	ACGACAACGCCGGTCCGGTCAACGT
	1300
		677975	pm:at	17	25	13	GACGACAACGCCGGTCCGGTCAACG
	1301
		141382	pm:at	17	25	13	GGACGACAACGCCGGTCCGGTCAAC
	1302
		141381	pm:at	17	25	13	GGGACGACAACGCCGGTCCGGTCAA
	1303
		231550	pm:at	18	25	13	GGGGACGACAACGCCGGTCCGGTCA
	1304
		316536	pm:at	19	25	13	CGGGGACGACAACGCCGGTCCGGTC
	1305
		315546	pm:at	19	25	13	GCGGGGACGACAACGCCGGTCCGGT
	1306
		315545	pm:at	19	25	13	AGCGGGGACGACAACGCCGGTCCGG
	1307
		1018802	pm:at	18	25	13	TAGCGGGGACGACAACGCCGGTCCG
	1308
		788787	pm:at	17	25	13	ATAGCGGGGACGACAACGCCGGTCC
	1309
		1070291	pm:at	16	25	13	TATAGCGGGGACGACAACGCCGGTC
	1310
		1070290	pm:at	16	25	13	CTATAGCGGGGACGACAACGCCGGT
	1311
		1070289	pm:at	17	25	13	CCTATAGCGGGGACGACAACGCCGG
	1312
		1070415	pm:at	16	25	13	TCCTATAGCGGGGACGACAACGCCG
	1313
		50079	pm:at	16	25	13	CTCCTATAGCGGGGACGACAACGCC
	1314
		26276	pm:at	15	25	13	TCTCCTATAGCGGGGACGACAACGC
	1315
		26275	pm:at	15	25	13	GTCTCCTATAGCGGGGACGACAACG
	1316
		119437	pm:at	14	25	13	AGTCTCCTATAGCGGGGACGACAAC
	1317
		119436	pm:at	14	25	13	CAGTCTCCTATAGCGGGGACGACAA
	1318
		332784	pm:at	15	25	13	GCAGTCTCCTATAGCGGGGACGACA
	1319
		1123368	pm:at	15	25	13	TGCAGTCTCCTATAGCGGGGACGAC
	1320
		1123367	pm:at	14	25	13	ATGCAGTCTCCTATAGCGGGGACGA
	1321
		1123366	pm:at	14	25	13	TATGCAGTCTCCTATAGCGGGGACG
	1322
		1048417	pm:at	14	25	13	CTATGCAGTCTCCTATAGCGGGGAC
	1323
		1048416	pm:at	13	25	13	ACTATGCAGTCTCCTATAGCGGGGA
	1324
		1048418	pm:at	13	25	13	TACTATGCAGTCTCCTATAGCGGGG
	1325
		212688	pm:at	13	25	13	CTACTATGCAGTCTCCTATAGCGGG
	1326
		630685	pm:at	12	25	13	TCTACTATGCAGTCTCCTATAGCGG
	1327
		696460	pm:at	11	25	13	TTCTACTATGCAGTCTCCTATAGCG
	1328
		870969	pm:at	10	25	13	TTTCTACTATGCAGTCTCCTATAGC
	1329
		870968	pm:at	9	25	13	TTTTCTACTATGCAGTCTCCTATAG
	1330
		278961	pm:at	8	25	13	TTTTTCTACTATGCAGTCTCCTATA
	1331
		278960	pm:at	8	25	13	TTTTTTCTACTATGCAGTCTCCTAT
	1332
		456535	pm:at	8	25	13	TTTTTTTCTACTATGCAGTCTCCTA
	1333
		456534	pm:at	9	25	13	GTTTTTTTCTACTATGCAGTCTCCT
	1334
		1114362	pm:at	10	25	13	GGTTTTTTTCTACTATGCAGTCTCC
	1335
		1152891	pm:at	10	25	13	GGGTTTTTTTCTACTATGCAGTCTC
	1336
		1152892	pm:at	9	25	13	AGGGTTTTTTTCTACTATGCAGTCT
	1337
		618829	pm:at	10	25	13	GAGGGTTTTTTTCTACTATGCAGTC
	1338
		618206	pm:at	9	25	13	TGAGGGTTTTTTTCTACTATGCAGT
	1339
		618207	pm:at	10	25	13	GTGAGGGTTTTTTTCTACTATGCAG
	1340
		344510	pm:at	9	25	13	AGTGAGGGTTTTTTTCTACTATGCA
	1341
		341989	pm:at	9	25	13	TAGTGAGGGTTTTTTTCTACTATGC
	1342
		340999	pm:at	8	25	13	TTAGTGAGGGTTTTTTTCTACTATG
	1343
		341937	pm:at	8	25	13	GTTAGTGAGGGTTTTTTTCTACTAT
	1344
		344430	pm:at	9	25	13	CGTTAGTGAGGGTTTTTTTCTACTA
	1345
		344429	pm:at	9	25	13	TCGTTAGTGAGGGTTTTTTTCTACT
10338004	control->affx	10338004
	1346
		594508	pm:at	16	25	13	CCAACCGTAGTACTAGGCGCGCTGG
	1347
		975342	pm:at	12	25	13	TGCATTCTCCAACCGTAGTACTAGG
	1348
		594510	pm:at	14	25	13	CTTTCCGCGTGCATTCTCCAACCGT
	1349
		636982	pm:at	18	25	13	GACGAGCGCAGGCCGTCTTTCCGCG
	1350
		594512	pm:at	16	25	13	CAAGCAAGTAGACGAGCGCAGGCCG
	1351
		289008	pm:at	13	25	13	GACTCAGACAAGCAAGTAGACGAGC
	1352
		594514	pm:at	13	25	13	GTAGCGGACTCAGACAAGCAAGTAG
	1353
		129425	pm:at	11	25	13	TATTTCGTGTAGCGGACTCAGACAA
	1354
		662209	pm:at	14	25	13	CGGACGGTATTTCGTGTAGCGGACT
	1355
		144819	pm:at	14	25	13	GCTCAAACGCGGACGGTATTTCGTG
	1356
		594518	pm:at	12	25	13	TCTTTTAGCTCAAACGCGGACGGTA
	1357
		594519	pm:at	14	25	13	CGCACCAGTCGTCAAACGTTGGCAT
	1358
		594520	pm:at	15	25	13	GCCTAAGCCGCACCAGTCGTCAAAC
	1359
		681959	pm:at	14	25	13	GGTCAAACGCCTTGTCAACGTCCAG
	1360
		596484	pm:at	15	25	13	GCCGTCAAACGACGCCTAAATCGGG
	1361
		596485	pm:at	17	25	13	GGACGGTCGTGCCGTCAAACGACGC
	1362
		596486	pm:at	14	25	13	GTCGCGGACAAGTTCTGCAACGACA
	1363
		1048060	pm:at	15	25	13	CCCAGTAGTCGCGGACAAGTTCTGC
	1364
		596488	pm:at	17	25	13	CCACAGGCCCCAGTAGTCGCGGACA
	1365
		313331	pm:at	10	25	13	AGTATTACGACGGCGCAACATTATA
10338005	control->bgp->antigenomic	10338005
	1366
		1134	pm:st	8	25	13	AAGAAAGCTAATCAACTATTGCTGA
		8322	pm:st	8	25	13	AATTCTGATCATACGCTTTTCATGA
		10170	pm:st	8	25	13	AATCAAGCATAGCTTTAAAAGCTAC
		12224	pm:st	8	25	13	TGCTTATCAGATTAATAGCAAACGA
		14282	pm:st	8	25	13	ATGTCTTAACTAGCTGATTGTCAAT
		14484	pm:st	8	25	13	ATCAAAGCTATAATGAATTACTGGG
		15185	pm:st	8	25	13	TTTCAACAACAGAAGCTATTCAGAA
		20617	pm:st	8	25	13	ACTACGCTAAATTATGGCTATCATT
		31488	pm:st	8	25	13	CGAAATTAATTAACTTGGCAAGCTT
		38064	pm:st	8	25	13	TATAGCATTTAAGATGGCAAAGGTA
		53641	pm:st	8	25	13	CTCATAAAATTGCTATTTGCTACCT
		55793	pm:st	8	25	13	TTGCAATCAATATAGGCTTAATCGA
		73231	pm:st	8	25	13	AATAAAACCTAATTGCTGTTATCGC
		102801	pm:st	8	25	13	CATCCAATGATTAAGCTTATTCTCA
		105238	pm:st	8	25	13	ACGTGGCTTAATAAGGTATCTTTAT
		143103	pm:st	8	25	13	AACATATAATATATGCCAGCATGTG
		143489	pm:st	8	25	13	CTAGTTATATAATTGCCCATTCACA
		172391	pm:st	8	25	13	AACTTCTGCAATATTTCCAATTCTG
		183495	pm:st	8	25	13	CAATGCATTATCTTAGCAAATCAGA
		191191	pm:st	8	25	13	ATGAATATGCAAATGTTCTCAGCTA
		196833	pm:st	8	25	13	TAACCTTTTTTCGCCTTATCACTTA
		198181	pm:st	8	25	13	CTGATTCAAAAAGCCTGTATTCTTA
		203087	pm:st	8	25	13	TGGTTCTTATATTGCCTCATGATAT
		204636	pm:st	8	25	13	AAAACATTCATACAGCTAAGTTGTG
		212486	pm:st	8	25	13	AGTGTTTAGATCGCCTATTATACAT
		214068	pm:st	8	25	13	ATTAGTTAATGCCTATTGTGTACAC
		215769	pm:st	8	25	13	TAGATATCTAAGCCTACTATTTACG
		216259	pm:st	8	25	13	TAGTATTATAAGCGCCTAAATAAGC
		218970	pm:st	8	25	13	GTAGATTTAGCATGCTTTAATATCC
		261856	pm:st	8	25	13	GCTATTGCTCAAATTGCTTACTTAT
		263837	pm:st	8	25	13	TTGTGTTCATTAAGCGAATAGTCTT
		265302	pm:st	8	25	13	TGTTATATTTATCGGCATCACTTCT
		267311	pm:st	8	25	13	AACACTATACGATATTGCAAGAAAG
		270014	pm:st	8	25	13	TAGCATTTAAGCTAATGCCTTATTG
		272258	pm:st	8	25	13	CTTATTTTGCTATGCATATTAGAGC
		272366	pm:st	8	25	13	TCTATAATGATGTGCATTAGATCGA
		273251	pm:st	8	25	13	TATTTTATATTCTATGCAGGAGGCA
		273944	pm:st	8	25	13	CAATCAATGAATATGCACTATTGCT
		275521	pm:st	8	25	13	GCAATGCATATATTGCACAACAATA
		276117	pm:st	8	25	13	TTAGCCTATGAAATGCTAATAAACC
		277266	pm:st	8	25	13	TCTTGCTAATAGTTGCATACTTAAG
		277267	pm:st	8	25	13	TTCTAAGCAATAGATGCATTGTTAG
		277572	pm:st	8	25	13	AGCAATTTGAAGCTGCATAATAACA
		279410	pm:st	8	25	13	TAGCTCATAACCATAGCATTCTTAA
		279629	pm:st	8	25	13	TACTTAGTTAACAAGCATATCTCCT
		282443	pm:st	8	25	13	ATTCTTTATCTATCAGCCATTTCAC
		283519	pm:st	8	25	13	AGTTATTATTATAAGCTTGAGCTGC
		287005	pm:st	8	25	13	CTATCAAAAGCATAGCATATATAGG
		287413	pm:st	8	25	13	AAAAATATTCGACAAGCATTTCCGA
		287936	pm:st	8	25	13	TTGCGTAGCTATCTAGCAATAATTA
		287969	pm:st	8	25	13	TACTTTAAAGCAAGCACTAACTTGT
		289005	pm:st	8	25	13	GTATGTTTGAGATGAGCATTCTATT
		289417	pm:st	8	25	13	TCGACCAGAAAAAAGCTTAACTTAT
		289829	pm:st	8	25	13	TATCGTTAATTGGCTTAATAGTCGT
		289848	pm:st	8	25	13	TGTGCTTATCTATAGCATAAACACT
		291351	pm:st	8	25	13	TGATTAGATTAATGCTCAAGACATC
		291698	pm:st	8	25	13	TTGTATTAATACTAGCATCACCTGA
		293034	pm:st	8	25	13	GAATATTATACAAGCAAGTTGGCTA
		295735	pm:st	8	25	13	TTCGAGATTATAATGCTCATCTGTT
		297569	pm:st	8	25	13	TACCTGATTTAATAGCTCTGTTATG
		297748	pm:st	8	25	13	TTTTGTACCATACATGCTAATGCAT
		298383	pm:st	8	25	13	GAGAAAGCTGTTTAGCTTTTACTAT
		299687	pm:st	8	25	13	GATGTGTAGAAAATGCTAAGTTCTT
		299703	pm:st	8	25	13	AAGAATTTGCTTTGCTAGATAGGAT
		300150	pm:st	8	25	13	TATCGGTAATTTAAAGCTGATTGCT
		300241	pm:st	8	25	13	TATTCGCATTTTGGCTATATCGAAA
		300714	pm:st	8	25	13	CCGTTGTTACTATATTGCTAATTTG
		301245	pm:st	8	25	13	TTCTCGATGTAGTGCTATATTAGTT
		301388	pm:st	8	25	13	TGACAAATCTAATTGCTAAGCTTGT
		302869	pm:st	8	25	13	AGGAATATAGTAGCTATAGGTTAGT
		303860	pm:st	8	25	13	TATGATATATGAAGCTTAGGTCTAG
		305408	pm:st	8	25	13	TTTGTGGCTAATCATTTTAGACATG
		306570	pm:st	8	25	13	AGATAAAGTATAGCTAACAGACGAA
		308225	pm:st	8	25	13	CATCGCTGCAAAATTAGCTATTTTT
		308565	pm:st	8	25	13	CTAGCCATATATTAGCTAAACAGAA
		309547	pm:st	8	25	13	TCGTAGTAGAATCTAGCTAATGATT
		310034	pm:st	8	25	13	CTCACTACTTTAATGCGCATAAAAT
		310035	pm:st	8	25	13	GCAACTATTTAATAGCGCAACAATT
		313280	pm:st	8	25	13	CAAAACTATGAGCGATTATATACGA
		313325	pm:st	8	25	13	TACGCTTTTTTAAACGCAGCATAAA
		316454	pm:st	8	25	13	TTCAATGTTGATACGCTATTTCAGA
		316468	pm:st	8	25	13	TTTGTTAAGCATTACGCTTTCAAAC
		317241	pm:st	8	25	13	AACATTAATTGCGCGTATAATGAAC
		317767	pm:st	8	25	13	ATGTCATACTAATAGCGATTCATCT
		319358	pm:st	8	25	13	CAACAGAATTATTGCGTTAGATATG
		320058	pm:st	8	25	13	TGACAAAATTATGCGCTACTGTAAA
		332946	pm:st	8	25	13	AAAGTAACTAGAGCGTATATTTCGT
		336074	pm:st	8	25	13	ACTGTGCAAATTAGCTTTAAACTTG
		337807	pm:st	8	25	13	ATCGAGATTCCATAATTTGCATTTC
		338649	pm:st	8	25	13	TTCGCAAATATGCATTTTGCTAGTT
		339742	pm:st	8	25	13	ACCCAAAGCGCATTATTTTCTAATT
		344902	pm:st	8	25	13	AAGACAGCGCATTATTTATACATCA
		345561	pm:st	8	25	13	ATAGACTAGGCGTATTTTAAAGCTA
		346512	pm:st	8	25	13	ACGATCATATGCAAGCTTTTTCAAT
		347982	pm:st	8	25	13	AGAATATCATTTTTTGGCGACTACT
		349938	pm:st	8	25	13	TGGAGTATAGCAAATTTGATTCCTA
		350306	pm:st	8	25	13	CATATTGCGAATAGTTTATGACTTG
		350325	pm:st	8	25	13	AGTTCATAGCGATTTTGTCTAGATT
		350894	pm:st	8	25	13	ATGCCCTATAGCATTGTTTGAATTT
		354342	pm:st	8	25	13	TGATAAGCAATTGTTTTAGCGTGAT
		354358	pm:st	8	25	13	TAAGCAAAGCGTGTTTGTTATATCT
		359564	pm:st	8	25	13	TATTATCATTAGCATTTCAACCGCT
		364784	pm:st	8	25	13	CTGACTATCAGCATTTAAAAGTAGT
		365875	pm:st	8	25	13	TTTTTAAGTTAGCCTTAAGAGTCAG
		365917	pm:st	8	25	13	TAAGGTTACCGCATATTCATATATG
		366649	pm:st	8	25	13	ACTGGTAAGCATGTTTAATGTTAAC
		367061	pm:st	8	25	13	CAGATGCATTGCATTTATCTCATAA
		368629	pm:st	8	25	13	TTCTAAGCTGTTGCATTAATATGCT
		369398	pm:st	8	25	13	TTTCCATGAATATATTTAGCCGAAC
		369739	pm:st	8	25	13	TTGCAGCTACAATGATTCAAGTAAA
		370814	pm:st	8	25	13	GTGGACTAACGCTTTTAGTATAATT
		371173	pm:st	8	25	13	AATCAATAGCAATTTAGTTGCAGTC
		371182	pm:st	8	25	13	ATTAGTCTATAATGAATTGCAGGTG
		371204	pm:st	8	25	13	TCCTAAACTTAGCTATTGCTGTTTA
		371662	pm:st	8	25	13	ATACAATAGCAGTTTATTCGTGGTA
		374373	pm:st	8	25	13	GAAGGGCTATTATCATTTGAAGTTA
		374727	pm:st	8	25	13	TTAAGATGCAGCAATTTTCTGTATC
		374902	pm:st	8	25	13	TCTCATTGCGATTAATTCATTCTGT
		376464	pm:st	8	25	13	ATACTTAGTTTAATTGCGCTTAGTC
		379930	pm:st	8	25	13	ATGTACATTGAATATTCGCAATCGT
		380556	pm:st	8	25	13	TGCATGATCTATAAGATTGCCTAAA
		382217	pm:st	8	25	13	AGACAGATTTTTATATTGCGCATGT
		383962	pm:st	8	25	13	GGGATTAGCATCAATTAACGTTAAA
		383978	pm:st	8	25	13	ATTTTAAGCGAATTATTCTTCGAGG
		384131	pm:st	8	25	13	TCCACGGTATGCTAATTATTTACAA
		384525	pm:st	8	25	13	ATTGATGCAGCGTTTATTTATTCCT
		385627	pm:st	8	25	13	CGAAGTTTATGATATTAAGCGACAA
		386159	pm:st	8	25	13	TGTGAAAATAGCTATTGGTAGAACT
		386448	pm:st	8	25	13	GATATGCTTATATATTCACAGGTAG
		386522	pm:st	8	25	13	ATCGGGGCTAACAGATATTTTAATT
		386670	pm:st	8	25	13	TTTAGAACTTACAGGCTTTAATGCA
		386709	pm:st	8	25	13	CTAAAACTAAGCGATTACTAAACCA
		387168	pm:st	8	25	13	CGAACTTATTATATTAGCCGTAAGA
		387460	pm:st	8	25	13	TCCCATGCGTTATACTATTTTTAAG
		387556	pm:st	8	25	13	AGGTAGCTTTGTGATTAATCTAAGT
		388291	pm:st	8	25	13	GTACCATATTGCTATTAACAACACA
		388585	pm:st	8	25	13	TTGTCTGCTGAATATTAGTTTCTCT
		388840	pm:st	8	25	13	CATAAAGCATGACGATTAAACAAAC
		389782	pm:st	8	25	13	AAAGTAAGCAGCATAATAAAAGAGC
		390155	pm:st	8	25	13	ACAGTACCGCTTACATTAATGAATA
		390401	pm:st	8	25	13	CCTAGGCTGACTAGATTATATAAAA
		390814	pm:st	8	25	13	TTTATACTCCTGCATTATATGGTAG
		391493	pm:st	8	25	13	ATCCTTTAGCTAATGCTTTAATGGT
		391550	pm:st	8	25	13	TTCCGATTGCTTGTATTAGCTATTT
		392329	pm:st	8	25	13	AAGCCTTGATTTAGCTTGTAAACTT
		400172	pm:st	8	25	13	GCTCAAATGCTTGGCTTATAATTAT
		400690	pm:st	8	25	13	ATGCCGATTCTAGCTTGTATATAAT
		402663	pm:st	8	25	13	TCTATAGCAAATGCTTAATATCACG
		409295	pm:st	8	25	13	AATCAATGCGAATATCCTTAAACGA
		411404	pm:st	8	25	13	AAAGATTAAGCTTCGCTTAAATGAG
		414569	pm:st	8	25	13	GTTAAATGAATGCTGGTTAAAGCAT
		415537	pm:st	8	25	13	GATTCAACAGGCATCTTATAAAGAA
		434905	pm:st	8	25	13	TAGTCGTAATCGAATTTGCAACAAA
		435710	pm:st	8	25	13	CTTACTTAAGCATATGCATAGTTGA
		436898	pm:st	8	25	13	GAAGTATTACGCATTGAATAGTGAA
		437785	pm:st	8	25	13	CCTAATTATTCTAATTGCGAACCTT
		438219	pm:st	8	25	13	ATCTCGATTCAATTTGCTCATATCA
		438230	pm:st	8	25	13	GGGTTATATTGCTTATGCAATGTTA
		443213	pm:st	8	25	13	CGAGCAGCTTAACAATGATTTATAA
		443484	pm:st	8	25	13	GAGAACTATTTGTAATATGCCAAAG
		448038	pm:st	8	25	13	GTAATTATGAAAGCATGCTTCTAAG
		449528	pm:st	8	25	13	TATTTTACTTCAAAATGGCTAGAGG
		449724	pm:st	8	25	13	GTGGTAATAACATAATGCTTGTAAG
		452298	pm:st	8	25	13	TTATTACTCATTCATGCATAGGAGA
		452855	pm:st	8	25	13	ACTTTTTGAACAAATGCTAGACAAG
		453683	pm:st	8	25	13	CCTAATTATATCCAATGCTTGATGT
		454318	pm:st	8	25	13	ACTAATATATTATTCAATGCCTGGG
		455144	pm:st	8	25	13	CAACTATAGCATTGATATGCAAATG
		455665	pm:st	8	25	13	CGTAAATATCGTTCATGCAAGTATT
		455941	pm:st	8	25	13	CACACAATAGATAATGCTTTTGTAC
		456098	pm:st	8	25	13	AAGCCACTGGCTTAAATTAGATTAA
		456116	pm:st	8	25	13	GTCCTAATCATAATGCTATCTAGTT
		457173	pm:st	8	25	13	CGATCATCTAATACATGCAGTAAAT
		457411	pm:st	8	25	13	ATACCGTTATGTAGTATGCAAGAAA
		460343	pm:st	8	25	13	ATTGCGCTTAGCAAATGATTAGTTT
		461632	pm:st	8	25	13	TCGTGTGCTATAATGATGTTAAGTA
		461831	pm:st	8	25	13	AATGCCGCGATAAAATGAATAAGAT
		467399	pm:st	8	25	13	CATGAAAGCATATATTGTTCATGAG
		481452	pm:st	8	25	13	ACCAAGCGAATTATATGTTAGAAAG
		488287	pm:st	8	25	13	AATGAATAGCAAATCATTAAGCGGT
		488295	pm:st	8	25	13	AAACATATATATTCCTGCCACATGT
		495152	pm:st	8	25	13	AAATAATGCTTACCTCAATATGCAC
		495448	pm:st	8	25	13	TAAAGTAGTGTTGCTGAATATACCT
		496758	pm:st	8	25	13	GATACAATATTACGCTGAATTTCTC
		497093	pm:st	8	25	13	TTCTTATAGGCTGATATATACTCGA
		500654	pm:st	8	25	13	TGACTTAGATTAACTGAGCAATTAC
		501926	pm:st	8	25	13	ATTTCTCATAGCTGTTATCAGCTAT
		508233	pm:st	8	25	13	ATTCTACTTATGCTGTGTATTCTCT
		510762	pm:st	8	25	13	AATCATTAAGGCTGTATACAAGTCA
		515466	pm:st	8	25	13	TAAAACTTGCATGGTTTAATACACC
		520175	pm:st	8	25	13	ACTATATTGTAAGCTCACATCACAA
		529127	pm:st	8	25	13	ATAGGAAAGCTATCGTTAATTATCG
		531401	pm:st	8	25	13	CCATAAAATTGTGCGGTTATCAAAT
		532941	pm:st	8	25	13	AAGCTAATCAAATCTGCGTTATCTA
		533890	pm:st	8	25	13	ATCCTACATTGCAGTTAAACACTTA
		544183	pm:st	8	25	13	ATTGAATGTATTGAAACTGCCTTGA
		545169	pm:st	8	25	13	AATCATAGTTAAAGCAAGCACGTTT
		572425	pm:st	8	25	13	CAAGGGGGCTAAGTATTAATATATA
		573414	pm:st	8	25	13	TGAATATTAGCAACGTGATTTCGAA
		587531	pm:st	8	25	13	TTGTAATATGCTAATCAGAGAGCAT
		592656	pm:st	8	25	13	TAGCATGCTAGAATATCACAATCAT
		595875	pm:st	8	25	13	CGTTCATAGCTATTCACATAATAGT
		596667	pm:st	8	25	13	ATTGGATCTATGAGCATCAAAACTT
		599298	pm:st	8	25	13	ATCATGATAATCGAGCAATTTTGAG
		599538	pm:st	8	25	13	GATTGAGCATTTAATCGTAAATCCA
		599785	pm:st	8	25	13	TCGTAATTTAGCCTATCATTCTCAT
		600623	pm:st	8	25	13	CTTCTTTTAAGCCGATCATATTGTT
		600742	pm:st	8	25	13	ATAGTAGTTGCTTCAATCAAAACAG
		603047	pm:st	8	25	13	CATCCAGATGCTAAAATCATATAGT
		603282	pm:st	8	25	13	TATACTAGCTGTTAATCAAATGGTC
		603595	pm:st	8	25	13	GATTGTAAGCACATCAATCTAAGTA
		604787	pm:st	8	25	13	GTCAATTAATTCAATCACGCTTCAT
		608126	pm:st	8	25	13	TGTATATATGCAGCTTTCTTCCAAT
		610139	pm:st	8	25	13	TGAATGCATATTTAATAGATCAGCG
		611683	pm:st	8	25	13	GTCCAATGAGCTATATTATTGCAAT
		618426	pm:st	8	25	13	TTTACATTAGCATGATCTACCAAAG
		619619	pm:st	8	25	13	TCCATTTTAGGCATCTATACTTGAT
		620355	pm:st	8	25	13	CTTTTACTGTATATCTAGCTTAGTG
		623094	pm:st	8	25	13	TGATTAATAATCTAGCTAGTACTCG
		630629	pm:st	8	25	13	AATAGCATTACGCAAATATTCGTGA
		638138	pm:st	8	25	13	AATACAAAGCCTTATAAGCTCATCA
		642510	pm:st	8	25	13	ACAGGTATGCAATATCGATTGAAAA
		645750	pm:st	8	25	13	ACCACGCAAAATGCTCTATTTATAT
		652025	pm:st	8	25	13	GATAAGATTAATATCGCCTTATACG
		654085	pm:st	8	25	13	CTATAATGTAGATTCGCTATATCAG
		659509	pm:st	8	25	13	AATCAATTGCTATCGAACTACATCT
		681646	pm:st	8	25	13	GATGATAATAAGGCTTAATCATCCT
		697636	pm:st	8	25	13	CTATGGCGCTATTATAAAAAAATGC
		712424	pm:st	8	25	13	CATTAGCTTGGTTAAAATTAGCGAA
		712802	pm:st	8	25	13	TCGTGGCATATTGAATAATTTTGCT
		713198	pm:st	8	25	13	GGACACTAATTTAAATGCATCGTTA
		714759	pm:st	8	25	13	TCGTAATTAAGCGCAAAGAAACTAT
		714860	pm:st	8	25	13	AACGTAAGCCATGAAAATTGTAAAC
		715494	pm:st	8	25	13	AAAGTACTAGCTAAAAAGCTCACTA
		717082	pm:st	8	25	13	ATGCTATAGCAATGCAATTTAGACT
		717691	pm:st	8	25	13	CCTATTCTTTTGCGCAAATTAATGT
		718095	pm:st	8	25	13	AACTTAGTATAATGCAATTGTGCAG
		718948	pm:st	8	25	13	TTACGAGTTAGCAAATCTACTGTAT
		719938	pm:st	8	25	13	CGATCCTGCTTTATCAAATTATTAG
		720302	pm:st	8	25	13	CGATAATAATGGAAACAGCTAATTC
		721137	pm:st	8	25	13	ATTATCCTAGTAGCTAAATAAGAGG
		722170	pm:st	8	25	13	ATCGATTGAATAGAAATGCGTTACT
		722990	pm:st	8	25	13	TTCTCTGCGCTTAAAACTTAATTAC
		723188	pm:st	8	25	13	ATAATACTGAGCGTTTAAAACCATG
		723387	pm:st	8	25	13	CTTATTATATAGCAAAGCTATGGTC
		723849	pm:st	8	25	13	GAGAAATCATAAGAAAGCATACTGT
		725915	pm:st	8	25	13	CAGATTATCGGCTGAATAATTATCT
		726361	pm:st	8	25	13	TACATGATGCTTGTACAAATACCAA
		726996	pm:st	8	25	13	CTTCACATAGCCTAAATTTGTTCTA
		727189	pm:st	8	25	13	GTATTGCGCGTAATAAATTATTCGA
		727459	pm:st	8	25	13	TTACCATTGTAAGCTAAATGCAGAT
		729643	pm:st	8	25	13	TAGGTAAAGGCCATAGTATTATGAA
		735203	pm:st	8	25	13	TAGACATTAAAGCTAAAGCCACATA
		736142	pm:st	8	25	13	TGAGGATATTGCTTAAATACATCTG
		736764	pm:st	8	25	13	TTGTGGTAGCTGCAATATTAAGTTA
		738271	pm:st	8	25	13	ACACGGTTAAGCTAAATACGTAAAA
		738479	pm:st	8	25	13	GGTTTCAAAGTTATGTAGCTAGTAT
		739476	pm:st	8	25	13	CTCGTGCTATATAGTAAAATGTCAA
		740880	pm:st	8	25	13	GATACGATAGCATTAAATTAAGTCG
		742043	pm:st	8	25	13	TAATTGGCTATTAGATTTAGACCGA
		742552	pm:st	8	25	13	GTATATGCGCATCAATTTATTAGTC
		742577	pm:st	8	25	13	TAATCAAAGCATTAAATGCTGCTAG
		742968	pm:st	8	25	13	ATGTCGCATTAGATCTAAAGTTTTG
		745771	pm:st	8	25	13	GAGCTTTGATTAAGCAATCTGATAA
		746135	pm:st	8	25	13	TAGCCTATTAACGCAATATCTCATT
		746282	pm:st	8	25	13	ATAACTAAAGCTTGCAATATCCAAG
		747379	pm:st	8	25	13	ACGTGTAGCTTAATAAATTGACCTT
		748070	pm:st	8	25	13	TCAGGTTAGCATCGAATTATAATAG
		748477	pm:st	8	25	13	CTGGTATACTGCACAATATTACATT
		748948	pm:st	8	25	13	GATTTATATAGCGCAATGTAGGTTT
		749177	pm:st	8	25	13	ATCAGGCTAATCATCAATTGGATAT
		750005	pm:st	8	25	13	AAGTATATGCAAGTAGCAATTGCTT
		750661	pm:st	8	25	13	ACATTGATTAGCAATAATTCCGCAA
		751614	pm:st	8	25	13	TTAGTTTATGCTTATAATGCCCAGT
		751936	pm:st	8	25	13	TCCTATATAATGCGAATTGAAGAGT
		751978	pm:st	8	25	13	ACATCTAGCAGCAATGTATATTATC
		752246	pm:st	8	25	13	TTTACCAAATCGCCAATAAAGACAT
		752969	pm:st	8	25	13	CCAACATTCAATGCAATGAATAAGT
		753385	pm:st	8	25	13	AAACTACTGCTTGGAATATTCACTT
		753553	pm:st	8	25	13	CCCTTTCTGCAGTAAAATCATTATT
		753646	pm:st	8	25	13	AAACTGCAATTATAAGCTTCTAGCT
		755117	pm:st	8	25	13	GACTAAACAGCCTTCTAATTGTTTT
		755560	pm:st	8	25	13	AATAGCAGCTTAATGAGTTACACTA
		756040	pm:st	8	25	13	TAGGAATTATTAAATCGAGCTGTAG
		757096	pm:st	8	25	13	TATCCTATTAGATAATGCGATTCAC
		757272	pm:st	8	25	13	AGACATATAGCCATAATCTTTTACG
		757917	pm:st	8	25	13	AACGAATAATGCTAATTCTAACTCC
		757939	pm:st	8	25	13	CTATCTAGAATTTAATCGCTCATGT
		759073	pm:st	8	25	13	GTCAACTAGAATAATGCTCTTAGTA
		759283	pm:st	8	25	13	ACATATAAGCTCATAATAGTTAGGG
		761125	pm:st	8	25	13	TATAGTTTGATATAATGGCTACGCA
		761315	pm:st	8	25	13	TCTACATTATTAAGCATGCTGAAAC
		761447	pm:st	8	25	13	TTGTCAAGATTCTAATACGCCTAAT
		761741	pm:st	8	25	13	GACCGATTGGCCAAATATTAATATA
		762666	pm:st	8	25	13	CAAGTGCTATATTGCATTATTACCT
		762833	pm:st	8	25	13	CTAATCGCTAGAAATATAGAACTCT
		762894	pm:st	8	25	13	TTGAAAGCATTTACAATATGTCCAG
		765427	pm:st	8	25	13	GAATAACTATTTGCCAAATAGGTAG
		766009	pm:st	8	25	13	ATAGAGTACTTAAAGCAATCTTGGA
		766238	pm:st	8	25	13	TAGTCACAATGCTGCAATTAAACTA
		766478	pm:st	8	25	13	ATTTGAGAACGGCTTAATATTCCTT
		767505	pm:st	8	25	13	CATCTCTTTATCGCCAATTACTTTA
		770379	pm:st	8	25	13	GTGTACAGATTATTGCAATGTTAAG
		772101	pm:st	8	25	13	AGACTCTAGGTTAGCAATATTAACT
		773187	pm:st	8	25	13	ACCATATAGCGTTTTTAAACCTCAT
		773771	pm:st	8	25	13	TTCACGCTTAAATGACAATTTCTAG
		774484	pm:st	8	25	13	TACTGTATGTAGCAATACTGTAAAC
		774755	pm:st	8	25	13	GAGTTATCATTTCAATATGCGTATC
		775917	pm:st	8	25	13	TTCTGTAAATTAGCAAGCAACGTTA
		779019	pm:st	8	25	13	GTACGCGCTTATTAATTCAATTTTG
		783842	pm:st	8	25	13	GTTTTATTGAAGCATAAGCTAGTCT
		785537	pm:st	8	25	13	AACAAACCATTAACAAGCAAGTACT
		786230	pm:st	8	25	13	AAGACTGGCTATGTTAATTGTAGTT
		789439	pm:st	8	25	13	AGTACATCTTAAGATCATGCTCATT
		789545	pm:st	8	25	13	CGAAAGTTTATACAAGCTAGATACT
		790889	pm:st	8	25	13	TGATTTAACAGCTCATTATGTCAGA
		792557	pm:st	8	25	13	CTAGAAGTAGCATAGCATTTGTATT
		793727	pm:st	8	25	13	GAAGTATTAATTACGCATTGCTAAG
		793995	pm:st	8	25	13	ACGATATACATTGCATTAGACTCTT
		794731	pm:st	8	25	13	TCTTGTAAAAGCATTACGCATAGTA
		797134	pm:st	8	25	13	TCACTCTATATAGCATTAGAAGACA
		797355	pm:st	8	25	13	CGTACATGATTATAGCATAATTTCC
		798544	pm:st	8	25	13	CGTATGCAATTATTCATTATAGCTG
		802657	pm:st	8	25	13	AATCAGAAATTGCTATCTCACTGAT
		803268	pm:st	8	25	13	GCTATTATTGCTGAGCATAAAAAGT
		804023	pm:st	8	25	13	TCCGAACATAGATCATAGCTAATAT
		806219	pm:st	8	25	13	TACATTATCGCTACATGTAAAGAAC
		808019	pm:st	8	25	13	AGCTTGTATTTAAGCTATGGTTTCA
		812095	pm:st	8	25	13	GAATAGCATAACATAGTAACTCAGT
		813497	pm:st	8	25	13	AATTCGTTATTTCTCAGCATTAGCA
		813634	pm:st	8	25	13	TTACATATATTAAAGGCTGTCCTAC
		816032	pm:st	8	25	13	TACACTTTGCAATAAGCTTTAAGTC
		819905	pm:st	8	25	13	TAGCTTTAACAGTTAAGCAAGTTCA
		819906	pm:st	8	25	13	TCATTCTTTAATGCAAGCAACTTGT
		821599	pm:st	8	25	13	AAAATGCACATTAAAAGCTTGAGTG
		821614	pm:st	8	25	13	ATAGCAGTTAAGCAAGCTAAATATC
		823240	pm:st	8	25	13	ACTAAATAATTGCAAGATCTGAAGC
		824087	pm:st	8	25	13	GTCACCAATATACCTAAGCATTATT
		824406	pm:st	8	25	13	ACTCGTTGATATTAAGCATAGTTGA
		828218	pm:st	8	25	13	GTCAGTTGCGAAAAAGAATGTATTA
		831841	pm:st	8	25	13	TTGCTTAGCAGCATAAGATTGAATA
		832118	pm:st	8	25	13	CTATTATTCTATAGCAGATTGACCT
		835125	pm:st	8	25	13	AAGACAGCAAGCATAAGATTGTTAT
		839808	pm:st	8	25	13	CCGATCCTATGCTATATTATATTCA
		842914	pm:st	8	25	13	GTACAGCTGTAAAAGTATAGACAAT
		849683	pm:st	8	25	13	AAAATATAATCTAACAGCAGACCAG
		851503	pm:st	8	25	13	ACAATGATTTTTCTACAGCTTCTTG
		857897	pm:st	8	25	13	GACAATTTAAATATACAGGCGAAAG
		858470	pm:st	8	25	13	AGTATTAGGCAGTTTAAAGAGATAG
		868575	pm:st	8	25	13	TCAAATGCGTTTGCTATTAAGATTC
		875832	pm:st	8	25	13	ACTACATAAATGGGAATAGCTATTC
		880718	pm:st	8	25	13	GAGAAAGCCTTAATAGTATCTTTGA
		884199	pm:st	8	25	13	CGAAAAAATCTGCGTGAATTAACAA
		886409	pm:st	8	25	13	GATTTGAGATTAATTAACGCCAGAT
		887302	pm:st	8	25	13	TTATTAGATCGCTGAATATTCGTCT
		887333	pm:st	8	25	13	CTATTTAAACTATAGAAGCTTCAGC
		889312	pm:st	8	25	13	ACAAAACAGCTGAGAATATAACAAC
		896051	pm:st	8	25	13	TTTCGGCTAACAGAACTATTATACA
		896231	pm:st	8	25	13	ATAAAATTTATGCTACAGCAGCTGT
		900666	pm:st	8	25	13	TAGCGTGCTATTAGGATAAACATTA
		904198	pm:st	8	25	13	TCTGGAATAATTAGGATGCTTTAGT
		908549	pm:st	8	25	13	TCTTTATGCTATGATAGATCTCAGT
		908860	pm:st	8	25	13	CGGATGATTTTCAGCTAATGAATTA
		909795	pm:st	8	25	13	ACAGTATGCTGTTGATACATTAGTT
		910358	pm:st	8	25	13	CAATTCTAATCTTAGCGAATTTTCG
		910838	pm:st	8	25	13	AATTTTATTCTATTGAGGCAGATCG
		915306	pm:st	8	25	13	CGCAAATGTAAAGCAGATAAAACAT
		915428	pm:st	8	25	13	AGGTAAGCTTGTAGATATAACTTGT
		915567	pm:st	8	25	13	CTGTAAAGGCTAGATTACTTAGTAA
		918072	pm:st	8	25	13	TCGACAACCAGCTTTACTATTTAAA
		920262	pm:st	8	25	13	AAAGCTATATAAGATAAGCGACGAT
		924601	pm:st	8	25	13	TATACTTATAGCGAAGTTATACGGT
		933071	pm:st	8	25	13	CGAGAATTAAAGCGATATTATGTCA
		955947	pm:st	8	25	13	AGATGATTCAAGCTATCTTCGTTAA
		966640	pm:st	8	25	13	TGCTTAATGCATATAACAGCAATCT
		966796	pm:st	8	25	13	TTCTCATAATTCAACTGTGCTGTTA
		967210	pm:st	8	25	13	ATTCTCTAAGTTAAAACAGCTCAAG
		975786	pm:st	8	25	13	CATGTACGGCTATTATAAGAATGAT
		977390	pm:st	8	25	13	CGTTGTATTCGCGAATATTAAACTT
		977824	pm:st	8	25	13	GGTGCAATGCTAACTATAATAATAC
		982184	pm:st	8	25	13	TCTTTACTTGCATACAACAAAAGTG
		984504	pm:st	8	25	13	ATTTCAAGCTGATAATTGTCGTAGT
		985708	pm:st	8	25	13	TCTCGTATTACCGCATAACTTTTAA
		986097	pm:st	8	25	13	TTGACTACCAGCATAACATTTATCT
		986695	pm:st	8	25	13	TCTAGGATATATTAACAGCTTTCGT
		992492	pm:st	8	25	13	AAAGAAGCTATCAACTACTTCATGA
		994730	pm:st	8	25	13	TCAAATCAACGCAGTTATAATTCTG
		995087	pm:st	8	25	13	GAATGCAATAGCATGGTAATTCAAT
		1000122	pm:st	8	25	13	ATTAAGCTTTTTAATGACCATAGGG
		1001980	pm:st	8	25	13	CGAAAGCCAATACTATTAAATAAGG
		1007414	pm:st	8	25	13	CCATCGATTAATTCTAAGCTTAATC
		1024279	pm:st	8	25	13	GAATGATCTATTAAACGCTTAAGGA
		1031134	pm:st	8	25	13	TGATCATATTAGCTAGATATGGAGA
		1035350	pm:st	8	25	13	CAAATAGCCTTAATATATGAGAGGT
		1045776	pm:st	8	25	13	GCCATCGCAAGGATTTAATTTATAT
		1053698	pm:st	8	25	13	ATATTTGCCTAACATTAATTAGCCG
		1069102	pm:st	8	25	13	CATTTTGAAGCTAATAACCAAACGT
		1070791	pm:st	8	25	13	TAAAGAGCCATATTTAGAATGAACC
		1073006	pm:st	8	25	13	TCTGTATGTATTATTAAGCACAAGC
		1077971	pm:st	8	25	13	TTGTCGCAATAGCTTATACAAATCA
		1080274	pm:st	8	25	13	ACGGTAGATAGCATTATGATAATGA
		1080520	pm:st	8	25	13	ATATTCACATTTTCTAATGCTGTGC
		1080536	pm:st	8	25	13	ACACTGCGCAATTAATTATACGATA
		1081403	pm:st	8	25	13	ACGGAAGATAGGCATATAATTTTCT
		1081832	pm:st	8	25	13	TTTCAGCTACTTATAAGCTTACGAA
		1082239	pm:st	8	25	13	TTAGGTGCAATGATATAGCTCATAT
		1082277	pm:st	8	25	13	CTACTAAGCTAGTTTATCACACTTT
		1082386	pm:st	8	25	13	GGTTTGCTATATATAGAACAACAGA
		1082454	pm:st	8	25	13	CAACCGCAGCTTATTATATAAATCT
		1082569	pm:st	8	25	13	CTGATAGCTTATTACATGTGTTAGT
		1083100	pm:st	8	25	13	TGCTATAGCAACTTACATAAGCTAT
		1083173	pm:st	8	25	13	CCCCAGCTAATCTAAGTAATATATA
		1083261	pm:st	8	25	13	AATACGAGCAGTTCTTTAATTGGAA
		1083411	pm:st	8	25	13	TTTCTATGCATTATAAGCAGTCTGA
		1084268	pm:st	8	25	13	CCGTAATAAAAGCTTTAAGCCATAA
		1084407	pm:st	8	25	13	ACGATCAACAAGCAAATATTTTGCA
		1084910	pm:st	8	25	13	TTTGTTTGGCGTGATATATTAGGAA
		1085796	pm:st	8	25	13	CTTCTTTGTCGAATAAGCTATAACT
		1085872	pm:st	8	25	13	GGAAAACTAGAGCTAATTATCGTAA
		1086169	pm:st	8	25	13	TACTACTGCAATTAATCAGTTAGAC
		1086266	pm:st	8	25	13	AAAGAAGCGATTAAGAGATACATAC
		1087351	pm:st	8	25	13	ATCAGTATATGCTATAGGATTCATC
		1087841	pm:st	8	25	13	AGCTCATATTGCCTATAAATCCTAT
		1087935	pm:st	8	25	13	TTACTAAACGCGATAAATCTTCGTA
		1088048	pm:st	8	25	13	AATGTTGGGCATTTATATCAACAAC
		1088277	pm:st	8	25	13	TATCGTGCTCATATTAAACTTGTTC
		1089127	pm:st	8	25	13	GTTCAGTAGCCATATAATAACTCTT
		1091781	pm:st	8	25	13	TCCACTATGGCCTAATATAATATTG
		1092000	pm:st	8	25	13	AAAGGAATGAGGCTATAATTACCAT
		1092285	pm:st	8	25	13	TAGAACCTTGCTATATAATGTGGAA
		1093345	pm:st	8	25	13	GTATGTAATGCTGCTTATGAAATCA
		1093446	pm:st	8	25	13	CGTGCCGCTTAGATATATAAATATA
		1093733	pm:st	8	25	13	AGTTTAGCTATTGTATTATGTCCAC
		1096121	pm:st	8	25	13	AAAGGTGCTTTAATTATTCTAGGGT
		1096449	pm:st	8	25	13	GATGTTAAGCAATATAAGCGTCAAA
		1100622	pm:st	8	25	13	GGAAGGCTTATTAGTATATCATAAG
		1101068	pm:st	8	25	13	GGAGATTAAAGCTAATATGAAACCT
		1101096	pm:st	8	25	13	TTGGTATAAGCCAGATATTATCAAG
		1101122	pm:st	8	25	13	ACATAGTATGCTCATATTTATCGTG
		1101377	pm:st	8	25	13	TAGACCAGGTATGCTATATTTAATG
		1101490	pm:st	8	25	13	CTGTGCAAATTAAATAGCCGTTTAA
		1101590	pm:st	8	25	13	CGAAAATAAATGCTATAGTTTAGCG
		1101946	pm:st	8	25	13	AATCGGTTGGATTATAGCAAATACT
		1102269	pm:st	8	25	13	ACTACATAGTTTATCTGCTATAGAC
		1102988	pm:st	8	25	13	TAGGTAGTCGCTTATCTATAATCTA
		1103109	pm:st	8	25	13	GACAGATGCTGAATATTGTATGTTA
		1103196	pm:st	8	25	13	CGAGTGCTTATATCGATATTGTTTT
		1104037	pm:st	8	25	13	AGTTATTAGGCGTATATAACTTTCG
		1105057	pm:st	8	25	13	ATATACTGAATCTATAAGCTACACG
		1105168	pm:st	8	25	13	TAAACACATTATCATAGCCTGACTT
		1105262	pm:st	8	25	13	TCCTCTCTAATTGAATAGCAAGTTT
		1105556	pm:st	8	25	13	AAAACATATATTAAGCTAAGGGCAG
		1106695	pm:st	8	25	13	ATAGTTGTAGCGATATAACTAATCC
		1108794	pm:st	8	25	13	GTATGCAATATTATAGCAGCAATAC
		1109839	pm:st	8	25	13	CTTTCATGCGATTTAGTAATTCTTG
		1111674	pm:st	8	25	13	TTTTTTCATTCTCTAATGCTCTCGA
		1111682	pm:st	8	25	13	GAGTCTTAACCATTGCTAAAGATTT
		1114051	pm:st	8	25	13	AAACTAACGCACTATTAGTTTAGTC
		1114637	pm:st	8	25	13	ACGTATTAAAGTGTCTAGCATGTTT
		1115147	pm:st	8	25	13	CTTCGGATTAATTATAGGCTTGTAA
		1117636	pm:st	8	25	13	TATGTTTATGTTGCTATCTTGGTGT
		1117951	pm:st	8	25	13	CCGGTTTGTATAGAATAGCAATAAA
		1119850	pm:st	8	25	13	ACATCTCTTGCAGATAGAATATAAG
		1120456	pm:st	8	25	13	TAGTAAAGTAAATGCTAGCATTCCT
		1121001	pm:st	8	25	13	TACACAAAGTATTTAGCTCGCTAAA
		1125761	pm:st	8	25	13	TAGCAAGCATAATTTAGTCCGATTT
		1129442	pm:st	8	25	13	TCTATTGGAATATACAGCATGTAGT
		1132653	pm:st	8	25	13	AAAGTCAAGCAAAATAGTTAAGGCT
		1136847	pm:st	8	25	13	TGTTTATATATAGTAAAGCGCGTCT
		1139345	pm:st	8	25	13	GGATTTGCTAGAATACAACTATTTC
		1150582	pm:st	8	25	13	TTGTCTCTATATAGTAGCTGACAAA
		1154365	pm:st	8	25	13	TTAACTAGCATATACCATGTGTTAC
		1158065	pm:st	8	25	13	CGATTAGCATTAATACAAGCTTAGT
		1164465	pm:st	8	25	13	CACTCAGCATAATTACATTGTGTTA
		1166372	pm:st	8	25	13	ATCTACTGCAATACGTATAATCCTA
		1170960	pm:st	8	25	13	TATTTAAAGTTACGCTAGTATGCTC
		1176018	pm:st	8	25	13	ACAACTGCGAATATTACTATCATTG
10338006	control->bgp->antigenomic	10338006
	1367
		3302	pm:st	10	25	13	CTTTCAGATTAGCCGCAACATCAAA
		3789	pm:st	10	25	13	TTTAAGCTGCTGGCATATGCTTAAG
		4117	pm:st	10	25	13	CAAATGATCCAGCGCATTACATTCA
		6210	pm:st	10	25	13	CAATAATCGCATAATGGCTGCATCA
		7422	pm:st	10	25	13	ACATGGTATGCTGGCAATGTAAGAT
		8671	pm:st	10	25	13	ACTTCTGAAATGCGATGCTGAGTTT
		9219	pm:st	10	25	13	GCATTTTGCGCATTGATAGTGATAC
		9689	pm:st	10	25	13	ATACACTTCAGGCAGCTATCAATCA
		12147	pm:st	10	25	13	ATCATCTAGCTTGCAGCATTGTGAT
		14101	pm:st	10	25	13	TATATTCCCAGCTGCTCATTCAATC
		15849	pm:st	10	25	13	TGACAGGCAATATATGGGCTATCTT
		16118	pm:st	10	25	13	ATATTTGCAGTCTAATGGCTGAACG
		16582	pm:st	10	25	13	ATTACTAGGATGCGCTGATTATGCT
		20965	pm:st	10	25	13	ATTGTAATTAGCAATGGGCTCTCAG
		29806	pm:st	10	25	13	TAATTTCAGCTCGGGCTATCATAAC
		30498	pm:st	10	25	13	GTAATATATCAAGCTGGCAAGCTCA
		32188	pm:st	10	25	13	AAGTAAATTAGCTGGCAGCGTTATC
		38096	pm:st	10	25	13	TCCTTTAGCTATATGGCAGACGTTT
		45729	pm:st	10	25	13	TCATAACTCGCCATGCAATCATCAT
		55447	pm:st	10	25	13	ACTGATGCTGCAAGCATGTCATAAA
		55851	pm:st	10	25	13	CAGTACAATGCTATGGAGCATCTAA
		67932	pm:st	10	25	13	ATAGTTTATATCAGGCGCTGTGAGA
		68865	pm:st	10	25	13	CATGTTAATCATAGGCGCGTAGAAT
		68929	pm:st	10	25	13	TAATAGATCATAAGGCGCTCATACG
		71493	pm:st	10	25	13	TCTAAGAATGATAGGCGCGATCTAA
		76501	pm:st	10	25	13	TTAGTCATGCGCTTCAAGGAAAATG
		76642	pm:st	10	25	13	GAGAAACAGCTAGGCAATATAGTAC
		83480	pm:st	10	25	13	AATCATAGCTGCTTGGTGCTTATTC
		101815	pm:st	10	25	13	CTAAGACTAACGCGGGTATTACATT
		104051	pm:st	10	25	13	ATCAACTGCATTCCAGCATTCAAAC
		114700	pm:st	10	25	13	TCAAACATGCGCAATGATGTAAGCT
		117497	pm:st	10	25	13	ATTCAACATAGCGCGGCTAAATCTA
		127012	pm:st	10	25	13	AGTTCGTAATGCTAGCGGATTCTTT
		135280	pm:st	10	25	13	ATATTTTTAGCGCGGTCTAGAACCA
		141881	pm:st	10	25	13	AAAAGAGCGCGTTATGCATAAACCA
		144418	pm:st	10	25	13	AAATAAGAATGCAGCCTGCCTAGAA
		161664	pm:st	10	25	13	AAGAGTGCTATGCAGGCATTGATAT
		163606	pm:st	10	25	13	ATTCGAATCTGCTAGCCTTTCCTAA
		172574	pm:st	10	25	13	GCGATCGCGCTTATCCATAAATATA
		176843	pm:st	10	25	13	TTAATTCAGATGCCGCAGTGTTCTA
		191703	pm:st	10	25	13	AAGACTGCAATGATGCCTAATCATG
		205422	pm:st	10	25	13	AGTTTATGCATATCCTGCGAGCATA
		216260	pm:st	10	25	13	TTAGTATAGCGCCTAGATAGAACGT
		218422	pm:st	10	25	13	TAGACTTAGCATAACCTGCACAGAT
		236413	pm:st	10	25	13	AAAGGCTATAATCAGCGCGAATACT
		237226	pm:st	10	25	13	TGAGTAGATGCCCTGCATTAAGTAT
		238867	pm:st	10	25	13	CCGTTACACATTAGCTGCAAATGAT
		240780	pm:st	10	25	13	GACTATTTCAATGCCGAGCATTACA
		257272	pm:st	10	25	13	GAAAACGAATAATCGCGCTGAATCA
		258623	pm:st	10	25	13	TCATTAATGCCGCGATGATGATGAA
		259569	pm:st	10	25	13	CAATACATCATATGCGCGTGATGAA
		262272	pm:st	10	25	13	ATAATTTTAGATATGCCGCGGGCTA
		263453	pm:st	10	25	13	TGTTATTTATGCGGCCTAATAGCGA
		263693	pm:st	10	25	13	AATAGAATTCCAGCCGCATACTGTA
		263754	pm:st	10	25	13	AATGTTTGCTGCTATGCTGGCATTA
		263755	pm:st	10	25	13	ATGTTTGCTATCATGCTGGGATAGT
		264202	pm:st	10	25	13	ACTTTTACGCTAGGCCAATTACGTA
		266933	pm:st	10	25	13	TGTATCGGATGAATGCAGCTCATAA
		267386	pm:st	10	25	13	GTATGTCATGCTATGCCATCTAACA
		270306	pm:st	10	25	13	GTCGTATGGCAAAATGCCTTCATTA
		270965	pm:st	10	25	13	TATGACATTGCTAGGCTATCTCCTT
		271589	pm:st	10	25	13	GCAAAAAGTGCTGGGCATATAACAT
		272492	pm:st	10	25	13	TGTGACATGCCTGGCATATTAATAC
		272725	pm:st	10	25	13	TTTTCTCAATCAGCAGCGTCTAGAT
		273174	pm:st	10	25	13	TCTAATGATGCAGGCATCTATTCGT
		275074	pm:st	10	25	13	ACAAAGCGGCTAATGCAATATCAGT
		275516	pm:st	10	25	13	CTTTTTGCATTAGCTGCATTAGCCT
		275944	pm:st	10	25	13	GGTAATCATTGCGCTGCAAACTATT
		276084	pm:st	10	25	13	TTTAGTTATCCGCTGCATTGTATCG
		277312	pm:st	10	25	13	TTCTTGCGCTATCCTGCATAATATG
		277924	pm:st	10	25	13	TCGATGCTAGCGATGCATAATATAG
		278382	pm:st	10	25	13	GTTTGGAATGGAGCTGCATATGAAT
		278637	pm:st	10	25	13	TATGTTCATAGCTGCAACACACTCT
		279251	pm:st	10	25	13	ATCTTAAGCGGATATGCTCAAGGAA
		279330	pm:st	10	25	13	AATCATCTATCAGCGATGCACTACA
		281458	pm:st	10	25	13	ATTAGGAATATAGCAGCGCACTTAC
		281966	pm:st	10	25	13	TAATCTGATATGCAAGCCAGAACCA
		284512	pm:st	10	25	13	ATAGCACAAATCAGCGGCTATAGTT
		286211	pm:st	10	25	13	ATTTGTCCATGCATAGGCTGGAAAT
		286335	pm:st	10	25	13	ATGTATTATGGCGCAGCATCAAAGT
		286475	pm:st	10	25	13	ATTAATAGGCAAGGCTGCACTGATA
		286734	pm:st	10	25	13	TCTAGACGCTGGAAAGCATGATTAT
		286785	pm:st	10	25	13	TTAGCAGTATCATAGCCGCTATAAG
		287110	pm:st	10	25	13	TGGCTTTCAATAGCGAGCAAACAAT
		287388	pm:st	10	25	13	TGAACTTATGCGAGCATAGAACGAA
		287660	pm:st	10	25	13	CATAGTCATGCCTAGCATATAACCT
		287780	pm:st	10	25	13	GATTAGCATATGGCAGCATTAAGTG
		287864	pm:st	10	25	13	TGGTAGTATGCGTTAGCAGAATTCA
		287940	pm:st	10	25	13	TTATTCTTGCGCATGAGCAGTTTTG
		288317	pm:st	10	25	13	AGGTTACGCAGTATAGCATTAAGAG
		288729	pm:st	10	25	13	TATCCTATCCTAGCATGCTTCATTG
		288825	pm:st	10	25	13	GTTACTTCGAAGCCAGCATTAAGTT
		289429	pm:st	10	25	13	GAATAACATCAAGCATGCGAGTGTA
		289521	pm:st	10	25	13	TTTTCTCCTCATGCGCATTGTACAT
		290583	pm:st	10	25	13	TAATGACATATAGCACGCTCGATGT
		291014	pm:st	10	25	13	TAACGGATATGCAGGCTAGCTTTTA
		291310	pm:st	10	25	13	ACCTATCAATGCTCGCGATTTCTTA
		293745	pm:st	10	25	13	CTTTGTGCATAATGCTGGAGTGTTA
		294338	pm:st	10	25	13	TTTGATCATTGCGGCTATGGACATA
		295658	pm:st	10	25	13	TAAATGTTGCATGCTAGCTGGTACT
		298217	pm:st	10	25	13	ACGAGATGCATGCAATGCTCATTTT
		298833	pm:st	10	25	13	TTCGAAGCTCATTGCTATAAGAGCT
		299087	pm:st	10	25	13	TACACTCATTGCTAGCTGTTTGTCA
		300462	pm:st	10	25	13	ATGTAAATCGCATAAGCTGGGGTTA
		300600	pm:st	10	25	13	CTTAAACAGCTGTGCTATGACTTGT
		301452	pm:st	10	25	13	TGATTACGCATATAGCTAGGGGATA
		302123	pm:st	10	25	13	ATAGATGGGCGAGCTAAGTTACTAA
		302383	pm:st	10	25	13	AAATCGTGCATTATGCGCCAAATAG
		303772	pm:st	10	25	13	AGGTAAGATGCAGCTATCATAGTGA
		303817	pm:st	10	25	13	TTTTAAAGCAGGCTAATCCTCACAG
		305258	pm:st	10	25	13	GTACTATATGATGGCGCATTAAGCT
		305543	pm:st	10	25	13	AAAGCAATAGCGAGCTATCGAATAG
		306777	pm:st	10	25	13	GTTTAACATGGATAGCTGCAGTTCA
		308265	pm:st	10	25	13	TATCATTATCAAGCGCTCCATGCTA
		309043	pm:st	10	25	13	GATCAATGGATAGCGCAACGAAAAT
		309359	pm:st	10	25	13	ATACGGCTGCTAACGCATAATATCA
		309679	pm:st	10	25	13	CATAGAATATACGAGCGCCTTTTCA
		309928	pm:st	10	25	13	TGAGTTATAAATGGCGCCTATAGTG
		310273	pm:st	10	25	13	TGTGATACCATAGCGCATAAAGAGA
		310737	pm:st	10	25	13	ATAATGTGCCAAGGCGCAATACTAT
		310798	pm:st	10	25	13	TGAATGGTCGATAATGCGCTTGATT
		311273	pm:st	10	25	13	AACAACTAAGGATGCGCATTTGTCA
		312116	pm:st	10	25	13	TAATAAAGGCATATGCGGCATCGAA
		312888	pm:st	10	25	13	TTTCTTATTGCGCGCGTATAAAGGT
		312889	pm:st	10	25	13	TGGTGGTATCTAGCAGCGTTAAATT
		312951	pm:st	10	25	13	ACAATTTTATGGGAGCGCAAAGCTT
		313012	pm:st	10	25	13	ACATTCGTTATGCCGCAATCAAGTA
		313326	pm:st	10	25	13	GTTATTCTATATGCGCAGCGAAAGT
		313873	pm:st	10	25	13	ATCCACAATTGCAGCGCTAAATGAA
		314265	pm:st	10	25	13	AAACGCATAGATCAGCGCATGAATT
		314850	pm:st	10	25	13	GATCCGAATGTAATGCGCGATTTAT
		314974	pm:st	10	25	13	GTATCGATGATAGCGCTTGTTCTAA
		315567	pm:st	10	25	13	TTGAGTATACCACGCTGCTAATGTA
		315768	pm:st	10	25	13	TTTTGATGCTAGAGCGCATATGATC
		315833	pm:st	10	25	13	TACAACATTGACAGCGCTCTTCAAA
		316362	pm:st	10	25	13	GGTATAGAATCAAGCGCTTGGTTAT
		316604	pm:st	10	25	13	TTTGAGAATAAGCGCTCTCTAATCC
		316621	pm:st	10	25	13	TCATTTCGCAATAACGCTTGAAGGA
		316776	pm:st	10	25	13	GAGATTCATGCTAGGCGATATTGTT
		317105	pm:st	10	25	13	TGAGTGCCATAATTGCGCCTATTAA
		317240	pm:st	10	25	13	TTCATTATCTTGCGCTATGTCCGAA
		317575	pm:st	10	25	13	TAAAGAAGATGGCAACGCTTGGTTT
		317989	pm:st	10	25	13	GTGTTATACAGCGCTCTATCATACA
		318170	pm:st	10	25	13	AGTAAAGTACTATGCCGCTGGAATT
		318784	pm:st	10	25	13	GTACATAACAGCGCTTGCTAGTATA
		319797	pm:st	10	25	13	AGATGATGGTAACTTGCGCAACAAT
		319802	pm:st	10	25	13	TAACTTGTAACATAGCGCAGAAACC
		320405	pm:st	10	25	13	TCAGTTAATATTGCGCGCCACTAAT
		321041	pm:st	10	25	13	GAGTATAACGCGCTATCTATCTCTA
		321779	pm:st	10	25	13	TATCAGGATGATTGCGCTAAAGATC
		321821	pm:st	10	25	13	GATCAACTAGATGCGCGATAACAAT
		322026	pm:st	10	25	13	CGGAAATATAATGCAGCGCAACAAT
		322518	pm:st	10	25	13	TTATAAATAGGCTTGCGCATGAGAG
		322587	pm:st	10	25	13	CAAAGTCATGATATCGCGCACAAAT
		322842	pm:st	10	25	13	TTGTAAATCATAGTTGCGCATGGGA
		323295	pm:st	10	25	13	GCTTATTCTAATCAGCGCTTGTAAG
		323402	pm:st	10	25	13	TCTGATATGATAAGCGCGCATACAA
		323757	pm:st	10	25	13	TTACAAGAATATCGCGCCAGTGTAT
		323936	pm:st	10	25	13	CCATATGCGCTAATATGCGCAAATT
		324088	pm:st	10	25	13	AAAACCCATACATAGCGCGAAGAAA
		324598	pm:st	10	25	13	AAGTAGTAGATCAGGCGCTTGTAAT
		324828	pm:st	10	25	13	AAACTAAACTACAGCGCTCATTACC
		325003	pm:st	10	25	13	CTAATTTATACTGCGCGCTTTCTAC
		325322	pm:st	10	25	13	CTAGAGGATAGCAAGCGATTTAGTT
		325392	pm:st	10	25	13	CTATAAGTCATATTGCGCGCACAAA
		325586	pm:st	10	25	13	AAGTTACATATTCGCGCTGATAACG
		326655	pm:st	10	25	13	GAAAGATTCTAATCAGCGCGAATTG
		327842	pm:st	10	25	13	GGTATATTAATGCTGCGCGATCTTT
		328772	pm:st	10	25	13	ACATCCGGCTATTAAGCGCATTATT
		329259	pm:st	10	25	13	TTCTCACTATAGAGCGCATTCTACT
		329270	pm:st	10	25	13	ATGATTATCAAGCATGCTGTAAGCG
		329721	pm:st	10	25	13	CTCTAAGCATATCCAGCGCTTTTAT
		329777	pm:st	10	25	13	AACCGGATCATATTAGCGCTGAAAT
		329778	pm:st	10	25	13	ATACGAATAGAGCGCTAATCACTAC
		332014	pm:st	10	25	13	TTTAGTTAAGAAATCGCGCCGGAAA
		332273	pm:st	10	25	13	GGATATTAGATAGCGCGCAGTTTAA
		334669	pm:st	10	25	13	ATATTGTAGATAGCGCGTTTCACTG
		336294	pm:st	10	25	13	CATCTTGATGAGCGCAATTGCTAAA
		336549	pm:st	10	25	13	ATACTTATTAAGCGCGCATGAGAGA
		339585	pm:st	10	25	13	CTATTCAAGCATTTTGCGCTAGAGT
		348589	pm:st	10	25	13	CACTATCGCTCAGCATTGATTAGTT
		354420	pm:st	10	25	13	CTATTTCATAGCATTGCCGAGAGAT
		356266	pm:st	10	25	13	GAGATGGCCGAATTATGCTTATGAA
		358206	pm:st	10	25	13	TTTTTCTGGCGCATTTCACAGTTAG
		358960	pm:st	10	25	13	GGCATTATGCGATGATTGCTGAATT
		365658	pm:st	10	25	13	TTCGATGGCGCGCATTTTAATTGAT
		366605	pm:st	10	25	13	CCAATAGCGCCTATTGATACGAAAA
		368560	pm:st	10	25	13	CATTAGCGCGCTGCATTATTAACTT
		372125	pm:st	10	25	13	ATTATTAAAGCGCGCATTCCGCTTT
		373014	pm:st	10	25	13	GGAGCTTGCTGCGAATTAGTTTTAT
		378425	pm:st	10	25	13	TTATCGAAGCGCATTGATGTCTACT
		378773	pm:st	10	25	13	GTTTATCAAGCTGCATGCTGCTAAA
		380393	pm:st	10	25	13	AAAAGCGCCGCGTTCAATTCTTTTT
		386454	pm:st	10	25	13	CAGACGGCACGCAATTAGATATAAA
		386492	pm:st	10	25	13	ATATTGTCCATGCAATGCGTCAAAC
		386843	pm:st	10	25	13	ATCCGTACGCGCTATTATCATATGA
		390688	pm:st	10	25	13	ACAAATGGCGCAAGCATTAATTTCG
		390703	pm:st	10	25	13	TCTTTTAATGCGCGCCTTGAGATTT
		391182	pm:st	10	25	13	AAACAGGCATACTGCTTGGTTATTC
		393505	pm:st	10	25	13	GTTGTCGCGCATTGAGCTTTTTTTA
		397891	pm:st	10	25	13	ATAATAGATATGAGCTTGCTCGGCT
		399181	pm:st	10	25	13	TAAGGTATTGCGCTTATGCGTTATC
		404076	pm:st	10	25	13	GTGTAATGCGCATCTTGCTATAACA
		406469	pm:st	10	25	13	TTAAGCATGCGGGCTTATCTCATAT
		412803	pm:st	10	25	13	TATTTCATAGCGCTTAGGACGATAG
		427248	pm:st	10	25	13	ATGTTTAGCATATTGCGACCATACC
		428333	pm:st	10	25	13	TAATCAGCGGCAATATTGGTGGTTT
		428622	pm:st	10	25	13	TGCTTCTGCTTATTGCGCATATGTA
		432274	pm:st	10	25	13	AACATGAGCTTCATTGCGCATACAA
		432315	pm:st	10	25	13	TAATCACAGCAGATTGCGTATTCCT
		432569	pm:st	10	25	13	TGCATAGCAATTGCCATGCCTATAT
		433306	pm:st	10	25	13	AAACACCTGAGCAATATGCATTGCT
		435177	pm:st	10	25	13	TCGTTTGCATGATATTGCCGAGATT
		435790	pm:st	10	25	13	TGGAATGCTGCATTGCTATATCTCT
		435921	pm:st	10	25	13	ATTAACATAGCTCTTGCGCATCATC
		436806	pm:st	10	25	13	CAAAACGCATAGCATTGCATAAGCT
		436951	pm:st	10	25	13	ATCAAGACGCCAATGCTATCGTTAA
		437191	pm:st	10	25	13	GAAAAAGAATATTGCGCGTACTTGC
		437562	pm:st	10	25	13	GATCATTCATGCAATGCGAAACAGA
		438334	pm:st	10	25	13	TAATTAGCGCATGTTGCAATAGGAC
		438407	pm:st	10	25	13	AACTATCCAGGCTATTGCAGTAATG
		440216	pm:st	10	25	13	CAACCGAGCGCATTGATATAGTTTA
		440388	pm:st	10	25	13	ATTACAATGCTGCATTCCATGGTGA
		441289	pm:st	10	25	13	TTATGTGCGCTGTATTGATTTGCTC
		446593	pm:st	10	25	13	TGTCTCCATATCAATGCGCCTAATA
		448503	pm:st	10	25	13	TTAACAGGCAAGCATGATCCTTATC
		450373	pm:st	10	25	13	ATATAGGTGATCAGCATGCTTTCCA
		450396	pm:st	10	25	13	TATTATCTTAGAGCATGCGATGGAG
		451529	pm:st	10	25	13	ACTTCAGAATGCTATGAGCGAGAAA
		452018	pm:st	10	25	13	GCTTAAAATGCATGTGCGCTATTAC
		452421	pm:st	10	25	13	AAAATCCTATTGGCATGCTGCGTTT
		452925	pm:st	10	25	13	TCTTACGCATTGCAATGCCTTAGAA
		455190	pm:st	10	25	13	GGGTTTCGCATTGATGCATTATATC
		455914	pm:st	10	25	13	CACAATCAGCAGATCATGCATTGAA
		456262	pm:st	10	25	13	AAAGTGGAGCTAGCATGCAATTCTA
		456654	pm:st	10	25	13	ACTAAAAATAGCACCATGCTTAGGG
		457226	pm:st	10	25	13	ATTTAGGCAACGGTATGCCAACTAT
		457392	pm:st	10	25	13	TAATCTTGCAGACAATGCGCAGATT
		457757	pm:st	10	25	13	TAGTACCCAGCATTATGCATTCATC
		458127	pm:st	10	25	13	TTGTTCTGCCAATATGCAGTTGTGT
		458200	pm:st	10	25	13	CTGGTATAATTGCTAAGCCACAAGA
		458554	pm:st	10	25	13	CGTTTGGCAGCTTTATGATTCAAGT
		459089	pm:st	10	25	13	GCTAAAGTAGCATTATGCTGATCCT
		459810	pm:st	10	25	13	CAGTTTGCAATTGGTATGCAGGTTT
		460329	pm:st	10	25	13	TAACGGGGCTTGCATGAATAATATC
		463058	pm:st	10	25	13	AACCTATACGCGCATGATTGTGATA
		465314	pm:st	10	25	13	ACAAATGCATATGATACGCTGCTAC
		466966	pm:st	10	25	13	CTCTTATGCGTGCTATGATTTGAGT
		469988	pm:st	10	25	13	AAGACAAGCGCTTGTTAGTATGCTA
		470231	pm:st	10	25	13	CGTAATAAGTATGCTGCGTCATGAA
		472502	pm:st	10	25	13	ATAGAAAATGGTGAAGCGCAACTCA
		482342	pm:st	10	25	13	TGCATAATAATCGCTGAGCGATCAA
		484346	pm:st	10	25	13	AGAATTACGCATAGCTGATTTACGG
		485970	pm:st	10	25	13	CATAGAGCAATAGCTGCGACATATT
		486589	pm:st	10	25	13	TTGTAAGGATATGCAGCGCTGATAT
		487667	pm:st	10	25	13	AGTTCTAGCTAATTGCTGCGGAATT
		488270	pm:st	10	25	13	CTGTATTATAAGCTGCCTGTCTATC
		488981	pm:st	10	25	13	TAAGTCAAGCGATCCTGCAAAGATA
		489235	pm:st	10	25	13	TCAATCACAGCCAATCTGCAATATG
		489723	pm:st	10	25	13	TTTACAATGTGCTGCGCATAGTCTA
		493262	pm:st	10	25	13	TTTACTGCTATGATCTGCAAGAGGT
		493446	pm:st	10	25	13	TATAACATTGCGATCTGCGATATGG
		496331	pm:st	10	25	13	TAACTCTATGCGCTGAAGCTATATC
		496566	pm:st	10	25	13	TATGTGAGCGCTGTCTGATCTATTT
		498089	pm:st	10	25	13	TTGGTTATTGCATACGGCGTAACTT
		503628	pm:st	10	25	13	ATCATCGCTATGCAGCAAGTTTTAG
		504785	pm:st	10	25	13	AATGAGAGCGCGCTGTATTATCATA
		523260	pm:st	10	25	13	AATATTTGGCTCATCTAGCCTATGC
		528957	pm:st	10	25	13	TAGTGAAGCCAGCTGTTCTTATCAT
		535094	pm:st	10	25	13	TTAACTGGCGCTGATCATGATAAGT
		537654	pm:st	10	25	13	AAAAAGATTGGCGCAGTTCAGGTTT
		539037	pm:st	10	25	13	CAATCAAGCATATGCGCGTTTTTTG
		540354	pm:st	10	25	13	TGCGATATATGCAGTTAGCCTAAGT
		541865	pm:st	10	25	13	AAATACTAGGGCGTTGCTACTATTC
		546854	pm:st	10	25	13	TAACTTGTGCATTCCGCATGGAAAT
		557251	pm:st	10	25	13	ATTTATCCATAGCGTGCTTAGTTGC
		557426	pm:st	10	25	13	AGAGTACAACTGCGCAATCCAATTT
		569878	pm:st	10	25	13	TTATCAGAATGGCGTGCTAATCGAA
		576715	pm:st	10	25	13	GACAAAAGCGATTCATGCTAAGATC
		580167	pm:st	10	25	13	GTTGTCATTGCATTTCCGCAACTAT
		580902	pm:st	10	25	13	AGTTCAGAGCGCTTATCCAAATCTA
		584273	pm:st	10	25	13	AATCACAATATGCGCATCCAAACTG
		584437	pm:st	10	25	13	TGATTGGCGTGCTATTCATTCTCAA
		587357	pm:st	10	25	13	TCACTGAGCGCTGATTCAAATGTTA
		589969	pm:st	10	25	13	AATTTTGCGTTGGCATCATATCCTG
		594303	pm:st	10	25	13	GTCTGTATGCGTATTCAGCCATATA
		594779	pm:st	10	25	13	AGAAAAGCAGCCTATCATCTTACTG
		594907	pm:st	10	25	13	ATTCATGCCGCGTTCATATACATAG
		595434	pm:st	10	25	13	TATTGAGCTATAATCCGCATCTCGT
		598641	pm:st	10	25	13	TATTTTCCGCAATCAGCTTCGTAGT
		602098	pm:st	10	25	13	TATACATGCATAGATCCGCCTGTAT
		602214	pm:st	10	25	13	ACTTATAGGCGCTTATCAGGTTAAG
		602703	pm:st	10	25	13	TCAAAAGCCGCGTGATCATTTCTAT
		602935	pm:st	10	25	13	TTCCAGGCGCTTAATCACTGTAAAA
		603783	pm:st	10	25	13	ACATACCAAGCTTATCAGCTTAGCT
		604028	pm:st	10	25	13	TCCTTAGAGCGCAATTCTGCTTTAT
		604808	pm:st	10	25	13	TTTATCTCGCTGCTATCATCTCAAG
		605150	pm:st	10	25	13	ATGTATTGCGCTGATCAATCAGACA
		610910	pm:st	10	25	13	CATAGAGCGCATTATCTGAGGTTTA
		621958	pm:st	10	25	13	CATGTTCGCATGCTATCTGATCATT
		632468	pm:st	10	25	13	ATATTCGAGCGCGCTCATAGATAAA
		633058	pm:st	10	25	13	GACACAATCATGCTCGCTAACTAAA
		635241	pm:st	10	25	13	AAATATATACATGCTCGCCTGAGCT
		638246	pm:st	10	25	13	TGAAATCATAGCTGATCGCATCATG
		649704	pm:st	10	25	13	TCATGGGCTGACATATCGCAATAAT
		652662	pm:st	10	25	13	GAGCATGCTGCATTTCGATAAAAGA
		657496	pm:st	10	25	13	GTATGAATGCTAATCGCGCTCTTAT
		658313	pm:st	10	25	13	ATGGGTGCGATATAATCGCTTTTTC
		676332	pm:st	10	25	13	TAGTTTACAGCCAGCATCATGATAG
		687260	pm:st	10	25	13	TAGATGTACGCTGCGTCATGTTAAT
		710757	pm:st	10	25	13	AATTCAGCTTGCCAATATCTGCACT
		711202	pm:st	10	25	13	TTAGGTGCATCCATAATGCAGTCAA
		711579	pm:st	10	25	13	ATTACCGCTAGGCAATATCAGATTC
		714399	pm:st	10	25	13	TGTAACTGGGCTAGCAAATTGAGAT
		720538	pm:st	10	25	13	CATTTTGCGTGCTTGAAATAGCTTG
		732213	pm:st	10	25	13	AAGATCTGCAGCACGCAATATGATT
		732253	pm:st	10	25	13	TGTATGGCATAGCGCCAAATTATGT
		743308	pm:st	10	25	13	ATAGTCTCAGGCTGCATTTAAGGTA
		743830	pm:st	10	25	13	GTCTATCCTGCATAATTGCTACAAC
		744062	pm:st	10	25	13	GGTTCTTGCAGGCAATCATATTACT
		744085	pm:st	10	25	13	AAGTGTGCATTGCGCAATTGAGATT
		747614	pm:st	10	25	13	ACTGAATGCGCAAATCGATTAGATC
		748965	pm:st	10	25	13	ATCTAAATCTCGCAATGCGGTAGAT
		750647	pm:st	10	25	13	TAACCTGGCGAGCAATATTTAGAAC
		751613	pm:st	10	25	13	TTATTTACGCTGCAATGCTCCATAC
		751714	pm:st	10	25	13	ACAAACCATAGCCCGCAATCAATAA
		752165	pm:st	10	25	13	AACAGACAAGAGGCAATGCTGATAT
		752704	pm:st	10	25	13	TAGTAACATGCACCGCATTCATAAG
		752858	pm:st	10	25	13	TATGATTAGTGCGCGCATTTTAGGA
		754126	pm:st	10	25	13	TTGAGAGCTGCTTTGAATCTGTTTG
		754852	pm:st	10	25	13	GTATCAGCGCCTAAATCATTAGTTC
		758517	pm:st	10	25	13	GTTCTATCAGATAATGCGCGTATTC
		759554	pm:st	10	25	13	AATCTATGCGCGTATAATGAACCTG
		760478	pm:st	10	25	13	ATGAAACGCGGGCATAATCAAAACA
		762515	pm:st	10	25	13	TCAATTATCGCTAGCAAGCAGTTCA
		764177	pm:st	10	25	13	AAGGGAGATTATACGCAGCAAAGAT
		766650	pm:st	10	25	13	CTTATAGCGGCTTGCAAATAGTCAA
		767469	pm:st	10	25	13	TTCGGAAGCGCGTTCATATTATTCA
		767718	pm:st	10	25	13	ACTCATCCTGCGCAATATACTTAGT
		768633	pm:st	10	25	13	TGTATTAGCGTGGGCAAATACAGAT
		768710	pm:st	10	25	13	CTAGACGCAATGCGCAATAATTTAC
		770232	pm:st	10	25	13	ATTTTTGTGCAGCATATCGTAGGCT
		773518	pm:st	10	25	13	TAGGACACAGCTAGGCAATTTTACT
		775340	pm:st	10	25	13	AACTAGATCAACGCGCAACATTTGT
		775804	pm:st	10	25	13	ATAACAGCGCATCAATCAAATCAGG
		780012	pm:st	10	25	13	ATGACTGCGCTTGATCAATTGTCTT
		780302	pm:st	10	25	13	TCCTAGCATAATGCCGCATCAAATT
		788349	pm:st	10	25	13	AATCAATGAGCGCTGCATAATTGAG
		790709	pm:st	10	25	13	ATATTGGGCGCATCATTATAGAAGC
		791568	pm:st	10	25	13	TAGTAAAGCGCTTGCATTTGTCTTC
		792751	pm:st	10	25	13	TATGTTTGATCAGCGCATTGCAGAT
		793515	pm:st	10	25	13	AACAGTTAGCGCTCCATAGACTTTT
		793994	pm:st	10	25	13	TTCCATAAGCTGCTCATTGATCTTC
		794121	pm:st	10	25	13	TAGATCATTCAAGCGCATGAAGCTT
		794234	pm:st	10	25	13	ATGTACAGCGCATCATTAGTTGGTA
		794289	pm:st	10	25	13	GTTAAATTGCCCAGCATTCCATAGT
		794644	pm:st	10	25	13	GTAATAATGCCAGCCATGTCTAATG
		794811	pm:st	10	25	13	TTATTTGCGAGATCATGCAGGATAC
		794980	pm:st	10	25	13	TCAATACCAAGCTTGCATCCAGATT
		795630	pm:st	10	25	13	ATTGACGCGCAGATCATCAATTAGT
		796827	pm:st	10	25	13	TAAGAAATAGCGCATCATGCACTTG
		798120	pm:st	10	25	13	TATAAGAGCGCGCATGATATCTCTA
		798468	pm:st	10	25	13	CTGGTCGCGCGAATCATATTAATTA
		799076	pm:st	10	25	13	TATTACATGGCCATAGCGTTTGTAC
		799184	pm:st	10	25	13	TCATCTAGCTGATACATGCGCTATT
		799474	pm:st	10	25	13	AGATAGTGCTCGCGCATATTTCTAA
		801558	pm:st	10	25	13	TTGACTTCGCGCTAATATGGGATAT
		801731	pm:st	10	25	13	AGTATATTAGGCCGCATAACCTTGA
		801851	pm:st	10	25	13	TGCACTGCCAGCATACTATCTATTA
		803061	pm:st	10	25	13	GAGCTATATGTCATAGCGCTACTAA
		803264	pm:st	10	25	13	TTACAGATCGCTAGCGCATAAAAAG
		804253	pm:st	10	25	13	AGGAATATAGCCGGCATATACCATT
		804477	pm:st	10	25	13	TGTTAACTATGGCCAGCTTATTCGT
		810468	pm:st	10	25	13	GACATTAGCGCTATACATCGATTTG
		817582	pm:st	10	25	13	AAAGAAATGCAATGCAGCGTTCCTT
		819220	pm:st	10	25	13	TTCCACTTATACGCGCAGCATTTAT
		826898	pm:st	10	25	13	AAGAGTGCGAATAAGCTGTATAGGT
		842608	pm:st	10	25	13	TATCAAAATGCCTTAGCGCACTCAA
		847883	pm:st	10	25	13	TTGTGTCCCATTAGCAGCATGTTTA
		849969	pm:st	10	25	13	GTTAAACGCGCTTCAGAATTAAGAC
		851819	pm:st	10	25	13	TAGAATTGGCATGGTCAGCTTGTTT
		853679	pm:st	10	25	13	TTTGTCATGATCTCAGCGCTAATAG
		855192	pm:st	10	25	13	CTAAATTATACAGCTAGGCCTGATC
		860279	pm:st	10	25	13	TTGATTTGCTATACAGCGCTTCTGT
		860609	pm:st	10	25	13	GACAACAAGCGCTTAGGATTGATTT
		863648	pm:st	10	25	13	CAATCTTATAAGCTAGCGCAAGCTA
		874457	pm:st	10	25	13	TATAATTAGCAGCGAATACCCGTGT
		880570	pm:st	10	25	13	TGTAGAGCCTATTGCGGAACAAATT
		884742	pm:st	10	25	13	GAATTTGATTGCTGCGAATGGCTAT
		887704	pm:st	10	25	13	AACTAGATCATGGCGCGAAAATGAT
		893203	pm:st	10	25	13	AACTAAAGCGCAGAATCTACTTCGT
		894026	pm:st	10	25	13	CTCCTAAATCGCAGCTGATTAAAAG
		901189	pm:st	10	25	13	CAGAATATCAGTGCTAAGCTGATCT
		901494	pm:st	10	25	13	TATATCGCTGCAGGATTATAAGCGA
		902742	pm:st	10	25	13	AGAAATGCGCTGGATATGTAAACTC
		905553	pm:st	10	25	13	CTATGGGCAAGCATGATTATCACAA
		908323	pm:st	10	25	13	TAATATGGCAGCTTGATTCATCACC
		909968	pm:st	10	25	13	CATTATTGGCGCTAGATTCATAGAG
		910871	pm:st	10	25	13	TTAGAAGCGCAGTTGGATATGCTTT
		911425	pm:st	10	25	13	GTTAATTGTAGCGCGATTTGTACCT
		912262	pm:st	10	25	13	GAAGACGCAAGCCTAGATTTTTCTA
		915382	pm:st	10	25	13	ATTGACATGCGCTAGATTCATCATC
		915566	pm:st	10	25	13	TCCTGAGCAGGATAGATGCTTATAA
		921553	pm:st	10	25	13	TATCTACATATGCGAAGCTGACATC
		924519	pm:st	10	25	13	ATATTAATGCGGCATAAGCCGAAGA
		929808	pm:st	10	25	13	TTTAGAAGATAGGCGATGCAGTTAG
		931301	pm:st	10	25	13	CTTTATATGCTGCGATCATCTAGTG
		936803	pm:st	10	25	13	TTACGGATAATGCGGAGCACAATAA
		950254	pm:st	10	25	13	TTTAGGTGGCCATATAGCGTAATTG
		956215	pm:st	10	25	13	TTTTAAATAGCCAGAGTGCATGTCG
		965968	pm:st	10	25	13	ATCAAAATGAGCGCATAGCCACTTT
		984943	pm:st	10	25	13	AAACGGATGCGTGCTAACAAAAAGT
		985003	pm:st	10	25	13	GTTCTTCGCGCATAACATTGACTAA
		990152	pm:st	10	25	13	TGTTAATCTGCTAACGCATCGTTCT
		1015818	pm:st	10	25	13	CCAGTGATCATAGCACGCAATTATA
		1019411	pm:st	10	25	13	ATAACCGCGCAGCAATAATCTTCTT
		1024544	pm:st	10	25	13	ATGATCGCGCTAATATCAGTGTGAA
		1028530	pm:st	10	25	13	TTATGTTATAGCCCACGCTTAGATG
		1034566	pm:st	10	25	13	ATTTTGTGCGATCACGCTTATTCTC
		1036706	pm:st	10	25	13	ATCAAAATATCGACTGCGCGTAAGT
		1055753	pm:st	10	25	13	GAAGCTATTGCGGGCTATCTTTTAA
		1075624	pm:st	10	25	13	AGACAGTGCAATGCTTATCAAAACG
		1078047	pm:st	10	25	13	AAAAAGGCCGCATTATGATATGGAC
		1079627	pm:st	10	25	13	AAGAAAGCTGGGCTATAATAAGCGT
		1080016	pm:st	10	25	13	AGTCATGAGCGCATAACACGTAAAT
		1080962	pm:st	10	25	13	TTTCTAACGCGCTGGATATTTCCAT
		1081087	pm:st	10	25	13	ACGCGAAATACAGGCTAGCATTATT
		1081355	pm:st	10	25	13	AGTAAAGTAGCTCGCTATCATCCTT
		1084912	pm:st	10	25	13	TTTTCAGCAGGTATCAGCTAGTATC
		1085256	pm:st	10	25	13	ATGATTAATCTAGCGCGTAGTCGAA
		1087381	pm:st	10	25	13	AATTGCCCCAGCATATAGCTTTACA
		1092278	pm:st	10	25	13	AGAATTATTGCATGCTAGCTTCCCT
		1092730	pm:st	10	25	13	CGTCGAGCCTGCTAATATAATTTCT
		1094067	pm:st	10	25	13	ATAAGTATTGCAGGTTAGCTTCCTG
		1095578	pm:st	10	25	13	GCTGATGCGCATCTATATGATTGAA
		1095918	pm:st	10	25	13	CTCTCTGCGCGATCATATATTCAAA
		1096776	pm:st	10	25	13	TTAGACGCGCGATAATTACTAGTCT
		1097145	pm:st	10	25	13	TCGGCTAGCCTGGCATTATTTAAAT
		1099214	pm:st	10	25	13	ATAGGAGCAGGCAATATGCTATGAT
		1100022	pm:st	10	25	13	AGATGTAGCGCTTATATGCACACTA
		1101579	pm:st	10	25	13	CTACTAATGCCTGGCTATTTTATGC
		1103206	pm:st	10	25	13	ATACACAGCAAGCGCTAATTGATTC
		1103807	pm:st	10	25	13	CGTTTCGCGCAATCTATCAATTTAC
		1105939	pm:st	10	25	13	GACTTTAGCGCGTGCTAATTTTTAC
		1108393	pm:st	10	25	13	TAGTTAACAGCGCTAGATTACGGAA
		1108406	pm:st	10	25	13	ACAATGCTACGCGCTAATTGTAGAT
		1108594	pm:st	10	25	13	TATAGTACGCTGGCTATATCCATCA
		1108633	pm:st	10	25	13	GTGTTTTGCGCCATAGCTCTTTATA
		1109279	pm:st	10	25	13	TATTGAGCATGAGCTAATCTTACCG
		1110667	pm:st	10	25	13	AAACCTCATTGCTATTCGCGTAAGA
		1110669	pm:st	10	25	13	CTTTGGTGCTAACTATGCGACATTA
		1111706	pm:st	10	25	13	TTTTTTCTTGATTAGCGCTGACCAC
		1112621	pm:st	10	25	13	TCGTAATAAGCGCGCTATTATTGTG
		1112622	pm:st	10	25	13	GTCTGTAAGCGCGCTATTAAGTTAA
		1112804	pm:st	10	25	13	TAGTATGATAAGCGCTATGCACAAG
		1113570	pm:st	10	25	13	CTTTTGTTAGCGCCTATTGGTGATA
		1114087	pm:st	10	25	13	ACTCTCTGCAATCTATCGCTGTTAA
		1116743	pm:st	10	25	13	ATGTAGATGATTAGCGCGTACATAG
		1116826	pm:st	10	25	13	TCTTCTCTAAGCGCTATCAAAACAC
		1118749	pm:st	10	25	13	AAATGAGCCGCAGGCTATAATGAAT
		1119253	pm:st	10	25	13	AAAAACCGCATCATAGCGAATGGTA
		1121090	pm:st	10	25	13	AATCGGTTATCAATAGCGCACCTAA
		1127854	pm:st	10	25	13	TTCAGTATCGCAATAGCGTGGTAAT
		1149905	pm:st	10	25	13	TTTTAGGCCACATTGTAGCTATTGG
		1152704	pm:st	10	25	13	GATTAGGGCCATGCGTATTATTCAT
		1153240	pm:st	10	25	13	GTAGAAGCGCGAATTACATGTTTCT
		1153505	pm:st	10	25	13	AGGGTTTAGCTTGGCGTATTTAAAG
		1170778	pm:st	10	25	13	ACAAATGCGCTGATACTTGTTCAAC
10338007	control->bgp->antigenomic	10338007
	1368
		975	pm:st	12	25	13	GCCACCATATAGCCGCAGCTAAAAA
		2796	pm:st	12	25	13	CCGATCGTGGCTGCATTATTATGCA
		3446	pm:st	12	25	13	TTCGACTGTGGGCAGCTATGATTCA
		3932	pm:st	12	25	13	TGAACTATGCTTAGCTGCCGGTTCA
		4116	pm:st	12	25	13	AAGATGATCTGCGCCAACTAAACCG
		6289	pm:st	12	25	13	CTAGAACAGCTTGGCAATGAAGCGA
		6317	pm:st	12	25	13	TATGACATGAGCTGCCAGCTTGTGA
		6830	pm:st	12	25	13	ATATTAGCAGGCTTATTGCCGCACC
		7308	pm:st	12	25	13	CATAGATGATGTGCCAAGCAAGAGC
		8692	pm:st	12	25	13	CAATAGGCGCTAGCTTGCTTAGACA
		10640	pm:st	12	25	13	ATCCTTATGCAGCAATCTGACCAGC
		10706	pm:st	12	25	13	CTGATTGCTATGCGTTCCAAAGGTG
		12425	pm:st	12	25	13	GTCTGTCATTGCCTGCATGAAACAC
		12535	pm:st	12	25	13	ACTGACTATGCTCGCGCCTTTCATT
		12605	pm:st	12	25	13	GAGTTTTATCCCTGCTAGCAAGACC
		13649	pm:st	12	25	13	TATCACTATGCAGCAAGCCACCACA
		13823	pm:st	12	25	13	TGGTAAATGCTGCATCATGACTCCC
		14174	pm:st	12	25	13	TATGACGATCGCAGCATTGCCAGAA
		16517	pm:st	12	25	13	CTTTAGGATCAGCGCTGCACCAAAT
		17341	pm:st	12	25	13	CTTATGATTGCCCAGGCTTGGCTAT
		17570	pm:st	12	25	13	TGGGTTAGCAATGCAGGCTTAGGAT
		17989	pm:st	12	25	13	AGATTCAGCTGCGCCCTATTAAGCT
		18312	pm:st	12	25	13	TATGTCCGCGCATCTGAATCAACCT
		18627	pm:st	12	25	13	GTTTGTAGCTGCAGATTGCCCATTG
		20359	pm:st	12	25	13	TCCTAACCAAGCATGGCATTGCTAC
		21921	pm:st	12	25	13	GTTGATATACCAGCTGGCTGAGCAA
		25202	pm:st	12	25	13	GAAACGTATATAGGGGCGCTACGTT
		25519	pm:st	12	25	13	AGCTCGTATGCGATTGGGCAAACAA
		28266	pm:st	12	25	13	TAATCTGCGATCCTGGCTAGACAAG
		28616	pm:st	12	25	13	CTGACGATATTAGCTGGGCAGACTT
		34960	pm:st	12	25	13	CGAGTTATGGTGATGGCGCTAATTC
		35984	pm:st	12	25	13	ATCAAAAGCGTTGGCTGGGTCTTTG
		40434	pm:st	12	25	13	TCCTGGATTCTACTGGCGCTTGTAA
		41658	pm:st	12	25	13	CACTCCATCCAGCTGGCATATCTAT
		42241	pm:st	12	25	13	TTCCTATCTAGCATGGCGCATAGTG
		43246	pm:st	12	25	13	ATCCAAGCGCAGCATGGAAAACAGA
		43650	pm:st	12	25	13	TGAGTTTCATGCTATGGCGGGATGA
		52295	pm:st	12	25	13	GGTCTTCAGCGCTGGAATACGATTA
		53643	pm:st	12	25	13	GTGCATAGCGTTGCATATGCTTAGG
		53971	pm:st	12	25	13	GTGGTGATGGCCTGCGATTATATCA
		55449	pm:st	12	25	13	ATAGGGCATCATCAAGCGCTCATGA
		60052	pm:st	12	25	13	ATTATTTAATGCAGGGCGCGGTGTC
		62796	pm:st	12	25	13	CCAGACTAAGCGCAGGCTATATTCA
		67629	pm:st	12	25	13	TAAGTGTCAGCAAGGCATCGTCGTT
		68325	pm:st	12	25	13	GAATATCACTAAAGCAGGCCAGGTG
		71682	pm:st	12	25	13	GACAGTATTATTCAGGCGCCGTTCT
		72478	pm:st	12	25	13	ACATATTGCTCCATAGGGCTGGTTC
		72897	pm:st	12	25	13	GAATATTTACTAGGCGCGTAGGTCG
		91438	pm:st	12	25	13	ATCTTCCGCATGATGGCCTGTTTTC
		105245	pm:st	12	25	13	AACCTGGCGCAATTAGGTTGCAGTT
		114593	pm:st	12	25	13	GTTCCCAATATGCGCTGCTTTATCG
		117037	pm:st	12	25	13	TATCTCGCGATCTAGCGGGAACTTT
		117526	pm:st	12	25	13	CTCAAGTATTGCGCGGATCCAGTTA
		119781	pm:st	12	25	13	TAACCGGATACGCGGCGTAAGTATT
		121535	pm:st	12	25	13	TCGTTGAACTGCGGCGATATGAGTA
		125426	pm:st	12	25	13	ATTTATATAGCGCAGCCCATGGGTG
		128507	pm:st	12	25	13	ATAGGCAGCGCAATCGGATAATGTG
		132821	pm:st	12	25	13	ATGGCTGATCAATCTGCGCATTCCA
		143736	pm:st	12	25	13	ATTGGTAAGCGCTGCCCATGAGTAA
		144991	pm:st	12	25	13	TCTACCCATCATGCTGCATGACACA
		149996	pm:st	12	25	13	TAGCATTTGCAGGCCTGCTAGTCTA
		153482	pm:st	12	25	13	TCTAAAATGCAGGCCTATGGCGAAC
		154006	pm:st	12	25	13	GGAGTACGCATTGCCCTAAGACTAT
		154687	pm:st	12	25	13	TGAACAAGCGCATTGCCTAGCTTGA
		155110	pm:st	12	25	13	CTCTAATGAATAGCCCGCTTACGAG
		156936	pm:st	12	25	13	CTCCATAATGCGCATCCCTTCTTCA
		158309	pm:st	12	25	13	ACCTAGTGCGGCTAATCCCAAAAGT
		160453	pm:st	12	25	13	GGTCCACGCAATGCGCAATAACATT
		161602	pm:st	12	25	13	GATACGATGGCAAGCCTGCTTTATC
		162898	pm:st	12	25	13	GAACCCGCCAATACGCCAGATTTAT
		163698	pm:st	12	25	13	TCGAATCATGTTGGCCAGCGAAAGA
		163961	pm:st	12	25	13	TCTGTAGCTATGACGCCATTGGTGA
		164171	pm:st	12	25	13	GCTGTTGAGCATTGCCCATATTGAG
		166216	pm:st	12	25	13	TCAGATCTATGCGAGCCATTTGAGC
		168546	pm:st	12	25	13	TCACTCGCATCTAGCCAGATTACCT
		173165	pm:st	12	25	13	TTAATGTATTCCTGCGCTGCCTAGC
		174749	pm:st	12	25	13	AACGTGATCATTCCAGCGCTGTCTA
		175143	pm:st	12	25	13	TTGAACAATGCAGCGCTTGTAGGCT
		187401	pm:st	12	25	13	CAACTCGCGCCTACCATAGTATTCT
		198284	pm:st	12	25	13	ATTCATCCTCAGCGCTGATCGAAAC
		199019	pm:st	12	25	13	GGGTATTATATGGCCTAGCCACTAG
		208507	pm:st	12	25	13	AGCCAAAAGCCTATCCTGCGATATG
		212619	pm:st	12	25	13	CGTTTCGCATAGCGATCCTCAAATG
		218036	pm:st	12	25	13	CAAAGTTATGCGCAACCTGCATCTG
		222412	pm:st	12	25	13	CAAAAATCAGGCGCTTATCAGCGAC
		227932	pm:st	12	25	13	ACTTAAATGCTGGCCGCTAAACGCA
		230009	pm:st	12	25	13	TCTACTTAGCATGCTTGCGCCACTT
		232430	pm:st	12	25	13	ATTATATAAGCGCCGCTGACTGGTC
		234056	pm:st	12	25	13	TTGCAGAGATAATGCCGCGCTTTTC
		234437	pm:st	12	25	13	CCACAAGCTTATATGCCGCTTGCTT
		238357	pm:st	12	25	13	TGAAGAATTTGCCGACAGCGTAGGA
		239641	pm:st	12	25	13	TTAACGGCTATGCCCGATTTCCTAC
		239645	pm:st	12	25	13	ATCGTAATTGCTGCCCGATGGACAT
		248114	pm:st	12	25	13	CTAGGTCGCCAGGCTTAATAACACT
		251369	pm:st	12	25	13	CAGATAGCATGCCGTGATATACACG
		255490	pm:st	12	25	13	GATTATGCTTGCCAGCGCATTAGCA
		259759	pm:st	12	25	13	TGAACAATAGTATGCGGCCGGCATT
		261710	pm:st	12	25	13	TGTGCACATCGCTAAGCGCTTATTG
		261946	pm:st	12	25	13	TAGCAGATCATTTGGCGCCTAACTG
		265309	pm:st	12	25	13	ATCCCGATCAATAGGCCGCTAAGAT
		266166	pm:st	12	25	13	CGTCTACTATAGCACGGCCTTAAAG
		267045	pm:st	12	25	13	ATACGCTGCATATGCCAGCATGTAC
		267218	pm:st	12	25	13	GGATGATATATGCAGCGGAAGCTGT
		267785	pm:st	12	25	13	CTATCTTATGCACTGCGCCGATGAA
		268336	pm:st	12	25	13	CAGGTTGCAAGCTGCCATATGAGTA
		271111	pm:st	12	25	13	GAATATTCGCGCTATTGCAATGGCG
		271682	pm:st	12	25	13	CTCTCTCCCATATGGCAGCTATTGT
		272316	pm:st	12	25	13	GGATTTGCTATGGCAGCATAGTAGC
		273377	pm:st	12	25	13	AGACGCTATGCTAGGCATGCTATCA
		273841	pm:st	12	25	13	TGATGTGCCAACGCGCATTAGTCAA
		274056	pm:st	12	25	13	TCTGACATGCTGGCACAGCTATTAC
		274082	pm:st	12	25	13	CTGTCTTGAGCACGCTGCAAATCAT
		274675	pm:st	12	25	13	TAGAGTTCGGCTGGCATTATCGGTA
		275154	pm:st	12	25	13	ACTGGATGCGTAGCGCATTACTTCT
		276064	pm:st	12	25	13	AACGTAGGCGTGATGCATGTCAAGA
		276634	pm:st	12	25	13	CAGCGACTGAAGCGCTGCAATAAAT
		276801	pm:st	12	25	13	GGTGAACACACGCTGCATTGTCTAT
		277149	pm:st	12	25	13	AGGAAGGCATTCCTGCATAAGTGGT
		277357	pm:st	12	25	13	GTTCACCAATGCTAGCCAGTCAATC
		277644	pm:st	12	25	13	CTTGTCTCTTGCGCTGCATGTTAAG
		278383	pm:st	12	25	13	GTCAATGCGAGCTGCATACAACAGT
		280348	pm:st	12	25	13	TAATCACATTATCCAGCGCTGGTGG
		281671	pm:st	12	25	13	CCTTTACATGCTTGCAGCCCATTCT
		282231	pm:st	12	25	13	AAAGAGAAGCGCGAGCCATGTACAT
		283801	pm:st	12	25	13	CATTGAAATTGCGCGCATGACAGTG
		285374	pm:st	12	25	13	TTGAAAGCGCTAAGCATGCCTCTAC
		286939	pm:st	12	25	13	CAAACACTTGCTAGCATGCTTTGGG
		287094	pm:st	12	25	13	CGAATGCGCGGATTAAGCAAAGATG
		287627	pm:st	12	25	13	GCTCGGCATGCTAGCATACTAACTT
		287659	pm:st	12	25	13	GAGTCTATGCGCAGCACATGTCTAA
		287980	pm:st	12	25	13	GAGTGAGGATAATGCGCAGCAATAG
		288506	pm:st	12	25	13	CCCTGCATATCAATGCGCTTATTGC
		289021	pm:st	12	25	13	TATCCCGAAGCATGCTCGCATTGTA
		289854	pm:st	12	25	13	TATCTTGCCAGCAGCATAACGGAAC
		290485	pm:st	12	25	13	CGCATTGATAATCAGCGCCCTTCAA
		291663	pm:st	12	25	13	GTCAGGTATGCGCAGCTTAGATGAT
		291757	pm:st	12	25	13	TACACTCCAGCATTGCTTGACCAGT
		291768	pm:st	12	25	13	TTCTTGAGTAGCATGGCTGCCGAAT
		292089	pm:st	12	25	13	TAAACGATAGCTGCGCCATGTGCTA
		293229	pm:st	12	25	13	AAATGACGCGCTGTATGCTTGCCAA
		293684	pm:st	12	25	13	CACCATATATGCTGGCTGTTTCGGT
		295430	pm:st	12	25	13	TGCAAGCGCATATGCTATGACCTAG
		296782	pm:st	12	25	13	CATAAGATGGCCTGCTGACACGTTT
		296970	pm:st	12	25	13	TTTTATATCGCGCGTTGCTGGAAGG
		297126	pm:st	12	25	13	GAGCCACGCATTTGCTGATTGTAGA
		298346	pm:st	12	25	13	GAACGAAGATCATGCTCGCTGTTGA
		299177	pm:st	12	25	13	CAGTGCGCGCAATGAGCTCAATTAT
		299232	pm:st	12	25	13	AATACAATGCATGCTCGCGTGATGC
		299894	pm:st	12	25	13	AACTATTGCAAAGGCTAGCGGAACG
		300146	pm:st	12	25	13	AGCCTTGGCATCAGGCTATCTGAAT
		300501	pm:st	12	25	13	TACTTCATTCGCCCGCATTAGACTG
		300694	pm:st	12	25	13	TGAGTCATGGATTGCTAGCGGAACT
		300808	pm:st	12	25	13	ATGTCGCGCTGCAAGCTTGATGATA
		303141	pm:st	12	25	13	TAGGGTCAGCAAAGCGCTAGTTTGT
		303505	pm:st	12	25	13	TGGTCTCTCGCAGCTGTTATAGTCA
		306278	pm:st	12	25	13	AACGAAGCGATGTCCGCATGATCAT
		307173	pm:st	12	25	13	TTCTTCCAGCGAGCTATGTCATAGC
		307477	pm:st	12	25	13	CTTTTGGCTTACAGCGCATGGTGAT
		308382	pm:st	12	25	13	CCCTGTGCAGCTTATGCGATTTGAA
		308976	pm:st	12	25	13	GGTACACCATGGCGCTATAGAGAAA
		309927	pm:st	12	25	13	AGGGTTAATATCGGCGCATAATCGC
		310294	pm:st	12	25	13	GTTCCCTAGCTTATGGCGCAATCAT
		310621	pm:st	12	25	13	GCTTATGTTAGCGCATCGCATACGA
		310793	pm:st	12	25	13	CCAATACAAGTGCGCATGTATCGTG
		311516	pm:st	12	25	13	TCCCGAATGGCTCGCATAGAAGATA
		312060	pm:st	12	25	13	CCTCGAGCATAAGCTCGCAAAATTC
		312340	pm:st	12	25	13	CTCCACGATTGCAAGCGCAATTATG
		312844	pm:st	12	25	13	TTATGTCGCAATGGCGCAAGCTTCT
		312880	pm:st	12	25	13	ACTTAGACCAGCGCATATCGTTCTC
		312912	pm:st	12	25	13	ACTTGTCCAATGCGCATTGGACGTA
		312948	pm:st	12	25	13	AACTCTAGTGCTGCGCTATAAGAGG
		313544	pm:st	12	25	13	CTGCAACAGGATGCGCTTAAAGAGA
		313720	pm:st	12	25	13	AAAAGTGCTTGGCGCTCATTAGACC
		315430	pm:st	12	25	13	GTGGAAGCGTTAGGGCGATAACTTT
		315566	pm:st	12	25	13	AATAACTGCATCCCCGCTTCGAATG
		316549	pm:st	12	25	13	GTCCTCTCATCAACGCGCTAATTTC
		317222	pm:st	12	25	13	TCACACCTATGCAGCGCTTGTTGAT
		317566	pm:st	12	25	13	TCCTTCCATGCAGTAAGCCTCACAA
		318122	pm:st	12	25	13	TATTGAGCATGCTCGCTATTCAGGC
		318234	pm:st	12	25	13	CGGAGCATAATCCGCTAGCGTTTAT
		319161	pm:st	12	25	13	AGTCGCGTATGCTCGCTGGATAATA
		319846	pm:st	12	25	13	TGTTACATTTATGCGCGCCTTCGTG
		319864	pm:st	12	25	13	CATAGACTGCTATGCGGCTCTTGTA
		319865	pm:st	12	25	13	CCACTAATATGCAGGCGTTGTCTTG
		320106	pm:st	12	25	13	CCAGAAGCATAGTACGCGCATTGAA
		320188	pm:st	12	25	13	ATTGACAGCGCTAGTACGCGTTTAC
		320586	pm:st	12	25	13	GATTACAATATGGCGCGCACGCTAA
		321036	pm:st	12	25	13	CAACTTATATTGAGCGCGGAAACGC
		321320	pm:st	12	25	13	ACTTCAGCTTCACGCGATAAACGCT
		321527	pm:st	12	25	13	GTGTAATGGCATGCGCTATGATCGA
		322331	pm:st	12	25	13	AAGGAATGAGATCGCGCTTACATGC
		323444	pm:st	12	25	13	CCTCTTAACCTATAGCGCGAACCTT
		324157	pm:st	12	25	13	ACGAGAATGATTGCGCATCGGTCTA
		324228	pm:st	12	25	13	CGTTGACCATAAATGCGGCATACCA
		324258	pm:st	12	25	13	AATATAAGAGTTGCGCGGATCACCG
		324349	pm:st	12	25	13	GTGTATATGCGATGCGCAAGAAGAC
		324829	pm:st	12	25	13	TCGTATTATCATGCGCGCTAGTTCC
		324913	pm:st	12	25	13	AGTGTATGAATATGCGCGAACGTGG
		324974	pm:st	12	25	13	ACTTCGTACATTATGCGGCCTATCC
		325098	pm:st	12	25	13	CATAAACTGATTATCGCGCAGGGCA
		325325	pm:st	12	25	13	TTTCCAATTGAAGCGCAGCGCTACA
		325497	pm:st	12	25	13	TGTAGAAAGCGCGCGTATCAACGAA
		326487	pm:st	12	25	13	TTGTACTTATGGCGCGATGGTACAG
		326693	pm:st	12	25	13	AAACTTTATACAAGCGCGGTCTGGG
		327158	pm:st	12	25	13	ACTAATATTGCAAGCGCGTTCGGAG
		327207	pm:st	12	25	13	AAGAGAAGTCAGCGCTTAGTACACC
		327640	pm:st	12	25	13	GTTACGATCGGCAGCGATTTAAGAC
		327680	pm:st	12	25	13	GTGTCACAGGTGCGCTATAACTAAC
		328334	pm:st	12	25	13	GACAAACATATAAGCGCTGGGTCTC
		328632	pm:st	12	25	13	CGATCTGATTCAGCGCGTATCTCTT
		328934	pm:st	12	25	13	GAAAGTGTGCAGCTAGCGAGGAAAT
		329194	pm:st	12	25	13	TTGTCTCTGCCTAGCGATTCGACAT
		329549	pm:st	12	25	13	TTCACACCAATAGCGCGATTCAGTC
		330322	pm:st	12	25	13	ACGACAATTGGCGCGTTGTAGTGTT
		330499	pm:st	12	25	13	TTCACCCAATCACGCGCTACACATT
		330710	pm:st	12	25	13	GAAACTAACTGCAGCGCTTTCGACT
		333304	pm:st	12	25	13	GATCAGGCGATGCGTATTGATGTAC
		335303	pm:st	12	25	13	TGTAACGCTCAGCGTATGCGTATGA
		335529	pm:st	12	25	13	ATCTCGCTAGCATGCGTCTTGTTTC
		336550	pm:st	12	25	13	CGTTCTTACTAGCGCGCATAACGAT
		344190	pm:st	12	25	13	ACCACTATGCCATGCATTCGGCATT
		357279	pm:st	12	25	13	TACAAACAGAGCGCAATTCCTGGCA
		357791	pm:st	12	25	13	GCGTCAATGCTTCATTGCGATGACT
		358959	pm:st	12	25	13	CCGAAAGCAGATGATTGCCAAGTCA
		360510	pm:st	12	25	13	CGCGAAATCATCGCATTGCCTACAA
		361911	pm:st	12	25	13	ATTCAGATGCGGCTTTGCGAGTACT
		362746	pm:st	12	25	13	ATGAATTCAGCGCTTGTAAGCGGCA
		366119	pm:st	12	25	13	GTCTCGGGCAGCCATTGATAAACAT
		368569	pm:st	12	25	13	CTAATTCCAAGCGCGCATTGCCTTT
		369205	pm:st	12	25	13	GATGTGTGGCGCATTATCCACTACA
		373076	pm:st	12	25	13	AGGCTACAGCGCAATTATGGGTGTA
		379278	pm:st	12	25	13	CATGCAGCAAGCAGCTTGAGACAAA
		381239	pm:st	12	25	13	GTATTCGATGAGCGATTGCAGGATC
		385499	pm:st	12	25	13	CAATATGCTGCGCATTATGACGGCT
		391185	pm:st	12	25	13	TGGGGTGGAGCGCATTATGTATTCT
		392175	pm:st	12	25	13	GTGTCGAGCGCCTATTATCATTACG
		393411	pm:st	12	25	13	TGTCGCGCATAAGCGCCTTTTTATG
		395837	pm:st	12	25	13	AGGTGAGGCGCGGCTTAATAATAAC
		398881	pm:st	12	25	13	ATAAAAGCATGGCTTCGCACCGTCT
		399600	pm:st	12	25	13	CTTGTTGGATGCAGCTTGAACTCTG
		410068	pm:st	12	25	13	GTTGCTCCATGCGCTATCAACAACT
		413681	pm:st	12	25	13	GCAAGACAGCGCTTAATCTACAGAC
		415393	pm:st	12	25	13	ATGACACATAGCGCATGGTTGCAAC
		416239	pm:st	12	25	13	AAGAGATGCCTGCGCTTAGGAGAAT
		418923	pm:st	12	25	13	GTAATGATCCCGCATGCATACTGGT
		424915	pm:st	12	25	13	AAGGCTATCATGCAACGGCACTGTT
		425274	pm:st	12	25	13	GTAAGATGCAGCATGGTAGATACCG
		426515	pm:st	12	25	13	ACACGTTGCCAAGCGATTGGCAATT
		428890	pm:st	12	25	13	CCTTTAGCGCAGTCATGATGTCAAG
		429243	pm:st	12	25	13	TCATCCGCGATAGATTGGCATTGTC
		431184	pm:st	12	25	13	AGATATGGCGCGCTTTGATACAAGG
		432745	pm:st	12	25	13	GTGGGGGGTAATATTGCGCTTCATA
		433864	pm:st	12	25	13	CGTTAGTGAACGCGCTTGCATAATG
		435062	pm:st	12	25	13	GCAAACCGAATATTGCGCTGTAACC
		435176	pm:st	12	25	13	ACTGTAGCATGATTTGCCGAGACCT
		436111	pm:st	12	25	13	GTTGACTCATGGCTTGCATCCGTAT
		436835	pm:st	12	25	13	TCTTTTGCAGCATATGCCTGACGGA
		437485	pm:st	12	25	13	TCGTAGCACGCTAGCATGCAAGAAT
		437760	pm:st	12	25	13	GACTTTGCATAGAGCATGCCTTTCC
		438318	pm:st	12	25	13	TCTTGCGCGCTTGCTATAACGAGTA
		438461	pm:st	12	25	13	TCGCAGGCTAGCTTGCAACTAACTA
		441245	pm:st	12	25	13	TAATGGCGGCGTATATGCCACAGTT
		442496	pm:st	12	25	13	TGGAGCCAGCTGTATGCGTATCAAA
		443225	pm:st	12	25	13	GTGCGTGAAGCTGAATGCCTACAAA
		444541	pm:st	12	25	13	CAAATGTGCGCGCTTGATACGCTTT
		445604	pm:st	12	25	13	GGAATCCATGCAATGCGCACTGTAT
		446560	pm:st	12	25	13	TGAATTGATCTGGCATGCGGAGGTT
		447155	pm:st	12	25	13	TATCATCATGGGATGCGGCTCGTAA
		448262	pm:st	12	25	13	GACGCAAATGCCATGCGCTATAAAC
		448691	pm:st	12	25	13	CTGCTAATGCAGAGCTGCAACTCTT
		448967	pm:st	12	25	13	CAGTGTTGCGCATAATGGCTAAGCT
		449011	pm:st	12	25	13	CGTACTATCCGCGCAATGAAATCCA
		450019	pm:st	12	25	13	AAGTCGTGCATGCTATGCGGCATAT
		454154	pm:st	12	25	13	ACACAGCAGCATTGCATGCAAAGGA
		454918	pm:st	12	25	13	CAAGAACGCAGCATATGCTTTCCGT
		455496	pm:st	12	25	13	GAAGGAACAGCACAATGCCTAGAAG
		456314	pm:st	12	25	13	GAAAACCTTTAATGCGCGCTCTAGC
		456322	pm:st	12	25	13	TAGCGGGCTATGGCATGCAAATATC
		456338	pm:st	12	25	13	TATTGGGCATGCTATGGGTGTCGAT
		456555	pm:st	12	25	13	ATAAATGCGAAGCATATGGGGCGCA
		456625	pm:st	12	25	13	CTCCCTAAGCCGGCATGCTATTAAA
		457149	pm:st	12	25	13	CTTTCTTGATGCTATGCGGTTGGAC
		457198	pm:st	12	25	13	AGAAGTGAGCATAATGCGCCACGAT
		457814	pm:st	12	25	13	GATTCTCGCGCTAATATGATCCCAG
		458242	pm:st	12	25	13	ATGTTCCCTGCTATGCGCTATGCTA
		458540	pm:st	12	25	13	TATCGTATCGCGATGCTCTGTACCA
		458756	pm:st	12	25	13	TTATACTGTACGATGCAGCCGTACG
		459270	pm:st	12	25	13	GTGCTTCTGCGGCATGAATACTTGA
		459781	pm:st	12	25	13	ACTTACGCAATATGGCTGCGACTAC
		460128	pm:st	12	25	13	ACGTGAGATGCTATGCGCTCTAGAT
		461392	pm:st	12	25	13	GAATAAGGCGCGTATGCAAGAGACT
		461468	pm:st	12	25	13	TAATAGTGCGCATGATAGCGAGCGA
		462106	pm:st	12	25	13	TCAAATGCGGGCTTATGATGTTGCG
		474684	pm:st	12	25	13	ATCTTGCGCGCATGTTAGTCCGTAA
		478150	pm:st	12	25	13	CCTTAGAAGCGCTTATGTCTGGCAT
		478788	pm:st	12	25	13	TGGGGACTAGCTGCAATGTGATTTG
		484078	pm:st	12	25	13	AACGTCCTGATAAGCTGCGAATCCT
		484718	pm:st	12	25	13	GCTCAAACATAGGCTGGCGAACATA
		484773	pm:st	12	25	13	TTTACCGATATGCGCTGGTTTGCAC
		485428	pm:st	12	25	13	CGACAATTCGCTAGCTGCAGTATTG
		485523	pm:st	12	25	13	TATTTATTCCATGCTGCGCTCGCCA
		487916	pm:st	12	25	13	TCTCGCAGAGCATGCTGCTTTAATC
		488008	pm:st	12	25	13	AATGACTATCGCAGCTGGTTCGCAA
		488079	pm:st	12	25	13	ATTCGAGCTAGCAGCCTCAAAAGGT
		490128	pm:st	12	25	13	CAATGAGCATTGTGCTGCACCGTTT
		490794	pm:st	12	25	13	CATTCACTGGATCGCTGCATGAAGT
		493192	pm:st	12	25	13	CCTAGTGCCGTATGCTGATAAGTTG
		495519	pm:st	12	25	13	CTGATATCGCGCTGATAACCGTACT
		498484	pm:st	12	25	13	TCAATACTGCGAACTGCATCGACCA
		503220	pm:st	12	25	13	TCTTACAATCCCACTGCGCAGATAG
		503871	pm:st	12	25	13	GAGATTTACCAAACTGCGCGATGCA
		511846	pm:st	12	25	13	ATTGACCTGCGCGTTATGGCTACTT
		525954	pm:st	12	25	13	GGATGAGCATAGCTGTGCTATCCAT
		534534	pm:st	12	25	13	TTCAGGGATCATGTGCGCTCTCATA
		539514	pm:st	12	25	13	GTGACCAGAGCGCAGAATCGAAAAA
		554873	pm:st	12	25	13	CGAAATTTGCTATCAGGCGGCTCTA
		561197	pm:st	12	25	13	GCCAAAATAGCTGATCGCATCTCCT
		578353	pm:st	12	25	13	ATAGGTGCCTGCATGATCCATTGGA
		588084	pm:st	12	25	13	GTTTTAGCAGCATATTCCGGCTCTG
		591355	pm:st	12	25	13	AGGAGCGCGCTATGATTCAATGTTG
		592955	pm:st	12	25	13	TCTGATCAGCTGCTATTCAGGCCTT
		594714	pm:st	12	25	13	CAGTGTCTGGCGCATCATGGTATAT
		595703	pm:st	12	25	13	TAGAGGTATCGCGGGCAATTCTTGT
		598055	pm:st	12	25	13	TGTGTATGCGGCAATCCAGAGCATA
		599035	pm:st	12	25	13	AAACTAATAGCGCGATCAAGAGGGC
		599603	pm:st	12	25	13	AATGAAGCACTGATCGCTGACAAGC
		600495	pm:st	12	25	13	AACCTAGCGCGATAGATCAGCAAAG
		601164	pm:st	12	25	13	AACGGGATGCCGCATCATGGATATA
		605556	pm:st	12	25	13	GGGGAATGCGATATTCTGCAAGAGA
		610828	pm:st	12	25	13	CTGCCAGCGCCGAATCTATAGTTTT
		619707	pm:st	12	25	13	ATGAGCCATGCTATCTGCGCAATAC
		620404	pm:st	12	25	13	GAGTACATGCTATCTAGCGTTAGCC
		622931	pm:st	12	25	13	TTTCCAGCGCATAACTCCACTGGAA
		623521	pm:st	12	25	13	GGACTAGCATATTTCGCAGTGAGCT
		627611	pm:st	12	25	13	GAGTTCGAATTGCGCTCTGCAAGAT
		637938	pm:st	12	25	13	TTATCTTGCGATCAGCTTGAGTCGC
		644009	pm:st	12	25	13	TTCGGCGATAGCCGGCAATTTAGAA
		646292	pm:st	12	25	13	GATTCACTGCAGCTATTCAGCTCGA
		654224	pm:st	12	25	13	TAAACCACTGCTTCGCTATCGGATC
		655062	pm:st	12	25	13	AATGGGTACAGCATATCGCCTTTCC
		657313	pm:st	12	25	13	ACAAGATTGCATCGCGAGCGTAGAT
		693919	pm:st	12	25	13	CAAACCATGCGCCGTCAATGACTAA
		710747	pm:st	12	25	13	GCATAGAGCGCTGCAAAGGTAAAGA
		726039	pm:st	12	25	13	GCCTGCTCATACAAAGCGCGTATTA
		742230	pm:st	12	25	13	ACGAAGAGCCGCGCTAAATTATGTG
		744294	pm:st	12	25	13	ATTACAGCCAGCAGAATGCGGTTCA
		747716	pm:st	12	25	13	GTCCCTACCGCTGGAATGCATAATA
		751211	pm:st	12	25	13	CATAAGTATCACGCAATGCCGTGTG
		751250	pm:st	12	25	13	TACGTGGCGCCTAAATGAGTAATGC
		751389	pm:st	12	25	13	TAACTAGCATTAGCGCATGCCCTTC
		751713	pm:st	12	25	13	ATCAAAGCGCTCGCAATCATACTCC
		751718	pm:st	12	25	13	TGGTGCGGCGAGCAATATGTGATAT
		753290	pm:st	12	25	13	GCTGCTGATGCGTGCAATCAGAATT
		756504	pm:st	12	25	13	CCTAAAAGCGCTGCATTGACCACTA
		757390	pm:st	12	25	13	TTCCAACAGCGCGAATATGTCAGGT
		757479	pm:st	12	25	13	ATTAAAAGCGCCGTCCATTTCCGAG
		757653	pm:st	12	25	13	TGACTGCCATTGGCGCAATCAACAT
		757666	pm:st	12	25	13	ACTAGTCAGCGCGATAATGCTCTTG
		763548	pm:st	12	25	13	GGATATCTGGCAGATCGCAACTACA
		764739	pm:st	12	25	13	CACATACACGCAATACAGCGGTCTA
		766649	pm:st	12	25	13	ATTTGCCGCTCTGCAATATCTCACG
		766788	pm:st	12	25	13	GGCTTTGCGTATGCAAGCTTATACC
		768054	pm:st	12	25	13	TCCGTCGCCAGCGCAATATATACTT
		768134	pm:st	12	25	13	ATTTATGCTGCACATGCAAACCGGG
		769315	pm:st	12	25	13	CGCATTGCGGATAGCATGTCAGATT
		769425	pm:st	12	25	13	GCGATTATAGCGCATGCAAAAGGCT
		770504	pm:st	12	25	13	AATCTTGCGCGATGCAGATCTTCAG
		771337	pm:st	12	25	13	GTTTTGCAGAGCGCAATACGTCAAG
		773080	pm:st	12	25	13	AAGGTCGCATTGCGCAAATGTACAG
		773510	pm:st	12	25	13	CGCCAAGCTGATTGCGCAAAAAAGT
		775461	pm:st	12	25	13	GTAGTAGAATAGCGCAACTATGCGG
		776890	pm:st	12	25	13	ATGCCGCTGGCAGCATGATATACAT
		777573	pm:st	12	25	13	TCTATGGCGCCATGCATTTATGACG
		780848	pm:st	12	25	13	TCTAATTAGGGCCAGCTAGGACGAT
		781107	pm:st	12	25	13	ATTGAAGCGTAGCGCATCAGAATCC
		785945	pm:st	12	25	13	ACACAGTTATGCAGCAGGCCTAGAT
		787606	pm:st	12	25	13	CCAGTTTAGCGCTGCATATTCCTCA
		787634	pm:st	12	25	13	CCAAAGGCTTCAGCCATGCTTATCT
		788340	pm:st	12	25	13	TCTGTGCGCGCTATCCATTTAAAGC
		788415	pm:st	12	25	13	TGAGACCAGTGCTCGCATGAAACAT
		788675	pm:st	12	25	13	CATTCCCGCCAGCTGCATTAAAGTT
		790133	pm:st	12	25	13	GCATATATCGCGAGCATTGGGTACT
		791889	pm:st	12	25	13	ACACATCTGATACAAGCGCGCTGTA
		792668	pm:st	12	25	13	TAGTTACGGCTGCCATATTCGAGAG
		793079	pm:st	12	25	13	GCAAACGCGTTGCCCATAGAAGTTT
		793301	pm:st	12	25	13	TCTAGTGCGCGGCATTACTACAGAT
		794666	pm:st	12	25	13	ACGTGATCATGGCATGCGAGTGATA
		794908	pm:st	12	25	13	ACCTGAAGCGCAGCATTACGGTTTA
		795385	pm:st	12	25	13	ATTCGTACCCAAGCGCATGTGTTTG
		795865	pm:st	12	25	13	GTACCACTATGCTGCATGCTTACCA
		798378	pm:st	12	25	13	TTGTTGCCGCGCTCATAATGCTATC
		800509	pm:st	12	25	13	AGGGTGTCGCGCTCATGAACTATTA
		800738	pm:st	12	25	13	GTTTCTAGCGCGTCCATATCAAGTG
		802326	pm:st	12	25	13	GTCTGGGGCTGCACATTACACATTA
		802335	pm:st	12	25	13	CTGTGAATTAGCCGCATACCCCTTA
		802832	pm:st	12	25	13	ATGGTCGCGCTATACATGCATGCTA
		803286	pm:st	12	25	13	ATGCCGGCTCATGCGAACTTATCAT
		803290	pm:st	12	25	13	AGCTTTGCTGCCTGCAGTTTGTTCA
		804116	pm:st	12	25	13	ACCACATCTTGCGCGCATATTGAAG
		804260	pm:st	12	25	13	ATGTCTGCGCCATACATAGTACTGC
		804360	pm:st	12	25	13	ATGTCCTGCGCGTTGCATAATTGTG
		806193	pm:st	12	25	13	AAGCTTATACAGCAAGCGCAACGGT
		806307	pm:st	12	25	13	AGCTAACAGCGCATCATAGGGAAAC
		811418	pm:st	12	25	13	AATGGCGGCGCCAACATATTTAAGC
		812771	pm:st	12	25	13	CCATCTCTATTCGCAAGCTTCTCCA
		817751	pm:st	12	25	13	TGAATCAGCCAATATCGCTACACCG
		821880	pm:st	12	25	13	AAGATACTATCAAGCGCGCGTTCGA
		821956	pm:st	12	25	13	GTGACAATATCTAAGCGCGCACTTC
		822005	pm:st	12	25	13	GATATCTGCAGCATAGCCAGGTGTA
		822060	pm:st	12	25	13	CTTAGCTATACCGCATAGCCATTGC
		823320	pm:st	12	25	13	ACAGGGTGGGCGATAAGCAATTTAC
		825001	pm:st	12	25	13	AGAGTAAGTGCTAAGCTGCGATGAC
		826019	pm:st	12	25	13	TGTTGTGCAATAAGCGCTAGGGTAC
		828122	pm:st	12	25	13	CACTAACTGGATAAGCGCACGTTGT
		832201	pm:st	12	25	13	TCTAAGGCTGCAGCTATCACTAAGG
		841578	pm:st	12	25	13	TTGGCAGGCTATCAGCCATTACTAC
		845741	pm:st	12	25	13	TAATGCCGGCGCTGATTATGAGTGT
		845959	pm:st	12	25	13	GTCGTGCGCTATTCACAGCTGAATT
		847558	pm:st	12	25	13	ACATGAATTGCCTAGCGCAGTTCAC
		847589	pm:st	12	25	13	CTCAAAACTATGCAGCGCTATGGAC
		848182	pm:st	12	25	13	TGTAGGCGAGCGCAGCTATTGTATA
		849109	pm:st	12	25	13	TCTCAGATTCTGCAGCGCTTAACAC
		849341	pm:st	12	25	13	TTCTGCACTATGCAGCACGGTAAAC
		849569	pm:st	12	25	13	ACAGGGGAGCTATGCAGCTCTTAAA
		850068	pm:st	12	25	13	GGCTATATGCTAGCCAGGGATAGTT
		850276	pm:st	12	25	13	TGTGCGATCATAGCCCAGCCTATTT
		850937	pm:st	12	25	13	GCTTTCTAGCAGATCAGCCTTCAGT
		851444	pm:st	12	25	13	CTTACGGCCATTGCAGCATGTAGAT
		851552	pm:st	12	25	13	TGTGAGAGCATGCAGCCGACTTATA
		852234	pm:st	12	25	13	CGTCAATGCGATTAGCAGCGGATTT
		853053	pm:st	12	25	13	AATTGATAGTGCGATCAGCCCACAG
		854710	pm:st	12	25	13	GCGTATTTGCTCAGCATAGACGTAG
		862485	pm:st	12	25	13	ACCTCGACGCATACAGCTGTTTACT
		882662	pm:st	12	25	13	AAGTTCGCCAGGCATGATTGGAGTT
		886412	pm:st	12	25	13	CGTGTACGCGCTATGAATATATGCC
		887620	pm:st	12	25	13	GGTTTAAACGCGCCTGATAACCTTG
		905415	pm:st	12	25	13	AGCGCAATAGCATGATGCGGTTAGA
		908905	pm:st	12	25	13	TTGATCGCGCAAGGATGATGAATGG
		908955	pm:st	12	25	13	AGCGTCAGCATTGCCTGATGGAATT
		909411	pm:st	12	25	13	AAGAGAGAAGCGCTTGATCCGCTTT
		911166	pm:st	12	25	13	ATCTTGGCTGTGCTGATCAATAGCG
		911543	pm:st	12	25	13	GAATCTATCGCAGATTGCGTCTGTC
		917067	pm:st	12	25	13	ACCGATACTGCGCTCGAATTTCTCA
		920700	pm:st	12	25	13	CACTTTGCTGATGCGAAATCTGACC
		923100	pm:st	12	25	13	TAAAGAGGCGATACGCGAAACTTGG
		923507	pm:st	12	25	13	CGTTCAACAGCTGCGATAATTACGG
		929802	pm:st	12	25	13	CATATCTGCAAGCGCGATTTCTGGT
		930317	pm:st	12	25	13	TATGAGAGCATTGAGCGCAACCGTA
		931478	pm:st	12	25	13	TTTCTCTGGCATGCGATGCGGTATT
		931530	pm:st	12	25	13	TCAAATAGCTGAGCGCGATGGGAAT
		931970	pm:st	12	25	13	CTAAGTTATGCCGATAGCGGTTACG
		941319	pm:st	12	25	13	TCCACAGCTATTGAGCGCGATACTT
		941968	pm:st	12	25	13	TAACATTAGCATGTAGCGCCGTCTG
		944353	pm:st	12	25	13	TGTTGCATGCGTTAGAGCGTTGCAT
		949970	pm:st	12	25	13	AAAGCGAATACAGAGCGCGAGAACA
		959399	pm:st	12	25	13	GTTTTGAGATGCGCTATGAGGCAAC
		960703	pm:st	12	25	13	AGGTAAGCATGGCAACATACCATCG
		979819	pm:st	12	25	13	ATATCGGCTATGCGGAACAGCAAAG
		994559	pm:st	12	25	13	TATCCGCTGGCCATAACGCTTCTTT
		1010958	pm:st	12	25	13	TTAAAGTCAGGCGCTATTGTCCGCA
		1017220	pm:st	12	25	13	AATGTTATAGCGCGTAGCAAGCTGC
		1017369	pm:st	12	25	13	TAACGATGCGCAGATATGGGCTAGA
		1024966	pm:st	12	25	13	GAGTACCTATATGCACGCGGAATCA
		1046116	pm:st	12	25	13	TGTAGTGCTGATGCGACATGGATTC
		1046430	pm:st	12	25	13	ACACATCGCTCTGATAGCAGAAACC
		1071058	pm:st	12	25	13	ATCTAAGCGCATATTAGCTCGCCCA
		1081189	pm:st	12	25	13	CACATTTGATTATAGCGCGCCTAGC
		1093030	pm:st	12	25	13	GCTTAAGCGAGCATATCACATAGCC
		1094726	pm:st	12	25	13	ACTCGAAGCGCGCTTATTTAGGAAC
		1096637	pm:st	12	25	13	GGTATAGCGCGCTTAGTTGTGTTGT
		1096690	pm:st	12	25	13	TTAAGCGGCATCGCGTAATGATGGA
		1097790	pm:st	12	25	13	TGTTGAGCCAGCTGTTATCTTGCTG
		1100030	pm:st	12	25	13	ACACCAGTATGCGGCTAATTCTCCA
		1102880	pm:st	12	25	13	AATCAACAGGCTATATCGCCCGATC
		1103433	pm:st	12	25	13	AGTCACCAGGCCGCATATTCAATGT
		1103771	pm:st	12	25	13	AGAAGATGGGCGCATATGCTGTCAT
		1106011	pm:st	12	25	13	GGCTGGGCTAGCGATATGAGTTTAT
		1109574	pm:st	12	25	13	TAGTGGACGCGGGCTATATATGATG
		1111452	pm:st	12	25	13	CCGATTGATGCTGCATAGCACATTG
		1114521	pm:st	12	25	13	TAGGACAGCCTGTATGCAGATCTAC
		1114852	pm:st	12	25	13	TGACCTTGGGATGCTTAGCCAATAG
		1125321	pm:st	12	25	13	GTAGTGCAAGATAGGCGCTAGTACT
		1129631	pm:st	12	25	13	TATGCTAAGCGCGTACCTATTGCAC
		1129686	pm:st	12	25	13	CTAATAGCGCTGTATGACACGTCAG
		1132984	pm:st	12	25	13	TGCCTTGGCGCCTTACATCTATGAA
		1133229	pm:st	12	25	13	AGTAAGGCGTTAGTACGCGACTTAG
		1164206	pm:st	12	25	13	GGGGAAAGCATGCTACCAACTTATC
		1165927	pm:st	12	25	13	TCTTTCTCGAATACGCGCGTTATCG
		1168218	pm:st	12	25	13	CTCAAAAATGCGCTACCTGCTAGGA
10338008	control->bgp->antigenomic	10338008
	1369
		1662	pm:st	14	25	13	GATCAGCGCATCAAATCGCGGGAAC
		5541	pm:st	14	25	13	TGCACGGCTATTGCGCTTGCAAACC
		7806	pm:st	14	25	13	TTAGCAGCTTTGCATGCGACTGCCC
		8028	pm:st	14	25	13	AGTTATCTGCGGGCGGTTAACGGCA
		8157	pm:st	14	25	13	CCCTAACGCCCATGCATAGATCACC
		8245	pm:st	14	25	13	TCACCCGCACGCATGCAATGGACAA
		9402	pm:st	14	25	13	AACCCAATGCGCAGCAGGTTGAGGT
		9767	pm:st	14	25	13	TAGCTTGCGGCAATCAGTAGTCGGG
		11237	pm:st	14	25	13	TGTCCATCGCATGCCATGCAGCAGA
		14750	pm:st	14	25	13	GTTCGTCATATGCTGCCTGGGCAAC
		18537	pm:st	14	25	13	CGCCTTGGCATCCTGGCTAAAGTTC
		19313	pm:st	14	25	13	AGATACAAGCAGCTGGGCACAGCTG
		19621	pm:st	14	25	13	CTGTAATATGCAGCGGTGGCTAGCG
		19624	pm:st	14	25	13	TGTCTTGCATAGCCATGGCATGCCG
		20762	pm:st	14	25	13	ATTGGCCTGCATGGCAGATACGACC
		20847	pm:st	14	25	13	CCCGAGGCAGCATATGGCTTCAACA
		22451	pm:st	14	25	13	GAGCAAAATTAGCGGGCGCATGACG
		26420	pm:st	14	25	13	TCCCCGGCTTGCGGGGTATAGTTAT
		33403	pm:st	14	25	13	CTTGCGACGCAGCTGGCATCTTACA
		33439	pm:st	14	25	13	CCTCGATGAAAGCTGGGCATGAGAC
		36522	pm:st	14	25	13	GTATAACATGCATCTGGCGGTGCGG
		38212	pm:st	14	25	13	GTCGGAATCATGCTTGGCGCCTGAT
		38774	pm:st	14	25	13	CTTTACCCGCATATGGCCTCACGTG
		38882	pm:st	14	25	13	GTACGGTGCAATGCTTGCCATCCCA
		39202	pm:st	14	25	13	CGAATATATTGCGCTGGCTACCGGG
		40863	pm:st	14	25	13	TTTAGGGATTCGCTATGGCCTCCGG
		41153	pm:st	14	25	13	CGAGAGTATCGCTGGCTTCGGACTA
		41683	pm:st	14	25	13	GTCCGAAGCGCCTGGCAGTATAATC
		45833	pm:st	14	25	13	ATGCCTAGTATGCCGGGCTCCACTA
		53709	pm:st	14	25	13	ACCATGATGGCATGCGATCGTCCAG
		56093	pm:st	14	25	13	CTACCCGCATGATGGAGCGCTTGTA
		61350	pm:st	14	25	13	TACTGTGCAAATGCAGGGCGAGGTG
		61656	pm:st	14	25	13	ACGGTCGATCAGCATAGGCAAAGGC
		65352	pm:st	14	25	13	CGACGAGCATGCAAGGCGATAGGTT
		69215	pm:st	14	25	13	GACATGACTAGCGCAGGCTGTAAGG
		69955	pm:st	14	25	13	AGGAACGCTGCAGGATGCTCATGCT
		73181	pm:st	14	25	13	TTTCGCTGGAATTAGGCGCGTTGGC
		74203	pm:st	14	25	13	AGTTGGTAGCCAGGATCGCTCTACC
		78776	pm:st	14	25	13	GCCACCAGCGCGCAGGATATAATCA
		88833	pm:st	14	25	13	CCATGTGCAACGCGGCATTAGGTGA
		109477	pm:st	14	25	13	TAAGTCAGCTTGCATGCAGAGCGGC
		109777	pm:st	14	25	13	CATTGCATATTGGCCGCGCTACTGG
		116331	pm:st	14	25	13	TTTTCGTAGCCAACGCGGGATCTGG
		116415	pm:st	14	25	13	TGCGTTTAATCCACGGCGCAGCAGT
		120342	pm:st	14	25	13	ACATTGTCTGGCGGGCTATCGACGT
		123891	pm:st	14	25	13	TTCGACAATGCGCGGATGCAACGTC
		124066	pm:st	14	25	13	CATCGATGCTCGCCGGATTATACCC
		125057	pm:st	14	25	13	CGGAATATGCTGGCGGATTGTCAGC
		130875	pm:st	14	25	13	TGAGGTTATTATACGGCGCACCCGC
		133960	pm:st	14	25	13	TCCATCAGCGATGCGGTCTTGGTTC
		144402	pm:st	14	25	13	TGCCTTATGCGCCCCCATTGTAGAC
		146106	pm:st	14	25	13	GAATACGATCGCTATGGCCAGCCCA
		146242	pm:st	14	25	13	CTGCAGAATGAGCGCCCTTTGACGT
		147563	pm:st	14	25	13	TCCGCACATGCTAGTCTGCAAAGCC
		150126	pm:st	14	25	13	GGGCAGATACAGCATGCCCTTCCAT
		151395	pm:st	14	25	13	TTCCATAACTGGCCCCAGCCTACTG
		152819	pm:st	14	25	13	AGTATAACGTAATGCCCGCGCAGCG
		152948	pm:st	14	25	13	TTAGTGATGCATGCGCCGGATCGCA
		156047	pm:st	14	25	13	TATGGGGCTACATTGCCCGTCTTGG
		158805	pm:st	14	25	13	TGTCGCACTGCATTGCCATTCCCGA
		161609	pm:st	14	25	13	GCAATAAGCGATGCCCCATCCGGTT
		161732	pm:st	14	25	13	AGACAACATTGCGCGCCATTGCTCG
		166950	pm:st	14	25	13	CGGCTACAGGCACTGCCATAATCAG
		166951	pm:st	14	25	13	CGCCGCTCAGCGCATGCCATAAATT
		167196	pm:st	14	25	13	GAGTGCGGCATGCCGATCGATAGTT
		167546	pm:st	14	25	13	GAAGTAGCTGGCCGCCATTTCTGTC
		167961	pm:st	14	25	13	GCTACCTCACGGCCAGCTATACATC
		168395	pm:st	14	25	13	ACGAGAATGGCAGCCAGCATGAGAC
		170146	pm:st	14	25	13	GACGGGAAGCGCGCCACCATATATA
		170423	pm:st	14	25	13	TGTAGGCGAATAAGCCGCACCGGAT
		171874	pm:st	14	25	13	GGCTGTGCCATACCGCATGCTTACT
		172945	pm:st	14	25	13	TGCTCCTGATTGCTCCGCGTAATCC
		175031	pm:st	14	25	13	CTATACTGCATCCAGCGATCGTCGC
		176043	pm:st	14	25	13	TGACTAGCATTGCGAGCCTCAGCAG
		181546	pm:st	14	25	13	TCCCTCATGGCGCTAATTGTGGAGG
		183377	pm:st	14	25	13	CGTCTAGATGCCTGCAGCATTGCCA
		188917	pm:st	14	25	13	GGTCTTTAGCCCAACCAGCTTCGTG
		190555	pm:st	14	25	13	GGGAATTCAGCATACCGCTTCCCGA
		192611	pm:st	14	25	13	GATGAGATGCCGCGCTATACCAGCT
		199576	pm:st	14	25	13	CGTTAAAGGTAGCCAGCCTTCCCAG
		201608	pm:st	14	25	13	CACACGTCGCGCATGCCTTTAAGCA
		206904	pm:st	14	25	13	AAGGCAGCGCCATGCTTACTTACGG
		207259	pm:st	14	25	13	AAGGGACGCTGCATCCTGTCCGAAA
		208707	pm:st	14	25	13	GCCCTTCAATCAGCGCGAATCTGCT
		215001	pm:st	14	25	13	GTGCTTGAGGGCTGCCTATCTGCAA
		216160	pm:st	14	25	13	TCACGAACGCTGCCTATCAACGCTC
		229664	pm:st	14	25	13	GCCCAATCCTATCCAGCGCGGTATT
		235922	pm:st	14	25	13	ATTCCAGATCATAGCCGCAGGCTCG
		236222	pm:st	14	25	13	TCATCGGGCATCCGCGATAACACGA
		237854	pm:st	14	25	13	AGTTGAAGCATTCCGCGCGTGTTCG
		238537	pm:st	14	25	13	TCGCCACAATCCGCGCTATACGTTC
		247759	pm:st	14	25	13	TATTGGCGCAGCATAGCCTACGCCA
		255491	pm:st	14	25	13	ATATGACTGGCCAGCGCATGAGACC
		258435	pm:st	14	25	13	TTCGAAACTGCCATGCGCACCCTTC
		258439	pm:st	14	25	13	GCAGTTGTAGCATGCTCGCTGAAGG
		261693	pm:st	14	25	13	CTTGGACATTAGCGGGCCATGGTGT
		262078	pm:st	14	25	13	TTGTCCGCTATATAGGCCCCCTGTC
		263808	pm:st	14	25	13	AGAGGTGCTAGCATGGCCTTGGTAG
		263882	pm:st	14	25	13	GTGGGATCAGCTAATGGCCGGTTTG
		265732	pm:st	14	25	13	TCTAGCTGCCATTGCATGCGTGCTC
		266305	pm:st	14	25	13	ACGCTAAATATGGCCGCGCGTGAGT
		266706	pm:st	14	25	13	CGACAAGGCGCATAATGCCCACCAT
		267923	pm:st	14	25	13	GTGCTGGATGGATAGCAGCGCAAAC
		267964	pm:st	14	25	13	TGGGTGAGCGCAATTGCCTGCTCAT
		269086	pm:st	14	25	13	CGCATCGTTAGCTGCCTGAGCGTTA
		269161	pm:st	14	25	13	TCGCCAGCATAGTATTGCCGGGAAG
		269762	pm:st	14	25	13	CCTGCCAGGCGATCTGCATCGAATT
		271809	pm:st	14	25	13	CTTAGTTAGCGCTGGCAGATCCCTC
		272021	pm:st	14	25	13	CTCCTTCTGGCGGCATATCGGAGTA
		273001	pm:st	14	25	13	TAGCGGGATCCATGCGGCATTTGGT
		274709	pm:st	14	25	13	AGTGTGCAGCCGGCATGATGTAGTC
		274735	pm:st	14	25	13	TGTGATTTATCCAGCTCGCGGTGCC
		276061	pm:st	14	25	13	TCGTTTAATGCGCGGCTTGTGCGCT
		276133	pm:st	14	25	13	GTTGATGGGAGCAATGCTAAGCGGC
		276454	pm:st	14	25	13	GAGTGGATGGCTTGCAAGCGAGATC
		279227	pm:st	14	25	13	TCGGAGGCGTTTCATGCGCACCTTT
		279943	pm:st	14	25	13	GTTGCACGCGCAAGCCTATCTGTCA
		280053	pm:st	14	25	13	TCCATATACGCTATGCAGCGGTCCG
		282635	pm:st	14	25	13	GCGTTTGCGATGCACGCCATAGGTT
		283800	pm:st	14	25	13	AAACTGTTCGCGCGCATAGCAGTCG
		284112	pm:st	14	25	13	TATGAGTGCCTGCTAGCATGGGTGC
		284976	pm:st	14	25	13	AGGCTTTATGAGCTGGCGCAGGCTT
		285485	pm:st	14	25	13	TAGCATTGACGCCATGCTGGGGAGT
		286339	pm:st	14	25	13	TTGGCAAGCGTGCAGCTACTATGGG
		286803	pm:st	14	25	13	AGGTCGCAGCACGGCTTATTGACTC
		286918	pm:st	14	25	13	CGGGACATTGCGCAAGCATTCCAGT
		287017	pm:st	14	25	13	CTTCAGCGCTGCCAAGCAGTTTGGT
		288238	pm:st	14	25	13	ACATAGGCAGTATGCGCCCGCTTTC
		289219	pm:st	14	25	13	GACTGATGAGCCGCAGCATTCGAAG
		289745	pm:st	14	25	13	ACTCCAATGGCATAGCATGACCGCG
		290173	pm:st	14	25	13	GAGGAATTGTGCGCCAGCACCTTTG
		292766	pm:st	14	25	13	ATGGATCAATAGGGCGCTGCTCAGC
		293172	pm:st	14	25	13	CGGAAACGGCTGCGCTTTACTAGCA
		293953	pm:st	14	25	13	GTTATGTATGCGAGCTGCGACACCC
		294666	pm:st	14	25	13	TGTGCGTATCTGGCTGGCGTCTACT
		294713	pm:st	14	25	13	TCTCTGCAGCAGGCTGCATACCTAC
		295791	pm:st	14	25	13	CTCATAATGCCCAGCTGCGACGATG
		297190	pm:st	14	25	13	AACGGGGCAGGGCTGCTTATTGTCT
		297465	pm:st	14	25	13	CACACTGCCCATTGCTATGTGCGCA
		297534	pm:st	14	25	13	TGATGGCCGCATGCTATGCAGTGTC
		300816	pm:st	14	25	13	TGTGTAGCTGCCATGGCTATGGGCT
		302398	pm:st	14	25	13	ACAGAGCTGCGGGCTACATGACTCT
		302638	pm:st	14	25	13	GCCGCCGGGCATTGCGATTATTCTA
		303276	pm:st	14	25	13	TTCAGAGCTGCGTGCTATCTCGGAG
		305442	pm:st	14	25	13	GCAAAAGTACCATGCGCCCCTGTGA
		306581	pm:st	14	25	13	CGAGCATAGCATGCGCCAGAACATC
		306705	pm:st	14	25	13	CGTGAATTAGGCATGCCGCCCAATG
		307336	pm:st	14	25	13	ACAAGGTGAATATCGCCGCCGAAGC
		307478	pm:st	14	25	13	TGGTCTTAGCGCGCATGGTGTACTC
		307910	pm:st	14	25	13	TCGGGCAGCAGCTACGCATCCTAAT
		309255	pm:st	14	25	13	TCCGTTGCATGCGCCCTATAGAGTC
		309582	pm:st	14	25	13	TGTCTAGGCTATGCGCCACACATGC
		310213	pm:st	14	25	13	TGATCGTATTGCGCAGCGATCGGTC
		310265	pm:st	14	25	13	AGACCCGATTAGCAGCGCATCCAAG
		310406	pm:st	14	25	13	GTATCTTATAGCCCGCCGAACTGCG
		310730	pm:st	14	25	13	TTACGTATCTGCCACGCAGGCTAGG
		310775	pm:st	14	25	13	TTCACTGGGAAGATGCGCTTAGGGG
		311070	pm:st	14	25	13	TAGCGCACTATGCGCGCAAAGGATC
		311302	pm:st	14	25	13	CATGACAGATCGGCGCGTATCCCAA
		311329	pm:st	14	25	13	TGTCTCCCATTGCGCTACACAGCAG
		313105	pm:st	14	25	13	ACCGAGATGACTGCGCGCTTTTCCT
		313248	pm:st	14	25	13	GTAGGGGCAAGCGCTATTGAGTCAC
		313293	pm:st	14	25	13	TAAAGTTCGCATGCGCACCGCCTGT
		313498	pm:st	14	25	13	CTCACCCATTGCAGGCTTGCAAACG
		315125	pm:st	14	25	13	GGACACTACCCATAGCGCTCAGCAT
		315376	pm:st	14	25	13	GTCAGGTATGATGCAGCGCCCATGT
		316200	pm:st	14	25	13	AATTAAGGCAATTGCGCTCCGCGGG
		316648	pm:st	14	25	13	TGTCCTCTTGCGCGCTCATGATGTC
		317051	pm:st	14	25	13	AGGAAGTTGGAGCGCGATCTGACGT
		317081	pm:st	14	25	13	CTTTGCAATATGGCGCGGAGTCTGC
		317423	pm:st	14	25	13	GAGTTAATGTAGTGCGCTCCGCTGG
		317704	pm:st	14	25	13	CTGAGATGGATAGCTGCGCAGCAAG
		317881	pm:st	14	25	13	CGAAGCGCTGTATCCGCTGCATGAA
		318145	pm:st	14	25	13	TCGGCATATGCGCGCTTGACCTCTA
		318755	pm:st	14	25	13	ATAGCCTATGCGAGCGCTCATCTCG
		318942	pm:st	14	25	13	CGCGTTCTACGCGCTAGATCACGAA
		319141	pm:st	14	25	13	TTAGCCTGATGAGCGCGGTAGCAAC
		319448	pm:st	14	25	13	CTGTTAGACGATTTGGCGCCGCATG
		319464	pm:st	14	25	13	ACTAAAGCGCATGGCGATAGCACCC
		319852	pm:st	14	25	13	GCTGTTCGATTAGCGCGCGTCCTAA
		320982	pm:st	14	25	13	TGGGATGTGATGCGCTAGCTGACAG
		321526	pm:st	14	25	13	GCTGAACTGGCAAGCGCATGTATCG
		321528	pm:st	14	25	13	ACTGAGAACTGGCTTGCGCATGGGT
		323981	pm:st	14	25	13	GCTTCAGTAGGCATGGCGCTTTTCG
		324334	pm:st	14	25	13	GAGGCTATGCGATCGCGCAACAATC
		324362	pm:st	14	25	13	TGTATGGGATCTAATGCGCCCCGAG
		324518	pm:st	14	25	13	GCCTACTTGCATGCGCGAACGTTCA
		324630	pm:st	14	25	13	TGCCATTATCCCGCGGCTAGACTTC
		324820	pm:st	14	25	13	AGGATGCCAAGCACTGCGCAACCTT
		325523	pm:st	14	25	13	CTGTTGGATCATGCGTCGCGCTGAA
		325664	pm:st	14	25	13	GGTCGTATGCTTGCGCGATACTCTG
		325773	pm:st	14	25	13	GGGACGATTATCAGAGCGCGCCAAT
		325978	pm:st	14	25	13	ACACGGTCATGCAATGCGCACAAGG
		326190	pm:st	14	25	13	CACTGTAGTATGGCTGCGCTGGGTT
		326307	pm:st	14	25	13	CTTGGCTACATGGAGCGCCTTAAGC
		326821	pm:st	14	25	13	CAAGACCCGCTTGCGAGCAACTGTA
		326855	pm:st	14	25	13	TATGCTTACTGCGCGCCAGCGATAC
		327157	pm:st	14	25	13	CATATTTCGCATGCGCGCTACGAGG
		327291	pm:st	14	25	13	GACCTGGCATGACAGCGCTATCAAG
		329995	pm:st	14	25	13	GGATAAAGCTGGCGCGCTACATGGA
		330033	pm:st	14	25	13	TAGACTAGCACGAGCGCTTGAGCGA
		330143	pm:st	14	25	13	AGTCTGTCCATAAGCGCGTGTGCAG
		330327	pm:st	14	25	13	AAGCCTTAATGTAGCGCGCCGCTCA
		330765	pm:st	14	25	13	GTCTCTATTCAGCGCGTAGGGTCAC
		332754	pm:st	14	25	13	ATCTAGTAAATCAGCGCGGGGCTCG
		332881	pm:st	14	25	13	GAGAAATCCCTGCAGCGATCAAGCG
		333023	pm:st	14	25	13	AAGCCGACAAAAGCGCGCTCTTGTG
		333536	pm:st	14	25	13	CTCTACTAGATTGCGCGCTCTGTGG
		334042	pm:st	14	25	13	AACCATTGGCAAGCGCGATTGGAGC
		334535	pm:st	14	25	13	TGGAATTACAGCGCGCATGGACGAC
		334841	pm:st	14	25	13	CTGTCGTATCTACGCGCTACCCAAC
		335928	pm:st	14	25	13	TGGGTCTAAGCGCGCATTGTTGAGG
		336480	pm:st	14	25	13	CAACGCGCGAGCATGATTGAGAAGG
		336560	pm:st	14	25	13	TCATGTTACAGCATCGCGCTGGCTG
		337323	pm:st	14	25	13	TCATGCGCACAGCATTGGCTAGACG
		338107	pm:st	14	25	13	TGTTCCAGCGCATTTGTCCACACGC
		338803	pm:st	14	25	13	GATGCTATCGCGCTTTGCATACGGC
		339053	pm:st	14	25	13	TGCCTGATTGCGCGCTTGGGATGTT
		340598	pm:st	14	25	13	CGTATCGCCAGGCATTTTGGCGTCA
		349026	pm:st	14	25	13	CTCGGCGGCGCTTATTTGGTACAAG
		353835	pm:st	14	25	13	TTCACTAGCCGCGTGATCTCATGCC
		360430	pm:st	14	25	13	ACAGCCTAAGCGCCCATTGGCTGTT
		361211	pm:st	14	25	13	GTAACCCGCTCGCATTGCGGTATAG
		369557	pm:st	14	25	13	TACGCATGCGGGCTATTGAACCCGT
		370456	pm:st	14	25	13	GGCCGGTGGCAGCATTAGGTAATAG
		375301	pm:st	14	25	13	CTCTTAGCGATGCGATTGCACGGTG
		376274	pm:st	14	25	13	GTCCGATAGCCGGATTGCGAAGCTA
		381953	pm:st	14	25	13	TCCAGGATGCGCGCAATCCGCTAAT
		384298	pm:st	14	25	13	TATGTGGCCCGCGGATTCATAGAGG
		384830	pm:st	14	25	13	GTGAAAAGCGCGATTCAGCGCACGA
		391020	pm:st	14	25	13	CAGGACTGCGCATTGGCTATGTACG
		399704	pm:st	14	25	13	TAGGGCACTAGCTTGTGCGTCGAGT
		405606	pm:st	14	25	13	TTCCTGATTAGGCCTGCAGCTTCGC
		412197	pm:st	14	25	13	CGGGGTGGCGCTGGCTTATTATGAA
		414688	pm:st	14	25	13	GCCGTAGCGCGCATCTTAGAATGTG
		415497	pm:st	14	25	13	CCTGGATCGCATGCTGATCGAACCA
		417030	pm:st	14	25	13	CACCAGAGCGCGATCTTAGCTATGG
		421278	pm:st	14	25	13	GATCGGCAGAGCGCATGCGCAATTA
		423194	pm:st	14	25	13	CCTTCTTGCATGCGATTGCGGTTGG
		425150	pm:st	14	25	13	CCTGTTGCCACGCATTGGGACACAT
		425505	pm:st	14	25	13	TGATTCTCGCTGGCATGCTGATGCC
		425901	pm:st	14	25	13	CCTAAAGGGCAGCCTGAATGTGTGC
		427884	pm:st	14	25	13	ACTGGACAGAGCTTGCATCTCTCGC
		428385	pm:st	14	25	13	GACACCGCGCTGCATTGGATTCTGA
		428653	pm:st	14	25	13	GTCTCGATGCGCGCTTTGGATTGCT
		429563	pm:st	14	25	13	GGCACTCGGCATGCTGCTTCTGTAA
		435566	pm:st	14	25	13	TACCTTGCGCGTTGGCATACGTCGT
		436833	pm:st	14	25	13	GGTCTTCCAACATTGCGCGTGCAGT
		439592	pm:st	14	25	13	AACCGCGAACGCGCTTGATGCAACT
		442573	pm:st	14	25	13	TAACCAAGCGCATGTTCGCTGGCTC
		443024	pm:st	14	25	13	CACGACCTGCGCGTTGATTGATCTC
		443485	pm:st	14	25	13	CGAGTTCGGCTATATGCCAGCAGAC
		444757	pm:st	14	25	13	CCACTAGCGCTTCAACATGCATGGG
		447185	pm:st	14	25	13	ACGAGGTGGGCCATGCTTAACGACA
		448631	pm:st	14	25	13	GGTTAGAGCACATTGCTGCCCTCCA
		451541	pm:st	14	25	13	CAGTGTTGCGTAGCATGGCCTCAGA
		453828	pm:st	14	25	13	CTTATGAATCCGGGCATGCCTTCGG
		454272	pm:st	14	25	13	AAGGCAAGCGCGGATGATATAGGGC
		454346	pm:st	14	25	13	AGGTGTTTGCAGCCATGCCTCTCCA
		454736	pm:st	14	25	13	CGAAAGAGGCATATGCTGCGTAGGC
		455096	pm:st	14	25	13	GTCAATAAGCGCATGCTCGGGTCGT
		455338	pm:st	14	25	13	AGGACAGTTGCGCATGCCCTTACGA
		455566	pm:st	14	25	13	AGGAGTCAGGCCTATGCAGTCCGAA
		455762	pm:st	14	25	13	TCCCCCAGATAGAGCATGCTGCCTT
		456582	pm:st	14	25	13	CGCGCATTGGCATATGCGCCTAGTT
		457306	pm:st	14	25	13	ACACTCCATGATATGGCGCGAGCTC
		457673	pm:st	14	25	13	CGCAGTAGCCAAGCATGCGAATCTG
		458232	pm:st	14	25	13	GCACGAAGCGATGCTGTAGTCGGTA
		459148	pm:st	14	25	13	AGGCTTCGGCCTATGCGCTAGACAA
		459633	pm:st	14	25	13	CTTCCAATGCGCAGCTATGGGGTTG
		459881	pm:st	14	25	13	TTGACTAGCGCCTGCATGAACCAGG
		460482	pm:st	14	25	13	TTTCGTGCGCCCATATGAACCGCAG
		460661	pm:st	14	25	13	GCTAGGACGGGCCATATGCACAAAG
		461381	pm:st	14	25	13	GGCTGTGATAGCATATGCGGCCAGA
		461536	pm:st	14	25	13	AGGCCGGCATGATCTAGCCTGTAGT
		461842	pm:st	14	25	13	AGACCCTATAGCAATGAGCCGCTCC
		463672	pm:st	14	25	13	TCCATCACGCGATGATCGCCTACTC
		463978	pm:st	14	25	13	AGTGGAGGCTGATATGAGCCCGTCT
		479845	pm:st	14	25	13	CCTTTGCAGCTTGCTGCACCGTGAA
		482269	pm:st	14	25	13	CTTCGTTACAGCATGCTGGGCAGGT
		483989	pm:st	14	25	13	TGTGTGAAGCGCAGCTGCCAGTGAT
		484183	pm:st	14	25	13	TGATTGCACAAGCGCTGCAGGCTGA
		484545	pm:st	14	25	13	ATTCTTTATTGCCCTGCGCGTCGGG
		485259	pm:st	14	25	13	AGTTCTGCGAACTAGCTGCCGCCAT
		485550	pm:st	14	25	13	CGGAGCCATGCGCTGGCTAACTATA
		486458	pm:st	14	25	13	AGCTTCTGCTGGCTGCATAGCACTC
		486700	pm:st	14	25	13	TTAGGTAATCAGGCGCTGGGGGACA
		487574	pm:st	14	25	13	ATGACGACATTGGCGCTGGGCACAT
		488403	pm:st	14	25	13	GAACCTAGATGCCAGCTGCTGATGG
		488637	pm:st	14	25	13	CTGACACGCGAATTCTGGCTTGGAC
		488835	pm:st	14	25	13	CGAGTATATGCGCGCTGCAGCGTTT
		489974	pm:st	14	25	13	GATCAAAGCATCGCTCTGCCACCCA
		490436	pm:st	14	25	13	TACCAGCAATTAGCAGCGCGCCAGA
		493477	pm:st	14	25	13	CCTGTAGAGCGCATTCTGCTCAAGG
		495185	pm:st	14	25	13	TGTCACCGCTATGCTGATGACCACG
		495518	pm:st	14	25	13	CCAATGGATCGCGCTGATCACCACA
		495730	pm:st	14	25	13	ATCTCACCGCATGGCTGATCCTGCA
		504943	pm:st	14	25	13	CCAGGAGGCCAGCTGTATTACTGCA
		508033	pm:st	14	25	13	AGGTGGAGCTGCGCATCTGACTCAT
		508823	pm:st	14	25	13	CATCAAAGCGCGCTGAATTGAGCCG
		515022	pm:st	14	25	13	TCCTTTGCTGATGAGCGCACGATCC
		526570	pm:st	14	25	13	CTTCGGTGCTTAATCCGCGTTCCAC
		544587	pm:st	14	25	13	AATACGTATGCGCGTTCGCGCAGTG
		552491	pm:st	14	25	13	ATGACCGCTGCATTGTGGCAGCACA
		562225	pm:st	14	25	13	GATACAGCCTATGCGTGCCAGTGCT
		568918	pm:st	14	25	13	TGAACGATGCCGCGTGCAACACTTC
		572215	pm:st	14	25	13	TTGCACAATTGCGCGTGGCTCAACG
		575894	pm:st	14	25	13	TCTTATGTGCGCTTCCCAGCGTCGA
		591419	pm:st	14	25	13	AGCCTTCGCGCAATATCCTTGCGGA
		593048	pm:st	14	25	13	AAAATCGCGCTTCGTATCCGGGGCT
		593477	pm:st	14	25	13	CCTTGTCATGCCGGCGAAAGTTGGA
		596154	pm:st	14	25	13	GGACAGAATCGCGATCCGCTGGATA
		596291	pm:st	14	25	13	GGTGGACGCATGATCTGCTACTCCA
		596573	pm:st	14	25	13	TGACCACGCGGCGTATCATCAGGAT
		599265	pm:st	14	25	13	GTTCCTGCGCCTAATCATGGTAGCG
		600791	pm:st	14	25	13	CTATCTTGGCCAATCATGCGCGGTC
		601878	pm:st	14	25	13	TTCTGCAGCCTATCATCGCGTGGTC
		603645	pm:st	14	25	13	TCCTCAGCGGCTGAGCATCAAAAGG
		603751	pm:st	14	25	13	TAAGACATGGCGATCAGGCTCGACC
		619295	pm:st	14	25	13	TCCGTAATGGGCTATCTGCGGAGTG
		619918	pm:st	14	25	13	ATAGGCGCAGCTATCTACCTGGTCC
		634267	pm:st	14	25	13	ATATGGTGGATGATCGCGCCGCCTA
		637513	pm:st	14	25	13	GATCCCCGCATGCTCTATGGTGTCT
		646438	pm:st	14	25	13	AAAGAACGCCCAGGCTGATCCCCAT
		651266	pm:st	14	25	13	TTCACTCATGCGCAATCGCGCCTTG
		651990	pm:st	14	25	13	TTCTTCCAGCGCTTCGCTCACGGTT
		654858	pm:st	14	25	13	GGTTCCCATGCGATCGGCAAACTAC
		656610	pm:st	14	25	13	TGCTTACAAGCTGCATCGCAAGGCG
		658467	pm:st	14	25	13	TTCTCAACGCAGGATCGCACCTGCA
		658595	pm:st	14	25	13	CGGTGCCCATGCCTATCGCAAGAAT
		659368	pm:st	14	25	13	CAAGTGGCGCATGATCGAACAGGCA
		703558	pm:st	14	25	13	GGTTGCTTAGCGCGAGAATCTGGCT
		710913	pm:st	14	25	13	CGCTCAGATCGCAGCAATGTGAGCT
		716481	pm:st	14	25	13	GAGAACTCAGCGCCAAATCGAGGAG
		740470	pm:st	14	25	13	AGCCGGCTATGCAGAAAGCGCACTA
		744222	pm:st	14	25	13	AGGTCGCAGGCGGCCAATTTGTCAT
		746681	pm:st	14	25	13	TCTCATTGCGCCAATGCCGAGTACG
		748304	pm:st	14	25	13	ACCAGGGCCTGGCAATGCTATATGC
		750009	pm:st	14	25	13	TCGTAGTCGCATGCTGATTCCCGCA
		753965	pm:st	14	25	13	GAGTTAATGCAGCCATCGCCGGACA
		754749	pm:st	14	25	13	ATCCTGCCGCGCGATATGCAACGTT
		756676	pm:st	14	25	13	CGTGTCCTGCATAATCGCGACTTGC
		757813	pm:st	14	25	13	CACGTTTTGCAGGCGAATCTAGGGG
		758500	pm:st	14	25	13	GTACGTCAGTGCGCTAATGCGGCTT
		758657	pm:st	14	25	13	TAGGCTGCCGCGTAATGCATACGTG
		764418	pm:st	14	25	13	GTTCACTGCCCAATAGCGCACGACT
		766067	pm:st	14	25	13	TCGGCAGATGCGCCCAATCACTGTT
		769250	pm:st	14	25	13	TGCAGCGATCGGCAATGCGTACACA
		772582	pm:st	14	25	13	ATCGACTCGCATGCCATGAGGCTAG
		774037	pm:st	14	25	13	AGACAAGCCTGGCAATCGTGTCTCG
		775606	pm:st	14	25	13	CGAATTGCCACTTGCAAGCTCCGGT
		780268	pm:st	14	25	13	ACTTGGGCGCATGCATCTCTAGGCT
		782623	pm:st	14	25	13	TCCGACTGATCAGCAAGCGGCATGA
		785445	pm:st	14	25	13	GACTGCGCTGCATTGCATGCACCAT
		789143	pm:st	14	25	13	GCTAGAATCGAGCGCATTGGGTCGA
		790592	pm:st	14	25	13	AGTGCTATCCTAGCATGGCTGCGTC
		790600	pm:st	14	25	13	CGGTCGGCGCTCATGCATTAGTTTG
		790644	pm:st	14	25	13	CGCTTTACTAGCCATCAGCACGGTC
		790864	pm:st	14	25	13	TGTTCTCGCAGCTAGATTGCGCCTC
		790995	pm:st	14	25	13	TTTCGTCCCGGCGCATGTTTCGAGA
		791344	pm:st	14	25	13	TTCGCTTATCCCAGCATGCTGTCCG
		792313	pm:st	14	25	13	CGTTGTGCGCTGCATCTATCAGCTC
		792646	pm:st	14	25	13	CCATCCCGGCCAGCATATTAGGGTA
		792683	pm:st	14	25	13	AAGCGGGCGATTGAGCATGGTTGTG
		792764	pm:st	14	25	13	TTGCGCGGCCGCATACTATCACAGT
		792892	pm:st	14	25	13	CTTCATAGGCTGCGCATAGCCATCG
		793074	pm:st	14	25	13	GCTGTTAATGCCGCCATGCTGTCCT
		793130	pm:st	14	25	13	AGGCAATCCAGCGCATATCAGCACG
		793131	pm:st	14	25	13	GCAGTTCCGAGCGCATGTAAGCGAT
		793150	pm:st	14	25	13	TCAACACTAACGCGCATGGTTCGCG
		793370	pm:st	14	25	13	ACGGCCGCTGCGCATCATGTATACA
		793507	pm:st	14	25	13	ACAGACCATCGCCATGCGACGATGT
		793599	pm:st	14	25	13	ACCACTATGCAGCGCATTAGGCGGA
		793647	pm:st	14	25	13	TTAGTTGATGCGCTCATCGACCCGG
		793831	pm:st	14	25	13	AGGCGCTGTGCTGCGCATTTCTTTC
		793969	pm:st	14	25	13	GCATCTGTATGGGCGCATGCCGAAA
		794463	pm:st	14	25	13	TAGCGCTAGCTAGCATCGCTTGAGC
		794686	pm:st	14	25	13	GTAAGCGATCGCCATAGGCGACAGT
		794789	pm:st	14	25	13	GTTATGGATGGCAGCATGCGACCCT
		794820	pm:st	14	25	13	AGCCTGTGATCGCGCATCCCTTTAC
		794872	pm:st	14	25	13	ACACCGGCAGGCATCGCTCTAGTTA
		795321	pm:st	14	25	13	ACTGACATAGCTGGCATCCGCCTCT
		795814	pm:st	14	25	13	CTAAGTCGGCGCTTGCATCCCAGTT
		795960	pm:st	14	25	13	TAAGGCCTAGCTGCATGGCTCGATC
		796856	pm:st	14	25	13	ACCGATGCGCTCGCATTCTCTACTG
		798107	pm:st	14	25	13	GTGAGTCTGCGCGCCATCACCAATA
		798174	pm:st	14	25	13	GTACCGGCGCGCTCATTCTACAAGT
		798417	pm:st	14	25	13	CGTTGTGCGCAATCATGCGTGAGTG
		800925	pm:st	14	25	13	GTAGAAAGCGCGCATACATACGGCC
		801781	pm:st	14	25	13	GGATACTGCGCCCAGTATGAATCGC
		803478	pm:st	14	25	13	GCACTTGCAGGAGCATATCACCACG
		814307	pm:st	14	25	13	CGATTGATCGCATAAGCGCGCAACC
		814634	pm:st	14	25	13	ACACAAATCGCAAGCGCTGACTCGC
		818801	pm:st	14	25	13	GCAGTAGCGCTTGGCAACATTTGCC
		821441	pm:st	14	25	13	CAGCTCGCTCGCAAGCTGTTGTTAC
		825337	pm:st	14	25	13	AGTTACACTATCAGGCAGCCCAGCC
		825627	pm:st	14	25	13	ACATACGCATATAAGCGCGGCGCGT
		836006	pm:st	14	25	13	ATTCGCGATCAGCGCAGCTGTTAGG
		838646	pm:st	14	25	13	TTCTGTCACGCGGCTAAGTTTGCCC
		843217	pm:st	14	25	13	CAATAGATGCGATACCAGCCACCCC
		843365	pm:st	14	25	13	TAGCAGAAGCGCTGATCAGGGGAAG
		846243	pm:st	14	25	13	AGTAACCAGCCTAGCAGGGAGATCC
		847116	pm:st	14	25	13	GCTCGTGTATGCTGGCAGCAAACTG
		849193	pm:st	14	25	13	GTTTTCCGTGCTGCAGCATACGGGA
		849238	pm:st	14	25	13	ATCACAGCTGATCGCAGGTGGTAGG
		850313	pm:st	14	25	13	CCGTTGGCCATATGACAGCCTTGCA
		850370	pm:st	14	25	13	TATGAGTGCAATGCAGCGCCACGTG
		852093	pm:st	14	25	13	GTCATCTGTTGCCTGCAGCAGCCAA
		852110	pm:st	14	25	13	CCTGCTTGAGCTATGCAGCAACAGG
		852297	pm:st	14	25	13	TATCGGGGGGATGCAGCATGAACGA
		852378	pm:st	14	25	13	TCCGCGTGCATCGCAGCTTCACATA
		852530	pm:st	14	25	13	GCAGTAGCGGCATATCAGCCCGTTT
		852671	pm:st	14	25	13	CTTCAACATGCGAACCAGCCAGGTG
		852778	pm:st	14	25	13	TTCGTCGGCTCATATCAGCCTGGTG
		855402	pm:st	14	25	13	CAAGGAGCAAGCCAGTTCGATGCAC
		861043	pm:st	14	25	13	TTAGCCATGCAACAGCCGGTCGAGT
		863210	pm:st	14	25	13	GTCAGCGATCACAGCTGCGTGTATC
		863441	pm:st	14	25	13	TCTGCGCAGCGCATCACGCTAATTG
		864639	pm:st	14	25	13	CCACCAGGCAATCCGCTAGCCAATT
		867955	pm:st	14	25	13	TGTAGCGGCCTGCAGTATGGACCTA
		870154	pm:st	14	25	13	GCGTTAGGGCAGCTCAGTTAAGCCT
		880401	pm:st	14	25	13	CCGAGTGCGCCGGATGATATCATTG
		886626	pm:st	14	25	13	CATCCAGCGCTCTTGATACATGCGG
		887655	pm:st	14	25	13	GTCGACACTCGCATGAAGCATGAGC
		897408	pm:st	14	25	13	CCAAGCATGCCAGCTAACCAACAGG
		901172	pm:st	14	25	13	GAGTCTAGCCTGGATGCGCGACATA
		902493	pm:st	14	25	13	CCCCGTCGCCATGCGTGATGAAAAT
		904041	pm:st	14	25	13	CCGAGTGCTGGCGCAGATTTCTTGT
		905322	pm:st	14	25	13	TCCCGAGATGCGAGCGATTGCATCT
		908874	pm:st	14	25	13	CCACCGACGCGCTGATTGTATGTCT
		908947	pm:st	14	25	13	TCTGGCGATAGCAGATCGCAAACGC
		908970	pm:st	14	25	13	CCTCACCATCGCATGATGCTCTTCC
		909398	pm:st	14	25	13	TCCACGAGCGCATTGAGCTTGTCCA
		913171	pm:st	14	25	13	GCCTAAGCCTGAGATAGCGGTCTCA
		913763	pm:st	14	25	13	ATGGCAGCGCTAGATTACGCACAGC
		914876	pm:st	14	25	13	TAGCCTACTGGCGCTAGATTTGGCG
		915473	pm:st	14	25	13	TGCACGGCGCGACTAGATTGGATCA
		919786	pm:st	14	25	13	GGTATCAGCCTATTGCGATCCCTGG
		922092	pm:st	14	25	13	GAAGACTGGGCGCGAATCAGGTATC
		923338	pm:st	14	25	13	GGGCCTAATGCGCGATGACACGAAA
		926409	pm:st	14	25	13	CTCAACCAACGCGCGATTGCTCACA
		958816	pm:st	14	25	13	GTCTGAGTACGGCGAGCATCTATGC
		968718	pm:st	14	25	13	CCGTGCCAGCTTAACGCGGTTAGAT
		977882	pm:st	14	25	13	CGATGCTCGCGCTAACTCACAAACG
		994846	pm:st	14	25	13	CGGCTTGCATGGTTAGCCCTGTAGA
		995526	pm:st	14	25	13	AATACCGCTGTAGCGCACAGCAAGG
		1007498	pm:st	14	25	13	GGTTTCTCGCAGCTAGCCTACGAAG
		1015858	pm:st	14	25	13	CCGCTACAATGCGCACTGCCGTTAT
		1025190	pm:st	14	25	13	GGGTTCTGCAATGCTAGCCAGGTCT
		1025956	pm:st	14	25	13	GAGACCTTATAGCACGCGCTGGTCA
		1026324	pm:st	14	25	13	GAACTCGGCGCGATAGCATCGTTGT
		1028102	pm:st	14	25	13	ACAGGGGCGTGTTAGCTGACACGTT
		1028111	pm:st	14	25	13	CAATGTAGCATCACGCGCACGCGAA
		1033557	pm:st	14	25	13	ATCACCGGCAAGCACGCTAGTTTCC
		1036562	pm:st	14	25	13	ATGCCCCGATCTAGCAGCGTATACG
		1054156	pm:st	14	25	13	GTGAGATAGCGCGGATACCCGGAAT
		1067526	pm:st	14	25	13	GCTGAAGCTGCGGATCTAAAGCCCT
		1078306	pm:st	14	25	13	GAGTCGGCGCCTTAGCATCATCGTA
		1078579	pm:st	14	25	13	CATCGTGATGCGCATAAGCGGTCCT
		1087235	pm:st	14	25	13	TAGCATCGCGGGCATAATGGCGAAC
		1091837	pm:st	14	25	13	TATATGGCGCATGCCGATAAGGGGG
		1095930	pm:st	14	25	13	TGGTGCGCCAAGCTATCGCCGAATA
		1097308	pm:st	14	25	13	CTCGATGCGCGGATAGAATACCTCC
		1098877	pm:st	14	25	13	CGGACGGCGCAGTTATCAACACAGA
		1099946	pm:st	14	25	13	TGCGAAAGCGCAGGATATACCCAGG
		1101013	pm:st	14	25	13	CCCGGATCTGCGCGCTATAATGGAT
		1101157	pm:st	14	25	13	ATGGATGCCAGCGTGCTAAATGGCC
		1102777	pm:st	14	25	13	AGAGCGCAGCGCCTATATGAGAAGC
		1103794	pm:st	14	25	13	CCAAGGGCCTGCATATCGGTTAGAG
		1104588	pm:st	14	25	13	AGTAGTTGCTCCCTAGCGCCTCTTC
		1106726	pm:st	14	25	13	GGGAGACATGCGGCTATTGTTCGCA
		1106873	pm:st	14	25	13	GCCCCTCGTTAGCGCATATCCCTTT
		1107737	pm:st	14	25	13	GAATTTGCGGGCCTATGCAGCTACG
		1114918	pm:st	14	25	13	TGACCACCTGAATGCTAGCCGCCAA
		1115650	pm:st	14	25	13	CACAGCGGCGCTATATCGCGTGTAT
		1118049	pm:st	14	25	13	TTTCGCGGCGCTTGGTATCTGCTTG
		1127137	pm:st	14	25	13	GAGCTCGCAGCGCATAGCACATAAG
		1129294	pm:st	14	25	13	GAAATTGGCTGCGCTACATGCCACC
		1134900	pm:st	14	25	13	CTACTGTAGCGCCGTATGAGAGTGG
10338009	control->bgp->antigenomic	10338009
	1370
		23377	pm:st	24	25	13	CCCGCCGCGAGGGGGGGCGCGCGCC
		24367	pm:st	24	25	13	CGGGCCCGCCGAGCGGGGGGCGCCG
		24370	pm:st	24	25	13	CCGCGCAGCGCGGGCGGGGGGGCGC
		24891	pm:st	24	25	13	CCCGGTGGCGCCGGGGGGGCGCGCG
		25829	pm:st	24	25	13	CGCCGCGCAGCGGCCGGGGGCGGCC
		26001	pm:st	24	25	13	CCGCGCCCGCCGCCAGGGGGCCGCG
		26403	pm:st	24	25	13	CGGGCCGCTCGCGGGGGGCCCGCCG
		26667	pm:st	24	25	13	GCCGGACCGCGCCGGGGGCCCCGCG
		26821	pm:st	24	25	13	CGCGGCGCTGGCCGGGGCCGCGCGC
		26822	pm:st	24	25	13	GCGCGCGCCGTGGCGGGGCCCGCGC
		26872	pm:st	24	25	13	CGCGGCGGCCCGTGCGCGGGGGGGG
		27121	pm:st	24	25	13	CGGGCGCCGGCGCGGGGCCACCCGC
		27241	pm:st	24	25	13	GCGGCGCAGCCCGGGGCCGCGCGCG
		27785	pm:st	24	25	13	CGGCGGCGCCCGGGGGCCGTCGCCG
		28231	pm:st	24	25	13	CGGCGCGGCCGCGGGGCAGCGCGCC
		28550	pm:st	24	25	13	CGGCGGCGCTGGCCGCGGGCGGGGG
		29105	pm:st	24	25	13	CGCCGCCGCCGGGGGGGCTGCGGCG
		29773	pm:st	24	25	13	CCGCGGCGGCTGCCCGGGCGCGGGG
		30025	pm:st	24	25	13	GGCGGCGGCCCGTCCGGGCGGCCGG
		30123	pm:st	24	25	13	GGCGGGCCCCGCGCGGGCGTCCGGG
		30629	pm:st	24	25	13	GGCGCGCCCGTGGGCGGGCCGCCCG
		30685	pm:st	24	25	13	CGGGCGGGGGCCCGGGCAGCGCGCG
		31677	pm:st	24	25	13	CCGGCGCGGCGCTGGGCGCGGCGCG
		35845	pm:st	24	25	13	GCGGGCGGCGGCCCGTGGGCGCGGG
		42333	pm:st	24	25	13	GCGGGCCGCGGCCTGGCGGCGCGGC
		43473	pm:st	24	25	13	CGCGCCCGGGGGCTGGCGCGCGGGC
		44567	pm:st	24	25	13	CGCCGCCCCGCGGCGTGGCGGGGGC
		117479	pm:st	24	25	13	GCGCCGCGGCCGCCCGGGCAGCGCC
		117980	pm:st	24	25	13	CGCCGGCTGGCGCCCGGGCGCCGGC
		118052	pm:st	24	25	13	CGCCGGGCACGCCGCCCGGGCCGGG
		118869	pm:st	24	25	13	GGGCGCGGCGCTGGCCGGGCGCCGG
		118870	pm:st	24	25	13	CGCGGACCGCGCGGCCGGGCGCCGG
		119774	pm:st	24	25	13	GGCGCCGCAGCCGCGCGGGCCCGCC
		119779	pm:st	24	25	13	GCGGGCGGCCGCGCAGCGGGGGGCG
		120330	pm:st	24	25	13	CCGCCCGGCGTGCGGCGCGCGGCGC
		121041	pm:st	24	25	13	GGGCGGCAGCCGGCGGCCGCGCGGC
		121149	pm:st	24	25	13	GCGGCGGCGCTGCCCCGGCGGGCGG
		121658	pm:st	24	25	13	GGCCGCAGCGGGGCGCGGCCGCGGG
		122129	pm:st	24	25	13	CCGGGGGCCGTGCGCGGCGCCCGCG
		122496	pm:st	24	25	13	GCGCGCCGGGGGCGCGGCCTCGGCG
		122497	pm:st	24	25	13	CGCGCGGGCGGAGCGCGGCCCCGGC
		122933	pm:st	24	25	13	GCGCCTGCCGCCGGGCGGCGGGCCG
		132906	pm:st	24	25	13	GCGCGCGGCCCGGCACGGGCGGGCG
		132907	pm:st	24	25	13	CCGCCCGCCCGCGCACGGGGCGCGG
		133896	pm:st	24	25	13	GGGCGCGGCGCGCACGGCGGCGGCC
		148589	pm:st	24	25	13	GCGCGAGCCGGGCGGCCCCCCGCGG
		151163	pm:st	24	25	13	GGCGGCGGTGCCCCCCCGGCGCGCG
		152696	pm:st	24	25	13	CGCCGGCCGGCGCTGGCCCCGCGGG
		153524	pm:st	24	25	13	GCGGCCGCACGGCGCGCCCGGGGCG
		154444	pm:st	24	25	13	CGCGCGCGGGGCCGCCCACGGCCGC
		155434	pm:st	24	25	13	CCGCGGCGGGCGTGCGCCCGGGCGG
		155471	pm:st	24	25	13	CCGCCTCGCGGGGCCCGCGCGGCGC
		155586	pm:st	24	25	13	CGCGCGCGCGGCTGCGCCCGGGGCG
		156461	pm:st	24	25	13	GCCGCCAGCGGCGGCCCGCGGGCGC
		156462	pm:st	24	25	13	CCGCCGGCGGGACGCCCGCGGCCGC
		156463	pm:st	24	25	13	CCGCGCTCGGGGGCGCCCGCCGCGG
		157452	pm:st	24	25	13	CGCCCGCGAGGCCGCCCGGGCGCGC
		170878	pm:st	24	25	13	CGGCGGCCGGGCGGGCCACCCGCGG
		180405	pm:st	24	25	13	CGGGGCGGCGGCGCACCCGCCGGCC
		201361	pm:st	24	25	13	CCCGCGCGGGGCCGGCCTGCGGGCG
		231817	pm:st	24	25	13	CGCCGCGGCCTGGCCCCGGGGCGCG
		231998	pm:st	24	25	13	CGCCGGAGCGCGCGCCCGGGGCGGC
		232287	pm:st	24	25	13	CCGGGGCCGGCAGCCGGCGCGGCGC
		232808	pm:st	24	25	13	GGCCGTGGCGGCCCCCGCGGCGGCG
		232809	pm:st	24	25	13	CGCCGGCCGGCGGCCCGGGACGGCC
		232989	pm:st	24	25	13	CGGGCGGCCGGCACGCCCGCCGGGG
		234064	pm:st	24	25	13	GCGGGCAGCGCCGCGGCCGGGCCCG
		234348	pm:st	24	25	13	CCCCCGCCGCAGCGGCCGGCGCCGG
		234358	pm:st	24	25	13	GGGCCCCGGGCGGCCGCGCAGCGCG
		234360	pm:st	24	25	13	CGGGGCCGTGCGGGCCGCGCCGGCC
		234470	pm:st	24	25	13	GCCGCGCTGGCGCCGGCCGGGGCCG
		234645	pm:st	24	25	13	GCCGCGGGGCGTGCCCGCCGCGGGC
		235038	pm:st	24	25	13	CCGCGCGCGCCCAGCGCCGCCGGGG
		235909	pm:st	24	25	13	GGCGGGGCAGGCGGCCGCGCGGCCG
		236254	pm:st	24	25	13	CGCCGGTGCGGCGGGCCGCCCGCGG
		236341	pm:st	24	25	13	CGGCGCCGCGGGGCCGCAGCGGCGC
		247626	pm:st	24	25	13	CGCGGGCGGCGGCACCGCGCCCGGC
		248934	pm:st	24	25	13	CCGGGCGCCGGGCGACCGGCCGCCG
		261786	pm:st	24	25	13	GCGCGCCCGGCGGTGGCCCGGCCGC
		263727	pm:st	24	25	13	CGCGCGCGCACGCCCGGCCCGGGCC
		264472	pm:st	24	25	13	CGGCCCGCCGGGGGGCCTGCGCGCG
		265709	pm:st	24	25	13	GCGCGCGCCGGCGCTGGCCGGGCCC
		265754	pm:st	24	25	13	GCGGGCCCGCAGCCGGCCGCGCCGG
		266286	pm:st	24	25	13	CGGGGCGGCCGGTGGCCGCGGCGCC
		266491	pm:st	24	25	13	CGCCGCCCGTGGGGCGGCCGGCGGG
		266829	pm:st	24	25	13	GCCGCACGGCCGCGGGCCGCGCGGG
		270079	pm:st	24	25	13	CGCGCCCGGGGGCTGCCCGCGCGCG
		275902	pm:st	24	25	13	CGGGCGCGCCCGGCCGGCAGCGGGG
		275903	pm:st	24	25	13	CGCGGCGCCGGCGGGCAGCCGCGCG
		308629	pm:st	24	25	13	GGCCGAGCGCGCGGCCGCCGCGGGG
		308898	pm:st	24	25	13	GGCGGCGCGCGGGCCGCCCAGCGGC
		308988	pm:st	24	25	13	CGGCGGGCGTGGGCCGCCGCCGCCG
		309389	pm:st	24	25	13	CGGCCCGCCGGCCGCGCCAGCCCGC
		309471	pm:st	24	25	13	CGCCGCCCTGGCGGCCGCCCGGCGG
		310299	pm:st	24	25	13	GCCCCGCGGTGCGCGCGCCCGGCGG
		310687	pm:st	24	25	13	GGCCGCGGCGGGGCGCCGCACGCGG
		311453	pm:st	24	25	13	CGGGCCGGCCGCCGCGCCGTGCGGG
		320508	pm:st	24	25	13	GCCGGCGCGGCGGGGCGGCTCGCCC
		321484	pm:st	24	25	13	GCGGCGCCGTGCCGGGCGGCCGGCC
		323182	pm:st	24	25	13	GCCGCCCGGGGGGGCGCACGCGGCG
		323193	pm:st	24	25	13	CGGCGCCGGGGCAGGCGCCCGCCGC
		323314	pm:st	24	25	13	GCGCGGGGGGGCCGTGCGCCGGGCG
		323347	pm:st	24	25	13	CGGCCTCCGCCGCGGGCGGCGCGGG
		323809	pm:st	24	25	13	GGGCGCGGGGCAGCGGCGCCGCCCG
		324120	pm:st	24	25	13	CGCCGGCCGCCCGGGCGCACGGGCG
		324164	pm:st	24	25	13	GCGCCCGGGGGGGGCGCCGTGCGCG
		324172	pm:st	24	25	13	CCGCGCCGGGAGGCGGCGCGCCGGG
		326505	pm:st	24	25	13	CGCCCGGCCGGCGTGCGGCCGCGCG
		327496	pm:st	24	25	13	CGCGGGCCGCCCGGGCGAGCCGCCG
		327498	pm:st	24	25	13	GCGCGCCGCGGCCTGCGCGCGGGGC
		329301	pm:st	24	25	13	GCCGCCCGCCGGCAGCGCGCCCGGC
		330414	pm:st	24	25	13	CGCCCGGCGCCCGCAGCGGCCGCCG
		330842	pm:st	24	25	13	GCCGGGCGGTGCGCCGCGGGCCGCC
		332058	pm:st	24	25	13	GCGCGCTGCCGGGGGCGCGGCCCGG
		333154	pm:st	24	25	13	CCGGCGCTGCGCGCCCGCGGGGGCG
		333283	pm:st	24	25	13	CCGCGCCGTGCCCGCGCGGGGCGCC
		333813	pm:st	24	25	13	CCCGCCCGTGGGGCCGCGGCCGCCG
		333897	pm:st	24	25	13	CCCGCCCGCCCGCGCGGTGCGCGCG
		334147	pm:st	24	25	13	CCGGGGGCGCGGCACGCGCCGGCCG
		334888	pm:st	24	25	13	CGGGCCCCCGCCGCGCGGCACGGGC
		334945	pm:st	24	25	13	GCGGGCGCGCCCGCGCGGCAGCGGC
		334969	pm:st	24	25	13	GCGCGCCCGCGCAGGCGCGGGGGCG
		335045	pm:st	24	25	13	CGCGGAGCCCGGGCGCGCGGCGGGC
		335047	pm:st	24	25	13	CGGCCGGCCACGGCGCGGGCGCGCG
		335877	pm:st	24	25	13	GGCGCGGCGCTGGCCGCGGCCGGCG
		336085	pm:st	24	25	13	GGCGGGTGCGCGGCGCGCCGCGGCC
		337342	pm:st	24	25	13	CCCCCGCGAGCGCCCGCGCGCCGGG
		487397	pm:st	24	25	13	CGGGGGGGCCGCGCGCTGGCCGCCG
		487442	pm:st	24	25	13	CGGGCGCGCGGCCGGCTGGGGCGCG
		491203	pm:st	24	25	13	CGGGCCGGCCGCGCTGCGGCGCGCC
		548029	pm:st	24	25	13	CCGCGGCCCCGCCGGGTGGGGCGCG
		571310	pm:st	24	25	13	GCGCCGGCCCGGGCGTGCGCGGCCG
		574293	pm:st	24	25	13	CCGCGCCGGCGGCCGTGCGGCGCCG
		852288	pm:st	24	25	13	CGGGCGCGCCGGCCGCAGCGGGGGC
		1027275	pm:st	24	25	13	GCCCGCGCGCCGGCACGCGGCCGCC
		1041257	pm:st	24	25	13	CCCGCCCGCGGGGGGACCGCGCCCG
10338010	control->bgp->antigenomic	10338010
	1371
		2804	pm:st	8	25	13	TGTACTGCGTTTAGCATGATTTTTT
		3642	pm:st	8	25	13	ACATAATGGCAATCAATTGATGACA
		4440	pm:st	8	25	13	TATGCTTAAGATTAATTGCCATCAC
		5420	pm:st	8	25	13	CATTCATGTTATAGGCATGTATGAA
		10615	pm:st	8	25	13	AATGCGCCTATGGAATTAATAAACT
		11316	pm:st	8	25	13	GCCTCTAATTATGCTCTATATCAAA
		13363	pm:st	8	25	13	AAGATTGCTAGTATGCATGATTCTT
		20825	pm:st	8	25	13	AGAAGGTATAATCAGGCTAAACTAT
		29506	pm:st	8	25	13	ATATAAAATCATGCGAGGCCATTTA
		34798	pm:st	8	25	13	TATGATAACTCAGCATGGCAATATT
		39780	pm:st	8	25	13	AACATATTATATTGGCCTAACTACG
		47574	pm:st	8	25	13	CTATTCATATTGCAAGGCGATATTT
		52131	pm:st	8	25	13	ACTTACAATAGCAATTGGATTTGGT
		70064	pm:st	8	25	13	ATTGCTGCGTAATAAGGCTTATTTA
		75194	pm:st	8	25	13	ACTTAATGCAGGCATGATAGTAATT
		83858	pm:st	8	25	13	TAAAGGGATTATTAGCTAGATTTCG
		85699	pm:st	8	25	13	TTATGAGCGATTAGGATATATAGAG
		98038	pm:st	8	25	13	ATTCCATGAAGCATTCTATGTATGT
		104295	pm:st	8	25	13	TATCAATAATCAGCTTTGACTTCAG
		119592	pm:st	8	25	13	AAGTATATGATATGCGGCTTCAATA
		170399	pm:st	8	25	13	TGAAATAGCGCTTGATCCAATTTAT
		171954	pm:st	8	25	13	CATCTTTGATATAGCCTTTAACTGA
		201853	pm:st	8	25	13	AAAAAATATGATTGCCTGCGTTATG
		210556	pm:st	8	25	13	AATATAATAAGCCGGGCATTTATCA
		212485	pm:st	8	25	13	AAGCTTTTTAGCTGGCTTTATCTAA
		228498	pm:st	8	25	13	ATACTAGATTGGCCGCATATATATA
		258723	pm:st	8	25	13	ATATACATAACGCTTGCAGCTTATT
		262357	pm:st	8	25	13	TATGCATTTAATTCGCTAGGACATT
		267802	pm:st	8	25	13	TTCGACATTTCCATGCAATTAGATA
		270015	pm:st	8	25	13	CTGATTAAGCAATGCCTTATAATAC
		271110	pm:st	8	25	13	TAATTTGCGTTATGCAGATTGTACT
		271268	pm:st	8	25	13	TGACTAATTTGCATTGCATTAACAG
		271559	pm:st	8	25	13	ATAATAATTATGCTGCGCTTCCAAA
		272674	pm:st	8	25	13	CTTAAAATTCAGCTGGCGATAATTT
		273626	pm:st	8	25	13	TAATACGCCAGATATGCATTATTGT
		275986	pm:st	8	25	13	ACCAAGATTCATAATTGCAATTGCT
		276434	pm:st	8	25	13	CGATGATAGGCTTTATGCATTTATT
		276978	pm:st	8	25	13	AGAATAATCATTTAGCATTAGCGCT
		276990	pm:st	8	25	13	ATAAAAGCAGCCTGCATATTATCTA
		277355	pm:st	8	25	13	TCATTCGTATAATGCATTCTACTTC
		277965	pm:st	8	25	13	TAAATTGCTAACATGCATGTCCTAT
		277967	pm:st	8	25	13	ATGGTTTATCTAATTGCATGAGCAT
		278062	pm:st	8	25	13	GCTCGTAATCAAATGCTTATTCTAT
		278346	pm:st	8	25	13	CGTTGTAATTATGTTAGCCTTCATT
		281935	pm:st	8	25	13	AGATTTTATTAAGCCTGCGTAAGTA
		281964	pm:st	8	25	13	TAATACATTTTAGCATGACTCACGT
		283583	pm:st	8	25	13	TAATCGATAATGCTAGCCTTAAAGT
		286566	pm:st	8	25	13	TTAGCCTATATGCAAGCAATTATCT
		286669	pm:st	8	25	13	TATGATGATCATGCATAGCCATTTT
		286670	pm:st	8	25	13	ATCTTACATGCTATAGCATAAAGGA
		286873	pm:st	8	25	13	CTCTAGATGTAATAGCATGATATCT
		287739	pm:st	8	25	13	ATCTATCATGCCAAATGCTTTTTGT
		287782	pm:st	8	25	13	AACTTTTGATAGCATACCTACTAGT
		287792	pm:st	8	25	13	GAATAATGCTATTTGCTAATGTGTG
		288108	pm:st	8	25	13	TTCTGGATTATAATAGCCATCTTAG
		288129	pm:st	8	25	13	TTACACAATTTAAAGCAGCTATAGG
		288140	pm:st	8	25	13	ATTTCCAATTATAACGCAATGCTCT
		288257	pm:st	8	25	13	TGAAACATAGCGAAGCAGTATTAAT
		288424	pm:st	8	25	13	ACTAGGTCAATACAGCATTAGTTAT
		288425	pm:st	8	25	13	CATAGTAGGAATAAGCATTACGTTT
		288757	pm:st	8	25	13	AGTAAATATGTGCAAGCAAAGAGAT
		288772	pm:st	8	25	13	AACTATTCTTAAGCATAGCTACTGT
		288774	pm:st	8	25	13	ATATTCTTTATCAGCTACTACCCTT
		289441	pm:st	8	25	13	AAAATTTTGCAGAGCTATGTTCTCA
		289641	pm:st	8	25	13	ATAATTATGGCCTAGCATTAAGACA
		289706	pm:st	8	25	13	ATTTATCTGCATGGCTAATATTACG
		290905	pm:st	8	25	13	AACCGTTAAATTGGCTAGAATATTC
		292448	pm:st	8	25	13	AAAGTATATAACTGGCTTAGGGTAT
		293304	pm:st	8	25	13	CGTAATTAATGAAGCTCGAAATAGT
		295337	pm:st	8	25	13	AATAGTATGGAATTGCTATGAGGAA
		296769	pm:st	8	25	13	AATTGTAATGCTTGCGATGTCTATT
		296933	pm:st	8	25	13	ATTACAAACGCATGCTTGACTATAT
		301701	pm:st	8	25	13	TTCAGATCTGATAAAGCTATCATTG
		302669	pm:st	8	25	13	TAACCATTTTCGAGCTAAATGTACT
		302703	pm:st	8	25	13	TAGTATCGAATTAGCTAAGTAACCT
		302951	pm:st	8	25	13	GTCATAATGTATAGCTGTAACTTCT
		304024	pm:st	8	25	13	CCCATTATGAATAAGCTATTGACAT
		304717	pm:st	8	25	13	GTTGTATATATCCTGCGCTTTTAAA
		304857	pm:st	8	25	13	AAGAGATAATGTAAGCTAGCATAAG
		305298	pm:st	8	25	13	AGTAATTATGAAAAGCTCAACATGC
		306185	pm:st	8	25	13	TACTTATCTAACAGCTATTCAGTGT
		309542	pm:st	8	25	13	TAGACACGTATCTAGCTATTTATGT
		310634	pm:st	8	25	13	TTTTTATATATCACTGCGCCCTTTT
		311399	pm:st	8	25	13	AATGGATATTATGCCCGCAAATATT
		311969	pm:st	8	25	13	GTTTACTGCATAGCGCATTATAATA
		313762	pm:st	8	25	13	TATGTAAAATTAGGCGCTCCAAATA
		316260	pm:st	8	25	13	TTAATTCCTATATTGGCGCTTTGTT
		317608	pm:st	8	25	13	TAAAGATAGAAAAGCGCTATTTTGC
		319750	pm:st	8	25	13	CTAATTATTACTAGCGTGATAAGCT
		319993	pm:st	8	25	13	TATCATGTATGCTGCGCTATATTTT
		323147	pm:st	8	25	13	TCATAGATTCAAGCGCTATAATAGT
		324372	pm:st	8	25	13	CAACATATTTTGCGATACAGTAACA
		324716	pm:st	8	25	13	ACTATTAAGCAAGCGTTATAACACA
		325550	pm:st	8	25	13	AGCTATTAAGCATTGCGATTCTTAA
		327012	pm:st	8	25	13	AATGCTATGGAAAATGCGCTAATTT
		327841	pm:st	8	25	13	ATATGTGATAGTATAGCGCCTATTT
		328605	pm:st	8	25	13	ACAACATTCAATAGCGCATATAGTT
		331096	pm:st	8	25	13	GATTTATCAATAAGCGCTGAGTAAT
		332945	pm:st	8	25	13	AACTTCAAATAATGGCGTTATTCCA
		335277	pm:st	8	25	13	TAATGTATATTACGCGCGAGATTTT
		338290	pm:st	8	25	13	GGCTAGCTATAATATTTGAAACCTA
		339111	pm:st	8	25	13	AAAGTCAAGATAGCTTTTTTAGCGA
		340157	pm:st	8	25	13	ATTCCCTAAATTATTTAGCGTCTGT
		341899	pm:st	8	25	13	AGTTTTTTCTGCGCTTTTTTCCTAT
		342403	pm:st	8	25	13	ACTTGATATAGCATTTTTTCGCATG
		343090	pm:st	8	25	13	AAACGTGCGCACTATTTTATAAGAT
		344166	pm:st	8	25	13	CCTGTAAGCTATTTTTTGCATTATC
		344414	pm:st	8	25	13	TTACTTGCTATCATTAGAATACACC
		346103	pm:st	8	25	13	ATAGAAAATGAGCGTTTTCAGTTCT
		350318	pm:st	8	25	13	GGATACAGAAAGCTTTGAATATCTA
		353567	pm:st	8	25	13	CTTCCGATAGCATATTTCATAATAG
		355966	pm:st	8	25	13	AAAGAATGCTAACATTTCAATCGTG
		356232	pm:st	8	25	13	AACGAATGCGATTTTTTCTCTTTCT
		359525	pm:st	8	25	13	AAATATAGATCTGATTTGCTCGGTA
		365196	pm:st	8	25	13	GGAATAATGCGATTTATGTAAGTCT
		366645	pm:st	8	25	13	ACTAAAAATGCGCCTTTAAACTCAA
		366801	pm:st	8	25	13	ACTCGCGCGTTTAGTTTTATTTAAA
		368260	pm:st	8	25	13	GTTACCTGGCTAATTATTACCATTT
		370770	pm:st	8	25	13	TTGAGCAAAATCAGCTTGTATGTTT
		371692	pm:st	8	25	13	TACGAATAGCTATTTACTCAAGATC
		372064	pm:st	8	25	13	CTCAGCATGCATAGATTTAAATCTA
		372162	pm:st	8	25	13	ACTTCGCAATTTAAATTGCTCAGAA
		372280	pm:st	8	25	13	CACATTAAAGCATATTGTTACGGTT
		374089	pm:st	8	25	13	CACAAATTGCGCAATTTATAGATCA
		374560	pm:st	8	25	13	TCTGAGCATTATCATTAACTTCGAT
		375714	pm:st	8	25	13	TTACAGAATGATAGCATTATTTCCG
		375826	pm:st	8	25	13	CATCTAGCTTTATCATGCTTTACAT
		377291	pm:st	8	25	13	TTAAGGCTTAATGAATCTACCCTTA
		378540	pm:st	8	25	13	CGTAATAGCTCTTGATTTCATACTT
		378774	pm:st	8	25	13	TCTGTTCAATTGAATTCTGCTACAT
		381633	pm:st	8	25	13	AATCCATAGCGCTATTTATAATCTC
		382243	pm:st	8	25	13	TCTCTTATTTAATATTGCGCCTACA
		383984	pm:st	8	25	13	ACTTGTCGGCATTATATTAATCCTT
		386438	pm:st	8	25	13	AACAAGCTCTGATATATTTGGAATC
		388151	pm:st	8	25	13	AAAATAACGCGCTGATTATCCATAT
		388526	pm:st	8	25	13	ACTGATATCATGCGCATTAAAATGT
		389551	pm:st	8	25	13	GAAAGTTAAATAGCCATTGTAATCC
		389650	pm:st	8	25	13	GATAATTGCGCAGCAATTAAATTAG
		389686	pm:st	8	25	13	TACAAATCCAAGCGCATTATAAAAG
		390154	pm:st	8	25	13	TCGAAGCTGCAACTATTAATTACAT
		391440	pm:st	8	25	13	ACTAGGGTGCATTAGTATATATGTA
		393136	pm:st	8	25	13	GTAATTTACATAGCTGCATGGAATT
		397478	pm:st	8	25	13	CATTAAAAAAACCTTGCATGTCGTA
		397841	pm:st	8	25	13	TGAGGACTATCATAGCTTTTTAGAT
		401461	pm:st	8	25	13	CTTTTTTAAAGCTTATGCGAGTAGT
		406033	pm:st	8	25	13	AATTTTCCATGGCGCTTATTAACAT
		411981	pm:st	8	25	13	TCTAACTTCATGCTTATATAGGCTA
		412682	pm:st	8	25	13	ATTTTACCAGCTGCTTAATCACATA
		415852	pm:st	8	25	13	TTGTTTCTACGCTCTTATTAATACG
		415941	pm:st	8	25	13	TGTAGTATGTAAGCTTAGCAAAGTA
		416477	pm:st	8	25	13	TTTGCATTAGATACTGTTGCACAAA
		428638	pm:st	8	25	13	TTTGTATTCATTGTTTGCATGGAGT
		433454	pm:st	8	25	13	ACTTTTCTCAGTATTGCTTAGATTC
		433529	pm:st	8	25	13	GTAATGTAATATTTGCAGCTCACTA
		434474	pm:st	8	25	13	TCTATGGCCATATTTTGAATTAGCT
		434781	pm:st	8	25	13	TAGTGGTATAAGCTTGCATATATTC
		435836	pm:st	8	25	13	ACCCTCATAAATTGCGTTATATCTA
		437251	pm:st	8	25	13	TTGTTTCCTAGCTTGCGATATAATA
		437366	pm:st	8	25	13	TTCTTAACAATATTTGCAGCGTGAA
		438776	pm:st	8	25	13	CACGAAATTAGCTTTTGATTCTTGT
		439198	pm:st	8	25	13	TAGAACAATGCTTGCTTAATAGTAC
		439886	pm:st	8	25	13	ATTACGCTATCCAATTTGAAATCCT
		439916	pm:st	8	25	13	GACAACAGCCATTAATGATTCATAT
		441069	pm:st	8	25	13	AACTGAAGCTATTGATAGTCTGTAA
		443069	pm:st	8	25	13	TATCACAAAACTTGATTAGCGATAC
		443112	pm:st	8	25	13	AGCTCAATTAGCATTGTATCCATAA
		446574	pm:st	8	25	13	TTCTATCATGCAATATGCCAAGTAA
		448063	pm:st	8	25	13	ATTTCTCGCTATATGCAGATATACT
		449046	pm:st	8	25	13	TATCATATATGCTAATGGCATACAG
		450710	pm:st	8	25	13	TTTTCTGATTAGCATGCTGATACAA
		451732	pm:st	8	25	13	CAAAATAGCTGATATGCATTCTACA
		454402	pm:st	8	25	13	CTATATATATGGAATGCGCTATTTC
		454784	pm:st	8	25	13	AGATAGGTATTTTAAATGCCCGAAT
		454786	pm:st	8	25	13	TATGTACTAGCAAATGCTATCACAT
		455534	pm:st	8	25	13	CAAGTATTATCTCATGCAATAGATC
		455974	pm:st	8	25	13	TCAATTTAAGTTACATGCCTGACAA
		456387	pm:st	8	25	13	GTAGCATATGATTGGAATGCAAAAT
		458124	pm:st	8	25	13	ATTAGTAGAGCATTATGCTTTCCTA
		458303	pm:st	8	25	13	TTGAATAATTAGGCGATGCGAAATT
		458489	pm:st	8	25	13	TGAGTTATAAGCAATGATATGCATC
		461744	pm:st	8	25	13	CATTCTTAATCTGATGAGCTATAAG
		465439	pm:st	8	25	13	TAAGTAATTAGCTATGATCGCTCAA
		468626	pm:st	8	25	13	GCGTGTATTATATTGTTAGCTCATA
		470232	pm:st	8	25	13	AGGTAAATATAAAAGCTGGCATGAA
		471754	pm:st	8	25	13	ATTCTATAAACGCTTGTGTAAGGAA
		479434	pm:st	8	25	13	CAAATTAAAGGCTATGTTATCATCG
		482290	pm:st	8	25	13	TTAATTAGCGCAATTATGTGGGATT
		484070	pm:st	8	25	13	AAATTTATGATCAGCTGCATGTATG
		484702	pm:st	8	25	13	ACTTATAGCTATTAACTGGAAACCA
		486129	pm:st	8	25	13	TTAGTTTTTCAATCTGCTGACCATA
		487120	pm:st	8	25	13	ACATGCGTTTAAACTGCTTATCATA
		489067	pm:st	8	25	13	CATTAATAATGATCGCTGCGAAATT
		494616	pm:st	8	25	13	AATCAGTTAGATGCTGATTTACGAT
		502957	pm:st	8	25	13	AAATCTAGGCTCAACAAATTCTCAA
		505513	pm:st	8	25	13	TATAGTATGCTATACTGCGTTCAAT
		505762	pm:st	8	25	13	CCAAATATATAGGCTGTTATATGCT
		505763	pm:st	8	25	13	TTAAAATTGTGCTGTATAACCGTCA
		514390	pm:st	8	25	13	CACTATTGATGAACGCATTTCTTAA
		521073	pm:st	8	25	13	TACAAGCTATGCTTGTTTATTAGTG
		529989	pm:st	8	25	13	ATTTCATAGAGCAAGTTTCAGACTT
		535093	pm:st	8	25	13	TCATTTTGCGCTGATCATAGTAAAT
		535602	pm:st	8	25	13	TCTAAACTAAACAGTTAAGCGATCA
		537342	pm:st	8	25	13	CAACTAACGCTTTATAGTTCCAAAA
		540239	pm:st	8	25	13	GTATTTGCAGATTAGCATGAACAAA
		576736	pm:st	8	25	13	CTTAGTAGCTTTATTCTAGCAACAA
		583382	pm:st	8	25	13	AAATAAGCGCCATATCATGACTTAA
		586742	pm:st	8	25	13	GATTTTAGCGCATGATTCAAAAACT
		588719	pm:st	8	25	13	GAAAATATGTATTCATAAGCGTCGT
		590638	pm:st	8	25	13	ATCCTGTGAATAAAATCAGCCAATA
		594906	pm:st	8	25	13	TATTAACAGCCGCATCATATAATGA
		600479	pm:st	8	25	13	TGTTTATTTTAAACATCAGCATCGG
		602286	pm:st	8	25	13	TCATCCTGCTAATATCAATGTATTC
		602287	pm:st	8	25	13	TCCTCTTAGCAATATCAACTCTATT
		602292	pm:st	8	25	13	ATCTAATGCTTTTCAATCAAATGCG
		602652	pm:st	8	25	13	GTATGTATGCGCCATCATATTATAT
		603019	pm:st	8	25	13	TATTGATTATATGCATCAGCCAAAC
		603194	pm:st	8	25	13	ACAATTAGCGCTAATCAAGGATTAT
		604772	pm:st	8	25	13	ACTTAGAGCGCTATATCAGATAAAA
		607533	pm:st	8	25	13	ACACAGAATAATTGTCAGCAGAATA
		610023	pm:st	8	25	13	ATTGCAATGAGCATTCTTAAACGAT
		622144	pm:st	8	25	13	GCTAGAAGCAAATCTATATCAAGTA
		626018	pm:st	8	25	13	AAATGTATTATTAGTCAGCATCGGT
		633380	pm:st	8	25	13	GACTGATTAGCTGAATAGATGAATT
		647431	pm:st	8	25	13	ACCTCTATGCTCTCTATATATAAGT
		654717	pm:st	8	25	13	TTCAATAACGCTATTCGAATCTTCT
		658037	pm:st	8	25	13	TACAAAAGATTATCGCAGCTATGTA
		706550	pm:st	8	25	13	TATACAAGAAGCATCAAATCGGAAT
		711181	pm:st	8	25	13	CTTTATGCTTAAAATGCTAGACAAC
		712188	pm:st	8	25	13	TTATCATATACTGAAATGCGTATCG
		712546	pm:st	8	25	13	TGATGTTAGCTGAAAAAAGGACATA
		714869	pm:st	8	25	13	TAAGACACGCTTTAAAAGAACATGT
		717845	pm:st	8	25	13	TCTATAAGCGTATCAAAATCTAACG
		718867	pm:st	8	25	13	CTTATTAGAATCGAAATAGCAGAAC
		720386	pm:st	8	25	13	TTTTAGCTTAATAATAAAGCTGGCG
		720810	pm:st	8	25	13	GGTGAAGCTAGCTATAAATTGTTTA
		722737	pm:st	8	25	13	AACCCTGATAAGGCGAAATATTATT
		725586	pm:st	8	25	13	TAACCAGTAAGCGATAATTAAAGCA
		725947	pm:st	8	25	13	GCTTTTAGCATAGCGTAAATTATTG
		727301	pm:st	8	25	13	TAATTTTAGCTTAGCGAAATCAAGG
		727473	pm:st	8	25	13	CCTTCTATTGCTAAATTAGGATACA
		728685	pm:st	8	25	13	AATAGGCTTAATGAAATGCTACTAG
		731736	pm:st	8	25	13	ATGTCTTTGAATAGCAAATTCCCTT
		735773	pm:st	8	25	13	TAATTAGGCAATACCAATTTAGGGT
		736250	pm:st	8	25	13	CTGTTTATGAGCATAATATATTGCC
		736788	pm:st	8	25	13	GTGTAGCAGGCAATTTAAAAAACTT
		737302	pm:st	8	25	13	CTAAGAAAGCTCAAGATTTAGACAA
		737833	pm:st	8	25	13	CTATAATAGCAATTAAATCAGACGG
		739244	pm:st	8	25	13	TAGTTCACGCAACTAAAATTGTACT
		740893	pm:st	8	25	13	TTCTCGCCATTGTATAATTAAATCG
		742999	pm:st	8	25	13	GTATTTATGCGCGTAAAATAATGTC
		745215	pm:st	8	25	13	TCAATTGCACTTAATAGCTTACAGT
		745485	pm:st	8	25	13	GAAATGTTGCGCAATATCTATAGAA
		747637	pm:st	8	25	13	GAGCGAACGCTTATAAATCTATTTT
		748177	pm:st	8	25	13	TGAACTGGCTTAGCAATTAATTTAC
		748802	pm:st	8	25	13	AGTAAAAAGCCAATAACTACATACC
		749023	pm:st	8	25	13	CGTTAGCTTAACTAAATGATGATGT
		749025	pm:st	8	25	13	GAGAAAGTTTATCAAATGCTGATTC
		749937	pm:st	8	25	13	GTAAATACGCGCAATTATGTATATC
		750882	pm:st	8	25	13	TTTCATATATAGGCTGAATGAATGG
		751390	pm:st	8	25	13	TAATATAATTGCGCATGATCCGTAT
		751822	pm:st	8	25	13	CGTTAATGCTATGAATTCGTAAAGT
		753610	pm:st	8	25	13	TGTTAAAGCTGCAATGTATAGAAAC
		754101	pm:st	8	25	13	ATTCATAGCATGATATTACGGCTAT
		754221	pm:st	8	25	13	ACGTTGCAGAAATGTAATTGAAGTT
		755114	pm:st	8	25	13	AGAAACATCTATTAATGGCTCTCTA
		755606	pm:st	8	25	13	GAAAAACGCATTACAATAATGCAGA
		755729	pm:st	8	25	13	CCAAATCGCATAATAGTATCAGTTT
		757619	pm:st	8	25	13	TGGTCTGCGAATTTAATTATACCAT
		758221	pm:st	8	25	13	GATAATTAAGCGAATCGTTACTAAG
		758663	pm:st	8	25	13	CTTCAAGTTGAATAATTAGCTTACG
		759064	pm:st	8	25	13	AAAGTTGCATTGCGCTAATTTAAAG
		760423	pm:st	8	25	13	TATGAGTGATTAATAGCTATCGACT
		760922	pm:st	8	25	13	ATACTTATTAATCTAATAGCAGGGC
		761682	pm:st	8	25	13	AACTAGCTAATAAATATTGCGGTAC
		762037	pm:st	8	25	13	ATTCATTGCATGCGCAATAATCTTT
		762368	pm:st	8	25	13	GAATTTATATTACAAAGCCTGGACA
		762565	pm:st	8	25	13	AGTCAAAGCAATCAATATTCCTAGA
		766237	pm:st	8	25	13	TTATGCAAAGTTGCAATATAGAACG
		766516	pm:st	8	25	13	TAGTTCATACTAGTAGCAAATTTCC
		771453	pm:st	8	25	13	AGACTTTATTACGCAATATGTCTGA
		771753	pm:st	8	25	13	ATATGAGATATTGTGGCAATCAATG
		774232	pm:st	8	25	13	AATTCTTTGGATTGCAAGCTATTGT
		774602	pm:st	8	25	13	CAGGGATCATTATGCAATTTATAGT
		774689	pm:st	8	25	13	TCACAACACGCTAATTAATCATTCA
		777246	pm:st	8	25	13	AACGAATGCTAATTAAGATACACCT
		778499	pm:st	8	25	13	AATGCACAATTGCATATTATCGAGT
		778718	pm:st	8	25	13	AAATAAAGCTGATTCAAGCAGGATA
		780993	pm:st	8	25	13	AAAATATATCAAAGCATGATGCGGT
		782825	pm:st	8	25	13	AGATATAATGCTGAGCATCACATTT
		784840	pm:st	8	25	13	ACCAATATGCAAGCAGGATATAATA
		785819	pm:st	8	25	13	AAAGAATAGCCCACAATTTACTGTA
		786457	pm:st	8	25	13	CATACTAAATTCATACAAGCAACCA
		788317	pm:st	8	25	13	TCATATCATGCTACAATATCCATAC
		789925	pm:st	8	25	13	GCTTAGAAAAACCATTAGCTCTATA
		791746	pm:st	8	25	13	ATAAATCTTGCTGGCATATTCGATT
		792085	pm:st	8	25	13	CATTCATTAGGCATCATAATTTACG
		792741	pm:st	8	25	13	TATTATATGCTGCCATATGAGAACA
		793593	pm:st	8	25	13	ATACATATACAGCGCATCTTTACAT
		794223	pm:st	8	25	13	GATTCAGAATGATCATGCTTATACA
		795370	pm:st	8	25	13	ATTAATGATGTAAGCATCTTCCTGT
		796105	pm:st	8	25	13	AGTAAATAAAGCCATAGCTAGTCAT
		796191	pm:st	8	25	13	CAAACTTAAGTTGCGATCATTCTTA
		796433	pm:st	8	25	13	AGTTTGCGTATAATCATATTGCTTC
		796582	pm:st	8	25	13	GTTTTATGAGCTGCATAACGATATT
		796661	pm:st	8	25	13	CCAGATTAAAGCTTAGCATTGTTTT
		797009	pm:st	8	25	13	TTCTTAGCGCTATAATCATGATTTG
		797182	pm:st	8	25	13	TGAAGTGCGCTTATCATCTATTTAT
		797679	pm:st	8	25	13	CATACAATCGAAATGCAGCATTAAA
		797945	pm:st	8	25	13	CCATCTCATAGCATCATTTAAAGTA
		798172	pm:st	8	25	13	ATATACTGCGCATTCATCATTATGA
		798467	pm:st	8	25	13	TAATGTTTGAGGCGCATATTAATTC
		799645	pm:st	8	25	13	TGAATTACGCAGTTCATAATAGCAT
		800584	pm:st	8	25	13	GATAAAGCTGCCATATAGTTAGTTA
		802883	pm:st	8	25	13	TCCGACAATTCAAGCATATTTATGA
		802906	pm:st	8	25	13	TAAAATAGTTAGCATATACTGCTCC
		803246	pm:st	8	25	13	GGATTGTGATATCTAAAGCTCAAAT
		806125	pm:st	8	25	13	CGAAACTTTCAAAACATGCTTATTC
		808504	pm:st	8	25	13	AAAAATGATATTAAGCGCTATCGAG
		813594	pm:st	8	25	13	TTGATAATGGATCCAAGCGTTAATT
		816028	pm:st	8	25	13	ATATGTATTAATCAAGCCGATCTGA
		818079	pm:st	8	25	13	TTTAGAGTTTAAAGCAGTTAGCGTA
		820062	pm:st	8	25	13	ATTTTATTAATCGCAAAGCAGATGG
		820885	pm:st	8	25	13	AATTGTATAGCTTATAGCATTGCGA
		820886	pm:st	8	25	13	TTTGAAAATAGCTTAAGCTTTCCGT
		823630	pm:st	8	25	13	ATTTTTCTGCTATTAAGCGATCATG
		824595	pm:st	8	25	13	AAGCTCTTAGTCATAAGCATCAATA
		826106	pm:st	8	25	13	TTTGTCAATTATTGTAAGGCTATGG
		829315	pm:st	8	25	13	CTCGTAGCATTATCAAGAATCTTTA
		830037	pm:st	8	25	13	AACGATAGCAATGCTATAATCGTTT
		830854	pm:st	8	25	13	GAGATATAATTGCCAGATATCACAA
		835034	pm:st	8	25	13	GTTGGAGCAATATAAGATTATAGAG
		851540	pm:st	8	25	13	ACTAATATGCATATCAGCCAGTTTA
		851881	pm:st	8	25	13	ATCTAACTATAGCAGCTTTAAGTAC
		852162	pm:st	8	25	13	GGATATATTCAATGCAGCGTTTAAA
		853078	pm:st	8	25	13	TCTTTACAAATTGGCAGCTAAATCT
		853169	pm:st	8	25	13	AATGTGTATTGCAGCACTGAATTTA
		853909	pm:st	8	25	13	ATATCAATGCCAATCAGCATTCTTA
		854159	pm:st	8	25	13	ATACCTATTGCTAGCACTATAATTG
		865137	pm:st	8	25	13	TAGGAAATCATTACAGCCTAGAATA
		866922	pm:st	8	25	13	TTTAAAGGATATGCAGTGCATTGTA
		871357	pm:st	8	25	13	CAAAAAGCCTAATGCTATAATCCTT
		881561	pm:st	8	25	13	ATCGAGCATTTGCTGAATAAAGATA
		882678	pm:st	8	25	13	GACAAATGCAGTTCTGAAATCATAT
		883239	pm:st	8	25	13	AGGATTGCGCTATTGATAAATTAGT
		885551	pm:st	8	25	13	ACTGTATAAGCTTGATAAGTTAACG
		887221	pm:st	8	25	13	CTAGTTCTGTATAATGAAGCAACTT
		889707	pm:st	8	25	13	TACTGTTTCAAGCAGTGAAACATTT
		896071	pm:st	8	25	13	CAATTATAAAAGCGATCATGTCAAC
		905534	pm:st	8	25	13	ATTAACGCCAACGCATGATTTAAAT
		907045	pm:st	8	25	13	ATCTCAATGCTCAGCTGATATTTTT
		908165	pm:st	8	25	13	TGTGTGCGTATAATGATATGTTCTT
		912103	pm:st	8	25	13	TAAACATACTAGCGTGTATTTCCAA
		912335	pm:st	8	25	13	CGTAACATCAAGCTTATTCAATAGT
		912470	pm:st	8	25	13	CACTTTGTAACTTAACTGCAATATC
		912931	pm:st	8	25	13	AATACTATTAAGGGATAGCTATTCC
		912932	pm:st	8	25	13	CATTAATTTGAGAGATAGCTTGAAC
		916772	pm:st	8	25	13	AAAGTTATGCAGCGATCTAAAACTA
		917382	pm:st	8	25	13	GCAATAGTTAGCTACTAGATTCAAA
		918420	pm:st	8	25	13	TTACAAAAGCGATAGATTCTATAGG
		918634	pm:st	8	25	13	ACAGTATCGAAAGCATATTGATTGA
		919414	pm:st	8	25	13	GAACCAAAATATTAGATGGCAGTAT
		919937	pm:st	8	25	13	TCAGTCTAATAGTGCGAATTAAAGA
		923137	pm:st	8	25	13	TTAACTATCTGCATTATGCGACTTT
		926536	pm:st	8	25	13	TATGTTTACTAAGCGCGATTTTGTT
		927550	pm:st	8	25	13	TTCTCTATCATCATGCGATTTTTGT
		929037	pm:st	8	25	13	ATTCATTAGCGCGATTTTATACTAC
		929848	pm:st	8	25	13	ATAACCATGCTGTTATATTCAAGCT
		930318	pm:st	8	25	13	ATATTGATGCATTGAGGCTATAAGT
		931429	pm:st	8	25	13	TACTGTAGCTAGACGATTAAAATAC
		938853	pm:st	8	25	13	ATATTAGCTTATGAGCGCTTTACTA
		949145	pm:st	8	25	13	TAATTGATTGCAATAGAACTCCAGA
		956035	pm:st	8	25	13	TTGCGTTGATATAAGTAAGCATTAG
		959188	pm:st	8	25	13	CTTATCATCAGCTGTTAGCTTTAAA
		960343	pm:st	8	25	13	TGAGTTATATAGCTAGCATCAGTAA
		962400	pm:st	8	25	13	TAATGTGCGTATCATATGCTCATTA
		965600	pm:st	8	25	13	TAAGTGCGTTTCAATAATGAAGTCA
		978131	pm:st	8	25	13	GAGTTAAGCGATCTAACTAATTTGA
		979575	pm:st	8	25	13	ACTCCTATGTTATCAACGCATATTT
		980944	pm:st	8	25	13	TGAAAAATGCTATACAACAATAGGG
		982152	pm:st	8	25	13	TTTATTACGCGATATACTAACTGCA
		993460	pm:st	8	25	13	TTGACAGAAGCTAACTATTATGAGT
		996909	pm:st	8	25	13	CAGTAGAATGCATTTAGCATTTAAC
		1007538	pm:st	8	25	13	TGTCCACAAGCTTTATCACATTTTT
		1011791	pm:st	8	25	13	TTGCGCTAATATAGCTAATTGTTCA
		1017348	pm:st	8	25	13	TAGTCAGTGCATATCCTATTTAAAG
		1018497	pm:st	8	25	13	ACTTGTAAGTATTAACGCAAAGACA
		1018733	pm:st	8	25	13	ACACTAGATTGCGCACTATTTAATA
		1024814	pm:st	8	25	13	CGTAATAAATGCTAACGCTAAATCA
		1026707	pm:st	8	25	13	TTCTTTAAGTATGGTATTGCGCTAA
		1027717	pm:st	8	25	13	AATCGGCATATCATAACTATAAGCT
		1028708	pm:st	8	25	13	GGTTGGTTAGCATAATTAACTACTA
		1055404	pm:st	8	25	13	CTTTTTATTGCGCATATCCTATGAT
		1059365	pm:st	8	25	13	TTATTCGTGCTGGCTAATATTGTAT
		1060362	pm:st	8	25	13	ATACAAATTGCGGCATAACGTTTTT
		1060518	pm:st	8	25	13	TTACTCGCCAGATTAGCATATTATA
		1063841	pm:st	8	25	13	AGTTCGCATGAGCTTAATAATGTAT
		1064832	pm:st	8	25	13	ACGTTTGCTGCCATAATTATTATAC
		1065993	pm:st	8	25	13	GTGTTATGCGCGATCATATTAAAAT
		1075313	pm:st	8	25	13	TGTGTCAATAGAAATTATGCAGTTG
		1080017	pm:st	8	25	13	TTGTGTTTAGGCATATGCGTTAATA
		1081273	pm:st	8	25	13	AGCATAGCATTATTTAACCTCAACT
		1082421	pm:st	8	25	13	CATTAATAGCATTATAAGCTGTCTG
		1082519	pm:st	8	25	13	GCATTAGGTTAAGATAGCTTCTTTA
		1083275	pm:st	8	25	13	AAAACAATAACATCTAGCCTGTAAG
		1083849	pm:st	8	25	13	ATATATGCCAACATTATGCACGATT
		1085403	pm:st	8	25	13	TGACGGAAATATGCATAAGCATTAT
		1086616	pm:st	8	25	13	GTACATAATATAGCTAACACGCTTT
		1086854	pm:st	8	25	13	CCGATATATAACTTAATGCTCGTTA
		1087111	pm:st	8	25	13	TTCTGACTGCTAAATATGATCGAAA
		1087673	pm:st	8	25	13	GGTACATAGCTTCATAATATTTCGT
		1087819	pm:st	8	25	13	TCGCTGCTCTTATTATATTCAAGTA
		1089267	pm:st	8	25	13	TCATCTTGCGCATAATATAATTCTG
		1089296	pm:st	8	25	13	TTTAACGCCAGTTATAATATCTCAC
		1091330	pm:st	8	25	13	GCCGATATTAGCTAATAAGTTGAAA
		1092845	pm:st	8	25	13	GGTACATTAAAATAAGCGTAAGCTA
		1094850	pm:st	8	25	13	GTTTATTATAACGCTATTCTTCTCC
		1095047	pm:st	8	25	13	GAACATAACCGCAATATGTATTCAA
		1095276	pm:st	8	25	13	TGAATATTTATTGCATATGCTTGCG
		1097090	pm:st	8	25	13	AGAAGTGCCACTATAAGCTATATTA
		1097267	pm:st	8	25	13	TTCTATGCATTATATGCGCTACTAT
		1097466	pm:st	8	25	13	GCTTGTGCTGAGCAATATATTAAAA
		1098095	pm:st	8	25	13	ATTTAATTTGATATAAGAGCGACGG
		1098450	pm:st	8	25	13	TCAACAACATGCTTATTGTATAGAG
		1098835	pm:st	8	25	13	GTATTTAGCAGCCTATATGAACTTT
		1100328	pm:st	8	25	13	TAACACTATTTATATCGCGTCACAA
		1100402	pm:st	8	25	13	ATACATTATGCGAATATGCAGGTAA
		1100756	pm:st	8	25	13	CGTTTGGATTTAAATACGCATCATT
		1101831	pm:st	8	25	13	ATGGTAGTTAACTTATGCATACAGT
		1102787	pm:st	8	25	13	AGGAGTAGGCGTATTATAACATATT
		1103818	pm:st	8	25	13	CTATAGTGTTGCAGCTATGTAAATT
		1104433	pm:st	8	25	13	CTGTGAAAGCCAAGCTATTAAATAT
		1104566	pm:st	8	25	13	AAAAGTATTAAAGCTATAGCCCAAC
		1105165	pm:st	8	25	13	AATGTGGCATAATATGATAGTGAGT
		1105723	pm:st	8	25	13	GTATTACTGCGCAAGATATTAATTG
		1106010	pm:st	8	25	13	TTCGTATTAGCATATGAGTAAACTC
		1108274	pm:st	8	25	13	TCCTTAAGCGCATACTAATAACTAT
		1108885	pm:st	8	25	13	TATATGTTATAAGCTAAAGCCGCTA
		1108897	pm:st	8	25	13	AAAATCGATGGCGCTATATAAAAAC
		1109950	pm:st	8	25	13	AACTTATATGCTGCCTAATCATCAA
		1110836	pm:st	8	25	13	AAAATTGCATACATAGCGCACTTAT
		1111167	pm:st	8	25	13	TGCTTTAATGCTAACGTTGTAGTTA
		1111693	pm:st	8	25	13	GTAATTATGCGTTGTAAATCTAAGC
		1114594	pm:st	8	25	13	AAAGAGCTTCTAACTAAAACTCTGT
		1114844	pm:st	8	25	13	ACGATTAATCACGCTATCTAACAAA
		1116009	pm:st	8	25	13	AATTTAGCATGCGCTATTTATAACG
		1117420	pm:st	8	25	13	GTTAGAACTGCTAGTATATTGCTAA
		1117770	pm:st	8	25	13	AAAAAATATTGCTACAGCTATCACG
		1118273	pm:st	8	25	13	TCAGAATAGTATTAGGCAGTAGATA
		1118306	pm:st	8	25	13	TGTTTTTAACAAATTAGCCTCACAG
		1120664	pm:st	8	25	13	GTTTTTAAATAATCTAGCGTTGCCT
		1121165	pm:st	8	25	13	GTTCCTAGCATATAGTTAACTATCA
		1121597	pm:st	8	25	13	AGTAAGATTATCTAGCATGTAGGTA
		1122782	pm:st	8	25	13	AATGACATTATTTATAGCCCACTCA
		1124642	pm:st	8	25	13	TAGGAATGAATCTAGCTAATAGTTC
		1125520	pm:st	8	25	13	AAAGGTCGCGCTTAGATATAATATA
		1127192	pm:st	8	25	13	GAATGAAATGCATAGCCTGTATATA
		1128737	pm:st	8	25	13	TGGTAAAGCTTAGTATATGATCTAC
		1135958	pm:st	8	25	13	ACCAAATGTAGCAAGTAACTCATTT
		1145064	pm:st	8	25	13	CGATACAAGCTTAGTAAGTTTAATC
		1145882	pm:st	8	25	13	ATCATATGCGTATAAGTAGTAGAGA
		1152246	pm:st	8	25	13	CAATAAGCTGCTTATACAGGTTATT
		1163537	pm:st	8	25	13	GAGTCTAATATATACTAAGCCTAAC
		1165250	pm:st	8	25	13	CTAAGGCTAGTATATACTTTAGGAT
10338011	control->bgp->antigenomic	10338011
	1372
		2630	pm:st	17	25	13	GGCCTAGCAGCAATGCCCCCGTCGT
		5630	pm:st	17	25	13	GCGTCTATGCCGGCCAGGCAAGCTG
		6878	pm:st	17	25	13	ACCATCGCACATGCTGGCCTCCCGC
		9726	pm:st	17	25	13	GATGGTGCGCGGCTAGATTGCGCCC
		16661	pm:st	17	25	13	TCCGGTTGCGCGGCTGGATGCTGGA
		17263	pm:st	17	25	13	GGGAGGCAGCATGCTGGGGATACGG
		18208	pm:st	17	25	13	GGCACCTGGATTGGCCTGCGTAGGC
		19358	pm:st	17	25	13	GCTCCCTTACGCGTTGGGCAGCGCT
		19456	pm:st	17	25	13	GCGCGAATGGCGCACAGCAGGCCAA
		20772	pm:st	17	25	13	CGCCGTTGCCCAGCTGGCTTCGCAT
		21665	pm:st	17	25	13	CCTGCCTATGGCGCTGGCAAGGAGC
		26060	pm:st	17	25	13	CAGATCTGGCCAGATGGCGACCCCC
		27204	pm:st	17	25	13	ACTCGGCATGCTTGGGCTGACCGCC
		27653	pm:st	17	25	13	AGTGGGTGCGGATTTGGGCGCAGCC
		27941	pm:st	17	25	13	AGGGATCTGCATAGCGGGCGGGCAG
		28143	pm:st	17	25	13	GACTTCACGCAGCTGGGCTGGAGCG
		32875	pm:st	17	25	13	CGGCACACTGCCTGGGCATGACGTC
		33339	pm:st	17	25	13	GAGGGCTGCGATATGGCCGGTACCC
		34083	pm:st	17	25	13	CTACGGGCGTTATGGGGCGCTCGAC
		34357	pm:st	17	25	13	CATACCATGGAGCTGGCGCCCTCGC
		36733	pm:st	17	25	13	GTTCTGGGCATGCTGGCCACCGTCC
		40200	pm:st	17	25	13	AGTGCCGCGGATGCATGGCCCTGGA
		40350	pm:st	17	25	13	GGTAGGTGCGCATGGCGATGCACGC
		40399	pm:st	17	25	13	CGGGGGAGCGCTGATGGCCACAAAC
		41078	pm:st	17	25	13	GAGTAGCGCGCGATGGCTAGGCTCG
		41263	pm:st	17	25	13	CTGCCGCTGCAAGCTGGCGCCATGA
		43260	pm:st	17	25	13	CGTACTATTGCTGCGTGGCGGCGGG
		43995	pm:st	17	25	13	TCTCGCGCGCTGGCGTTAGCGAGTC
		63154	pm:st	17	25	13	GGTCGAATGGCCAGGCTGACGCCAC
		66434	pm:st	17	25	13	CCGGGATGCAGCCAGCATACTGGGC
		68839	pm:st	17	25	13	GGCCTTAGCAGAGCCAGGCACCCAG
		69761	pm:st	17	25	13	TCACCTCGCTGATCAGGCCCGACCG
		73545	pm:st	17	25	13	CCCCGGGCGCGATAGGCTGCTAACT
		74636	pm:st	17	25	13	CTCGATGCTTGCAGCTAGGCCGGGG
		90541	pm:st	17	25	13	CGCACAGATTGCAGCTGGTCCCCCC
		112037	pm:st	17	25	13	GAGAGCTGCGTTGCTGCCCCTCCTG
		115071	pm:st	17	25	13	GCTTGTCACAGCATGCGGCGGGAGG
		116237	pm:st	17	25	13	GGCTCTCGCATGGCGGGATCTGCGA
		117151	pm:st	17	25	13	GGGCGGCGCTATGCGGCCAGTTACT
		117333	pm:st	17	25	13	GCGTACGCTATGGGCGGCACGCCTT
		118178	pm:st	17	25	13	GTTGTGGCATATGCCGGCGCGAGGG
		119514	pm:st	17	25	13	GCACGCATGCTATCCGGCGGGCTTC
		120919	pm:st	17	25	13	TTACGGGGATTGCCGGCTGACGCGG
		121260	pm:st	17	25	13	GATTCGGAATGCGCCGGCTCGTGGG
		121519	pm:st	17	25	13	AGATCGATCATCGCGGCGCCACGGC
		124613	pm:st	17	25	13	CCCGGTCAGCAAGCCGGAAGGGAGT
		125854	pm:st	17	25	13	GCGGGCCGTGCGCTGGCCAAAAAGT
		142824	pm:st	17	25	13	CCCGAGCAAGCGCGCCCATACGCAA
		143554	pm:st	17	25	13	GCTGGTTGCTAGTGGCCCCCTAGGG
		144249	pm:st	17	25	13	CCCTGCAATCAGCCGCCTGACGGCA
		148487	pm:st	17	25	13	TCGCCGTAGCGCTGTGCCCAAGCTG
		152399	pm:st	17	25	13	AAGTCGAGGCTGGCCTGCACGCCAC
		152614	pm:st	17	25	13	CTGCCAGCATACGCCCGGTGCAGAC
		156255	pm:st	17	25	13	AGTCCCCGCAGGCTGCAGAAGCGCA
		156852	pm:st	17	25	13	TCGGGCCCGCAATGCCCGATCTCTG
		157518	pm:st	17	25	13	CCACCTACGCTGCATCCCCGGGTAG
		159110	pm:st	17	25	13	ACGACCCGCGCAGTTCCCTGATGCG
		160061	pm:st	17	25	13	CCGCAAGAGCTGGCCAGCTATGCGC
		162625	pm:st	17	25	13	GGCTGAGCACATGCGCCAGAAGCGG
		162807	pm:st	17	25	13	CTTGGTGAGCGCATCGCCAAGGGCC
		163271	pm:st	17	25	13	ACGCAGCCAGCGCCCCATACACCAG
		163275	pm:st	17	25	13	TAGCGGCAATGCTGCCAGGCGTGCG
		165362	pm:st	17	25	13	GGACAAGCAGATGGGCCAGAGCCCG
		166973	pm:st	17	25	13	GGAAGCAGCAGGCCATGCGAGTCGC
		169220	pm:st	17	25	13	CGCGCGAGTCGCCATATGCGTCGAC
		173195	pm:st	17	25	13	CCGAGCAGCCGGCTGGCATGGAAAC
		181097	pm:st	17	25	13	TGGCAACGTAATGCAGCGGCGGCGC
		193196	pm:st	17	25	13	AGCCACTGCCTAGCGCTTGCTGGGC
		195922	pm:st	17	25	13	TCGAAGTGATGGCCGCCTGTCGGGG
		196353	pm:st	17	25	13	CGAGCCCATAAGCGCCGGGCGAACT
		199963	pm:st	17	25	13	GCACCCAGCGTTGCCGCATTCGGAC
		200378	pm:st	17	25	13	GCTACGCGCATGGCCTCAACCGAGC
		200384	pm:st	17	25	13	ATGTGCCAGGCTAGCGCCTTGCCCG
		200434	pm:st	17	25	13	GCCGGATGACGCGCCTAATCGTCCC
		200523	pm:st	17	25	13	ACACCGATAGGCAGCCCTCGCCTGG
		203393	pm:st	17	25	13	TCCACGGCGCTAATCCTGCAGGCGC
		203598	pm:st	17	25	13	ATCCCCCATCAGCGCCTGGCACCGA
		205724	pm:st	17	25	13	GGTGCGTATGCGAGCCCGCCTAAGG
		221152	pm:st	17	25	13	GGGAGTTATGCGGCCGGCACTTCGC
		225184	pm:st	17	25	13	CTAGGCATGCGCGTACCTGCTGGGC
		229014	pm:st	17	25	13	GGGCGTTGCTAGCCCCGCATGGAGT
		230375	pm:st	17	25	13	GGGGATCGGCACCATGCGCGAGTTC
		232151	pm:st	17	25	13	TCGCGCATAGCTGCCGGCGAGCGAT
		233788	pm:st	17	25	13	GCGACGCTGCATAGCCGGCAGCGTT
		236077	pm:st	17	25	13	AACGCCAAAGCGCATTCCGGGGCGG
		236874	pm:st	17	25	13	ACATCCCAGTATGCCGCGCGCCCGA
		251370	pm:st	17	25	13	GCGAACCGCATGCCGTGAGTCAGCC
		253707	pm:st	17	25	13	GTCACTGCGCTGCCGTGATGCGTCC
		256298	pm:st	17	25	13	CACATGGCTAGCATGGCCAGGCGCC
		256593	pm:st	17	25	13	CAGGCTATGCATCGCAGCCCTCCCG
		256704	pm:st	17	25	13	TGCCGAATCGGGCAGCTGCGCCAGA
		256993	pm:st	17	25	13	CATGACGTGCTAGCTGGCCCTCCGG
		258341	pm:st	17	25	13	GCCAACCGGTTAGGCAGCGCGTGAG
		260212	pm:st	17	25	13	ACCCGAATAATGCGCGGCCGGCCTG
		260520	pm:st	17	25	13	GCAACAGCCTGGCGCTAGTCCTCGC
		260761	pm:st	17	25	13	GCTCCCTGCTTGGCGCCTAGGTGCT
		263894	pm:st	17	25	13	CAGGGACGCTGGAAGCTGCCAAGGG
		264920	pm:st	17	25	13	GGTGCCGATCGCGTTGCCCCGACAA
		267135	pm:st	17	25	13	TGGTCGGCCTGCATGCCATCGGACG
		267359	pm:st	17	25	13	CCAGCGTAGGCATGCGCCAACCCAC
		267412	pm:st	17	25	13	TGACCAATAGGCTGGCCGCCGGTGC
		267854	pm:st	17	25	13	TGGCGCAGCGCACTCTGCCCTTGTG
		267996	pm:st	17	25	13	GGCGTCGCGCGTTGCCAGTCGAGAT
		268330	pm:st	17	25	13	GGGATCGCCACGCTATGCCCAGTGG
		268548	pm:st	17	25	13	GTCGCTATTGCAGGCTGCCCTGCGG
		269471	pm:st	17	25	13	AGCCTGATAGCCGGCAGCGTGCCGT
		270439	pm:st	17	25	13	GTCGTGAGTGCGCTCTGCCCACTGG
		270501	pm:st	17	25	13	GCCACCTCCCGATGCAGCGGCATAC
		271070	pm:st	17	25	13	GACCCGGAGCGCTGCATCTCACGCA
		271397	pm:st	17	25	13	CCCCTTGCGGTGATCGCCAGGTGCA
		271481	pm:st	17	25	13	CCCGGCTGCGCGGCATCACTAGTGA
		273711	pm:st	17	25	13	TCTAGGGCGCTGGGCATGTGTCGCC
		273712	pm:st	17	25	13	CAGTATCGCGCTGGGCATCGGCTCC
		273788	pm:st	17	25	13	GCCGTGATTGCGCCGGCAACAGCAG
		274028	pm:st	17	25	13	GCCGTTTCCGCGGCATAGCGCGCTA
		274187	pm:st	17	25	13	AGGTCGGCATGCGGCAGCTCACGTG
		274789	pm:st	17	25	13	TGACCGCGCTGCCATGCAAAGCGCG
		274989	pm:st	17	25	13	GTGAGCTCTGCGCGGCATCACCGTG
		275461	pm:st	17	25	13	GCGGTGCGCTGCATTGCAGATGCCC
		275467	pm:st	17	25	13	CGCCTCGCCTAGCTGGCAGTTGGAG
		276169	pm:st	17	25	13	GATGTTGTGATGCAGCGCCGCCGGG
		277364	pm:st	17	25	13	AGGCCGGCCCGCATTGCATTGACCG
		277412	pm:st	17	25	13	GGTGTTGCTAGCTGGCACGCCGCCA
		277413	pm:st	17	25	13	TCTGCGCATCTAGGCACGCGGCCAC
		278025	pm:st	17	25	13	CGGTTGGCATCAAGCGCCGCCCACA
		278485	pm:st	17	25	13	ACGAGGCCCATGCAGCTCGCGTCTC
		278557	pm:st	17	25	13	GGTCTGATGCCCGCTGCAGGTAGGG
		278667	pm:st	17	25	13	CCGTCCGATGCTGTGCAGCCTAGCG
		278951	pm:st	17	25	13	GGGGGGGCGCGATGCATGCGTGTAT
		279262	pm:st	17	25	13	CCACGCTAAGCTCGCAGCCCCTGTG
		282306	pm:st	17	25	13	CAGCGTGCGCATAGCCGTGTGCTCG
		282449	pm:st	17	25	13	CTGCGCTGTGCCATGCAGCCCCATG
		282767	pm:st	17	25	13	ACGCGGAATGGCGCAGCCACAACGG
		283738	pm:st	17	25	13	CGGCTCGACCTGCTAGCCGAACCAG
		283958	pm:st	17	25	13	CGACGGTGCGGAATACAGCCCCAGG
		284826	pm:st	17	25	13	GCCAGGCGCCAAGCGCCTTACTAGC
		286499	pm:st	17	25	13	GTGTGCGCTCAGCAGTGCGGATGGG
		286514	pm:st	17	25	13	ATGCCGCAGGCCGAGCATGCGTCCT
		288132	pm:st	17	25	13	GCCTCCAGCACATAGCCGCCGAGAG
		288329	pm:st	17	25	13	CCCCCTCTGCGCGTAGCAGATGGGT
		288541	pm:st	17	25	13	AGACCCGCGGCCTAGCATACGGGGT
		288917	pm:st	17	25	13	CGCCTCGCATGGCGCATATCGGAGC
		289991	pm:st	17	25	13	GACTCGGTGCGAAGGCTGCGCGATG
		290346	pm:st	17	25	13	AGCGAGCCGGGGATAGCTGGGGTTC
		291150	pm:st	17	25	13	TCGGCGATGCCAGGGCTGCATCCGT
		291471	pm:st	17	25	13	CACGCTCAGCATGGCGCTGGAACGG
		291710	pm:st	17	25	13	CATGCCTGGCGTGCTGACACGAGCC
		292586	pm:st	17	25	13	TTGATCCCATCGCGCAGCTGGGCGG
		292784	pm:st	17	25	13	ATGCGCTGCTGGCGCAGCACTGGAC
		292789	pm:st	17	25	13	CGCATGGCCAGGCATGCTTCCACCG
		294543	pm:st	17	25	13	ACCTCGCGCTGGCAGGCTTTGTGCC
		295613	pm:st	17	25	13	CGGAGCGCCAGCCATGCTGTTGCTG
		296326	pm:st	17	25	13	GGCCCAGGGCTAGTGCTGCGAGCTT
		296358	pm:st	17	25	13	TCGCGCAGCCTGGCTAGCTCGCAAC
		297275	pm:st	17	25	13	CACCTCAAGCAGGCTACGCGCCGGA
		297797	pm:st	17	25	13	GGGCTTGATGCCAGCTCGCCAGACG
		297958	pm:st	17	25	13	ACCGGAATGCGCTCCGCTGGGGTCA
		298427	pm:st	17	25	13	GCCCATGCAGCGTGCTCATCCGGAC
		299427	pm:st	17	25	13	ACGTAGGGCCAGTGCTGCAGACGGC
		299698	pm:st	17	25	13	AACCCCGCGCATGCTACAGCGGCGA
		300078	pm:st	17	25	13	GACGGCCCATCGCAGCTGTTGGTCG
		300162	pm:st	17	25	13	GGCCTCGCGGGACAGCTTGGTCATC
		301614	pm:st	17	25	13	GGGCGGGCATATGCTAGCCGTCGAG
		301621	pm:st	17	25	13	CGGTTCGTACTGCTCGCGCTCCGTC
		302079	pm:st	17	25	13	TACGCCTGGCGCCTGCTAACCGCCA
		303459	pm:st	17	25	13	CGCCTAGGAATGCTCGCCAGGCGCT
		303681	pm:st	17	25	13	CGGTGGTGGGCTAGCGCATCGCCTT
		305288	pm:st	17	25	13	GAGAGGGGCGCATCCGCATGATCGG
		305365	pm:st	17	25	13	CCGTCAATCCTGAGCGCGCAAGCCG
		305600	pm:st	17	25	13	TAGAGCCAAGCATTCGCCCGCCGGC
		305824	pm:st	17	25	13	CACACCGATATCGGCGCGCCGGGAA
		306251	pm:st	17	25	13	CGATCTTGGCGCGTCGCATGTGGCG
		306309	pm:st	17	25	13	CTAGAAAGCGCACTCGCAGCCCGCC
		306382	pm:st	17	25	13	TTGGCCTCGGCTGGCGCATTCGGGT
		306718	pm:st	17	25	13	CCTGGCGGCTTATGCGCGCCTAACG
		306821	pm:st	17	25	13	GCCATTCCATTAGCGCGCCGGGCGT
		306928	pm:st	17	25	13	GACTCTGGCTAGCGCCTGCGACCGT
		307460	pm:st	17	25	13	TACGAGCGGATATGGCGCCTGGGCC
		307488	pm:st	17	25	13	GATGGTTGCCCTAGCGCCACGCCAG
		307493	pm:st	17	25	13	TACTCCGGCACTCGCGCATCGGCCA
		308388	pm:st	17	25	13	AAACCGGATGAGCTGCGCCAGGGGC
		308389	pm:st	17	25	13	CGGTACATGATCCGGCGCAGAGGGC
		308498	pm:st	17	25	13	CGGACCGCAGATCGCCTGGAGTGAC
		308832	pm:st	17	25	13	GCGGAGAGCTCGCCGCCATATCGGA
		308866	pm:st	17	25	13	TTGGGGTGATGCAGCGCCGGCGAAG
		308927	pm:st	17	25	13	CCAATCTGCATGCTGCGCCCTGGCG
		309129	pm:st	17	25	13	AGCCGGATCAGGGCGCCTACTACCG
		309131	pm:st	17	25	13	GAGCGTATCCGGCGCCAACACCGTC
		309329	pm:st	17	25	13	CCGCAGCGCGATCGCATACTCAGCC
		310203	pm:st	17	25	13	TGAGATATCGCCCCGCCTACGGGCC
		310295	pm:st	17	25	13	GCGCAGCGATTGAGCGCTGATCGGC
		310957	pm:st	17	25	13	GAGCACGCCAGGCGCCAAACGGTAC
		310984	pm:st	17	25	13	GTCCCGAGGGATGCGCAGCCGTGAA
		311133	pm:st	17	25	13	ACCAGCGATAGCATTCGCCCCGCCG
		311337	pm:st	17	25	13	ACCCGGGCTGATATGCGGCCGAGGT
		311591	pm:st	17	25	13	GGGGTCGATCGCGCCTATCGTGGAC
		313052	pm:st	17	25	13	CCGCTAACAGCGCGCATGTAGCGCG
		313346	pm:st	17	25	13	GAGGAGCAATATCAGCGCCGCGCCC
		313361	pm:st	17	25	13	GGTGAGAGCGCGTAGCGCAAGGGCA
		313715	pm:st	17	25	13	GCGGTATCGCGCATCGTGCGACGTC
		314454	pm:st	17	25	13	GGCTACGCAACGCGCACGTAGCAGG
		314542	pm:st	17	25	13	TCGGCACATACGCGCAGCCGCGAGT
		314907	pm:st	17	25	13	GACCCCTGTGAGCGCGCTACCTTGG
		315078	pm:st	17	25	13	CTGATCTGCCCTAACGCGCGCTGGG
		315152	pm:st	17	25	13	CCGCGGTATCGCCAGCGCATGGATC
		315785	pm:st	17	25	13	GCGTTGGCATCATGCGCGACCTCCG
		316006	pm:st	17	25	13	GAGGTATGCCGCGCTGTACCGCCGA
		316174	pm:st	17	25	13	CTGAGCTATCGGGGCGCGCTCGATG
		316657	pm:st	17	25	13	CTGGCCTGTGCACTGCGCTAAGGGG
		317380	pm:st	17	25	13	GCAAGGCTCGGGATGCGCTTGGCAG
		317586	pm:st	17	25	13	ACCCGTTCCAAGCGTTGCCCGCACC
		317644	pm:st	17	25	13	GGCACGGGAATGCGCTTGCGGTCAC
		317738	pm:st	17	25	13	GCGTAGCAGCGCCTCGCTTCGGTTG
		317821	pm:st	17	25	13	CCTCTGTTGCCGGCGCAGCTTCGTC
		317823	pm:st	17	25	13	CCACACGCTATGCCGCGCAACCTCC
		318035	pm:st	17	25	13	GTGGGAATGCGCTCGCTGGACACCC
		318289	pm:st	17	25	13	AGCTCCCCCGGGCGCTATTGAGTCG
		318307	pm:st	17	25	13	AGCCCCTATCTAGCGCGCGCGCACT
		318665	pm:st	17	25	13	GGCATGTAGTACGCGCGCTGTGGGG
		318666	pm:st	17	25	13	ACCCCCATCATGCGCGCTGCAGAGG
		318745	pm:st	17	25	13	GTGCGGCAAGCCTGCGCGATTGGTC
		318881	pm:st	17	25	13	ACGCATTACAAGCGCTGCGGCGCGC
		319183	pm:st	17	25	13	GGTTTCCAGATGAGCGCGCAGCCCG
		319303	pm:st	17	25	13	CTCATCTGCAGCAATGCGCCGGGGC
		319486	pm:st	17	25	13	GAGCATTACGTGCAGCGCGAGGGCC
		319757	pm:st	17	25	13	GGCGCGCATCCGGCAGCGATCATTG
		319937	pm:st	17	25	13	TTCAGCATGCGGCAGGCGTCCAGGG
		320097	pm:st	17	25	13	GCTGATGCGCAGAGCGATGCGCCGA
		320293	pm:st	17	25	13	ACCATCAACGCAATGCGCCGGGCGC
		320510	pm:st	17	25	13	GCCGGGGGATGGCGCGCTTACGTAA
		320700	pm:st	17	25	13	CACGGGGGCATGCGCAGTAGTCTGC
		320805	pm:st	17	25	13	CAGACGTGCATTGGCGACGAGGCCC
		320906	pm:st	17	25	13	CCGGTAAGGCTCGCGCTATGAGGGC
		320944	pm:st	17	25	13	CTGAGTGCATAGGCGCTCGGGCGAC
		321546	pm:st	17	25	13	CGGGTCGGGGCACAGCGCTCGAATT
		321547	pm:st	17	25	13	GGGCCGCGGAGCATGCGCTCAGATT
		322437	pm:st	17	25	13	ACGGCTGCTAGCATGGCGCAAGGCC
		322491	pm:st	17	25	13	AGCGGGGAGATGCGCGGCTACGGAT
		323257	pm:st	17	25	13	AGACCTGCATGCTGGCGCAGCCCAC
		323642	pm:st	17	25	13	GGGGGGCTGGCTGTGCGATTTCACG
		323721	pm:st	17	25	13	CGCTCTTGCGCCATTGCGGGCACTG
		323885	pm:st	17	25	13	GCAATTTGGCCAGTGCGCTCGGGCG
		324304	pm:st	17	25	13	AGACCGTATTGCCGTGCGCCGGGCA
		324457	pm:st	17	25	13	CGAATAGATCGCCGTAGCGCCGGGG
		324545	pm:st	17	25	13	GGGTTGGCGATGTGGCGCACCCTTC
		324657	pm:st	17	25	13	CGCGTCTTGCAGGCGCGTTCTGCGA
		325169	pm:st	17	25	13	GGTGCAGCCTGCTTTAGCGGGGGAG
		325190	pm:st	17	25	13	CTCGGCATCGCGATTGCGGGGGCTA
		325313	pm:st	17	25	13	ACCCGGATTCAGCGCGCTCCTCGTG
		325781	pm:st	17	25	13	CCGCCTTCGTCATGCGCGGCACTAG
		326057	pm:st	17	25	13	AACCGGAATCGCCTGCGCACAGCGG
		326059	pm:st	17	25	13	CGCGCAAATGAAGCGCGCCAGCGTG
		326099	pm:st	17	25	13	TGGCCTGGGCATGCGTAGCCACACG
		326445	pm:st	17	25	13	GTGGGCTGGCAGCTGGCGAAGCCAT
		326529	pm:st	17	25	13	CCGCGTCAAGCATGCGACGCGCCTT
		326591	pm:st	17	25	13	AGGTCGGCGATGCGCGTCAGGCTCT
		326613	pm:st	17	25	13	CTCGTCCCTTGGCTGCGCATGGTCG
		326851	pm:st	17	25	13	TGGACCCTGGATGCTGCGCCTCTGG
		326877	pm:st	17	25	13	AAGGCGCATCCCATGCGCTGGACGG
		327888	pm:st	17	25	13	CCCGAGGCCCGCATGCGATCTGCAA
		328718	pm:st	17	25	13	AGGGCGTCATTCAGCGCGCTGCTGC
		329372	pm:st	17	25	13	AGGCAGCGCTATGGCGCGTGGGCAA
		329476	pm:st	17	25	13	TGTCGCACCAGATCGCGCTCCACGG
		329483	pm:st	17	25	13	CGGTCGCGCCATAGCGCGTGTCATG
		329929	pm:st	17	25	13	AGGACGTACAAGGCGCGCAACGCCC
		329973	pm:st	17	25	13	GTGGGACGCTTGAGCGATCGCTCCG
		330923	pm:st	17	25	13	CACGAGAGCTGCATCGCGGGCTGCA
		330980	pm:st	17	25	13	TCGAGCTGATCAGCGAGGCGGACGC
		331135	pm:st	17	25	13	GCTGCTGCATAGCAGCGTTGGCGCG
		331270	pm:st	17	25	13	CCACAGGGAGCGCGGTATGAGCGTC
		331388	pm:st	17	25	13	CTCACACGGATGAGCGCAGCGTGCG
		331395	pm:st	17	25	13	ACTCATGGCTCATGCGCGAGCGGGG
		331773	pm:st	17	25	13	CGGTGGCTGCCCAAGCGCAACGAAG
		331993	pm:st	17	25	13	CTTACGGCATGCAGCGCGGGGGACA
		332286	pm:st	17	25	13	TGGTACGGCCATCGCGTATGCCGGC
		333584	pm:st	17	25	13	CGGGCTCTAAGCGCGTCAGTCGCCT
		334475	pm:st	17	25	13	CTACGGCATCTGAGCGCGCCGATGG
		335207	pm:st	17	25	13	GGTGAGATATCCGCGCGGCGCGCTA
		335391	pm:st	17	25	13	CGCGCGTGCACATCGCGCAGATGGT
		335789	pm:st	17	25	13	GGCCTGGGCTAGGGCGTATTGCGCT
		336122	pm:st	17	25	13	GCGCGAGCATCGCGATCTCGCTACC
		336392	pm:st	17	25	13	CAGTCCTTACGCGAGGCGCGCGTAC
		336846	pm:st	17	25	13	TGGCCGGGAGCACGCGCATGTGAAC
		339139	pm:st	17	25	13	CAGCGGAGCGCGCGATTTGTTCCGG
		348028	pm:st	17	25	13	TGTCTGGGCAGGCTTTGCGGTCGGC
		349623	pm:st	17	25	13	GAGTGGCACGCGCATTTGCGCTGCG
		358067	pm:st	17	25	13	CTCGGGCGCGCATTATTGCGGGCCT
		359366	pm:st	17	25	13	GACGCCCGCGCAATCGATTGGCCTG
		375814	pm:st	17	25	13	GTACACGGATGCCGCATTGGGCCGC
		381890	pm:st	17	25	13	CCTACGGCGCTCTGATTCGCGGGGA
		385751	pm:st	17	25	13	ACCGAGGGCGGCGTATTGCGCAGGT
		391912	pm:st	17	25	13	TGTGCAGCGCCTGCATAGCGTGGCC
		397473	pm:st	17	25	13	AGGGACGCGATCGCGCTTGGGGGTA
		399130	pm:st	17	25	13	TGCCACTGCAGGCTTCCGCGTACGG
		403729	pm:st	17	25	13	AGCCGGGGATGTGCTGCGCGGTTAG
		405091	pm:st	17	25	13	CTAATTCGCACAGCCTGCCGCCGCG
		413271	pm:st	17	25	13	GCGGGCCGCGCTACGCATGCAATGA
		415806	pm:st	17	25	13	TACGCCCCCAGCGCTTAGTCGGCTG
		416511	pm:st	17	25	13	GTGGGAGCAGGCGCTTACCGGACTG
		422716	pm:st	17	25	13	CACGAGGCTAGCGAATGCCGGTCGG
		425219	pm:st	17	25	13	CCAGCTGCGCGCTGATTTGGGGCTG
		425902	pm:st	17	25	13	ACAAGCGCCGCGCCTGAATCGGTGC
		437005	pm:st	17	25	13	GCGGGAGCTGCGTTATGCCGTAGGG
		437102	pm:st	17	25	13	GTGGGGGGCGCTTGCGATTCGTGTC
		442674	pm:st	17	25	13	CGACCCGCGCTGATCATGGGCTGCA
		447394	pm:st	17	25	13	GTGTGGGCGGAATGCTGGCCCTAGC
		448851	pm:st	17	25	13	CCTGGTGCATCGCATGCACGGCTCC
		449368	pm:st	17	25	13	CGGCTCCAACGCGATGCGGTCCTTC
		450144	pm:st	17	25	13	TCTGAGCGCCCAGCCATGCAAGGCG
		451535	pm:st	17	25	13	AGTCACTCGCCCAGCATGCCCACGG
		452597	pm:st	17	25	13	TTCCGTGCAGCACGGATGCCGCTGG
		453488	pm:st	17	25	13	GTTTGCCAGCAGATGCGCCGACGCC
		453519	pm:st	17	25	13	CCGTGGGTAGGCATGCGCGACCACT
		453791	pm:st	17	25	13	ACGCCAAGCGCGGATGCTGAGGCTC
		455137	pm:st	17	25	13	GCGACAGGCTGCATGCTGACGGTCG
		455906	pm:st	17	25	13	GAGCGTGCGCTAATGCCGCCGTACC
		455907	pm:st	17	25	13	CGAGGCGTCGGCTATATGCCCTCCC
		456112	pm:st	17	25	13	CGGACGGCCTCGCAATGCGCATGGA
		456161	pm:st	17	25	13	CATCGACGCGGCATGCTGTGCGACG
		456195	pm:st	17	25	13	CCCTAGAGTTGGGCATGCCCCGCAC
		456551	pm:st	17	25	13	AGCCTATAGCGCGATGCGGGTCGGC
		457649	pm:st	17	25	13	ACGCCCAGGGCTATGCGCTGTCCAC
		457751	pm:st	17	25	13	CCACAGTCGCGCCATGCGATGTCGG
		458038	pm:st	17	25	13	TGATCCAGCGCGCAATGTGCGGCCG
		459412	pm:st	17	25	13	AGGCCCACGCCGCTATGCTCACCAG
		461987	pm:st	17	25	13	GCGCCACAGCGCCTATGATCGGGAG
		482083	pm:st	17	25	13	CCTCGCGCAGCATACTGCGCACCCT
		482570	pm:st	17	25	13	CTCTGAGCAGCGGCTGATCCCGCAC
		483212	pm:st	17	25	13	GTACATGATGCGGCCTGCAGGCCGC
		484115	pm:st	17	25	13	CCTGGAGTGCCAGCTGCGAAGCCTC
		484181	pm:st	17	25	13	TGACTTGCCCAATGCTGCGCGGCCG
		484447	pm:st	17	25	13	GGCAACCGCGCAGCTGCAAGAGTCC
		485654	pm:st	17	25	13	CGTGGACGCTTAGCCTGGAGGACGG
		486902	pm:st	17	25	13	CGAGTTAGCTGCGCTGATCGCGCCC
		487153	pm:st	17	25	13	AGGCTGTACAGCGTGCTGCCTGCCC
		489074	pm:st	17	25	13	GGGGGTCGGCGCTGCACATTCGTAC
		490066	pm:st	17	25	13	GTAACGGCTATGCGGCTGCCTCCGG
		491555	pm:st	17	25	13	GTGCGTAGCGCTGCCTGAACGGAGG
		491786	pm:st	17	25	13	GGGGAAGCGGATCTGCGCTAGAGCG
		494832	pm:st	17	25	13	GGGGAAGGCAGCTGAGCTCGGAGAC
		497922	pm:st	17	25	13	GCTGGGGCAACGCACTGGCTGTTCG
		504619	pm:st	17	25	13	CCGGGCCACGCTAGCAAGCTGATGC
		508147	pm:st	17	25	13	GCTAGGGCGCATGGCTGTAGCTGGG
		509573	pm:st	17	25	13	GGCCCGAAGCGCCTGTCCAGTCTCT
		510086	pm:st	17	25	13	CTGCTCGCGCGGCTGTATACCGCTG
		521085	pm:st	17	25	13	TCACGCAGCGCTGCGTTGCGGCACA
		545211	pm:st	17	25	13	CTGGCCACGCGCGTTAGCCTCGTGT
		555225	pm:st	17	25	13	TGCGCCAGGCCATGTGCTGGACACC
		565804	pm:st	17	25	13	CGCTTCGCCAGGCCTAATTGCGCGC
		572023	pm:st	17	25	13	CCCATCCGCCAGCCGTGATCCAGCT
		572926	pm:st	17	25	13	GTCCCCATAGCGCGCGTGGATCAGG
		574748	pm:st	17	25	13	TCGAACGCCTGCTTCAGCGTGGCGC
		598658	pm:st	17	25	13	GCCTGACGCGCCATATCAGTGGGCC
		600104	pm:st	17	25	13	CGCCACCCGCTGATCAAGCGTCGCA
		600472	pm:st	17	25	13	CGCCGAGGCGCATGATCCAGGCTGT
		600821	pm:st	17	25	13	GGGTCGAGCCGCATCCTAGTGTCCC
		603214	pm:st	17	25	13	CCGCTGGGCCTGCGATCAACGGATG
		603710	pm:st	17	25	13	CCGCCGTCGCGCTATCAGAGAGAGG
		605682	pm:st	17	25	13	AGGTACCGCGGCCAGATCACCCAGG
		617326	pm:st	17	25	13	GCCAGGATCGCATCTGGCGTACGCG
		618104	pm:st	17	25	13	GACCGATGGCGCATCTAGCCGGCGT
		621722	pm:st	17	25	13	CTGGTGTTGCGCTGATCGCGCCCCT
		624323	pm:st	17	25	13	TGAAGGGCGCGCTATCTGCGCGGGT
		625918	pm:st	17	25	13	ACTGGGGATCGCGTTCGGCAGACGG
		635313	pm:st	17	25	13	TCTCCGTAGCTCACGCGCACGCGAC
		638490	pm:st	17	25	13	GATGCGCCAGCGATCGCGTCCAAGC
		642483	pm:st	17	25	13	AGCACGAGCGCGCTCTGATCGGTCG
		647026	pm:st	17	25	13	CGGCACAGGCGCATCGCATTGCGAC
		656592	pm:st	17	25	13	GGGTCCGCGATCATCGCGTCTCCTG
		659459	pm:st	17	25	13	ACCTACAGCCTGCATCGCGGAGGCC
		659629	pm:st	17	25	13	CGCGCGCGCCAGATTTAGCATGCCC
		659956	pm:st	17	25	13	CGTGGGGAACGCTATCGCGCCTGAG
		662357	pm:st	17	25	13	ACTGGGGCTATCTCGCGGCGGACGT
		667746	pm:st	17	25	13	GCAGCAATGCTCGCGCGCTCGTCTC
		708614	pm:st	17	25	13	GCCGCCAACCGCGCAATCCTAGACC
		711268	pm:st	17	25	13	CAGTGCAGGGCAATCGCGCGGTAGC
		712661	pm:st	17	25	13	GATCGGATGCGCCCGAATGGTGCCG
		734725	pm:st	17	25	13	GGGTCGCCAAGCGCGCAATGTGGCT
		750261	pm:st	17	25	13	CACTCTCCGGCAGCCAATCTGCGGG
		753670	pm:st	17	25	13	TGCGCGCGCGCTGAATCCACGAGCT
		755241	pm:st	17	25	13	AACCGGTGCACAATCGCGCTCGCGC
		762312	pm:st	17	25	13	GGCCGGGGCGCGCATCTACGTTTGA
		768064	pm:st	17	25	13	GCTATGGATCAGCGCGATCGGGGGC
		770597	pm:st	17	25	13	GAGGGGCGCGCTATCCAATCTGGCG
		771464	pm:st	17	25	13	TACCTCAAGCGCTGGCCAAGCCCGG
		772818	pm:st	17	25	13	GCCGGTGATGCCTGCAAGCGGGTGT
		772819	pm:st	17	25	13	ACGCGGGATGCTGGCAAGCGGCTGA
		773709	pm:st	17	25	13	ACGGGCGGGGCTGCGCAATAGCCAT
		775060	pm:st	17	25	13	GGCCGGAGCGCGCAACTGTAGCGAT
		775158	pm:st	17	25	13	GCGGCTCAAGGCGCGCAATTCAGCG
		786927	pm:st	17	25	13	CCAGTCAGCCGCGCGCATTAGGAGG
		787428	pm:st	17	25	13	TCCAGCGCTGGTGCCATGCTCACCG
		789805	pm:st	17	25	13	GCTCGCGCCGCAGCCATGACATCTG
		790708	pm:st	17	25	13	GCTGGGCGCTAGCAGCGTAGAAGGC
		793801	pm:st	17	25	13	ACGGCCGGGTTGCATGCGCACCGTA
		794540	pm:st	17	25	13	CGGCAACGCGGGATGCATGGCTCCT
		795324	pm:st	17	25	13	AGTGCAGGGCTAGCCATCCGACGGG
		795417	pm:st	17	25	13	ACTTGGTCGCGCTGCATGGCGTCCG
		795780	pm:st	17	25	13	TGGTCGTGGCTGCATCGCGCCTGTC
		799276	pm:st	17	25	13	TGTATGCGCCGCACGCATAGCCCCG
		800759	pm:st	17	25	13	TCCGTACAGCGCCCATATCGCGCCC
		801074	pm:st	17	25	13	CGTCGTCGCGGATCATGCCACGACC
		801749	pm:st	17	25	13	CGTTGGCGCCATATCGCGTACGCGC
		801945	pm:st	17	25	13	TGAAGCGCTTGCGGGATGCCGTGCC
		802375	pm:st	17	25	13	GGACCGCGCGCTGCATAACGGGTAG
		804263	pm:st	17	25	13	TCGGGGGGGCGCATAGCCCTACTAC
		814139	pm:st	17	25	13	CGAGCCGATGCGCAAAGGCCTGACG
		814670	pm:st	17	25	13	GCGTCACATCCGGCAAGCGGCAGCT
		815544	pm:st	17	25	13	GTGCAGCATGCCAAGCGCCGTCACG
		819361	pm:st	17	25	13	AGACGCGCGCGCATAAGCCAACGCC
		826952	pm:st	17	25	13	TGCGCCGCTGCCATAAGCGCCAGTG
		840173	pm:st	17	25	13	AGCGCCGCAGCATGCAGCCAGACCT
		845905	pm:st	17	25	13	CCGGGTTTCGATGCGCAGCACCCTG
		846137	pm:st	17	25	13	CGTGCGATATTCGCGGCAGGGGGCT
		846620	pm:st	17	25	13	GGTTTCCGCCCAGCAGGTAGCCGAG
		846774	pm:st	17	25	13	TCGGCGTGCCAAGCCAGCATAGGGC
		847794	pm:st	17	25	13	GCGGGCAGGCTATGCAGGCTTACGG
		848710	pm:st	17	25	13	GCGTTCATGCGCGCCAGCCTGTGAG
		848721	pm:st	17	25	13	GGCAGGGACAATGCAGCGCTGTCCG
		849835	pm:st	17	25	13	CAGTAGCGCGTTGCCAGGTGTGCCG
		850018	pm:st	17	25	13	AGAGCATCGCGATGGCAGCCTGGCC
		850367	pm:st	17	25	13	TGTGCCATAGCGCTGCAGGCCGGAG
		851461	pm:st	17	25	13	CCCGCGGCGATAGCCAGCTGGAGAA
		852127	pm:st	17	25	13	AACCGCGGGCGCATTCAGCCCAAGC
		852136	pm:st	17	25	13	GCGGCTCATCTGCCAGCTGAACGCG
		852331	pm:st	17	25	13	CCTAGCATCGGGCAGCGCTCGCTAG
		852463	pm:st	17	25	13	CGGGGAACTGCGCCGATCAGTTCCG
		852759	pm:st	17	25	13	GGACCGGCATAGCACAGCGCGCCTT
		853638	pm:st	17	25	13	CCGGATGGCACTGATCAGCCGAGGG
		855225	pm:st	17	25	13	CGAGGGCGCCAGCCAGATAGTTCGG
		864557	pm:st	17	25	13	CCGTCACGATGAACAGCGCGAGCGG
		898418	pm:st	17	25	13	ACCCGCCCGCGCATGAGCTATCCCA
		899639	pm:st	17	25	13	GCCGACCGGCGCTTGCGATTTCCCT
		902080	pm:st	17	25	13	AGGGATGGCAACGCGGGATGGGGAG
		910158	pm:st	17	25	13	ACACAGCGCATGGGCTATGCGGCCG
		919610	pm:st	17	25	13	TTTGCCCAGCGCTCGATCGAGGGCC
		928655	pm:st	17	25	13	CGAGGACGCAGCGCGATATCCCCAC
		929319	pm:st	17	25	13	GGCTAGGCACCTGCGATGGGTAGCG
		930513	pm:st	17	25	13	AAGCCAGCTGCGCCCGATTGGCACC
		933685	pm:st	17	25	13	ACGCCTTCCAATGGAGCGCCGAGGC
		937135	pm:st	17	25	13	CCAGGCTGGCAATGAGCGCCCTAGC
		942624	pm:st	17	25	13	CCAAGCGCCAGATGAGCGCGCCACA
		948683	pm:st	17	25	13	CCGCCACCATTAGAGCGCGACCTCG
		958616	pm:st	17	25	13	GCCCGATGCGCGAGCATACGAGCTC
		971603	pm:st	17	25	13	CGGCAATCGCAGCACGCTGCGTTCG
		996553	pm:st	17	25	13	GCCGCGGCGCGAATATGCGATGCAC
		999619	pm:st	17	25	13	AGCGCCGCGCATGAAACGCCCTCAG
		1002534	pm:st	17	25	13	CGACAGGCGCTGCACAATGCGACGC
		1003795	pm:st	17	25	13	CAATACGCAGGGATAGCGCGCCGGC
		1019474	pm:st	17	25	13	CGTTGTACGCAGCACGCTGGACGCC
		1024546	pm:st	17	25	13	ACGGGTTGCCAGCTATCGCGGTGCC
		1032940	pm:st	17	25	13	CACGACAGCCTGCACGCTCGCAACG
		1036958	pm:st	17	25	13	GGCGGGATTGCTTACGCGCTGCGGT
		1055305	pm:st	17	25	13	CCGGGGTCGCGCGCTAATCGAAACC
		1072684	pm:st	17	25	13	GTTCACCGCATGCAGGTAGCCGGGG
		1078918	pm:st	17	25	13	CCCGGTGGCGATGCTACGCAACCAG
		1101430	pm:st	17	25	13	CGGGAAATGCGCCCCTAGCCTGCTG
		1103434	pm:st	17	25	13	GAGTCCCAGGCCGCATATGTCCCGG
		1104700	pm:st	17	25	13	GAATCCGCGGTATCCTAGCGGGCCG
		1104757	pm:st	17	25	13	ACCGGAGGCGCCAGCTAAGGGCGTT
		1109308	pm:st	17	25	13	GGCTCGCCGGGCGCTATATCCCAAC
		1110538	pm:st	17	25	13	GCAGGCCGCATCTTAGCGCGAGCAG
		1111297	pm:st	17	25	13	GCGCGGCAGCGCCCTATTGTTCCAC
		1123435	pm:st	17	25	13	GGTACGCACGCAATAGCGCGCGAGG
		1125814	pm:st	17	25	13	GGTCCGGCGCGCTAGATCAGCAGAC
		1129738	pm:st	17	25	13	GGTACGCCGCATGCTAGCTCAGCGG
		1131221	pm:st	17	25	13	TCTGGCGGGCTGCCTAGCTCAGTGG
		1144639	pm:st	17	25	13	TCTCCACAGGCCGCAGTATGGGGCG
		1161741	pm:st	17	25	13	GCGCTATGGGCGCCATACTGGGGCT
		1170361	pm:st	17	25	13	GCACCCGCTGAGCTACGCACCAGAG
10338012	control->bgp->antigenomic	10338012
	1373
		1571	pm:st	9	25	13	TTTAATGCGCGTAAATCTGTTCCAA
		2062	pm:st	9	25	13	TTTCGGTTAGCGGAATGCTTATAAA
		2513	pm:st	9	25	13	AATTAGAGCATTCTGCAGCATCATT
		5033	pm:st	9	25	13	AATTTAAGAATGCGCATAACTGGCA
		6318	pm:st	9	25	13	AATACAATGCTGCAAGCTAAGTAGA
		6760	pm:st	9	25	13	AAGCCATTATAAGCTTCAGATACAC
		7760	pm:st	9	25	13	CTAGATTAGCATTAAGCCCATACAT
		8150	pm:st	9	25	13	AATGATTCCAGCTAAGCATCAAGAA
		8190	pm:st	9	25	13	TAAATATGCAGATCTATGCCATGCT
		9415	pm:st	9	25	13	TTTCATTGCAATAAGCAGCTAAGGT
		9418	pm:st	9	25	13	TTCATCGGCGATATTGCTATTAATG
		12368	pm:st	9	25	13	TTTAAGAATATGCCGCTTGATCGAT
		12813	pm:st	9	25	13	ATTATAAATATGCGGCTGCATCCTA
		14745	pm:st	9	25	13	AAGGTTTGATCACGCAAGCTAAAAT
		15224	pm:st	9	25	13	AAGTATCCGCATAGCTGAAAATCAA
		18836	pm:st	9	25	13	TTTGTAATTATAGAAGCAGCCCGTT
		19401	pm:st	9	25	13	TTTATTGATCAATGGCTGCTTCGTA
		20378	pm:st	9	25	13	TTTTTATATGCATACTGGCTGGGAT
		38124	pm:st	9	25	13	TATCTTCATGATTTGGCGCGTTATT
		38950	pm:st	9	25	13	GCTATATATCATATGGCGCAATACA
		51820	pm:st	9	25	13	TGAAAAGCGCTATTGGATAAAAGAC
		53493	pm:st	9	25	13	TATCAAGATCAAGCATGCGAACAAA
		54172	pm:st	9	25	13	CAATAAATGATTAGGCTGCACAGTA
		55448	pm:st	9	25	13	TAGAAGCATCATGCATCGCATATAA
		60657	pm:st	9	25	13	GATTAATAGCATATCAGGCCAAACT
		65203	pm:st	9	25	13	TTATCAATTGATCAGCGCAGTAATG
		75900	pm:st	9	25	13	CTATATCATATAGGCTGCTATCGTA
		85490	pm:st	9	25	13	AAAAGACATAATGCCGGCTTAAAGT
		94850	pm:st	9	25	13	ATTACCTATTCATAGCGCGTGATTT
		98894	pm:st	9	25	13	AAGTACATTAAGCAGCTGGTCTTAA
		113719	pm:st	9	25	13	TTTCGATGATTAGGCTGCATATAGA
		114710	pm:st	9	25	13	TTGTAATCTAATCGGCTGCATGATA
		120059	pm:st	9	25	13	AAGCTTGCAGGTTATGCTAAATACA
		126820	pm:st	9	25	13	TATGTAATTAGCGCGATTGGGTTTT
		128342	pm:st	9	25	13	ATATATGCGTTGCGGATATAACACA
		129864	pm:st	9	25	13	CAAAATTTGCTATGCTGGAGTAATC
		141756	pm:st	9	25	13	TTAAATATGCGGGCCATATGACTTA
		142670	pm:st	9	25	13	TCCTTATATGCAGCTCCATGTAAAT
		142790	pm:st	9	25	13	TGTCGAATACAGCTTGCATTGTTAA
		165065	pm:st	9	25	13	GAATACCAATTAGCGCCATGTTATT
		166533	pm:st	9	25	13	TGAGTATAGTCAGCCATGCTATATA
		166626	pm:st	9	25	13	TGAAATAGCTATGCGCAATTGTCAA
		167777	pm:st	9	25	13	TGTAATGCATGACTATGCTGGTAAA
		198309	pm:st	9	25	13	TACCTTATCGCTTTGCCTGAATTAT
		199476	pm:st	9	25	13	TGTTCAGCTAGCCTGTATTACTATA
		200572	pm:st	9	25	13	TAAAAATTAGCGCCTCATACGATAG
		201746	pm:st	9	25	13	TGCTTAGCATGATGCCTAAATATCT
		212537	pm:st	9	25	13	AATTATAGCGCTGCCCTATTATCAA
		213494	pm:st	9	25	13	TCTTTCATCGGCTGCCTATATATAA
		216289	pm:st	9	25	13	ATCTTTTAACAGCCTAGCAAGATAC
		216290	pm:st	9	25	13	TATTCTTATGCAGAGCCTAGCAAAT
		216989	pm:st	9	25	13	GTATGATGCTGCTTTTTGTAAGCAT
		233513	pm:st	9	25	13	ATGTGTAGCATATGACCGCTTTTTA
		238883	pm:st	9	25	13	ATGATTAAGCCTGCTGATTCAGTTA
		238959	pm:st	9	25	13	TAAATGCTATCGCATGCAAAGTTTC
		242733	pm:st	9	25	13	TATCTATATATGCCGATGCGACTTA
		245184	pm:st	9	25	13	ATGATTTTGCAAGCTTGCTAGCTAT
		264203	pm:st	9	25	13	TTGATAATAGCCAGGCCATATTACA
		265194	pm:st	9	25	13	TACAGTCATGCCTATAGCCATTTTA
		265355	pm:st	9	25	13	TCTTTAAGCAGTTATGCCCTTATGT
		265361	pm:st	9	25	13	CCTATACGCAACATGCATATTAAAC
		267658	pm:st	9	25	13	TAATACGTAGCATATGCCATATAGG
		267659	pm:st	9	25	13	AATTTACGATAATGCGCATAGAGGA
		267944	pm:st	9	25	13	TAACCAATGGCATGCCGATATTATA
		269069	pm:st	9	25	13	AGACTTGATTAGGCGCATATGTTTA
		269707	pm:st	9	25	13	ATGATGACGCATAATGCAGAAGTTT
		269736	pm:st	9	25	13	TTGCAAGCATAGATCTGCACAATTT
		269900	pm:st	9	25	13	TCTAGAAGCGCATTGTGCAAATTTA
		270016	pm:st	9	25	13	ATATCTGCGGATATGCCTTACTATT
		270697	pm:st	9	25	13	TTTCTTCGCATAATGCAGGTAGATT
		270855	pm:st	9	25	13	ATCTCATAATGCTGGCTATTCGAAT
		273657	pm:st	9	25	13	GTTGATCAAGCGATTGCATTACATT
		274083	pm:st	9	25	13	TTGTCTTGCGCTATTGCAATATCAT
		274753	pm:st	9	25	13	GATTACCATGCTATGCAGTGTAAAT
		274934	pm:st	9	25	13	ATCTACATGGCAATGCAGTTAAACT
		276207	pm:st	9	25	13	CTTCCTGATAAGCATTGCAGTATAA
		277074	pm:st	9	25	13	TAAGATATCAGCTGCATTGTAACAC
		277601	pm:st	9	25	13	TATAAACAAGCTAGCAGGTAGTTCA
		277724	pm:st	9	25	13	TCTAGATATGGGCTAGCAAAAGTAT
		278347	pm:st	9	25	13	TTGTCTATCATGCTAGCCATAAGTT
		278492	pm:st	9	25	13	AACTTAGCGAATATGCATGCATGTA
		278564	pm:st	9	25	13	AAATGAGATATGCAGTGCGTATACA
		278885	pm:st	9	25	13	TAGAGTATTTATGCAGCGCATAGTA
		279083	pm:st	9	25	13	GAACATAGCTGCATGCTATTTAAGA
		279130	pm:st	9	25	13	ATAACTTGCAATGCCTGCAACATTT
		279411	pm:st	9	25	13	ATGACACATATGCCAGCATTCTTAA
		279482	pm:st	9	25	13	AAACTGTGCGATATAAGCCTGAATT
		279878	pm:st	9	25	13	TCATGACTATTATGCAGCCTAGATA
		280073	pm:st	9	25	13	ATATGCAAGCTGCATAGCCTTTAAA
		284580	pm:st	9	25	13	ACATATTATGCGCAGCATTTGTCTA
		284966	pm:st	9	25	13	GAATGATGCTTGCAGCAATTAAGTA
		285450	pm:st	9	25	13	CAAGAGATGCTGATCAGCAAATTTA
		285989	pm:st	9	25	13	TGAATTAGCATAGCACATCTAGTGA
		286190	pm:st	9	25	13	TAGATGTAGCATCCAGCAATCAATA
		286791	pm:st	9	25	13	TTATAGATGCAGCATAGCATCCATT
		288102	pm:st	9	25	13	TTGTTAGCTTAATCAGCATCCAAGT
		289478	pm:st	9	25	13	AACATGCGCAATGAAGCATATTTCT
		289639	pm:st	9	25	13	ACCTTCGTCAGCTATAGCATAAATT
		289710	pm:st	9	25	13	ATTTCCTCCAGCATAGCAATTAAGA
		291139	pm:st	9	25	13	TCTCAACGCCTATTAGCAAACTATT
		291977	pm:st	9	25	13	ACATAAATCATGGCGCATTCTAAGA
		292113	pm:st	9	25	13	TAACGAATAATGCGGCTGTATCAAT
		292298	pm:st	9	25	13	CTATTAAACATAAGCGCTCGGAAAA
		292744	pm:st	9	25	13	TAATTAGATGATCGCGCAAAGAGAT
		292829	pm:st	9	25	13	TACGATAATTTGGCTCATTAGACTC
		293297	pm:st	9	25	13	AATCTAGCAATATGAGCTCTCCATT
		294459	pm:st	9	25	13	CTGTTTAAGCGCATTGCTAGAAAAA
		297174	pm:st	9	25	13	TCTCTAGCGCAAATGCTAAGATAAA
		297881	pm:st	9	25	13	CCTAATGATATAGCGCATGATTACT
		298482	pm:st	9	25	13	ATTTTTGCGATGCTAGATTACCTAC
		298695	pm:st	9	25	13	TGAATCGCAAATGCGATCATTCATA
		299359	pm:st	9	25	13	AAACTTATGAACAGCGCTGTCAAAT
		299471	pm:st	9	25	13	TTATAGGCGGAAAGCTTGTGTATAA
		299684	pm:st	9	25	13	GAAATGCATAATGCGCTGAGTAATT
		300690	pm:st	9	25	13	AACTTTCCGCTGCTATATATAGAGT
		301170	pm:st	9	25	13	ATAGTCGGATTGCTGCTAATAGAAA
		301562	pm:st	9	25	13	CAGTATATATGATCAGCGCTTAAAG
		302150	pm:st	9	25	13	CGTTTACATCGCATGCGTTTATTTA
		302859	pm:st	9	25	13	TCCTTAGGCATCAAGCTTGTATTTA
		302937	pm:st	9	25	13	GTAGGTATCACATGCAGCTTTTTAA
		303684	pm:st	9	25	13	TATATGTATACAAGCTCGCTCTTTC
		303785	pm:st	9	25	13	TGCGTTTAATCAGAGCTTCTTATCT
		304553	pm:st	9	25	13	GAAAATAATAGCAGCTCGCACATAA
		304762	pm:st	9	25	13	AAGTTGGCATTGCAGCTATCAATAA
		305409	pm:st	9	25	13	GGCTATTACATAGCTTAGAACTAGA
		308124	pm:st	9	25	13	TATAGATAAGCTTGCGCATTACCTT
		309044	pm:st	9	25	13	ATCTATATTGTAATGCGCCGAAAAG
		309746	pm:st	9	25	13	TAAAAGATTGATGCGCTAGAGCATA
		309929	pm:st	9	25	13	TAACTAGAAGATTAGCGCCGTATTT
		309933	pm:st	9	25	13	AATACAAAATTGCGCGCATATTTCC
		310283	pm:st	9	25	13	AATATTACGCTATGCGCATATTGCA
		310407	pm:st	9	25	13	AACTTTAGCCTCGCAATATATACAC
		310922	pm:st	9	25	13	AAAACAGATATAGCGCCTTACTTCA
		310923	pm:st	9	25	13	AAAATGATAGAGCGCTGTAATGTCA
		311024	pm:st	9	25	13	ACATTTATCTCGCGCATTATCGTTA
		311026	pm:st	9	25	13	AACTTCAATGCGCCTATTAGTATAC
		311237	pm:st	9	25	13	TATATCGCATAACGCTATGATCGAT
		311354	pm:st	9	25	13	TTCTAGATATGATGGCGCATTTCAT
		311355	pm:st	9	25	13	TGGTATTATGTCGCGCTATTTATTC
		311968	pm:st	9	25	13	CATTTGATAGGATGCGCAGTTTAAA
		312788	pm:st	9	25	13	CAATATAAGCATGCGCATACACATT
		312789	pm:st	9	25	13	AGTTTACAGAATGCGCTTCAATATC
		312790	pm:st	9	25	13	ATTTACATAATGCGCATCGTATCTG
		312966	pm:st	9	25	13	TTAATATATGATGCGCAACCGGTTA
		313015	pm:st	9	25	13	ATTATTCATGCGCTCGATATGTGTA
		313543	pm:st	9	25	13	TTCAACATGAAGCGCTTCAATAGTA
		313745	pm:st	9	25	13	TTATGTTATCCAATGCGCAACAATG
		313971	pm:st	9	25	13	TCAATCATAGCATACGCTGGATAAT
		314605	pm:st	9	25	13	ATATTGGCTGGCATATTGCATTTAC
		315478	pm:st	9	25	13	ACTTTAGCAAGGATGCGCTTTAAAA
		315844	pm:st	9	25	13	AATTGAATTAATCAGCGCTCGTTTG
		315925	pm:st	9	25	13	GTGATTAGTAACGCGCTATATAAAG
		315992	pm:st	9	25	13	CTGTTTGCAAATTGCGCATATGTAA
		316366	pm:st	9	25	13	TAAAGAATATTCAGCGCTCCATAGA
		316712	pm:st	9	25	13	ATAGCTTGCAATAGCGCATTCTATA
		318341	pm:st	9	25	13	ACCATATTTCCGCTTATATAACGAC
		319595	pm:st	9	25	13	GATATACATATAGGCGCTGAACAAT
		320686	pm:st	9	25	13	TTTTTGTATTATGCGCAGCGTTATC
		320792	pm:st	9	25	13	TGCATATTATAGCAAGCGCAAAACA
		321396	pm:st	9	25	13	TACTATTATTGCAGCGCTCACAATA
		321449	pm:st	9	25	13	GAATACTTGAATCAGCGCTCATTTA
		322157	pm:st	9	25	13	CCTAGTTATTAGGCGTATTTAACGA
		322562	pm:st	9	25	13	GGAAAAACATGTAGCGCTGTATTAA
		323151	pm:st	9	25	13	AATTTCCAGCTTATGCGATTTGAGT
		323569	pm:st	9	25	13	AGATTTCGCAAATGCGATAGTTTTC
		324112	pm:st	9	25	13	GTCAATTGCAATTGCGCAATATATC
		324592	pm:st	9	25	13	ATAAAGGAACTGCGCTATAGTTGTA
		324924	pm:st	9	25	13	TTATTCCATAATCGCGGCTATTACA
		325706	pm:st	9	25	13	ATCTATGCAATGGCGTTGTAAGATA
		326217	pm:st	9	25	13	ATTAGACAGATAGCGCTATAGAACA
		328520	pm:st	9	25	13	TGTTAAAATCTAGCGCTGTGTTCTA
		328681	pm:st	9	25	13	TCAATTAGATGATAAGCGCAACTTG
		329719	pm:st	9	25	13	AATAGTTCATATGAGCGCTTTCTTC
		331097	pm:st	9	25	13	TAATTTTGAATCAGCGCTGTTGAAC
		331957	pm:st	9	25	13	GTTTAATGATAATGCGCGATTTAGG
		332947	pm:st	9	25	13	TGAAAAATAGCGCGTTACTATTCTC
		333000	pm:st	9	25	13	GCACTTTCTAATTGCGTGCTTATTA
		334287	pm:st	9	25	13	AAAGTGTATTACGCGCGATATTTGT
		334809	pm:st	9	25	13	ACAATTATGCTAGCTTGCAATTCAC
		338707	pm:st	9	25	13	TATCCTAGACCGCAATTGCAAATAT
		346920	pm:st	9	25	13	ACGGATGGTTAAGCTTTAACAAGTT
		347160	pm:st	9	25	13	CAGCTATGAATAAATTTGGCGTCAT
		355287	pm:st	9	25	13	TTAGCATATGCGCTGATTTTCACAA
		355289	pm:st	9	25	13	TTGTTAGGCTCGCATTAAGTTACAA
		363896	pm:st	9	25	13	TATGTCTATGCTTATTAGCAGTCCA
		367990	pm:st	9	25	13	TGACGAAGGCGCCATTTATATTTTA
		371789	pm:st	9	25	13	TATAGTGAGCGCCTAATTTTGAAAC
		371949	pm:st	9	25	13	ATTGACATGCATCGCATTGCTTATT
		373642	pm:st	9	25	13	CTATGTTCAATAAGCATTGCGGATT
		374022	pm:st	9	25	13	CATTTTATCAGCTCATGGCTTACTT
		376372	pm:st	9	25	13	AGCATTATACGCAATTGCTGTATGA
		376587	pm:st	9	25	13	CTTAATAATTGCGCAATGCTGCATT
		377193	pm:st	9	25	13	AACTGAAAGCGCTATTATGTATGTG
		381182	pm:st	9	25	13	TTTGTCGCGCGATCATATTTTGTTT
		381571	pm:st	9	25	13	CAATAACGCGCATTACATTCCATTT
		381913	pm:st	9	25	13	ACACTAATAGCAGCATTCATAGTTG
		384467	pm:st	9	25	13	ATTAAGGCATGTTATTGCGAGGTTA
		386379	pm:st	9	25	13	TTATGCAATAAGCGATTAGAGCCTT
		388243	pm:st	9	25	13	TCATAACCATGCATCTAGCTCTATT
		388527	pm:st	9	25	13	ATTTAGTGCGCATTAGATCATACGT
		389543	pm:st	9	25	13	TTCTAGAATGCGCCATTAGACAAAT
		396757	pm:st	9	25	13	AACAGTATCATGGCAGCTTTCAATT
		403390	pm:st	9	25	13	GAACAAATATGCAGTTGCATAGGTA
		407273	pm:st	9	25	13	TATTTACCAGCGCGCTTATTAATCT
		410823	pm:st	9	25	13	TAAGTTCAATAATGCTGGCAAGTAG
		414161	pm:st	9	25	13	CTATAGGCGCATGATTCAATCTTAT
		416255	pm:st	9	25	13	GGTCGATTAGGCACTTATTGTATTA
		421679	pm:st	9	25	13	TAATATGCGCATTATTCATGCGCAA
		423170	pm:st	9	25	13	TTGTGAGCGGCATATCTAATACAAA
		424082	pm:st	9	25	13	GAATTATAGCGCATTTGCATTATGC
		424749	pm:st	9	25	13	TCAACAAGCGCTCATTGATAAGATT
		425725	pm:st	9	25	13	TTAAAATAATGATATGCGCTCGGCA
		426251	pm:st	9	25	13	AGGTAAATTCTGGCTTGCGAATTAT
		433231	pm:st	9	25	13	ACAATTATGGGCTTGCTATCAGTAA
		434395	pm:st	9	25	13	AGACGAATAGCTATTGCATACTTGA
		434854	pm:st	9	25	13	ATCTTATGATAGCATTGCCTGAGAA
		435903	pm:st	9	25	13	TAGAGAACATAATTGCGCTACTTCT
		437113	pm:st	9	25	13	AAAATGGGAAATGTTGCGCTATTAG
		437486	pm:st	9	25	13	AAATTATAGAAATGCATGCAGAGGG
		438221	pm:st	9	25	13	TAAGATGCATATTGCGCTTACTTAC
		438507	pm:st	9	25	13	TGCTAAAAGCATATTGCGGAATAGT
		439046	pm:st	9	25	13	TGTTACCATAGCGTTATGCAGAATT
		439648	pm:st	9	25	13	CTTATAGCGCTCATTGATTCATGTA
		440424	pm:st	9	25	13	TTCACTGCGCATTATGAATAGAAGA
		444721	pm:st	9	25	13	CGTTAATATTAGCATGCGCTTATCT
		447065	pm:st	9	25	13	TGAAAAGCATATAATGCGCAACTGA
		447955	pm:st	9	25	13	TATAATTAGGCGCTATGCTCACAAA
		448107	pm:st	9	25	13	CCTAGGATGAATAATGCGCTATTAT
		448945	pm:st	9	25	13	ATTAACGATAACGCGCATGCAAAAT
		453554	pm:st	9	25	13	GAATTTAGATAATGCGAACTAGTCG
		453684	pm:st	9	25	13	TAAGCTACTGCCATATGCTTATTAG
		453750	pm:st	9	25	13	AAAATGGTTAATCATGCGCCTACTT
		454319	pm:st	9	25	13	TAATATCGAATCAATGCGCTAAGAG
		455348	pm:st	9	25	13	AATGGAAATCGAATGCGCTTAGTAT
		455356	pm:st	9	25	13	TCACTTGCGCAATATGGTAAATAAC
		455573	pm:st	9	25	13	GACTATAGCATAATGCTACTGTGAA
		455817	pm:st	9	25	13	ATATACGCTGATATGCTCTACACTT
		456214	pm:st	9	25	13	TATATGAAGCGCAATATGCATTGCA
		456226	pm:st	9	25	13	CACATAATTGCTATGCGCTACATAA
		456841	pm:st	9	25	13	TCCGTAGCATTAGTGATGCATTAAT
		457075	pm:st	9	25	13	GATTAGATGCGGCATTATGCAATTT
		457903	pm:st	9	25	13	GTTTCGGCCATCATATGCTAAATAA
		458024	pm:st	9	25	13	TAATAGGCCGCATAATGTAAACCAA
		458373	pm:st	9	25	13	CAATTCTCGCAGATATGCTCTTTAA
		458508	pm:st	9	25	13	TATTCCTATCATATGCGCGTTTATC
		458517	pm:st	9	25	13	AATGTTTAATGCGCATGATCTTTCC
		458789	pm:st	9	25	13	GATTTCATCAATGAGCGCTATAGTA
		459622	pm:st	9	25	13	CGATTGAATGCGCAATGATTTTCTA
		459758	pm:st	9	25	13	TCGTAAAAGCTGCCATGATTAAACT
		460559	pm:st	9	25	13	TAGTGAGCTCGGCTATGATTATTAA
		464621	pm:st	9	25	13	TAATATCGCTGCTTGTCATTTCTAC
		466636	pm:st	9	25	13	TATACTCGCTGATATGAGCTAAACA
		467902	pm:st	9	25	13	AATCTTATGCAGCTATGTAGCATTG
		469857	pm:st	9	25	13	GAGTATGCAGCATAGCTGTTTAAAA
		470790	pm:st	9	25	13	ATAAATTGCTATGCAGCATAGTGCT
		471682	pm:st	9	25	13	TAGCCATAGCATAATCTGCATGAAA
		472381	pm:st	9	25	13	GGTGAATCAGCTTTGTAATGTGTTA
		474356	pm:st	9	25	13	TAGACAATGCTATTGTAATGTCGGA
		482297	pm:st	9	25	13	ATGAAATATAACGCTGCAGACTAAG
		483681	pm:st	9	25	13	ACCAAATTTTAGCTGCTAATCGAGA
		484071	pm:st	9	25	13	ATCATTGTATTCGCTGCTATGTAAG
		485443	pm:st	9	25	13	TTTAATAATTAGGCCTGCGGATCTT
		487990	pm:st	9	25	13	TACCCTATCATAAAGCTGCTTGAAT
		489310	pm:st	9	25	13	ATACAGATCATTAAGCTGCAGGAAT
		489492	pm:st	9	25	13	ACTTCAATTATGTGGCTGCCTTATT
		489917	pm:st	9	25	13	TCATGTCAATACGCTGCATTATTAC
		492013	pm:st	9	25	13	AATTACGCGTATGCTGATTAGAAAC
		493156	pm:st	9	25	13	ACTGAGATCAATGCGCTGATTTAAT
		493211	pm:st	9	25	13	AAGACTAAGCGCTGATATAGTATCA
		495751	pm:st	9	25	13	AGAAGTATCATAGCCGCAAATCTTT
		496742	pm:st	9	25	13	TAAATCTGCTCAGCTGATATCTTGT
		497749	pm:st	9	25	13	ATCATAATGCTAGCTCGCATGTTAA
		501517	pm:st	9	25	13	AATATGATGTAACTGCGCTCTTAAC
		504339	pm:st	9	25	13	TTAGAAGTTACTGCGCATATACGTA
		507993	pm:st	9	25	13	CAAATAATGCAGCCTGTATAATGAG
		508437	pm:st	9	25	13	TATACACTCAAGCGCTGTATGTTTT
		525059	pm:st	9	25	13	TCGGGCATAATTGTTAGCTATTACT
		529095	pm:st	9	25	13	ATTCCAGCGCGTAAGTTATATGAAT
		531501	pm:st	9	25	13	GAACTAACAATGTTATAGCGAAGAC
		532474	pm:st	9	25	13	AATAAAGTGCGCATCAGTTTTGCAT
		542568	pm:st	9	25	13	TCCATACTGCAAGCGTTATTTATTC
		560717	pm:st	9	25	13	AACCTTATCAATAGTGCGCAGTTAT
		564551	pm:st	9	25	13	AGTAATCAATGCGTGCTAACTATAG
		573450	pm:st	9	25	13	TGTTGAAGCATGCAGGTATGTAATA
		587530	pm:st	9	25	13	TATGCTGGCTTGCTAATCAAAGAAT
		589510	pm:st	9	25	13	AAATTTCAGCGCGTTCAAATATAGC
		592348	pm:st	9	25	13	ATCGTTAGCACGCTTCATAAAACTA
		592394	pm:st	9	25	13	GGGTCGCAAACAATATCATGAATAA
		598606	pm:st	9	25	13	ATATTGGCGCAATAATCCCTATTAG
		598642	pm:st	9	25	13	CATAATGCACATATCAGCTTCTAGA
		603642	pm:st	9	25	13	CAGATAGCGCTCTATCATACAATAT
		621542	pm:st	9	25	13	TACTGAGCAATCATCGCATTGTATA
		621959	pm:st	9	25	13	TTCGATGCGCTATCTAGATCTAATA
		622021	pm:st	9	25	13	CACATCTATTAATCTAGGCTCTAGA
		623013	pm:st	9	25	13	TATATTGATAGCGCATCGTTTGGAT
		631859	pm:st	9	25	13	AAAATTGATATGCGCTCATGGTTGT
		639907	pm:st	9	25	13	CTTAGAATCAGCATACTCATTGTTG
		642719	pm:st	9	25	13	ACTAATACATTAGCGCTCTTTTGTG
		643500	pm:st	9	25	13	ACCAATGCAATATCATGCGATACAA
		645302	pm:st	9	25	13	ATGTATTCATGCGAGCATTCAACAA
		648662	pm:st	9	25	13	TACCTTAATCTAGCATCGCATTGTT
		657637	pm:st	9	25	13	TGATAACGCGCTTATCGATTTACAT
		658882	pm:st	9	25	13	CATTAACAGCTGTATCGCATAGAAT
		670439	pm:st	9	25	13	ATATTCAGCATGCTCGTTCGTAAAT
		710593	pm:st	9	25	13	TCTATCAATTTAAACAGCATCGACC
		711572	pm:st	9	25	13	GGATATCATATCGCGCAATTAATGT
		712154	pm:st	9	25	13	TAGTTATCGCATGCAAAGCGATAAA
		721400	pm:st	9	25	13	TGAGTTGCTATTCAAACTTAAGCTC
		725485	pm:st	9	25	13	GTTATACCTGCTAGCATGTATTGAT
		726311	pm:st	9	25	13	AATGTCAGCTATAGGCAATCAAAGA
		734670	pm:st	9	25	13	ACTACCGCTTATTGCCAATTTCTTT
		737438	pm:st	9	25	13	CAGGACATTAGCTAAATATTCGAGT
		741416	pm:st	9	25	13	GCTACGCTTAGAAAATAGTTCCTTA
		741813	pm:st	9	25	13	AGTCCTAGCGCGCTAAATTAATATA
		742397	pm:st	9	25	13	ATTAATGCTGCGATAATCTCACAAG
		742645	pm:st	9	25	13	CATGTAAACCATGCGCATTAAAACT
		746179	pm:st	9	25	13	ACATGTCAGCCATGCTGATTTATTT
		747161	pm:st	9	25	13	CACAGAATGCGCATAATTCAAGATA
		747757	pm:st	9	25	13	ATTTGTGCAGTCAAATGCGAGTAAT
		748515	pm:st	9	25	13	ACCATAAATGCTGAATGGCTATAAC
		748530	pm:st	9	25	13	TTGGTCATAGCCTAGCAATTACAAT
		748646	pm:st	9	25	13	CTTTTTAGCTGCATAATGCTGTTGA
		752230	pm:st	9	25	13	TTGTTGCGCTCATGCAATGATAATT
		754214	pm:st	9	25	13	TCCGATAATAGCTAGATGCTTGTAA
		754776	pm:st	9	25	13	TTCATTGCGCTTCAGAATAGTTCTT
		757058	pm:st	9	25	13	ATGAATAGCTGGCGCTTATTTTCAA
		757478	pm:st	9	25	13	TTGAAAGCGCAGTTAATCATCCTAT
		757506	pm:st	9	25	13	ACAATAAGCGCGTAATGATAGCATA
		760044	pm:st	9	25	13	AGACTCAATGCTATGCAGGATTATT
		762557	pm:st	9	25	13	GAAAGACTGCGAAATATGCTACTAA
		763027	pm:st	9	25	13	ACTAAAGGCGCTAATAGATTAGTTC
		763158	pm:st	9	25	13	GACGATTGTCGCGTAATATAAACTT
		763438	pm:st	9	25	13	AGGTATACGCTGGCAATATTTTCTA
		763572	pm:st	9	25	13	TCTTATGTCGCAATATGCTAGACTA
		763766	pm:st	9	25	13	AGTCAAGTATGAATAGCGCTACTAT
		764894	pm:st	9	25	13	CAACATATATTGCCAGCAGTCATAA
		765523	pm:st	9	25	13	TCATATTATTAGCCAGCACAATACC
		765737	pm:st	9	25	13	GATATGATGATGCGCAATCAAGATA
		765797	pm:st	9	25	13	AAGATTCCGCTAGCGCAATATTTAT
		765875	pm:st	9	25	13	ACTTAATGCGCTAATGCAAAAACAG
		766235	pm:st	9	25	13	CTTATTAGGCTATCGCAATTTAACC
		766728	pm:st	9	25	13	TAATCGATCATGCGCAATTCGATAA
		767809	pm:st	9	25	13	GAACAAGCGTTAATATAGATGTCTC
		768205	pm:st	9	25	13	TTAGTGATGATGCAGCCAATTTGTT
		769319	pm:st	9	25	13	AATGTCATAGCGCTCAGATGTTAAT
		769513	pm:st	9	25	13	GTTCATGCGCAGTGCATATTATTAA
		770347	pm:st	9	25	13	GTATCTCGCAAGCCAATATAAATAC
		771236	pm:st	9	25	13	TATCTACAGCTTAGCATATGCAAGA
		772154	pm:st	9	25	13	ACTTAATGCAAGCCAGCAAAAACAT
		773611	pm:st	9	25	13	TAGACTGATCATTCAGCAATTTGAG
		774046	pm:st	9	25	13	GTCAATTTGCCAGCAATTAAAGTAC
		775153	pm:st	9	25	13	TTTTTACTAAGCACGCAATGAAGTG
		779339	pm:st	9	25	13	TGCAAACGCATTGGCATATCATATT
		779857	pm:st	9	25	13	ACTTTTATTAGGCAGCATATGGCAA
		780331	pm:st	9	25	13	GGGTTAATCAGCTGGCATTTTATAT
		780398	pm:st	9	25	13	ATTGTTATAGCTGCATGATCTATCG
		782848	pm:st	9	25	13	CATCTAGTTGAATACAAGCTTAAGG
		787354	pm:st	9	25	13	AAAAAATAATTAGCAGCGCTGGCTA
		789319	pm:st	9	25	13	TTACATTGCTCCGCATTATTTAGTC
		790578	pm:st	9	25	13	GATATAGGCATGCGATCTAGTTTAT
		790816	pm:st	9	25	13	AGGATATAGCATGGCATCTTCTTAA
		791182	pm:st	9	25	13	TTAAACTATGGCAAGCATGGAAACT
		791749	pm:st	9	25	13	TATTTCTATCGCCGCAGTTAGAAAA
		792342	pm:st	9	25	13	CAACTTGACTGCTAGCATATTAATG
		793479	pm:st	9	25	13	GTTTTATCCAGCATTATGCGTAGTA
		793681	pm:st	9	25	13	ATTGCGATGTGCGCCATATATAAAT
		794985	pm:st	9	25	13	TCCAATATAGCCAGCATTAGATGTT
		795674	pm:st	9	25	13	GATGTAAGGCAGCGCATATTTATAT
		796308	pm:st	9	25	13	TCTTTTATGCTATAGCATGGCACTT
		796355	pm:st	9	25	13	TTATGCTTATTACATCGCTTACCGA
		796597	pm:st	9	25	13	CATGTGGCCATTAGCATATTCATAT
		797474	pm:st	9	25	13	ATATATTAGCGCGCATGATAAGTTC
		798091	pm:st	9	25	13	GTCAAAGCGCTTCATATTACGTATT
		799240	pm:st	9	25	13	TATGAACAACAGCCGCATATAAAAG
		799244	pm:st	9	25	13	ACTCATGCTAGCTGCATAGTAAATT
		799336	pm:st	9	25	13	TATTTAGCGCGTTATCATAATCCCT
		801838	pm:st	9	25	13	AAAAACGATATGCCAAGCTTCATTC
		803042	pm:st	9	25	13	AGAACATGAGCACATATCTACGAAT
		803938	pm:st	9	25	13	ATCTATCTGCGCATATAAGATAGAC
		804142	pm:st	9	25	13	TTATTAGGTAGCATACGCTGTGATA
		804539	pm:st	9	25	13	AATGAAAATGCATGCAGGCTAAAGT
		806175	pm:st	9	25	13	CAGTAAAAGCGCAACATTAACATTC
		807531	pm:st	9	25	13	AAGTAATAGCTGAGGAATTACAACC
		809820	pm:st	9	25	13	TTTAATATATAGCAGCGGATACACC
		811926	pm:st	9	25	13	AGGAATGCGCTATGACATAAAAACA
		815074	pm:st	9	25	13	TTAAGTATGTAGCAAGCGCATCATA
		822101	pm:st	9	25	13	CCTAAAATTGCTGCAAGCATAATAG
		823681	pm:st	9	25	13	CCCCATTAAATTATAGCAGCTTATC
		825123	pm:st	9	25	13	TCATGTTCATGCTAAACGCAATGAA
		842071	pm:st	9	25	13	AGGTAAGATCATATGCAGCATCTTT
		845525	pm:st	9	25	13	CTGTTAGCAATTGATCAGCAATTAG
		848677	pm:st	9	25	13	AAATAGTATAAGCCAGCGCTCTTTA
		852087	pm:st	9	25	13	GGTTTTGGATATAAGCAGCTTCATT
		852088	pm:st	9	25	13	TTTTGACATATGGCAGCTTGATACT
		852233	pm:st	9	25	13	AATGAGATATGCAGCACGCTATATA
		852761	pm:st	9	25	13	ATGAGACTATAGCTCAGCGATTATT
		859975	pm:st	9	25	13	GTAATAATTGCACAGCGATATGAGA
		860102	pm:st	9	25	13	AAGTTCCAGCTGCATTAATGGTAAT
		864675	pm:st	9	25	13	CAAATTAACGCATGCGATGCAATAT
		868573	pm:st	9	25	13	CATAAATAATTGCGCGATGGGTATT
		880595	pm:st	9	25	13	TGAGAATTATAGGAAGTAGCGGTAA
		886434	pm:st	9	25	13	TTCTCATCGAGCGCATAATCTTTAA
		889749	pm:st	9	25	13	CAAGGTGCATGCGATGATTTATAAT
		902250	pm:st	9	25	13	ATTAAGGCGCATTGTATGAATCAGA
		904554	pm:st	9	25	13	GAGCTCAAGCGAATATGATTGAAAA
		905168	pm:st	9	25	13	CAATTTGCTATATGATCGGGACATA
		910818	pm:st	9	25	13	ATTCTACTGCGCATGATATCAAATC
		912547	pm:st	9	25	13	CGCTAACTGCGCTGATATAATAATA
		914898	pm:st	9	25	13	ACCAAATAGCAAGCGCTATAAAAAG
		919873	pm:st	9	25	13	ATATCTCGCATTAGATCGCATAAGT
		922120	pm:st	9	25	13	GAATAAGCATCTAGATAGCACAATC
		923136	pm:st	9	25	13	TTTCTATTCGCATATAGCCGCTTAA
		927283	pm:st	9	25	13	CTTGAGCCTATTAACTAATCAGGTT
		931806	pm:st	9	25	13	TATATTAGCGCGATATGACGTAACT
		941718	pm:st	9	25	13	AAATGACTATGGCTAAGCGATAGTT
		942033	pm:st	9	25	13	CTGACTTATATTGAGCGTTTCTTAC
		950253	pm:st	9	25	13	AAAGTTCGGCCATATAGCTAATATG
		952239	pm:st	9	25	13	TTATGCATATTGCAGAGCGTTAAAG
		977318	pm:st	9	25	13	TAGATGGCTTCATATAGCCAGAATA
		979267	pm:st	9	25	13	CTTCTAAAGCGCATAACAGATTCTA
		991111	pm:st	9	25	13	ACCACAACGCAGCTTATCAATATAA
		994286	pm:st	9	25	13	TTATGTTATGCGCAGTAACCGTTTT
		996903	pm:st	9	25	13	AGGTATGCAGCTTATATGCTTGTAA
		1000892	pm:st	9	25	13	GTAAATCTATAGCGCTAATTTGACC
		1034066	pm:st	9	25	13	GAGCTCGCGACAATTAAATATATCA
		1045780	pm:st	9	25	13	ATCTTCTGCCTGCATTAAGAAACAT
		1050719	pm:st	9	25	13	ATGATAGCGCTGAATAATGTATCCA
		1050925	pm:st	9	25	13	CAATGTAGCTGCGCATTAAATCATT
		1075292	pm:st	9	25	13	GTTGTGGCAGCCACATAATATTTTA
		1075493	pm:st	9	25	13	GTTTCATGGAGCTGCATAAATTTGT
		1078219	pm:st	9	25	13	AGGCTAATAAATATTAGCCTAGGGA
		1080018	pm:st	9	25	13	TTGCTTCATAGCATATGCGAAATAC
		1082370	pm:st	9	25	13	AAATATAGCGCTCTATCAAACGCTA
		1083895	pm:st	9	25	13	ACTTCTGGCAATGCATATCTGATTT
		1085718	pm:st	9	25	13	AGAATAATGCGGCCTTAATGTTCAT
		1087838	pm:st	9	25	13	AACCTAATATCGCGCCATAAAAAAG
		1088296	pm:st	9	25	13	GACCTAGCAATGCGCTAATAAATTA
		1089266	pm:st	9	25	13	CTAATCTGCGCGCCAATATAATTTT
		1090118	pm:st	9	25	13	TTGTAAGCGCCACGTTATAAATCTT
		1092517	pm:st	9	25	13	TTTTATGCGCTGATTATTCTATCCC
		1092640	pm:st	9	25	13	TACAATCTGGCGCGATAATTATTGT
		1092689	pm:st	9	25	13	GTATATAGCGCTTAACTTTTACGTC
		1093447	pm:st	9	25	13	CAATGATGCCGCATAATAGCAAAAT
		1093638	pm:st	9	25	13	CATGATAGCATATTAGCGCTAATTC
		1093933	pm:st	9	25	13	TCGCTAGCAGGCTATATTAGTAAAT
		1095634	pm:st	9	25	13	CATGTGATGGCTTGCATATTAATTG
		1096638	pm:st	9	25	13	AACATATGCAGCTTATGGCGTTATA
		1097300	pm:st	9	25	13	GTGAAGCCTTATAAGTATTATCGAC
		1097605	pm:st	9	25	13	TAGTTCGCTGCGTTATAGAAGTAAT
		1097628	pm:st	9	25	13	TATATCGCAGCTATATTGCGTCTAA
		1100977	pm:st	9	25	13	TATAGACGCATTATAGCTCGTTAGT
		1101550	pm:st	9	25	13	TGTTCGTTAAGTTATCGCTAGAAAC
		1101985	pm:st	9	25	13	CTGTATATCAGATTAGCGCATATCT
		1102046	pm:st	9	25	13	TGGATTGCATGCGCTCTATTAAATT
		1103671	pm:st	9	25	13	GTTCCACGCTATTATAACGATCATA
		1103921	pm:st	9	25	13	CTATGTGCAAGCTCATATCAAGTTT
		1104432	pm:st	9	25	13	CACAATCGCAAGCTATGATACTATT
		1104674	pm:st	9	25	13	AAGAATATTGCGCATAGCTGAATCT
		1105625	pm:st	9	25	13	AAAAGTGCGGCTGTTATATTTATGG
		1106231	pm:st	9	25	13	TTTATAGCTGCGATATGCACTAAGT
		1106843	pm:st	9	25	13	ATATCCTCCGCTGCATATATCAAAT
		1107242	pm:st	9	25	13	ATCAACGGGATGCGCTATAATATTT
		1108330	pm:st	9	25	13	TATATAGCCATAATTAGGCGAACTG
		1108554	pm:st	9	25	13	ACAATTTCAGCGATTAGCCTTTTAC
		1108960	pm:st	9	25	13	ATACATGCTGCGCTACATAATACAT
		1109000	pm:st	9	25	13	ACATTTCATATTAGCACGCGTAATC
		1109627	pm:st	9	25	13	TATATGGAATTGCTTAGCGAACATG
		1109639	pm:st	9	25	13	ATATCACTGCGCCTATTACATGTTA
		1110177	pm:st	9	25	13	ATCTCGGCTTCCATGCTATTTTAAA
		1111245	pm:st	9	25	13	ATATCGTAGGCGATCTAGCTTTATT
		1126856	pm:st	9	25	13	TTTTATATGCGGCATAGCATTCTAG
		1129831	pm:st	9	25	13	ATGAATGCTGGCAGTATTCATTATC
		1130848	pm:st	9	25	13	TTGTCTAATATAGTAACGCAGCACA
		1131483	pm:st	9	25	13	AAAATACAGGCTGCGTAATGCTTTA
		1132642	pm:st	9	25	13	ACATAAGCGGCTTTGTAATTTGGTA
		1135922	pm:st	9	25	13	GCGAACGCATATATGTATTGATTTC
		1155882	pm:st	9	25	13	GTAACTGCGAGTTACTATTAACTGA
		1158787	pm:st	9	25	13	ATCTAAGCGCGCAATACTCTAAAAA
		1159986	pm:st	9	25	13	TACAATGCAACGCATACAGCTATTT
		1165281	pm:st	9	25	13	ATAATCGCTGAATACGCATAGCATA
		1165362	pm:st	9	25	13	TAAAAATGCAATTACGCGCTTGTAG
		1169306	pm:st	9	25	13	TCATGAATGCCTGATACGCTTAATT
		1172218	pm:st	9	25	13	TTGTAAAATGCGCTACATCGAAACA
		1173671	pm:st	9	25	13	ACTCACTTATGCGCTACATTCAATA
10338013	control->bgp->antigenomic	10338013
	1374
		20541	pm:st	4	25	13	AAATTAATTAGATATGGCTAAAATA
		74497	pm:st	4	25	13	ATGATTAATTTAATAGGCTAATAAT
		283838	pm:st	4	25	13	ATTTAATTTGAATAGCAACTTAATA
		285042	pm:st	4	25	13	ATTTTTTTAAAAGCATCTAAGTATA
		288564	pm:st	4	25	13	TAATAATATAGAAGCATAATACATA
		296757	pm:st	4	25	13	ATTTAAAAAAATGCTAATAGACTAA
		298890	pm:st	4	25	13	TTTATATATATGATTGCTAAATTGA
		299215	pm:st	4	25	13	TAACAATGAATATATAAGCTTTTTT
		303859	pm:st	4	25	13	TATAATAGTATAATAGCTTAATTGT
		303867	pm:st	4	25	13	ACTAAATAATATAAGCTAGAAATAT
		305187	pm:st	4	25	13	TAATTATTACAAGCTATAGTTATAA
		306059	pm:st	4	25	13	TTTTGTACTATAATAAGCTAATTTT
		306442	pm:st	4	25	13	TTAAAATATACTAAAGCTAGAAAAA
		306535	pm:st	4	25	13	TAAATATAATGCTAGCTAATATAAT
		307561	pm:st	4	25	13	TATAATATAGTAAGCTATTAGATAA
		307562	pm:st	4	25	13	TTAAATAAGTATAGCTAATAATAAC
		309546	pm:st	4	25	13	AATATATAAATCTAGCTAATAGTTT
		336437	pm:st	4	25	13	TTAATATGATTAGCTACTTAAATTT
		340689	pm:st	4	25	13	ATTTAGCTTAAATTTAATGTAGTAA
		356714	pm:st	4	25	13	AAGTTATAACATAGCTTTAAATATT
		361417	pm:st	4	25	13	AACATGAAATAGCTAATTTAATTTT
		365631	pm:st	4	25	13	AAAAATTAAAAGCTTTAGATATAAG
		368264	pm:st	4	25	13	ATAAAAATAAGTTTTAAGCTAGTAT
		369385	pm:st	4	25	13	AATTATAGCATTATAAATTGGTTTA
		370321	pm:st	4	25	13	ATATATATAAGCGTATTTAGTTTTT
		374228	pm:st	4	25	13	ATAGTATCATAGCATAATTTAAATT
		376158	pm:st	4	25	13	TGATATAATAAGCTAATTTGTTTAA
		376465	pm:st	4	25	13	AAATATATTAAGCAATTGAACTAAT
		378101	pm:st	4	25	13	ATATATTAATAAGCTGATTTTGATT
		385515	pm:st	4	25	13	TTAGATCAAGCTATATATTTAAATT
		385686	pm:st	4	25	13	AAATTAGATTAAGCATTAAAACTTA
		385761	pm:st	4	25	13	AAAACGCATTTGAATATTTAAATAT
		386347	pm:st	4	25	13	AGATATATAAGCTAATATTGAATTT
		388290	pm:st	4	25	13	AACTTATCTAAATGCTATTAAAAAT
		388921	pm:st	4	25	13	AAAAAGCATAGAATTAGTTATAATA
		389158	pm:st	4	25	13	TAAATTCAATATAATTATGCGTTTA
		389397	pm:st	4	25	13	ATTATCACTAGCTAATTAAATATTA
		389951	pm:st	4	25	13	ATAAATCGATAGCTATTATAATAAA
		390094	pm:st	4	25	13	TTAATATAGCTAGATTAGTATTATT
		392396	pm:st	4	25	13	ATATAAAATTAATAGCTTTGAAATC
		393091	pm:st	4	25	13	TATAAATAAGGCTATTATTAGTAAA
		394405	pm:st	4	25	13	ATTATTATAATTACGCTTAAGTTTT
		400193	pm:st	4	25	13	TATTTAGATTAATGCTTAAAAAGTA
		415381	pm:st	4	25	13	ACTATATGATAAAAGCTTAAAATTA
		424838	pm:st	4	25	13	AAATAGATTATAATACTTGCAAATA
		428360	pm:st	4	25	13	ATTTAAATATATAGATTGGCATATT
		431066	pm:st	4	25	13	TAATCTACAAATAATTGCATATTAA
		436755	pm:st	4	25	13	TTATATATAAAGCTTTGAAGATAAT
		442186	pm:st	4	25	13	ATAAAATAGCTATTGAATATTATAC
		444169	pm:st	4	25	13	TAAATATGCTTTAATGAATACATTA
		446650	pm:st	4	25	13	GTTATAATATAATTTATGCGAAAAA
		448735	pm:st	4	25	13	TACTTAATTAATTATGCTAGAATAA
		449079	pm:st	4	25	13	TAAATATAAAAAGCATGCTATTATT
		450722	pm:st	4	25	13	TATAATTTAAAAAATGCTAGTTGAT
		453234	pm:st	4	25	13	TAAATTTATAATAGTATGCTCATTT
		454674	pm:st	4	25	13	ATCATATATGAATAATGCTTAATAA
		466814	pm:st	4	25	13	TTAAAATGCTTAATATGAATAATAG
		482296	pm:st	4	25	13	CTATAATTATATAAGCTGATTAAAA
		504497	pm:st	4	25	13	TAATAGTAAATAGCTGTTTAATATA
		523851	pm:st	4	25	13	ATATAAATAGCTAATGTTATTGTTT
		561839	pm:st	4	25	13	ATTATATGCTGCTTAAAATTAATAA
		598084	pm:st	4	25	13	ATTCTTAAGCATTAATCATAAATTA
		602895	pm:st	4	25	13	ATAATATAAGCTTAAATCATTGAAA
		622198	pm:st	4	25	13	TATAATTATTAAAATCTAGCTCAAA
		710314	pm:st	4	25	13	AATAATGCTTAAAAAATGATCTATA
		713686	pm:st	4	25	13	TTGTAAGCATTAGAAAATATTATTA
		717921	pm:st	4	25	13	ATTGAATTAATAGCAAATAGTAATT
		718073	pm:st	4	25	13	AAATGTAATGCTAATCAAAATTTAT
		718743	pm:st	4	25	13	ATTTGATAATAGCAAATTAGTTATA
		735641	pm:st	4	25	13	ACATATCAATATAATAAAGCTTTTA
		736734	pm:st	4	25	13	ATTTTTGTAGCTAATAAATAATGAT
		736820	pm:st	4	25	13	TGTTAGCTGATAATAAATATATAAA
		738034	pm:st	4	25	13	ATAATTATAGGCGATATAAATTTTT
		738753	pm:st	4	25	13	AAAGAAATATAGTTTAATGCTTAAA
		739279	pm:st	4	25	13	TATAAAAGCTGTGATAAATTATAAT
		739584	pm:st	4	25	13	TATATATAATAGCCTAAATTGTAAT
		740453	pm:st	4	25	13	TTAGATTGATAATTAAAGCTTATTA
		746930	pm:st	4	25	13	CATATCAGCAATTAAATATAATATT
		753829	pm:st	4	25	13	AATTCATACTTAGCAATATAAATAT
		754225	pm:st	4	25	13	ATAAATAAAGCTGTTAATTATGATT
		758361	pm:st	4	25	13	ATTAATTAAATGCTAATGTTGATTA
		759085	pm:st	4	25	13	AAAAAGCTATTCTATAATATGAAAA
		759211	pm:st	4	25	13	TTAAAGATTAAGCTAATATTTATGA
		759481	pm:st	4	25	13	TAATAAACAAGCTAATTAATATAGT
		760781	pm:st	4	25	13	TCTAAGCTTAATATGAATATAAATT
		761014	pm:st	4	25	13	ATAATAATAATTTCTAATGCAAAGA
		761043	pm:st	4	25	13	ATTACAATAGCTATAATGTATTAAT
		763386	pm:st	4	25	13	AACTACATTAATGCAATAATAATAA
		763586	pm:st	4	25	13	ATGTTTTTAAGCAATATTAGTAATA
		764836	pm:st	4	25	13	TTATATAGCTTGATAATAAAAGTAT
		764848	pm:st	4	25	13	TAAATTATTATAAGCAACTAATGAA
		765245	pm:st	4	25	13	AAATAAAGGCTATATAATAAATAAG
		765850	pm:st	4	25	13	ATTAAAATTAACTTGCAATCATTAT
		767360	pm:st	4	25	13	ATGAATATAAATCTAATAGCATAAT
		770311	pm:st	4	25	13	ATTATAATAGTTAGCAACTTAATAT
		789726	pm:st	4	25	13	TAATTAATTTGTAGCATGTAATAAT
		794727	pm:st	4	25	13	ATTTAATTAAGCATGATATATAGTA
		795716	pm:st	4	25	13	ATTTATATATTGGCATAATAGTTTA
		809537	pm:st	4	25	13	TTGTAATATATTGAAAGCTTTTATA
		816030	pm:st	4	25	13	AAAATTATTAATAAAGCTAGTATTG
		819808	pm:st	4	25	13	AATTGATGATAATAAGCTTTATATA
		820119	pm:st	4	25	13	CATTTATTAGTATTAAAGCAAATAT
		820802	pm:st	4	25	13	TATTGTATTTAAAAGCTATGTAATA
		821109	pm:st	4	25	13	TTTATATATATTCAAGCTAATGTAT
		822100	pm:st	4	25	13	AATTATTAAAACAAGCTTATATATC
		824435	pm:st	4	25	13	AATAAATTAATTTAAGCTCAAAGTA
		826415	pm:st	4	25	13	AATTAGTAATTATAAGCATAGAATA
		873568	pm:st	4	25	13	TCAAAAATATAGCTGAATATAAATA
		874352	pm:st	4	25	13	TTTTATTAATTGCGAATATACTAAT
		883299	pm:st	4	25	13	TACTAAAGCATAATTATGAAAAAAT
		892433	pm:st	4	25	13	AAAAAATAGCTTTAGAATTATAACT
		896629	pm:st	4	25	13	TAAATATTTTGCTAGAATTAAAGTA
		898317	pm:st	4	25	13	ATATAATGATGCTATTAGAAATTTT
		910210	pm:st	4	25	13	TAATAAAGCTATTATGATATGAAAA
		911073	pm:st	4	25	13	AATTATACTGCATTAGATAAAATTA
		913462	pm:st	4	25	13	TATTTATTATATAAGATAGCAGAAT
		916441	pm:st	4	25	13	ATTAGAATAATATAGATAGCATAAA
		1021990	pm:st	4	25	13	ATTACATTAATAACGCATATATATA
		1023610	pm:st	4	25	13	TATCTGATAAATGCTTAATTATAAA
		1029761	pm:st	4	25	13	AAAATAAATAATCATAGCTTGAATA
		1047750	pm:st	4	25	13	TACTATTAGCAATAGATTAAATTTT
		1050052	pm:st	4	25	13	AATGTAGTATAAAGCTTATTATTTT
		1073468	pm:st	4	25	13	AAAACGGCAATTTATTAATATTATT
		1080398	pm:st	4	25	13	TATTATTTATCATATTAAGCAGAAA
		1080828	pm:st	4	25	13	AGAAAATAGCTGAATTAATTAATAA
		1082809	pm:st	4	25	13	TAATAAATATCAGCTTAAAAGATAT
		1083229	pm:st	4	25	13	TTTAGATGCTTATGATAATTAAATA
		1085258	pm:st	4	25	13	TAATAAAATATAGTTAAAGCAGTAT
		1085701	pm:st	4	25	13	TTTATAGCGATATATTAATTGAATA
		1086202	pm:st	4	25	13	ATCTAAGCTAAATATAATCAATATA
		1086778	pm:st	4	25	13	GTTTACTTAGCATATTAATAATAAT
		1087306	pm:st	4	25	13	AAAAACAATAGCTTAATATAATACT
		1087470	pm:st	4	25	13	TAAAACTTATAGCAAATAATTGAAT
		1088876	pm:st	4	25	13	TAATCTTGCATATAATATTGTAAAA
		1089066	pm:st	4	25	13	ATAAGTATGCTATAATAACAATAAA
		1089067	pm:st	4	25	13	TTATAATATGCTTAATAACACAAAT
		1095774	pm:st	4	25	13	TTATGGCTTAATTATATTCAATATA
		1097148	pm:st	4	25	13	TAAAAACAGCTAATTATTAAGTTTA
		1099255	pm:st	4	25	13	TTAACATACTAATTATAAGCTATAA
		1100922	pm:st	4	25	13	TTAAATTAATAGCGAATATTCATTT
		1101310	pm:st	4	25	13	CTTAAGATATGCATTATAATATAAA
		1101311	pm:st	4	25	13	TCTATAGCATAACAATATAAATAAA
		1101598	pm:st	4	25	13	ATTAATTGCTTGAATATAATTGTAA
		1102194	pm:st	4	25	13	AAATAAGCTATAATATATGAAACTA
		1102453	pm:st	4	25	13	TATTAAAATTAGAGCTATTAACAAT
		1102870	pm:st	4	25	13	AAGAAATAAGCCAATTATAAAATAT
		1103274	pm:st	4	25	13	ACAATTAATTGCTATATATGATAAA
		1103442	pm:st	4	25	13	ATTAACAAAGCATATTATAAACATT
		1105299	pm:st	4	25	13	TTAAAAACAGCAGAATATATTTTAT
		1106769	pm:st	4	25	13	AATTTATTAATATATCGCTAGAATA
		1106889	pm:st	4	25	13	TAAATAATGATAATTAGCAAGTATT
		1108929	pm:st	4	25	13	TCTAATTAGCGATATATAATATATT
		1109383	pm:st	4	25	13	TTACTTTAAACAGCTAATATAATTA
		1109887	pm:st	4	25	13	GTATATAGAATAAGCTAATAATAAA
		1112946	pm:st	4	25	13	ATTAATAAATATAATTAGGCCTAAT
		1114842	pm:st	4	25	13	AAATACATATAGCTATTAGATAATA
		1115675	pm:st	4	25	13	ATTTAAAAACTATAGCTATTAGATA
		1117656	pm:st	4	25	13	ATATAATATAGAATTAGCATGTAAA
		1121110	pm:st	4	25	13	AATTACATTAAATTAGCTATAAGTT
		1144948	pm:st	4	25	13	TTCAATGCTAAATAGTAATTATATT
		1149338	pm:st	4	25	13	AATTATATTTAAAGCGTATTTGATT
		1153815	pm:st	4	25	13	ATTAATGCTTAATAATACAAAGAAT
10338014	control->bgp->antigenomic	10338014
	1375
		11268	pm:st	6	25	13	TAGTAATTATAAGCATGCATTGTTT
		14328	pm:st	6	25	13	CCAATCTTAGCATTAATTAATGTAT
		18433	pm:st	6	25	13	AAAAATATCGCTATGGATAAATACA
		20482	pm:st	6	25	13	ATTCCATCATATAATAAAGCCTTAT
		72650	pm:st	6	25	13	ATAATTACATAATAGGCTAAGGTAA
		141766	pm:st	6	25	13	GATAAATTATTAAGCGGTATAAAAG
		164665	pm:st	6	25	13	TTCACCAGCATATTATTTAATTCTT
		164764	pm:st	6	25	13	TCAACTATTAAAGCCAAATATATAC
		168692	pm:st	6	25	13	ATCATATTATGCCTAATAACATAAG
		172443	pm:st	6	25	13	AAGCAAAGCAATTATCCAATATAAT
		173938	pm:st	6	25	13	ATAACGCAATATAATCCATTACATT
		216105	pm:st	6	25	13	ATATGATCGATAGCCTATTATAATA
		218265	pm:st	6	25	13	AAATATATAACAGCAACCTTATTTG
		226880	pm:st	6	25	13	ATCATAACTTGTTGGCTTATATTAT
		264733	pm:st	6	25	13	ATAAACTTGTATATGCTTCAAGTAT
		269990	pm:st	6	25	13	AAAACCAAATACTAGCCATATTATA
		274077	pm:st	6	25	13	AGTTTATGGATATAGTGCTAATTTT
		275333	pm:st	6	25	13	ATAGTATCTCTAAATGCAGTAAAAA
		275334	pm:st	6	25	13	ATTTTCTTCATAATGCAGAATACAT
		275717	pm:st	6	25	13	ACTACAATTAAGCTTTGCATTTAAT
		275720	pm:st	6	25	13	ACGCTATTATATTCTAGCAAATAAA
		276733	pm:st	6	25	13	TATATATTACGCTATGCATTAATAG
		276948	pm:st	6	25	13	TTACATAACTTAATGCAATACACTT
		277354	pm:st	6	25	13	CAACTATTAGTTAATGCATTGTATT
		279611	pm:st	6	25	13	AATGAATCTAATATAGCTCAAAACT
		283521	pm:st	6	25	13	AAATGATAAATAACAGCCTAATTTC
		283522	pm:st	6	25	13	GTATCTTAAATAACAGCAATATCTT
		286309	pm:st	6	25	13	AAATCAATAATAAACGCCTTTAAGT
		286809	pm:st	6	25	13	AATCGGCTTAATTATAGCAATAAAT
		287312	pm:st	6	25	13	TACCACAAATTGAAAGCAATATTAT
		287867	pm:st	6	25	13	AATCTTTGAAATTAGCAATAGTATG
		288289	pm:st	6	25	13	TTAGACTAAAAATAGCATATTCAGA
		288781	pm:st	6	25	13	TAACAATGCTAAATAGCAATAAGTT
		288782	pm:st	6	25	13	AAACTAATGCATTAAGCAAAAGTTA
		289131	pm:st	6	25	13	TTACTAATTAGTTAGCATATTCCTA
		289996	pm:st	6	25	13	AATGTGAATTAGCATAGTATATACT
		290219	pm:st	6	25	13	TAACAAATGAAATAGCATCTATTGA
		290658	pm:st	6	25	13	ACGTAAAAATGCTATGCTATAAAAT
		290985	pm:st	6	25	13	CATGAATTAAAGCTAGCATATTTAT
		290986	pm:st	6	25	13	CAGAAATATAAGTTAGCATGTTTAT
		291308	pm:st	6	25	13	ACCTATCAGATTATGCTATTAATAA
		294478	pm:st	6	25	13	TAACTTAGTTGAATGCTAATAATCT
		295870	pm:st	6	25	13	ATTACAATGTAATATAGCTTTGAAG
		297133	pm:st	6	25	13	ATATCGTAAAATTAGCTTATAAAGC
		297618	pm:st	6	25	13	TCATAATCTAATTGCTATTATCAGA
		298325	pm:st	6	25	13	AAAACGATATAATTAAGCTTGGAAA
		298871	pm:st	6	25	13	TTTTAATATATTAGCGCAATGCATA
		299265	pm:st	6	25	13	GATGAAATCATTTAGCTTATATTGA
		299267	pm:st	6	25	13	CGAATATCTAATTAGCTTAAAGTAA
		299722	pm:st	6	25	13	TGATTATTAGATAAGCTTATTGACT
		299860	pm:st	6	25	13	TATTTAATATAATTGCTAAGGAAGC
		300257	pm:st	6	25	13	TCCAATTGTAATATAGCTAAAATAG
		300522	pm:st	6	25	13	TAGTAACTACAATGGCTAATAAATA
		300826	pm:st	6	25	13	GTATAATCTAATGAGCTTATGTAAA
		301370	pm:st	6	25	13	CACTACGATAATAAGCTTAATAATA
		301675	pm:st	6	25	13	AATCAATCAAAAAGCTAATTCGTTA
		302949	pm:st	6	25	13	TCCACTGATTAATTAGCTTTATTTA
		303639	pm:st	6	25	13	ATACTCGATATAAAAGCTTTTCATA
		304306	pm:st	6	25	13	ATTGTGTTATTAAAAGCTAATAAGG
		304350	pm:st	6	25	13	ACTATCTAATTATAGCTAAACAAGT
		304446	pm:st	6	25	13	ATATATATGTACAGCTTAATAGTCA
		304916	pm:st	6	25	13	CTTATTTTAAGCTAGCTTATGAATA
		305186	pm:st	6	25	13	GTTACATTTAAAGCTATATGTTACA
		305769	pm:st	6	25	13	AGTAATGACTTAATAGCTATTCATT
		307235	pm:st	6	25	13	TCAATACAATAGCTTACTATAAGTA
		311025	pm:st	6	25	13	AATAATTTAATGCGCAATACTAGTT
		312024	pm:st	6	25	13	CATTATAATAGTGCGCTAATATTAT
		314005	pm:st	6	25	13	TAATCTATTGATATCGCTTATTATG
		314267	pm:st	6	25	13	GATTTATATCTAACGCTTTACAATA
		316109	pm:st	6	25	13	TTTCATATACTAATCGCTATATTTG
		316438	pm:st	6	25	13	ATACTCTTAAAATACGCTAAATTTC
		319116	pm:st	6	25	13	TCTAAAATTAGACGCTTAATAGTAA
		324914	pm:st	6	25	13	ATTTTTATATAATATGCGCTTTGGT
		330708	pm:st	6	25	13	TAATAATTAAAGCGTAGAATAGCTA
		331497	pm:st	6	25	13	TTTCTAATATAAAGCGAATTACTTC
		332198	pm:st	6	25	13	CTCCTAATATATAGCGTTATAATAA
		332470	pm:st	6	25	13	TAATAGGTTAAATTGCGTAATTCAT
		333931	pm:st	6	25	13	CCATGATAATTTAGCTTGTAATAAA
		338171	pm:st	6	25	13	AAAATAATCTACAGCATTTGATTGA
		339341	pm:st	6	25	13	ATTTATATAAATGCAATTGCCGTTA
		341429	pm:st	6	25	13	GTACATACAAAGCATTTTTTATATC
		344738	pm:st	6	25	13	TACAGCAATGCTATTTTAACATATT
		348196	pm:st	6	25	13	TATATATGACATTTTGCTATACGTT
		350827	pm:st	6	25	13	GTATCATAAAGCCTTTGATATATTA
		354445	pm:st	6	25	13	AAAAGTAATTAGGCGTTTGAAAATA
		355154	pm:st	6	25	13	AGTATATTAAGCAGGATTTTAGAAA
		362235	pm:st	6	25	13	TTATCCAGTAATTTTTAAGCTAAAC
		363318	pm:st	6	25	13	AACATCGCATGAATTTAATAATACT
		363690	pm:st	6	25	13	AATTCATGCTCTAACTTAAATGTAT
		365086	pm:st	6	25	13	GATGTTCAATGCTATTTAATAACTT
		367592	pm:st	6	25	13	ACTTTACAAATTAGCTTTAATCGTT
		367714	pm:st	6	25	13	TTATGTAACTAATGCTTTAAGAATG
		369473	pm:st	6	25	13	ATAAAGCGATGATTATTTAAAAGTC
		372835	pm:st	6	25	13	ATCGTAGCCATCATTATTATTAATT
		373581	pm:st	6	25	13	ATAGGCTTAATTATGCTTTATTTCA
		374191	pm:st	6	25	13	ATTGTGTTAATGGAAGCTTAAATTT
		374633	pm:st	6	25	13	TTCGATGATTTGCATTATGTAATTA
		375019	pm:st	6	25	13	CATACATGCTTAATCATTTGATAAA
		375474	pm:st	6	25	13	GTGAATTAATTAATTATCGCGTTAT
		376484	pm:st	6	25	13	AAATCTCTAATGAGCATTTATAATG
		378053	pm:st	6	25	13	AATGATAGCTTATTGCTTTAAACTT
		378797	pm:st	6	25	13	TTTTGATTGTACAGCTTATATTCAA
		379290	pm:st	6	25	13	CTTTAGCTGTTAAAAATCATAACTT
		379826	pm:st	6	25	13	TACAATTAGCTTGCTATTTAAAAAC
		380129	pm:st	6	25	13	TTAAACTGATTGATTGCTAATACTA
		380516	pm:st	6	25	13	TATGCATAATTGATTAGCTGTATAA
		380618	pm:st	6	25	13	TAAATATCGCTTAATTATCAACGAT
		381138	pm:st	6	25	13	TTTTATTAGGCTATTGATTAGACTA
		381183	pm:st	6	25	13	GGTTAGCTGCATAATATTTTTTATA
		381993	pm:st	6	25	13	TAAGCAATATCATATTTAGCATCTA
		382062	pm:st	6	25	13	TGTTCAATTACATATTAGCACTTAT
		382261	pm:st	6	25	13	ATACGTATCGCAATTATTCAATTAA
		382631	pm:st	6	25	13	TAACATTAGTGCTATTTAATCTACA
		383053	pm:st	6	25	13	TCTAAAATTATACTATTAGCGCTTT
		383376	pm:st	6	25	13	AATACATTCTTAATATTGCGAATCA
		384238	pm:st	6	25	13	TGATGATTAGATTATTAGCATACAT
		384599	pm:st	6	25	13	AGTTGCGCATTTAATTATAAGTAAA
		384696	pm:st	6	25	13	AAATTGATCCAGCTATTATAAAAGT
		384812	pm:st	6	25	13	TTAACTATTGCTATATTGCATCTTA
		384836	pm:st	6	25	13	GTCTCTAGTATTATATTGCTTATAT
		384880	pm:st	6	25	13	ATATTAGCTAGATTCTTATAGTAGA
		385498	pm:st	6	25	13	AAAGTGCTGATATATTATTAAGTCT
		385569	pm:st	6	25	13	TGTAAACTGCGTAATATTTAAGAAA
		386346	pm:st	6	25	13	TAGATTAGGCTAATATTAATTGATC
		386545	pm:st	6	25	13	GGATATAATTGCAGCATTATAAATT
		387019	pm:st	6	25	13	AATCTTATTGCTATATTCAAGAAGT
		387042	pm:st	6	25	13	TATAGAAGCGCTTATTAATAACTAA
		387756	pm:st	6	25	13	ATTTTTAGTCTATAATTAGCTGGTT
		388165	pm:st	6	25	13	ACTTTAGCAGCTAAATTATTGTTAA
		388297	pm:st	6	25	13	ATCAAAAGCATAATTAAGCTATATC
		388909	pm:st	6	25	13	ATGTAAAATTCGCAATTAAGTTCTT
		388954	pm:st	6	25	13	TGATACTGCATAATATTATTGACAA
		389398	pm:st	6	25	13	TAAAATTTAGCCTATTAGGATATGT
		390387	pm:st	6	25	13	TCAAGATGAAGCTAATTAATAGTTT
		390541	pm:st	6	25	13	ATGTTATTTAGCAATTAGTATTACC
		392251	pm:st	6	25	13	GAGTAGTTCGCATTATTATAATATT
		393334	pm:st	6	25	13	CAATATAAGCACAATATTATCCAAT
		393694	pm:st	6	25	13	AAGACAGTTAATATGCTTTATTGTT
		395397	pm:st	6	25	13	CTATTTAAATCAAGCTTATTAGGAT
		396197	pm:st	6	25	13	TCTGTCTATGATAGCTTATAATAAA
		396939	pm:st	6	25	13	AGTTAATTAAGATAGCTTGTCTTTT
		398079	pm:st	6	25	13	AATATATTATAATAGCTTTGGATCC
		399069	pm:st	6	25	13	TATTATGAATACTAGCTTTGTTTCA
		402567	pm:st	6	25	13	TGCAACTTAAATATGCTTCTTTTAT
		410845	pm:st	6	25	13	TTTAAATTAATGCTTATGGTGTAGT
		413162	pm:st	6	25	13	TTAATTAACATTAGCTTATTATGCG
		413874	pm:st	6	25	13	GATTTAATAGTGCTTAACTACTTTA
		414540	pm:st	6	25	13	AATGTTAGATTGCTTATAATACTAG
		414950	pm:st	6	25	13	TGATGTTATATAGCTTATCACATTA
		415536	pm:st	6	25	13	TAACTAGAATAGCTTATTATATAGC
		419252	pm:st	6	25	13	GTTATTAAGCATAACATGCTATTTT
		420384	pm:st	6	25	13	AGGTAATATTCCTAAATGCTAAATT
		424609	pm:st	6	25	13	CTACAAAGCTTAACTTATATTCTAT
		427044	pm:st	6	25	13	AAATATTTCGCACATGATATGTTAA
		428597	pm:st	6	25	13	AATTAAATTTCATTGCGTAGGATAT
		428999	pm:st	6	25	13	AATTATTAAACGCTTGAATTACTGA
		434475	pm:st	6	25	13	ATATCGCTAATTATTGAATTAGTCA
		435899	pm:st	6	25	13	TCTCTGCAAATTATTTGATTAATGT
		441102	pm:st	6	25	13	TATTGTAATCGCATTATGATCAAAA
		448733	pm:st	6	25	13	ATACTTTTAGAAAATGCTATGCTAA
		450036	pm:st	6	25	13	TATTTTAATATAGCAATGGCAATAG
		450742	pm:st	6	25	13	ATTTATAAAGCTAAATGCATTTACC
		452578	pm:st	6	25	13	ACAAAATTGTAATAATGCGGAATAA
		454952	pm:st	6	25	13	GACTAATAAATCTAATGCTCATTTA
		457800	pm:st	6	25	13	TTATTATCGCTTAATGATAGCTAAA
		459593	pm:st	6	25	13	ATAAAGAATATATGCTTAGTTACGA
		462981	pm:st	6	25	13	GTTTATAAGAGCTATTGTTTAATGA
		463705	pm:st	6	25	13	AATTAGCTTGGAATATAACATATCA
		467400	pm:st	6	25	13	TGCAAGCTAATATATGATAATCATA
		475994	pm:st	6	25	13	ATAAAAGCAGCTTGTATTTAGTATA
		477647	pm:st	6	25	13	AGAGATATGAATAAATCTGCTAAAA
		503507	pm:st	6	25	13	GAATAATATTAATGCTGTTCAGAAA
		506926	pm:st	6	25	13	GAAACAATAATTAGCTGTATCTTTT
		509223	pm:st	6	25	13	TCCTTTATTATAGCTGTATTATGTT
		522333	pm:st	6	25	13	ATTGTGCGATATTGTTAACTTAATA
		528714	pm:st	6	25	13	AAAACAAATGCTAATCATGTTAAGT
		531884	pm:st	6	25	13	ATTACTGTTAAAGCTGTTATTGAAA
		532487	pm:st	6	25	13	TTTTTAGCATGTAAGTTAACAATGT
		535277	pm:st	6	25	13	ACATTATTGCTCTAGTTATATTTAG
		538256	pm:st	6	25	13	TGTATTTTGTTGCCTAATAATAATC
		538277	pm:st	6	25	13	TTTATGCCCTATTTAGTTAAAAGAT
		575027	pm:st	6	25	13	AACATATATTATCGTGCTATAAGAA
		581026	pm:st	6	25	13	TTTTTAAATTACGCTTCATCTCAAT
		585110	pm:st	6	25	13	GTATTTGAAGTTATTCAGCTTAATA
		585374	pm:st	6	25	13	ATGGATAATGCTAATTCATAATTGT
		589178	pm:st	6	25	13	ATTTACAAATGCTATTCAAGTGTTT
		592582	pm:st	6	25	13	TTCTAATATGCTTTATCAATGGATA
		594321	pm:st	6	25	13	ATTGTGAATATGCGTTCAATTATTA
		595311	pm:st	6	25	13	TTTAGTATAAGCGTTCATATTAAAC
		595774	pm:st	6	25	13	CTATTTTGAATAATTCACGCAATTA
		603014	pm:st	6	25	13	TAAGGAAATATGCTATCAATTTATC
		606641	pm:st	6	25	13	CAAATTGAAGCATATCATTTATACT
		612978	pm:st	6	25	13	AACTGAATAGTAGCTTCTAATTTAA
		621494	pm:st	6	25	13	TAAATTGAATAATCTCTAGCTTGTT
		637389	pm:st	6	25	13	ACTAAGCTAAGCATAAATTAAACTT
		709906	pm:st	6	25	13	AATCAAATGCTATTCAATATTGCTT
		710896	pm:st	6	25	13	TAATATATAGCATGCAATAATGCTT
		715101	pm:st	6	25	13	GTTTACTAGCTCTTAAAAATGAAAT
		715806	pm:st	6	25	13	CTTAAATATTACCAAGCTATTAAAC
		720738	pm:st	6	25	13	TACGCGCTATATATCAAATTATATT
		721575	pm:st	6	25	13	AAAAAAATATAAGCAAAGCTAAGTG
		722127	pm:st	6	25	13	TATTCTATCATATAGCAAATAAAGG
		730514	pm:st	6	25	13	AATTCACGCTATTCAATTAATTAGT
		739031	pm:st	6	25	13	CTATTAAGCTTTAAATAAGCTACTA
		739323	pm:st	6	25	13	TAACTTAAAGCTTGAATCTAAGTAA
		739793	pm:st	6	25	13	ATATAAAGCGAACATTAAATTTCTG
		739890	pm:st	6	25	13	ATATCATCCTAGCATTAATTAAATG
		740394	pm:st	6	25	13	AGGATTATTGCGATTAAATTTCTAA
		740723	pm:st	6	25	13	CTTTAATCTTGCTAAATTTAGACAA
		740778	pm:st	6	25	13	TTAACTAAAGCATTAATACACCAAA
		740888	pm:st	6	25	13	ATTATAGCATAGCATTAAAATGAAG
		741883	pm:st	6	25	13	TGGTCTATTAGATAAAGCATATATA
		743210	pm:st	6	25	13	TGAGTTTAGCCAATAATTATGATTA
		744190	pm:st	6	25	13	TATAAATATCCTGCTAAACTTTGAT
		744490	pm:st	6	25	13	TAAATACTGCATTTAAACAGTTTCA
		744513	pm:st	6	25	13	TCATGATAATGAATAATTGCTTAAC
		745346	pm:st	6	25	13	AAATTTCTGCGATAAATTATTGACA
		745407	pm:st	6	25	13	ATGTTTTTGCTTAAATGCTATTCTA
		745510	pm:st	6	25	13	AAATCTGCTATTGAATTATAATACG
		746761	pm:st	6	25	13	TTTTGAATAAGCATATTAGTGTACT
		747556	pm:st	6	25	13	ATCATATGATCAAAAATGCTTTGTA
		747740	pm:st	6	25	13	TATGGAAATGATAATAAGCTTAGTA
		748318	pm:st	6	25	13	TTATATTTAACCGCAATTGTTAATC
		748803	pm:st	6	25	13	CAAAATAACGCTTAATATACAATTC
		748939	pm:st	6	25	13	CTGCAATTTAGCAATAGTATAATTA
		749671	pm:st	6	25	13	TATTGATTAGTTAATAATGCCCTAT
		749846	pm:st	6	25	13	GTGTTCAATAATTTAATGCTGTAAA
		750662	pm:st	6	25	13	ATTAAATGCTAATATATTGCCTACA
		752065	pm:st	6	25	13	TAAAGTTAATTATAATGGCGTAAAC
		752676	pm:st	6	25	13	ATTTGTACTGCTAGAAAATAAAATG
		754397	pm:st	6	25	13	ATTGTAATTAATCATAATGCAGGAT
		754625	pm:st	6	25	13	TAAAAGCATGTAACAATTCTAGATA
		754913	pm:st	6	25	13	GTTATGTTATAATGCTAATTTTGGA
		755216	pm:st	6	25	13	GAACATAGCAGCAATTAATTATTTT
		756431	pm:st	6	25	13	GATGTATGCTAATTAACAATTGAAA
		756532	pm:st	6	25	13	CAAGTGCATTGTATAATCTATTTTA
		757011	pm:st	6	25	13	GTCAATATACAGCAAATATTGTAAA
		757711	pm:st	6	25	13	GAGTGAGATTAGCTATTAATTTTTT
		758238	pm:st	6	25	13	CTGTTCTTAGCTTAATATATGATAA
		758963	pm:st	6	25	13	AACTAAGTTATGCAATAAGCTATAA
		759003	pm:st	6	25	13	AATGAGCTTAAGATAATTGATGTAT
		759227	pm:st	6	25	13	ATTTACTTTGCTGTAATTTGTGTTA
		759385	pm:st	6	25	13	CGTTAATTGGCTATTTAATTTATTG
		759425	pm:st	6	25	13	CTTATTATAAAGCAAGTGAGTAATT
		759749	pm:st	6	25	13	TAATCAAGCTGATATATTGTAATCA
		760426	pm:st	6	25	13	AACTTCTATGTATTAATAGCATAAG
		760427	pm:st	6	25	13	ATATGTAATGATTAATAGCGACAAT
		760777	pm:st	6	25	13	GTGAGTTACAATATAATAGCTAATT
		761222	pm:st	6	25	13	AAAGGGCATTTAAATAGTATAAAGA
		761575	pm:st	6	25	13	CACAAGCAATTAATAGTATATTAGA
		761621	pm:st	6	25	13	CCTAGTATTAGCTAAGAATATTTTT
		762010	pm:st	6	25	13	TTATTATTGAATATAATAGCAGCCA
		762026	pm:st	6	25	13	TAATTTAGCGTTAATAAGTTAACGT
		762702	pm:st	6	25	13	TTTATGATAAAGCGAATATTTGCTA
		763073	pm:st	6	25	13	GAAGTTAAATGGCTATAATATTTTG
		763837	pm:st	6	25	13	GCATTTAGCGTTTAAATAACAAATA
		765951	pm:st	6	25	13	ATAAATATGTAGAATACGCAGATAT
		766055	pm:st	6	25	13	TTCATCTATGCGTAATAATATTTAC
		766086	pm:st	6	25	13	AATAATAGTTTAATAGCTATACTCC
		766513	pm:st	6	25	13	CAATTATTTTTGCAAGCATATATAG
		769631	pm:st	6	25	13	ATTATGTTCGCTTTCAATATGATAA
		770563	pm:st	6	25	13	ATTGTAATAATTAGCGCAAAAACAA
		770931	pm:st	6	25	13	ATACTGCTTGCTTATTTAATGTTTT
		771892	pm:st	6	25	13	GTTTCTAATGATGCAATTAGTATTA
		772444	pm:st	6	25	13	TAATGAATCTAGCAAATACTATAAC
		773769	pm:st	6	25	13	ACCATATATCATTGCATAATTTACA
		775744	pm:st	6	25	13	TTATCATTATTGCTTCAATAAGGTT
		776064	pm:st	6	25	13	ACAATTGCTGAATAATCAATTTATG
		776232	pm:st	6	25	13	TCACAAAAGCTTATACAATTATTGT
		779134	pm:st	6	25	13	TTAAGTAATATAGCTGATTAAAGCT
		784738	pm:st	6	25	13	ATGAATACAATATAGCATGTTTCAT
		787604	pm:st	6	25	13	AAATTAATGCATTCATTCTGTGTAA
		795720	pm:st	6	25	13	CTAATCATGCTTAATCATAAAAGAA
		796403	pm:st	6	25	13	ACGTAGTTTATAGCATTATATTAGT
		803894	pm:st	6	25	13	ATAGGACATTAGCATATAATATAGT
		808115	pm:st	6	25	13	TAATACTAAAACATTAGCTAACGTA
		813243	pm:st	6	25	13	TTTCTAGTTTGATTGATAGCATTTA
		813334	pm:st	6	25	13	TAACCTTAAATATAAAGCGCAATAA
		815614	pm:st	6	25	13	GATTAATTATTGATAAGCTTCATTC
		821613	pm:st	6	25	13	TAGTAGCATATAAAAAGCTACAAAT
		821985	pm:st	6	25	13	AATAGGTTATATTAAAGCTCTTAAG
		822214	pm:st	6	25	13	ATTTATTAAAAAAGCTAGCTAAGTC
		823658	pm:st	6	25	13	TATTACAAGTATATTAAGCCCTAAA
		824080	pm:st	6	25	13	CTTATTATAGCGATAAGCTATAATT
		826517	pm:st	6	25	13	TATCTTTTAAGCAAGATAATTAGTC
		833155	pm:st	6	25	13	AGTTAAATGCTATAAGATTAGTGTT
		835883	pm:st	6	25	13	TATTTGCCTATTAACAAGTTGTTTT
		843268	pm:st	6	25	13	ATAAACAAAGCATAAGTTATTAGGA
		843590	pm:st	6	25	13	AATTAGCAGCAAATATACAAATAGA
		852080	pm:st	6	25	13	CACATTAATAATATCAGCTTAACAT
		853159	pm:st	6	25	13	CTAAGTATTAAATACAGCATAAACA
		861599	pm:st	6	25	13	ACTAAATAGCATCAAGATTGATATT
		875854	pm:st	6	25	13	TTTATGCTAATTGTGGAAATATCTT
		887647	pm:st	6	25	13	AACATATTTAAATGATAAGCTCAAC
		889897	pm:st	6	25	13	AAATGGCAACAAATTATGAAGTAAT
		890377	pm:st	6	25	13	ATATTTTCAGCACTAGATTAAAAGT
		893036	pm:st	6	25	13	TGTTTTAATGCGTAATCGAAAAATT
		897304	pm:st	6	25	13	ATGTATTATCTATAGAATGCTACAT
		899753	pm:st	6	25	13	ATCAATTAAGCGTGATATATATTCT
		900199	pm:st	6	25	13	TATCAAATCTAATGCTATAATGGTT
		903440	pm:st	6	25	13	TTCTAAAAGCTTTTGATTATATCAG
		907139	pm:st	6	25	13	ATAATAATGCTTATGATTAGAAGAG
		910145	pm:st	6	25	13	TCTTATATTGCTAGATATATCTCTT
		910220	pm:st	6	25	13	TTACCAGCAATTTAGATAATGTAAA
		911286	pm:st	6	25	13	TATTTATGATAAGATAGCTACACTT
		912306	pm:st	6	25	13	GAACAATTATGCAATGATATTTTGT
		913035	pm:st	6	25	13	TTTATTCGAGCTTGATATATACAAT
		917362	pm:st	6	25	13	CTTAAATTTTTAGGCGATAATGATT
		919685	pm:st	6	25	13	TACATGGATAAAGCGATATATAAAA
		920051	pm:st	6	25	13	TTTATTAGAAGCGAATAATATCTAC
		930630	pm:st	6	25	13	TTATTAATAAGCTACTAAGCAAACT
		933454	pm:st	6	25	13	ATATGATATTATGAGCTATCGTATT
		939894	pm:st	6	25	13	TTTTATAGTTAATAACGCGAAATCT
		950222	pm:st	6	25	13	TTCATCTATAGCATTTAAATAGTTG
		955711	pm:st	6	25	13	ATCTAAATATAGTTGAGTGCATTAT
		961946	pm:st	6	25	13	CTGATAAATGCTGTTAATATCATAT
		972431	pm:st	6	25	13	TATTTATATTAGCATATCCCGTTAT
		977198	pm:st	6	25	13	AGTTATAAATGCAATTATGTTTTCG
		981100	pm:st	6	25	13	ATCTTATTAGCTAAACATATGTTGT
		991566	pm:st	6	25	13	TCTTCAAGCTATCATATAATAATGA
		992470	pm:st	6	25	13	AGATGAATATGCTAACTTTATGTTA
		1001687	pm:st	6	25	13	AATTTGCCAATCTATATACATAGAA
		1014140	pm:st	6	25	13	CAAAATAGTCATGCTATGTTAAATA
		1020115	pm:st	6	25	13	GAAATCAGCGTTTATATTAACTAAT
		1034438	pm:st	6	25	13	GAACTGCTAATGCTTTAATTATTAA
		1035141	pm:st	6	25	13	TTTTAAATCATTGTTAAGCTGTCAT
		1045777	pm:st	6	25	13	ACCTTAAGGCTTATAATTATACTTA
		1047749	pm:st	6	25	13	ATGCTATTGCGATTGATTAAAATTT
		1056874	pm:st	6	25	13	ACTAGATAAGCGTTTTAATAAATCA
		1071075	pm:st	6	25	13	ATATTAGCATAGTTAAATTAGTCAC
		1075448	pm:st	6	25	13	TAACGAAATTGCTTAATACTATATG
		1075451	pm:st	6	25	13	ACTATAATATTAACTAATGCATCGA
		1077354	pm:st	6	25	13	CAATTATAGCCTTGATAATAGATTT
		1079323	pm:st	6	25	13	ATTTCCATTAATTATGCTGTATTAC
		1079420	pm:st	6	25	13	TCTTACTATGCTGATTAATATTCTT
		1080130	pm:st	6	25	13	TTATGATAGGAATTAAGCTAGTAAT
		1080396	pm:st	6	25	13	TAATAATAATGATTTAACGCGCAAA
		1082075	pm:st	6	25	13	TTACCATAGATTAGCTTAATTAAAG
		1082243	pm:st	6	25	13	TTATAGCATTTGTTAATTAGATCGT
		1082285	pm:st	6	25	13	TGAAAATATGAATCTAGCTTCTAAA
		1082298	pm:st	6	25	13	ATTAATAAGATTTAATAGCTGTGTC
		1082895	pm:st	6	25	13	CAAACTAGCTATGATTAAGTAAAAT
		1082927	pm:st	6	25	13	ATTAATGATTATCTATATGCTCAGA
		1084221	pm:st	6	25	13	TTCACCGCTATATAATAATTTTAGA
		1085618	pm:st	6	25	13	TATCAATTAAGTTATGCGATATAGA
		1085847	pm:st	6	25	13	ATACTGAAGCTATATTAAACTAAAG
		1085848	pm:st	6	25	13	ACTAATTAAGCTTATTATGCAATAG
		1086567	pm:st	6	25	13	TATTCTTTGATATAGCTTAGACTAA
		1087102	pm:st	6	25	13	TAGAAGCAATAAAATAATGCACTTA
		1088342	pm:st	6	25	13	AGATATAGCTATGCATAAATTCTAT
		1088402	pm:st	6	25	13	ATTTATAGCGCATTATTATAAATGG
		1089176	pm:st	6	25	13	ATTTCGCAATAAGATATATTAAGGT
		1089872	pm:st	6	25	13	AAAGTTATGCATAATTAAGCGAAAA
		1090141	pm:st	6	25	13	ATCGCTTTAGATGCTATAATTTAAA
		1090283	pm:st	6	25	13	AAGTTATAGGAAGCATATGAAATTA
		1091083	pm:st	6	25	13	TGACTATTGCAATTATTAAGTACAT
		1092117	pm:st	6	25	13	ATTGAAGCAGTCTAAATAATTATTG
		1092142	pm:st	6	25	13	TTTTATCTAGAATATAGCGTATGAA
		1092456	pm:st	6	25	13	TTATCATGCCAATAATAAGAAATGT
		1092512	pm:st	6	25	13	ATGTTACTTGGCAATATTAGTTAAA
		1092802	pm:st	6	25	13	TAATGGCTCATTAACTAATGTATTT
		1093085	pm:st	6	25	13	TACGTAAGCAATTAATATTCTTTCT
		1093236	pm:st	6	25	13	ATAAATATAATTTATCAGCTAGACC
		1093400	pm:st	6	25	13	TGGAATGCTTAATATCATAACTATA
		1093458	pm:st	6	25	13	AACACATACATATGATAAGCAATTA
		1093597	pm:st	6	25	13	GAGATGAATAGCATGATATTAAAAA
		1094129	pm:st	6	25	13	CTTTATTGCGCAAATATTAATAATC
		1094285	pm:st	6	25	13	TGTAATAATGCATATTACTAGTTGA
		1094723	pm:st	6	25	13	ATTATTATTGCTAATAGGTAATCCA
		1094883	pm:st	6	25	13	AGAAAAGCTATTATTATGAAACTCT
		1095196	pm:st	6	25	13	CATTACAATAGCTATATTATGATTC
		1095211	pm:st	6	25	13	TCATGACATGCTAATATTATTACAA
		1095712	pm:st	6	25	13	ATACTATTAAGCATTATTCAGTCAA
		1095714	pm:st	6	25	13	CATTATAGCTATATATTACGTTCAT
		1095773	pm:st	6	25	13	ACTTTAGCTGTAATTATATTCAATG
		1095925	pm:st	6	25	13	GTTAGATTGCTTTAACTAATCAATT
		1096076	pm:st	6	25	13	GTGTTTAGCATTATATATTGTGAAT
		1096276	pm:st	6	25	13	TCTTTTTTGTATGATATTGCGTAAT
		1096288	pm:st	6	25	13	TATGTCATGAGCTGTTATATATTTT
		1096476	pm:st	6	25	13	ATAGGTGTAGCAATATATTAAGTAT
		1097067	pm:st	6	25	13	TTTCTTAGCTTGATATATGTTGATT
		1097561	pm:st	6	25	13	GATAGATACAGCTAATTATTCTTTT
		1097841	pm:st	6	25	13	AAAACTTTTAGCTTTATATCTTCAG
		1099076	pm:st	6	25	13	TTAATGCATTTCATACAATACAAAC
		1099984	pm:st	6	25	13	ATGGCTTAAGCATATTATTCTTATT
		1100378	pm:st	6	25	13	TAATCTAATGCTGCTAATATTAACT
		1100701	pm:st	6	25	13	TATTTCATGATGCATATTCATTAGA
		1100988	pm:st	6	25	13	CTGTGGCTGATAAATTATAATTAAT
		1101280	pm:st	6	25	13	AAAGAAGCTTTTTTATACAGAAATC
		1101443	pm:st	6	25	13	AATAAAATCGCAATATGATATTGAC
		1101444	pm:st	6	25	13	AAATTATGCCTTAATATGATATGTG
		1101446	pm:st	6	25	13	TTTATTAGCTTAATATTCATAGGTC
		1101983	pm:st	6	25	13	AATCTATTATTGCGCCTAAATAATT
		1102279	pm:st	6	25	13	TCAATATCTAACCTGCTAAAATTTA
		1102525	pm:st	6	25	13	ATTTGATAATATCTATTAGCGCTTA
		1103046	pm:st	6	25	13	ATAACTAACAGCGTTATATTTTCTA
		1103298	pm:st	6	25	13	AGTCAATATTCAGCTATATTTGAAT
		1104122	pm:st	6	25	13	GTGTTAGCAAATTATATCTTCTTAA
		1104309	pm:st	6	25	13	TGATAAGCTAGAATATTATTTCTAC
		1104361	pm:st	6	25	13	CTTCTATATATTATGCTATCAAAAG
		1104522	pm:st	6	25	13	TTAGCTATAGCAATATATTCTGAAT
		1104805	pm:st	6	25	13	TTTATTAAGCGTATATGTTAGTTGA
		1105040	pm:st	6	25	13	TAACCTAATTTAACTATGCTACAAA
		1105511	pm:st	6	25	13	TACACGATAAGCAAATATTCTTATT
		1106247	pm:st	6	25	13	TGTTATAATAATGCTATGATTCGAT
		1106923	pm:st	6	25	13	AGACTTAAGCGATTATATTAATCTT
		1108892	pm:st	6	25	13	ATTCGGATTAATTGCTAGAAATTAT
		1109333	pm:st	6	25	13	ATTATATCGATTGCTAATATGAAGT
		1111168	pm:st	6	25	13	AATTCGCTTTAATGCTATTTTAGAT
		1111692	pm:st	6	25	13	CATAATATTTGCTGTATAATATCAG
		1113433	pm:st	6	25	13	GGTTTATATGTATTTAGCTGATAAT
		1114571	pm:st	6	25	13	ATTGTAATAAGCTATTTCTACTACA
		1116589	pm:st	6	25	13	TGCAATTAAATTGCTAGGATAATAT
		1117423	pm:st	6	25	13	ACAGTAATAAAGCATTAGATTAAAG
		1118262	pm:st	6	25	13	ACTATTAATAGCATTATAGCAAAAG
		1120922	pm:st	6	25	13	TAGTAATTATATGATAGCTTATTGC
		1121954	pm:st	6	25	13	AAGATAATATTGATTAGGCGTTTTA
		1122102	pm:st	6	25	13	AAGTTCATTAAATATAGCAAAAGTC
		1122103	pm:st	6	25	13	TGTTCATACTAATTAGTAGCAAAAT
		1123093	pm:st	6	25	13	GTTCAATAATTATAGCTTAGATAAC
		1123640	pm:st	6	25	13	TTTGTATACGCTATTAGTAATTCTT
		1125356	pm:st	6	25	13	TTGTAAATCATAATAGGCTACAATA
		1138442	pm:st	6	25	13	CATTTGCTTTTAGTATTATACACAT
		1142642	pm:st	6	25	13	CATATAGCTTATATGTAATATTGCT
		1144232	pm:st	6	25	13	ATAATATAAGCTTGTAGTTTTGTTC
		1144754	pm:st	6	25	13	ATGAAAATATTCAGCGTAAAAAAGA
		1147213	pm:st	6	25	13	TCTAACTATAGCGTATTATATTAGT
		1156343	pm:st	6	25	13	TAAACTTTAAGCTACATAACTTGTA
		1157052	pm:st	6	25	13	TGAAAGCATTGATTACTTTGTAATA
		1165454	pm:st	6	25	13	TCGCTTAAGCTATTATACTATTTTT
		1168818	pm:st	6	25	13	TATGTTATTAATACGTAGCGTTAAT
10338015	control->bgp->antigenomic	10338015
	1376
		8299	pm:st	5	25	13	CAAGTATAATTATTCATGCTATTTA
		15620	pm:st	5	25	13	AACTTGCAAATTAATCTTATTAGAA
		21121	pm:st	5	25	13	AATTTATAAAGTTGGCTTATAGTTA
		74437	pm:st	5	25	13	AAAATTGAATAATTAGGCTAAAGTT
		114952	pm:st	5	25	13	TATTAGCTTAATATAATTCATGGAT
		214239	pm:st	5	25	13	TTAAATATATAAGCCTAATTACTCT
		265033	pm:st	5	25	13	AGATTTTTGAAATATGCAAGTTAAT
		266395	pm:st	5	25	13	ATATGTAATAGATTAGCAATCATTA
		270119	pm:st	5	25	13	AAAAAAATGCTATTGCTAAATATCT
		273093	pm:st	5	25	13	TTATGTTCCTATATAGCAATATTTA
		280946	pm:st	5	25	13	CAATCTATTATTAAGCCTATTTATA
		282533	pm:st	5	25	13	TTTTTTAATATATAAGCCAACGTTT
		283119	pm:st	5	25	13	TTATATAATCATAAAGCATTTCGTT
		284828	pm:st	5	25	13	ACAACGTATTTAATAGCAATTTATA
		285316	pm:st	5	25	13	TTAAATAATATAAGCATTACTAACC
		285680	pm:st	5	25	13	GTTTGATCAAATTAGCAATAATATA
		285899	pm:st	5	25	13	CATAATAGTATTAAGCATATCATTA
		286891	pm:st	5	25	13	ATAAAAATACAGCAGCATATTATAT
		286978	pm:st	5	25	13	ATATAATATTCAAGCATAATATGAC
		287298	pm:st	5	25	13	TATGTAACTAATCAGCATTATATAA
		288857	pm:st	5	25	13	TTTTAATATATATAGCAACTACAAG
		289281	pm:st	5	25	13	TCGATTAATTAAATAGGCTTTTATT
		289554	pm:st	5	25	13	ATATAATTAATTAAGCATAGTCCAT
		289851	pm:st	5	25	13	TACTCTTCTATAATAGCATAAATAA
		291245	pm:st	5	25	13	AATAAATGCATATTTAGCAAACAAT
		291263	pm:st	5	25	13	AATAACCTAAATAGGCTTATATTAT
		297898	pm:st	5	25	13	ATTTTTATCAAATTGCTTAGATGTT
		297899	pm:st	5	25	13	CTATAATCAAATTGCTATAATGTAT
		299880	pm:st	5	25	13	ATCTATATTGTATATTGCTAAAATG
		300678	pm:st	5	25	13	AATAAAATATACAAGCTAATTTCTC
		300848	pm:st	5	25	13	AATTATAATGATGCTATAGAACTAT
		301369	pm:st	5	25	13	AAGTACAAATAAACAGCTTAAAATA
		301674	pm:st	5	25	13	ATTATTTCAATAAGCTAATTGTTAC
		301959	pm:st	5	25	13	TTTAGTACTATAATTAGCTTCATTT
		302163	pm:st	5	25	13	AATGACAAATTAAGCGTAATATAAT
		302194	pm:st	5	25	13	TTTATTGATTAATAGCTATTATGGT
		302950	pm:st	5	25	13	TTCAGTTGTATAATTAGCTTTATTT
		303156	pm:st	5	25	13	AACTATAATATATTGCTACAGAAAT
		303207	pm:st	5	25	13	TGATACTATATAATGCTATTGTTTA
		303927	pm:st	5	25	13	ATAGGATTACTAATTAGCTTTTTAT
		304197	pm:st	5	25	13	ATGAAATTATACTAGCTGTATTTAA
		304917	pm:st	5	25	13	ATATTGTAATCTAGCTTATAGTTAT
		304918	pm:st	5	25	13	TATAATTAAATCTAGCTATACTTTG
		307049	pm:st	5	25	13	TTTTTGATTGCTAAGCTATAATTAT
		307525	pm:st	5	25	13	AACGTATATTACTAGCTAATTATAT
		308226	pm:st	5	25	13	ACACATAAGATTAGCTATATATATT
		319221	pm:st	5	25	13	TAACTTAATAACGCTATATGTTATA
		319222	pm:st	5	25	13	AAATAGATAAATTACGCTTATTCAT
		330507	pm:st	5	25	13	AATTTTTAATATTCAGCGAATTTGT
		338170	pm:st	5	25	13	ATGAAAATTATAGCTTTCCATATAA
		338651	pm:st	5	25	13	TATAAGAATTAGCTTTTTAAGGTAA
		339160	pm:st	5	25	13	TATGATAATATAATGCTTTGCATTT
		339342	pm:st	5	25	13	ATTACTGATAATGCAATTAAAGTAT
		341217	pm:st	5	25	13	TTATGTTGAGCATTATTATAAACTT
		341500	pm:st	5	25	13	TGTAATATCATGCTTTTTGAATATA
		344554	pm:st	5	25	13	TAACAATGATGCTTTTAATACTATA
		346351	pm:st	5	25	13	TACAAATTGCTTTTTAACTATGATA
		348002	pm:st	5	25	13	TTATCAATATTGTAATTGCTAAGTT
		348996	pm:st	5	25	13	ATAGAATTAGCTAGATTTATGTAAA
		350900	pm:st	5	25	13	AATTAATATTTCTTTAAGCGTAAGA
		358003	pm:st	5	25	13	TTTTATAGCTCAAATTTATGTTTAG
		366601	pm:st	5	25	13	ATTTACTGCATTAGTTTAAAAGTAA
		366791	pm:st	5	25	13	TAATTTTCAGCTTTTAGATATGTTA
		366816	pm:st	5	25	13	ATTTTCTAAGCGTTTATATTAACTA
		367741	pm:st	5	25	13	AAAAAATAGCATTTAGATATACTTC
		368073	pm:st	5	25	13	TTACAGATATTGCTTTTAAGATATT
		368930	pm:st	5	25	13	TTGTAATGCTAAGATTTAATAAAGT
		369258	pm:st	5	25	13	TATATATAATTCTTTAAGCAGTTAC
		370263	pm:st	5	25	13	AATCATAATTAAAGCTTGTTAGATT
		371025	pm:st	5	25	13	AAATAAACATAATTTAGCTAAACGT
		372247	pm:st	5	25	13	TATGCATCAAGCTATAATTTTTAAT
		372729	pm:st	5	25	13	AATCAATGCTATACAATTGTTTTAA
		372939	pm:st	5	25	13	ATAAGACAATGATTAATTGCTTATT
		374227	pm:st	5	25	13	AATTAGCATAACATAATTGATTTTC
		374632	pm:st	5	25	13	TGTTTAAACTAGCATTTATAGATTA
		375049	pm:st	5	25	13	TCTAAGCTTATTGTAATTTGATTTA
		375167	pm:st	5	25	13	AACTACATAATGGCAATTTATTTAA
		381226	pm:st	5	25	13	TAAAGTTAATTATCATTAGCCATTA
		382173	pm:st	5	25	13	ATATCTGCATCTAGATTATTTATAA
		383510	pm:st	5	25	13	AGGATATTATTCAAGCTTATTAAAA
		384615	pm:st	5	25	13	CGTTTTATAGCTATGATTAATTAAT
		384787	pm:st	5	25	13	AAAACAAAGCTAAATATTGAATGTT
		384847	pm:st	5	25	13	ATTGTAGCCATACTAATTATTTTAT
		385490	pm:st	5	25	13	AAAATTAATCATGCTTATTACGAAA
		385675	pm:st	5	25	13	ATGTAGCTTATAAATTAGATACTTT
		385938	pm:st	5	25	13	ATCCTGCATAATTATATTGAATAAA
		386426	pm:st	5	25	13	GATAATTATTGCTATATTGAATGAT
		386859	pm:st	5	25	13	TATCAAGATTACGCTATTATAAAAT
		387016	pm:st	5	25	13	TTTATAATCAGCATTAAATACTAGA
		387117	pm:st	5	25	13	AGACTGCTAATCTTATTAATAAATA
		387310	pm:st	5	25	13	CTTAATAAAGCATATTAATGAGTAT
		388324	pm:st	5	25	13	ATACATTGCCTAAATTAATAACTAA
		388405	pm:st	5	25	13	ATAATGCGTTATAATTAATATCAGT
		388721	pm:st	5	25	13	TCATACTATATGCAAATTATTGATT
		388865	pm:st	5	25	13	TATATACTATAATATTAGCCTACTT
		388920	pm:st	5	25	13	AAAAAGCGTATTAATTAGATTAGAA
		389051	pm:st	5	25	13	TGAGATGCGTTATAAATTATTTTTA
		389354	pm:st	5	25	13	GTAATCGCTAATTAATTATAACATT
		389646	pm:st	5	25	13	TTAGAGCTAATAATTACATGTTATA
		390229	pm:st	5	25	13	ATAAAATTGCTAATTATAGACATTC
		390302	pm:st	5	25	13	AATATAGTTTAAGCATTAATAGTTG
		390388	pm:st	5	25	13	TAAATTTAGCATATTAATAGTGTGT
		390748	pm:st	5	25	13	CTAATTGAAGCAGATTATATATTTA
		390854	pm:st	5	25	13	TTCACATTGTTAATTAGCTATAATA
		391762	pm:st	5	25	13	ATAAGTAATACAATAGCTTTTCAAT
		393457	pm:st	5	25	13	ATATAATAATATGCGCTTTTAGATT
		395950	pm:st	5	25	13	ATTTCATTATAAAGCTTCTAATTAG
		397469	pm:st	5	25	13	TATGTATAATCTAATGCTTTTTTCA
		402218	pm:st	5	25	13	AAATCTTAAAATGCGCTTATTAAAT
		412667	pm:st	5	25	13	AAAGAAAGTAATGCATTATTAGTAA
		412882	pm:st	5	25	13	ATTAGAATATTGCTTAAGTTAGTTA
		413860	pm:st	5	25	13	GTCATATTGATATTAGCTTATTTTT
		413875	pm:st	5	25	13	TGAAGATATTGTTAAGCTTAAATTT
		414572	pm:st	5	25	13	GATTATAATATGCTTAATGATAGTA
		423293	pm:st	5	25	13	AATTACAATTATATGTTGCAAATCA
		434757	pm:st	5	25	13	CATTAACTATTAATATGCTATTGTT
		435037	pm:st	5	25	13	ACTAGTAAATACTAATTTGCAAAAT
		435038	pm:st	5	25	13	AGTGTAATTATTATATTGCCATATT
		435344	pm:st	5	25	13	AATAGAGTTTAATTGCTATTAGATA
		436702	pm:st	5	25	13	TTATCTAGTTTAAAACTTGCAATTT
		439466	pm:st	5	25	13	TTAAAAGAATAGTTGCTAATATATC
		440573	pm:st	5	25	13	CTTAATATTTAATTGATAGCAGATA
		442051	pm:st	5	25	13	ATACTTAAAGCAATATTGATTAATG
		446634	pm:st	5	25	13	ATTAAATAAGCAATATGGATCATTA
		449725	pm:st	5	25	13	TGTGTTAATCTAATAATGCAATAAA
		455789	pm:st	5	25	13	TTGATATGAGATAATGCTATTATTA
		455818	pm:st	5	25	13	TTTTGTATCACAATATGCATATATT
		455819	pm:st	5	25	13	ATTTTTAGAACATTATATGCAAATG
		458164	pm:st	5	25	13	GTAATTAATAGAATATGCAGAATAA
		459189	pm:st	5	25	13	GTTACTAATATAGCATGATATTTAA
		464529	pm:st	5	25	13	TGAAAAATTAATTATGAGCTAATCT
		465519	pm:st	5	25	13	AAAAATCTATATTATGAGCTATTGT
		477130	pm:st	5	25	13	AATTAGCAATTATATGTTAAAGATC
		478338	pm:st	5	25	13	AAAAACTATTACGCGTTATTATAAA
		489773	pm:st	5	25	13	TTACATAATTCAAGCTAATTGTTAA
		504499	pm:st	5	25	13	TAAATAAACTAATGCTGTTAACAAA
		523145	pm:st	5	25	13	AATACAATATGCTTGTTTAAACTAA
		528895	pm:st	5	25	13	ATACAAAAGCTTATGAAATATACTT
		540299	pm:st	5	25	13	TAATCCAGCTTAAAAGTTATATTTT
		579567	pm:st	5	25	13	AAAATTAGCATATATCTTAGATCAT
		588927	pm:st	5	25	13	AAATAGAAAATCAGCTTCAATTAAT
		590304	pm:st	5	25	13	ATACGTTATAGCATATTCAATTTAA
		591306	pm:st	5	25	13	ATAAGAAGCTTATATTCAATCTATT
		592581	pm:st	5	25	13	TTTCAATATAGCTTTCTCATAAAAT
		598083	pm:st	5	25	13	ATTTTTAGCTGTTAATCATAATTGA
		600310	pm:st	5	25	13	TCATTAGGCTTATAAATCAAATATT
		605987	pm:st	5	25	13	GATTTTAAATTATCAGCTATAAGTA
		607218	pm:st	5	25	13	TATATAGCAATATCATTATGTACTA
		617858	pm:st	5	25	13	AAATAGCTTCATAATCTGTTATATT
		618632	pm:st	5	25	13	TATGTATAGCAATAATCTTTATGAA
		620607	pm:st	5	25	13	TTAACATAATAGCCAATCTTAAAAT
		621409	pm:st	5	25	13	TTTATATAATATAATCTCGCACAAA
		622709	pm:st	5	25	13	TTTGATAGTTAAAAGCAATAAAGTT
		624292	pm:st	5	25	13	GAATAAGCATTGATCTATTTATATA
		638577	pm:st	5	25	13	TAACAATAAATGCTCTAATTACTAA
		658016	pm:st	5	25	13	ATATAAATAAATCGCTTAATAGTAC
		658787	pm:st	5	25	13	TTTTGATTGCTAATCGTATTATTTA
		683542	pm:st	5	25	13	TTAACATGCTATTAGTCATATTTAA
		714683	pm:st	5	25	13	ACAATAAGCGATTTAAAATAGATAA
		717340	pm:st	5	25	13	ATAAAAAGCTTTCAATAATACTGAT
		719524	pm:st	5	25	13	TATTAAATACAATCAAAGCAGAATA
		721531	pm:st	5	25	13	ATTACATATCAAATAAAGCTATCAT
		729582	pm:st	5	25	13	CTTTTATAGCTATTAAATCATCATT
		736202	pm:st	5	25	13	TTTCAAGCTAATTAATACATTACTT
		740553	pm:st	5	25	13	ACATTCATAATAGCATTAAAATTTG
		741705	pm:st	5	25	13	TTACAACGCATGATAATTATAATTA
		744753	pm:st	5	25	13	AAATTGCATAACGAGAAATTTTTAT
		745141	pm:st	5	25	13	TAATATGCCAATTAAATTATCTTGT
		745188	pm:st	5	25	13	TCATTTTGCGATTTAATTATTAGTT
		745511	pm:st	5	25	13	ATATAAGCTCAATTCAATTAAACTT
		745697	pm:st	5	25	13	AATATTATAGCATAAATTGGCTATA
		746929	pm:st	5	25	13	ATTACTAGCCTATTAAATTAATGTT
		747388	pm:st	5	25	13	AGTTATAGCTTATTAAATGAACAAA
		747949	pm:st	5	25	13	ATACTAATGCTAACAATTATCTATT
		748946	pm:st	5	25	13	ACTAAATATAGGCAATTAATTATAC
		749027	pm:st	5	25	13	CGAATATATTACTAAATGCTATTAA
		751686	pm:st	5	25	13	ATGTTTGCTTAACAATAATAATGTA
		754626	pm:st	5	25	13	TATAGTCAGCATTAAATATTTGTAT
		754914	pm:st	5	25	13	ATATCTGATATATGCTAATTTATTG
		756238	pm:st	5	25	13	ATCATTAAATTTAGCAATCTTTGTT
		758929	pm:st	5	25	13	TACTATTAAATTGAATAGCTATTGT
		759897	pm:st	5	25	13	ACAGATATATATGCTAATCATTAAT
		760053	pm:st	5	25	13	CATTGATATAGCATAATGTTTATAA
		760554	pm:st	5	25	13	TACTAAAATTACTAATTAGCGATAA
		760583	pm:st	5	25	13	AACAAAAGGCTTATAAATATTTTAG
		760944	pm:st	5	25	13	TATTAATTAGTTAAATAAGCGTCAA
		761000	pm:st	5	25	13	TAAAAAGCAGATTCAATATATCTTT
		761024	pm:st	5	25	13	TTTAAAGCATGATCAATATAGTTTT
		761031	pm:st	5	25	13	GTGATGTAGCATTTAAATATTTAAA
		761229	pm:st	5	25	13	TACTTATGCTTAGTAATAATCTATT
		762123	pm:st	5	25	13	TAGATTTATGCTATAGATAAATGAT
		762349	pm:st	5	25	13	TAAGAATAGCTGATAATATAATCAT
		762979	pm:st	5	25	13	TATGATAAGTATTAAATAGCTTCTT
		763434	pm:st	5	25	13	TAGTAATTGCTATCAATATAAACTT
		763836	pm:st	5	25	13	AATCCAGCTGTTATAATATTAAATA
		763872	pm:st	5	25	13	ATATATGCTGCTTAAATATAGAATT
		765498	pm:st	5	25	13	AATAATTATACAGAATAGCAATACA
		766548	pm:st	5	25	13	AAGATGTTAGCTAATATAATCTATA
		771452	pm:st	5	25	13	GTAAAAATTATATTAGCAAGATTTG
		772460	pm:st	5	25	13	CTTTTATTATAAGCAACTATGTATT
		772496	pm:st	5	25	13	TATGAAATATAAGCAATATCTATCT
		773434	pm:st	5	25	13	TTAAAGATATCTGCAATATTAGTAT
		774250	pm:st	5	25	13	TTAAAACTATTCAGCAATTTGTATA
		776668	pm:st	5	25	13	AAACTAGCTTTAATAATCAAATTTG
		777726	pm:st	5	25	13	TATAAAAGCTTATCAATAATAGCTA
		778237	pm:st	5	25	13	TATTCTATATGCTAATCAAAAACTT
		788736	pm:st	5	25	13	ATATAATATTAAAGCATTACAAGCT
		793334	pm:st	5	25	13	TTATTGATATATAGCATTGTGATTA
		794324	pm:st	5	25	13	ATAGATATGAATTAGCATTATGATT
		794726	pm:st	5	25	13	GATTTTATTATAGCGACATTAATTT
		795661	pm:st	5	25	13	TAATCTAAATTGAGCATTATGTAAA
		801802	pm:st	5	25	13	AGTTAATCAACAAGCATATTAATAT
		802904	pm:st	5	25	13	AAAGAAATATAGCATATTCTACTAA
		815036	pm:st	5	25	13	TTTAGTAATTACATAAAGCAATTTC
		815042	pm:st	5	25	13	ATATCATTTTTAAAAGCTAGTTAAG
		816026	pm:st	5	25	13	TTTTCTATATGATCAAGCTATATTT
		818523	pm:st	5	25	13	TAGGAAAATATTACAAGCTAAATAT
		820120	pm:st	5	25	13	ACATAATGATTAAAGCATATATACA
		820505	pm:st	5	25	13	GTAAAAACATTATAAGCTATTAGAT
		821110	pm:st	5	25	13	ATATCTAATCTAAAGCTATATAAGA
		821497	pm:st	5	25	13	TTAGAAAAATAATCAAGCTTTATGT
		821877	pm:st	5	25	13	AAATATTAATAGTTAAAGCTTTTCC
		824660	pm:st	5	25	13	TTTTAGCTATATCTAAGGATTATAA
		825924	pm:st	5	25	13	ATAGACTATGTATTAAGCATATAAT
		830729	pm:st	5	25	13	ATTCCATTAGCAATTAAGATAAATT
		846710	pm:st	5	25	13	TCGAAAGCATTTTTAAGTATAAATT
		854421	pm:st	5	25	13	GAAAATAGTTTAAGCAGATAATTAA
		866333	pm:st	5	25	13	TCTTATTAAATAGCCAGTTATTTTA
		875380	pm:st	5	25	13	AATTTAAAGCTGGAATAATATATAC
		882378	pm:st	5	25	13	CTTTTTGCTTAGTTGAATATATTTA
		884749	pm:st	5	25	13	AGATAGCTATTATGAATAATTACTA
		906878	pm:st	5	25	13	CATAATAATCAAATAATGCTAACTA
		907275	pm:st	5	25	13	AGAGAAATAATAGCTTGATTTTTAT
		907967	pm:st	5	25	13	CACAATATGCTATTGATATAATTAA
		911541	pm:st	5	25	13	ACATAATATTATGCAGATTTGATAT
		911927	pm:st	5	25	13	TTTGAAAATCGCTATAATACAATAT
		917643	pm:st	5	25	13	TCAAATATAGCAATTAGATTTTTCT
		918421	pm:st	5	25	13	GATTTAAAAGCTTAGATTATATTCT
		920263	pm:st	5	25	13	TTTTATAGCATTAAGAGAATGATAT
		937914	pm:st	5	25	13	CTTAATAGCTTTTAACTAGAAATAA
		948238	pm:st	5	25	13	GAATATGATAAGCATAATTATAAGT
		948865	pm:st	5	25	13	TACATCAGCTAAATATTATCAAAAT
		965800	pm:st	5	25	13	TTATTTGAATAATATAAGCTGATAG
		976147	pm:st	5	25	13	TATTAATTGCTTAGTAACATCTTTT
		976208	pm:st	5	25	13	TTATTCATAGCATTTATCATTGTTA
		983491	pm:st	5	25	13	ATTTTCTATGCTTATAACATTGATT
		989294	pm:st	5	25	13	GAATTTAGCCATAATATTATAATGA
		995285	pm:st	5	25	13	AATACTATTAATAACTAAGCTAAGA
		1019203	pm:st	5	25	13	TGAAATATGATTAATAAGCTAACTT
		1021000	pm:st	5	25	13	TTGTATTATGAATAACGCTAATTTA
		1022404	pm:st	5	25	13	TTAATTTAAGCTATTCTAAAATCTG
		1023611	pm:st	5	25	13	TGTCAATGAATGCTTAATATAATAA
		1024204	pm:st	5	25	13	TAATTAATAGATCTAACGCTTAAAA
		1032457	pm:st	5	25	13	ATGATTTGGCTATTAATTATATCTA
		1036421	pm:st	5	25	13	ATATAATTTAGCAAATGACCATTTT
		1046431	pm:st	5	25	13	AGTTTAAATTCAATTAAGCATGTTA
		1049461	pm:st	5	25	13	ATTTTATGATATTATTACGCTTCTA
		1072476	pm:st	5	25	13	CAAGAGATATTGCTATAATAATTAA
		1078855	pm:st	5	25	13	TTTATCATAATATTATAGCTCAGTT
		1079837	pm:st	5	25	13	ATAAAGATATGCAAACTAATTTCAA
		1080314	pm:st	5	25	13	TTATCAATCATAATAAGCTAATTAC
		1080829	pm:st	5	25	13	GTTAGATGAGCATAATTAATTTAAA
		1081249	pm:st	5	25	13	TAATATCTAATTATATGCTAGGTAA
		1082825	pm:st	5	25	13	TAAATTTACTAATAAGCGATATAGA
		1083038	pm:st	5	25	13	ATAAATGCTTGAAATATTAACCTTA
		1083199	pm:st	5	25	13	ATGTAATTGCATTTATAAGCTATTA
		1083489	pm:st	5	25	13	AAAATAATTAGATTAAATGCTCTAC
		1083559	pm:st	5	25	13	CATGTAGCAGATTATTAATTTATAA
		1083588	pm:st	5	25	13	AACATAATTAATCTAAGCTTACTAT
		1084462	pm:st	5	25	13	CTCTATAGCAAATCATAATTAATTA
		1084465	pm:st	5	25	13	TAAAAAAATCAGCGTATAATTTCTT
		1084628	pm:st	5	25	13	ATATCAGAGCTATATTATTGATAAA
		1085182	pm:st	5	25	13	GAAAGTATAAGCATTAACTATTTAT
		1085801	pm:st	5	25	13	AGATAAATCATATAATAAGCAATTC
		1086090	pm:st	5	25	13	TGATCTTGATAGCTTTAATAAATAA
		1086717	pm:st	5	25	13	ATCATTTTATAATATAGGCTAACTA
		1087055	pm:st	5	25	13	CAATTCGCAAATTAACTATATATAA
		1087545	pm:st	5	25	13	ATTTATTGATAGCTATTAATACGAA
		1087669	pm:st	5	25	13	TTTTTCACGCATATTATAATAATTG
		1088045	pm:st	5	25	13	AGATAATTGCTAATTTAACAGATTT
		1088092	pm:st	5	25	13	AAAGATAATAAATAGATGCTATATC
		1088658	pm:st	5	25	13	AATCTTAATGATGCTAATTATTAGA
		1089017	pm:st	5	25	13	GATTAATTAGCTGTTAAATAATGTA
		1089414	pm:st	5	25	13	ATAATGCTTTGAATATCTATGTTAT
		1090117	pm:st	5	25	13	GAATTAAGAGCTAAGTTAATAATTT
		1090263	pm:st	5	25	13	ATTAACTGCAATTATATTATGTCAA
		1090277	pm:st	5	25	13	TAATGATAAACTGCTAATTAATAGA
		1090489	pm:st	5	25	13	CATTTATATGATTGATAAGCAATTA
		1090651	pm:st	5	25	13	TTTAGTTAAGCTGATATAATATCTT
		1092200	pm:st	5	25	13	TTTAAATGAGCAGTTATAATTTTGT
		1092552	pm:st	5	25	13	TCTTTTATAGCAGTATATTAAGAAA
		1093079	pm:st	5	25	13	CAATTTATGGCTATATTATAACTTA
		1093792	pm:st	5	25	13	TTGTGTTGCAATTAATAATGTATTT
		1093793	pm:st	5	25	13	TCGTTAGATAATTATTAGCTTAATT
		1094783	pm:st	5	25	13	TTTGTTGCAAATATATATTCGAATT
		1094849	pm:st	5	25	13	ATATTATAATAAGCTATTCTTCGTT
		1095541	pm:st	5	25	13	ATAAAGCATTAATATAATTCATGTC
		1095713	pm:st	5	25	13	TAATTATTAGCTAATATTCGATCAA
		1095715	pm:st	5	25	13	TATATAATAGCTATTAGTTATGCAT
		1096261	pm:st	5	25	13	TATATAGGCAATTGTTATTCAATAT
		1096625	pm:st	5	25	13	TTAAGTTTATACGCCTATTAATATT
		1096626	pm:st	5	25	13	ATAAGATATTAGCCTATTAATTAAC
		1096696	pm:st	5	25	13	AAAAATATTGAATATAGCTTGCTAT
		1097066	pm:st	5	25	13	TCTTACATAGCTTTAATATTTGAAT
		1097260	pm:st	5	25	13	ATTAATTAATAATACATGCGATTAC
		1099789	pm:st	5	25	13	ATTGTTTAAAAAGCTATTGATTCTA
		1100318	pm:st	5	25	13	AGAATAAAAGCATTAGATTATGTAA
		1100974	pm:st	5	25	13	TATCCTGCTATAGTTATTTATATTA
		1100975	pm:st	5	25	13	TCTTATAAGCGATAGTTATTTAATT
		1102890	pm:st	5	25	13	CTTTAGCTAACTATATAATATAACA
		1103047	pm:st	5	25	13	TCATAATAATGCGATATATTTTGTA
		1103215	pm:st	5	25	13	TTATGTCGCATTATTATAATAACTT
		1103261	pm:st	5	25	13	TAGAATATCTAATTGCTATTGAAAA
		1103289	pm:st	5	25	13	AAAGAATATGCTAAGTATTAAATGA
		1103753	pm:st	5	25	13	TTATAACTAAAAGCTATATTATCAG
		1104097	pm:st	5	25	13	AGAAAATACAAGCTATATTACTTTA
		1104264	pm:st	5	25	13	ATATATATAGCGATATTAGTTAAGA
		1104396	pm:st	5	25	13	TTAATAATAAGCATTAGATTTAGCT
		1105256	pm:st	5	25	13	ACTTAAGAATAGCATATAATATGAA
		1105755	pm:st	5	25	13	ATTTGGCTACAATATAATATACTAT
		1105933	pm:st	5	25	13	TGACTAGCTAATATATTACTATTTA
		1106506	pm:st	5	25	13	GTTAGAGCTAAATATATAGAAAATA
		1106762	pm:st	5	25	13	AACCACAATATAATGCTATTTTTTA
		1107761	pm:st	5	25	13	TAACTTATTTAGCTATATCAAGATA
		1108113	pm:st	5	25	13	TATCTATATAGAAAGCTATTTTTGT
		1109919	pm:st	5	25	13	CATTCTAATATAAGCCTATAAATTT
		1110877	pm:st	5	25	13	TGTGAATGAATATAGCTAATAAAAT
		1110900	pm:st	5	25	13	TATCTCTAATTGCTATAATATACAT
		1111300	pm:st	5	25	13	AAAAATATCAATAGCTATTTAAGCT
		1111952	pm:st	5	25	13	CTATTAATAATGCTTAGTAAATTCT
		1113507	pm:st	5	25	13	TACATAAGCCTATCTAATATATAAT
		1115212	pm:st	5	25	13	ACATATAGCTTAATTGTAATGATTT
		1115584	pm:st	5	25	13	AAAAAAGCTTTAACTATTAACGTTT
		1115834	pm:st	5	25	13	AATGGTAATAAGCTATACTAATAAT
		1117580	pm:st	5	25	13	TACTTAGATTTGCTATAATTATAAC
		1118002	pm:st	5	25	13	ACATTAAATGCTATTATAGAATTTG
		1118804	pm:st	5	25	13	ATTGAGATAACAAGCTATATTTATT
		1119932	pm:st	5	25	13	TAATAAATTCATGATAGCTATTCAA
		1123092	pm:st	5	25	13	AGAGTCAAATATATTTAGCTTAATT
		1123306	pm:st	5	25	13	CTTTGTCATAATTATAGCTTTAATA
		1123494	pm:st	5	25	13	TTATTAAATATAGTTAGCGAATCTT
		1123996	pm:st	5	25	13	TATAGGTATCTATTAGCTATAAATA
		1123997	pm:st	5	25	13	AATAGTTTAATTAGCTACTACAATA
		1124986	pm:st	5	25	13	AGTACATACTATAATAGCTAAAATA
		1125357	pm:st	5	25	13	TTCATATAATAATAGGCTATAGATA
		1126711	pm:st	5	25	13	TTTATAATCTAAGCTAGATAATCAT
		1126950	pm:st	5	25	13	AATTGATGCTATTAATAGATTCTTT
		1130101	pm:st	5	25	13	ATTATCTATTGGCATAGTAAAAATA
		1131426	pm:st	5	25	13	AATTAATTAGAATTGTATGCAATGA
		1131973	pm:st	5	25	13	TAGATAAGCTATATTACATTAAGAA
		1137365	pm:st	5	25	13	TATTTATAGCATCTACAATATACAT
		1137426	pm:st	5	25	13	AATAAGCTAAATGGTATAATTATTC
		1149955	pm:st	5	25	13	TTCATTATTTAGCGTATATTTTGTA
		1154257	pm:st	5	25	13	TTAACAATAATTACTTAGCTATTAC
		1158691	pm:st	5	25	13	ATCATAAAGCATTACTAATACATTA
10338016	control->bgp->antigenomic	10338016
	1377
		23158	pm:st	21	25	13	CGGGCGGCTATGCGCGGGGTGGGCG
		24109	pm:st	21	25	13	GGGGCGCCGCATGGGGCTACGCCGC
		25948	pm:st	21	25	13	ACCGCCATCGGCGCGGGCTCGGGCG
		26570	pm:st	21	25	13	CGGTCGGTGCGCCTGGGCAGGCGCC
		27708	pm:st	21	25	13	CCACGCATGCGGGGGGGCCGCGGTG
		28242	pm:st	21	25	13	GGCGCCGCCAACTCGGGCGGGCGGT
		29771	pm:st	21	25	13	GCGGCGATGCCAGGGCGCGGCGGAC
		30990	pm:st	21	25	13	CGGACCGCGCTCGCATGGGGCCGGC
		31311	pm:st	21	25	13	GCCGCGCGCGTTGCGGGCACGCCCA
		32559	pm:st	21	25	13	CGTCCGGCGCCGCATTGGGCGGGCG
		36079	pm:st	21	25	13	CGCGGGGGCACAACGCGTGGGGGGG
		37447	pm:st	21	25	13	GCGCGCGCACGCAGCGTGGGGCCTG
		38420	pm:st	21	25	13	GGCGGGCGCATTGGCGCGTCGCGCC
		41195	pm:st	21	25	13	CCGCCCGCGCTGCCTGGCACCCGAG
		41355	pm:st	21	25	13	CACGGCCTGCCAGCTGGCGCCGCCG
		42162	pm:st	21	25	13	CCGCCCGCCATGCTGGCGCGCCTCG
		42331	pm:st	21	25	13	CGCCCGAGCGCTGGCGCGTGCGACG
		69523	pm:st	21	25	13	CCCCGCCAAGCCAGGCGCCGCTCGC
		69796	pm:st	21	25	13	GCCCCCCATGCGGAGGCGCACCGCG
		70306	pm:st	21	25	13	CCCGTCGCGCATGCAGGCGCCGCGG
		70848	pm:st	21	25	13	CGGGCGGCCGCATCAGGCACCGCGG
		71439	pm:st	21	25	13	CGCCGCGGCCTGAAGGCGCGAGGCG
		72462	pm:st	21	25	13	GGCGGCGGCTGCATAGGGCCGCGCG
		74740	pm:st	21	25	13	GGCGCCCAGGCGCGTAGGCCGGTGG
		80847	pm:st	21	25	13	GCCGCGGCGAGCAGCGCCATCCCCG
		114502	pm:st	21	25	13	GCCGCGCCCGCCATGCCAGCGTGCC
		114510	pm:st	21	25	13	CCGCGAGCATGCAGGCGGGCCGGCC
		118858	pm:st	21	25	13	GGGCCCGCATGCGCGGGGACGACCG
		118940	pm:st	21	25	13	GGCTCGAGCGCGATCCGGGGGGCGC
		120538	pm:st	21	25	13	CCCGTCAGCATCGCGGCGCCGCCGC
		120541	pm:st	21	25	13	GGGGGCGAGCTGGCCGGCACGGGTG
		120610	pm:st	21	25	13	GCCACGGAGCATGCCGGCCGCCCGC
		120743	pm:st	21	25	13	CGCGCGGGCTGCCGGCAGCTCGCGT
		120841	pm:st	21	25	13	CCGGCGTAGAGCCTGCGCGGGGGGG
		121106	pm:st	21	25	13	GCGGGGATTGCAGCGGCCGCGCGCG
		121143	pm:st	21	25	13	CCCGCGATAGGCGCCGGCCCCGTCG
		121996	pm:st	21	25	13	CCCCGCTGCGCGCCCGGATGGACCG
		122097	pm:st	21	25	13	GCCGGGATACGCCCGGCGCCGGTGC
		122130	pm:st	21	25	13	GCGGGTCGAGCATGCCGGCGCGGGG
		122438	pm:st	21	25	13	CCCGGCGTAGCCCAGCGGCTCCGGG
		123801	pm:st	21	25	13	AGCGGGGCCGCGCGGAATCGCGCGC
		124069	pm:st	21	25	13	CTCCCGTGGCAGCGCGGAGCCCGCC
		127039	pm:st	21	25	13	GGAGGGGCAGCGCGCGGATGGGCGC
		129019	pm:st	21	25	13	CCGTCGAGCTGGCGCGGAGCCGGCG
		134634	pm:st	21	25	13	CGCGGGGCGCCATACGGCCGACGGG
		134887	pm:st	21	25	13	GCGGCGTGGGCCATACGGCGGGCGG
		146430	pm:st	21	25	13	GCCGGAGAGCTGCGCCCCCACGGGG
		150026	pm:st	21	25	13	CCGTCGCAGCTGGGCGCCAGCCCCC
		151675	pm:st	21	25	13	CGCCGCGGGCGCTGCCCAACGCGGT
		151707	pm:st	21	25	13	GAGCGCAGCGCTGTGCCCCGCGGGC
		152321	pm:st	21	25	13	TGGGCGCGCGCGCTATGCCCCCCGG
		152463	pm:st	21	25	13	GAGCCGGCAGCGCTGCCCAGGGCGC
		152465	pm:st	21	25	13	GGCCAGTGCTGCGCACGCCCCGGGG
		154567	pm:st	21	25	13	CCCCTGGCAAGTGCGCCCCGGCGCG
		155990	pm:st	21	25	13	GCCGCCGCAGCGCATCCCTCCCGCG
		159049	pm:st	21	25	13	CCGGCCCGCAGGCTCGCCAGCCAGG
		160133	pm:st	21	25	13	GCTGGGAGCTGCGCTCCCGGCGCCG
		166525	pm:st	21	25	13	GCGAGCCGCGCATGGCCAGCGCGGG
		167211	pm:st	21	25	13	AGGCCCGGCGAGGCGCCATCCCGCG
		167437	pm:st	21	25	13	CCGGCGAGCCAGCGGCCATCGGCCG
		169013	pm:st	21	25	13	GCGCGGGGCATCGCTGCCAGGGCCG
		188127	pm:st	21	25	13	CCCGCCCGCGCCGAACCATGCGCCC
		198659	pm:st	21	25	13	CGCGGCGCGCGCAAGCCTGGGGTCC
		200436	pm:st	21	25	13	GGTCGCCAGCTGGCGCCTGCCGCCG
		202371	pm:st	21	25	13	CCGTCCCAGCCTGGCGCCTCCCGGG
		202638	pm:st	21	25	13	GGCGGCGGATGCGCTGCCTGCCGGG
		202675	pm:st	21	25	13	TCGCCGCGCGCGCCTGCTACGCGCC
		213893	pm:st	21	25	13	GCGCACGCCGCAGCCTAGCCGCCGC
		231816	pm:st	21	25	13	CCGCCCATGCGCACCCGCCGGGCGA
		232579	pm:st	21	25	13	GCGCGTCCCAGCATGCCGCCGGGCC
		233357	pm:st	21	25	13	CGCACGCATGCAGGCGCCGGGGCGG
		233425	pm:st	21	25	13	CCCCGCAGCTGGCCGTGCGGCGACC
		233609	pm:st	21	25	13	CACCGGCCCATGCGCCGCACCCGGC
		233928	pm:st	21	25	13	CGGTCGGGCATGCTGCCGGGCCCGC
		234193	pm:st	21	25	13	CCGGCGGCTGCGTGGCCCCGCTACC
		234957	pm:st	21	25	13	CGGCGGGAGCATGCAGCCGCGGGGG
		235387	pm:st	21	25	13	GGGGGGTACGCAAGCCCGCGCCCGG
		235649	pm:st	21	25	13	GCGCCGCCAATGCGCCGGCGGCGGT
		235650	pm:st	21	25	13	TCCCGCGCTATGCGCCGGCGGCGCG
		235669	pm:st	21	25	13	CCGGCGAGCCATGCCCGCGTCCGGG
		238746	pm:st	21	25	13	GCGGCGTTGGCCATCCGCGGCGGCC
		254663	pm:st	21	25	13	GGCGGCAGCTGGGCCGTGCCGTCCC
		254694	pm:st	21	25	13	GCGCCGGCGCAGCCGTGCTCGCGTG
		254695	pm:st	21	25	13	TCCGCCTGCCAGCCGTGCGCGCGGC
		256973	pm:st	21	25	13	CTCCCGTGCCCGGGCAGCGTGCGCC
		258366	pm:st	21	25	13	CCCCCGTGCGGCGGGCCATCGCGGT
		259575	pm:st	21	25	13	CCGCGGCGCTGCCTGGCCAGCGTGG
		260912	pm:st	21	25	13	CCTCGGTCGCGCTGGCCACGCGCCC
		264305	pm:st	21	25	13	CCCGCCGCAAGCGCTGCCCACGCGG
		265444	pm:st	21	25	13	CGCCGGTACACGCGGCCAGCGCGCG
		266288	pm:st	21	25	13	GGGGCGGCTCGCATGCCGTCCGGCC
		266419	pm:st	21	25	13	CCGGGCATCTGCGGGCCGCGGAGGC
		266567	pm:st	21	25	13	CCGTCGATGCCCGCGGAGCGGGGGC
		268764	pm:st	21	25	13	CTGGCGTGGCCTGCTGCCGCCCGCC
		269089	pm:st	21	25	13	CCGCGGTGCCATGCCGCGCGCGCGA
		269545	pm:st	21	25	13	TGGGCCATCCGCGCTGCCCGCCGCG
		269756	pm:st	21	25	13	CGGGCCCGCATGCAGCCGCGACCCG
		271614	pm:st	21	25	13	GCGGGGAACGCGCTGGCAGGCGCCC
		272810	pm:st	21	25	13	CCCCGGCAGCGGATGCGCTGGCGCC
		273165	pm:st	21	25	13	GCACCGTGCCGCGTGGGCAGCCGGG
		274025	pm:st	21	25	13	CCGCCGGCTCCGCGGGCATGCTCCC
		274155	pm:st	21	25	13	GCCGCGGCGCGCTTGGCATCGGGGC
		275017	pm:st	21	25	13	GGGGCGGCCTGCCGGCATAGCCGCG
		275250	pm:st	21	25	13	CGGGGCGATGCCACTGCGCCGGCCG
		275497	pm:st	21	25	13	CCCGGGAGCCTGCGGGCAGGCCACG
		277563	pm:st	21	25	13	CGCCACGCGGCATGGGCACGCCCCC
		277678	pm:st	21	25	13	GTCCGCGGGCCGCTGCATCCGCCGC
		277884	pm:st	21	25	13	GGCCCCGCCGCATGCAGGCGCTCGC
		279640	pm:st	21	25	13	GGGCGCGCAGGGCTGCAGCCGCCGA
		281314	pm:st	21	25	13	CTGGGCGGCGCGCATGCACGGGCCC
		283270	pm:st	21	25	13	CGGGCGGCGCGCAAGCCAGCGCCAC
		284040	pm:st	21	25	13	CGCCGGCGGGATAGCCGCACGCCGC
		284776	pm:st	21	25	13	GGCGGGGGGACCAAGCCGCGCTCCG
		285506	pm:st	21	25	13	GGGCGGTGCCAGCTCAGCCGGCGGG
		287697	pm:st	21	25	13	GCCCCGCGGCGCGGAGCATCCGGTG
		288582	pm:st	21	25	13	GCGGACGGCGCCGCAGCATCGGGCC
		289166	pm:st	21	25	13	CGCCCACGCGCGATGGGCTGCCGGG
		291729	pm:st	21	25	13	CCGGCTCGGTTGCGCGCCACCCCGC
		292701	pm:st	21	25	13	CGACGGCCAGCGCGGCTGCCGCTCC
		293368	pm:st	21	25	13	GCCCGTGCACGGCTGGCTGGCGGCC
		293710	pm:st	21	25	13	CCGCACGCAGATCCGCGCCCCCGGC
		294549	pm:st	21	25	13	GAGGGCTGCGCGGGCTGCCGCGACG
		295669	pm:st	21	25	13	CGGCGGAGAGCTCGGCTGCGGCGCG
		295670	pm:st	21	25	13	CACCGGGGCAAGCCGGCTCGGGCCG
		296332	pm:st	21	25	13	CCGCCCCCGGCATGCTCGCGGTGCC
		297181	pm:st	21	25	13	GGGCGCGCAGGCGATGCTCCGCCGG
		298511	pm:st	21	25	13	CCGCCGCGGGGCATCAGCTGGCCGG
		300937	pm:st	21	25	13	GCGCCGGCCTGGCTGCTCGGCGGTG
		302159	pm:st	21	25	13	GCCCGGAGCGTGCCAGCTGGCCCGC
		303346	pm:st	21	25	13	GCGGGCACGCGCCTAGCTCCCGGCG
		303347	pm:st	21	25	13	CGCGCCCGCGCACAGCTCCCGAGCC
		303804	pm:st	21	25	13	CTGCCCGCGCTGGCAGCTGGGCCGC
		304142	pm:st	21	25	13	CGCCGCGCTGGCCGAGCTTGCCGGC
		305530	pm:st	21	25	13	CGCCCGAGCCTGGCGCCAGCGCTGC
		307639	pm:st	21	25	13	CCGGCGATAGCCTGCCGCCCGCGGG
		308450	pm:st	21	25	13	GGGGCGGCATGCGCGCCTGCGGTCG
		308480	pm:st	21	25	13	GCCCGCTAGCAGCCCGCCCGGAGGC
		309786	pm:st	21	25	13	CGGCCGACGGCGTTGCGCCGGCCCT
		310181	pm:st	21	25	13	CGCCGCGGCAGCATGCGCCCCCCGA
		310503	pm:st	21	25	13	GCGTGCCAGTAGGCGCGCCGGGGGC
		310515	pm:st	21	25	13	CGTGCGCAAGCCGGCGCAGGGCCGC
		310945	pm:st	21	25	13	GGACGGTGCGCGGCATCGCCCCGGG
		311087	pm:st	21	25	13	GCGCCGTGCCGTGCGCTCCCAGCGC
		311213	pm:st	21	25	13	CGCCGGCCTATGCGCGCCCGTCCCG
		311583	pm:st	21	25	13	CCCGCGCCATCAGCGCGCCTGGCCG
		311905	pm:st	21	25	13	CGGCCCGCTGGCGCGCAGATGCGCC
		312260	pm:st	21	25	13	GGCCGCTGGGGCGCGCATGCAGCGC
		313693	pm:st	21	25	13	GGCGCGTAGCCGGCGCTCGGCGCAG
		313846	pm:st	21	25	13	GGCGCGCCACGGCGCAGCTCGCGCA
		314021	pm:st	21	25	13	CCAGCGGCATGCCCGCAGCCGCGCG
		314799	pm:st	21	25	13	CCGTCCGCGCGCATCGCACCGGCCC
		315338	pm:st	21	25	13	GCGGGCAGCAGCCCCGCTCGGGAGG
		317062	pm:st	21	25	13	GCGGGGGCGCATCGCTCCCGTCCGC
		317671	pm:st	21	25	13	CCGCCCGCCCGCGCTAGTACGGCGG
		317674	pm:st	21	25	13	GGCCGCGGCATCGAGCGCTGGGCGG
		317676	pm:st	21	25	13	GCGGCCACCATGGCGCTGCCGCGCG
		318215	pm:st	21	25	13	GGCCGCGCGGGCGCGCTATCCACCC
		318509	pm:st	21	25	13	GACCGCGGGCCAACGCGCTGGGCCG
		318747	pm:st	21	25	13	ACGGGGGCCAGGCTCGCTGCGGGCC
		318841	pm:st	21	25	13	GCCGCGCATGCCGCGCTAGGCCGCC
		318843	pm:st	21	25	13	CGCGCGCCTTGCGAGCGCTGGCCCG
		318880	pm:st	21	25	13	CCGCCGATAGCCCGCGCTGCGGCGG
		318973	pm:st	21	25	13	GGCGCCGCATGCCGCGCTGGGTCGG
		319059	pm:st	21	25	13	GGGGGCACTGGGCGCGCTTGGCGCG
		319213	pm:st	21	25	13	CGCGGTAGCTGGCGCGCTCCGGCCG
		319246	pm:st	21	25	13	GGGAGCACGCGCGCTGTCGCGCGGC
		319512	pm:st	21	25	13	GGCCCCGAACTGCGCGCTGGCGCCG
		319637	pm:st	21	25	13	GGCCGGCGCAAGGCGCTAGCGCCCC
		320090	pm:st	21	25	13	CCGCCCATCCGGGCGCGCACGCGCT
		320173	pm:st	21	25	13	GAGTCCGCAGCTGGGCGGCGCCCGC
		320771	pm:st	21	25	13	CCCGACATCTGGCGGGCGCCCCCGC
		320928	pm:st	21	25	13	CCCGAGACAGCCAGGCGCCCGGCGC
		321212	pm:st	21	25	13	TCGGGGAGGCGTGCTGCGCCCCCGC
		321324	pm:st	21	25	13	GGCCGCATGCGCATGGCGCCGGCGG
		321482	pm:st	21	25	13	CCCGCGGGGCAGTGCGCCTGCGTGC
		322218	pm:st	21	25	13	GGGGCGCGTCAGATGCGGCGGGGGG
		322222	pm:st	21	25	13	GGCGCGCGGCATGGCGCCACGTCGG
		322223	pm:st	21	25	13	CGGAGGGCAGCATGGCGCCGCGCGG
		322354	pm:st	21	25	13	CCGGCCCGGGCATGCGCGTACCGGG
		322801	pm:st	21	25	13	GGCGCGCCAAGCGGGCGCAGCCTCG
		322818	pm:st	21	25	13	CCGCGGTTGCAGGGCGCGCGGCGCT
		322863	pm:st	21	25	13	CCGGCTTGGCCACCTGCGCCCGGCG
		323315	pm:st	21	25	13	GCCGCGGCTAGCTGGCGCGGGGCAC
		323411	pm:st	21	25	13	CCGCGCGCAGCTATGGGCGCCCGGG
		323460	pm:st	21	25	13	CCCGCCATCGCTGTGCGGCGCCGCC
		323467	pm:st	21	25	13	CGGCACAGCTTGCCCGGCGCCCCGG
		323488	pm:st	21	25	13	GGCCGGCCAAGCTGGCGCGTGCGGG
		323574	pm:st	21	25	13	CGCCCCATAGCGGGGCGCCAGGCGC
		323588	pm:st	21	25	13	CCGGGGTCCGGCATGCGGCGGGCGA
		323672	pm:st	21	25	13	CGGCGGATGCAGCTGGCGCCCGGGC
		323818	pm:st	21	25	13	CCGCGGCCACGTTGCGCGTGCCGGC
		324176	pm:st	21	25	13	CCGGGCGCTGTGATGCGCGCGGCCC
		324340	pm:st	21	25	13	CCGGTGGCGCCAGGCTGCGGGGGGT
		324384	pm:st	21	25	13	ACCGGCCATGCGCCCAGCGGCCCCG
		324478	pm:st	21	25	13	CCGGGCAGGCTGCGCGCTGACGCGG
		324953	pm:st	21	25	13	GGCCCGCCGCGCATCAGCGGGGAGG
		326202	pm:st	21	25	13	CCCGCGGACGGCTTTGCGCGCGGGG
		326509	pm:st	21	25	13	GGAGGCGGGAGCGATGCGCGGCGGG
		326771	pm:st	21	25	13	GGCGCCCAAGCAGCGCGCCGCAGGC
		327585	pm:st	21	25	13	CGCCGCATGCCGCGCGCGTGCCTGC
		330422	pm:st	21	25	13	CCCGGAGGGTTGGCGCGCTCCGGGC
		330558	pm:st	21	25	13	CGCGTCGCGTGCAAGCGCCGCGCCC
		331161	pm:st	21	25	13	CGGTGGCAGCTGGCCGCGACCCCCG
		331176	pm:st	21	25	13	CCGGCGGCCATGCCGCGCTCAGCGG
		331445	pm:st	21	25	13	CCGCGCATCTGGCGCGCGAGGGCCC
		331569	pm:st	21	25	13	CGCGGGCATTGCCGCGCGCGCCCGT
		332057	pm:st	21	25	13	GTGCGGAGCGATCGCGCGGCCCGCG
		332594	pm:st	21	25	13	CCGGCCGTCTGAGCGCGCACGGCCC
		332986	pm:st	21	25	13	CTCGCCGCAGCGGGGCGTAGGGCGG
		333085	pm:st	21	25	13	CTCCGGGCCGATCCGCGCACCGCCG
		333181	pm:st	21	25	13	GCGGCCCAGGCCTGGCGTTCGCGGG
		333395	pm:st	21	25	13	CGGCGTGGCGCGCAGCGTTCGGCCG
		333982	pm:st	21	25	13	GCCCAGCCAGCAAGCGCGCCGGGCG
		334174	pm:st	21	25	13	GCCGGGGGTGCTGCGCGCTCCCGCT
		334407	pm:st	21	25	13	GGCCCGGCGCATCGCGCTGCGTCCG
		334653	pm:st	21	25	13	GCGAGCGGCTGATGCGCGCCGCCGG
		334883	pm:st	21	25	13	CTCGCGGCATACGGCGCGCCGCCCC
		335028	pm:st	21	25	13	CGCCGGTAGCGCGCGATCGCGCGGC
		335031	pm:st	21	25	13	CCGCGCGGGCTGGCGCGTTGGCGTG
		335361	pm:st	21	25	13	TCCGCCGGCTGGCAACGCGGGCCGG
		335690	pm:st	21	25	13	CGGACCCACAGCTGGCGCGGGGCCG
		336120	pm:st	21	25	13	GGCGCGCGGGCTGCGCGATGGCCGT
		375782	pm:st	21	25	13	GCGCCGAGCGGCCATCCGCGGCACG
		380463	pm:st	21	25	13	CCGGGCGGCGCGCATTCGGGGACGC
		381299	pm:st	21	25	13	GGGCGGAGCAACGCGCAGCGGCCCC
		396792	pm:st	21	25	13	TGCCCGGCTGCGCGCTTGCGCCCGC
		399128	pm:st	21	25	13	GCCCGCCCAGCAGCGCTTGCCGCCG
		432236	pm:st	21	25	13	CCGGGCGCGCTGCTTGGGAGCGCGC
		439981	pm:st	21	25	13	GCCCGGGCAGGAGCGTTGCGGCGGG
		451300	pm:st	21	25	13	CCCGGCGCCTGCGCATGGCGAGGGC
		452126	pm:st	21	25	13	CCGGCGCACCGCGGCATGGGCGGTG
		453867	pm:st	21	25	13	CGGCGGTGGCGCGCATGCCCCGCTC
		453942	pm:st	21	25	13	CCTCCCAGCGCGATGCGCGCGCCGC
		454444	pm:st	21	25	13	GGGGGCCGCGGCCATGCCTCCGACG
		454578	pm:st	21	25	13	CCCCGCGCACGCCGCATGCACCCGG
		454725	pm:st	21	25	13	GGGGACCGCGCTGGGATGCCCCGCG
		454778	pm:st	21	25	13	GGGCGGTGCGCGCATGCCGTGGCGC
		455066	pm:st	21	25	13	CGCCCCGCATAGCCCTGGCGGGCGC
		455389	pm:st	21	25	13	CCGCCGCTGCCGGATGCGACCCCGC
		455715	pm:st	21	25	13	CGGGCGGCGCTGGCATGCCGCTGCG
		455931	pm:st	21	25	13	CCGACGCGGCGCAGCATGCGGGCGG
		456055	pm:st	21	25	13	CTGCGCGAGGGCCATGCGCGCGGGC
		456057	pm:st	21	25	13	GTCCCCGTGCCCGCGATGCGGCGGG
		456711	pm:st	21	25	13	AGGCGGCCCGCCAGCATGCCGCCGG
		456957	pm:st	21	25	13	CGGGCCCGCCAGCATGCGTGCGCCC
		457416	pm:st	21	25	13	CGGGCGGCTGGCGTGATGCGCGGGG
		458512	pm:st	21	25	13	CGGGCCCATCGCGATGCGCCGCGCG
		484409	pm:st	21	25	13	CCCGAGGCGGCTACGCTGCCGGGCC
		485343	pm:st	21	25	13	AGGCCTCGGCGCTGCCTGGGCCGCG
		486448	pm:st	21	25	13	CCGCGCGCGCACCGCTGATGGCCGC
		486452	pm:st	21	25	13	TGCCCGCGTGCGCTGCTGGGGCGGC
		486832	pm:st	21	25	13	GGGCTGGGCCAGCTGCGCACGCGCG
		487283	pm:st	21	25	13	CGGCGTGCGCCCATGCTGCCCGGCC
		487394	pm:st	21	25	13	GCCGAGGGCGCGGCTGCATGCGCGC
		487417	pm:st	21	25	13	CCGGGGCGCGTGCTGCCGAGACGCG
		487421	pm:st	21	25	13	GGGGCGATCGCGGGGCTGCCAGGCG
		487752	pm:st	21	25	13	GACCGGGGCATGCGCGCTGGGCCGG
		487849	pm:st	21	25	13	ACGCGCATGCGCGGCTGGCGCGGGC
		487918	pm:st	21	25	13	CGCGCTATGGGGCGCGCTGGGGGGC
		488274	pm:st	21	25	13	GCCCGGGCCAGGCTGCGCCGTGAGC
		489266	pm:st	21	25	13	GCGCCACGGCCCAGCTGCACCGCGG
		489830	pm:st	21	25	13	CGCCGTCGGGCCACGCTGCGCTGGG
		489944	pm:st	21	25	13	ACCGGCCCCGGCAAGCTGCGGGCCG
		495779	pm:st	21	25	13	CGCGGCGGGGCGCTGATGCGCGACG
		507965	pm:st	21	25	13	CGGCCGGGCAGCGCTGTGCGCTCGG
		551121	pm:st	21	25	13	GGGGCGCCATCGCAGGTGCCCGGCG
		554218	pm:st	21	25	13	TCCGGGGCGCACGCTGTGCCGCCCG
		561569	pm:st	21	25	13	CGCCCCATGGCGCAGTGCCCGCCGC
		572154	pm:st	21	25	13	CCGCGCCAGGCGCGTGCTGCGCCTC
		572957	pm:st	21	25	13	CCGGGCAGCAGCGCGTGGGCCGCTC
		574941	pm:st	21	25	13	GGCCGGCAGCCAGCCGTGCGGCCAG
		599167	pm:st	21	25	13	CGGCGGGCCTGCGCATCACCGGGCC
		600158	pm:st	21	25	13	GGCCGGGCCAGCGCATCCCGGAGCG
		622060	pm:st	21	25	13	GCGCGGGCCGCGCCTATCTGGCGGG
		624195	pm:st	21	25	13	CGGCGGGCATGCGCGCTCCCAGCGG
		639095	pm:st	21	25	13	GGGCGCGTGCGGGCATCGCTGGGCC
		655482	pm:st	21	25	13	CGCGGAAGGCGGGCATCGCCCGCGG
		655560	pm:st	21	25	13	GGCGCAGCTGCGCCATCGGGCGCGG
		655675	pm:st	21	25	13	CCCCCCTCGAGCGCATCGCGGCCGG
		656384	pm:st	21	25	13	CGCTCCGCGCGCATCGCTGCCGCGC
		658666	pm:st	21	25	13	GACCCCGCCAGGCGATCGCCGGGCC
		667338	pm:st	21	25	13	CGGCGCCATGGCAGCTCGCGGCCGG
		667988	pm:st	21	25	13	CCACGGGGCAGCTCGCGTCCGCCGC
		694975	pm:st	21	25	13	GCGCCCACGCATGCGTCGCCCGCCC
		745991	pm:st	21	25	13	GCCGCGGCCAGCTGAGCGTGCGGCC
		751562	pm:st	21	25	13	GCCCCCAGCGCGCCGAATGCGCCCG
		769162	pm:st	21	25	13	GCCTGCGCCGCCCGCAATCCGCGCC
		769766	pm:st	21	25	13	CGGGACCGCTGGCGCGCAACCCGGG
		771041	pm:st	21	25	13	CCGCCGGATGCGGGCAAGCCGCGGC
		772234	pm:st	21	25	13	CGGCGGGCCCGGCAACGCACGAGCG
		792353	pm:st	21	25	13	GGCGGGGCCCAGCGCAGCTGCTCCG
		793262	pm:st	21	25	13	CCGCGCTGCCAGCGCCCATCGGGGG
		794185	pm:st	21	25	13	CCGGCCGCAGCCCGCATGCCGTCCC
		794190	pm:st	21	25	13	CCCGCCGGCTCCGCATGGCACGCGC
		794315	pm:st	21	25	13	GCGCCCGCATCGCGCCATGCGGCGG
		794479	pm:st	21	25	13	GGTCCCCGCGCGCGGCATTCGGCCG
		795389	pm:st	21	25	13	CCCGGCCGCGGCGCATGTACCGGCC
		795557	pm:st	21	25	13	GGCGGGGCGCCCGCATGGGACGCGA
		795984	pm:st	21	25	13	GCGCCGTGGCCCCGCATGCCGAGGC
		795985	pm:st	21	25	13	CGCCGCCAAGGCGCCGCATGCCGGG
		796222	pm:st	21	25	13	GCGCCGCCGGCTGCATGCGCGGCAC
		796223	pm:st	21	25	13	GCAGGCGCCGGGCTGCATGCCGGCG
		796224	pm:st	21	25	13	CGCGCGCGGCCGGCATGCTCGCAGC
		796478	pm:st	21	25	13	GAGGGGCCAGGGCGCATGCCGCGCG
		796994	pm:st	21	25	13	CCGGCGGCCGCGCGCATCATCCGCG
		797062	pm:st	21	25	13	CACCGCGCCAGGGCCGCATGCGGGG
		797242	pm:st	21	25	13	GGCGCCGCCCGCGCTGCATGGGGTG
		797371	pm:st	21	25	13	GCGCGCCCACGCGGGGCATGGCTGG
		797511	pm:st	21	25	13	GCGGGGCGGCGCGGCATAGAGGCCG
		819322	pm:st	21	25	13	CGCCGGAAGCCGGGCGATGCCGGCC
		844448	pm:st	21	25	13	CCGCCGGATGCAGCCAGGCGCGGGC
		845660	pm:st	21	25	13	CCGCACCAGCTGCCAGGCGGCGCGC
		847430	pm:st	21	25	13	GGCCCGTGTTGGCCAGGCGGCGCGC
		849493	pm:st	21	25	13	GCCCCGCGCGCGTGCAGCTCAGCGG
		850702	pm:st	21	25	13	CGGCCGGCGCCAGGCAGCAGGGCAC
		851008	pm:st	21	25	13	GCCTGGTAGCGCGCAGCCCGCGCGC
		851297	pm:st	21	25	13	GGCGGTGCGCGACCCAGCTCCGGGC
		851298	pm:st	21	25	13	GGGGTCGCGATCCGCAGCGGCGCGG
		851673	pm:st	21	25	13	CTGGGGCCCTGCACGCAGCCGGGCG
		851967	pm:st	21	25	13	ACGGGGACGGCGCCAGCTCGCCGGC
		852287	pm:st	21	25	13	GCTGCCGCACGGCCCAGCTGCGGGC
		852749	pm:st	21	25	13	CCGCGCGATCGCCCGCAGCCTCCGG
		854269	pm:st	21	25	13	CGGCCGCGGGAGCGCAGCTGACGGG
		904123	pm:st	21	25	13	GCGCCCGCACGCGGGATGCGTCCCC
		904731	pm:st	21	25	13	CGGCGCGCAGCGCCGGATGGTGCCC
		923725	pm:st	21	25	13	CGGGCTCGCGCCCCGATAGCGGGCC
		928749	pm:st	21	25	13	CGGGCGGCGCCGCGATGCTCCTCGC
		930436	pm:st	21	25	13	GGGGCCGGGCGCGATGCTGCGTCGC
		938560	pm:st	21	25	13	GCGCCCCGCTGGTGAGCGCCCGCGA
		944651	pm:st	21	25	13	GCGGGCGCGCAGCCGAGCTCTGCCC
		958681	pm:st	21	25	13	CCGCCCGGGCATGCGAGCCGCCGCT
		961156	pm:st	21	25	13	GGCCACGCATGGGGCGAGCCGCCGG
		961761	pm:st	21	25	13	GCTCGCCTGGCAGCCGAGCGGGCCG
		986066	pm:st	21	25	13	CGCCGCCGCCGGCAACGCACCGGGT
		999898	pm:st	21	25	13	TCGCCCGCCAGCAACGCGCGCGCCG
		1003067	pm:st	21	25	13	CGGCCACGCGCCAGCACAGGCGCGG
		1003737	pm:st	21	25	13	CGCGGGGCGGCATGGCACAGCCCCG
		1006664	pm:st	21	25	13	CGGGGCATGGCGCCGCACAGCCCGG
		1014670	pm:st	21	25	13	CGGCGGGCAGCGCACTCGCGCGGAG
		1017813	pm:st	21	25	13	CGTGGGTGCGCGGCAACGCGGGCGG
		1022243	pm:st	21	25	13	GGCGCGTGCGCTGGCAACGGCGGGG
		1023349	pm:st	21	25	13	GGCGGCCCAGCAGCGCACGGCCCTG
		1053345	pm:st	21	25	13	GGCGGGAGCGCCGCGACATGCGCCC
		1074535	pm:st	21	25	13	CCGCCGGCGCGGGCTAGCAGGACCG
		1123902	pm:st	21	25	13	CCGGGCCAGCGCGCTAGCCCGCTCC
		1151980	pm:st	21	25	13	CCGGCGGCAGCGCGCATACCCGGGG
		1167973	pm:st	21	25	13	CCCCGGGCGCGCCGATACGGGGGGT
10338017	control->affx	10338017
	1378
		604418	pm:at	13	25	13	CGTAGCTGGCCATTACGTCCGTTTA
	1379
		604419	pm:at	13	25	13	AGTAGTGAGCAACGTAGCTGGCCAT
	1380
		433727	pm:at	13	25	13	GTCCAAGAACGCTTGGAGTAGTGAG
	1381
		687138	pm:at	12	25	13	GACTTGTACAGGTAGTCCAAGAACG
	1382
		606384	pm:at	15	25	13	TGCGGACCGCTAGGGACTTGTACAG
	1383
		349995	pm:at	14	25	13	GTCCATACGAGTCTTTTGCGGACCG
	1384
		976769	pm:at	13	25	13	CCAATAAGTTGAACGTGGTACGGCG
	1385
		318874	pm:at	9	25	13	TATCTTCTATTAGCGCTTGTAGAAG
	1386
		1054172	pm:at	14	25	13	GTCTGGCGCGCGGACTTCTATATCT
	1387
		606389	pm:at	12	25	13	GTACAAATCGACCGGGTTTACAACG
	1388
		916471	pm:at	13	25	13	GGCTGCTACTTCGTACAAATCGACC
	1389
		606391	pm:at	17	25	13	GACAGTGAACCAGCACCGTCGGGCC
	1390
		867315	pm:at	12	25	13	CTTTGTCGTAACGACAGTGAACCAG
	1391
		1012583	pm:at	12	25	13	CGGCGTATTGGTCACTTTGTCGTAA
	1392
		606394	pm:at	14	25	13	CGGACAAAACGTGCAAGTGGCCGTA
	1393
		606395	pm:at	13	25	13	CTTGCGATCTCGGACAAAACGTGCA
	1394
		606396	pm:at	12	25	13	TTTAGTCACGCAAGCTTGCGATCTC
	1395
		606397	pm:at	10	25	13	TAGCGATAAAAGGTACTCACTTGCT
	1396
		933538	pm:at	13	25	13	GGACCGTCGCTAGCGATAAAAGGTA
	1397
		741401	pm:at	10	25	13	CATGCACTCTATAGAAATTGGGACT
10338018	control->bgp->antigenomic	10338018
	1398
		4436	pm:st	19	25	13	CGGGCGATGGGCCGGCTGCATCTGC
		7830	pm:st	19	25	13	GGGGCCGGCAATCAGCGCGTAGGCC
		8110	pm:st	19	25	13	CCCGGGATGCGCATCCCACCAGCGC
		11456	pm:st	19	25	13	CCCGTGGCCAGCGTGCTGCTGTCCC
		12631	pm:st	19	25	13	CGTGTGCGCAGCCAGCCTGCGCCCA
		12715	pm:st	19	25	13	GCCGACGCTTGGCCGCACTAGGCCC
		20254	pm:st	19	25	13	CCAGGCCAGCGCATGGCAACGCGGC
		24578	pm:st	19	25	13	CCGCCGCATGCTGGGGCCAGTGTCG
		26889	pm:st	19	25	13	GAGGTCACATTGGCCGGGCCGCCCG
		29266	pm:st	19	25	13	GACCGCTTCCGCATGGGCGGCCACG
		30288	pm:st	19	25	13	TGCACGCACGCAGCTGGGCGCCGAG
		33961	pm:st	19	25	13	GGCCTGTGCCGTATGGCGCGGCTGC
		34402	pm:st	19	25	13	CCGGGCCAGCTATGGGCGCGCGAGA
		35320	pm:st	19	25	13	ATGCCGGCCTGAGCATGGCCCCGCG
		36078	pm:st	19	25	13	GAGGGGGCTAAGCGCTGGCACGGGG
		36114	pm:st	19	25	13	GTGCCGGGCGTATGCTGGGGCGGAG
		36890	pm:st	19	25	13	CCCGGGCAGCATCGGCGCAGACGAG
		38517	pm:st	19	25	13	CACCGAGCATCGCGCCTGGCCAGGG
		39216	pm:st	19	25	13	CGCGAGGCCCATGCTGGCACGTGGG
		39729	pm:st	19	25	13	TGCAGCGCTGGATCCTGGCGGCCCG
		40364	pm:st	19	25	13	GCCCCCATCCGGCTGGCGGCGTATG
		40717	pm:st	19	25	13	GGGTCGGCCAGCTCTGGCAACGCCG
		40929	pm:st	19	25	13	GCCACGAGCGCTGTCTGGCCCCCGA
		41313	pm:st	19	25	13	GTGGCCGCGCGCATCTGGCCCAGTG
		41661	pm:st	19	25	13	GGCGGACCCATGCAGTGGCCCGGTG
		41975	pm:st	19	25	13	ACGCGGCAGCCCAGGCTGGCCCTTG
		45467	pm:st	19	25	13	GGCGCCGCTTGCGCGGGATGGGACA
		48691	pm:st	19	25	13	GGGCATGCCGCGCGGATGTCGGTCC
		61973	pm:st	19	25	13	TGGGTCGCTGGCTTGGTGCCCGCGC
		68714	pm:st	19	25	13	CTGCATAGCGTGCCAGGCCCGCCGC
		70012	pm:st	19	25	13	GCCCGGAAGTGCGCAGGCCGGAGAG
		70953	pm:st	19	25	13	CGGAACCGCGGCAGGCGATCGCCGT
		71526	pm:st	19	25	13	ACGGACCCATGCCCAGGCGTGGGGC
		72687	pm:st	19	25	13	TGGCCCGCCGCCATAGGGCCCTCGT
		74098	pm:st	19	25	13	CGGTCACGGCCATTAGGCGCCGGGC
		77489	pm:st	19	25	13	CGGCGCGCCGCCAGGATCATCGGAC
		111488	pm:st	19	25	13	CTGCCTCAGTGCGGCGCATCGCCCC
		115868	pm:st	19	25	13	GGTCGTCCGAATGCGCGGGTGCCCC
		116991	pm:st	19	25	13	ACCGCTCATAGAGCGCCGGGCCCCC
		117117	pm:st	19	25	13	GCCCCGATGCTGGCGGCCATCGGTC
		117255	pm:st	19	25	13	GCGCCGTATGCCCGGCGGCAGTCAC
		117954	pm:st	19	25	13	ATGCGCAGCGCTTAGCCGGGGGGCC
		119039	pm:st	19	25	13	GGCGGAGCGCTTATGCGGGGGGGTC
		119303	pm:st	19	25	13	CACCCGATCCGATGCGCGGGGCAGG
		119358	pm:st	19	25	13	GGTCGTAACGCGCTGGCCCCCCCTG
		119564	pm:st	19	25	13	CGGCAGCGCCAGCCGGCTAGTGCAG
		124674	pm:st	19	25	13	CCCGTACTGCGCATCGGCCCGCAGC
		126048	pm:st	19	25	13	GGACCGCAGCCTGGCGGATGTGCGG
		126896	pm:st	19	25	13	GGTACCGCTATGCGCGGAGGCGGGC
		128222	pm:st	19	25	13	CCGGTCGCCCGCGCGGTATATCCCG
		144778	pm:st	19	25	13	AGGAGCGCGCATGGCCCATCCGCCC
		146878	pm:st	19	25	13	ACCTCCGCGCTGGTATCCCCCCGGG
		146920	pm:st	19	25	13	GGCGCGCATGCGCGCCCAGAGGCAT
		146927	pm:st	19	25	13	GATCCGCCAATACGCGCCCCCGGCC
		147775	pm:st	19	25	13	GCGCCTAGGCAGCCCCGCTCGAACG
		148097	pm:st	19	25	13	CCGGGACAGCATTGCGCCCGGCCCT
		150890	pm:st	19	25	13	GCGGCGGCTGGCATGCCGCTAGGGA
		151710	pm:st	19	25	13	GAGCGGCGGGCATCATGGCGACCGG
		151945	pm:st	19	25	13	CGCCTCAATGGCGCTGCCCCCGAGG
		152868	pm:st	19	25	13	AATGGGCAGCACAGCGCCCGGGCCG
		153325	pm:st	19	25	13	CCGGCCACATGCGGCCTGCAGGGAC
		154288	pm:st	19	25	13	GGGCTCGGGTTGCCCGCTCGGTCAC
		154289	pm:st	19	25	13	CGGCGCAGCTGGCCCGACTCACGCA
		155370	pm:st	19	25	13	CGTGGGAGCCATGCGCCCCTCCGAG
		160041	pm:st	19	25	13	GGACGGCGGCATCGGGCCAATCGGG
		162033	pm:st	19	25	13	CGCGCGGCCAGCTGCCATGACTCGG
		164436	pm:st	19	25	13	CGGCGTGCGCGCCCAGATAGCTCGC
		164569	pm:st	19	25	13	GCCCCGGCAGATAGCCCAGGAGCGG
		166485	pm:st	19	25	13	GCGGGCGCTAGGGCGCCAAGAAGCG
		166529	pm:st	19	25	13	CGGTCGTGAGCGCGCCAGCGCTAGG
		166962	pm:st	19	25	13	CGGGGGCGCGCATGCCAGTTGCCAC
		167425	pm:st	19	25	13	AGCGGCATCCGCGCCAGGCTGCGTC
		167661	pm:st	19	25	13	CCCACGGGATGCGCGCCAACGGGCA
		183026	pm:st	19	25	13	GCGCCAGCCAGGCTACGCGGCCCAA
		189302	pm:st	19	25	13	GGATCGCAGCGCAGCCTGTGCGGCC
		197669	pm:st	19	25	13	GCTCCTCGTGCAAGCCTGCGGCGCC
		203394	pm:st	19	25	13	ACCCGACGGCGCATAGCCTGGGGCG
		204368	pm:st	19	25	13	GTGCGGGCGCATCGCCTCAGCTCGG
		223819	pm:st	19	25	13	CCCTCGCGCGCATGACCTGCCGTGG
		230329	pm:st	19	25	13	CACCGCAGCATGGCCGCCTACCCGC
		230829	pm:st	19	25	13	CGCGAAATTGGCGCGCCGGGAGGGC
		232210	pm:st	19	25	13	CTCGCGGCGCATGCCCGGTCCATCC
		232359	pm:st	19	25	13	CGGGGGCTGCAGCCGCACGTCCTGT
		232506	pm:st	19	25	13	AGGCGATGAGCTGGCCGGCAGCGCC
		233201	pm:st	19	25	13	GGCCCGGGCATATCCCGCAGCGCTG
		233493	pm:st	19	25	13	CCGGCGGAATCGGCCGCCACGCTCA
		233799	pm:st	19	25	13	CCCGGGGCGTGCCCGATAGTCGGCA
		234336	pm:st	19	25	13	CCGCAGAGCAATGCGCCGGCCACCG
		234411	pm:st	19	25	13	CCACTTCTAGCTGGCCGGCGCGCGG
		234474	pm:st	19	25	13	GCTCGCGCTGCTAGCCGGGCTCTCG
		235171	pm:st	19	25	13	CACGGCCGGATATGCCGCGAGGGCG
		236509	pm:st	19	25	13	AGCCCGGCTATACAGCCGCGGGGCG
		236640	pm:st	19	25	13	CTCGCCTATGGCCGCGCGAGCGACC
		253246	pm:st	19	25	13	GCGTGCCATCCGGCGCTGCATGGCC
		255697	pm:st	19	25	13	GCGGGCGGATGCCGTGCGCGAGAAC
		257288	pm:st	19	25	13	GATCGCGCGCGCTTGGCCGGGGTCT
		259901	pm:st	19	25	13	GCAGCCGCCATAGCTGGCCCCGCTG
		261288	pm:st	19	25	13	GGAGCGATAGGCAGGGCCCGGGCTC
		262735	pm:st	19	25	13	AGGGGGATACGCGCGGCCCCGGATC
		266282	pm:st	19	25	13	GCCGACGCGAATGCGGCCGCTCAGG
		267410	pm:st	19	25	13	CTAGCCCGATCTGCTGGCCGCCGGG
		267411	pm:st	19	25	13	CGTCCACATCGCGCTGGCTCCCGGG
		267825	pm:st	19	25	13	GCGGACACGCATTGCCCGACGCCGC
		267827	pm:st	19	25	13	CCAGGGCGCGCATAAGCCCCACGGC
		268274	pm:st	19	25	13	GCCGGCTAATGCAGCGCCCCGCTCC
		268680	pm:st	19	25	13	AGGGCGCGGCCGCTGGCATCCTGGT
		268818	pm:st	19	25	13	GCCCGGGCGGGATGGCTGCCAGACT
		269472	pm:st	19	25	13	ATCCTGTTGCCGGCGCGCTCGCGCC
		270625	pm:st	19	25	13	GTCGCTCAGCGCTGTGCCCTGCGCG
		271165	pm:st	19	25	13	GGACTGGCAGGCAAGTGCCGGCGGG
		272061	pm:st	19	25	13	GTACCGAGCGCCTGCCGATCCGCGC
		272604	pm:st	19	25	13	GACACGGCCGCGCTTGGCAGGGCCA
		273166	pm:st	19	25	13	CCCTAGGCGGCTGGCACTACCGCGG
		273290	pm:st	19	25	13	CGGGGGGCAACCGCGCATCGTTCCC
		273563	pm:st	19	25	13	GGCCTAGCTGCCGGCATCACGCGCG
		273677	pm:st	19	25	13	TGGCGGGGCGTTGCAGCGACCCGAC
		273997	pm:st	19	25	13	GGGCGTGCCAGCGGGCACTGCCACT
		275035	pm:st	19	25	13	GCGAGTGCGCCTGGCAGAACGCGCC
		275784	pm:st	19	25	13	ACCCCCCTATGCGGGCAGCCTCGGC
		276380	pm:st	19	25	13	GGCCCGTGGGCTAGGCAGCAGACGG
		277000	pm:st	19	25	13	GCCTGCGCGCGCTTTGCATCCCGCG
		277511	pm:st	19	25	13	CCGGGCGGCGCCATGCATGGACCGT
		279303	pm:st	19	25	13	TCGGGAGGCCCCATGCATCGGCGCG
		279707	pm:st	19	25	13	AGGTCCTCGCGCGCTGCACGCTGGG
		280186	pm:st	19	25	13	CAGGGGGCGTGCCAGCCACTCAGCG
		280958	pm:st	19	25	13	CCCCGCTCGCCATGCACGCCGTTGC
		283177	pm:st	19	25	13	CGCAGCGCAGCGAGCCTGACGGGAC
		283216	pm:st	19	25	13	CAGCCGCGCGGATCAGCCTCCAGCG
		283662	pm:st	19	25	13	ACGGCGGGTGATAGCAGCCCGGCGG
		284209	pm:st	19	25	13	ACCGCGTGCGCGCCAGCCTAGCCAG
		285441	pm:st	19	25	13	CGCGTGTGCCGCATAGCCCGGCCGT
		286522	pm:st	19	25	13	CCGTCCGCGCATTAGCCGTGGCCGC
		286847	pm:st	19	25	13	CGGGGCGCCGATCAGCAGCTCGTGG
		290662	pm:st	19	25	13	CCGGCCAGCGATATGCGGCGAGGCC
		290879	pm:st	19	25	13	ACGGGCACGGGCTAGCACCGCGGCA
		290958	pm:st	19	25	13	CGGTGCACCCGCGCGCTTAGGCCGA
		291281	pm:st	19	25	13	CCCTGGTGCTAGGGCGCCAGAGGCG
		291869	pm:st	19	25	13	GACGCAGCGGTCAGCACGCGCAGCG
		292517	pm:st	19	25	13	GGGGGCCACGCAAGGCTGGCACGTG
		293506	pm:st	19	25	13	GCCGGCCAAGCCGGCTTGCCGTCGT
		294542	pm:st	19	25	13	CCGACAGCTGGCACGGCTTGCGGCG
		295678	pm:st	19	25	13	CCCCGGCAGCGCTTGCTGTTCGGCC
		296224	pm:st	19	25	13	CCCCGCCGCAGGCGATGCTGTTGGG
		297520	pm:st	19	25	13	GCGTGCGTGCGCATTGCTGCGCCCG
		297521	pm:st	19	25	13	CGCGGTAGGGCGCTTGCTGCACCCG
		298571	pm:st	19	25	13	GCGGGGATAGCGCCTGCTGGCCGTG
		298777	pm:st	19	25	13	CCCGCCGATTGGGCGCACTCACGGG
		299383	pm:st	19	25	13	GCCCCGGCACGGAGCTAGTGCTGGC
		300238	pm:st	19	25	13	TCGCGCGCGCCCTGCTATCGACCCC
		300564	pm:st	19	25	13	CCCCCAGGCGCCATGCTCCGGTGTG
		301228	pm:st	19	25	13	CGCCCTGCGCCGTGCTATCCGCACC
		301407	pm:st	19	25	13	ACCCGGGCTGCCGGCTAGTGGGCGT
		302355	pm:st	19	25	13	CCGCGCAGCGCCCAGCTATCTGGCG
		302467	pm:st	19	25	13	ACCCGGAAGCAGGCGCCGACCGGAG
		302535	pm:st	19	25	13	GTCCGGGGCCTCCAGCTATCCCGCC
		302811	pm:st	19	25	13	GTCGGCCGCGCCAGCTAGCAGCGAG
		304117	pm:st	19	25	13	ACCGCGGCGCCTGCAGCTGCTGGTG
		304141	pm:st	19	25	13	GGCACCGGCTGGCCAGCTTGGCGTG
		304157	pm:st	19	25	13	CGGTACCGCCCAGCAGCTTCGCCGG
		304453	pm:st	19	25	13	GGAGGAAACGCCAGCGCTCCGGGGC
		304798	pm:st	19	25	13	CCCACCGCGCATAGCTGCGCGCTCG
		305232	pm:st	19	25	13	GCACCGAGCGGCGCGCATCGATCCC
		305793	pm:st	19	25	13	GTGGGGATGCCGTGGCGCAGGGGCT
		306624	pm:st	19	25	13	CCGCGGCGCGCTAGCTTGCGTCGTG
		307206	pm:st	19	25	13	CCTCAGCGCGAATGCGCCAGCCGGC
		307242	pm:st	19	25	13	CACGCTGCGAGGGCGCATCGGACCC
		307920	pm:st	19	25	13	AGGCGTGCGATCCGCCGTAGGCGCC
		308468	pm:st	19	25	13	GCCGACGGGCTTGCTCGCAGGGGCT
		308833	pm:st	19	25	13	CAGGGGGCGGATGCCGCCAGTCTGG
		309006	pm:st	19	25	13	TGTGCCTGCAGAGCTCGCCGGCCCC
		309193	pm:st	19	25	13	GGCGGCCCGTATGGCGCCGGACAAG
		309377	pm:st	19	25	13	GGGCCGTGATGGGGCGCATGAGGCG
		309575	pm:st	19	25	13	GGGCGGGTGGCATGCGCCCGCAAGT
		309637	pm:st	19	25	13	GGTGCTCCAGCCTATCGCCGCGGGG
		309898	pm:st	19	25	13	GGGCAGGATGCGCGCCGCTCCGTCT
		310007	pm:st	19	25	13	GCGCGCTTGCGGGGCGCATACCGCT
		310156	pm:st	19	25	13	CGAATCCGGATTGGCCGCCGCGGGG
		310593	pm:st	19	25	13	GTCCGGTTAGCGCGCCTGACGGCGC
		310902	pm:st	19	25	13	GCGATCGCGCGATCGCCCACCCGAC
		311110	pm:st	19	25	13	CGGCGCATCGGGCGCAGCAGACACG
		311146	pm:st	19	25	13	GATGCGGCATAGCCCGCTGCCGGGC
		311268	pm:st	19	25	13	GTCGGCGAGCCCGCGCATAGGCGCA
		311269	pm:st	19	25	13	TGTCCCTCAGGGCGCGCATGGCGGC
		311985	pm:st	19	25	13	ATCACGCAGGCTGCGCGCAGCCCCG
		312133	pm:st	19	25	13	AGAGCCTGGGCCCAGCGCATGGCGG
		312206	pm:st	19	25	13	GTCCTCCTGCCCAGGCGCACCCTGG
		312534	pm:st	19	25	13	CGGCCCTGCCCCTGCGCATCCAGGT
		312765	pm:st	19	25	13	AGCCAAGGCCATCACGCGCCGGGCC
		313030	pm:st	19	25	13	AGCGGCTAGCTCGCACGCCGGGGCA
		313153	pm:st	19	25	13	CCTGGAAGCGTGCTGCGCAGGCCCC
		313204	pm:st	19	25	13	GTCCCCATCCGGCGCAGCTCCGGAC
		314099	pm:st	19	25	13	GAGGAGGCGCGTTCGCTAGGCCGGC
		314219	pm:st	19	25	13	GGCGGTCCGATGGCGCAGCAGGTCC
		314785	pm:st	19	25	13	AGTCCGGCAGCCTGCGCTGCCTGGC
		315415	pm:st	19	25	13	TTGCAGGTAGCGCGCAGCGGCCCCG
		316328	pm:st	19	25	13	CGCGCTGCAGCAAGCGCTCGGTGGG
		317282	pm:st	19	25	13	CCGTGCCTAGCACGCTGCCGGCGAC
		317588	pm:st	19	25	13	CCACGGGCCAGCCCGCTAGCCAACC
		317835	pm:st	19	25	13	CTGTGCTGCCCAGCGCTCGCGGTGG
		318319	pm:st	19	25	13	CGCCAGCTATGACGGCGCTCCCCGG
		318522	pm:st	19	25	13	GTCCGGCATGCGCGCTACGTCCCCG
		318819	pm:st	19	25	13	CGGCGCATCGATCAGGCGCTGGGCG
		318842	pm:st	19	25	13	ATGGGCGCTTGCACGCGCTGGCCGG
		318859	pm:st	19	25	13	GGGTGCATGCAGCCGCGCCCGTGTG
		319101	pm:st	19	25	13	CCGATCCCTGCTGCGCGCTCGCGCA
		319611	pm:st	19	25	13	AGCCTGCGCAGATGCGCGTCGCCCC
		319938	pm:st	19	25	13	GCAGCGATGAGCCAGGCGCCCTGGC
		320224	pm:st	19	25	13	CGGCGGTCAGCTGGGCGCAGCCCTA
		321467	pm:st	19	25	13	ACGGGTCCCATGCAGCGGGTGCGCG
		321487	pm:st	19	25	13	CACCCCAGGCTGGCGCGCATCCGTC
		321720	pm:st	19	25	13	GGGAGGCGCAGCATTGCGCCACCCG
		322510	pm:st	19	25	13	CCGGAGACGGGGATGCGCACGCAGG
		322675	pm:st	19	25	13	CGAGGGCAAGCGATGCGGCCCGCGT
		323071	pm:st	19	25	13	GCCCCGAATCAGGCGCGGACCGCAG
		323195	pm:st	19	25	13	CCGCGCGTAGATGCGCGCCGTCTCC
		323616	pm:st	19	25	13	ACCTGGGGATTGCGCTGCGGGCCCG
		325154	pm:st	19	25	13	CCGGGGGCTGGGCGATCGTGAGCGT
		325822	pm:st	19	25	13	ACCCGGATGGCTATGCGCGCGCCCG
		326203	pm:st	19	25	13	TGGAGGCGATACTGCGCGCCGCGGC
		327094	pm:st	19	25	13	CCCGCCCAGGCTGCGCGGTTGTCGA
		327603	pm:st	19	25	13	GAGCGCGATGAGCAGCGCGGTGGCC
		328779	pm:st	19	25	13	CGGCCGGGCATGATCGCGCGGTTGG
		329183	pm:st	19	25	13	CGGGGCGGCACCATAGCGCCGCAAG
		329774	pm:st	19	25	13	CTGCGGCCATGCTAGCGGGACCGCG
		330093	pm:st	19	25	13	CCGGCCCATGCGCGCCGTTACACGC
		330234	pm:st	19	25	13	GCTTCCGGATGCCAGCGCGCCGGCA
		330886	pm:st	19	25	13	GCGGAGGGCCAGGCGTAGCCGGAAC
		331041	pm:st	19	25	13	AGCCCCATCGCACAGCGGCCGGCAC
		331045	pm:st	19	25	13	TCCGCGTGGCCGCGCGCATCCTAGC
		331084	pm:st	19	25	13	CCCGCGGTAAGCGCGCTCGCTACCC
		331242	pm:st	19	25	13	CGGGGGCGGCACGCGCTATCTCGAG
		332189	pm:st	19	25	13	CCAGAGATAGCGCCGCGTGCGCCCC
		332903	pm:st	19	25	13	GGGCCGACAGGCGTAGCGCGTCGCT
		332959	pm:st	19	25	13	GCCCCGGGGGATAGCGCTTGCTCGC
		333051	pm:st	19	25	13	TGCCGGGCATGCGCGCTGTCCGGTC
		333157	pm:st	19	25	13	GATCGACACGCTAGCGCGCGGCGCG
		333276	pm:st	19	25	13	CGGGGGGTGCAGCGCGTATCGCTGG
		333362	pm:st	19	25	13	GCGGGCGCTATGCGCGTGCCTGTCC
		334646	pm:st	19	25	13	ACGGCCGCAACGCGCGCTAGCTGGC
		335012	pm:st	19	25	13	CCGGGTGCCTTGGCGCGATCTGGCG
		335397	pm:st	19	25	13	CGCGCCGGGCATACGCGCTGGCAAC
		336633	pm:st	19	25	13	GAGCGTTGGCAATCGCGCGCCGCGG
		337552	pm:st	19	25	13	CGACACTCTAGCAGCGCGCCGCGGG
		338047	pm:st	19	25	13	CCCCCGCTCGCCAACGCGCATTCCC
		348677	pm:st	19	25	13	GGGGCGCCGCGCGATTGCACACCTC
		352655	pm:st	19	25	13	ACCCCCGGCGCGCTGGTTTTCCCGG
		370826	pm:st	19	25	13	CGGTCGAGCGCCTGGGGATTGGGGG
		381683	pm:st	19	25	13	CCGGGCGGCGCCGATTGCTTCGACG
		382851	pm:st	19	25	13	ACGTGGCAGCGCGCGATTCCCGGGC
		391754	pm:st	19	25	13	GCGCTGCAGCCCAGCTTCGGTGGCG
		391837	pm:st	19	25	13	CCCGCGGCGCGCATTACGCTCCGGA
		395581	pm:st	19	25	13	ACGCCCGCAGGCAGCCTTGCCCTCG
		401653	pm:st	19	25	13	CGCTGCGGCATGCGCGCTTGGGGCA
		402699	pm:st	19	25	13	CCGGGCGCGGCTTCGATCCGTCGAC
		409965	pm:st	19	25	13	GCCACGGGTACGCGCTTAGCGCCGG
		426167	pm:st	19	25	13	CCTCTGGCCGCGCTGTTGGGCACCC
		430252	pm:st	19	25	13	TTGCGCGGGAGCGCTTGCCCGGGTC
		430996	pm:st	19	25	13	GGCCTGTACGCGGGATGGCGGCTCC
		434390	pm:st	19	25	13	CCGGACGCGGCGCATTGCCGCGAAG
		436338	pm:st	19	25	13	CGGCACAGCCCGGCATTGCCCGAGG
		438260	pm:st	19	25	13	GAGCGACGCAGCGCTTCCAGCCGCC
		438837	pm:st	19	25	13	GGGCAGGGCGCATTGCGTGCAGCGC
		449026	pm:st	19	25	13	GCGCTCGCCCATCATGCGGCGGACC
		449273	pm:st	19	25	13	CGTGGCTGCGCAGCCATGCGGGGTG
		451242	pm:st	19	25	13	GGCAGCCGCGGCTTCATGGGCTCCG
		452129	pm:st	19	25	13	CTTCGGTGGGCTGGCATGCGGCCGG
		452234	pm:st	19	25	13	AGAGGGCCGCTAGCATGCGCCGCCC
		452291	pm:st	19	25	13	CTGGCGGCTGCGAGCATGGCAGGGC
		453145	pm:st	19	25	13	GCGACCGGGCCAGCATGCGGGTGCT
		453947	pm:st	19	25	13	GGCTGCGCAGGCTGATGGCCACGCG
		453979	pm:st	19	25	13	CCCGAAAGCGAGGGCATGCGCGGGG
		454270	pm:st	19	25	13	CTGCGTTGGCCAGCGCGATGGGGGG
		454742	pm:st	19	25	13	GGGGACATGGCGCGCATGCCCGCTG
		454917	pm:st	19	25	13	CGGGCGCAGCAATGCGCGCTCGGAC
		455846	pm:st	19	25	13	CGCCCCGGGCTTGCATGCGTTCCCG
		455848	pm:st	19	25	13	GCCGTGGGCTGGCATGCCCGACTCC
		456142	pm:st	19	25	13	CGGGAGCTGCGCGCATGCCCTCGGA
		456162	pm:st	19	25	13	CCCAAGAGCCCGGCATGCTCGGGCG
		457543	pm:st	19	25	13	GACGGCTGGCAGATGCGCGAGCCGC
		457910	pm:st	19	25	13	CGGTCGGCGCGCCGATGATCCCTGC
		458740	pm:st	19	25	13	GCGCGAGCCGCGCTATGGGGTACCC
		459821	pm:st	19	25	13	GGCGTCGCGACGCATGATCGGCGGC
		461400	pm:st	19	25	13	GGCCGCGCGCGCATCATGTTGGCCC
		481916	pm:st	19	25	13	GCGTCGGCGCCCATGTAGTCGGCCC
		483561	pm:st	19	25	13	CTCGCGAGGAGCGCCTGCCCACGAG
		483929	pm:st	19	25	13	CGTCCCATGCACGGCTGCGGTCCGG
		484897	pm:st	19	25	13	GCCGGCAGCGTGCATCCTGGCCTGG
		484898	pm:st	19	25	13	CAGCGCTGCGCGCTTCCTGGGGGGA
		485214	pm:st	19	25	13	GTGCTGGCCCCTGGCAGCTGTGCCG
		485344	pm:st	19	25	13	TGGCCTGTAGCGCAGCCTGGGCCGG
		485346	pm:st	19	25	13	AGCCGGCCTGAGAGCTGGCCTCGGC
		486020	pm:st	19	25	13	GGCGGCGCCATTGGCTGTGCAGCCG
		486292	pm:st	19	25	13	GGGGGCGCATAGCTGGCGACCGCGA
		486428	pm:st	19	25	13	GGCCGGGCGCAGCTGCCTGAGTCAC
		486641	pm:st	19	25	13	AAGGCGTGCCATCGCAGCGCGCGGG
		486866	pm:st	19	25	13	CGCCCTAAGCGCCTGCGCAGACCGC
		487050	pm:st	19	25	13	CTCCCGGCATGCCGCTGGCTTCGCC
		487535	pm:st	19	25	13	CGACGACTGGCCATCCTGCGCCCCC
		487977	pm:st	19	25	13	CCCGGTATGGCACGCTGGCGCCACG
		488122	pm:st	19	25	13	CCTGCTCATCCAGCGCTGCCCGCGG
		488314	pm:st	19	25	13	CGCAAGGCGAATCGCGCTGGCGGGG
		488379	pm:st	19	25	13	CGAGTGGCCGCATGCTGGTGGGCGC
		488545	pm:st	19	25	13	GGCCAGAACCGAGCTGCGCCCGTCG
		490762	pm:st	19	25	13	GCGAGCTCGCAAGCTGCGGTCCCGC
		491860	pm:st	19	25	13	TCACGCGAGCGCATCTGCCCGCCGC
		492239	pm:st	19	25	13	CGTGGCGCGCTAGTCTGCGCACCGG
		495637	pm:st	19	25	13	CTGTCGGCAGGCGCTGACTCGGCCG
		495638	pm:st	19	25	13	ACGCGCGCAGCGCGCTGATCCACGG
		505609	pm:st	19	25	13	GCCGCCGCCATCGGCAAGCTCGCAG
		507258	pm:st	19	25	13	CCCCAGCGCCCTGCTGTGAGCTCCG
		523747	pm:st	19	25	13	GCCCGGCTGGCGCGCAGTTGCCAAG
		529067	pm:st	19	25	13	GCAGGCGCCTGCTGCGTTCTGGCCC
		529154	pm:st	19	25	13	CACGCGGCAGCGCGTTGAGCGGTCC
		533760	pm:st	19	25	13	CCCGGGGCGCGCTGATACCAGCCTC
		554120	pm:st	19	25	13	GGCGGGGCGCTGTGCAGACGTCGGT
		562811	pm:st	19	25	13	CGGCGCATCGGCAGTGCGCAGGCGA
		572399	pm:st	19	25	13	CCCGCCTAGCGCGTGGGCAGACGTC
		572559	pm:st	19	25	13	GCGGCTCGCATAGGCGTGCGGGTGG
		573226	pm:st	19	25	13	CCCGACGATGGGCCGTGCTCAGGGC
		591698	pm:st	19	25	13	TCGCCCGCGCAGCAGCTCAAGGCGG
		592688	pm:st	19	25	13	CCCCACCGCGCGCAATCCAGCGGAG
		593216	pm:st	19	25	13	GCGGCCGCTGGCCATCCTGCCAGAC
		600980	pm:st	19	25	13	GCCGGGAGCCGCTAATCCGCGGGGT
		620571	pm:st	19	25	13	CGCGGAAGCGCGCCATCTCGCCCAG
		624876	pm:st	19	25	13	AGGGACAGCGCTACGCTCCCGGCCC
		627438	pm:st	19	25	13	AGCGCGATAGCGCGCTCCCGACGGG
		632677	pm:st	19	25	13	GACGAGACGCGCGCCTCATCCCGGC
		641493	pm:st	19	25	13	ACGCCCGTAGCGCGCTCTGGCCCTC
		641533	pm:st	19	25	13	CGTGCAAGCGCGCGCTCTGGCCTCC
		650997	pm:st	19	25	13	GTCCCCCCACGCGATCGCGCGGGTT
		655645	pm:st	19	25	13	CAGACCTGCTGGCCATCGGCGCGGG
		657674	pm:st	19	25	13	CAGGGTGCCAGCCTATCGCCCGCCC
		657675	pm:st	19	25	13	CCTGCGCAGCCTATCGCGCGGCCAC
		660977	pm:st	19	25	13	GTGGTGGCATGGCCTCGCTGCGGCC
		661800	pm:st	19	25	13	GCGCGCAGTTAGCTCGCGCGGTGCC
		664876	pm:st	19	25	13	CGGGCCCTGGATGCGCTCGGGGGTT
		665358	pm:st	19	25	13	GCGAGCATATGCGCTCGGCGCGGGC
		666365	pm:st	19	25	13	GGCGGGTAGCAGGCTCGCCCGACAG
		693053	pm:st	19	25	13	TCCGGCGCGCCGCAGTCTGGGCTGT
		723809	pm:st	19	25	13	GGGGCGTGCTGCCCAACGCCTGTCG
		742700	pm:st	19	25	13	CTGGAGCTGCCCGCAATGCCGCCGC
		742717	pm:st	19	25	13	GGGGGGCAGGCGAATGCGCACCGAC
		745679	pm:st	19	25	13	CGCCGGATGCGCGGGCATGTGCCTG
		748612	pm:st	19	25	13	GCCCAGGCGCTGCGAATGCCGAGCG
		750555	pm:st	19	25	13	ACCCCGCGCGTGGGCAATGGGTGCG
		752827	pm:st	19	25	13	GCGCACCCGGGCGAATGCGGTGGAC
		757793	pm:st	19	25	13	GTCCCGCGCGGCTAATCCGTCCGCG
		764342	pm:st	19	25	13	CCGACGGCCCGCAGCCATGCCCACA
		769926	pm:st	19	25	13	CGGGGCGCACGCTGGGCAATTCCCG
		770916	pm:st	19	25	13	GGGCGCGGGCTGGCGCAATCAACCG
		771682	pm:st	19	25	13	GACGGTGCGCGTTGCCAACCGGCCG
		772033	pm:st	19	25	13	GGGGTGGGCGCCGCGCAATCTCCCT
		773043	pm:st	19	25	13	AGCCGCCTGCTCGCAGCCACGCCGA
		773725	pm:st	19	25	13	CTCTCGCGCCGGGCAACTGCGCGAG
		773946	pm:st	19	25	13	CACCCGAAGCTGCGCAGGGCCGTCC
		790308	pm:st	19	25	13	GGCGCTGCTTGCCCGCATCCCAGCG
		792377	pm:st	19	25	13	AGTGAGCAGGCGGCATCGCGCCCGC
		793575	pm:st	19	25	13	CAGCGTCTTGCGCGCATGCGCGGGC
		793973	pm:st	19	25	13	CCGCGTGGGCCTGCCCATGGGGTAG
		794105	pm:st	19	25	13	GACCGCAGCGCCGCGCATTCGCCAG
		794243	pm:st	19	25	13	GTGGCCCGCGCAAGCATGCGGCGGA
		795098	pm:st	19	25	13	CCATCCGGGCCGAGCATGCCGGCGA
		795181	pm:st	19	25	13	GCCACCGGCTGCACGCATGGGCTCG
		795490	pm:st	19	25	13	ACCGCCGAAGCGCGCATCCGGCACG
		796408	pm:st	19	25	13	AACCCCGCTCCGGCGCATAGGCCCC
		796416	pm:st	19	25	13	GAGGCGCGCGCTGGCATCCTGCGGT
		796738	pm:st	19	25	13	GGTCGGCGGCATCGCATGGACGCCG
		796770	pm:st	19	25	13	GTGGTGGCGGGCTCTGCATCCGGGG
		797986	pm:st	19	25	13	TGCAGCGCGGGCATCGAGCACGCGC
		798389	pm:st	19	25	13	CACCCGCCCCGCGCATAGCGAACGG
		800998	pm:st	19	25	13	CCCGGCGGCTGCCATAGCACGAGCG
		802097	pm:st	19	25	13	CCGAACGGGGCCGCATAGCGCCACC
		802738	pm:st	19	25	13	GTAGCCTCGCGCGCATACGGCGGCC
		805657	pm:st	19	25	13	CTGATGGGCCGGCACATGCGCGCGG
		812649	pm:st	19	25	13	GAGTCGATGCCCGGCAGCCTCGCCC
		818884	pm:st	19	25	13	CGCAGCGCTATCGCCAGGCCGCGCA
		819892	pm:st	19	25	13	GGGTGTGGAGCCGCCAGCTGCAGCC
		833283	pm:st	19	25	13	CGTGCGGCCAGCTGGATGCCGGAGC
		842468	pm:st	19	25	13	GGACGGGCGCCCTCAGGATGCGCGA
		846557	pm:st	19	25	13	ACCGGGATGCGCCGCAGGCCCGAAC
		848003	pm:st	19	25	13	TCCCTATTGCGCGCCAGGCCGCGCG
		848995	pm:st	19	25	13	CCGTCACATGGGCGCAGCAGCGCCC
		849071	pm:st	19	25	13	ACGCCGGCCCATGCAGCGGGTGGAC
		850063	pm:st	19	25	13	GTAGGGAGCCATGCGCAGGGCGCGG
		851002	pm:st	19	25	13	TACGCCCCAGAGCGCAGCCGGAGCC
		851242	pm:st	19	25	13	GAGCGGGCGAGCATGCAGCTGGCCC
		851476	pm:st	19	25	13	TCCGCGCCCATGCGCAGCTCCTGGC
		851690	pm:st	19	25	13	CAACGGGCATCAGCCAGCCCGCCGC
		852462	pm:st	19	25	13	GCCAGGAGCATGCGTCCAGCCCCCG
		852902	pm:st	19	25	13	ACCAGCCATGCCCGCAGCAGCCGCC
		853046	pm:st	19	25	13	GACCCGTCAGGCGCACAGCCACGGG
		854195	pm:st	19	25	13	CTCGCTGGCCAATCAGCGCGGCGCG
		857772	pm:st	19	25	13	CAGAGCCTGCCAGCACGGCCGCCTC
		863046	pm:st	19	25	13	GAGGGCGCGCTGCCCCAGTTCCTGG
		897213	pm:st	19	25	13	GGACGGGCGCGCTTGGATGAGGGGC
		902477	pm:st	19	25	13	CAGAGGCGCAGCTGGGATGGGCGGC
		903741	pm:st	19	25	13	GGGACGCGCAGCCGGGTATTGGGCC
		904122	pm:st	19	25	13	GACTCGGGCAGCGCGGATGCTCCCG
		906701	pm:st	19	25	13	CCGGAGGGCGCTGATGCGCACGTGC
		909378	pm:st	19	25	13	GCTCTCCCGCCAGCCGGATAGGGGG
		932313	pm:st	19	25	13	CAGCCAGCAGCCGATGAGCCGGCCG
		937704	pm:st	19	25	13	TGGTCCTATGCGCCGGAGCGCCCCG
		938597	pm:st	19	25	13	GCCTTGGCCTATGGAGCGCCGGCGC
		945387	pm:st	19	25	13	AGGCTCTAGCGCGCAGAGCCGGCGG
		962044	pm:st	19	25	13	CGGAGAGCATAGCGCGAGCGCCCCG
		969970	pm:st	19	25	13	CGGCGCGCGCGGGCTATCAGCAAGC
		998358	pm:st	19	25	13	CAGGTCAATGCGCGCACCCGCCGCG
		1012402	pm:st	19	25	13	CCGGCGCTGCGAACGCGCTCTCACG
		1012785	pm:st	19	25	13	GGGGGTAGCGCGCTGCACGGCATGG
		1021126	pm:st	19	25	13	CCCCGGTGCATGAACGCGCCCGCTC
		1025076	pm:st	19	25	13	GCCCGTTGGCGGGCTATGCGCGGGT
		1032279	pm:st	19	25	13	CGTCCCAGCCTGGCACGCTCGGGAG
		1064115	pm:st	19	25	13	GAGCGGCGCTGCTGGTATGGCGCGG
		1067361	pm:st	19	25	13	CTCGCGGCACGCGACTGCTCGTGCG
		1091869	pm:st	19	25	13	GGCCCTCGTGCGGCTATGAGCGGCC
		1095929	pm:st	19	25	13	TCGGTGGCCGGGCTATCGCCGGGTC
		1102250	pm:st	19	25	13	CGGCCGCGGGGCATATCGCGAACCG
		1103241	pm:st	19	25	13	GCTCTCCCGGGGCATAGCCGGCACG
		1109068	pm:st	19	25	13	CGCGGCCGCGTACTAACGCACGGCG
		1115526	pm:st	19	25	13	CCGCGCACGCGCGCTATGCTCTGCC
		1115974	pm:st	19	25	13	GCCTCCTCGCATGCTAGCGGCCCGC
		1120682	pm:st	19	25	13	GGGCGGGGGGGCATAGCGCACAGGT
		1121061	pm:st	19	25	13	CCGCGCGATCTTAGCGCGCGACGCC
		1121062	pm:st	19	25	13	CGGCCGGCGCTATCTAGGCCCGCTC
		1124869	pm:st	19	25	13	ACCCGGGCCACGCGTAAGCGACGGG
		1126873	pm:st	19	25	13	GCCGGTGCAGGCCATAGCCGACGGG
		1127351	pm:st	19	25	13	GTCCCCGCGCCGGCATAGACCTGGG
		1128369	pm:st	19	25	13	CCGTCCGCGCCGCATAGAGGCCACG
		1134170	pm:st	19	25	13	CCGGCAGCCGCGCAGTATGGCCCTC
		1135427	pm:st	19	25	13	CGGACAGCGCGCCGTATGAGCCGCG
10338019	control->bgp->antigenomic	10338019
	1399
		4866	pm:st	16	25	13	TCGCCATGCCGCGCGCAATTACAGC
		7766	pm:st	16	25	13	CATCGAAGCATTCCGCCCCGCTGCA
		9235	pm:st	16	25	13	CTCCCGTAGCCTGCGCTTACCAACC
		11756	pm:st	16	25	13	TTCTCCGCCCTGCATTGCTCCGACG
		12122	pm:st	16	25	13	AACGCCGCGAATGGCCATCCTGCGA
		14237	pm:st	16	25	13	ACCGCAAGCGCCGCATGGAAAGGCA
		15576	pm:st	16	25	13	CCTGGGGCATATCAGCCCGGATAGC
		17089	pm:st	16	25	13	GCTAAGGTGCGCTGCCCATCCGGAA
		17225	pm:st	16	25	13	CCGGTACGCGCAAATTGGCCCATCC
		17389	pm:st	16	25	13	CCTGTATTGCGCCCGGCTAGTTGCC
		17529	pm:st	16	25	13	GCGCTCATGCTAGCTGGATGCAGGC
		18531	pm:st	16	25	13	GTGGGTGTGCTAGCTGGCAGTTGCC
		18538	pm:st	16	25	13	GCCCCTTGCAGCACTGGCCAAGTCT
		18646	pm:st	16	25	13	GGGTGGCATGCAGGGCCATTACGAC
		18734	pm:st	16	25	13	AAACGGAAGCAGCTGGCGCTCCGCA
		19684	pm:st	16	25	13	AACGCTGCAATGCCGGGCTGGTCTG
		22367	pm:st	16	25	13	CCGTCGATGCAGCTTGGGCTTAGGG
		23346	pm:st	16	25	13	TGATGCGAACGCATGGCTGCGCGCT
		23905	pm:st	16	25	13	GATGCGTCATAGCGGGGCAAGACGG
		27590	pm:st	16	25	13	CATCTTGCAACATGGGCGCGCACCC
		27879	pm:st	16	25	13	AGGTCATATGCGGCTTGGGGGCGGA
		29647	pm:st	16	25	13	CACTGCCAGCGTATGCTGGGTAGCC
		29732	pm:st	16	25	13	TGACCGATTCGCGCATGGGGATGCG
		32558	pm:st	16	25	13	GTTATGACGCCGCATCTGGGGGGGT
		32584	pm:st	16	25	13	CCCGACCGCAGCAAATGGGATCTGG
		32943	pm:st	16	25	13	CTGGAGTATAGGGCCTGGCCTTCCC
		33147	pm:st	16	25	13	AAGCGCATCAGGGCAGCATGCCGGA
		33547	pm:st	16	25	13	CTCCCGAGTCATCGCCAGCCTGCTT
		38583	pm:st	16	25	13	CACAAGGCTGATATGGCGCGGTCCC
		38736	pm:st	16	25	13	TTTGTGGCAATGCTGGCGCGGACCG
		39501	pm:st	16	25	13	ACCCGATACTGCTGGCAGCGCGCTA
		39657	pm:st	16	25	13	GTAGCGATTGAGCGCTGGCCCTAGG
		40018	pm:st	16	25	13	GGAGTCCATGCTTGGCTGCGCCGTA
		40265	pm:st	16	25	13	ACGCTAGCTGCTCTGGCAAGACGGC
		40794	pm:st	16	25	13	GACCAGATTGCGCGTGGCATCTCCG
		42761	pm:st	16	25	13	GCCTGGGCGCTGGGGATATAGGACT
		48117	pm:st	16	25	13	TCTGCGGCTATCCCCAGGCAACCTG
		65093	pm:st	16	25	13	CTACGACATCGCCAGGCAGAGCTCC
		65939	pm:st	16	25	13	CAGCGCTATGCAGGCCAGGGCAATG
		71908	pm:st	16	25	13	TCCTGCCCTGCATAGGGCACAGACG
		73067	pm:st	16	25	13	TACGACATCGCGAGGCGTACCCGGT
		87297	pm:st	16	25	13	TAGGTGGCTGCATGGTGCGACGGCA
		93198	pm:st	16	25	13	CAGGTAGCAGGATAGCGGCCCGGAA
		96074	pm:st	16	25	13	AGCCGTATTCGGCCGGCATCCGTCT
		117645	pm:st	16	25	13	CACAGAATTATGAGCGCGGGCCCGG
		119210	pm:st	16	25	13	CCTAGGTGCAATGCGCGGGTGGAAG
		119370	pm:st	16	25	13	CAGGCGTGTAATGCGCGGGCGATTG
		119692	pm:st	16	25	13	CGCGATGAGCATGCGGCGTAACCCT
		121504	pm:st	16	25	13	GATCGTTAGCAGTGCGGCACGGGGA
		124018	pm:st	16	25	13	ATGACGGCATGCGCCAACAGGCACG
		136173	pm:st	16	25	13	CGTCGTATGCGCTGAACCCCCTCCA
		139690	pm:st	16	25	13	CGAACGCCAGCTGGCATACAAGGGC
		142676	pm:st	16	25	13	TGTAGGAGCAGCGCTGCATGCGGCT
		151406	pm:st	16	25	13	ACCAGGGATCATGCCACGCCCTCGA
		151549	pm:st	16	25	13	CTGGAACGCTGCATGCCATCCGGCT
		152365	pm:st	16	25	13	TGTAGGAGGCGCTGCCCATCCTCGA
		154682	pm:st	16	25	13	CTTGGTAATGCGTGCCGCTGTGGCG
		158502	pm:st	16	25	13	ACGCCGGGCATGCGCCACAAGATTC
		162101	pm:st	16	25	13	CGTGCAATGCCGCGCCAACGCTATG
		164119	pm:st	16	25	13	ACACTCGCAGACCGCCATGCGCTCA
		165196	pm:st	16	25	13	CTCCGAAGCTGGCCATCGCGTTGAC
		165530	pm:st	16	25	13	TTCGCGGCGCGGTATCCAATGTGCG
		165622	pm:st	16	25	13	GGGGAACGCATTGCCTGGACGGACA
		166422	pm:st	16	25	13	AGAGTCTAGGCTGCGCCAGCTCCTG
		166981	pm:st	16	25	13	CGGGACATGAAGCGCCAGCGAAGGA
		169247	pm:st	16	25	13	AGGCCGTATCGGCTGCCAGTTGTGG
		174632	pm:st	16	25	13	CAGCACGTCAGCAGGCCATGAACGC
		179403	pm:st	16	25	13	TGTCCCAGCCAACGCAGTGCACTGC
		185997	pm:st	16	25	13	GTCCTCGCGCGTAACCAGGCTAGCA
		192164	pm:st	16	25	13	TTCGGACGCGATGACCAGCGCAGGA
		193562	pm:st	16	25	13	GTTGGACATGCTAGGCCCTTCCCCG
		196680	pm:st	16	25	13	CGATGGCGCTATCACCTGCTGCCAC
		197409	pm:st	16	25	13	TTCGTCACATGGTGGCCGCCCCTGA
		198890	pm:st	16	25	13	CCGAGCGCAATCGCCTACGTTTGGC
		201826	pm:st	16	25	13	GGGTCGTGCGCAACATGGCCCCAAT
		202684	pm:st	16	25	13	CACGTACTGCATAGGCCTGCGGGGT
		203815	pm:st	16	25	13	TCCAGGATCGCAAGCCGCTGGGTGT
		204753	pm:st	16	25	13	GGTTCGATAGCGGGCTGCACCAACC
		207902	pm:st	16	25	13	CCGACCATAAGCTCCTGCGCGTGGT
		210754	pm:st	16	25	13	TGGGCGTGCAGAGCGCATTGCGCAA
		213069	pm:st	16	25	13	CCGTGCCGCGATGGCCTATGATGCT
		221205	pm:st	16	25	13	CTGAGATATGCGATGGCCGGCCCCA
		226787	pm:st	16	25	13	GGAGGTCGAGCAACGCGATTGCCGA
		229908	pm:st	16	25	13	CTTGCGGCGTTTGCCGATCAGGTGC
		230332	pm:st	16	25	13	GACCTCATATGGGCCGCCAGCGTAG
		230754	pm:st	16	25	13	GTAAAGGCATGTGGCCGGCTCCTCC
		231900	pm:st	16	25	13	GTGCACTACTAGCCCGCGGGCTACT
		233802	pm:st	16	25	13	TGCTTCATAGCGCGCCCGCATGCAG
		234195	pm:st	16	25	13	GGGCTGAGCAGCGTTGCCAACATCG
		234524	pm:st	16	25	13	CGGACATAGCACGCCGCATCGAGAG
		234975	pm:st	16	25	13	CCGGTCATATAGCCCGCGCACGCAT
		238905	pm:st	16	25	13	CGCTGACTATAGCGTCCGCGGGTTG
		240452	pm:st	16	25	13	TGGCACAGCTGTCATGCCGGGCTAG
		242097	pm:st	16	25	13	CCGTAATAGCGCCCGATAGGGTCGC
		253590	pm:st	16	25	13	GTATAGCGTATGGCCGTGCCCGGTC
		256913	pm:st	16	25	13	GGCTGCATCCTACGCGCATACCCGT
		260396	pm:st	16	25	13	AAGCGCGAATCGCAGCGCCCCGAAA
		261090	pm:st	16	25	13	TGGATCGCGCTATATGGCCCGCCAG
		262677	pm:st	16	25	13	CCGATCTGCATCATGGCCCTAGGCG
		266442	pm:st	16	25	13	TCGAGGCAGCTGATGCCTGTCAGCG
		267498	pm:st	16	25	13	ACTGCCGAGCTGCATGCTTGTGCCC
		267614	pm:st	16	25	13	TCCCGGCCCACAGCGCAATGAACGT
		268280	pm:st	16	25	13	GCCGGCCCAAGCATTCGCGTCTAAG
		268929	pm:st	16	25	13	GTGTGGCGATGCAGCCTGTCGAGCT
		269433	pm:st	16	25	13	CCCGCTGCGCATCACTGCCTTTGGT
		269483	pm:st	16	25	13	CCAACCGGCGATGCCAGCTACACTC
		269594	pm:st	16	25	13	CAGTGTCCCAGCGCAGCTTACGAGC
		270494	pm:st	16	25	13	ATGGCCCGCTGGATGGCAAACCGGT
		271459	pm:st	16	25	13	ACAACGGCGCTTGGCAGCTCACGCA
		271519	pm:st	16	25	13	CATGTCAATGCTGGCGCCTGGCACG
		271613	pm:st	16	25	13	GAGACGATACGGCTGGCAAGTGCCC
		271636	pm:st	16	25	13	CGTGTAGCAGCGTGCCATGCGTACC
		272071	pm:st	16	25	13	ACTCTGGATCAGCGCGGCAAGGGCA
		274136	pm:st	16	25	13	CCGCCCACTGAGCGCAGCAAGCAAA
		274902	pm:st	16	25	13	CTTAGCTCCAGGCATCGCGTCGCGT
		275499	pm:st	16	25	13	TGGCTTGCTGAGCATGCAGGCCGAG
		275670	pm:st	16	25	13	TCTCTGGCACGGCATCGCTCGAGAC
		276040	pm:st	16	25	13	CGTCATAACCTGGCAGCGCCGAGTC
		276221	pm:st	16	25	13	AGAGCTAATGCCTTGCGCCGGTCCC
		276650	pm:st	16	25	13	CGTGCACTAGCCATGCAGGCCACGA
		277124	pm:st	16	25	13	ATGGGTGGAGCATGCGCTGGTGCGT
		277133	pm:st	16	25	13	GCATGGTAGCAGGCCAGCAAGCCTG
		277285	pm:st	16	25	13	CTCTTGTGCGCGCTGCATCGCTCAG
		278702	pm:st	16	25	13	CGTGAGTGCAGCCTGCAGGGTAGTG
		279659	pm:st	16	25	13	GACACACTATGCGCTGCATCCGCCG
		279756	pm:st	16	25	13	CATGGCGATGTAACGCCGCTGACCG
		279965	pm:st	16	25	13	GAGAGAGCGCTGATCTGCAGCTGGG
		280536	pm:st	16	25	13	AAGTCCGAAGCGCACAGCCATGCGG
		280596	pm:st	16	25	13	CCACCGGCTGGCCTGAATGAGCACA
		282008	pm:st	16	25	13	CGCAAGCAGGCAGCATCGCACGTCT
		282678	pm:st	16	25	13	CTGCCTATGCGCAGCCTCGAGTCAG
		282877	pm:st	16	25	13	CCCACTGATCGCCCGCATTACCGTG
		283288	pm:st	16	25	13	TAGCTCGCGGATTCTAGCCACGGGG
		283795	pm:st	16	25	13	GGCGGAGCGATTGCAGCCCTAGAAG
		283905	pm:st	16	25	13	TTACTCCAGCAGATGCGCTGGCGCC
		284070	pm:st	16	25	13	AGATCGCCGCATATCAGCCCTGGCC
		285857	pm:st	16	25	13	GGCGACTGATCTAGCCGCGTCGGAT
		288526	pm:st	16	25	13	AGGGTCCCATGCTAGCATGCGGCTC
		289670	pm:st	16	25	13	GCCAGGGCGCTTAGCAGAAGGTCGT
		290012	pm:st	16	25	13	GGCTCGCCCAGAGCATGCTGCCATT
		291798	pm:st	16	25	13	ACGTTGGCATTGCCGGCTTCGGCCA
		293184	pm:st	16	25	13	ATAGGGGTTGCTAGCGCCCGTGGCA
		293452	pm:st	16	25	13	GAAGAGATCTAGCCCAGGCTGGGGG
		294111	pm:st	16	25	13	ACCCTTTGATTGCGCGCCGTTCCCG
		294683	pm:st	16	25	13	GGAGCAGGCGCATCGCAACCGTCAT
		296333	pm:st	16	25	13	AGTACGCTTGGCATGCTGCCGCGCT
		296525	pm:st	16	25	13	GGGACCGGTCAGCATGCTGATGAGG
		297068	pm:st	16	25	13	GCGATCCGCGGTATGCTTGGCACTC
		297072	pm:st	16	25	13	AGGGCAATGCTCGGCTATCGCGGGT
		298057	pm:st	16	25	13	GTGGTGCATGGCCATGCTGGGATCG
		299093	pm:st	16	25	13	GTCGACTACCCCAGCGCATCCAGGT
		299187	pm:st	16	25	13	CACCGTGAGAATGCTGCGCCGAAGG
		300374	pm:st	16	25	13	CGTGCTGGCGGCAGGCTATTTCACG
		300576	pm:st	16	25	13	AGCGAGGCAGATTGCTCGCCACTCG
		301364	pm:st	16	25	13	GGTTGCGGCGAGGCTATCAGCCGTA
		301615	pm:st	16	25	13	AGGACGCGGCAATGCTAGCACGGGA
		303190	pm:st	16	25	13	TCACGGTGCGCAGCTATCGCACCTC
		303830	pm:st	16	25	13	TTCCCTGCATGGCAGCTTCTGCGCG
		305109	pm:st	16	25	13	TCGCCTATGCTAGCTGCGTACCGGC
		307402	pm:st	16	25	13	CTGCGGCTGATAGCCGCCTAGCCTT
		307602	pm:st	16	25	13	GCTTCCGGATTGCGCTGCTAACGGC
		308390	pm:st	16	25	13	AGTGGTGCTATGATCCCGCCTGGGG
		309360	pm:st	16	25	13	CTCACCCAGGCTATCGCAAGTGGCC
		309407	pm:st	16	25	13	GCGAAGGCGCATCGCCTATGGTGTC
		309682	pm:st	16	25	13	GCGTGAAGATGCGCGCAGCTGGTCA
		309788	pm:st	16	25	13	CACAGGTTAGTGCGCAGCGCACACC
		310505	pm:st	16	25	13	TTAGTCGCTCATTGGCGCCCCCGTG
		310916	pm:st	16	25	13	CCTGAGTAGTAGCGCGCCTTCGGCA
		311053	pm:st	16	25	13	GCCTAGAGCTGCGCATCGATCGAGC
		311056	pm:st	16	25	13	AGCAGTGCGAACGAGCGCAGCCCAT
		311145	pm:st	16	25	13	TGGTGAAAGCAGCGCTCGCTGGACG
		311147	pm:st	16	25	13	TCCATAATGGCGCGCTGTGACGGCG
		311461	pm:st	16	25	13	GGCCTAGGCCATCGCCATGACGAGA
		312254	pm:st	16	25	13	TCACGCGATGCGCGCATAAGCGCGA
		312258	pm:st	16	25	13	CGGAACGGCAACGCGCATTAGCGCA
		312584	pm:st	16	25	13	GTGGAGTATGGCCTGCGCAAGCCAG
		312859	pm:st	16	25	13	CAGGGAGAAGCAGCGCATCCTGAGC
		313573	pm:st	16	25	13	AGCTCCCAATACGCGCTAGCCGTCG
		314479	pm:st	16	25	13	GGGGGGAGGCAATACGCCCGTAATG
		314847	pm:st	16	25	13	CCGAACCATACGGCGCAGTCCTCGT
		315045	pm:st	16	25	13	CGGGTCTTAGGCGCGCTGTCCTTCA
		317266	pm:st	16	25	13	AAGCGGGCCAGCCACGCATAAGAGG
		317407	pm:st	16	25	13	GTCAGGATGGGAGCGCTATCCTCCC
		317587	pm:st	16	25	13	CTCGTAACCAAGCTGCGCCACACCC
		318523	pm:st	16	25	13	GTGGGCAATCGCGCTAGCGTCCAGA
		318786	pm:st	16	25	13	TGGACGTCCAATAGCGCTGGCAGCC
		318932	pm:st	16	25	13	GGCGTCAGCGCGCTACTATACAGCG
		319471	pm:st	16	25	13	AGCGGAATCCTGCGCGCATGACCTC
		319490	pm:st	16	25	13	TGTCTCGTACGCTCGCTGCGTGGGT
		319568	pm:st	16	25	13	CGCACCGATAACAGCGTGCCCTACC
		319570	pm:st	16	25	13	CTGTCAGCTAACTGCGCGGGCCTGT
		319733	pm:st	16	25	13	CCCCCAAGCAGGCGCTCATGAGTAC
		320222	pm:st	16	25	13	GTGGTGGTGATGCTGCGCTCAACCC
		320478	pm:st	16	25	13	CACGGGTGATGCAGCGCGATGGAGT
		320730	pm:st	16	25	13	GAACGGCCGGAATTGCGCTCACCTG
		322087	pm:st	16	25	13	TGTGTAAACGCGTGATGCGGGGGGC
		322182	pm:st	16	25	13	GTGAGGATCTAGCAGGCGCCTGGTG
		322582	pm:st	16	25	13	GGCTCAAATTGAGGCGCGCCGGTAG
		322835	pm:st	16	25	13	GGTACACGCACGGCGCCATCGTACT
		323164	pm:st	16	25	13	GACACTTGGCTGGCGCTTACGTGCC
		323291	pm:st	16	25	13	AGACGCAAATGCTGGCGCCCCGTTC
		323510	pm:st	16	25	13	TAGGGGAATCGCATGCGCCCGCAGA
		323612	pm:st	16	25	13	CAGGCGAAGCTGCGGCGTACTGTCT
		324240	pm:st	16	25	13	GCGTAGAGCGGTACTGCGCCTTTGC
		324296	pm:st	16	25	13	TACAGACTGGATAGGCGCGGCCGGT
		324572	pm:st	16	25	13	GATCGTAGTGCTGATGCGCGCCCAG
		325021	pm:st	16	25	13	ACCAGCTCGCCATAGCGCTCATGGC
		325022	pm:st	16	25	13	AGCTGCATATGCCCAGCGCTTGGCG
		325354	pm:st	16	25	13	GCGACCTGGGCATAGCGTGGAAGGT
		325620	pm:st	16	25	13	GCCACGGTATGGCGCGGCTGTAGTT
		325692	pm:st	16	25	13	CGAGGGCTGCTTGCGCTGAACGTGA
		325886	pm:st	16	25	13	GATGGGAACCGCACTGCGCAGAAGG
		325941	pm:st	16	25	13	GAGGCCCTGCATGCGATGCCTACTC
		325946	pm:st	16	25	13	AACATGTGGAGCATGCGCGGTCGGG
		326218	pm:st	16	25	13	CGAACAGGCACCATGCGCTTGCACG
		326721	pm:st	16	25	13	CTAAGACCCGGATCGCGCTACCCCT
		326892	pm:st	16	25	13	TCGGTTACGGATTGCGCGGGTACCC
		326909	pm:st	16	25	13	GGGGGGCAATATCGCGGCCGACATA
		327292	pm:st	16	25	13	GGGTACCAGCTAGCGCACTCGAAGC
		327311	pm:st	16	25	13	CACCCGTCAATATAGCGCGCTGGGC
		327941	pm:st	16	25	13	CGATGTCATCGCCAGCGTTAGGCGG
		328050	pm:st	16	25	13	CTGCTTCTGGATAGAGCGCCAGGCG
		328072	pm:st	16	25	13	CCCCGGATGATCAGCGCGACCATTC
		328400	pm:st	16	25	13	CAGTGCGGCAGGCGATCTACAGACG
		328598	pm:st	16	25	13	AAGGCATATGACGCGCGCAGCGCAG
		328757	pm:st	16	25	13	GCGCACTATATGCGAGCGCACCGTC
		328780	pm:st	16	25	13	CCCGACATGCAGCGCGGTTGAGTAC
		329241	pm:st	16	25	13	AGGGCCATCAGCTCGCGCTTCCTGT
		329411	pm:st	16	25	13	TCGTACCTGCATTGCGCGCAGAGGG
		329563	pm:st	16	25	13	TGGCTGGCCATAGAGCGCACAGCCT
		330751	pm:st	16	25	13	GACTCCTAATAGCGCGCCGCTAGCG
		330887	pm:st	16	25	13	GGTGTGTAGCCAGCGCGTGCCCTTA
		331701	pm:st	16	25	13	GGGCACTGCGAGCGCTGATAGTAGC
		332061	pm:st	16	25	13	TGGACCGCGCATGCGCGATTTCGAG
		332317	pm:st	16	25	13	CCTAAGCAAGGCTGAGCGCTCAGGG
		332405	pm:st	16	25	13	GCTAGGCGAGCAGCGTACTCGGAAG
		332420	pm:st	16	25	13	CTGGGTATCTAGCGCGCGACTGGTC
		333060	pm:st	16	25	13	TACTCCTGCAGCGCGATCTCAGCGC
		333310	pm:st	16	25	13	ACGGTAGGTATCCGCGCTAGGACCG
		334377	pm:st	16	25	13	CGTCCAGATCCCGCGTAGCCCTGTA
		334441	pm:st	16	25	13	ACGGCCCAGCGCGTAGATACTCAGC
		334565	pm:st	16	25	13	GGTAGGTGTCGCATCGCGCAAGGCT
		336296	pm:st	16	25	13	CAGTAGATACCGCGCGCGAGCTCCT
		337215	pm:st	16	25	13	GGGTGCGCTCGCATTAGGCAGACGA
		338538	pm:st	16	25	13	GTTCCCTTTAGCCGCGTGCCGGAGA
		348626	pm:st	16	25	13	GCACGCGGGCTGCATTGGCATCTGA
		354533	pm:st	16	25	13	GGGCCATCCATAGCGCTTGGACTGG
		374310	pm:st	16	25	13	CTCAAGTGAGCGCCATTGCGGGAGC
		375505	pm:st	16	25	13	TCGGAGGCCTGGAATCTGCTGGTCC
		375598	pm:st	16	25	13	GTGCTGCGGCGCATTGCGTCCTAGA
		376424	pm:st	16	25	13	GTGTGCACCGAGCGATTGCAGCCAC
		378398	pm:st	16	25	13	AGGTCTCGCCGGGCATTGAGCAACC
		379059	pm:st	16	25	13	GTAAGAAGGCGTGCTGATCGGCCGC
		381070	pm:st	16	25	13	TGGCCCGCCATATTGCGCGTGTCGT
		394192	pm:st	16	25	13	GCGTCCAGATGCGCTTGCACGAACC
		395706	pm:st	16	25	13	TAGCCAGCTGCGCTTCGTAGGCCGT
		397575	pm:st	16	25	13	TCGAGACCGCAGCCTTGCTCGCTAG
		398895	pm:st	16	25	13	GCGCCGTGCGCGCTTGTAGCAGTTA
		399354	pm:st	16	25	13	TGCTGCTGCCCTGCATGCGACAGCA
		399898	pm:st	16	25	13	TGTGACGTAAGCGCGCTTGGCCGGT
		402613	pm:st	16	25	13	AGTCCGTGCAGGGCTGCATAACGGC
		406198	pm:st	16	25	13	ACGACCGCGCTGGCTTAGTGCATCG
		414782	pm:st	16	25	13	TGCCAGGCGCGCTTACTAGTCAGCC
		426344	pm:st	16	25	13	GCGTGAGGCTGCTGAATGCCCACAG
		428386	pm:st	16	25	13	TAAACCGGCGCTGCATTGGGTGCCG
		429375	pm:st	16	25	13	ACCGCCCTGCGCGCTATTGGCCATT
		429995	pm:st	16	25	13	CCGTACGGCGCTGCATGCATGCCTA
		431224	pm:st	16	25	13	TGCCTAGCGCCAATTGCCGTCCAGC
		431742	pm:st	16	25	13	GCGAGCGCAGGCTATTTGCTTGGCC
		432523	pm:st	16	25	13	TGGTCTCGCGCGATTGCCAGACCTC
		432530	pm:st	16	25	13	ATCGTAATGGGCCCGCTTGGGGGAG
		432532	pm:st	16	25	13	CAGCGGGCGCACTTGCTAGTAGGTG
		434918	pm:st	16	25	13	GTCGCGTGCCGGCTTGCATAGGTAG
		436092	pm:st	16	25	13	CGTGAGGCCAGCTGTTGCCATGCGT
		436857	pm:st	16	25	13	ACGATCCCAGGCCTTGCAACGGCGT
		437705	pm:st	16	25	13	GCATTGATGGCTGCTTGCGCCCGAG
		437861	pm:st	16	25	13	TAGCGAATAGGCTTGCGCGCGTGCC
		439168	pm:st	16	25	13	GAGCCTGTGCTGCCATTGCGCATGG
		439811	pm:st	16	25	13	AGCTAGCATGTGGCGTTGCTGCCCG
		440018	pm:st	16	25	13	GAGGTTGCAGCAAGATGCCCGTCCG
		443486	pm:st	16	25	13	GAGGGCCGCGCTGTATGCCTAGAAG
		443602	pm:st	16	25	13	CCTCTGGAGCGCCTATGCTCCGAAG
		446087	pm:st	16	25	13	GCTGTTAGCTCGCGATGCGCATGCG
		447740	pm:st	16	25	13	CCTGCGTGCGTAGCATGCCGATTCC
		448731	pm:st	16	25	13	GACGCCACGCAGCATGCCAGTGTTC
		448934	pm:st	16	25	13	CCTGCTAGCACAATGCGCGCGACCA
		451053	pm:st	16	25	13	GATCCGCGCTGCACCATGGAATGGC
		451232	pm:st	16	25	13	GTCTTGGCGATAGCTCATGGGGCGG
		451301	pm:st	16	25	13	TCGGCGAGAGCGCATGGCAGTAGGA
		451373	pm:st	16	25	13	AGTCAGGCGCGAATGCAGGTCGACC
		452232	pm:st	16	25	13	AGCCGGGCTTCATGCGAGCACTGAC
		452394	pm:st	16	25	13	CGACCTCTGGATGCATGGCGTGGTG
		452902	pm:st	16	25	13	GGATCGCAGCGAGCATGATGGGACG
		453281	pm:st	16	25	13	TGGGTCCGCGAGCATGCATGTCGGA
		453430	pm:st	16	25	13	CGCCATCCCGTGATGCAGCTCTACG
		454057	pm:st	16	25	13	CTCCGCAAGCTTGCATGCCGACCCA
		454702	pm:st	16	25	13	CCCAGCGAGCAGCGCATGCCTCATT
		455358	pm:st	16	25	13	CGCCTGTGCTGGGGATGCAAAGTCG
		455452	pm:st	16	25	13	GACTCCAGCGCGTGAATGCCACTGG
		455908	pm:st	16	25	13	GCAGGAGCGGCTAATGCGTCTTCCG
		456004	pm:st	16	25	13	CTGGCTGCCGTCGCATGCAACCACT
		456128	pm:st	16	25	13	CAGCCCAGCTGCCCATGCTCACTTG
		456823	pm:st	16	25	13	CATCCCGCCGCCTATGGCACCATAC
		456987	pm:st	16	25	13	AAGAACCGCAATTCGCCTGGCGGGG
		457165	pm:st	16	25	13	AACAGGGCGCTCCGTATGGGGCTAG
		457627	pm:st	16	25	13	CCCACCGCGCATAGATGCCTCTAGG
		457817	pm:st	16	25	13	TCCGCGTCAGCGCTATGCCAACTCC
		457911	pm:st	16	25	13	TGGAGCGCAGCATGATCGCGCGTTC
		458514	pm:st	16	25	13	CTGCTCAGCTGCTATGCGGCGAAGC
		460391	pm:st	16	25	13	GTGTAGCGCACTATGCGGCTCGACG
		460770	pm:st	16	25	13	AGCAGTCCCGCATGAGCGTGTCGAG
		461737	pm:st	16	25	13	CCATGCGGCTGCGCATGAAGCCGAT
		461852	pm:st	16	25	13	GCCCTCTAGCCCGCCTGCATGATGT
		469247	pm:st	16	25	13	ATGGCCCAGCGCTTATGTGGGCAGC
		477745	pm:st	16	25	13	CTGACTTCAAGCGCATCCGAGCCCG
		478012	pm:st	16	25	13	CCGAGCATTGCGCTGCAACGACCAC
		479750	pm:st	16	25	13	CGGCATGCGCAATGCTGCACCGCAT
		480187	pm:st	16	25	13	TTCAGCGTTCCAAGCTGCGGCCCGA
		484343	pm:st	16	25	13	TGCCCACATGCATCTGCGCTCAGCG
		484762	pm:st	16	25	13	GGCCGTGCTATGCCTGACCGATTGC
		485502	pm:st	16	25	13	GCGCCTAAATGCGCTGCAGGTGCGA
		486401	pm:st	16	25	13	CCCAATAGCGCTGGCTGCAGTGGCA
		487560	pm:st	16	25	13	AGCCCCCACGCTAGCTGGCCGATAA
		487587	pm:st	16	25	13	CCACGGTCAGATGCGCTGCTCAAGG
		487978	pm:st	16	25	13	CCCGTTATGCGCCCTGCAAACCGTC
		488563	pm:st	16	25	13	TCAGCGTCGCAGCCTGATCCGATGC
		488575	pm:st	16	25	13	TCCTGGAATCCGCGCTGCCGATGAG
		489121	pm:st	16	25	13	CCTCCAATCACGCTGGCGACGCGAA
		489750	pm:st	16	25	13	TGGCCTGGCGTGCTGCATAGCGAGT
		491295	pm:st	16	25	13	TCCGGTCAGCGCTTCTGGCAACCTC
		491926	pm:st	16	25	13	AACCGTCCAATGCTCTGGCGGACGG
		494345	pm:st	16	25	13	CAGTGCGCATGGCGCTGATTTCGGC
		494788	pm:st	16	25	13	AAGCGACCGCAGGGCTGATGCAGTG
		501249	pm:st	16	25	13	AGCCAGGCTGCTAATCGGCCCACGA
		504081	pm:st	16	25	13	TCCACGTATGCTCGCCTGTGCCAGG
		507494	pm:st	16	25	13	GCCGGATGACAGCGCTGTGTGCCAA
		529686	pm:st	16	25	13	CGCTGTGAGGCGCGTTGCTGGTACA
		534901	pm:st	16	25	13	AGCGCAGGCGCCAGCAGTTTTCCTG
		538045	pm:st	16	25	13	GCAAGAGCCCGCCAATCTGCGTCAC
		538196	pm:st	16	25	13	GAGGCCCAGCTGCATATCCCACCCT
		552644	pm:st	16	25	13	GTGGGGCATAGCGTGCGCACTATCC
		556138	pm:st	16	25	13	TGCCGCATTGGCAGCGCGTTCGTAG
		560741	pm:st	16	25	13	TGCCCCGCAAGTGCCGTGCTTTCCT
		582113	pm:st	16	25	13	ACCTTCCGGGCTGCTATCCGCCCAA
		582168	pm:st	16	25	13	TCGACAGCTATGCGCTTCCCCAGCG
		583751	pm:st	16	25	13	CCGGGAAGCGCGTTCCATCCGTCTA
		584508	pm:st	16	25	13	CAGACGCAGCATTCCGCGCGAGATC
		593242	pm:st	16	25	13	TGAAGAAAGCGCGCATCCCGCGCTG
		599565	pm:st	16	25	13	CGCCCAGAGTTATCCGCGCTACCTC
		600738	pm:st	16	25	13	TGACGCCGCTGCCCATCAGGGTCTT
		602720	pm:st	16	25	13	TTCGCTTCGGCATCAGCGCGACGGA
		611287	pm:st	16	25	13	TCCTGAATGCGGGCATCTCCCGCTG
		628246	pm:st	16	25	13	AGTCCGGCATCGCTCCTGCGCATAC
		631661	pm:st	16	25	13	GAGTCCCAATGCAGCTCGGGGCGAA
		639510	pm:st	16	25	13	GGTCCTACCGCGCTCGCATACTCCT
		651620	pm:st	16	25	13	CTCTCTCCAAGCTATCGCGCCGCCA
		654955	pm:st	16	25	13	GAGGGAGGGCATCGCGTATCGGACA
		656565	pm:st	16	25	13	TCTGCGGCTAGGCATCGCCAGACAG
		659710	pm:st	16	25	13	GTCCGAGCATGCCCATCGCAACAGG
		660200	pm:st	16	25	13	CGGTTGATCGCGCCAAGGCCTAGTC
		663916	pm:st	16	25	13	ACAGTGAGCCATGCTCGCACGGCAG
		673494	pm:st	16	25	13	CAGGGGGCTATGCTGTCCACTTGGC
		678195	pm:st	16	25	13	GCCTACTGCGCCTGGTCAACACCTG
		715761	pm:st	16	25	13	CTCCTCGCGATCGCCAATGCTCACC
		721926	pm:st	16	25	13	CCACCCGGATCGCGCCAAAGGGTTT
		723405	pm:st	16	25	13	TGCGGGGGCGCTGAAATGCGGTAAC
		745999	pm:st	16	25	13	GCCGGGGTAGCTTGCATGCGGATCA
		749350	pm:st	16	25	13	CCGCGCATAGCGACAATGCCCAGAC
		763784	pm:st	16	25	13	GGACGGTGCCGCCAGCATGCTGAAT
		766323	pm:st	16	25	13	AGGGATCTGCGTGCCATGCGCCTGT
		766675	pm:st	16	25	13	TGGTTCGGCGAAGCCATGCAGACCG
		768229	pm:st	16	25	13	TACTCCGCATGCGCGCAAGAGGGCT
		770711	pm:st	16	25	13	CCGACCAGCGCTGCAATGTGTGGAC
		771745	pm:st	16	25	13	ATGCGCGCATTCTCGCCAAGCCAGG
		772214	pm:st	16	25	13	CGAGCCTGCAGCGCAATGGGTACGA
		773353	pm:st	16	25	13	TGGCCCCCGCCATACAGCTAGCTAC
		774033	pm:st	16	25	13	TTGCGCGCTAGCCCAGCTTGAGCGA
		774935	pm:st	16	25	13	AGTCCACGCGCTATGCAACGGCTGG
		782339	pm:st	16	25	13	CCGGACGCGCGGCACAATACTCCTT
		785842	pm:st	16	25	13	CCATAGAGCCTGGGCATCAGCCGCA
		786615	pm:st	16	25	13	GGCCTTCAGGCCTGCATGCTTCGCT
		791764	pm:st	16	25	13	GTCTACGCGGCATCCCATTCAGGGC
		792583	pm:st	16	25	13	TCCTTAGCAGTGCGCATGGCACGGC
		793882	pm:st	16	25	13	CATTCGGGGCAGCGCATGCCTAGGT
		794109	pm:st	16	25	13	CAGACCCAGGCTTGCATGGCGCGTT
		794111	pm:st	16	25	13	ACTGGCCATGAGCTGCATCGGGTGG
		794316	pm:st	16	25	13	ACCCGTATCAGCCATGCGAGCGAGC
		794331	pm:st	16	25	13	TGGACGAGCGCGTGGCATCTTCCCT
		794363	pm:st	16	25	13	ATGCGCCCAGTGGCCATGCCAGAAC
		794760	pm:st	16	25	13	ACGTGGAGCGCTCCATGCTCACACC
		794788	pm:st	16	25	13	GTTGTGGAAGCGCCGCATTCACCCG
		795102	pm:st	16	25	13	CCCATACTGGCTACGGCATCCAGGG
		795312	pm:st	16	25	13	TCTAACGCGAAGCCATCGCACCGCG
		795864	pm:st	16	25	13	CCCTCTGCTGCATCGCGCTACGAGA
		796125	pm:st	16	25	13	TCCGCGTCGGGCGCATTCATACTGC
		796131	pm:st	16	25	13	CGTGATAGCCATCCGCATGGGTCCC
		796495	pm:st	16	25	13	TGCCGTCGGCCAGCGCATTTGAACG
		796595	pm:st	16	25	13	CGATCCGCCGCTATCCATGTGCTGG
		797078	pm:st	16	25	13	TATCGGGCGTGAGCATCTGCGACCC
		797138	pm:st	16	25	13	TCAGTCATAGCGCATCCGCGCGCGT
		798281	pm:st	16	25	13	CCGCAAATGGCGCGATGCGGGTCTA
		798388	pm:st	16	25	13	ACCACCCAGGCGCATAGCTTCGCAC
		800451	pm:st	16	25	13	CATCGGGGGGCGCAGTTATCCAGAC
		800997	pm:st	16	25	13	CCGGAGGCTGCGCATATCACGTGCT
		801106	pm:st	16	25	13	CCAGCCGGGCTCGCATAGCCAGTAT
		801234	pm:st	16	25	13	ACGGACGCCTCTGCATAGCACCGCT
		801333	pm:st	16	25	13	TAACGGGCCACTGCATAGCGCCGGT
		801385	pm:st	16	25	13	GCCACCGGCGCAGCATATACCAGTG
		801542	pm:st	16	25	13	GCAGAACCTGGGCTGCATAGCCCAG
		809129	pm:st	16	25	13	GCAGCTCATGTGCGCAGGCCTCAAC
		809158	pm:st	16	25	13	GCAGGTTGTGGCCAGCGTAGCTGCA
		809159	pm:st	16	25	13	GCGTAGCGGTATGGCCAGCAATCCG
		810211	pm:st	16	25	13	GGGATTCATGCTCGCAGCGGGCCTA
		817814	pm:st	16	25	13	CGTTGCCTATGCCAAGCGCACTGGC
		829114	pm:st	16	25	13	ATGCCCGCACTGCAGGCTAGGTCGT
		845285	pm:st	16	25	13	AGTGGTATTGGTCCAGCGCACCGCC
		846556	pm:st	16	25	13	CCCGTAATTGCTGCAGGCGGCGAGT
		847217	pm:st	16	25	13	CGCAGACGCGTTAAGTAGCCCGAGC
		848579	pm:st	16	25	13	CGCGCCAGACTATGCAGCGCTTGAG
		849443	pm:st	16	25	13	TCGCCACGGCATCAGGCTAGCGACA
		851389	pm:st	16	25	13	CTGGGAGCGAATGCAGCGTTCGGGA
		851535	pm:st	16	25	13	GCGAATATCGCAAGCAGCGGGCACG
		851911	pm:st	16	25	13	CGTACTATCCCACGCAGCAGGCGGT
		852137	pm:st	16	25	13	GCACCTATCGTAGCGCAGTGGCAGG
		852232	pm:st	16	25	13	GGTGCGAGCATGCAGCTCGCTTGTC
		852903	pm:st	16	25	13	GACATACCGCCTGCAGCATACCGGC
		855186	pm:st	16	25	13	ACCGGTTCGCGCAATCAGCTGTGGG
		855431	pm:st	16	25	13	GAACGAGCCTGGCTAAGCAGACGCG
		857119	pm:st	16	25	13	GCCTAGATGGCGCGCAGATTGGACG
		861749	pm:st	16	25	13	AGTGTGAATCGCGCAGTGCGGCCGA
		864807	pm:st	16	25	13	ATGTTCGCGCGCAGTATCACCGCGC
		866358	pm:st	16	25	13	GCGATGGCATGATGAGCAGCCGGAC
		872466	pm:st	16	25	13	CGCTCTCAAGCCGGCGAATTAGGCG
		894788	pm:st	16	25	13	GGGGATGGCATTGATCGGCCGACAC
		900663	pm:st	16	25	13	GCCTTAGCATCGCCAGATTCGGGCG
		901044	pm:st	16	25	13	TGCCTCAATGCGCTGGATGCGCAGG
		901081	pm:st	16	25	13	CCCATTCGCTGGATACGGCGTCTGC
		903386	pm:st	16	25	13	GCCGCTGCCTGCTTGATTCCATCGC
		905008	pm:st	16	25	13	GTCGTCGCAAGCGTGATGTAGCCCG
		907698	pm:st	16	25	13	GACTCGGCTCGGCTGATAGAAGGCC
		908813	pm:st	16	25	13	CAGCGCCGCAGGCGGATAATCAGAG
		914817	pm:st	16	25	13	CCGCGATGCCGCGCTATACTCCCAA
		919983	pm:st	16	25	13	CTAACGCGGCTGCAGATAGGCAGCG
		929785	pm:st	16	25	13	ATGGCGAGCGCGATCCGGAGTAGAC
		929826	pm:st	16	25	13	CCGGGCAGATGCGCGATTGCTCCTA
		930377	pm:st	16	25	13	CGACCATAGCGGCCGATCATCGGGT
		930635	pm:st	16	25	13	GTGTAGAGCGCGCGATCTCCGTTGC
		931124	pm:st	16	25	13	CGGCCTATATGGCGAGCAGAGTCGG
		931555	pm:st	16	25	13	AGCGGTCCTGCGATATGCGACTCGC
		935781	pm:st	16	25	13	CGTGTCGTATTGGAGCGCTAGCCGC
		946920	pm:st	16	25	13	CCATCAATGCATCAACGCGGCCCGC
		950966	pm:st	16	25	13	TAGATTGCTGCCAGAGCGTCGGGGC
		954674	pm:st	16	25	13	AGAGGTGGGCAGCAACGCATCCCAC
		956853	pm:st	16	25	13	AGGGCAGTGCGCCATAGCATCCACG
		963055	pm:st	16	25	13	GGTTCCTAGCGCAGCACGCTTCCCA
		965127	pm:st	16	25	13	CGTTCGGATACGAGCGCGCGATCAC
		968325	pm:st	16	25	13	CTCGCTGCCAGCAACGATCACCACC
		973465	pm:st	16	25	13	CGGCACTGCGCGCAACCTAGCATGT
		975558	pm:st	16	25	13	CAGCATGGCGCGCTGATATCCAGGG
		996302	pm:st	16	25	13	CCTTCGTATTGCGCACGCCTCCGGA
		1005756	pm:st	16	25	13	GTCAGCCTGGCTGCACTAACCCGTG
		1015519	pm:st	16	25	13	GCGTGATGATGGCACGCGCGAAACG
		1020461	pm:st	16	25	13	GAAGCAAGCGCGCTATCTGGCCGTC
		1025388	pm:st	16	25	13	GCAACCATAGGCACGCAGCTGCGTC
		1042531	pm:st	16	25	13	TGGAGCTATGCGCTGACCCAGGCTC
		1061110	pm:st	16	25	13	GTGCGGCGCGATGCGACTATATGGG
		1095526	pm:st	16	25	13	TGGGCTCGCGAGCCATAACCCTTGC
		1095928	pm:st	16	25	13	CGTCGTGGCTGGCATATGCAGCGAG
		1098113	pm:st	16	25	13	GGGGTGCAGGCGCTATGTGTTCGCT
		1105416	pm:st	16	25	13	CTGGACGATGGCCGGCTAAATGGGC
		1109466	pm:st	16	25	13	CGGGGCCAGCGCGATACTGTGATTG
		1113251	pm:st	16	25	13	AGGACCCTTGCGCGTATGCCGTTCC
		1114291	pm:st	16	25	13	CCCCGCAAGCCTGATAGCCAAGTCC
		1117450	pm:st	16	25	13	TCCCAAGCCGGGTTAGCATCTCGCC
		1126865	pm:st	16	25	13	CACCATGCGCGCTACTCACCCGTGT
		1127769	pm:st	16	25	13	TTAGCCGCACGCTAGCTGGCGTGTC
		1128644	pm:st	16	25	13	AGAGTGGCGCGCAGCTAGATTCCCG
		1133989	pm:st	16	25	13	ACCTTCAGCTCGCACTAGCCCCGGA
		1136604	pm:st	16	25	13	CGCCGTATGGCGCGTATTCGGTCAG
		1151240	pm:st	16	25	13	AACCGCGCTAGTAGCGCGACGGACA
10338020	control->bgp->antigenomic	10338020
	1400
		23378	pm:st	23	25	13	CGCCCCCCGGGGGGGACGCGACGCC
		24020	pm:st	23	25	13	GGGCGCTCGCCCGGGGGCCGTCGCC
		24023	pm:st	23	25	13	CCGCGCCGCGCGATGGGGGCGGGGC
		24374	pm:st	23	25	13	GCTGCGCGGCACGGGGGGGCGCGCC
		24534	pm:st	23	25	13	CGCCGGCGCCCAGCGGGGCCCGTCC
		26000	pm:st	23	25	13	CCGCCGCCCGCGCACGGGGGTGGCG
		26003	pm:st	23	25	13	CGGTCGCGCCCGCCAGGGGCCCGCG
		26130	pm:st	23	25	13	ACCGGGCGCTCGGCCCGGGGGCGGG
		26820	pm:st	23	25	13	GCGCCGTCGGCTGGCCGGGGCCCCG
		27120	pm:st	23	25	13	CGAGGCGCCGTGCCGCGGGGCCCCG
		27863	pm:st	23	25	13	CGGGCCCGCGGAGCGGGCGCGGGCA
		28043	pm:st	23	25	13	GGCCGCGCCTCGCGGGCCGCTGCGC
		28782	pm:st	23	25	13	CGGCCCGGGGGCACGGGCTCGGCGG
		29034	pm:st	23	25	13	CGCCGCCGCTGTCGGGGCGCGGCCG
		29106	pm:st	23	25	13	CGCCCCGCGGGGGGGGCGACGGGCT
		29245	pm:st	23	25	13	GGCCACCCCCGCGAGGGCGCGGCCG
		29373	pm:st	23	25	13	CCCGCGGCCGCAGTGGGGCGGCCCG
		29374	pm:st	23	25	13	GCGGGACGCCGGGGGGCGGCCTCGC
		29375	pm:st	23	25	13	CGCGGGCGTCTCGGGGGGCGCCCCG
		29638	pm:st	23	25	13	AGCGGTGCGCGGCCGCGGGCCCCGG
		29770	pm:st	23	25	13	GGCCGGCGTGCCCGGGCGGCCGCAC
		30093	pm:st	23	25	13	CCCCGGCCAGCACGGGGCGCGCCGG
		30365	pm:st	23	25	13	GGGCGCCTGCGCGGGGCGCACCGCG
		31047	pm:st	23	25	13	CGGCGGCGCTGGCCGGGCGGCACGG
		41343	pm:st	23	25	13	CACGGCCGGCGCGCTGGCGCCCGGC
		44986	pm:st	23	25	13	GGCACCGCGCGCGTGGCGCGGCCGC
		45687	pm:st	23	25	13	TGCCCGCGCGCGCGTGGCGCCCGGC
		67869	pm:st	23	25	13	GCCGCCCTGGCCGGGTGCGCGCGGC
		90145	pm:st	23	25	13	GCGGCGCCCGCGCGGGTGGCTCGCC
		117063	pm:st	23	25	13	GCGGGCCACCGCGCCGGGCGGGAGC
		117064	pm:st	23	25	13	CCGTGGCCAGCGCCCGGGGCGGCGC
		117478	pm:st	23	25	13	GAGCGCCGCTGCGGCCCGGGCGGGG
		117480	pm:st	23	25	13	TCGCCGTGCCGCCCGGGCGGCGCGC
		117756	pm:st	23	25	13	GGGAGCCGCCTGCCCGGGCGGCGCG
		117894	pm:st	23	25	13	GGGCCGCCGGCGGGCGGGATCCGCG
		118873	pm:st	23	25	13	TGCCGGCGCCGCCGAGCGGGCCCGG
		119348	pm:st	23	25	13	CCCCCCCGCCACGCGGGCGCGCGCA
		119459	pm:st	23	25	13	CGAGGCCGCGGGCAGCGGGCCGGCG
		119778	pm:st	23	25	13	CGCTGGGCCGGCTGCGGGCGGGCGC
		119861	pm:st	23	25	13	CGCGGCCGCCCATGCGGGCCCGCGC
		119923	pm:st	23	25	13	CGGGCGCCGCCCAGGCGGGGACCCG
		120161	pm:st	23	25	13	CGCGGCCACCGGGCGGCCGCGCGGT
		120177	pm:st	23	25	13	GCGGGCGGCGCTGGCCGGCGGGGAG
		120850	pm:st	23	25	13	GGTCCCCGCGCGGGCGGCCACCGGC
		120851	pm:st	23	25	13	CGCGCCCGCGCCAGGCGGCCTCCGG
		120852	pm:st	23	25	13	CGCGCGCGCCACCCGGCCGCACGCC
		120893	pm:st	23	25	13	CGGCGCGCCGCGCGGCGGCAAGCCC
		120914	pm:st	23	25	13	GTCGGAGGCGCCCCCGCGGGGCCCG
		121107	pm:st	23	25	13	CGTGGGCCTGCCCGGCGCCGCGCGC
		121268	pm:st	23	25	13	GGCCAGGCGCCGCGGCGTGCGCGGC
		121810	pm:st	23	25	13	ACGGGGGCTGGCCGCGGCGCGGGCC
		121842	pm:st	23	25	13	CCCGCGCGGGCAGGCGGCCGGAGGC
		122726	pm:st	23	25	13	CCCGGGCCAGGCCGCGGCCGCGGAG
		122801	pm:st	23	25	13	CGGTGGGGGCCACGCGGCGCGGGCG
		123823	pm:st	23	25	13	CGGCGGCCGACGCTCGGCGCCCGGC
		134320	pm:st	23	25	13	CGACGCGGGCGCACGGCGCGCCGCC
		139046	pm:st	23	25	13	CGGCGGCGCGCCCGCGGTGCCCCGA
		147842	pm:st	23	25	13	GGCGGCTGCGCGGTGCCCCCCGGCG
		151229	pm:st	23	25	13	CGGCGGGCAGGCCCCGCGCGACGGC
		152936	pm:st	23	25	13	CCCGAGCCGTGCGCGGCCCCCGGCG
		153596	pm:st	23	25	13	GGGGGGCCGGCGAGCCCGCGTCCCG
		154442	pm:st	23	25	13	CCCGCCGGCGCCAGGCCCTCGGGCG
		154479	pm:st	23	25	13	GGCGGAGGCGGGCCGCCCGCGGGAG
		154595	pm:st	23	25	13	GGCGTGCCACGCGGGCCCGGGGCGC
		154596	pm:st	23	25	13	CCGCGGCCGGCTAGGCCCGGGCGCG
		155275	pm:st	23	25	13	AGCGGCCGGGCAGGCCCGGCGCCGC
		156257	pm:st	23	25	13	GTGCGCGGGGGGGCCCGCGTCGGCG
		156267	pm:st	23	25	13	GCGCCCTGCGCGCCGCCCGGACCCG
		157247	pm:st	23	25	13	GCGGCGCTGCGCGCCCGCGCGGAGC
		167092	pm:st	23	25	13	CCGGCCGGCCCGCGCGCCATGCCCG
		180406	pm:st	23	25	13	GCCGCGGCGGGGCCACCCGCGGGTG
		181544	pm:st	23	25	13	GGGCGGCGCTCGCCACCCGGCGGGC
		198469	pm:st	23	25	13	CGAGCGGGGGGCGCCCTGGCGGCGC
		201266	pm:st	23	25	13	CGGCCTGGGCGCGGCCTGGCGCGGC
		232433	pm:st	23	25	13	GCGCCCGCGGCGCTGCCCGGGTGGG
		232434	pm:st	23	25	13	CCCGCGCGCGCTCCCCGGGGTGCGC
		232507	pm:st	23	25	13	CGCGGGCGGGGGTGCCCGGCACCCG
		232805	pm:st	23	25	13	CTCCGGCGGCCACGCCCGGGCGGGC
		232990	pm:st	23	25	13	GGGCCGCAGCGTGGCCCGCCGGCGG
		233074	pm:st	23	25	13	GCCGGCAGCGGGCGGCCGCCCACCG
		233186	pm:st	23	25	13	CGCCCGCAGCGGGGGCCGGTGCCCG
		233597	pm:st	23	25	13	GGGGCGCGCCACGGGCCGGCCGGCT
		234180	pm:st	23	25	13	GGCGAGCCCACGGGCCGCCGCGGCC
		234205	pm:st	23	25	13	ACCGGGCCGCGCAGCCGCGGCGCCG
		234263	pm:st	23	25	13	CGCGCGGCCAGGCCCGCCGGGGCAG
		234347	pm:st	23	25	13	CCGCGCGCGCAGCGGCCGGCGTGGG
		234381	pm:st	23	25	13	CCCGCCGCGGTGCTCGCCGGGGGCC
		234782	pm:st	23	25	13	TCGGCGGCGCCCGCACGCCGGGGGG
		234919	pm:st	23	25	13	GTCGGGGCCAGCGCGCCGGGGCCGC
		234969	pm:st	23	25	13	CCCCGCCGCGGCTGGCCGCCGGAGG
		235181	pm:st	23	25	13	GCCGAGGCGCCTGGCCGCGGGGCGC
		235694	pm:st	23	25	13	CCGCGGGCACAGGCCGCCGCGCGGC
		235773	pm:st	23	25	13	GGCGGGCTCCACGGCGCCGCGGGGG
		235910	pm:st	23	25	13	GGCGGCGCGGCGGCCGCTCGGACCC
		236030	pm:st	23	25	13	CGTCCCGCCAGCGGCCGCGGCGCGG
		253702	pm:st	23	25	13	CGCGGCCGGCGGCCCGTAGGCGGCC
		254709	pm:st	23	25	13	GCCGGCGGCCGGGCCGTGCGCCCGT
		255699	pm:st	23	25	13	CGGGGCGGGCCCGGCCGTGGCGGCT
		260580	pm:st	23	25	13	GCCGCCACGGCGGCCGGCCAGCCCG
		260796	pm:st	23	25	13	GGTCGCGCGCGGTGGGGGCCCCCCG
		261480	pm:st	23	25	13	GCGCCGTGCCGCGGGGCCCGTCGGG
		261512	pm:st	23	25	13	CACCCCGGGCGCTGGCCCGCGCGCC
		261738	pm:st	23	25	13	ACGCGGCGGGGGGGCCACGCGCGCG
		262293	pm:st	23	25	13	CGGGCCCGGGCGCGGGCCACCGGGT
		262483	pm:st	23	25	13	GCGCGTGCCAGCCGGGCCCGGCGCG
		263462	pm:st	23	25	13	CGCCCGCCGCCGAGCGGCCAGGGCC
		264106	pm:st	23	25	13	CCCTCCCGCGTGGCGGCCCGCCCGC
		265294	pm:st	23	25	13	GCGGGCTGGACGGCGCGGCCCCCGG
		265691	pm:st	23	25	13	CGGCGGCCCGGGGGCCGCTGCGCGA
		265840	pm:st	23	25	13	CCGCCCCGCAGCGGGCCGCTCGGGC
		266007	pm:st	23	25	13	GCCCGGGGGCGCACGGCCCGGCGGT
		266084	pm:st	23	25	13	GCGGCCCGCTCGGCGGCCGGGAGGC
		266285	pm:st	23	25	13	GGCCGCGCGGGCGGCCGCACGCGCT
		266565	pm:st	23	25	13	GGGGCGGTGCGCGGGCCGCGGTGCG
		267074	pm:st	23	25	13	GACCGCGCCCGCCAGCGGCCGGGGG
		267688	pm:st	23	25	13	CGCGCGCGCTGCGCGGCCGGCGCCA
		267772	pm:st	23	25	13	GGCGCGCGTGGCGGCCGCGCACGGC
		267775	pm:st	23	25	13	CTCGGCGCAGCCCGGCCGCGGCGCC
		270702	pm:st	23	25	13	TCCGGGGGGCGCGCTGCCGCGGCCG
		274154	pm:st	23	25	13	GCCGCGCGCGGCCGGGCAGCCGGAG
		277064	pm:st	23	25	13	CCGACCCGCGGCGGGCACGCCGGCG
		284449	pm:st	23	25	13	GGACGGCGGCGCGCAGCCCGCGGGC
		285123	pm:st	23	25	13	GGCGCGGCGCGCCAGCCGGGACGCG
		285440	pm:st	23	25	13	AGGGCCGGCGGGCCAGCCGCGCCCG
		285718	pm:st	23	25	13	CGCGCGACGCGGCAGCCGCGGCGGC
		285719	pm:st	23	25	13	GCCCGGCCGAGCGGCGAGCCCGGGG
		291330	pm:st	23	25	13	GCCGCGCCGCGGCGAGCAGGGGCGC
		308512	pm:st	23	25	13	CGGCCGAGCGGCACCCGCCCGGCCC
		308720	pm:st	23	25	13	GCGCGGGCCGGGCCGCACGGGGGAC
		308930	pm:st	23	25	13	GCCCAGCGGGCAGCCGCCGCGCCCG
		309390	pm:st	23	25	13	CGCGCCAGCGGGGGCGCCGCCAGCG
		309897	pm:st	23	25	13	CCGAGGCGGGGTGCCGCCGCCCGCG
		309924	pm:st	23	25	13	CGCGCGCGCCACGCGGCGCCCAGGG
		310298	pm:st	23	25	13	GGCCCCTGGCGCGCGCCGACGCCGG
		310490	pm:st	23	25	13	GGGCCGGGGGCCGCCGCGCTCGCGT
		310688	pm:st	23	25	13	CGGGGGGGGGGCGCGCCGCACGGTG
		312841	pm:st	23	25	13	CCCCTCCCCGGGCGCACGGCGGCGC
		313516	pm:st	23	25	13	CCGGCGCGGCCGCCCGCAGGGGTCG
		317838	pm:st	23	25	13	GGCGGCCGGCGCGCCGCTGCGCTGG
		317918	pm:st	23	25	13	GCCGGGCGCCGCCCGCTGCGCGCCT
		318589	pm:st	23	25	13	CGGCGCCCGGGGGCGCTGGCGCTCG
		319610	pm:st	23	25	13	GGGCCGGCGCTGCGGCGCCGCGCTG
		319706	pm:st	23	25	13	GCCCGGGGCACCGCGGCGGGCACGG
		321080	pm:st	23	25	13	GCGCGCCCAGCCGGGCGCCGCACGG
		321295	pm:st	23	25	13	CAGCCCCGGCAGCGGCGCGCGGCCC
		321634	pm:st	23	25	13	CCGGGGCAGCCGGGCGCGGCGCACC
		321790	pm:st	23	25	13	GGCCGGGAACCGCGCGGCGGGGCGG
		321882	pm:st	23	25	13	CCCGCGCGGCCACCGGGCGGAGGGG
		322149	pm:st	23	25	13	GCGCGCCAGGCCGCGGGCGGGTGGG
		322550	pm:st	23	25	13	CGGTCCCGTGCGGGCGCGGCCGCGC
		323346	pm:st	23	25	13	GGCCACGCCGCGGTGCGGCGCGGCC
		323369	pm:st	23	25	13	GTCGCCGGCCAGCCCGGCGGCGGGG
		325110	pm:st	23	25	13	GCGGCCGCAGCGGGCGCGCTGGCGC
		325467	pm:st	23	25	13	CCCCGCCGGGCCATGCGGGCGCGCG
		328490	pm:st	23	25	13	GCGCGCGGGGGGGCGAGCGCGCGTG
		330293	pm:st	23	25	13	CTCGGGCGCGGGCCGCGCAGCGGCC
		331067	pm:st	23	25	13	CGCGCGGGGGACCCAGCGGCCCGCG
		331130	pm:st	23	25	13	CCGCCCGCGCGCTGAGCGGCCGGCG
		331732	pm:st	23	25	13	CCGGGGGGCGGCCGCGGGCACGAGC
		332216	pm:st	23	25	13	GGGTCCCCGGGGCAGCGCGCCGCGG
		332218	pm:st	23	25	13	GGCGCTGAGGCCGCGCGCCCGGCGC
		333149	pm:st	23	25	13	GCCGGCGGGCCGCGCGCGTTCGCGG
		333208	pm:st	23	25	13	GCCCGGAGGGTGCGCGCCGCGGCGC
		333209	pm:st	23	25	13	CTGCGCCGGGGGGACGCGCCGCCCC
		333215	pm:st	23	25	13	GCACCGGGGGGGCGCGTCGCGGGCG
		333312	pm:st	23	25	13	GGCGCCACGAGGGGCGCGCCGGCCC
		333534	pm:st	23	25	13	GCTCCCCGTGCCGGCGCGCCCGGGC
		333654	pm:st	23	25	13	TCCCCCTGCGCGCGCGCCGCGGCGC
		333895	pm:st	23	25	13	GTCCGGCTCGCCGCGCGGCGGCGCC
		334103	pm:st	23	25	13	GGGCGGTCGGCTGCGCGCGGGCCCG
		334145	pm:st	23	25	13	ACGGGGCGACCCGCGCGGGGCGCGC
		335048	pm:st	23	25	13	CGGGGGCCACCGCGCGGGCGGCGAC
		335137	pm:st	23	25	13	CGGGGCCGCAGCGCGCGCCCGCTCC
		335359	pm:st	23	25	13	GCCGCCGCCGAGCGCGTCGGCCCGC
		335571	pm:st	23	25	13	AGGGGGGGGCCAGCGCGCCGCGCGG
		335878	pm:st	23	25	13	CGGGGCCCTCGGCCGCGGCACGGGC
		336868	pm:st	23	25	13	GGGGGCCCGGGCGCGTGCCGGACGC
		336990	pm:st	23	25	13	GGCGGACCGGGGGGCGCGCCGGGAG
		337031	pm:st	23	25	13	GCCCCGCCGGGCCACGCGGCAGCCG
		456425	pm:st	23	25	13	CGCCCGGCGCGGGGGATGCGGGGCG
		485345	pm:st	23	25	13	CGGCGCGGACCCGGCCTGGCCCGGC
		486449	pm:st	23	25	13	CGTCGCCGCGGGCCCGCTGGGGCCC
		486453	pm:st	23	25	13	CGCGGCGCCGCGTGCGGCTGGGGGG
		486501	pm:st	23	25	13	CCCGGGCGCCCCGCGCTGGGAGGCG
		486984	pm:st	23	25	13	CGGCCGGCGCAGCGCGCTGGGGCCC
		487419	pm:st	23	25	13	CGGCGCGGCGGTGGGCTGCCGGGCC
		487440	pm:st	23	25	13	GCGGGCGCGGCCCCGCTGGGGCGTG
		487650	pm:st	23	25	13	GGCCGCGCAGCCGCGCTGGCGGGCG
		489457	pm:st	23	25	13	CTCGGCGGGGGGCCTGCGCCGGCGC
		553130	pm:st	23	25	13	CGGCCGGCACGCCGGGTGCGGCGGG
		572958	pm:st	23	25	13	GGCGGGCGCGCAGCCGTGGGCGGCC
		573948	pm:st	23	25	13	GCGGGCCGGGCGGCCGTGGGGGTCG
		574366	pm:st	23	25	13	CCGCGCCCCGGCGCCGTGCGGGGTG
		697995	pm:st	23	25	13	CCCGGCGCCCGGCGTCCGCACCGCG
		704397	pm:st	23	25	13	CGCCGTCGGCGCGGTCGCCGGCGGC
		849437	pm:st	23	25	13	CCGGCGGGGCACGGCGCAGCCCCCG
		852121	pm:st	23	25	13	GGCGGGCACCGCGGGCAGCGGGGCG
		853278	pm:st	23	25	13	GGCGGCGTGGCGCGCAGCCGCGCGG
		857053	pm:st	23	25	13	GCGCGCGCGGCGCGACAGCCGGGGC
		961425	pm:st	23	25	13	GGGCCGCTGGCCGCGAGCGCCGGCC
		1000485	pm:st	23	25	13	GGGGGGCGCGGCGGTCACCGGGCCG
		1032317	pm:st	23	25	13	CGCGCCGGGGGGCCACGCGCTCCCG
		1033817	pm:st	23	25	13	TCCGGGGCGCCCCGCACGGCCCGCG
		1038279	pm:st	23	25	13	GGCGCCCGGGGGGACCGCGCTCCGC
10338021	control->bgp->antigenomic	10338021
	1401
		6371	pm:st	11	25	13	TGGAAAGCAGCATGCCATGTACTTT
		6577	pm:st	11	25	13	CATGGACATAGCATATGCCTAATCC
		7204	pm:st	11	25	13	TCATACTGATCGCATGGCTTCAGTT
		8271	pm:st	11	25	13	TTTCACTCAGCTATGCCATCCTGAT
		8284	pm:st	11	25	13	GTAATTATTGCGGCGCTGCTATCAA
		8456	pm:st	11	25	13	TTCTTTGCTATGCGGGATAACATGC
		8901	pm:st	11	25	13	AAATATTATACGCAAGGGCGGCGTT
		8904	pm:st	11	25	13	TAAATCCTATTGCTGGCTGATGCAC
		9317	pm:st	11	25	13	TGCGCTGCTCAGCACATTGAATAAT
		10705	pm:st	11	25	13	GTATCAGCTAAGCTTGGATAAAGGC
		11274	pm:st	11	25	13	TCTACGATGATGTGCAGCCATTCAT
		11712	pm:st	11	25	13	TATTCCGCTTAACTGCATGCTTGGA
		13631	pm:st	11	25	13	CTAGAAAGCTGGCGGGATAATTAAC
		14366	pm:st	11	25	13	AATAAAACGCAATGCAGCTCCGTGA
		16448	pm:st	11	25	13	TTCAAGTGATTAGCGGGCACGAAAA
		17822	pm:st	11	25	13	TAAACTAGCTCATAGCCTCCTGCTT
		18021	pm:st	11	25	13	AAATATGTGCATGCCAGCTGTCCTA
		18460	pm:st	11	25	13	AATCGTATTGCTAGGCTGCTCATCT
		20221	pm:st	11	25	13	TTGCGACGCTTAATGCAGCTTTTAC
		21150	pm:st	11	25	13	AGCGAAATGCTGCAATGGCATTCAT
		23114	pm:st	11	25	13	CTCAATATCCGCATTGCCCGAAAAT
		27189	pm:st	11	25	13	AGTACTCAGGCTTATGGGCAACATT
		29502	pm:st	11	25	13	AACTTAGCGCATAGTTGGCCTTTGT
		34872	pm:st	11	25	13	GGCTATAAGCTGCTGGATCCTATTA
		36291	pm:st	11	25	13	AAAGTAAATGCGCTGGGATTCGTCT
		38184	pm:st	11	25	13	AGATTAGCGCAAATATGGCCTCCAT
		40766	pm:st	11	25	13	TTATAGATAGCACTGGCGCCTTAGA
		41229	pm:st	11	25	13	TTGAGAGCATAAGGCGCTACCTATT
		41657	pm:st	11	25	13	TCTACTTGCAGCTGGCTATACTTTC
		53363	pm:st	11	25	13	GAGCTAAGCATTATGCCGCCTTTAT
		58833	pm:st	11	25	13	AAAGCTGCATAGTGCAGGCCTTTTA
		62514	pm:st	11	25	13	CTCAATCAAGGCAGCTTATGAGTCT
		68068	pm:st	11	25	13	TTATTAAGAACTGCCAGGCCAGCTT
		68418	pm:st	11	25	13	GATCGCTAGTGCCAGGCATAATATA
		70317	pm:st	11	25	13	TAGGCGATTGTGCAGGCGTTATAAT
		95250	pm:st	11	25	13	ATTATGAGATTGCAGCGTGAGGGAA
		109960	pm:st	11	25	13	ACAATTGCATATAAGCTGCGACCAG
		131554	pm:st	11	25	13	CTTAGGACAAGGCTGCGATTAATGT
		141686	pm:st	11	25	13	TATTATAAGGGCGCTGCATAGGGTT
		144237	pm:st	11	25	13	ACAGAAGAACATGCTGGCAGGTTTT
		151559	pm:st	11	25	13	GTGACTTGATAGCGGCCATCATAAA
		154274	pm:st	11	25	13	ATTTTTTAGCGCTCTCCAAACAGCC
		158471	pm:st	11	25	13	TACACAACATATGGCAGCTCATACC
		160707	pm:st	11	25	13	TACTCAGCATATTGCCCACCATTCT
		160798	pm:st	11	25	13	TACTTGCGCAATTGGCCATGAGATT
		165882	pm:st	11	25	13	ATCCACTATGAAGCGCCAGATTTGA
		166092	pm:st	11	25	13	ATGATTGCGCATGCCAATACTATGC
		166535	pm:st	11	25	13	TTAGCGATATCGAGCCTGCACTTAA
		169469	pm:st	11	25	13	ACCAGATTATGCCAGCGCTAGTATA
		169617	pm:st	11	25	13	TAGATCATATAGCCAGCGTGTCTTC
		171725	pm:st	11	25	13	AAAGGTAGCGCCATCCATGTCTAAT
		173326	pm:st	11	25	13	CAAAAGTGCAATGCGCTAAGCGTTT
		187258	pm:st	11	25	13	CTCTCTGCAAGCTCAGCTTAAATCT
		195435	pm:st	11	25	13	CAAAGTCAATGCAGCCTGGAAGTAT
		201702	pm:st	11	25	13	AGATTTTATGATCGCGCGATAGCCT
		211597	pm:st	11	25	13	TTGATACTATGCTGCCTAGATCCTG
		219371	pm:st	11	25	13	TGAGATAATCCAGCGCAATCGTCAT
		221836	pm:st	11	25	13	GAAATTATACAAAGCGCTGCTGAGG
		230845	pm:st	11	25	13	GTAGTCATGCTTAATCCGCCGATTT
		231993	pm:st	11	25	13	ATTGGAATCTAGCCTGCATGCGATA
		232539	pm:st	11	25	13	ATCAGGATATTGCCGAGCCTTAGTA
		240738	pm:st	11	25	13	TGGGACGTGGATAGCGCATTTATAA
		257038	pm:st	11	25	13	AACTTTGATGCGCTTGCATGAGGAT
		260460	pm:st	11	25	13	AATATGGCTTCATAACGGCCTTTGG
		261057	pm:st	11	25	13	ACTCTTGGCAATGATTCGCAGAAGA
		261694	pm:st	11	25	13	GGTGAATGCGCATGCCTATAACTTA
		262212	pm:st	11	25	13	GAAAAGAATGAGCTAGGCCTTTAGG
		263178	pm:st	11	25	13	GTCTAATAGCGTTGGCCATAGGTTA
		265630	pm:st	11	25	13	GTTTAAAACATAAGCCCGCGTGTTC
		267081	pm:st	11	25	13	GTTTTGCAGAGTGCGCTTTGTGTTA
		267682	pm:st	11	25	13	CATTTCTGCTCATGCGCAATAGACT
		268209	pm:st	11	25	13	CAATGGATTCCTAGCGCATGTTTAC
		268694	pm:st	11	25	13	TATTGAGCGCTCTAATGCAATGGAG
		269734	pm:st	11	25	13	CCGATCAGCCTGATTGCAAATCTAA
		270966	pm:st	11	25	13	TTAGACTATTGCAAGCAGCACCTGT
		271075	pm:st	11	25	13	AGAACTTGAAGCATGCTAGGGTCAA
		271590	pm:st	11	25	13	AATAGACGCCTGGGCATATAGAGTT
		271717	pm:st	11	25	13	ACGTAGATATGCGCGGCATAATCAT
		272324	pm:st	11	25	13	ATTAGTATTATCGCGCCAGTCATCC
		273627	pm:st	11	25	13	GGTTATGCGCAGATTGCATGTAATG
		273717	pm:st	11	25	13	TGCGTAGCATAGTTGCATGGTAGAA
		273737	pm:st	11	25	13	GAAGATCTGCGGCATATCGTATAGT
		274164	pm:st	11	25	13	ATTTCATGCTAGCGCATCTACTTCC
		274521	pm:st	11	25	13	ACATACCAGTGCTGCAATATCGTCT
		274883	pm:st	11	25	13	GATGTCGCTGCGTATGAGCAAAAAT
		275075	pm:st	11	25	13	TAAAGCCGCTAGATGCATCGATTGA
		276229	pm:st	11	25	13	AAAAATCAAGCGTTGCAGGTTGCGA
		276272	pm:st	11	25	13	CTTTGATTAGAATGCAGCGGAGACT
		277526	pm:st	11	25	13	TATACTAGCATTGCATGCATTGGCG
		277954	pm:st	11	25	13	CTTCATGGCTTATTGCAGCCGATAT
		278119	pm:st	11	25	13	GTAGTTCAGGCTCATGCATAAGGTT
		278870	pm:st	11	25	13	ATTTGTGCGCTGACTGCATGTTATG
		283497	pm:st	11	25	13	TTCAGAGCATATAGCCGACAGCTTA
		284181	pm:st	11	25	13	GATGGGATAAGCGAGCTCCTATAAT
		285955	pm:st	11	25	13	GCTAATAGCATGCAGCTTGACAACA
		286227	pm:st	11	25	13	CTCTAAGCATTATAGCCGGTGCTAT
		286613	pm:st	11	25	13	CAAGCTGCAATTAGCCGAGTAGTTT
		287365	pm:st	11	25	13	AAATATTGCCGGATAGCAGGTCAAG
		288093	pm:st	11	25	13	TCTAGACCGGCTAAGCATTCTATGT
		288101	pm:st	11	25	13	ATGTGTTCCAACGCAGCATAAATGC
		288529	pm:st	11	25	13	TTAATATACTGCGAGCAGCCTATCC
		288765	pm:st	11	25	13	ATACAACCCCAGCTAGCATTTAACG
		288930	pm:st	11	25	13	AGTTCTCTACGCAGCATGATATCGA
		289207	pm:st	11	25	13	TAATAATGCGTGCCAAGCAAAGGTG
		290635	pm:st	11	25	13	TCATTATTGGCTGAGCATATCGGAG
		291396	pm:st	11	25	13	CAAAAGATGCTGCGCACTACGTTAT
		291971	pm:st	11	25	13	CATTGGATCATCAGGCTGCTTAAGT
		291979	pm:st	11	25	13	AATTGGATCCAGCTAGCATTGAGAG
		292325	pm:st	11	25	13	CCAAAAGCGTAATGCTGCTAGATGT
		292417	pm:st	11	25	13	AAACGTATCGCATGGCTGCTTGTTA
		293736	pm:st	11	25	13	TGATAACAATGCGCTGATCAGTACG
		294110	pm:st	11	25	13	CTTTACTATCTGCGCGCAATTCTGA
		295361	pm:st	11	25	13	TGACCAGGATATGCGCTGAGTTAAA
		296316	pm:st	11	25	13	TGACGTATCGCATGCTTCGAATGTA
		296990	pm:st	11	25	13	CAATAATGCATAATGCTGGTGCGCA
		298146	pm:st	11	25	13	TGTTGTGCGATTTGCTATCAGAGAG
		298750	pm:st	11	25	13	GTGACTCAGCGTATGCTAGCTTTAT
		299283	pm:st	11	25	13	TGCTGTATCGCACAGCTTGAACTTA
		300572	pm:st	11	25	13	CCACTCAATCATCAGCGCTTACATT
		300608	pm:st	11	25	13	ACAGCCGCACAGCTTGCTAAAATAA
		300709	pm:st	11	25	13	GTATACCTGCTGGCTAATATCTGTC
		300798	pm:st	11	25	13	CTCTGTCCACAATGCAGCTTCAATT
		303328	pm:st	11	25	13	TTCAAGACTAGATAGCTGCAAGAGC
		303392	pm:st	11	25	13	ACGGTACTGCATAGCTTACAGTCTT
		303953	pm:st	11	25	13	TAATACAGCAATCCAGCTGGAACCT
		304606	pm:st	11	25	13	CAGCCAATTATGCGCTAGCTTATGA
		304621	pm:st	11	25	13	ATTCAGATGGCTTGCGCATTTGAAC
		306634	pm:st	11	25	13	GCGTTCTTGATCTAGCTGCGTAATT
		307509	pm:st	11	25	13	TCTTATATGGATTGCGCTTCCCAGT
		307695	pm:st	11	25	13	CTTAAAATAGCGCGCCGTACTTCTT
		308386	pm:st	11	25	13	TATAGCTTGGGCGCATATGAGTAGT
		308592	pm:st	11	25	13	TTCTAGGCTATGCGCTAACAGTGTT
		308956	pm:st	11	25	13	GGATAAAGCGCACGCATATAGATAG
		309870	pm:st	11	25	13	CCCAGTTAGCTAAGCGCCATATTTA
		310267	pm:st	11	25	13	CACCTAATTCTCGCGCTAATGTTGT
		310282	pm:st	11	25	13	GTAGTTATGCATCGCGCATTTGTCT
		311296	pm:st	11	25	13	AGATACGATCTTACGCTGCAATCGA
		311704	pm:st	11	25	13	GCTCAAATTGACGGCGCATATATTG
		312552	pm:st	11	25	13	TGATAAAAGCAGCGCTATGCACAAC
		312717	pm:st	11	25	13	ACATCATATGCCAAGCGCAGCAAAT
		313051	pm:st	11	25	13	ATTCACGCAATAGCCGCATCAGAAT
		313239	pm:st	11	25	13	GCTTAATGCATACGCGCTATGATCA
		313870	pm:st	11	25	13	GGTGGACATTGCAGCGCTATTTTTA
		314421	pm:st	11	25	13	TGTAACGATATCGCAGCATCTACAC
		314849	pm:st	11	25	13	ATCTCGTGATGAATGCGCAGTTTAG
		314862	pm:st	11	25	13	AAGAAAAATTCGAGCGCAGTTCCAG
		315350	pm:st	11	25	13	CGGACAGCTTAATACGCCATAACAA
		317578	pm:st	11	25	13	TCATGTTGCTAACTGGCGCTGAATT
		318230	pm:st	11	25	13	AACATGCCATAGCGCTATCTCTCAA
		318281	pm:st	11	25	13	CAGTCATAGCATTGCGCTCTTCAAT
		318565	pm:st	11	25	13	AACGTATGCAAGCGCTATATGGTGA
		320057	pm:st	11	25	13	ATGTCATGCATTATGCGGCATAACG
		320983	pm:st	11	25	13	CGTTGTGATAGCGCTAGATTACTGT
		321096	pm:st	11	25	13	CGTTATAAGCATGTGCGCATTGAGT
		321318	pm:st	11	25	13	ACACGTCATATTGCGCTAGATAGCT
		321450	pm:st	11	25	13	CAACTAATGATCAGCGCATCGTATG
		322127	pm:st	11	25	13	AACAATTGCTTGGCGCCAAGTATAC
[truncated: 57,143,883 more chars]
