# Supplementary material for: GIANT: galaxy-based tool for interactive analysis of transcriptomic data
Source: Sci Rep. 2020 Nov 16;10:19835. doi: 10.1038/s41598-020-76769-w (PMC7670435; doi:10.1038/s41598-020-76769-w)
Supplement: Supplementary file 2 — Supplementary Information. [file 41598_2020_76769_MOESM2_ESM.zip › Tools_InputOutput_Parameters/MicroArray_workflow/Step2-Normalization/Inputs/MoGene-1_1-st-v1.r4.clf_66.bed]

#%chip_type=MoGene-1_1-st-v1
#%lib_set_name=MoGene-1_1-st-v1
#%lib_set_version=rev4
#%create_date=Wed Sep  9 10:53:03 PDT 2009
#%guid=4c7bb634-8146-4783-b70f-fdf4f5332e81
#%clf_format_version=1.0
#%rows=1190
#%cols=990
#%datalines=833597
#%sequential=1
#%order=col_major
#%header0=probe_id	x	y
7	6	0
9	8	0
11	10	0
14	13	0
15	14	0
16	15	0
17	16	0
18	17	0
19	18	0
20	19	0
21	20	0
22	21	0
23	22	0
24	23	0
25	24	0
26	25	0
27	26	0
28	27	0
29	28	0
31	30	0
35	34	0
37	36	0
38	37	0
39	38	0
41	40	0
45	44	0
46	45	0
48	47	0
49	48	0
50	49	0
51	50	0
52	51	0
53	52	0
54	53	0
55	54	0
56	55	0
57	56	0
58	57	0
59	58	0
60	59	0
61	60	0
67	66	0
68	67	0
74	73	0
75	74	0
76	75	0
79	78	0
80	79	0
82	81	0
84	83	0
85	84	0
86	85	0
87	86	0
89	88	0
93	92	0
94	93	0
95	94	0
96	95	0
98	97	0
99	98	0
100	99	0
102	101	0
103	102	0
104	103	0
107	106	0
111	110	0
112	111	0
114	113	0
118	117	0
119	118	0
121	120	0
122	121	0
124	123	0
125	124	0
126	125	0
127	126	0
128	127	0
129	128	0
131	130	0
134	133	0
135	134	0
137	136	0
138	137	0
139	138	0
141	140	0
142	141	0
143	142	0
144	143	0
145	144	0
146	145	0
148	147	0
149	148	0
151	150	0
152	151	0
153	152	0
154	153	0
155	154	0
157	156	0
159	158	0
160	159	0
161	160	0
162	161	0
163	162	0
164	163	0
166	165	0
167	166	0
168	167	0
169	168	0
172	171	0
173	172	0
174	173	0
175	174	0
176	175	0
177	176	0
178	177	0
180	179	0
181	180	0
182	181	0
183	182	0
184	183	0
185	184	0
186	185	0
187	186	0
188	187	0
189	188	0
190	189	0
191	190	0
192	191	0
193	192	0
194	193	0
195	194	0
196	195	0
203	202	0
204	203	0
205	204	0
206	205	0
207	206	0
208	207	0
209	208	0
210	209	0
211	210	0
212	211	0
213	212	0
214	213	0
215	214	0
216	215	0
218	217	0
219	218	0
220	219	0
221	220	0
222	221	0
224	223	0
225	224	0
227	226	0
228	227	0
230	229	0
231	230	0
232	231	0
233	232	0
235	234	0
236	235	0
237	236	0
238	237	0
239	238	0
240	239	0
241	240	0
242	241	0
243	242	0
244	243	0
246	245	0
247	246	0
249	248	0
250	249	0
251	250	0
252	251	0
253	252	0
254	253	0
256	255	0
257	256	0
258	257	0
260	259	0
262	261	0
263	262	0
264	263	0
265	264	0
266	265	0
270	269	0
271	270	0
272	271	0
273	272	0
275	274	0
276	275	0
277	276	0
278	277	0
279	278	0
280	279	0
281	280	0
282	281	0
283	282	0
284	283	0
285	284	0
286	285	0
287	286	0
288	287	0
289	288	0
291	290	0
292	291	0
293	292	0
294	293	0
295	294	0
296	295	0
297	296	0
300	299	0
304	303	0
305	304	0
306	305	0
308	307	0
309	308	0
310	309	0
312	311	0
313	312	0
314	313	0
315	314	0
316	315	0
317	316	0
318	317	0
319	318	0
320	319	0
321	320	0
322	321	0
323	322	0
324	323	0
325	324	0
326	325	0
327	326	0
330	329	0
331	330	0
332	331	0
333	332	0
334	333	0
336	335	0
337	336	0
338	337	0
339	338	0
340	339	0
341	340	0
342	341	0
343	342	0
344	343	0
345	344	0
346	345	0
347	346	0
348	347	0
351	350	0
352	351	0
354	353	0
356	355	0
358	357	0
359	358	0
360	359	0
362	361	0
363	362	0
364	363	0
365	364	0
366	365	0
367	366	0
368	367	0
369	368	0
371	370	0
372	371	0
373	372	0
375	374	0
376	375	0
378	377	0
379	378	0
380	379	0
381	380	0
382	381	0
383	382	0
384	383	0
385	384	0
386	385	0
387	386	0
388	387	0
389	388	0
390	389	0
391	390	0
392	391	0
393	392	0
401	400	0
402	401	0
403	402	0
404	403	0
405	404	0
406	405	0
407	406	0
408	407	0
411	410	0
412	411	0
415	414	0
416	415	0
417	416	0
418	417	0
419	418	0
421	420	0
422	421	0
428	427	0
429	428	0
430	429	0
431	430	0
432	431	0
433	432	0
438	437	0
439	438	0
440	439	0
441	440	0
442	441	0
443	442	0
444	443	0
445	444	0
446	445	0
447	446	0
448	447	0
449	448	0
457	456	0
458	457	0
459	458	0
460	459	0
461	460	0
462	461	0
463	462	0
464	463	0
465	464	0
466	465	0
467	466	0
468	467	0
469	468	0
470	469	0
471	470	0
472	471	0
473	472	0
474	473	0
475	474	0
476	475	0
478	477	0
479	478	0
480	479	0
481	480	0
482	481	0
483	482	0
484	483	0
485	484	0
486	485	0
487	486	0
488	487	0
489	488	0
490	489	0
491	490	0
492	491	0
493	492	0
494	493	0
495	494	0
496	495	0
497	496	0
498	497	0
499	498	0
500	499	0
501	500	0
502	501	0
503	502	0
504	503	0
505	504	0
506	505	0
507	506	0
508	507	0
509	508	0
510	509	0
511	510	0
512	511	0
513	512	0
514	513	0
515	514	0
516	515	0
517	516	0
518	517	0
519	518	0
520	519	0
521	520	0
522	521	0
523	522	0
524	523	0
525	524	0
531	530	0
532	531	0
533	532	0
534	533	0
535	534	0
536	535	0
537	536	0
538	537	0
539	538	0
541	540	0
542	541	0
543	542	0
544	543	0
545	544	0
546	545	0
547	546	0
548	547	0
549	548	0
550	549	0
551	550	0
556	555	0
557	556	0
558	557	0
559	558	0
560	559	0
561	560	0
562	561	0
563	562	0
564	563	0
565	564	0
566	565	0
567	566	0
568	567	0
569	568	0
570	569	0
571	570	0
573	572	0
576	575	0
577	576	0
578	577	0
579	578	0
580	579	0
581	580	0
582	581	0
583	582	0
584	583	0
585	584	0
587	586	0
588	587	0
589	588	0
590	589	0
591	590	0
598	597	0
599	598	0
600	599	0
601	600	0
602	601	0
603	602	0
604	603	0
605	604	0
606	605	0
607	606	0
608	607	0
609	608	0
610	609	0
611	610	0
612	611	0
613	612	0
614	613	0
615	614	0
616	615	0
617	616	0
618	617	0
619	618	0
620	619	0
621	620	0
622	621	0
623	622	0
624	623	0
625	624	0
626	625	0
627	626	0
628	627	0
629	628	0
630	629	0
631	630	0
632	631	0
633	632	0
634	633	0
635	634	0
636	635	0
637	636	0
638	637	0
639	638	0
640	639	0
641	640	0
642	641	0
643	642	0
644	643	0
645	644	0
646	645	0
647	646	0
648	647	0
649	648	0
650	649	0
651	650	0
652	651	0
653	652	0
654	653	0
656	655	0
657	656	0
658	657	0
660	659	0
661	660	0
662	661	0
663	662	0
664	663	0
666	665	0
667	666	0
669	668	0
670	669	0
671	670	0
672	671	0
673	672	0
674	673	0
676	675	0
677	676	0
678	677	0
679	678	0
680	679	0
681	680	0
682	681	0
683	682	0
684	683	0
685	684	0
687	686	0
688	687	0
689	688	0
690	689	0
691	690	0
692	691	0
693	692	0
694	693	0
695	694	0
696	695	0
697	696	0
698	697	0
699	698	0
700	699	0
701	700	0
702	701	0
704	703	0
705	704	0
706	705	0
707	706	0
708	707	0
709	708	0
711	710	0
712	711	0
713	712	0
714	713	0
716	715	0
717	716	0
718	717	0
719	718	0
720	719	0
721	720	0
722	721	0
723	722	0
724	723	0
725	724	0
727	726	0
728	727	0
729	728	0
730	729	0
731	730	0
732	731	0
733	732	0
734	733	0
735	734	0
737	736	0
738	737	0
740	739	0
741	740	0
742	741	0
743	742	0
744	743	0
745	744	0
746	745	0
747	746	0
748	747	0
749	748	0
750	749	0
751	750	0
752	751	0
754	753	0
755	754	0
756	755	0
757	756	0
758	757	0
759	758	0
760	759	0
761	760	0
762	761	0
763	762	0
765	764	0
767	766	0
768	767	0
769	768	0
770	769	0
771	770	0
772	771	0
773	772	0
774	773	0
775	774	0
776	775	0
777	776	0
778	777	0
779	778	0
780	779	0
781	780	0
782	781	0
783	782	0
784	783	0
785	784	0
787	786	0
788	787	0
795	794	0
796	795	0
797	796	0
798	797	0
799	798	0
801	800	0
802	801	0
803	802	0
804	803	0
805	804	0
807	806	0
808	807	0
809	808	0
810	809	0
811	810	0
812	811	0
813	812	0
814	813	0
815	814	0
816	815	0
817	816	0
819	818	0
821	820	0
822	821	0
823	822	0
825	824	0
826	825	0
827	826	0
828	827	0
829	828	0
831	830	0
832	831	0
833	832	0
834	833	0
836	835	0
837	836	0
838	837	0
839	838	0
840	839	0
842	841	0
843	842	0
844	843	0
845	844	0
846	845	0
847	846	0
848	847	0
849	848	0
850	849	0
851	850	0
852	851	0
853	852	0
854	853	0
855	854	0
856	855	0
857	856	0
858	857	0
859	858	0
861	860	0
862	861	0
863	862	0
864	863	0
865	864	0
867	866	0
868	867	0
869	868	0
870	869	0
871	870	0
872	871	0
879	878	0
880	879	0
881	880	0
882	881	0
883	882	0
884	883	0
885	884	0
886	885	0
887	886	0
888	887	0
889	888	0
890	889	0
891	890	0
892	891	0
894	893	0
895	894	0
897	896	0
898	897	0
899	898	0
900	899	0
901	900	0
902	901	0
903	902	0
913	912	0
914	913	0
915	914	0
916	915	0
917	916	0
918	917	0
919	918	0
920	919	0
921	920	0
922	921	0
923	922	0
924	923	0
925	924	0
926	925	0
927	926	0
928	927	0
929	928	0
930	929	0
931	930	0
932	931	0
933	932	0
934	933	0
935	934	0
936	935	0
938	937	0
939	938	0
940	939	0
941	940	0
942	941	0
943	942	0
944	943	0
945	944	0
946	945	0
947	946	0
948	947	0
949	948	0
950	949	0
951	950	0
952	951	0
953	952	0
954	953	0
955	954	0
956	955	0
957	956	0
958	957	0
959	958	0
960	959	0
961	960	0
962	961	0
963	962	0
964	963	0
965	964	0
966	965	0
969	968	0
970	969	0
971	970	0
972	971	0
973	972	0
974	973	0
975	974	0
976	975	0
977	976	0
978	977	0
979	978	0
980	979	0
981	980	0
982	981	0
983	982	0
984	983	0
985	984	0
1001	10	1
1002	11	1
1006	15	1
1007	16	1
1009	18	1
1011	20	1
1013	22	1
1015	24	1
1017	26	1
1018	27	1
1019	28	1
1021	30	1
1022	31	1
1023	32	1
1025	34	1
1026	35	1
1027	36	1
1028	37	1
1034	43	1
1035	44	1
1037	46	1
1039	48	1
1041	50	1
1043	52	1
1045	54	1
1046	55	1
1047	56	1
1049	58	1
1051	60	1
1054	63	1
1055	64	1
1057	66	1
1058	67	1
1059	68	1
1061	70	1
1069	78	1
1070	79	1
1071	80	1
1073	82	1
1074	83	1
1075	84	1
1077	86	1
1078	87	1
1079	88	1
1081	90	1
1082	91	1
1086	95	1
1087	96	1
1090	99	1
1091	100	1
1093	102	1
1094	103	1
1100	109	1
1101	110	1
1102	111	1
1105	114	1
1106	115	1
1107	116	1
1109	118	1
1110	119	1
1111	120	1
1113	122	1
1117	126	1
1118	127	1
1119	128	1
1121	130	1
1122	131	1
1123	132	1
1125	134	1
1126	135	1
1127	136	1
1134	143	1
1135	144	1
1138	147	1
1139	148	1
1141	150	1
1142	151	1
1143	152	1
1145	154	1
1146	155	1
1147	156	1
1149	158	1
1151	160	1
1153	162	1
1154	163	1
1155	164	1
1157	166	1
1158	167	1
1159	168	1
1160	169	1
1166	175	1
1167	176	1
1169	178	1
1170	179	1
1173	182	1
1174	183	1
1175	184	1
1177	186	1
1178	187	1
1179	188	1
1181	190	1
1182	191	1
1183	192	1
1185	194	1
1186	195	1
1193	202	1
1199	208	1
1201	210	1
1202	211	1
1203	212	1
1205	214	1
1207	216	1
1209	218	1
1210	219	1
1211	220	1
1213	222	1
1214	223	1
1215	224	1
1217	226	1
1218	227	1
1219	228	1
1221	230	1
1222	231	1
1223	232	1
1225	234	1
1226	235	1
1232	241	1
1233	242	1
1234	243	1
1235	244	1
1237	246	1
1238	247	1
1239	248	1
1241	250	1
1242	251	1
1243	252	1
1245	254	1
1246	255	1
1247	256	1
1249	258	1
1250	259	1
1251	260	1
1253	262	1
1254	263	1
1255	264	1
1258	267	1
1259	268	1
1265	274	1
1266	275	1
1267	276	1
1269	278	1
1270	279	1
1271	280	1
1274	283	1
1275	284	1
1277	286	1
1278	287	1
1279	288	1
1281	290	1
1282	291	1
1283	292	1
1285	294	1
1286	295	1
1287	296	1
1289	298	1
1290	299	1
1291	300	1
1292	301	1
1298	307	1
1299	308	1
1301	310	1
1302	311	1
1303	312	1
1305	314	1
1306	315	1
1307	316	1
1309	318	1
1310	319	1
1311	320	1
1314	323	1
1315	324	1
1317	326	1
1319	328	1
1321	330	1
1322	331	1
1325	334	1
1331	340	1
1333	342	1
1334	343	1
1335	344	1
1337	346	1
1338	347	1
1339	348	1
1341	350	1
1342	351	1
1345	354	1
1346	355	1
1349	358	1
1350	359	1
1353	362	1
1354	363	1
1355	364	1
1364	373	1
1365	374	1
1366	375	1
1367	376	1
1369	378	1
1371	380	1
1373	382	1
1374	383	1
1375	384	1
1377	386	1
1378	387	1
1381	390	1
1382	391	1
1383	392	1
1390	399	1
1397	406	1
1398	407	1
1399	408	1
1401	410	1
1402	411	1
1403	412	1
1405	414	1
1406	415	1
1407	416	1
1409	418	1
1411	420	1
1413	422	1
1414	423	1
1415	424	1
1417	426	1
1418	427	1
1419	428	1
1421	430	1
1422	431	1
1423	432	1
1424	433	1
1430	439	1
1431	440	1
1433	442	1
1434	443	1
1435	444	1
1437	446	1
1438	447	1
1439	448	1
1442	451	1
1443	452	1
1445	454	1
1446	455	1
1447	456	1
1449	458	1
1450	459	1
1451	460	1
1453	462	1
1454	463	1
1455	464	1
1463	472	1
1465	474	1
1466	475	1
1467	476	1
1469	478	1
1470	479	1
1471	480	1
1473	482	1
1474	483	1
1475	484	1
1478	487	1
1479	488	1
1482	491	1
1483	492	1
1485	494	1
1486	495	1
1489	498	1
1490	499	1
1496	505	1
1497	506	1
1499	508	1
1501	510	1
1503	512	1
1506	515	1
1507	516	1
1509	518	1
1510	519	1
1511	520	1
1513	522	1
1514	523	1
1515	524	1
1517	526	1
1518	527	1
1519	528	1
1521	530	1
1522	531	1
1523	532	1
1529	538	1
1530	539	1
1531	540	1
1533	542	1
1534	543	1
1535	544	1
1537	546	1
1538	547	1
1539	548	1
1541	550	1
1542	551	1
1543	552	1
1547	556	1
1550	559	1
1551	560	1
1553	562	1
1554	563	1
1555	564	1
1556	565	1
1562	571	1
1563	572	1
1566	575	1
1567	576	1
1569	578	1
1570	579	1
1571	580	1
1573	582	1
1574	583	1
1577	586	1
1578	587	1
1579	588	1
1581	590	1
1588	597	1
1589	598	1
1597	606	1
1598	607	1
1599	608	1
1601	610	1
1602	611	1
1603	612	1
1605	614	1
1606	615	1
1607	616	1
1609	618	1
1611	620	1
1613	622	1
1614	623	1
1615	624	1
1617	626	1
1618	627	1
1619	628	1
1622	631	1
1628	637	1
1629	638	1
1630	639	1
1631	640	1
1633	642	1
1634	643	1
1635	644	1
1638	647	1
1639	648	1
1641	650	1
1642	651	1
1643	652	1
1645	654	1
1646	655	1
1647	656	1
1649	658	1
1653	662	1
1654	663	1
1655	664	1
1661	670	1
1662	671	1
1663	672	1
1665	674	1
1666	675	1
1667	676	1
1669	678	1
1670	679	1
1673	682	1
1675	684	1
1677	686	1
1678	687	1
1679	688	1
1681	690	1
1682	691	1
1683	692	1
1685	694	1
1686	695	1
1687	696	1
1688	697	1
1697	706	1
1698	707	1
1699	708	1
1703	712	1
1705	714	1
1706	715	1
1707	716	1
1709	718	1
1710	719	1
1711	720	1
1715	724	1
1717	726	1
1718	727	1
1719	728	1
1727	736	1
1729	738	1
1730	739	1
1731	740	1
1733	742	1
1734	743	1
1735	744	1
1737	746	1
1738	747	1
1741	750	1
1742	751	1
1743	752	1
1745	754	1
1747	756	1
1750	759	1
1751	760	1
1754	763	1
1760	769	1
1761	770	1
1762	771	1
1763	772	1
1765	774	1
1766	775	1
1767	776	1
1769	778	1
1770	779	1
1771	780	1
1775	784	1
1777	786	1
1778	787	1
1785	794	1
1786	795	1
1787	796	1
1793	802	1
1794	803	1
1797	806	1
1798	807	1
1799	808	1
1802	811	1
1803	812	1
1809	818	1
1811	820	1
1813	822	1
1817	826	1
1818	827	1
1819	828	1
1820	829	1
1826	835	1
1827	836	1
1829	838	1
1830	839	1
1831	840	1
1833	842	1
1834	843	1
1835	844	1
1837	846	1
1838	847	1
1839	848	1
1842	851	1
1843	852	1
1846	855	1
1847	856	1
1849	858	1
1850	859	1
1851	860	1
1853	862	1
1859	868	1
1861	870	1
1862	871	1
1863	872	1
1866	875	1
1867	876	1
1869	878	1
1870	879	1
1871	880	1
1873	882	1
1874	883	1
1877	886	1
1878	887	1
1879	888	1
1881	890	1
1882	891	1
1883	892	1
1885	894	1
1886	895	1
1892	901	1
1893	902	1
1894	903	1
1895	904	1
1898	907	1
1899	908	1
1901	910	1
1902	911	1
1903	912	1
1905	914	1
1906	915	1
1907	916	1
1910	919	1
1911	920	1
1913	922	1
1914	923	1
1917	926	1
1919	928	1
1926	935	1
1927	936	1
1929	938	1
1930	939	1
1931	940	1
1933	942	1
1934	943	1
1935	944	1
1937	946	1
1938	947	1
1939	948	1
1941	950	1
1942	951	1
1943	952	1
1945	954	1
1946	955	1
1947	956	1
1949	958	1
1950	959	1
1951	960	1
1958	967	1
1959	968	1
1961	970	1
1962	971	1
1963	972	1
1966	975	1
1969	978	1
1970	979	1
1971	980	1
1973	982	1
1974	983	1
1991	10	2
1992	11	2
1993	12	2
1994	13	2
1995	14	2
1996	15	2
1997	16	2
1998	17	2
1999	18	2
2000	19	2
2001	20	2
2002	21	2
2003	22	2
2004	23	2
2005	24	2
2006	25	2
2007	26	2
2008	27	2
2009	28	2
2010	29	2
2011	30	2
2012	31	2
2013	32	2
2014	33	2
2015	34	2
2016	35	2
2017	36	2
2018	37	2
2024	43	2
2025	44	2
2026	45	2
2027	46	2
2028	47	2
2030	49	2
2031	50	2
2032	51	2
2033	52	2
2034	53	2
2035	54	2
2036	55	2
2037	56	2
2038	57	2
2039	58	2
2040	59	2
2041	60	2
2042	61	2
2044	63	2
2046	65	2
2050	69	2
2057	76	2
2058	77	2
2059	78	2
2060	79	2
2061	80	2
2062	81	2
2064	83	2
2065	84	2
2066	85	2
2067	86	2
2068	87	2
2069	88	2
2070	89	2
2071	90	2
2072	91	2
2074	93	2
2075	94	2
2076	95	2
2077	96	2
2078	97	2
2079	98	2
2080	99	2
2081	100	2
2082	101	2
2083	102	2
2084	103	2
2090	109	2
2091	110	2
2092	111	2
2093	112	2
2094	113	2
2095	114	2
2096	115	2
2097	116	2
2098	117	2
2099	118	2
2101	120	2
2102	121	2
2103	122	2
2104	123	2
2105	124	2
2106	125	2
2107	126	2
2108	127	2
2109	128	2
2110	129	2
2111	130	2
2112	131	2
2114	133	2
2116	135	2
2117	136	2
2123	142	2
2124	143	2
2125	144	2
2126	145	2
2127	146	2
2128	147	2
2129	148	2
2130	149	2
2131	150	2
2132	151	2
2133	152	2
2134	153	2
2135	154	2
2137	156	2
2138	157	2
2139	158	2
2140	159	2
2141	160	2
2143	162	2
2144	163	2
2145	164	2
2146	165	2
2148	167	2
2149	168	2
2150	169	2
2156	175	2
2157	176	2
2159	178	2
2161	180	2
2162	181	2
2163	182	2
2166	185	2
2167	186	2
2169	188	2
2170	189	2
2171	190	2
2172	191	2
2173	192	2
2174	193	2
2175	194	2
2176	195	2
2183	202	2
2189	208	2
2190	209	2
2191	210	2
2192	211	2
2193	212	2
2194	213	2
2195	214	2
2196	215	2
2197	216	2
2198	217	2
2199	218	2
2200	219	2
2201	220	2
2202	221	2
2203	222	2
2204	223	2
2205	224	2
2206	225	2
2207	226	2
2208	227	2
2210	229	2
2211	230	2
2212	231	2
2214	233	2
2216	235	2
2222	241	2
2223	242	2
2224	243	2
2225	244	2
2226	245	2
2227	246	2
2228	247	2
2229	248	2
2230	249	2
2231	250	2
2232	251	2
2233	252	2
2234	253	2
2235	254	2
2237	256	2
2238	257	2
2239	258	2
2240	259	2
2241	260	2
2242	261	2
2243	262	2
2244	263	2
2246	265	2
2247	266	2
2249	268	2
2255	274	2
2256	275	2
2259	278	2
2260	279	2
2261	280	2
2262	281	2
2264	283	2
2265	284	2
2266	285	2
2267	286	2
2268	287	2
2269	288	2
2270	289	2
2271	290	2
2272	291	2
2273	292	2
2275	294	2
2276	295	2
2280	299	2
2281	300	2
2282	301	2
2288	307	2
2290	309	2
2291	310	2
2292	311	2
2293	312	2
2294	313	2
2295	314	2
2297	316	2
2299	318	2
2300	319	2
2301	320	2
2303	322	2
2304	323	2
2305	324	2
2306	325	2
2307	326	2
2308	327	2
2309	328	2
2311	330	2
2313	332	2
2314	333	2
2315	334	2
2323	342	2
2324	343	2
2325	344	2
2326	345	2
2327	346	2
2329	348	2
2331	350	2
2332	351	2
2333	352	2
2334	353	2
2335	354	2
2336	355	2
2337	356	2
2338	357	2
2339	358	2
2342	361	2
2343	362	2
2344	363	2
2345	364	2
2346	365	2
2347	366	2
2354	373	2
2355	374	2
2356	375	2
2357	376	2
2358	377	2
2359	378	2
2360	379	2
2361	380	2
2363	382	2
2364	383	2
2365	384	2
2366	385	2
2367	386	2
2368	387	2
2369	388	2
2371	390	2
2373	392	2
2380	399	2
2381	400	2
2387	406	2
2388	407	2
2389	408	2
2390	409	2
2391	410	2
2392	411	2
2393	412	2
2395	414	2
2396	415	2
2398	417	2
2399	418	2
2400	419	2
2401	420	2
2402	421	2
2403	422	2
2404	423	2
2405	424	2
2407	426	2
2408	427	2
2409	428	2
2410	429	2
2412	431	2
2413	432	2
2414	433	2
2420	439	2
2421	440	2
2422	441	2
2423	442	2
2424	443	2
2425	444	2
2427	446	2
2428	447	2
2429	448	2
2430	449	2
2431	450	2
2432	451	2
2433	452	2
2434	453	2
2436	455	2
2437	456	2
2439	458	2
2440	459	2
2441	460	2
2442	461	2
2443	462	2
2444	463	2
2445	464	2
2446	465	2
2447	466	2
2453	472	2
2454	473	2
2455	474	2
2457	476	2
2458	477	2
2459	478	2
2460	479	2
2461	480	2
2462	481	2
2463	482	2
2464	483	2
2466	485	2
2467	486	2
2468	487	2
2471	490	2
2472	491	2
2474	493	2
2475	494	2
2476	495	2
2477	496	2
2478	497	2
2479	498	2
2480	499	2
2486	505	2
2487	506	2
2488	507	2
2489	508	2
2490	509	2
2491	510	2
2492	511	2
2493	512	2
2494	513	2
2495	514	2
2496	515	2
2497	516	2
2498	517	2
2499	518	2
2500	519	2
2503	522	2
2505	524	2
2506	525	2
2507	526	2
2508	527	2
2509	528	2
2510	529	2
2511	530	2
2512	531	2
2513	532	2
2519	538	2
2520	539	2
2521	540	2
2522	541	2
2523	542	2
2524	543	2
2525	544	2
2526	545	2
2527	546	2
2528	547	2
2529	548	2
2530	549	2
2531	550	2
2532	551	2
2533	552	2
2534	553	2
2535	554	2
2536	555	2
2537	556	2
2538	557	2
2539	558	2
2540	559	2
2541	560	2
2542	561	2
2543	562	2
2544	563	2
2546	565	2
2553	572	2
2554	573	2
2555	574	2
2556	575	2
2557	576	2
2558	577	2
2559	578	2
2560	579	2
2561	580	2
2562	581	2
2563	582	2
2564	583	2
2565	584	2
2566	585	2
2568	587	2
2569	588	2
2571	590	2
2579	598	2
2585	604	2
2586	605	2
2587	606	2
2588	607	2
2589	608	2
2590	609	2
2591	610	2
2592	611	2
2593	612	2
2594	613	2
2597	616	2
2598	617	2
2600	619	2
2601	620	2
2602	621	2
2603	622	2
2604	623	2
2605	624	2
2606	625	2
2608	627	2
2609	628	2
2612	631	2
2619	638	2
2620	639	2
2621	640	2
2622	641	2
2623	642	2
2624	643	2
2625	644	2
2626	645	2
2627	646	2
2628	647	2
2629	648	2
2630	649	2
2631	650	2
2632	651	2
2633	652	2
2634	653	2
2635	654	2
2637	656	2
2638	657	2
2639	658	2
2640	659	2
2641	660	2
2642	661	2
2643	662	2
2644	663	2
2651	670	2
2652	671	2
2654	673	2
2655	674	2
2656	675	2
2657	676	2
2658	677	2
2659	678	2
2660	679	2
2661	680	2
2662	681	2
2663	682	2
2664	683	2
2665	684	2
2666	685	2
2667	686	2
2668	687	2
2669	688	2
2670	689	2
2671	690	2
2672	691	2
2673	692	2
2674	693	2
2675	694	2
2677	696	2
2678	697	2
2684	703	2
2685	704	2
2686	705	2
2687	706	2
2688	707	2
2689	708	2
2690	709	2
2692	711	2
2693	712	2
2694	713	2
2695	714	2
2696	715	2
2697	716	2
2698	717	2
2699	718	2
2700	719	2
2701	720	2
2702	721	2
2703	722	2
2704	723	2
2705	724	2
2707	726	2
2709	728	2
2710	729	2
2711	730	2
2717	736	2
2718	737	2
2720	739	2
2721	740	2
2723	742	2
2724	743	2
2725	744	2
2726	745	2
2727	746	2
2729	748	2
2730	749	2
2731	750	2
2732	751	2
2733	752	2
2734	753	2
2735	754	2
2736	755	2
2738	757	2
2739	758	2
2740	759	2
2741	760	2
2742	761	2
2743	762	2
2744	763	2
2750	769	2
2751	770	2
2752	771	2
2753	772	2
2754	773	2
2755	774	2
2756	775	2
2758	777	2
2759	778	2
2761	780	2
2762	781	2
2763	782	2
2764	783	2
2765	784	2
2766	785	2
2767	786	2
2768	787	2
2775	794	2
2776	795	2
2783	802	2
2784	803	2
2785	804	2
2786	805	2
2788	807	2
2789	808	2
2790	809	2
2791	810	2
2793	812	2
2794	813	2
2796	815	2
2797	816	2
2798	817	2
2799	818	2
2800	819	2
2801	820	2
2802	821	2
2803	822	2
2804	823	2
2806	825	2
2807	826	2
2808	827	2
2809	828	2
2810	829	2
2816	835	2
2819	838	2
2820	839	2
2821	840	2
2822	841	2
2823	842	2
2824	843	2
2825	844	2
2827	846	2
2828	847	2
2830	849	2
2831	850	2
2832	851	2
2834	853	2
2836	855	2
2837	856	2
2838	857	2
2840	859	2
2841	860	2
2842	861	2
2843	862	2
2849	868	2
2850	869	2
2851	870	2
2852	871	2
2853	872	2
2854	873	2
2855	874	2
2856	875	2
2857	876	2
2858	877	2
2859	878	2
2861	880	2
2862	881	2
2863	882	2
2864	883	2
2865	884	2
2866	885	2
2867	886	2
2868	887	2
2871	890	2
2872	891	2
2873	892	2
2874	893	2
2875	894	2
2882	901	2
2883	902	2
2884	903	2
2885	904	2
2886	905	2
2887	906	2
2888	907	2
2889	908	2
2890	909	2
2891	910	2
2892	911	2
2893	912	2
2894	913	2
2895	914	2
2896	915	2
2898	917	2
2899	918	2
2901	920	2
2902	921	2
2903	922	2
2905	924	2
2906	925	2
2907	926	2
2908	927	2
2909	928	2
2915	934	2
2916	935	2
2917	936	2
2918	937	2
2919	938	2
2920	939	2
2921	940	2
2922	941	2
2923	942	2
2924	943	2
2925	944	2
2928	947	2
2929	948	2
2930	949	2
2931	950	2
2932	951	2
2933	952	2
2934	953	2
2935	954	2
2936	955	2
2937	956	2
2938	957	2
2939	958	2
2940	959	2
2941	960	2
2948	967	2
2949	968	2
2954	973	2
2956	975	2
2958	977	2
2959	978	2
2960	979	2
2962	981	2
2963	982	2
2964	983	2
2965	984	2
2981	10	3
2982	11	3
2984	13	3
2985	14	3
2986	15	3
2988	17	3
2989	18	3
2990	19	3
2992	21	3
2993	22	3
2994	23	3
2997	26	3
2998	27	3
3000	29	3
3001	30	3
3002	31	3
3004	33	3
3005	34	3
3006	35	3
3008	37	3
3014	43	3
3016	45	3
3017	46	3
3018	47	3
3020	49	3
3021	50	3
3022	51	3
3024	53	3
3025	54	3
3026	55	3
3028	57	3
3029	58	3
3030	59	3
3032	61	3
3033	62	3
3034	63	3
3036	65	3
3037	66	3
3038	67	3
3047	76	3
3048	77	3
3049	78	3
3050	79	3
3053	82	3
3054	83	3
3056	85	3
3057	86	3
3058	87	3
3060	89	3
3061	90	3
3062	91	3
3064	93	3
3066	95	3
3068	97	3
3069	98	3
3070	99	3
3072	101	3
3073	102	3
3074	103	3
3080	109	3
3081	110	3
3084	113	3
3085	114	3
3090	119	3
3092	121	3
3093	122	3
3094	123	3
3096	125	3
3098	127	3
3100	129	3
3101	130	3
3102	131	3
3104	133	3
3105	134	3
3106	135	3
3107	136	3
3113	142	3
3114	143	3
3116	145	3
3118	147	3
3120	149	3
3121	150	3
3122	151	3
3124	153	3
3125	154	3
3126	155	3
3128	157	3
3129	158	3
3130	159	3
3132	161	3
3133	162	3
3134	163	3
3136	165	3
3137	166	3
3138	167	3
3140	169	3
3146	175	3
3148	177	3
3149	178	3
3150	179	3
3152	181	3
3154	183	3
3156	185	3
3157	186	3
3158	187	3
3160	189	3
3161	190	3
3162	191	3
3164	193	3
3165	194	3
3166	195	3
3173	202	3
3180	209	3
3181	210	3
3182	211	3
3184	213	3
3185	214	3
3186	215	3
3188	217	3
3189	218	3
3190	219	3
3192	221	3
3193	222	3
3194	223	3
3196	225	3
3197	226	3
3198	227	3
3200	229	3
3201	230	3
3202	231	3
3204	233	3
3205	234	3
3206	235	3
3212	241	3
3213	242	3
3214	243	3
3216	245	3
3217	246	3
3218	247	3
3220	249	3
3221	250	3
3224	253	3
3225	254	3
3226	255	3
3228	257	3
3229	258	3
3230	259	3
3232	261	3
3233	262	3
3234	263	3
3236	265	3
3237	266	3
3238	267	3
3239	268	3
3246	275	3
3248	277	3
3249	278	3
3250	279	3
3254	283	3
3256	285	3
3257	286	3
3258	287	3
3260	289	3
3261	290	3
3262	291	3
3264	293	3
3265	294	3
3266	295	3
3268	297	3
3269	298	3
3270	299	3
3272	301	3
3278	307	3
3280	309	3
3282	311	3
3284	313	3
3285	314	3
3288	317	3
3290	319	3
3292	321	3
3293	322	3
3294	323	3
3296	325	3
3297	326	3
3300	329	3
3301	330	3
3302	331	3
3305	334	3
3311	340	3
3313	342	3
3314	343	3
3316	345	3
3317	346	3
3318	347	3
3320	349	3
3321	350	3
3322	351	3
3324	353	3
3325	354	3
3328	357	3
3329	358	3
3330	359	3
3332	361	3
3333	362	3
3334	363	3
3336	365	3
3337	366	3
3344	373	3
3345	374	3
3346	375	3
3348	377	3
3349	378	3
3350	379	3
3352	381	3
3353	382	3
3354	383	3
3356	385	3
3357	386	3
3358	387	3
3360	389	3
3361	390	3
3362	391	3
3370	399	3
3371	400	3
3377	406	3
3380	409	3
3381	410	3
3382	411	3
3385	414	3
3386	415	3
3388	417	3
3389	418	3
3390	419	3
3392	421	3
3393	422	3
3394	423	3
3396	425	3
3398	427	3
3400	429	3
3401	430	3
3402	431	3
3404	433	3
3410	439	3
3412	441	3
3413	442	3
3414	443	3
3416	445	3
3421	450	3
3422	451	3
3424	453	3
3425	454	3
3426	455	3
3428	457	3
3430	459	3
3432	461	3
3433	462	3
3434	463	3
3437	466	3
3445	474	3
3446	475	3
3448	477	3
3449	478	3
3450	479	3
3452	481	3
3453	482	3
3454	483	3
3457	486	3
3458	487	3
3460	489	3
3461	490	3
3462	491	3
3464	493	3
3465	494	3
3466	495	3
3468	497	3
3469	498	3
3470	499	3
3476	505	3
3477	506	3
3478	507	3
3480	509	3
3481	510	3
3484	513	3
3485	514	3
3486	515	3
3488	517	3
3490	519	3
3494	523	3
3496	525	3
3498	527	3
3500	529	3
3501	530	3
3502	531	3
3503	532	3
3509	538	3
3510	539	3
3512	541	3
3513	542	3
3514	543	3
3516	545	3
3517	546	3
3518	547	3
3520	549	3
3521	550	3
3522	551	3
3524	553	3
3526	555	3
3528	557	3
3530	559	3
3532	561	3
3533	562	3
3534	563	3
3536	565	3
3542	571	3
3545	574	3
3549	578	3
3550	579	3
3552	581	3
3553	582	3
3554	583	3
3556	585	3
3561	590	3
3569	598	3
3575	604	3
3576	605	3
3577	606	3
3578	607	3
3580	609	3
3581	610	3
3582	611	3
3584	613	3
3585	614	3
3586	615	3
3589	618	3
3590	619	3
3593	622	3
3594	623	3
3597	626	3
3598	627	3
3600	629	3
3601	630	3
3602	631	3
3608	637	3
3609	638	3
3610	639	3
3612	641	3
3613	642	3
3614	643	3
3618	647	3
3620	649	3
3621	650	3
3622	651	3
3624	653	3
3626	655	3
3628	657	3
3630	659	3
3632	661	3
3633	662	3
3634	663	3
3642	671	3
3644	673	3
3645	674	3
3646	675	3
3648	677	3
3649	678	3
3653	682	3
3654	683	3
3656	685	3
3657	686	3
3658	687	3
3660	689	3
3661	690	3
3664	693	3
3665	694	3
3668	697	3
3674	703	3
3676	705	3
3678	707	3
3680	709	3
3681	710	3
3682	711	3
3684	713	3
3685	714	3
3686	715	3
3688	717	3
3689	718	3
3690	719	3
3692	721	3
3693	722	3
3694	723	3
3696	725	3
3697	726	3
3698	727	3
3701	730	3
3707	736	3
3708	737	3
3709	738	3
3710	739	3
3712	741	3
3714	743	3
3716	745	3
3718	747	3
3720	749	3
3721	750	3
3724	753	3
3725	754	3
3726	755	3
3728	757	3
3730	759	3
3732	761	3
3733	762	3
3734	763	3
3740	769	3
3741	770	3
3742	771	3
3744	773	3
3746	775	3
3748	777	3
3749	778	3
3750	779	3
3752	781	3
3753	782	3
3754	783	3
3757	786	3
3758	787	3
3765	794	3
3766	795	3
3773	802	3
3776	805	3
3777	806	3
3778	807	3
3780	809	3
3782	811	3
3785	814	3
3789	818	3
3790	819	3
3792	821	3
3793	822	3
3794	823	3
3796	825	3
3797	826	3
3798	827	3
3800	829	3
3806	835	3
3809	838	3
3810	839	3
3812	841	3
3813	842	3
3814	843	3
3816	845	3
3820	849	3
3821	850	3
3822	851	3
3824	853	3
3825	854	3
3826	855	3
3829	858	3
3830	859	3
3832	861	3
3833	862	3
3839	868	3
3840	869	3
3841	870	3
3842	871	3
3845	874	3
3846	875	3
3848	877	3
3849	878	3
3850	879	3
3852	881	3
3853	882	3
3854	883	3
3856	885	3
3857	886	3
3858	887	3
3860	889	3
3861	890	3
3862	891	3
3866	895	3
3872	901	3
3873	902	3
3874	903	3
3877	906	3
3878	907	3
3880	909	3
3881	910	3
3882	911	3
3884	913	3
3885	914	3
3886	915	3
3889	918	3
3892	921	3
3894	923	3
3897	926	3
3898	927	3
3899	928	3
3905	934	3
3908	937	3
3909	938	3
3910	939	3
3912	941	3
3913	942	3
3916	945	3
3917	946	3
3921	950	3
3922	951	3
3925	954	3
3926	955	3
3928	957	3
3929	958	3
3930	959	3
3932	961	3
3938	967	3
3940	969	3
3941	970	3
3942	971	3
3944	973	3
3946	975	3
3948	977	3
3949	978	3
3950	979	3
3953	982	3
3954	983	3
3955	984	3
3971	10	4
3973	12	4
3974	13	4
3975	14	4
3976	15	4
3977	16	4
3979	18	4
3980	19	4
3981	20	4
3982	21	4
3983	22	4
3984	23	4
3985	24	4
3986	25	4
3987	26	4
3989	28	4
3990	29	4
3991	30	4
3994	33	4
3995	34	4
3996	35	4
3997	36	4
3998	37	4
4004	43	4
4005	44	4
4006	45	4
4007	46	4
4008	47	4
4009	48	4
4011	50	4
4012	51	4
4013	52	4
4014	53	4
4015	54	4
4016	55	4
4018	57	4
4019	58	4
4021	60	4
4022	61	4
4023	62	4
4024	63	4
4025	64	4
4026	65	4
4027	66	4
4028	67	4
4029	68	4
4030	69	4
4031	70	4
4037	76	4
4038	77	4
4039	78	4
4042	81	4
4043	82	4
4044	83	4
4047	86	4
4048	87	4
4050	89	4
4051	90	4
4052	91	4
4053	92	4
4054	93	4
4055	94	4
4056	95	4
4057	96	4
4058	97	4
4059	98	4
4060	99	4
4061	100	4
4062	101	4
4063	102	4
4064	103	4
4071	110	4
4072	111	4
4073	112	4
4074	113	4
4075	114	4
4076	115	4
4077	116	4
4078	117	4
4079	118	4
4080	119	4
4081	120	4
4083	122	4
4084	123	4
4085	124	4
4086	125	4
4087	126	4
4088	127	4
4089	128	4
4090	129	4
4091	130	4
4092	131	4
4093	132	4
4095	134	4
4096	135	4
4097	136	4
4104	143	4
4105	144	4
4106	145	4
4107	146	4
4109	148	4
4110	149	4
4111	150	4
4112	151	4
4113	152	4
4114	153	4
4115	154	4
4116	155	4
4117	156	4
4119	158	4
4120	159	4
4121	160	4
4122	161	4
4124	163	4
4126	165	4
4127	166	4
4128	167	4
4129	168	4
4130	169	4
4137	176	4
4139	178	4
4140	179	4
4141	180	4
4142	181	4
4143	182	4
4145	184	4
4146	185	4
4147	186	4
4149	188	4
4150	189	4
4151	190	4
4152	191	4
4153	192	4
4154	193	4
4155	194	4
4156	195	4
4163	202	4
4170	209	4
4171	210	4
4172	211	4
4173	212	4
4174	213	4
4175	214	4
4176	215	4
4177	216	4
4179	218	4
4180	219	4
4181	220	4
4182	221	4
4183	222	4
4184	223	4
4185	224	4
4186	225	4
4187	226	4
4188	227	4
4189	228	4
4190	229	4
4191	230	4
4192	231	4
4195	234	4
4196	235	4
4203	242	4
4205	244	4
4206	245	4
4207	246	4
4208	247	4
4209	248	4
4210	249	4
4211	250	4
4212	251	4
4213	252	4
4214	253	4
4215	254	4
4217	256	4
4218	257	4
4219	258	4
4220	259	4
4221	260	4
4222	261	4
4223	262	4
4224	263	4
4225	264	4
4229	268	4
4235	274	4
4236	275	4
4237	276	4
4238	277	4
4240	279	4
4241	280	4
4242	281	4
4243	282	4
4245	284	4
4246	285	4
4248	287	4
4250	289	4
4251	290	4
4252	291	4
4253	292	4
4254	293	4
4255	294	4
4257	296	4
4258	297	4
4259	298	4
4260	299	4
4261	300	4
4262	301	4
4268	307	4
4270	309	4
4271	310	4
4272	311	4
4273	312	4
4274	313	4
4275	314	4
4277	316	4
4278	317	4
4280	319	4
4281	320	4
4282	321	4
4283	322	4
4285	324	4
4286	325	4
4288	327	4
4289	328	4
4291	330	4
4292	331	4
4293	332	4
4294	333	4
4295	334	4
4301	340	4
4302	341	4
4303	342	4
4305	344	4
4307	346	4
4310	349	4
4311	350	4
4312	351	4
4313	352	4
4314	353	4
4315	354	4
4318	357	4
4319	358	4
4320	359	4
4321	360	4
4323	362	4
4324	363	4
4325	364	4
4326	365	4
4327	366	4
4334	373	4
4335	374	4
4336	375	4
4337	376	4
4338	377	4
4339	378	4
4340	379	4
4341	380	4
4342	381	4
4343	382	4
4344	383	4
4345	384	4
4347	386	4
4348	387	4
4349	388	4
4351	390	4
4352	391	4
4361	400	4
4367	406	4
4368	407	4
4369	408	4
4370	409	4
4371	410	4
4372	411	4
4374	413	4
4375	414	4
4376	415	4
4377	416	4
4378	417	4
4379	418	4
4380	419	4
4382	421	4
4384	423	4
4385	424	4
4386	425	4
4387	426	4
4388	427	4
4389	428	4
4391	430	4
4392	431	4
4393	432	4
4394	433	4
4400	439	4
4401	440	4
4403	442	4
4404	443	4
4405	444	4
4406	445	4
4407	446	4
4408	447	4
4409	448	4
4410	449	4
4411	450	4
4412	451	4
4413	452	4
4414	453	4
4415	454	4
4416	455	4
4417	456	4
4418	457	4
4419	458	4
4420	459	4
4421	460	4
4423	462	4
4424	463	4
4425	464	4
4426	465	4
4433	472	4
4434	473	4
4436	475	4
4440	479	4
4441	480	4
4442	481	4
4443	482	4
4444	483	4
4446	485	4
4447	486	4
4448	487	4
4449	488	4
4450	489	4
4451	490	4
4454	493	4
4455	494	4
4456	495	4
4457	496	4
4458	497	4
4460	499	4
4466	505	4
4467	506	4
4468	507	4
4469	508	4
4470	509	4
4471	510	4
4472	511	4
4473	512	4
4474	513	4
4475	514	4
4476	515	4
4477	516	4
4478	517	4
4479	518	4
4480	519	4
4481	520	4
4482	521	4
4483	522	4
4485	524	4
4486	525	4
4487	526	4
4489	528	4
4491	530	4
4492	531	4
4493	532	4
4499	538	4
4500	539	4
4501	540	4
4502	541	4
4503	542	4
4504	543	4
4505	544	4
4506	545	4
4507	546	4
4508	547	4
4511	550	4
4513	552	4
4514	553	4
4515	554	4
4516	555	4
4517	556	4
4519	558	4
4522	561	4
4523	562	4
4526	565	4
4534	573	4
4535	574	4
4537	576	4
4538	577	4
4539	578	4
4540	579	4
4541	580	4
4542	581	4
4543	582	4
4544	583	4
4545	584	4
4547	586	4
4548	587	4
4549	588	4
4550	589	4
4551	590	4
4558	597	4
4559	598	4
4565	604	4
4566	605	4
4567	606	4
4568	607	4
4569	608	4
4571	610	4
4572	611	4
4574	613	4
4575	614	4
4576	615	4
4577	616	4
4578	617	4
4579	618	4
4580	619	4
4582	621	4
4583	622	4
4584	623	4
4585	624	4
4586	625	4
4587	626	4
4589	628	4
4590	629	4
4591	630	4
4592	631	4
4599	638	4
4600	639	4
4602	641	4
4603	642	4
4604	643	4
4605	644	4
4606	645	4
4608	647	4
4609	648	4
4611	650	4
4612	651	4
4613	652	4
4614	653	4
4615	654	4
4616	655	4
4617	656	4
4618	657	4
4619	658	4
4620	659	4
4621	660	4
4623	662	4
4624	663	4
4632	671	4
4633	672	4
4635	674	4
4636	675	4
4637	676	4
4638	677	4
4639	678	4
4640	679	4
4641	680	4
4642	681	4
4643	682	4
4644	683	4
4646	685	4
4647	686	4
4649	688	4
4651	690	4
4652	691	4
4653	692	4
4654	693	4
4655	694	4
4656	695	4
4657	696	4
4666	705	4
4667	706	4
4669	708	4
4670	709	4
4671	710	4
4672	711	4
4674	713	4
4675	714	4
4676	715	4
4677	716	4
4678	717	4
4679	718	4
4680	719	4
4681	720	4
4683	722	4
4686	725	4
4687	726	4
4688	727	4
4691	730	4
4697	736	4
4698	737	4
4699	738	4
4700	739	4
4702	741	4
4704	743	4
4706	745	4
4707	746	4
4708	747	4
4709	748	4
4710	749	4
4711	750	4
4712	751	4
4713	752	4
4714	753	4
4715	754	4
4716	755	4
4717	756	4
4719	758	4
4721	760	4
4722	761	4
4723	762	4
4724	763	4
4730	769	4
4731	770	4
4732	771	4
4733	772	4
4736	775	4
4737	776	4
4738	777	4
4739	778	4
4740	779	4
4741	780	4
4742	781	4
4745	784	4
4746	785	4
4747	786	4
4748	787	4
4755	794	4
4756	795	4
4763	802	4
4765	804	4
4767	806	4
4768	807	4
4769	808	4
4771	810	4
4772	811	4
4773	812	4
4775	814	4
4776	815	4
4777	816	4
4778	817	4
4779	818	4
4780	819	4
4781	820	4
4782	821	4
4783	822	4
4786	825	4
4787	826	4
4788	827	4
4789	828	4
4790	829	4
4796	835	4
4797	836	4
4799	838	4
4800	839	4
4802	841	4
4803	842	4
4805	844	4
4806	845	4
4808	847	4
4809	848	4
4810	849	4
4811	850	4
4812	851	4
4813	852	4
4814	853	4
4815	854	4
4816	855	4
4817	856	4
4818	857	4
4819	858	4
4820	859	4
4822	861	4
4823	862	4
4829	868	4
4830	869	4
4831	870	4
4832	871	4
4833	872	4
4835	874	4
4836	875	4
4837	876	4
4838	877	4
4839	878	4
4840	879	4
4841	880	4
4842	881	4
4843	882	4
4844	883	4
4845	884	4
4846	885	4
4847	886	4
4848	887	4
4849	888	4
4850	889	4
4851	890	4
4852	891	4
4853	892	4
4855	894	4
4856	895	4
4862	901	4
4864	903	4
4865	904	4
4866	905	4
4867	906	4
4870	909	4
4871	910	4
4872	911	4
4874	913	4
4875	914	4
4877	916	4
4878	917	4
4880	919	4
4883	922	4
4885	924	4
4886	925	4
4887	926	4
4888	927	4
4889	928	4
4895	934	4
4897	936	4
4898	937	4
4899	938	4
4900	939	4
4901	940	4
4902	941	4
4903	942	4
4904	943	4
4905	944	4
4906	945	4
4907	946	4
4908	947	4
4909	948	4
4910	949	4
4911	950	4
4912	951	4
4913	952	4
4914	953	4
4915	954	4
4916	955	4
4917	956	4
4918	957	4
4919	958	4
4920	959	4
4921	960	4
4928	967	4
4929	968	4
4930	969	4
4931	970	4
4933	972	4
4934	973	4
4935	974	4
4936	975	4
4937	976	4
4939	978	4
4940	979	4
4941	980	4
4942	981	4
4943	982	4
4944	983	4
4945	984	4
4952	1	5
4955	4	5
4956	5	5
4958	7	5
4959	8	5
4960	9	5
4961	10	5
4962	11	5
4963	12	5
4965	14	5
4966	15	5
4967	16	5
4969	18	5
4970	19	5
4971	20	5
4973	22	5
4974	23	5
4975	24	5
4977	26	5
4978	27	5
4981	30	5
4982	31	5
4983	32	5
4985	34	5
4986	35	5
4987	36	5
4989	38	5
4990	39	5
4991	40	5
4992	41	5
4993	42	5
4994	43	5
4995	44	5
4997	46	5
4999	48	5
5001	50	5
5002	51	5
5003	52	5
5005	54	5
5006	55	5
5007	56	5
5011	60	5
5013	62	5
5014	63	5
5015	64	5
5017	66	5
5018	67	5
5019	68	5
5021	70	5
5022	71	5
5023	72	5
5024	73	5
5026	75	5
5029	78	5
5030	79	5
5031	80	5
5033	82	5
5034	83	5
5035	84	5
5037	86	5
5038	87	5
5039	88	5
5041	90	5
5042	91	5
5045	94	5
5046	95	5
5049	98	5
5050	99	5
5051	100	5
5053	102	5
5054	103	5
5055	104	5
5056	105	5
5057	106	5
5058	107	5
5059	108	5
5060	109	5
5061	110	5
5062	111	5
5065	114	5
5066	115	5
5067	116	5
5070	119	5
5071	120	5
5073	122	5
5074	123	5
5077	126	5
5078	127	5
5079	128	5
5081	130	5
5082	131	5
5083	132	5
5085	134	5
5086	135	5
5088	137	5
5089	138	5
5090	139	5
5091	140	5
5093	142	5
5094	143	5
5097	146	5
5098	147	5
5099	148	5
5101	150	5
5102	151	5
5103	152	5
5105	154	5
5106	155	5
5107	156	5
5109	158	5
5113	162	5
5114	163	5
5115	164	5
5117	166	5
5118	167	5
5119	168	5
5120	169	5
5121	170	5
5122	171	5
5123	172	5
5125	174	5
5126	175	5
5127	176	5
5129	178	5
5130	179	5
5131	180	5
5133	182	5
5134	183	5
5135	184	5
5137	186	5
5138	187	5
5141	190	5
5142	191	5
5143	192	5
5145	194	5
5146	195	5
5147	196	5
5148	197	5
5149	198	5
5150	199	5
5151	200	5
5152	201	5
5153	202	5
5157	206	5
5158	207	5
5159	208	5
5161	210	5
5162	211	5
5163	212	5
5165	214	5
5167	216	5
5169	218	5
5170	219	5
5171	220	5
5173	222	5
5174	223	5
5175	224	5
5177	226	5
5178	227	5
5179	228	5
5181	230	5
5182	231	5
5185	234	5
5186	235	5
5187	236	5
5188	237	5
5190	239	5
5192	241	5
5193	242	5
5194	243	5
5195	244	5
5198	247	5
5199	248	5
5202	251	5
5206	255	5
5207	256	5
5210	259	5
5211	260	5
5213	262	5
5214	263	5
5215	264	5
5217	266	5
5218	267	5
5220	269	5
5221	270	5
5222	271	5
5224	273	5
5225	274	5
5227	276	5
5229	278	5
5230	279	5
5231	280	5
5233	282	5
5234	283	5
5235	284	5
5237	286	5
5239	288	5
5241	290	5
5242	291	5
5243	292	5
5245	294	5
5246	295	5
5247	296	5
5250	299	5
5252	301	5
5253	302	5
5254	303	5
5256	305	5
5257	306	5
5259	308	5
5261	310	5
5262	311	5
5263	312	5
5265	314	5
5266	315	5
5267	316	5
5270	319	5
5271	320	5
5273	322	5
5274	323	5
5277	326	5
5278	327	5
5279	328	5
5282	331	5
5283	332	5
5285	334	5
5286	335	5
5287	336	5
5288	337	5
5289	338	5
5290	339	5
5293	342	5
5294	343	5
5295	344	5
5297	346	5
5298	347	5
5299	348	5
5301	350	5
5303	352	5
5305	354	5
5306	355	5
5307	356	5
5309	358	5
5310	359	5
5311	360	5
5313	362	5
5314	363	5
5317	366	5
5320	369	5
5321	370	5
5322	371	5
5323	372	5
5324	373	5
5325	374	5
5326	375	5
5327	376	5
5329	378	5
5330	379	5
5331	380	5
5333	382	5
5334	383	5
5337	386	5
5338	387	5
5339	388	5
5341	390	5
5342	391	5
5343	392	5
5346	395	5
5347	396	5
5348	397	5
5349	398	5
5350	399	5
5352	401	5
5353	402	5
5354	403	5
5355	404	5
5356	405	5
5357	406	5
5358	407	5
5361	410	5
5362	411	5
5363	412	5
5365	414	5
5366	415	5
5367	416	5
5369	418	5
5370	419	5
5371	420	5
5373	422	5
5374	423	5
5375	424	5
5377	426	5
5379	428	5
5382	431	5
5383	432	5
5384	433	5
5385	434	5
5386	435	5
5387	436	5
5388	437	5
5389	438	5
5390	439	5
5391	440	5
5393	442	5
5395	444	5
5397	446	5
5398	447	5
5399	448	5
5401	450	5
5402	451	5
5403	452	5
5405	454	5
5406	455	5
5407	456	5
5410	459	5
5411	460	5
5413	462	5
5414	463	5
5417	466	5
5418	467	5
5419	468	5
5420	469	5
5421	470	5
5422	471	5
5423	472	5
5425	474	5
5426	475	5
5429	478	5
5430	479	5
5431	480	5
5433	482	5
5434	483	5
5435	484	5
5438	487	5
5439	488	5
5441	490	5
5442	491	5
5443	492	5
5445	494	5
5446	495	5
5449	498	5
5450	499	5
5451	500	5
5452	501	5
5453	502	5
5454	503	5
5455	504	5
5456	505	5
5457	506	5
5458	507	5
5462	511	5
5463	512	5
5465	514	5
5466	515	5
5467	516	5
5469	518	5
5470	519	5
5471	520	5
5474	523	5
5475	524	5
5477	526	5
5478	527	5
5479	528	5
5481	530	5
5482	531	5
5483	532	5
5484	533	5
5485	534	5
5486	535	5
5487	536	5
5488	537	5
5489	538	5
5490	539	5
5493	542	5
5497	546	5
5498	547	5
5499	548	5
5501	550	5
5502	551	5
5503	552	5
5505	554	5
5506	555	5
5510	559	5
5511	560	5
5513	562	5
5514	563	5
5516	565	5
5517	566	5
5519	568	5
5520	569	5
5522	571	5
5523	572	5
5525	574	5
5526	575	5
5527	576	5
5529	578	5
5530	579	5
5531	580	5
5533	582	5
5535	584	5
5537	586	5
5538	587	5
5539	588	5
5541	590	5
5542	591	5
5543	592	5
5544	593	5
5545	594	5
5546	595	5
5547	596	5
5548	597	5
5549	598	5
5550	599	5
5551	600	5
5552	601	5
5553	602	5
5555	604	5
5557	606	5
5558	607	5
5559	608	5
5561	610	5
5562	611	5
5563	612	5
5565	614	5
5566	615	5
5567	616	5
5569	618	5
5570	619	5
5571	620	5
5573	622	5
5574	623	5
5575	624	5
5577	626	5
5578	627	5
5579	628	5
5583	632	5
5584	633	5
5585	634	5
5586	635	5
5588	637	5
5589	638	5
5593	642	5
5594	643	5
5595	644	5
5597	646	5
5598	647	5
5599	648	5
5601	650	5
5602	651	5
5603	652	5
5605	654	5
5606	655	5
5607	656	5
5609	658	5
5610	659	5
5611	660	5
5613	662	5
5616	665	5
5617	666	5
5618	667	5
5619	668	5
5621	670	5
5622	671	5
5625	674	5
5626	675	5
5627	676	5
5629	678	5
5630	679	5
5631	680	5
5633	682	5
5634	683	5
5635	684	5
5637	686	5
5639	688	5
5641	690	5
5642	691	5
5646	695	5
5647	696	5
5649	698	5
5650	699	5
5651	700	5
5652	701	5
5655	704	5
5658	707	5
5661	710	5
5662	711	5
5663	712	5
5666	715	5
5667	716	5
5669	718	5
5670	719	5
5671	720	5
5673	722	5
5674	723	5
5675	724	5
5677	726	5
5678	727	5
5681	730	5
5682	731	5
5683	732	5
5684	733	5
5685	734	5
5686	735	5
5687	736	5
5689	738	5
5690	739	5
5693	742	5
5695	744	5
5697	746	5
5698	747	5
5699	748	5
5702	751	5
5703	752	5
5705	754	5
5706	755	5
5709	758	5
5710	759	5
5711	760	5
5713	762	5
5715	764	5
5716	765	5
5717	766	5
5719	768	5
5720	769	5
5721	770	5
5722	771	5
5725	774	5
5726	775	5
5727	776	5
5729	778	5
5730	779	5
5731	780	5
5733	782	5
5734	783	5
5735	784	5
5737	786	5
5738	787	5
5739	788	5
5740	789	5
5741	790	5
5742	791	5
5743	792	5
5744	793	5
5745	794	5
5746	795	5
5748	797	5
5749	798	5
5750	799	5
5751	800	5
5752	801	5
5753	802	5
5754	803	5
5755	804	5
5757	806	5
5758	807	5
5759	808	5
5761	810	5
5762	811	5
5763	812	5
5765	814	5
5766	815	5
5767	816	5
5769	818	5
5770	819	5
5771	820	5
5774	823	5
5775	824	5
5777	826	5
5778	827	5
5779	828	5
5780	829	5
5781	830	5
5783	832	5
5784	833	5
5785	834	5
5786	835	5
5787	836	5
5789	838	5
5790	839	5
5791	840	5
5793	842	5
5794	843	5
5795	844	5
5797	846	5
5798	847	5
5799	848	5
5801	850	5
5802	851	5
5803	852	5
5805	854	5
5806	855	5
5807	856	5
5809	858	5
5810	859	5
5811	860	5
5813	862	5
5814	863	5
5815	864	5
5816	865	5
5817	866	5
5819	868	5
5821	870	5
5822	871	5
5823	872	5
5825	874	5
5826	875	5
5829	878	5
5833	882	5
5834	883	5
5835	884	5
5837	886	5
5838	887	5
5842	891	5
5843	892	5
5845	894	5
5846	895	5
5847	896	5
5848	897	5
5849	898	5
5850	899	5
5851	900	5
5852	901	5
5853	902	5
5854	903	5
5855	904	5
5857	906	5
5859	908	5
5861	910	5
5863	912	5
5866	915	5
5871	920	5
5873	922	5
5875	924	5
5877	926	5
5878	927	5
5879	928	5
5880	929	5
5881	930	5
5882	931	5
5883	932	5
5884	933	5
5886	935	5
5887	936	5
5889	938	5
5890	939	5
5891	940	5
5893	942	5
5894	943	5
5895	944	5
5897	946	5
5898	947	5
5899	948	5
5901	950	5
5903	952	5
5909	958	5
5910	959	5
5911	960	5
5913	962	5
5915	964	5
5916	965	5
5917	966	5
5918	967	5
5919	968	5
5921	970	5
5923	972	5
5925	974	5
5927	976	5
5929	978	5
5930	979	5
5931	980	5
5935	984	5
5936	985	5
5937	986	5
5940	989	5
5941	0	6
5942	1	6
5944	3	6
5945	4	6
5946	5	6
5947	6	6
5948	7	6
5949	8	6
5951	10	6
5952	11	6
5953	12	6
5954	13	6
5956	15	6
5957	16	6
5958	17	6
5959	18	6
5960	19	6
5961	20	6
5962	21	6
5963	22	6
5964	23	6
5965	24	6
5966	25	6
5967	26	6
5968	27	6
5970	29	6
5971	30	6
5972	31	6
5973	32	6
5974	33	6
5976	35	6
5978	37	6
5979	38	6
5980	39	6
5981	40	6
5982	41	6
5983	42	6
5984	43	6
5985	44	6
5987	46	6
5989	48	6
5990	49	6
5991	50	6
5992	51	6
5993	52	6
5994	53	6
5995	54	6
5996	55	6
5997	56	6
5999	58	6
6000	59	6
6001	60	6
6002	61	6
6003	62	6
6004	63	6
6005	64	6
6006	65	6
6007	66	6
6008	67	6
6009	68	6
6010	69	6
6011	70	6
6012	71	6
6013	72	6
6014	73	6
6015	74	6
6017	76	6
6018	77	6
6019	78	6
6020	79	6
6021	80	6
6022	81	6
6023	82	6
6024	83	6
6025	84	6
6026	85	6
6028	87	6
6030	89	6
6031	90	6
6032	91	6
6033	92	6
6034	93	6
6035	94	6
6036	95	6
6039	98	6
6040	99	6
6041	100	6
6042	101	6
6043	102	6
6044	103	6
6045	104	6
6046	105	6
6047	106	6
6048	107	6
6049	108	6
6050	109	6
6051	110	6
6053	112	6
6054	113	6
6055	114	6
6056	115	6
6057	116	6
6058	117	6
6059	118	6
6060	119	6
6061	120	6
6062	121	6
6063	122	6
6064	123	6
6067	126	6
6068	127	6
6069	128	6
6070	129	6
6071	130	6
6072	131	6
6073	132	6
6074	133	6
6076	135	6
6077	136	6
6078	137	6
6079	138	6
6080	139	6
6081	140	6
6082	141	6
6083	142	6
6084	143	6
6085	144	6
6086	145	6
6087	146	6
6088	147	6
6089	148	6
6090	149	6
6091	150	6
6093	152	6
6094	153	6
6095	154	6
6096	155	6
6097	156	6
6100	159	6
6103	162	6
6104	163	6
6105	164	6
6106	165	6
6107	166	6
6110	169	6
6111	170	6
6112	171	6
6113	172	6
6114	173	6
6116	175	6
6118	177	6
6119	178	6
6121	180	6
6122	181	6
6123	182	6
6124	183	6
6125	184	6
6126	185	6
6127	186	6
6128	187	6
6129	188	6
6130	189	6
6131	190	6
6132	191	6
6133	192	6
6134	193	6
6135	194	6
6136	195	6
6137	196	6
6138	197	6
6139	198	6
6140	199	6
6141	200	6
6142	201	6
6143	202	6
6144	203	6
6149	208	6
6151	210	6
6152	211	6
6153	212	6
6154	213	6
6155	214	6
6157	216	6
6158	217	6
6159	218	6
6160	219	6
6161	220	6
6162	221	6
6164	223	6
6165	224	6
6166	225	6
6167	226	6
6168	227	6
6170	229	6
6171	230	6
6172	231	6
6175	234	6
6176	235	6
6177	236	6
6178	237	6
6180	239	6
6181	240	6
6182	241	6
6183	242	6
6184	243	6
6185	244	6
6187	246	6
6188	247	6
6189	248	6
6190	249	6
6191	250	6
6192	251	6
6193	252	6
6194	253	6
6196	255	6
6197	256	6
6198	257	6
6199	258	6
6200	259	6
6201	260	6
6202	261	6
6203	262	6
6204	263	6
6205	264	6
6206	265	6
6207	266	6
6208	267	6
6210	269	6
6211	270	6
6212	271	6
6213	272	6
6214	273	6
6215	274	6
6216	275	6
6217	276	6
6219	278	6
6220	279	6
6221	280	6
6222	281	6
6223	282	6
6224	283	6
6226	285	6
6227	286	6
6228	287	6
6229	288	6
6230	289	6
6231	290	6
6233	292	6
6234	293	6
6235	294	6
6237	296	6
6238	297	6
6239	298	6
6240	299	6
6242	301	6
6243	302	6
6244	303	6
6245	304	6
6246	305	6
6247	306	6
6249	308	6
6250	309	6
6251	310	6
6252	311	6
6254	313	6
6257	316	6
6258	317	6
6260	319	6
6261	320	6
6262	321	6
6263	322	6
6264	323	6
6265	324	6
6266	325	6
6267	326	6
6268	327	6
6269	328	6
6271	330	6
6275	334	6
6276	335	6
6277	336	6
6278	337	6
6279	338	6
6280	339	6
6281	340	6
6283	342	6
6284	343	6
6285	344	6
6286	345	6
6287	346	6
6288	347	6
6289	348	6
6290	349	6
6291	350	6
6292	351	6
6293	352	6
6294	353	6
6295	354	6
6296	355	6
6297	356	6
6298	357	6
6299	358	6
6300	359	6
6301	360	6
6302	361	6
6303	362	6
6304	363	6
6305	364	6
6306	365	6
6307	366	6
6308	367	6
6309	368	6
6310	369	6
6311	370	6
6312	371	6
6313	372	6
6314	373	6
6315	374	6
6316	375	6
6317	376	6
6318	377	6
6319	378	6
6320	379	6
6322	381	6
6323	382	6
6324	383	6
6325	384	6
6326	385	6
6327	386	6
6329	388	6
6330	389	6
6331	390	6
6332	391	6
6333	392	6
6334	393	6
6335	394	6
6336	395	6
6337	396	6
6338	397	6
6339	398	6
6340	399	6
6341	400	6
6342	401	6
6344	403	6
6345	404	6
6346	405	6
6347	406	6
6348	407	6
6349	408	6
6350	409	6
6352	411	6
6353	412	6
6354	413	6
6355	414	6
6357	416	6
6358	417	6
6359	418	6
6360	419	6
6361	420	6
6362	421	6
6364	423	6
6365	424	6
6366	425	6
6367	426	6
6369	428	6
6370	429	6
6371	430	6
6372	431	6
6375	434	6
6376	435	6
6377	436	6
6378	437	6
6379	438	6
6380	439	6
6381	440	6
6382	441	6
6383	442	6
6384	443	6
6387	446	6
6388	447	6
6389	448	6
6390	449	6
6391	450	6
6392	451	6
6393	452	6
6395	454	6
6396	455	6
6397	456	6
6398	457	6
6399	458	6
6400	459	6
6401	460	6
6404	463	6
6406	465	6
6408	467	6
6409	468	6
6410	469	6
6413	472	6
6414	473	6
6415	474	6
6416	475	6
6418	477	6
6419	478	6
6420	479	6
6422	481	6
6423	482	6
6424	483	6
6425	484	6
6426	485	6
6427	486	6
6428	487	6
6429	488	6
6430	489	6
6433	492	6
6434	493	6
6435	494	6
6436	495	6
6439	498	6
6440	499	6
6441	500	6
6442	501	6
6443	502	6
6445	504	6
6448	507	6
6449	508	6
6451	510	6
6453	512	6
6454	513	6
6455	514	6
6456	515	6
6457	516	6
6458	517	6
6459	518	6
6460	519	6
6461	520	6
6462	521	6
6464	523	6
6467	526	6
6468	527	6
6469	528	6
6470	529	6
6471	530	6
6473	532	6
6474	533	6
6475	534	6
6476	535	6
6477	536	6
6478	537	6
6479	538	6
6480	539	6
6481	540	6
6482	541	6
6483	542	6
6484	543	6
6486	545	6
6487	546	6
6488	547	6
6489	548	6
6490	549	6
6491	550	6
6492	551	6
6494	553	6
6495	554	6
6496	555	6
6497	556	6
6498	557	6
6499	558	6
6500	559	6
6501	560	6
6502	561	6
6503	562	6
6504	563	6
6505	564	6
6506	565	6
6507	566	6
6509	568	6
6510	569	6
6511	570	6
6512	571	6
6513	572	6
6515	574	6
6517	576	6
6519	578	6
6520	579	6
6521	580	6
6522	581	6
6523	582	6
6524	583	6
6525	584	6
6526	585	6
6528	587	6
6529	588	6
6530	589	6
6533	592	6
6534	593	6
6535	594	6
6536	595	6
6537	596	6
6538	597	6
6540	599	6
6541	600	6
6542	601	6
6543	602	6
6544	603	6
6546	605	6
6547	606	6
6548	607	6
6549	608	6
6550	609	6
6553	612	6
6554	613	6
6555	614	6
6556	615	6
6559	618	6
6560	619	6
6563	622	6
6564	623	6
6565	624	6
6566	625	6
6568	627	6
6572	631	6
6575	634	6
6576	635	6
6577	636	6
6578	637	6
6581	640	6
6582	641	6
6585	644	6
6586	645	6
6587	646	6
6588	647	6
6589	648	6
6590	649	6
6591	650	6
6592	651	6
6593	652	6
6595	654	6
6596	655	6
6598	657	6
6602	661	6
6604	663	6
6606	665	6
6607	666	6
6608	667	6
6611	670	6
6612	671	6
6613	672	6
6614	673	6
6615	674	6
6616	675	6
6617	676	6
6618	677	6
6619	678	6
6622	681	6
6623	682	6
6624	683	6
6625	684	6
6626	685	6
6627	686	6
6629	688	6
6630	689	6
6631	690	6
6632	691	6
6633	692	6
6635	694	6
6636	695	6
6637	696	6
6638	697	6
6639	698	6
6640	699	6
6642	701	6
6643	702	6
6646	705	6
6648	707	6
6649	708	6
6650	709	6
6651	710	6
6652	711	6
6653	712	6
6655	714	6
6656	715	6
6657	716	6
6660	719	6
6661	720	6
6663	722	6
6664	723	6
6665	724	6
6666	725	6
6667	726	6
6668	727	6
6669	728	6
6670	729	6
6671	730	6
6672	731	6
6673	732	6
6674	733	6
6675	734	6
6676	735	6
6677	736	6
6678	737	6
6679	738	6
6680	739	6
6681	740	6
6683	742	6
6684	743	6
6685	744	6
6686	745	6
6688	747	6
6689	748	6
6690	749	6
6691	750	6
6692	751	6
6693	752	6
6694	753	6
6695	754	6
6696	755	6
6697	756	6
6698	757	6
6699	758	6
6700	759	6
6702	761	6
6704	763	6
6705	764	6
6706	765	6
6707	766	6
6708	767	6
6709	768	6
6710	769	6
6711	770	6
6712	771	6
6713	772	6
6714	773	6
6715	774	6
6717	776	6
6718	777	6
6719	778	6
6720	779	6
6722	781	6
6723	782	6
6724	783	6
6725	784	6
6726	785	6
6727	786	6
6728	787	6
6730	789	6
6731	790	6
6733	792	6
6734	793	6
6736	795	6
6737	796	6
6738	797	6
6739	798	6
6740	799	6
6741	800	6
6744	803	6
6745	804	6
6746	805	6
6747	806	6
6749	808	6
6750	809	6
6751	810	6
6752	811	6
6753	812	6
6758	817	6
6759	818	6
6760	819	6
6761	820	6
6762	821	6
6763	822	6
6764	823	6
6765	824	6
6766	825	6
6769	828	6
6770	829	6
6771	830	6
6772	831	6
6773	832	6
6774	833	6
6775	834	6
6776	835	6
6777	836	6
6778	837	6
6779	838	6
6780	839	6
6781	840	6
6782	841	6
6783	842	6
6784	843	6
6785	844	6
6786	845	6
6787	846	6
6788	847	6
6789	848	6
6790	849	6
6791	850	6
6792	851	6
6793	852	6
6794	853	6
6796	855	6
6800	859	6
6802	861	6
6803	862	6
6804	863	6
6805	864	6
6806	865	6
6807	866	6
6808	867	6
6809	868	6
6810	869	6
6811	870	6
6812	871	6
6813	872	6
6814	873	6
6815	874	6
6816	875	6
6817	876	6
6818	877	6
6821	880	6
6822	881	6
6823	882	6
6824	883	6
6825	884	6
6826	885	6
6827	886	6
6828	887	6
6830	889	6
6832	891	6
6833	892	6
6834	893	6
6835	894	6
6836	895	6
6837	896	6
6838	897	6
6839	898	6
6841	900	6
6842	901	6
6843	902	6
6844	903	6
6845	904	6
6846	905	6
6848	907	6
6849	908	6
6850	909	6
6851	910	6
6853	912	6
6855	914	6
6856	915	6
6857	916	6
6858	917	6
6859	918	6
6861	920	6
6862	921	6
6863	922	6
6864	923	6
6865	924	6
6866	925	6
6867	926	6
6871	930	6
6873	932	6
6875	934	6
6876	935	6
6877	936	6
6878	937	6
6879	938	6
6880	939	6
6881	940	6
6882	941	6
6884	943	6
6886	945	6
6887	946	6
6888	947	6
6891	950	6
6892	951	6
6893	952	6
6894	953	6
6895	954	6
6897	956	6
6898	957	6
6899	958	6
6900	959	6
6901	960	6
6903	962	6
6904	963	6
6906	965	6
6907	966	6
6908	967	6
6909	968	6
6910	969	6
6911	970	6
6912	971	6
6915	974	6
6916	975	6
6917	976	6
6918	977	6
6919	978	6
6921	980	6
6922	981	6
6923	982	6
6925	984	6
6926	985	6
6927	986	6
6928	987	6
6929	988	6
6930	989	6
6931	0	7
6932	1	7
6936	5	7
6937	6	7
6938	7	7
6940	9	7
6941	10	7
6942	11	7
6944	13	7
6945	14	7
6946	15	7
6949	18	7
6950	19	7
6952	21	7
6953	22	7
6954	23	7
6956	25	7
6960	29	7
6961	30	7
6962	31	7
6964	33	7
6965	34	7
6966	35	7
6968	37	7
6969	38	7
6970	39	7
6972	41	7
6973	42	7
6974	43	7
6976	45	7
6977	46	7
6980	49	7
6981	50	7
6982	51	7
6985	54	7
6986	55	7
6989	58	7
6990	59	7
6992	61	7
6993	62	7
6994	63	7
6996	65	7
6997	66	7
6998	67	7
7000	69	7
7004	73	7
7006	75	7
7008	77	7
7009	78	7
7010	79	7
7012	81	7
7013	82	7
7014	83	7
7016	85	7
7017	86	7
7020	89	7
7021	90	7
7022	91	7
7025	94	7
7026	95	7
7028	97	7
7029	98	7
7030	99	7
7032	101	7
7033	102	7
7034	103	7
7036	105	7
7038	107	7
7040	109	7
7041	110	7
7042	111	7
7044	113	7
7046	115	7
7048	117	7
7049	118	7
7050	119	7
7052	121	7
7053	122	7
7056	125	7
7058	127	7
7060	129	7
7061	130	7
7062	131	7
7064	133	7
7066	135	7
7068	137	7
7069	138	7
7070	139	7
7072	141	7
7073	142	7
7074	143	7
7076	145	7
7077	146	7
7078	147	7
7081	150	7
7082	151	7
7084	153	7
7085	154	7
7086	155	7
7088	157	7
7089	158	7
7090	159	7
7092	161	7
7093	162	7
7094	163	7
7096	165	7
7097	166	7
7098	167	7
7105	174	7
7106	175	7
7108	177	7
7109	178	7
7110	179	7
7112	181	7
7118	187	7
7120	189	7
7121	190	7
7122	191	7
7124	193	7
7125	194	7
7126	195	7
7128	197	7
7129	198	7
7130	199	7
7133	202	7
7134	203	7
7137	206	7
7138	207	7
7140	209	7
7141	210	7
7142	211	7
7144	213	7
7145	214	7
7146	215	7
7148	217	7
7149	218	7
7150	219	7
7152	221	7
7154	223	7
7156	225	7
7157	226	7
7160	229	7
7161	230	7
7162	231	7
7164	233	7
7165	234	7
7168	237	7
7172	241	7
7174	243	7
7176	245	7
7177	246	7
7178	247	7
7180	249	7
7181	250	7
7185	254	7
7186	255	7
7188	257	7
7189	258	7
7190	259	7
7192	261	7
7194	263	7
7197	266	7
7198	267	7
7200	269	7
7202	271	7
7204	273	7
7205	274	7
7206	275	7
7208	277	7
7209	278	7
7210	279	7
7212	281	7
7213	282	7
7216	285	7
7217	286	7
7220	289	7
7224	293	7
7225	294	7
7226	295	7
7228	297	7
7229	298	7
7230	299	7
7233	302	7
7234	303	7
7236	305	7
7237	306	7
7238	307	7
7240	309	7
7241	310	7
7242	311	7
7244	313	7
7245	314	7
7250	319	7
7252	321	7
7253	322	7
7254	323	7
7256	325	7
7257	326	7
7260	329	7
7262	331	7
7264	333	7
7265	334	7
7266	335	7
7268	337	7
7269	338	7
7270	339	7
7272	341	7
7274	343	7
7277	346	7
7278	347	7
7280	349	7
7281	350	7
7284	353	7
7285	354	7
7286	355	7
7288	357	7
7289	358	7
7290	359	7
7292	361	7
7293	362	7
7294	363	7
7296	365	7
7298	367	7
7300	369	7
7301	370	7
7302	371	7
7304	373	7
7305	374	7
7306	375	7
7308	377	7
7309	378	7
7312	381	7
7313	382	7
7314	383	7
7317	386	7
7318	387	7
7320	389	7
7321	390	7
7324	393	7
7325	394	7
7326	395	7
7328	397	7
7329	398	7
7332	401	7
7333	402	7
7334	403	7
7336	405	7
7337	406	7
7338	407	7
7340	409	7
7341	410	7
7345	414	7
7346	415	7
7348	417	7
7352	421	7
7353	422	7
7356	425	7
7360	429	7
7362	431	7
7365	434	7
7366	435	7
7368	437	7
7369	438	7
7372	441	7
7373	442	7
7374	443	7
7376	445	7
7378	447	7
7380	449	7
7381	450	7
7386	455	7
7388	457	7
7389	458	7
7390	459	7
7392	461	7
7393	462	7
7394	463	7
7396	465	7
7398	467	7
7401	470	7
7402	471	7
7405	474	7
7406	475	7
7408	477	7
7409	478	7
7410	479	7
7412	481	7
7413	482	7
7414	483	7
7416	485	7
7417	486	7
7418	487	7
7420	489	7
7421	490	7
7422	491	7
7425	494	7
7426	495	7
7429	498	7
7430	499	7
7432	501	7
7433	502	7
7434	503	7
7436	505	7
7437	506	7
7438	507	7
7441	510	7
7442	511	7
7444	513	7
7445	514	7
7448	517	7
7449	518	7
7450	519	7
7452	521	7
7453	522	7
7454	523	7
7457	526	7
7458	527	7
7460	529	7
7461	530	7
7462	531	7
7464	533	7
7465	534	7
7468	537	7
7470	539	7
7472	541	7
7473	542	7
7474	543	7
7476	545	7
7477	546	7
7478	547	7
7480	549	7
7481	550	7
7482	551	7
7484	553	7
7488	557	7
7489	558	7
7492	561	7
7493	562	7
7494	563	7
7496	565	7
7497	566	7
7500	569	7
7501	570	7
7502	571	7
7505	574	7
7506	575	7
7508	577	7
7509	578	7
7510	579	7
7512	581	7
7513	582	7
7516	585	7
7517	586	7
7518	587	7
7520	589	7
7522	591	7
7524	593	7
7525	594	7
7526	595	7
7529	598	7
7530	599	7
7532	601	7
7533	602	7
7534	603	7
7536	605	7
7537	606	7
7540	609	7
7541	610	7
7542	611	7
7544	613	7
7545	614	7
7546	615	7
7548	617	7
7549	618	7
7550	619	7
7552	621	7
7554	623	7
7556	625	7
7557	626	7
7558	627	7
7560	629	7
7562	631	7
7564	633	7
7565	634	7
7566	635	7
7568	637	7
7569	638	7
7572	641	7
7573	642	7
7574	643	7
7576	645	7
7577	646	7
7578	647	7
7581	650	7
7582	651	7
7584	653	7
7585	654	7
7586	655	7
7588	657	7
7589	658	7
7590	659	7
7592	661	7
7593	662	7
7597	666	7
7598	667	7
7606	675	7
7608	677	7
7610	679	7
7612	681	7
7613	682	7
7614	683	7
7616	685	7
7617	686	7
7618	687	7
7620	689	7
7621	690	7
7624	693	7
7625	694	7
7626	695	7
7628	697	7
7629	698	7
7630	699	7
7632	701	7
7633	702	7
7634	703	7
7636	705	7
7637	706	7
7638	707	7
7642	711	7
7645	714	7
7646	715	7
7648	717	7
7649	718	7
7650	719	7
7652	721	7
7653	722	7
7654	723	7
7656	725	7
7658	727	7
7660	729	7
7661	730	7
7664	733	7
7665	734	7
7666	735	7
7668	737	7
7669	738	7
7670	739	7
7672	741	7
7674	743	7
7676	745	7
7677	746	7
7678	747	7
7681	750	7
7684	753	7
7685	754	7
7686	755	7
7688	757	7
7689	758	7
7690	759	7
7692	761	7
7693	762	7
7694	763	7
7696	765	7
7698	767	7
7700	769	7
7701	770	7
7702	771	7
7705	774	7
7706	775	7
7708	777	7
7709	778	7
7710	779	7
7712	781	7
7713	782	7
7714	783	7
7717	786	7
7718	787	7
7720	789	7
7721	790	7
7724	793	7
7725	794	7
7726	795	7
7729	798	7
7732	801	7
7733	802	7
7734	803	7
7736	805	7
7738	807	7
7740	809	7
7744	813	7
7746	815	7
7748	817	7
7749	818	7
7750	819	7
7753	822	7
7754	823	7
7756	825	7
7757	826	7
7758	827	7
7760	829	7
7762	831	7
7764	833	7
7765	834	7
7766	835	7
7768	837	7
7770	839	7
7772	841	7
7773	842	7
7774	843	7
7776	845	7
7777	846	7
7778	847	7
7780	849	7
7781	850	7
7782	851	7
7785	854	7
7786	855	7
7788	857	7
7789	858	7
7790	859	7
7792	861	7
7793	862	7
7794	863	7
7796	865	7
7797	866	7
7800	869	7
7801	870	7
7802	871	7
7804	873	7
7805	874	7
7806	875	7
7808	877	7
7809	878	7
7812	881	7
7813	882	7
7814	883	7
7816	885	7
7818	887	7
7820	889	7
7822	891	7
7824	893	7
7825	894	7
7828	897	7
7829	898	7
7830	899	7
7832	901	7
7833	902	7
7834	903	7
7836	905	7
7837	906	7
7840	909	7
7841	910	7
7844	913	7
7845	914	7
7846	915	7
7848	917	7
7849	918	7
7850	919	7
7852	921	7
7853	922	7
7854	923	7
7856	925	7
7857	926	7
7861	930	7
7862	931	7
7865	934	7
7866	935	7
7868	937	7
7869	938	7
7870	939	7
7872	941	7
7873	942	7
7874	943	7
7876	945	7
7877	946	7
7878	947	7
7880	949	7
7881	950	7
7882	951	7
7884	953	7
7885	954	7
7889	958	7
7890	959	7
7892	961	7
7893	962	7
7894	963	7
7896	965	7
7897	966	7
7898	967	7
7900	969	7
7901	970	7
7902	971	7
7904	973	7
7905	974	7
7906	975	7
7908	977	7
7910	979	7
7912	981	7
7913	982	7
7914	983	7
7916	985	7
7917	986	7
7918	987	7
7920	989	7
7921	0	8
7922	1	8
7923	2	8
7924	3	8
7925	4	8
7926	5	8
7927	6	8
7928	7	8
7929	8	8
7930	9	8
7931	10	8
7932	11	8
7933	12	8
7934	13	8
7935	14	8
7936	15	8
7938	17	8
7939	18	8
7942	21	8
7943	22	8
7944	23	8
7945	24	8
7947	26	8
7948	27	8
7950	29	8
7951	30	8
7952	31	8
7953	32	8
7954	33	8
7955	34	8
7956	35	8
7957	36	8
7958	37	8
7960	39	8
7961	40	8
7962	41	8
7963	42	8
7964	43	8
7965	44	8
7966	45	8
7967	46	8
7968	47	8
7969	48	8
7970	49	8
7971	50	8
7972	51	8
7973	52	8
7974	53	8
7975	54	8
7976	55	8
7977	56	8
7978	57	8
7979	58	8
7980	59	8
7981	60	8
7983	62	8
7984	63	8
7986	65	8
7987	66	8
7989	68	8
7990	69	8
7991	70	8
7995	74	8
7996	75	8
7997	76	8
8000	79	8
8002	81	8
8003	82	8
8004	83	8
8008	87	8
8011	90	8
8012	91	8
8013	92	8
8014	93	8
8015	94	8
8016	95	8
8017	96	8
8018	97	8
8019	98	8
8020	99	8
8021	100	8
8022	101	8
8023	102	8
8024	103	8
8025	104	8
8026	105	8
8027	106	8
8028	107	8
8029	108	8
8030	109	8
8031	110	8
8032	111	8
8033	112	8
8034	113	8
8035	114	8
8036	115	8
8037	116	8
8038	117	8
8039	118	8
8040	119	8
8041	120	8
8042	121	8
8043	122	8
8044	123	8
8045	124	8
8046	125	8
8048	127	8
8049	128	8
8050	129	8
8051	130	8
8052	131	8
8053	132	8
8054	133	8
8055	134	8
8056	135	8
8057	136	8
8059	138	8
8060	139	8
8061	140	8
8062	141	8
8063	142	8
8064	143	8
8065	144	8
8066	145	8
8067	146	8
8069	148	8
8070	149	8
8071	150	8
8072	151	8
8073	152	8
8074	153	8
8075	154	8
8077	156	8
8078	157	8
8079	158	8
8080	159	8
8081	160	8
8082	161	8
8083	162	8
8084	163	8
8087	166	8
8088	167	8
8091	170	8
8093	172	8
8095	174	8
8096	175	8
8097	176	8
8098	177	8
8099	178	8
8100	179	8
8102	181	8
8103	182	8
8105	184	8
8106	185	8
8107	186	8
8110	189	8
8111	190	8
8112	191	8
8113	192	8
8114	193	8
8115	194	8
8116	195	8
8118	197	8
8119	198	8
8120	199	8
8121	200	8
8123	202	8
8124	203	8
8125	204	8
8126	205	8
8127	206	8
8128	207	8
8129	208	8
8130	209	8
8131	210	8
8133	212	8
8134	213	8
8135	214	8
8136	215	8
8137	216	8
8139	218	8
8140	219	8
8142	221	8
8143	222	8
8144	223	8
8146	225	8
8147	226	8
8148	227	8
8149	228	8
8150	229	8
8151	230	8
8154	233	8
8156	235	8
8157	236	8
8158	237	8
8159	238	8
8160	239	8
8161	240	8
8162	241	8
8163	242	8
8164	243	8
8165	244	8
8166	245	8
8167	246	8
8169	248	8
8170	249	8
8171	250	8
8173	252	8
8174	253	8
8175	254	8
8176	255	8
8177	256	8
8179	258	8
8180	259	8
8181	260	8
8182	261	8
8184	263	8
8185	264	8
8186	265	8
8187	266	8
8188	267	8
8189	268	8
8190	269	8
8191	270	8
8192	271	8
8193	272	8
8194	273	8
8195	274	8
8196	275	8
8197	276	8
8198	277	8
8199	278	8
8201	280	8
8202	281	8
8203	282	8
8205	284	8
8206	285	8
8208	287	8
8209	288	8
8210	289	8
8212	291	8
8214	293	8
8217	296	8
8218	297	8
8219	298	8
8221	300	8
8222	301	8
8223	302	8
8224	303	8
8225	304	8
8226	305	8
8227	306	8
8229	308	8
8230	309	8
8231	310	8
8232	311	8
8234	313	8
8235	314	8
8236	315	8
8237	316	8
8238	317	8
8239	318	8
8241	320	8
8243	322	8
8244	323	8
8245	324	8
8246	325	8
8247	326	8
8249	328	8
8250	329	8
8251	330	8
8252	331	8
8253	332	8
8254	333	8
8255	334	8
8256	335	8
8259	338	8
8260	339	8
8262	341	8
8263	342	8
8264	343	8
8268	347	8
8269	348	8
8271	350	8
8272	351	8
8273	352	8
8275	354	8
8276	355	8
8277	356	8
8278	357	8
8279	358	8
8280	359	8
8281	360	8
8282	361	8
8283	362	8
8284	363	8
8285	364	8
8286	365	8
8289	368	8
8290	369	8
8291	370	8
8292	371	8
8293	372	8
8294	373	8
8295	374	8
8296	375	8
8298	377	8
8299	378	8
8300	379	8
8301	380	8
8302	381	8
8303	382	8
8304	383	8
8305	384	8
8306	385	8
8307	386	8
8308	387	8
8309	388	8
8310	389	8
8311	390	8
8312	391	8
8313	392	8
8314	393	8
8315	394	8
8316	395	8
8317	396	8
8318	397	8
8319	398	8
8320	399	8
8321	400	8
8322	401	8
8323	402	8
8324	403	8
8326	405	8
8327	406	8
8328	407	8
8329	408	8
8330	409	8
8331	410	8
8332	411	8
8333	412	8
8335	414	8
8336	415	8
8337	416	8
8338	417	8
8339	418	8
8340	419	8
8343	422	8
8344	423	8
8345	424	8
8346	425	8
8347	426	8
8348	427	8
8349	428	8
8350	429	8
8351	430	8
8353	432	8
8354	433	8
8355	434	8
8356	435	8
8357	436	8
8358	437	8
8359	438	8
8361	440	8
8362	441	8
8363	442	8
8364	443	8
8365	444	8
8366	445	8
8367	446	8
8369	448	8
8370	449	8
8371	450	8
8372	451	8
8373	452	8
8374	453	8
8376	455	8
8377	456	8
8378	457	8
8379	458	8
8381	460	8
8382	461	8
8383	462	8
8384	463	8
8385	464	8
8387	466	8
8388	467	8
8389	468	8
8390	469	8
8391	470	8
8392	471	8
8393	472	8
8394	473	8
8395	474	8
8396	475	8
8397	476	8
8398	477	8
8399	478	8
8400	479	8
8401	480	8
8402	481	8
8403	482	8
8404	483	8
8405	484	8
8406	485	8
8410	489	8
8411	490	8
8413	492	8
8414	493	8
8416	495	8
8417	496	8
8418	497	8
8419	498	8
8420	499	8
8422	501	8
8423	502	8
8424	503	8
8426	505	8
8428	507	8
8429	508	8
8430	509	8
8431	510	8
8432	511	8
8433	512	8
8434	513	8
8435	514	8
8436	515	8
8437	516	8
8439	518	8
8440	519	8
8441	520	8
8442	521	8
8445	524	8
8446	525	8
8447	526	8
8448	527	8
8449	528	8
8452	531	8
8453	532	8
8454	533	8
8455	534	8
8456	535	8
8459	538	8
8463	542	8
8465	544	8
8466	545	8
8467	546	8
8468	547	8
8469	548	8
8470	549	8
8473	552	8
8474	553	8
8475	554	8
8476	555	8
8477	556	8
8478	557	8
8480	559	8
8481	560	8
8482	561	8
8483	562	8
8484	563	8
8485	564	8
8486	565	8
8487	566	8
8488	567	8
8490	569	8
8491	570	8
8493	572	8
8495	574	8
8496	575	8
8497	576	8
8498	577	8
8499	578	8
8500	579	8
8501	580	8
8502	581	8
8503	582	8
8504	583	8
8505	584	8
8506	585	8
8508	587	8
8509	588	8
8510	589	8
8511	590	8
8512	591	8
8513	592	8
8514	593	8
8515	594	8
8516	595	8
8517	596	8
8519	598	8
8520	599	8
8521	600	8
8522	601	8
8523	602	8
8525	604	8
8526	605	8
8527	606	8
8528	607	8
8529	608	8
8530	609	8
8531	610	8
8532	611	8
8533	612	8
8534	613	8
8535	614	8
8536	615	8
8537	616	8
8538	617	8
8539	618	8
8540	619	8
8541	620	8
8542	621	8
8543	622	8
8544	623	8
8546	625	8
8547	626	8
8548	627	8
8549	628	8
8550	629	8
8551	630	8
8552	631	8
8554	633	8
8555	634	8
8556	635	8
8558	637	8
8559	638	8
8561	640	8
8563	642	8
8564	643	8
8565	644	8
8566	645	8
8567	646	8
8569	648	8
8570	649	8
8571	650	8
8572	651	8
8573	652	8
8574	653	8
8575	654	8
8576	655	8
8577	656	8
8578	657	8
8579	658	8
8580	659	8
8581	660	8
8582	661	8
8583	662	8
8585	664	8
8586	665	8
8587	666	8
8588	667	8
8590	669	8
8591	670	8
8592	671	8
8594	673	8
8596	675	8
8597	676	8
8598	677	8
8599	678	8
8600	679	8
8601	680	8
8602	681	8
8603	682	8
8604	683	8
8605	684	8
8606	685	8
8607	686	8
8608	687	8
8610	689	8
8611	690	8
8613	692	8
8615	694	8
8616	695	8
8617	696	8
8619	698	8
8620	699	8
8622	701	8
8624	703	8
8625	704	8
8626	705	8
8629	708	8
8630	709	8
8631	710	8
8632	711	8
8633	712	8
8635	714	8
8636	715	8
8637	716	8
8638	717	8
8639	718	8
8640	719	8
8641	720	8
8643	722	8
8644	723	8
8645	724	8
8646	725	8
8647	726	8
8648	727	8
8649	728	8
8651	730	8
8652	731	8
8654	733	8
8655	734	8
8656	735	8
8657	736	8
8658	737	8
8660	739	8
8661	740	8
8662	741	8
8663	742	8
8664	743	8
8665	744	8
8666	745	8
8668	747	8
8669	748	8
8671	750	8
8672	751	8
8673	752	8
8674	753	8
8675	754	8
8676	755	8
8678	757	8
8679	758	8
8680	759	8
8681	760	8
8682	761	8
8685	764	8
8687	766	8
8689	768	8
8690	769	8
8692	771	8
8693	772	8
8694	773	8
8695	774	8
8697	776	8
8698	777	8
8699	778	8
8700	779	8
8701	780	8
8702	781	8
8703	782	8
8704	783	8
8705	784	8
8707	786	8
8708	787	8
8709	788	8
8710	789	8
8711	790	8
8713	792	8
8714	793	8
8716	795	8
8717	796	8
8719	798	8
8720	799	8
8721	800	8
8722	801	8
8724	803	8
8726	805	8
8727	806	8
8728	807	8
8729	808	8
8730	809	8
8731	810	8
8732	811	8
8737	816	8
8739	818	8
8740	819	8
8741	820	8
8743	822	8
8744	823	8
8745	824	8
8746	825	8
8748	827	8
8749	828	8
8750	829	8
8751	830	8
8752	831	8
8753	832	8
8754	833	8
8755	834	8
8756	835	8
8757	836	8
8758	837	8
8761	840	8
8763	842	8
8764	843	8
8765	844	8
8767	846	8
8768	847	8
8769	848	8
8770	849	8
8771	850	8
8772	851	8
8773	852	8
8774	853	8
8776	855	8
8777	856	8
8778	857	8
8779	858	8
8780	859	8
8781	860	8
8782	861	8
8785	864	8
8787	866	8
8789	868	8
8791	870	8
8792	871	8
8793	872	8
8794	873	8
8795	874	8
8796	875	8
8797	876	8
8798	877	8
8799	878	8
8802	881	8
8803	882	8
8804	883	8
8805	884	8
8806	885	8
8807	886	8
8808	887	8
8809	888	8
8810	889	8
8811	890	8
8812	891	8
8813	892	8
8814	893	8
8815	894	8
8816	895	8
8817	896	8
8818	897	8
8819	898	8
8820	899	8
8821	900	8
8822	901	8
8824	903	8
8825	904	8
8826	905	8
8828	907	8
8829	908	8
8830	909	8
8831	910	8
8833	912	8
8834	913	8
8835	914	8
8838	917	8
8839	918	8
8840	919	8
8841	920	8
8843	922	8
8844	923	8
8845	924	8
8846	925	8
8847	926	8
8848	927	8
8849	928	8
8851	930	8
8852	931	8
8853	932	8
8855	934	8
8856	935	8
8857	936	8
8859	938	8
8860	939	8
8861	940	8
8862	941	8
8863	942	8
8865	944	8
8866	945	8
8867	946	8
8868	947	8
8869	948	8
8870	949	8
8871	950	8
8872	951	8
8873	952	8
8874	953	8
8875	954	8
8876	955	8
8877	956	8
8878	957	8
8879	958	8
8881	960	8
8882	961	8
8883	962	8
8884	963	8
8885	964	8
8886	965	8
8887	966	8
8888	967	8
8889	968	8
8890	969	8
8891	970	8
8892	971	8
8893	972	8
8894	973	8
8895	974	8
8896	975	8
8897	976	8
8898	977	8
8899	978	8
8900	979	8
8901	980	8
8902	981	8
8903	982	8
8904	983	8
8905	984	8
8906	985	8
8907	986	8
8908	987	8
8909	988	8
8910	989	8
8911	0	9
8913	2	9
8914	3	9
8917	6	9
8918	7	9
8919	8	9
8921	10	9
8923	12	9
8925	14	9
8926	15	9
8927	16	9
8929	18	9
8930	19	9
8931	20	9
9104	193	9
9107	196	9
9108	197	9
9109	198	9
9110	199	9
9111	200	9
9113	202	9
9114	203	9
9115	204	9
9116	205	9
9118	207	9
9121	210	9
9123	212	9
9125	214	9
9127	216	9
9129	218	9
9130	219	9
9131	220	9
9133	222	9
9134	223	9
9137	226	9
9138	227	9
9139	228	9
9141	230	9
9142	231	9
9143	232	9
9146	235	9
9147	236	9
9149	238	9
9150	239	9
9151	240	9
9153	242	9
9154	243	9
9155	244	9
9157	246	9
9159	248	9
9161	250	9
9162	251	9
9163	252	9
9165	254	9
9166	255	9
9167	256	9
9170	259	9
9171	260	9
9173	262	9
9174	263	9
9175	264	9
9177	266	9
9178	267	9
9179	268	9
9181	270	9
9182	271	9
9183	272	9
9185	274	9
9186	275	9
9187	276	9
9189	278	9
9191	280	9
9193	282	9
9194	283	9
9195	284	9
9197	286	9
9198	287	9
9201	290	9
9202	291	9
9203	292	9
9205	294	9
9206	295	9
9207	296	9
9210	299	9
9214	303	9
9215	304	9
9217	306	9
9218	307	9
9219	308	9
9221	310	9
9222	311	9
9225	314	9
9227	316	9
9229	318	9
9230	319	9
9231	320	9
9233	322	9
9235	324	9
9237	326	9
9238	327	9
9242	331	9
9243	332	9
9245	334	9
9246	335	9
9247	336	9
9249	338	9
9250	339	9
9251	340	9
9253	342	9
9254	343	9
9255	344	9
9257	346	9
9263	352	9
9265	354	9
9267	356	9
9269	358	9
9270	359	9
9271	360	9
9273	362	9
9274	363	9
9278	367	9
9279	368	9
9281	370	9
9282	371	9
9283	372	9
9286	375	9
9287	376	9
9293	382	9
9294	383	9
9295	384	9
9297	386	9
9298	387	9
9299	388	9
9301	390	9
9302	391	9
9303	392	9
9305	394	9
9306	395	9
9307	396	9
9309	398	9
9313	402	9
9314	403	9
9315	404	9
9317	406	9
9318	407	9
9319	408	9
9321	410	9
9322	411	9
9323	412	9
9325	414	9
9326	415	9
9327	416	9
9329	418	9
9330	419	9
9331	420	9
9333	422	9
9334	423	9
9335	424	9
9337	426	9
9338	427	9
9339	428	9
9341	430	9
9342	431	9
9343	432	9
9345	434	9
9346	435	9
9347	436	9
9349	438	9
9350	439	9
9351	440	9
9354	443	9
9355	444	9
9357	446	9
9358	447	9
9359	448	9
9361	450	9
9362	451	9
9363	452	9
9365	454	9
9366	455	9
9367	456	9
9369	458	9
9370	459	9
9373	462	9
9375	464	9
9377	466	9
9379	468	9
9381	470	9
9382	471	9
9383	472	9
9385	474	9
9386	475	9
9389	478	9
9390	479	9
9391	480	9
9393	482	9
9394	483	9
9395	484	9
9397	486	9
9398	487	9
9399	488	9
9401	490	9
9402	491	9
9403	492	9
9405	494	9
9406	495	9
9409	498	9
9410	499	9
9413	502	9
9414	503	9
9415	504	9
9417	506	9
9418	507	9
9419	508	9
9421	510	9
9422	511	9
9425	514	9
9426	515	9
9427	516	9
9429	518	9
9430	519	9
9431	520	9
9434	523	9
9438	527	9
9439	528	9
9441	530	9
9443	532	9
9445	534	9
9447	536	9
9449	538	9
9450	539	9
9451	540	9
9453	542	9
9454	543	9
9455	544	9
9457	546	9
9459	548	9
9461	550	9
9462	551	9
9463	552	9
9465	554	9
9467	556	9
9469	558	9
9470	559	9
9471	560	9
9473	562	9
9474	563	9
9475	564	9
9477	566	9
9479	568	9
9481	570	9
9482	571	9
9483	572	9
9485	574	9
9486	575	9
9487	576	9
9489	578	9
9490	579	9
9491	580	9
9493	582	9
9494	583	9
9498	587	9
9501	590	9
9503	592	9
9505	594	9
9507	596	9
9509	598	9
9510	599	9
9513	602	9
9514	603	9
9515	604	9
9517	606	9
9518	607	9
9519	608	9
9521	610	9
9522	611	9
9523	612	9
9526	615	9
9527	616	9
9529	618	9
9533	622	9
9534	623	9
9535	624	9
9537	626	9
9538	627	9
9539	628	9
9542	631	9
9543	632	9
9545	634	9
9546	635	9
9547	636	9
9549	638	9
9553	642	9
9554	643	9
9555	644	9
9557	646	9
9558	647	9
9559	648	9
9561	650	9
9562	651	9
9563	652	9
9565	654	9
9566	655	9
9567	656	9
9571	660	9
9573	662	9
9574	663	9
9575	664	9
9577	666	9
9578	667	9
9581	670	9
9582	671	9
9585	674	9
9586	675	9
9587	676	9
9589	678	9
9591	680	9
9595	684	9
9597	686	9
9598	687	9
9599	688	9
9601	690	9
9602	691	9
9603	692	9
9606	695	9
9607	696	9
9610	699	9
9611	700	9
9614	703	9
9615	704	9
9617	706	9
9619	708	9
9621	710	9
9622	711	9
9623	712	9
9625	714	9
9626	715	9
9629	718	9
9630	719	9
9631	720	9
9633	722	9
9634	723	9
9635	724	9
9637	726	9
9638	727	9
9639	728	9
9641	730	9
9642	731	9
9643	732	9
9645	734	9
9646	735	9
9647	736	9
9651	740	9
9653	742	9
9655	744	9
9657	746	9
9658	747	9
9659	748	9
9661	750	9
9662	751	9
9663	752	9
9666	755	9
9667	756	9
9669	758	9
9670	759	9
9671	760	9
9673	762	9
9675	764	9
9678	767	9
9679	768	9
9681	770	9
9682	771	9
9683	772	9
9686	775	9
9687	776	9
9689	778	9
9690	779	9
9698	787	9
9701	790	9
9702	791	9
9703	792	9
9705	794	9
9706	795	9
9707	796	9
9709	798	9
9710	799	9
9711	800	9
9713	802	9
9714	803	9
9715	804	9
9717	806	9
9721	810	9
9722	811	9
9723	812	9
9725	814	9
9726	815	9
9727	816	9
9729	818	9
9730	819	9
9731	820	9
9733	822	9
9737	826	9
9739	828	9
9742	831	9
9743	832	9
9745	834	9
9746	835	9
9747	836	9
9749	838	9
9750	839	9
9751	840	9
9753	842	9
9754	843	9
9757	846	9
9758	847	9
9759	848	9
9761	850	9
9762	851	9
9763	852	9
9765	854	9
9766	855	9
9767	856	9
9770	859	9
9771	860	9
9773	862	9
9774	863	9
9775	864	9
9777	866	9
9778	867	9
9779	868	9
9781	870	9
9782	871	9
9783	872	9
9785	874	9
9786	875	9
9787	876	9
9791	880	9
9793	882	9
9794	883	9
9795	884	9
9797	886	9
9798	887	9
9799	888	9
9801	890	9
9802	891	9
9805	894	9
9806	895	9
9807	896	9
9809	898	9
9810	899	9
9811	900	9
9813	902	9
9814	903	9
9815	904	9
9817	906	9
9819	908	9
9822	911	9
9823	912	9
9825	914	9
9827	916	9
9829	918	9
9830	919	9
9831	920	9
9833	922	9
9835	924	9
9837	926	9
9838	927	9
9839	928	9
9842	931	9
9845	934	9
9846	935	9
9847	936	9
9850	939	9
9851	940	9
9853	942	9
9854	943	9
9855	944	9
9857	946	9
9858	947	9
9859	948	9
9861	950	9
9862	951	9
9863	952	9
9865	954	9
9866	955	9
9867	956	9
9869	958	9
9870	959	9
9871	960	9
9873	962	9
9874	963	9
9875	964	9
9877	966	9
9878	967	9
9879	968	9
9881	970	9
9882	971	9
9885	974	9
9886	975	9
9887	976	9
9893	982	9
9894	983	9
9895	984	9
9897	986	9
9898	987	9
9899	988	9
9900	989	9
9901	0	10
9902	1	10
9903	2	10
9904	3	10
9905	4	10
9906	5	10
9908	7	10
9909	8	10
9910	9	10
9911	10	10
9912	11	10
9913	12	10
9915	14	10
9916	15	10
9917	16	10
9920	19	10
9921	20	10
10097	196	10
10098	197	10
10099	198	10
10101	200	10
10102	201	10
10103	202	10
10105	204	10
10108	207	10
10109	208	10
10110	209	10
10111	210	10
10113	212	10
10114	213	10
10116	215	10
10117	216	10
10118	217	10
10119	218	10
10120	219	10
10121	220	10
10122	221	10
10123	222	10
10124	223	10
10125	224	10
10126	225	10
10127	226	10
10129	228	10
10130	229	10
10131	230	10
10133	232	10
10136	235	10
10137	236	10
10139	238	10
10140	239	10
10141	240	10
10142	241	10
10143	242	10
10144	243	10
10145	244	10
10146	245	10
10147	246	10
10148	247	10
10150	249	10
10151	250	10
10154	253	10
10155	254	10
10157	256	10
10158	257	10
10159	258	10
10160	259	10
10161	260	10
10163	262	10
10164	263	10
10165	264	10
10166	265	10
10168	267	10
10169	268	10
10170	269	10
10172	271	10
10173	272	10
10174	273	10
10175	274	10
10176	275	10
10177	276	10
10178	277	10
10179	278	10
10180	279	10
10181	280	10
10182	281	10
10183	282	10
10184	283	10
10185	284	10
10186	285	10
10187	286	10
10189	288	10
10190	289	10
10191	290	10
10192	291	10
10194	293	10
10195	294	10
10196	295	10
10197	296	10
10198	297	10
10199	298	10
10200	299	10
10202	301	10
10205	304	10
10206	305	10
10207	306	10
10208	307	10
10210	309	10
10211	310	10
10212	311	10
10214	313	10
10215	314	10
10216	315	10
10217	316	10
10218	317	10
10219	318	10
10220	319	10
10222	321	10
10223	322	10
10224	323	10
10225	324	10
10226	325	10
10227	326	10
10228	327	10
10229	328	10
10230	329	10
10231	330	10
10232	331	10
10233	332	10
10234	333	10
10236	335	10
10238	337	10
10239	338	10
10240	339	10
10241	340	10
10242	341	10
10243	342	10
10244	343	10
10245	344	10
10246	345	10
10248	347	10
10249	348	10
10250	349	10
10251	350	10
10252	351	10
10253	352	10
10254	353	10
10255	354	10
10256	355	10
10257	356	10
10260	359	10
10261	360	10
10262	361	10
10263	362	10
10264	363	10
10265	364	10
10266	365	10
10267	366	10
10268	367	10
10269	368	10
10270	369	10
10271	370	10
10272	371	10
10273	372	10
10275	374	10
10276	375	10
10278	377	10
10279	378	10
10280	379	10
10281	380	10
10283	382	10
10284	383	10
10285	384	10
10286	385	10
10287	386	10
10288	387	10
10289	388	10
10292	391	10
10294	393	10
10295	394	10
10296	395	10
10298	397	10
10299	398	10
10302	401	10
10303	402	10
10304	403	10
10305	404	10
10306	405	10
10307	406	10
10308	407	10
10309	408	10
10310	409	10
10312	411	10
10313	412	10
10314	413	10
10315	414	10
10316	415	10
10318	417	10
10319	418	10
10320	419	10
10321	420	10
10322	421	10
10323	422	10
10324	423	10
10325	424	10
10326	425	10
10327	426	10
10328	427	10
10329	428	10
10332	431	10
10333	432	10
10334	433	10
10335	434	10
10336	435	10
10337	436	10
10338	437	10
10339	438	10
10341	440	10
10342	441	10
10343	442	10
10344	443	10
10345	444	10
10346	445	10
10347	446	10
10348	447	10
10349	448	10
10352	451	10
10353	452	10
10355	454	10
10356	455	10
10359	458	10
10360	459	10
10361	460	10
10362	461	10
10365	464	10
10366	465	10
10367	466	10
10368	467	10
10369	468	10
10370	469	10
10373	472	10
10374	473	10
10375	474	10
10376	475	10
10377	476	10
10378	477	10
10379	478	10
10380	479	10
10381	480	10
10382	481	10
10384	483	10
10386	485	10
10387	486	10
10388	487	10
10389	488	10
10391	490	10
10392	491	10
10393	492	10
10395	494	10
10396	495	10
10397	496	10
10398	497	10
10399	498	10
10400	499	10
10401	500	10
10402	501	10
10403	502	10
10404	503	10
10406	505	10
10407	506	10
10409	508	10
10410	509	10
10411	510	10
10412	511	10
10413	512	10
10415	514	10
10416	515	10
10417	516	10
10418	517	10
10419	518	10
10424	523	10
10425	524	10
10426	525	10
10427	526	10
10428	527	10
10429	528	10
10430	529	10
10431	530	10
10433	532	10
10434	533	10
10435	534	10
10436	535	10
10438	537	10
10439	538	10
10440	539	10
10441	540	10
10443	542	10
10444	543	10
10446	545	10
10447	546	10
10448	547	10
10449	548	10
10450	549	10
10451	550	10
10452	551	10
10453	552	10
10454	553	10
10456	555	10
10457	556	10
10458	557	10
10459	558	10
10460	559	10
10461	560	10
10462	561	10
10463	562	10
10464	563	10
10465	564	10
10466	565	10
10467	566	10
10468	567	10
10469	568	10
10470	569	10
10471	570	10
10472	571	10
10473	572	10
10474	573	10
10476	575	10
10478	577	10
10479	578	10
10480	579	10
10481	580	10
10482	581	10
10483	582	10
10484	583	10
10485	584	10
10487	586	10
10488	587	10
10489	588	10
10490	589	10
10491	590	10
10492	591	10
10493	592	10
10494	593	10
10495	594	10
10498	597	10
10499	598	10
10500	599	10
10502	601	10
10503	602	10
10504	603	10
10505	604	10
10506	605	10
10507	606	10
10509	608	10
10510	609	10
10511	610	10
10512	611	10
10513	612	10
10514	613	10
10515	614	10
10516	615	10
10517	616	10
10518	617	10
10519	618	10
10524	623	10
10525	624	10
10526	625	10
10527	626	10
10528	627	10
10529	628	10
10530	629	10
10531	630	10
10532	631	10
10533	632	10
10534	633	10
10536	635	10
10537	636	10
10538	637	10
10539	638	10
10540	639	10
10541	640	10
10542	641	10
10544	643	10
10545	644	10
10546	645	10
10549	648	10
10550	649	10
10551	650	10
10552	651	10
10553	652	10
10554	653	10
10555	654	10
10556	655	10
10558	657	10
10559	658	10
10560	659	10
10561	660	10
10562	661	10
10563	662	10
10564	663	10
10565	664	10
10566	665	10
10567	666	10
10568	667	10
10570	669	10
10571	670	10
10572	671	10
10574	673	10
10575	674	10
10576	675	10
10577	676	10
10578	677	10
10579	678	10
10580	679	10
10581	680	10
10582	681	10
10583	682	10
10585	684	10
10586	685	10
10588	687	10
10589	688	10
10590	689	10
10591	690	10
10592	691	10
10593	692	10
10594	693	10
10595	694	10
10596	695	10
10600	699	10
10601	700	10
10602	701	10
10603	702	10
10604	703	10
10606	705	10
10607	706	10
10608	707	10
10609	708	10
10610	709	10
10611	710	10
10613	712	10
10614	713	10
10615	714	10
10616	715	10
10617	716	10
10618	717	10
10619	718	10
10621	720	10
10622	721	10
10623	722	10
10624	723	10
10625	724	10
10626	725	10
10627	726	10
10628	727	10
10629	728	10
10630	729	10
10631	730	10
10632	731	10
10634	733	10
10636	735	10
10637	736	10
10639	738	10
10640	739	10
10642	741	10
10644	743	10
10645	744	10
10646	745	10
10647	746	10
10648	747	10
10649	748	10
10650	749	10
10651	750	10
10652	751	10
10653	752	10
10654	753	10
10655	754	10
10656	755	10
10657	756	10
10658	757	10
10659	758	10
10660	759	10
10661	760	10
10662	761	10
10663	762	10
10664	763	10
10666	765	10
10667	766	10
10668	767	10
10669	768	10
10670	769	10
10671	770	10
10672	771	10
10673	772	10
10675	774	10
10676	775	10
10678	777	10
10679	778	10
10681	780	10
10682	781	10
10683	782	10
10685	784	10
10686	785	10
10687	786	10
10690	789	10
10691	790	10
10692	791	10
10693	792	10
10694	793	10
10696	795	10
10697	796	10
10698	797	10
10699	798	10
10700	799	10
10701	800	10
10702	801	10
10703	802	10
10704	803	10
10705	804	10
10706	805	10
10707	806	10
10709	808	10
10710	809	10
10711	810	10
10713	812	10
10714	813	10
10716	815	10
10718	817	10
10719	818	10
10720	819	10
10721	820	10
10722	821	10
10724	823	10
10725	824	10
10726	825	10
10727	826	10
10728	827	10
10729	828	10
10731	830	10
10732	831	10
10733	832	10
10736	835	10
10737	836	10
10738	837	10
10740	839	10
10741	840	10
10742	841	10
10743	842	10
10745	844	10
10746	845	10
10748	847	10
10749	848	10
10750	849	10
10751	850	10
10752	851	10
10753	852	10
10755	854	10
10756	855	10
10759	858	10
10760	859	10
10761	860	10
10762	861	10
10764	863	10
10766	865	10
10767	866	10
10768	867	10
10769	868	10
10770	869	10
10771	870	10
10772	871	10
10774	873	10
10775	874	10
10776	875	10
10777	876	10
10778	877	10
10779	878	10
10780	879	10
10781	880	10
10784	883	10
10785	884	10
10786	885	10
10787	886	10
10788	887	10
10789	888	10
10790	889	10
10791	890	10
10792	891	10
10793	892	10
10794	893	10
10795	894	10
10796	895	10
10797	896	10
10798	897	10
10799	898	10
10803	902	10
10804	903	10
10805	904	10
10806	905	10
10808	907	10
10809	908	10
10810	909	10
10811	910	10
10812	911	10
10813	912	10
10814	913	10
10815	914	10
10817	916	10
10818	917	10
10819	918	10
10820	919	10
10821	920	10
10822	921	10
10823	922	10
10824	923	10
10825	924	10
10826	925	10
10827	926	10
10829	928	10
10830	929	10
10831	930	10
10832	931	10
10833	932	10
10834	933	10
10835	934	10
10836	935	10
10837	936	10
10838	937	10
10839	938	10
10840	939	10
10842	941	10
10843	942	10
10844	943	10
10846	945	10
10847	946	10
10848	947	10
10849	948	10
10850	949	10
10851	950	10
10852	951	10
10853	952	10
10854	953	10
10855	954	10
10856	955	10
10857	956	10
10858	957	10
10859	958	10
10860	959	10
10861	960	10
10862	961	10
10863	962	10
10864	963	10
10865	964	10
10866	965	10
10867	966	10
10868	967	10
10869	968	10
10870	969	10
10871	970	10
10872	971	10
10874	973	10
10875	974	10
10877	976	10
10878	977	10
10880	979	10
10882	981	10
10883	982	10
10884	983	10
10885	984	10
10886	985	10
10887	986	10
10888	987	10
10889	988	10
10890	989	10
10891	0	11
10892	1	11
10893	2	11
10894	3	11
10897	6	11
10898	7	11
10900	9	11
10901	10	11
10902	11	11
10904	13	11
10905	14	11
10906	15	11
10908	17	11
10909	18	11
11086	195	11
11087	196	11
11089	198	11
11090	199	11
11092	201	11
11093	202	11
11094	203	11
11095	204	11
11096	205	11
11097	206	11
11098	207	11
11099	208	11
11101	210	11
11102	211	11
11104	213	11
11105	214	11
11108	217	11
11109	218	11
11110	219	11
11112	221	11
11113	222	11
11114	223	11
11116	225	11
11117	226	11
11118	227	11
11121	230	11
11122	231	11
11124	233	11
11125	234	11
11126	235	11
11128	237	11
11129	238	11
11130	239	11
11134	243	11
11136	245	11
11137	246	11
11138	247	11
11140	249	11
11141	250	11
11142	251	11
11144	253	11
11145	254	11
11148	257	11
11149	258	11
11150	259	11
11152	261	11
11153	262	11
11154	263	11
11156	265	11
11157	266	11
11158	267	11
11160	269	11
11162	271	11
11164	273	11
11166	275	11
11168	277	11
11169	278	11
11170	279	11
11172	281	11
11173	282	11
11174	283	11
11176	285	11
11177	286	11
11178	287	11
11180	289	11
11181	290	11
11182	291	11
11184	293	11
11185	294	11
11186	295	11
11189	298	11
11190	299	11
11192	301	11
11193	302	11
11194	303	11
11196	305	11
11197	306	11
11198	307	11
11200	309	11
11202	311	11
11204	313	11
11205	314	11
11206	315	11
11208	317	11
11212	321	11
11213	322	11
11216	325	11
11217	326	11
11218	327	11
11220	329	11
11222	331	11
11225	334	11
11226	335	11
11228	337	11
11229	338	11
11230	339	11
11232	341	11
11233	342	11
11234	343	11
11236	345	11
11237	346	11
11240	349	11
11241	350	11
11242	351	11
11244	353	11
11245	354	11
11246	355	11
11248	357	11
11249	358	11
11252	361	11
11253	362	11
11254	363	11
11256	365	11
11257	366	11
11258	367	11
11260	369	11
11261	370	11
11262	371	11
11264	373	11
11265	374	11
11266	375	11
11268	377	11
11269	378	11
11270	379	11
11272	381	11
11273	382	11
11274	383	11
11276	385	11
11277	386	11
11278	387	11
11281	390	11
11282	391	11
11284	393	11
11285	394	11
11290	399	11
11292	401	11
11294	403	11
11296	405	11
11297	406	11
11298	407	11
11300	409	11
11302	411	11
11304	413	11
11305	414	11
11306	415	11
11308	417	11
11309	418	11
11312	421	11
11313	422	11
11314	423	11
11316	425	11
11317	426	11
11318	427	11
11320	429	11
11322	431	11
11325	434	11
11326	435	11
11328	437	11
11329	438	11
11330	439	11
11332	441	11
11333	442	11
11334	443	11
11337	446	11
11338	447	11
11340	449	11
11341	450	11
11344	453	11
11345	454	11
11346	455	11
11348	457	11
11349	458	11
11352	461	11
11354	463	11
11357	466	11
11358	467	11
11360	469	11
11361	470	11
11362	471	11
11364	473	11
11365	474	11
11366	475	11
11368	477	11
11369	478	11
11370	479	11
11372	481	11
11373	482	11
11374	483	11
11376	485	11
11377	486	11
11378	487	11
11380	489	11
11381	490	11
11382	491	11
11384	493	11
11386	495	11
11388	497	11
11389	498	11
11390	499	11
11392	501	11
11393	502	11
11394	503	11
11397	506	11
11398	507	11
11400	509	11
11401	510	11
11402	511	11
11404	513	11
11405	514	11
11406	515	11
11408	517	11
11409	518	11
11410	519	11
11412	521	11
11413	522	11
11414	523	11
11416	525	11
11417	526	11
11418	527	11
11421	530	11
11422	531	11
11424	533	11
11425	534	11
11426	535	11
11429	538	11
11430	539	11
11433	542	11
11434	543	11
11437	546	11
11438	547	11
11440	549	11
11441	550	11
11444	553	11
11445	554	11
11446	555	11
11448	557	11
11449	558	11
11450	559	11
11452	561	11
11453	562	11
11456	565	11
11458	567	11
11460	569	11
11464	573	11
11465	574	11
11466	575	11
11468	577	11
11469	578	11
11470	579	11
11472	581	11
11473	582	11
11474	583	11
11476	585	11
11477	586	11
11478	587	11
11480	589	11
11481	590	11
11482	591	11
11484	593	11
11485	594	11
11486	595	11
11490	599	11
11492	601	11
11493	602	11
11494	603	11
11496	605	11
11498	607	11
11500	609	11
11501	610	11
11502	611	11
11504	613	11
11505	614	11
11506	615	11
11509	618	11
11510	619	11
11514	623	11
11516	625	11
11517	626	11
11518	627	11
11521	630	11
11522	631	11
11525	634	11
11526	635	11
11528	637	11
11529	638	11
11530	639	11
11533	642	11
11534	643	11
11536	645	11
11538	647	11
11540	649	11
11542	651	11
11544	653	11
11545	654	11
11546	655	11
11548	657	11
11549	658	11
11550	659	11
11552	661	11
11554	663	11
11556	665	11
11560	669	11
11561	670	11
11562	671	11
11565	674	11
11572	681	11
11573	682	11
11574	683	11
11576	685	11
11577	686	11
11578	687	11
11580	689	11
11581	690	11
11582	691	11
11584	693	11
11586	695	11
11588	697	11
11592	701	11
11594	703	11
11596	705	11
11598	707	11
11600	709	11
11601	710	11
11602	711	11
11604	713	11
11605	714	11
11606	715	11
11609	718	11
11610	719	11
11612	721	11
11613	722	11
11614	723	11
11616	725	11
11617	726	11
11620	729	11
11624	733	11
11625	734	11
11626	735	11
11628	737	11
11630	739	11
11632	741	11
11633	742	11
11634	743	11
11636	745	11
11640	749	11
11642	751	11
11644	753	11
11645	754	11
11646	755	11
11648	757	11
11650	759	11
11652	761	11
11653	762	11
11656	765	11
11657	766	11
11660	769	11
11661	770	11
11662	771	11
11664	773	11
11666	775	11
11668	777	11
11669	778	11
11672	781	11
11673	782	11
11674	783	11
11676	785	11
11677	786	11
11678	787	11
11680	789	11
11681	790	11
11682	791	11
11684	793	11
11686	795	11
11689	798	11
11690	799	11
11692	801	11
11693	802	11
11694	803	11
11696	805	11
11697	806	11
11698	807	11
11700	809	11
11701	810	11
11704	813	11
11705	814	11
11706	815	11
11708	817	11
11709	818	11
11712	821	11
11713	822	11
11714	823	11
11718	827	11
11720	829	11
11721	830	11
11724	833	11
11725	834	11
11728	837	11
11730	839	11
11732	841	11
11733	842	11
11734	843	11
11736	845	11
11737	846	11
11738	847	11
11740	849	11
11741	850	11
11742	851	11
11744	853	11
11745	854	11
11748	857	11
11749	858	11
11750	859	11
11752	861	11
11753	862	11
11754	863	11
11756	865	11
11760	869	11
11761	870	11
11764	873	11
11765	874	11
11769	878	11
11770	879	11
11772	881	11
11774	883	11
11776	885	11
11777	886	11
11778	887	11
11782	891	11
11784	893	11
11785	894	11
11786	895	11
11789	898	11
11790	899	11
11792	901	11
11793	902	11
11794	903	11
11796	905	11
11798	907	11
11800	909	11
11801	910	11
11802	911	11
11804	913	11
11805	914	11
11806	915	11
11808	917	11
11810	919	11
11812	921	11
11813	922	11
11816	925	11
11817	926	11
11818	927	11
11820	929	11
11821	930	11
11822	931	11
11824	933	11
11825	934	11
11826	935	11
11828	937	11
11829	938	11
11830	939	11
11833	942	11
11836	945	11
11837	946	11
11838	947	11
11840	949	11
11841	950	11
11842	951	11
11844	953	11
11845	954	11
11846	955	11
11848	957	11
11849	958	11
11850	959	11
11852	961	11
11853	962	11
11856	965	11
11857	966	11
11858	967	11
11860	969	11
11861	970	11
11862	971	11
11865	974	11
11868	977	11
11869	978	11
11870	979	11
11872	981	11
11873	982	11
11874	983	11
11876	985	11
11877	986	11
11878	987	11
11880	989	11
11881	0	12
11882	1	12
11883	2	12
11884	3	12
11885	4	12
11886	5	12
11887	6	12
11888	7	12
11890	9	12
11891	10	12
11892	11	12
11893	12	12
11894	13	12
11896	15	12
11897	16	12
11898	17	12
11899	18	12
11900	19	12
11901	20	12
12077	196	12
12078	197	12
12080	199	12
12081	200	12
12082	201	12
12083	202	12
12084	203	12
12085	204	12
12086	205	12
12087	206	12
12088	207	12
12089	208	12
12090	209	12
12091	210	12
12092	211	12
12093	212	12
12094	213	12
12096	215	12
12097	216	12
12098	217	12
12099	218	12
12100	219	12
12101	220	12
12102	221	12
12104	223	12
12105	224	12
12106	225	12
12107	226	12
12108	227	12
12109	228	12
12110	229	12
12111	230	12
12112	231	12
12113	232	12
12114	233	12
12115	234	12
12116	235	12
12117	236	12
12118	237	12
12119	238	12
12121	240	12
12122	241	12
12123	242	12
12124	243	12
12126	245	12
12127	246	12
12128	247	12
12129	248	12
12130	249	12
12131	250	12
12132	251	12
12133	252	12
12134	253	12
12135	254	12
12136	255	12
12137	256	12
12138	257	12
12139	258	12
12140	259	12
12141	260	12
12142	261	12
12143	262	12
12144	263	12
12146	265	12
12147	266	12
12148	267	12
12149	268	12
12150	269	12
12152	271	12
12153	272	12
12154	273	12
12156	275	12
12157	276	12
12158	277	12
12159	278	12
12160	279	12
12161	280	12
12162	281	12
12163	282	12
12165	284	12
12166	285	12
12167	286	12
12168	287	12
12169	288	12
12170	289	12
12171	290	12
12172	291	12
12173	292	12
12174	293	12
12175	294	12
12177	296	12
12178	297	12
12179	298	12
12182	301	12
12183	302	12
12184	303	12
12186	305	12
12187	306	12
12188	307	12
12189	308	12
12190	309	12
12191	310	12
12192	311	12
12194	313	12
12195	314	12
12196	315	12
12197	316	12
12198	317	12
12199	318	12
12200	319	12
12201	320	12
12202	321	12
12203	322	12
12204	323	12
12205	324	12
12207	326	12
12208	327	12
12209	328	12
12210	329	12
12211	330	12
12212	331	12
12214	333	12
12215	334	12
12217	336	12
12218	337	12
12219	338	12
12220	339	12
12222	341	12
12223	342	12
12224	343	12
12225	344	12
12227	346	12
12228	347	12
12229	348	12
12230	349	12
12231	350	12
12232	351	12
12233	352	12
12234	353	12
12235	354	12
12236	355	12
12238	357	12
12239	358	12
12241	360	12
12242	361	12
12244	363	12
12246	365	12
12247	366	12
12248	367	12
12249	368	12
12250	369	12
12251	370	12
12254	373	12
12255	374	12
12256	375	12
12257	376	12
12258	377	12
12261	380	12
12262	381	12
12263	382	12
12264	383	12
12265	384	12
12266	385	12
12267	386	12
12268	387	12
12270	389	12
12271	390	12
12273	392	12
12274	393	12
12275	394	12
12276	395	12
12277	396	12
12279	398	12
12280	399	12
12282	401	12
12283	402	12
12284	403	12
12285	404	12
12286	405	12
12288	407	12
12289	408	12
12290	409	12
12293	412	12
12294	413	12
12295	414	12
12296	415	12
12298	417	12
12299	418	12
12300	419	12
12301	420	12
12302	421	12
12303	422	12
12304	423	12
12305	424	12
12306	425	12
12307	426	12
12308	427	12
12309	428	12
12310	429	12
12311	430	12
12313	432	12
12314	433	12
12316	435	12
12317	436	12
12319	438	12
12320	439	12
12321	440	12
12322	441	12
12323	442	12
12324	443	12
12325	444	12
12326	445	12
12327	446	12
12328	447	12
12329	448	12
12330	449	12
12331	450	12
12333	452	12
12334	453	12
12335	454	12
12336	455	12
12337	456	12
12338	457	12
12339	458	12
12340	459	12
12341	460	12
12342	461	12
12343	462	12
12345	464	12
12346	465	12
12347	466	12
12348	467	12
12349	468	12
12350	469	12
12351	470	12
12353	472	12
12354	473	12
12355	474	12
12356	475	12
12357	476	12
12358	477	12
12359	478	12
12360	479	12
12361	480	12
12362	481	12
12363	482	12
12364	483	12
12365	484	12
12366	485	12
12368	487	12
12369	488	12
12370	489	12
12371	490	12
12372	491	12
12374	493	12
12376	495	12
12377	496	12
12378	497	12
12379	498	12
12380	499	12
12381	500	12
12383	502	12
12387	506	12
12389	508	12
12391	510	12
12392	511	12
12394	513	12
12395	514	12
12396	515	12
12397	516	12
12398	517	12
12399	518	12
12400	519	12
12401	520	12
12403	522	12
12404	523	12
12405	524	12
12406	525	12
12407	526	12
12408	527	12
12409	528	12
12410	529	12
12413	532	12
12414	533	12
12415	534	12
12416	535	12
12417	536	12
12418	537	12
12419	538	12
12422	541	12
12423	542	12
12424	543	12
12425	544	12
12427	546	12
12428	547	12
12429	548	12
12430	549	12
12431	550	12
12432	551	12
12433	552	12
12434	553	12
12435	554	12
12436	555	12
12437	556	12
12438	557	12
12439	558	12
12440	559	12
12442	561	12
12443	562	12
12444	563	12
12445	564	12
12446	565	12
12447	566	12
12448	567	12
12449	568	12
12451	570	12
12452	571	12
12454	573	12
12456	575	12
12457	576	12
12458	577	12
12459	578	12
12460	579	12
12461	580	12
12462	581	12
12463	582	12
12464	583	12
12465	584	12
12466	585	12
12467	586	12
12468	587	12
12470	589	12
12471	590	12
12473	592	12
12474	593	12
12476	595	12
12478	597	12
12479	598	12
12480	599	12
12482	601	12
12483	602	12
12484	603	12
12485	604	12
12488	607	12
12489	608	12
12490	609	12
12491	610	12
12492	611	12
12493	612	12
12494	613	12
12495	614	12
12496	615	12
12497	616	12
12498	617	12
12499	618	12
12500	619	12
12502	621	12
12505	624	12
12506	625	12
12507	626	12
12508	627	12
12509	628	12
12510	629	12
12511	630	12
12512	631	12
12513	632	12
12515	634	12
12516	635	12
12518	637	12
12519	638	12
12522	641	12
12524	643	12
12525	644	12
12526	645	12
12527	646	12
12528	647	12
12529	648	12
12530	649	12
12531	650	12
12532	651	12
12534	653	12
12535	654	12
12536	655	12
12537	656	12
12538	657	12
12539	658	12
12540	659	12
12541	660	12
12542	661	12
12543	662	12
12544	663	12
12545	664	12
12546	665	12
12547	666	12
12548	667	12
12549	668	12
12550	669	12
12551	670	12
12552	671	12
12554	673	12
12555	674	12
12556	675	12
12557	676	12
12558	677	12
12560	679	12
12561	680	12
12562	681	12
12563	682	12
12564	683	12
12565	684	12
12566	685	12
12567	686	12
12568	687	12
12569	688	12
12571	690	12
12572	691	12
12573	692	12
12574	693	12
12575	694	12
12576	695	12
12578	697	12
12579	698	12
12581	700	12
12582	701	12
12583	702	12
12584	703	12
12586	705	12
12587	706	12
12588	707	12
12589	708	12
12590	709	12
12591	710	12
12592	711	12
12593	712	12
12594	713	12
12595	714	12
12596	715	12
12597	716	12
12598	717	12
12599	718	12
12600	719	12
12601	720	12
12602	721	12
12603	722	12
12604	723	12
12605	724	12
12606	725	12
12607	726	12
12608	727	12
12609	728	12
12610	729	12
12611	730	12
12612	731	12
12613	732	12
12614	733	12
12615	734	12
12616	735	12
12617	736	12
12618	737	12
12619	738	12
12620	739	12
12621	740	12
12622	741	12
12623	742	12
12624	743	12
12625	744	12
12626	745	12
12627	746	12
12628	747	12
12629	748	12
12630	749	12
12631	750	12
12632	751	12
12634	753	12
12635	754	12
12636	755	12
12637	756	12
12638	757	12
12639	758	12
12642	761	12
12643	762	12
12644	763	12
12645	764	12
12646	765	12
12648	767	12
12649	768	12
12650	769	12
12652	771	12
12653	772	12
12655	774	12
12657	776	12
12658	777	12
12661	780	12
12663	782	12
12664	783	12
12665	784	12
12666	785	12
12668	787	12
12671	790	12
12672	791	12
12673	792	12
12674	793	12
12675	794	12
12676	795	12
12677	796	12
12680	799	12
12681	800	12
12682	801	12
12683	802	12
12684	803	12
12685	804	12
12686	805	12
12687	806	12
12688	807	12
12689	808	12
12690	809	12
12692	811	12
12693	812	12
12694	813	12
12695	814	12
12696	815	12
12697	816	12
12698	817	12
12699	818	12
12700	819	12
12701	820	12
12703	822	12
12704	823	12
12705	824	12
12706	825	12
12707	826	12
12708	827	12
12709	828	12
12710	829	12
12711	830	12
12712	831	12
12715	834	12
12718	837	12
12719	838	12
12720	839	12
12722	841	12
12725	844	12
12726	845	12
12728	847	12
12729	848	12
12730	849	12
12731	850	12
12732	851	12
12734	853	12
12735	854	12
12736	855	12
12737	856	12
12738	857	12
12740	859	12
12741	860	12
12742	861	12
12743	862	12
12744	863	12
12745	864	12
12746	865	12
12747	866	12
12748	867	12
12749	868	12
12750	869	12
12752	871	12
12753	872	12
12754	873	12
12755	874	12
12756	875	12
12758	877	12
12759	878	12
12760	879	12
12761	880	12
12762	881	12
12763	882	12
12764	883	12
12765	884	12
12766	885	12
12767	886	12
12768	887	12
12770	889	12
12771	890	12
12773	892	12
12774	893	12
12775	894	12
12778	897	12
12779	898	12
12780	899	12
12782	901	12
12783	902	12
12784	903	12
12785	904	12
12786	905	12
12787	906	12
12789	908	12
12791	910	12
12792	911	12
12793	912	12
12794	913	12
12795	914	12
12796	915	12
12797	916	12
12799	918	12
12800	919	12
12801	920	12
12802	921	12
12803	922	12
12806	925	12
12807	926	12
12808	927	12
12809	928	12
12810	929	12
12811	930	12
12812	931	12
12813	932	12
12814	933	12
12815	934	12
12817	936	12
12819	938	12
12820	939	12
12821	940	12
12823	942	12
12824	943	12
12825	944	12
12826	945	12
12827	946	12
12828	947	12
12829	948	12
12830	949	12
12831	950	12
12832	951	12
12833	952	12
12835	954	12
12836	955	12
12837	956	12
12838	957	12
12839	958	12
12840	959	12
12841	960	12
12842	961	12
12843	962	12
12845	964	12
12846	965	12
12847	966	12
12848	967	12
12849	968	12
12850	969	12
12851	970	12
12852	971	12
12853	972	12
12854	973	12
12856	975	12
12857	976	12
12858	977	12
12859	978	12
12860	979	12
12861	980	12
12862	981	12
12863	982	12
12864	983	12
12865	984	12
12867	986	12
12868	987	12
12873	2	13
12874	3	13
12875	4	13
12877	6	13
12878	7	13
12879	8	13
12881	10	13
12883	12	13
12885	14	13
12886	15	13
12889	18	13
12891	20	13
13066	195	13
13067	196	13
13069	198	13
13070	199	13
13071	200	13
13072	201	13
13073	202	13
13074	203	13
13075	204	13
13076	205	13
13078	207	13
13079	208	13
13080	209	13
13081	210	13
13082	211	13
13085	214	13
13089	218	13
13090	219	13
13091	220	13
13094	223	13
13095	224	13
13097	226	13
13098	227	13
13101	230	13
13102	231	13
13103	232	13
13105	234	13
13106	235	13
13107	236	13
13109	238	13
13110	239	13
13111	240	13
13113	242	13
13114	243	13
13115	244	13
13117	246	13
13118	247	13
13119	248	13
13121	250	13
13122	251	13
13123	252	13
13125	254	13
13126	255	13
13127	256	13
13129	258	13
13131	260	13
13133	262	13
13135	264	13
13138	267	13
13139	268	13
13141	270	13
13143	272	13
13147	276	13
13149	278	13
13150	279	13
13151	280	13
13153	282	13
13154	283	13
13157	286	13
13158	287	13
13159	288	13
13161	290	13
13163	292	13
13165	294	13
13166	295	13
13167	296	13
13169	298	13
13170	299	13
13171	300	13
13173	302	13
13174	303	13
13175	304	13
13177	306	13
13181	310	13
13182	311	13
13183	312	13
13185	314	13
13186	315	13
13187	316	13
13189	318	13
13190	319	13
13191	320	13
13193	322	13
13194	323	13
13197	326	13
13199	328	13
13201	330	13
13202	331	13
13205	334	13
13206	335	13
13207	336	13
13209	338	13
13215	344	13
13217	346	13
13218	347	13
13219	348	13
13221	350	13
13222	351	13
13225	354	13
13226	355	13
13227	356	13
13229	358	13
13230	359	13
13231	360	13
13237	366	13
13238	367	13
13239	368	13
13242	371	13
13243	372	13
13245	374	13
13247	376	13
13251	380	13
13253	382	13
13255	384	13
13257	386	13
13259	388	13
13261	390	13
13262	391	13
13263	392	13
13265	394	13
13266	395	13
13267	396	13
13269	398	13
13270	399	13
13271	400	13
13273	402	13
13275	404	13
13277	406	13
13278	407	13
13279	408	13
13281	410	13
13283	412	13
13285	414	13
13287	416	13
13289	418	13
13290	419	13
13291	420	13
13293	422	13
13294	423	13
13297	426	13
13298	427	13
13299	428	13
13301	430	13
13302	431	13
13303	432	13
13305	434	13
13306	435	13
13310	439	13
13311	440	13
13313	442	13
13314	443	13
13315	444	13
13317	446	13
13318	447	13
13319	448	13
13321	450	13
13323	452	13
13325	454	13
13327	456	13
13329	458	13
13331	460	13
13333	462	13
13334	463	13
13335	464	13
13337	466	13
13338	467	13
13339	468	13
13341	470	13
13342	471	13
13343	472	13
13345	474	13
13346	475	13
13349	478	13
13350	479	13
13351	480	13
13354	483	13
13355	484	13
13357	486	13
13359	488	13
13361	490	13
13362	491	13
13363	492	13
13365	494	13
13366	495	13
13367	496	13
13369	498	13
13370	499	13
13371	500	13
13373	502	13
13374	503	13
13375	504	13
13377	506	13
13378	507	13
13379	508	13
13381	510	13
13382	511	13
13383	512	13
13386	515	13
13387	516	13
13389	518	13
13390	519	13
13393	522	13
13394	523	13
13395	524	13
13397	526	13
13398	527	13
13401	530	13
13403	532	13
13406	535	13
13407	536	13
13409	538	13
13410	539	13
13411	540	13
13413	542	13
13414	543	13
13417	546	13
13418	547	13
13419	548	13
13423	552	13
13426	555	13
13427	556	13
13429	558	13
13430	559	13
13433	562	13
13434	563	13
13435	564	13
13437	566	13
13438	567	13
13439	568	13
13441	570	13
13443	572	13
13445	574	13
13446	575	13
13447	576	13
13449	578	13
13450	579	13
13451	580	13
13453	582	13
13454	583	13
13455	584	13
13457	586	13
13458	587	13
13459	588	13
13461	590	13
13462	591	13
13463	592	13
13466	595	13
13467	596	13
13470	599	13
13473	602	13
13474	603	13
13475	604	13
13477	606	13
13478	607	13
13479	608	13
13481	610	13
13482	611	13
13483	612	13
13485	614	13
13486	615	13
13487	616	13
13489	618	13
13490	619	13
13491	620	13
13493	622	13
13494	623	13
13495	624	13
13497	626	13
13498	627	13
13499	628	13
13502	631	13
13503	632	13
13505	634	13
13506	635	13
13507	636	13
13509	638	13
13511	640	13
13513	642	13
13514	643	13
13515	644	13
13519	648	13
13521	650	13
13522	651	13
13523	652	13
13525	654	13
13527	656	13
13529	658	13
13530	659	13
13531	660	13
13534	663	13
13535	664	13
13538	667	13
13539	668	13
13541	670	13
13542	671	13
13543	672	13
13545	674	13
13546	675	13
13547	676	13
13549	678	13
13551	680	13
13553	682	13
13554	683	13
13555	684	13
13557	686	13
13559	688	13
13561	690	13
13562	691	13
13565	694	13
13566	695	13
13567	696	13
13571	700	13
13573	702	13
13574	703	13
13577	706	13
13579	708	13
13581	710	13
13582	711	13
13583	712	13
13585	714	13
13587	716	13
13590	719	13
13591	720	13
13593	722	13
13594	723	13
13595	724	13
13597	726	13
13598	727	13
13599	728	13
13602	731	13
13603	732	13
13605	734	13
13606	735	13
13610	739	13
13611	740	13
13613	742	13
13614	743	13
13619	748	13
13621	750	13
13622	751	13
13623	752	13
13625	754	13
13626	755	13
13629	758	13
13631	760	13
13634	763	13
13635	764	13
13637	766	13
13638	767	13
13639	768	13
13646	775	13
13647	776	13
13649	778	13
13650	779	13
13651	780	13
13653	782	13
13654	783	13
13655	784	13
13657	786	13
13658	787	13
13661	790	13
13662	791	13
13663	792	13
13665	794	13
13666	795	13
13667	796	13
13673	802	13
13674	803	13
13675	804	13
13679	808	13
13681	810	13
13682	811	13
13683	812	13
13685	814	13
13686	815	13
13689	818	13
13690	819	13
13691	820	13
13693	822	13
13694	823	13
13695	824	13
13697	826	13
13698	827	13
13699	828	13
13701	830	13
13703	832	13
13705	834	13
13706	835	13
13707	836	13
13709	838	13
13710	839	13
13715	844	13
13725	854	13
13726	855	13
13727	856	13
13729	858	13
13730	859	13
13731	860	13
13733	862	13
13734	863	13
13735	864	13
13737	866	13
13738	867	13
13739	868	13
13742	871	13
13743	872	13
13746	875	13
13747	876	13
13749	878	13
13750	879	13
13751	880	13
13753	882	13
13754	883	13
13757	886	13
13758	887	13
13759	888	13
13761	890	13
13762	891	13
13763	892	13
13765	894	13
13766	895	13
13767	896	13
13769	898	13
13770	899	13
13773	902	13
13774	903	13
13775	904	13
13777	906	13
13778	907	13
13779	908	13
13783	912	13
13785	914	13
13786	915	13
13787	916	13
13789	918	13
13790	919	13
13791	920	13
13794	923	13
13797	926	13
13798	927	13
13799	928	13
13801	930	13
13802	931	13
13803	932	13
13805	934	13
13806	935	13
13807	936	13
13809	938	13
13811	940	13
13813	942	13
13814	943	13
13815	944	13
13817	946	13
13821	950	13
13822	951	13
13823	952	13
13825	954	13
13826	955	13
13827	956	13
13829	958	13
13831	960	13
13833	962	13
13834	963	13
13835	964	13
13837	966	13
13838	967	13
13839	968	13
13841	970	13
13842	971	13
13843	972	13
13845	974	13
13850	979	13
13851	980	13
13853	982	13
13855	984	13
13858	987	13
13859	988	13
13860	989	13
13861	0	14
13862	1	14
13863	2	14
13864	3	14
13865	4	14
13866	5	14
13868	7	14
13869	8	14
13870	9	14
13871	10	14
13872	11	14
13873	12	14
13874	13	14
13875	14	14
13876	15	14
13880	19	14
13881	20	14
14056	195	14
14057	196	14
14058	197	14
14059	198	14
14060	199	14
14062	201	14
14063	202	14
14064	203	14
14065	204	14
14066	205	14
14067	206	14
14068	207	14
14069	208	14
14070	209	14
14071	210	14
14072	211	14
14073	212	14
14074	213	14
14075	214	14
14076	215	14
14077	216	14
14081	220	14
14082	221	14
14083	222	14
14084	223	14
14085	224	14
14086	225	14
14087	226	14
14088	227	14
14089	228	14
14090	229	14
14091	230	14
14092	231	14
14095	234	14
14096	235	14
14098	237	14
14100	239	14
14101	240	14
14102	241	14
14103	242	14
14104	243	14
14105	244	14
14106	245	14
14107	246	14
14109	248	14
14110	249	14
14111	250	14
14112	251	14
14113	252	14
14114	253	14
14115	254	14
14116	255	14
14117	256	14
14118	257	14
14119	258	14
14121	260	14
14122	261	14
14123	262	14
14124	263	14
14125	264	14
14128	267	14
14129	268	14
14130	269	14
14133	272	14
14134	273	14
14135	274	14
14136	275	14
14137	276	14
14138	277	14
14140	279	14
14141	280	14
14142	281	14
14144	283	14
14145	284	14
14147	286	14
14148	287	14
14149	288	14
14150	289	14
14152	291	14
14153	292	14
14156	295	14
14157	296	14
14158	297	14
14159	298	14
14160	299	14
14162	301	14
14164	303	14
14165	304	14
14166	305	14
14167	306	14
14168	307	14
14169	308	14
14170	309	14
14174	313	14
14178	317	14
14180	319	14
14181	320	14
14182	321	14
14183	322	14
14184	323	14
14187	326	14
14188	327	14
14189	328	14
14190	329	14
14191	330	14
14192	331	14
14193	332	14
14194	333	14
14195	334	14
14196	335	14
14197	336	14
14199	338	14
14200	339	14
14201	340	14
14202	341	14
14203	342	14
14204	343	14
14205	344	14
14206	345	14
14207	346	14
14208	347	14
14209	348	14
14210	349	14
14211	350	14
14212	351	14
14214	353	14
14215	354	14
14216	355	14
14217	356	14
14218	357	14
14219	358	14
14220	359	14
14222	361	14
14224	363	14
14226	365	14
14227	366	14
14228	367	14
14229	368	14
14230	369	14
14232	371	14
14233	372	14
14234	373	14
14235	374	14
14236	375	14
14237	376	14
14238	377	14
14239	378	14
14241	380	14
14242	381	14
14243	382	14
14244	383	14
14245	384	14
14246	385	14
14247	386	14
14248	387	14
14249	388	14
14250	389	14
14251	390	14
14252	391	14
14253	392	14
14254	393	14
14256	395	14
14258	397	14
14259	398	14
14260	399	14
14261	400	14
14262	401	14
14265	404	14
14266	405	14
14267	406	14
14268	407	14
14269	408	14
14270	409	14
14272	411	14
14273	412	14
14274	413	14
14277	416	14
14278	417	14
14279	418	14
14280	419	14
14281	420	14
14282	421	14
14283	422	14
14284	423	14
14285	424	14
14286	425	14
14287	426	14
14288	427	14
14289	428	14
14292	431	14
14293	432	14
14294	433	14
14295	434	14
14297	436	14
14298	437	14
14299	438	14
14300	439	14
14301	440	14
14302	441	14
14304	443	14
14306	445	14
14307	446	14
14308	447	14
14309	448	14
14310	449	14
14311	450	14
14312	451	14
14313	452	14
14314	453	14
14315	454	14
14316	455	14
14317	456	14
14319	458	14
14320	459	14
14321	460	14
14322	461	14
14323	462	14
14324	463	14
14326	465	14
14327	466	14
14328	467	14
14329	468	14
14330	469	14
14331	470	14
14332	471	14
14333	472	14
14334	473	14
14335	474	14
14336	475	14
14338	477	14
14339	478	14
14340	479	14
14341	480	14
14342	481	14
14343	482	14
14344	483	14
14345	484	14
14346	485	14
14348	487	14
14349	488	14
14350	489	14
14351	490	14
14352	491	14
14355	494	14
14356	495	14
14357	496	14
14358	497	14
14360	499	14
14361	500	14
14362	501	14
14363	502	14
14366	505	14
14367	506	14
14368	507	14
14369	508	14
14370	509	14
14371	510	14
14372	511	14
14374	513	14
14379	518	14
14380	519	14
14381	520	14
14382	521	14
14385	524	14
14386	525	14
14387	526	14
14388	527	14
14389	528	14
14390	529	14
14391	530	14
14392	531	14
14393	532	14
14394	533	14
14395	534	14
14396	535	14
14398	537	14
14400	539	14
14401	540	14
14402	541	14
14403	542	14
14404	543	14
14406	545	14
14407	546	14
14409	548	14
14411	550	14
14412	551	14
14413	552	14
14414	553	14
14415	554	14
14416	555	14
14417	556	14
14418	557	14
14419	558	14
14420	559	14
14422	561	14
14423	562	14
14424	563	14
14425	564	14
14426	565	14
14427	566	14
14428	567	14
14429	568	14
14430	569	14
14431	570	14
14432	571	14
14433	572	14
14435	574	14
14437	576	14
14438	577	14
14439	578	14
14440	579	14
14441	580	14
14442	581	14
14443	582	14
14444	583	14
14445	584	14
14447	586	14
14448	587	14
14449	588	14
14450	589	14
14451	590	14
14452	591	14
14453	592	14
14455	594	14
14456	595	14
14458	597	14
14459	598	14
14460	599	14
14462	601	14
14463	602	14
14464	603	14
14465	604	14
14467	606	14
14468	607	14
14469	608	14
14470	609	14
14472	611	14
14473	612	14
14474	613	14
14475	614	14
14476	615	14
14477	616	14
14479	618	14
14480	619	14
14481	620	14
14482	621	14
14483	622	14
14484	623	14
14485	624	14
14486	625	14
14488	627	14
14489	628	14
14490	629	14
14491	630	14
14492	631	14
14494	633	14
14495	634	14
14496	635	14
14497	636	14
14498	637	14
14499	638	14
14500	639	14
14501	640	14
14502	641	14
14503	642	14
14504	643	14
14505	644	14
14506	645	14
14508	647	14
14510	649	14
14512	651	14
14513	652	14
14514	653	14
14515	654	14
14516	655	14
14518	657	14
14519	658	14
14520	659	14
14521	660	14
14523	662	14
14525	664	14
14526	665	14
14527	666	14
14528	667	14
14530	669	14
14531	670	14
14532	671	14
14535	674	14
14537	676	14
14538	677	14
14539	678	14
14540	679	14
14542	681	14
14544	683	14
14545	684	14
14546	685	14
14547	686	14
14548	687	14
14550	689	14
14554	693	14
14555	694	14
14556	695	14
14557	696	14
14559	698	14
14560	699	14
14561	700	14
14563	702	14
14564	703	14
14565	704	14
14566	705	14
14567	706	14
14568	707	14
14570	709	14
14571	710	14
14572	711	14
14573	712	14
14574	713	14
14576	715	14
14577	716	14
14579	718	14
14581	720	14
14582	721	14
14584	723	14
14586	725	14
14588	727	14
14589	728	14
14590	729	14
14591	730	14
14592	731	14
14593	732	14
14594	733	14
14595	734	14
14596	735	14
14597	736	14
14598	737	14
14600	739	14
14601	740	14
14602	741	14
14603	742	14
14604	743	14
14609	748	14
14610	749	14
14611	750	14
14613	752	14
14614	753	14
14615	754	14
14616	755	14
14617	756	14
14618	757	14
14619	758	14
14621	760	14
14625	764	14
14626	765	14
14627	766	14
14628	767	14
14629	768	14
14630	769	14
14631	770	14
14632	771	14
14633	772	14
14634	773	14
14635	774	14
14641	780	14
14642	781	14
14643	782	14
14644	783	14
14645	784	14
14646	785	14
14647	786	14
14649	788	14
14650	789	14
14651	790	14
14653	792	14
14655	794	14
14656	795	14
14657	796	14
14658	797	14
14660	799	14
14661	800	14
14662	801	14
14663	802	14
14664	803	14
14665	804	14
14666	805	14
14667	806	14
14668	807	14
14669	808	14
14670	809	14
14671	810	14
14672	811	14
14673	812	14
14674	813	14
14675	814	14
14676	815	14
14678	817	14
14679	818	14
14680	819	14
14682	821	14
14683	822	14
14684	823	14
14685	824	14
14686	825	14
14687	826	14
14688	827	14
14689	828	14
14691	830	14
14692	831	14
14693	832	14
14694	833	14
14695	834	14
14696	835	14
14697	836	14
14698	837	14
14699	838	14
14700	839	14
14701	840	14
14702	841	14
14703	842	14
14704	843	14
14705	844	14
14706	845	14
14707	846	14
14708	847	14
14711	850	14
14712	851	14
14713	852	14
14714	853	14
14715	854	14
14716	855	14
14717	856	14
14718	857	14
14719	858	14
14720	859	14
14721	860	14
14722	861	14
14726	865	14
14728	867	14
14729	868	14
14730	869	14
14731	870	14
14732	871	14
14734	873	14
14735	874	14
14736	875	14
14737	876	14
14739	878	14
14740	879	14
14741	880	14
14742	881	14
14743	882	14
14745	884	14
14746	885	14
14747	886	14
14748	887	14
14750	889	14
14751	890	14
14752	891	14
14753	892	14
14754	893	14
14755	894	14
14756	895	14
14757	896	14
14758	897	14
14759	898	14
14760	899	14
14761	900	14
14762	901	14
14763	902	14
14764	903	14
14765	904	14
14766	905	14
14767	906	14
14768	907	14
14769	908	14
14771	910	14
14773	912	14
14774	913	14
14775	914	14
14776	915	14
14777	916	14
14778	917	14
14779	918	14
14780	919	14
14781	920	14
14782	921	14
14783	922	14
14785	924	14
14786	925	14
14787	926	14
14788	927	14
14790	929	14
14791	930	14
14792	931	14
14793	932	14
14794	933	14
14795	934	14
14796	935	14
14797	936	14
14799	938	14
14801	940	14
14802	941	14
14803	942	14
14804	943	14
14805	944	14
14806	945	14
14808	947	14
14810	949	14
14811	950	14
14812	951	14
14815	954	14
14818	957	14
14819	958	14
14820	959	14
14821	960	14
14822	961	14
14823	962	14
14824	963	14
14825	964	14
14827	966	14
14828	967	14
14829	968	14
14830	969	14
14831	970	14
14832	971	14
14833	972	14
14834	973	14
14835	974	14
14838	977	14
14840	979	14
14842	981	14
14843	982	14
14844	983	14
14845	984	14
14847	986	14
14848	987	14
14849	988	14
14850	989	14
14851	0	15
14852	1	15
14854	3	15
14856	5	15
14857	6	15
14858	7	15
14860	9	15
14861	10	15
14862	11	15
14864	13	15
14865	14	15
14866	15	15
14868	17	15
14869	18	15
14870	19	15
15046	195	15
15047	196	15
15048	197	15
15049	198	15
15050	199	15
15051	200	15
15052	201	15
15053	202	15
15054	203	15
15056	205	15
15057	206	15
15058	207	15
15059	208	15
15060	209	15
15061	210	15
15062	211	15
15064	213	15
15068	217	15
15069	218	15
15070	219	15
15072	221	15
15073	222	15
15074	223	15
15077	226	15
15078	227	15
15081	230	15
15084	233	15
15085	234	15
15086	235	15
15088	237	15
15089	238	15
15090	239	15
15092	241	15
15094	243	15
15096	245	15
15097	246	15
15100	249	15
15101	250	15
15102	251	15
15104	253	15
15105	254	15
15106	255	15
15108	257	15
15109	258	15
15112	261	15
15117	266	15
15120	269	15
15121	270	15
15124	273	15
15125	274	15
15126	275	15
15128	277	15
15129	278	15
15130	279	15
15132	281	15
15133	282	15
15134	283	15
15136	285	15
15137	286	15
15138	287	15
15140	289	15
15141	290	15
15142	291	15
15144	293	15
15145	294	15
15146	295	15
15150	299	15
15152	301	15
15153	302	15
15154	303	15
15156	305	15
15157	306	15
15158	307	15
15160	309	15
15161	310	15
15162	311	15
15164	313	15
15168	317	15
15169	318	15
15170	319	15
15172	321	15
15173	322	15
15174	323	15
15176	325	15
15177	326	15
15181	330	15
15182	331	15
15184	333	15
15185	334	15
15186	335	15
15189	338	15
15190	339	15
15192	341	15
15193	342	15
15194	343	15
15197	346	15
15198	347	15
15200	349	15
15201	350	15
15202	351	15
15204	353	15
15205	354	15
15206	355	15
15208	357	15
15209	358	15
15210	359	15
15212	361	15
15213	362	15
15214	363	15
15216	365	15
15217	366	15
15220	369	15
15221	370	15
15222	371	15
15224	373	15
15226	375	15
15228	377	15
15229	378	15
15232	381	15
15233	382	15
15234	383	15
15237	386	15
15238	387	15
15240	389	15
15245	394	15
15248	397	15
15249	398	15
15250	399	15
15254	403	15
15256	405	15
15257	406	15
15258	407	15
15260	409	15
15261	410	15
15264	413	15
15265	414	15
15268	417	15
15270	419	15
15273	422	15
15277	426	15
15278	427	15
15280	429	15
15281	430	15
15282	431	15
15284	433	15
15285	434	15
15286	435	15
15289	438	15
15292	441	15
15294	443	15
15296	445	15
15297	446	15
15298	447	15
15300	449	15
15302	451	15
15304	453	15
15305	454	15
15306	455	15
15308	457	15
15309	458	15
15312	461	15
15313	462	15
15317	466	15
15318	467	15
15320	469	15
15321	470	15
15322	471	15
15324	473	15
15325	474	15
15326	475	15
15328	477	15
15329	478	15
15332	481	15
15333	482	15
15334	483	15
15336	485	15
15340	489	15
15341	490	15
15342	491	15
15344	493	15
15345	494	15
15348	497	15
15349	498	15
15350	499	15
15352	501	15
15353	502	15
15356	505	15
15357	506	15
15358	507	15
15360	509	15
15361	510	15
15362	511	15
15364	513	15
15366	515	15
15368	517	15
15369	518	15
15370	519	15
15372	521	15
15373	522	15
15374	523	15
15376	525	15
15377	526	15
15378	527	15
15380	529	15
15381	530	15
15382	531	15
15384	533	15
15385	534	15
15388	537	15
15389	538	15
15390	539	15
15392	541	15
15393	542	15
15394	543	15
15396	545	15
15397	546	15
15398	547	15
15400	549	15
15401	550	15
15402	551	15
15404	553	15
15405	554	15
15406	555	15
15408	557	15
15409	558	15
15412	561	15
15413	562	15
15414	563	15
15416	565	15
15417	566	15
15418	567	15
15420	569	15
15421	570	15
15425	574	15
15426	575	15
15428	577	15
15430	579	15
15433	582	15
15436	585	15
15437	586	15
15438	587	15
15440	589	15
15441	590	15
15444	593	15
15445	594	15
15446	595	15
15448	597	15
15449	598	15
15450	599	15
15454	603	15
15458	607	15
15460	609	15
15461	610	15
15462	611	15
15464	613	15
15465	614	15
15466	615	15
15469	618	15
15470	619	15
15473	622	15
15474	623	15
15476	625	15
15477	626	15
15478	627	15
15480	629	15
15481	630	15
15482	631	15
15485	634	15
15486	635	15
15489	638	15
15490	639	15
15492	641	15
15493	642	15
15494	643	15
15496	645	15
15497	646	15
15498	647	15
15500	649	15
15502	651	15
15504	653	15
15505	654	15
15508	657	15
15509	658	15
15510	659	15
15513	662	15
15514	663	15
15517	666	15
15518	667	15
15520	669	15
15521	670	15
15522	671	15
15524	673	15
15525	674	15
15526	675	15
15528	677	15
15529	678	15
15530	679	15
15533	682	15
15536	685	15
15537	686	15
15540	689	15
15541	690	15
15542	691	15
15544	693	15
15545	694	15
15546	695	15
15549	698	15
15550	699	15
15553	702	15
15554	703	15
15556	705	15
15557	706	15
15558	707	15
15560	709	15
15561	710	15
15562	711	15
15565	714	15
15569	718	15
15570	719	15
15572	721	15
15573	722	15
15574	723	15
15576	725	15
15577	726	15
15578	727	15
15580	729	15
15581	730	15
15582	731	15
15584	733	15
15585	734	15
15586	735	15
15589	738	15
15592	741	15
15593	742	15
15594	743	15
15596	745	15
15597	746	15
15598	747	15
15601	750	15
15602	751	15
15604	753	15
15608	757	15
15609	758	15
15610	759	15
15612	761	15
15613	762	15
15614	763	15
15616	765	15
15617	766	15
15618	767	15
15620	769	15
15621	770	15
15622	771	15
15624	773	15
15625	774	15
15626	775	15
15628	777	15
15630	779	15
15633	782	15
15636	785	15
15637	786	15
15638	787	15
15640	789	15
15641	790	15
15644	793	15
15645	794	15
15648	797	15
15649	798	15
15650	799	15
15652	801	15
15653	802	15
15654	803	15
15657	806	15
15658	807	15
15660	809	15
15661	810	15
15662	811	15
15665	814	15
15668	817	15
15669	818	15
15670	819	15
15672	821	15
15673	822	15
15674	823	15
15676	825	15
15677	826	15
15678	827	15
15680	829	15
15681	830	15
15684	833	15
15685	834	15
15688	837	15
15689	838	15
15692	841	15
15693	842	15
15694	843	15
15696	845	15
15697	846	15
15698	847	15
15701	850	15
15705	854	15
15706	855	15
15708	857	15
15709	858	15
15710	859	15
15712	861	15
15713	862	15
15716	865	15
15718	867	15
15720	869	15
15721	870	15
15722	871	15
15724	873	15
15726	875	15
15728	877	15
15729	878	15
15732	881	15
15733	882	15
15736	885	15
15737	886	15
15738	887	15
15740	889	15
15741	890	15
15742	891	15
15744	893	15
15745	894	15
15748	897	15
15749	898	15
15750	899	15
15752	901	15
15753	902	15
15754	903	15
15756	905	15
15757	906	15
15758	907	15
15760	909	15
15761	910	15
15762	911	15
15764	913	15
15766	915	15
15768	917	15
15769	918	15
15770	919	15
15772	921	15
15773	922	15
15774	923	15
15776	925	15
15777	926	15
15778	927	15
15780	929	15
15782	931	15
15784	933	15
15785	934	15
15786	935	15
15788	937	15
15789	938	15
15790	939	15
15792	941	15
15793	942	15
15794	943	15
15796	945	15
15797	946	15
15798	947	15
15801	950	15
15804	953	15
15805	954	15
15806	955	15
15808	957	15
15809	958	15
15810	959	15
15812	961	15
15813	962	15
15814	963	15
15816	965	15
15817	966	15
15818	967	15
15821	970	15
15824	973	15
15825	974	15
15826	975	15
15828	977	15
15829	978	15
15830	979	15
15833	982	15
15834	983	15
15837	986	15
15838	987	15
15841	0	16
15842	1	16
15843	2	16
15844	3	16
15846	5	16
15847	6	16
15848	7	16
15849	8	16
15850	9	16
15852	11	16
15853	12	16
15854	13	16
15855	14	16
15856	15	16
15858	17	16
15859	18	16
15861	20	16
16036	195	16
16037	196	16
16038	197	16
16039	198	16
16040	199	16
16041	200	16
16042	201	16
16044	203	16
16045	204	16
16046	205	16
16047	206	16
16048	207	16
16049	208	16
16050	209	16
16051	210	16
16052	211	16
16053	212	16
16054	213	16
16057	216	16
16058	217	16
16059	218	16
16061	220	16
16062	221	16
16063	222	16
16064	223	16
16065	224	16
16066	225	16
16068	227	16
16070	229	16
16071	230	16
16072	231	16
16076	235	16
16077	236	16
16078	237	16
16080	239	16
16081	240	16
16082	241	16
16083	242	16
16084	243	16
16085	244	16
16086	245	16
16087	246	16
16089	248	16
16090	249	16
16091	250	16
16092	251	16
16093	252	16
16094	253	16
16096	255	16
16097	256	16
16098	257	16
16100	259	16
16103	262	16
16104	263	16
16107	266	16
16108	267	16
16109	268	16
16110	269	16
16111	270	16
16112	271	16
16115	274	16
16116	275	16
16118	277	16
16119	278	16
16121	280	16
16122	281	16
16123	282	16
16125	284	16
16126	285	16
16127	286	16
16128	287	16
16129	288	16
16131	290	16
16132	291	16
16133	292	16
16134	293	16
16135	294	16
16136	295	16
16137	296	16
16138	297	16
16140	299	16
16142	301	16
16143	302	16
16144	303	16
16145	304	16
16146	305	16
16147	306	16
16149	308	16
16150	309	16
16151	310	16
16152	311	16
16155	314	16
16156	315	16
16157	316	16
16158	317	16
16160	319	16
16161	320	16
16162	321	16
16163	322	16
16165	324	16
16167	326	16
16168	327	16
16169	328	16
16171	330	16
16172	331	16
16174	333	16
16175	334	16
16176	335	16
16177	336	16
16178	337	16
16179	338	16
16180	339	16
16181	340	16
16182	341	16
16183	342	16
16184	343	16
16185	344	16
16186	345	16
16187	346	16
16188	347	16
16189	348	16
16190	349	16
16191	350	16
16193	352	16
16194	353	16
16195	354	16
16196	355	16
16197	356	16
16199	358	16
16200	359	16
16201	360	16
16202	361	16
16203	362	16
16205	364	16
16206	365	16
16207	366	16
16208	367	16
16209	368	16
16210	369	16
16211	370	16
16213	372	16
16214	373	16
16216	375	16
16217	376	16
16218	377	16
16221	380	16
16223	382	16
16225	384	16
16226	385	16
16227	386	16
16229	388	16
16231	390	16
16232	391	16
16233	392	16
16237	396	16
16239	398	16
16240	399	16
16241	400	16
16242	401	16
16243	402	16
16245	404	16
16246	405	16
16247	406	16
16248	407	16
16249	408	16
16250	409	16
16254	413	16
16255	414	16
16256	415	16
16257	416	16
16259	418	16
16261	420	16
16262	421	16
16263	422	16
16264	423	16
16265	424	16
16267	426	16
16268	427	16
16270	429	16
16272	431	16
16275	434	16
16276	435	16
16277	436	16
16278	437	16
16280	439	16
16281	440	16
16282	441	16
16284	443	16
16286	445	16
16287	446	16
16288	447	16
16289	448	16
16290	449	16
16291	450	16
16293	452	16
16294	453	16
16295	454	16
16296	455	16
16298	457	16
16299	458	16
16301	460	16
16302	461	16
16303	462	16
16304	463	16
16305	464	16
16306	465	16
16307	466	16
16308	467	16
16309	468	16
16310	469	16
16311	470	16
16313	472	16
16314	473	16
16315	474	16
16317	476	16
16318	477	16
16319	478	16
16320	479	16
16321	480	16
16322	481	16
16324	483	16
16325	484	16
16326	485	16
16327	486	16
16328	487	16
16329	488	16
16331	490	16
16332	491	16
16335	494	16
16337	496	16
16339	498	16
16340	499	16
16341	500	16
16342	501	16
16343	502	16
16344	503	16
16345	504	16
16346	505	16
16347	506	16
16349	508	16
16350	509	16
16352	511	16
16353	512	16
16357	516	16
16358	517	16
16359	518	16
16360	519	16
16361	520	16
16362	521	16
16363	522	16
16364	523	16
16365	524	16
16366	525	16
16367	526	16
16368	527	16
16369	528	16
16370	529	16
16371	530	16
16372	531	16
16373	532	16
16374	533	16
16375	534	16
16377	536	16
16378	537	16
16379	538	16
16381	540	16
16382	541	16
16383	542	16
16384	543	16
16385	544	16
16386	545	16
16387	546	16
16388	547	16
16389	548	16
16390	549	16
16391	550	16
16392	551	16
16393	552	16
16394	553	16
16396	555	16
16399	558	16
16400	559	16
16401	560	16
16402	561	16
16403	562	16
16404	563	16
16405	564	16
16406	565	16
16407	566	16
16408	567	16
16410	569	16
16411	570	16
16413	572	16
16414	573	16
16415	574	16
16416	575	16
16417	576	16
16418	577	16
16419	578	16
16420	579	16
16421	580	16
16422	581	16
16423	582	16
16424	583	16
16425	584	16
16426	585	16
16427	586	16
16428	587	16
16429	588	16
16430	589	16
16431	590	16
16432	591	16
16433	592	16
16434	593	16
16435	594	16
16436	595	16
16437	596	16
16438	597	16
16439	598	16
16440	599	16
16441	600	16
16442	601	16
16443	602	16
16444	603	16
16446	605	16
16447	606	16
16448	607	16
16450	609	16
16452	611	16
16453	612	16
16454	613	16
16455	614	16
16456	615	16
16458	617	16
16459	618	16
16460	619	16
16461	620	16
16463	622	16
16465	624	16
16466	625	16
16467	626	16
16468	627	16
16469	628	16
16470	629	16
16471	630	16
16473	632	16
16476	635	16
16477	636	16
16479	638	16
16480	639	16
16481	640	16
16482	641	16
16483	642	16
16484	643	16
16486	645	16
16487	646	16
16488	647	16
16489	648	16
16490	649	16
16491	650	16
16492	651	16
16493	652	16
16495	654	16
16497	656	16
16498	657	16
16499	658	16
16500	659	16
16501	660	16
16502	661	16
16503	662	16
16504	663	16
16507	666	16
16508	667	16
16509	668	16
16514	673	16
16515	674	16
16516	675	16
16517	676	16
16518	677	16
16519	678	16
16520	679	16
16521	680	16
16523	682	16
16524	683	16
16525	684	16
16526	685	16
16529	688	16
16530	689	16
16531	690	16
16532	691	16
16533	692	16
16534	693	16
16535	694	16
16536	695	16
16537	696	16
16539	698	16
16540	699	16
16542	701	16
16543	702	16
16544	703	16
16545	704	16
16547	706	16
16548	707	16
16549	708	16
16550	709	16
16552	711	16
16553	712	16
16554	713	16
16555	714	16
16556	715	16
16557	716	16
16558	717	16
16559	718	16
16560	719	16
16561	720	16
16565	724	16
16566	725	16
16569	728	16
16570	729	16
16571	730	16
16573	732	16
16574	733	16
16578	737	16
16579	738	16
16582	741	16
16584	743	16
16587	746	16
16588	747	16
16590	749	16
16591	750	16
16592	751	16
16593	752	16
16594	753	16
16595	754	16
16596	755	16
16597	756	16
16598	757	16
16599	758	16
16600	759	16
16601	760	16
16602	761	16
16603	762	16
16605	764	16
16606	765	16
16607	766	16
16608	767	16
16610	769	16
16611	770	16
16613	772	16
16615	774	16
16616	775	16
16617	776	16
16618	777	16
16619	778	16
16620	779	16
16621	780	16
16622	781	16
16623	782	16
16624	783	16
16627	786	16
16628	787	16
16629	788	16
16630	789	16
16631	790	16
16632	791	16
16633	792	16
16634	793	16
16635	794	16
16636	795	16
16638	797	16
16640	799	16
16641	800	16
16642	801	16
16643	802	16
16645	804	16
16646	805	16
16647	806	16
16648	807	16
16650	809	16
16651	810	16
16652	811	16
16653	812	16
16654	813	16
16655	814	16
16656	815	16
16657	816	16
16658	817	16
16659	818	16
16661	820	16
16663	822	16
16664	823	16
16665	824	16
16667	826	16
16669	828	16
16670	829	16
16671	830	16
16672	831	16
16673	832	16
16674	833	16
16677	836	16
16679	838	16
16682	841	16
16683	842	16
16685	844	16
16687	846	16
16688	847	16
16689	848	16
16690	849	16
16691	850	16
16692	851	16
16694	853	16
16695	854	16
16696	855	16
16698	857	16
16699	858	16
16701	860	16
16702	861	16
16703	862	16
16704	863	16
16705	864	16
16706	865	16
16707	866	16
16708	867	16
16711	870	16
16712	871	16
16713	872	16
16714	873	16
16715	874	16
16716	875	16
16717	876	16
16718	877	16
16719	878	16
16720	879	16
16723	882	16
16725	884	16
16726	885	16
16727	886	16
16728	887	16
16729	888	16
16731	890	16
16732	891	16
16733	892	16
16734	893	16
16735	894	16
16736	895	16
16737	896	16
16738	897	16
16739	898	16
16740	899	16
16741	900	16
16742	901	16
16743	902	16
16744	903	16
16745	904	16
16746	905	16
16747	906	16
16748	907	16
16749	908	16
16750	909	16
16751	910	16
16752	911	16
16755	914	16
16756	915	16
16758	917	16
16759	918	16
16760	919	16
16761	920	16
16762	921	16
16765	924	16
16766	925	16
16767	926	16
16769	928	16
16770	929	16
16771	930	16
16772	931	16
16773	932	16
16774	933	16
16775	934	16
16776	935	16
16777	936	16
16779	938	16
16780	939	16
16781	940	16
16782	941	16
16783	942	16
16784	943	16
16786	945	16
16787	946	16
16788	947	16
16790	949	16
16792	951	16
16794	953	16
16795	954	16
16796	955	16
16797	956	16
16798	957	16
16799	958	16
16800	959	16
16801	960	16
16802	961	16
16803	962	16
16804	963	16
16805	964	16
16806	965	16
16807	966	16
16808	967	16
16809	968	16
16810	969	16
16811	970	16
16812	971	16
16813	972	16
16814	973	16
16815	974	16
16816	975	16
16818	977	16
16820	979	16
16821	980	16
16822	981	16
16823	982	16
16824	983	16
16825	984	16
16826	985	16
16827	986	16
16828	987	16
16829	988	16
16830	989	16
16831	0	17
16833	2	17
16835	4	17
16837	6	17
16838	7	17
16839	8	17
16842	11	17
16843	12	17
16845	14	17
16846	15	17
16847	16	17
16849	18	17
16850	19	17
16851	20	17
17024	193	17
17025	194	17
17026	195	17
17027	196	17
17029	198	17
17030	199	17
17032	201	17
17034	203	17
17035	204	17
17036	205	17
17037	206	17
17038	207	17
17039	208	17
17040	209	17
17041	210	17
17042	211	17
17043	212	17
17045	214	17
17046	215	17
17049	218	17
17051	220	17
17053	222	17
17054	223	17
17055	224	17
17057	226	17
17058	227	17
17059	228	17
17061	230	17
17062	231	17
17063	232	17
17065	234	17
17066	235	17
17067	236	17
17070	239	17
17071	240	17
17073	242	17
17074	243	17
17075	244	17
17077	246	17
17078	247	17
17079	248	17
17081	250	17
17082	251	17
17083	252	17
17085	254	17
17086	255	17
17087	256	17
17089	258	17
17090	259	17
17091	260	17
17093	262	17
17094	263	17
17095	264	17
17097	266	17
17098	267	17
17099	268	17
17102	271	17
17105	274	17
17106	275	17
17107	276	17
17110	279	17
17113	282	17
17114	283	17
17115	284	17
17117	286	17
17118	287	17
17119	288	17
17121	290	17
17123	292	17
17125	294	17
17126	295	17
17127	296	17
17130	299	17
17131	300	17
17134	303	17
17135	304	17
17138	307	17
17139	308	17
17141	310	17
17142	311	17
17143	312	17
17145	314	17
17146	315	17
17147	316	17
17149	318	17
17150	319	17
17153	322	17
17154	323	17
17155	324	17
17157	326	17
17159	328	17
17162	331	17
17163	332	17
17165	334	17
17166	335	17
17167	336	17
17169	338	17
17170	339	17
17171	340	17
17173	342	17
17174	343	17
17175	344	17
17177	346	17
17178	347	17
17179	348	17
17182	351	17
17183	352	17
17185	354	17
17186	355	17
17187	356	17
17189	358	17
17190	359	17
17193	362	17
17194	363	17
17195	364	17
17198	367	17
17199	368	17
17201	370	17
17205	374	17
17207	376	17
17209	378	17
17210	379	17
17211	380	17
17213	382	17
17214	383	17
17215	384	17
17218	387	17
17219	388	17
17222	391	17
17225	394	17
17227	396	17
17229	398	17
17230	399	17
17231	400	17
17233	402	17
17234	403	17
17235	404	17
17239	408	17
17241	410	17
17242	411	17
17246	415	17
17247	416	17
17249	418	17
17250	419	17
17251	420	17
17253	422	17
17255	424	17
17257	426	17
17259	428	17
17262	431	17
17263	432	17
17265	434	17
17266	435	17
17269	438	17
17270	439	17
17271	440	17
17273	442	17
17274	443	17
17275	444	17
17278	447	17
17279	448	17
17281	450	17
17282	451	17
17283	452	17
17285	454	17
17286	455	17
17287	456	17
17291	460	17
17293	462	17
17295	464	17
17297	466	17
17299	468	17
17301	470	17
17303	472	17
17305	474	17
17306	475	17
17307	476	17
17309	478	17
17310	479	17
17311	480	17
17313	482	17
17314	483	17
17315	484	17
17317	486	17
17319	488	17
17321	490	17
17323	492	17
17325	494	17
17327	496	17
17329	498	17
17330	499	17
17331	500	17
17333	502	17
17334	503	17
17335	504	17
17337	506	17
17338	507	17
17339	508	17
17341	510	17
17343	512	17
17345	514	17
17349	518	17
17351	520	17
17353	522	17
17354	523	17
17355	524	17
17357	526	17
17359	528	17
17361	530	17
17362	531	17
17363	532	17
17365	534	17
17366	535	17
17370	539	17
17371	540	17
17373	542	17
17374	543	17
17375	544	17
17377	546	17
17378	547	17
17379	548	17
17381	550	17
17382	551	17
17383	552	17
17385	554	17
17386	555	17
17389	558	17
17390	559	17
17391	560	17
17393	562	17
17394	563	17
17395	564	17
17397	566	17
17398	567	17
17399	568	17
17403	572	17
17405	574	17
17406	575	17
17407	576	17
17409	578	17
17410	579	17
17411	580	17
17413	582	17
17414	583	17
17415	584	17
17417	586	17
17418	587	17
17419	588	17
17421	590	17
17422	591	17
17425	594	17
17426	595	17
17429	598	17
17430	599	17
17431	600	17
17433	602	17
17435	604	17
17437	606	17
17438	607	17
17441	610	17
17442	611	17
17443	612	17
17445	614	17
17446	615	17
17447	616	17
17449	618	17
17450	619	17
17451	620	17
17453	622	17
17454	623	17
17455	624	17
17457	626	17
17459	628	17
17461	630	17
17462	631	17
17463	632	17
17466	635	17
17469	638	17
17470	639	17
17471	640	17
17473	642	17
17474	643	17
17475	644	17
17477	646	17
17479	648	17
17481	650	17
17482	651	17
17483	652	17
17487	656	17
17489	658	17
17490	659	17
17491	660	17
17493	662	17
17495	664	17
17497	666	17
17498	667	17
17499	668	17
17501	670	17
17502	671	17
17503	672	17
17505	674	17
17506	675	17
17507	676	17
17509	678	17
17510	679	17
17511	680	17
17514	683	17
17515	684	17
17517	686	17
17519	688	17
17521	690	17
17522	691	17
17523	692	17
17526	695	17
17527	696	17
17529	698	17
17530	699	17
17531	700	17
17534	703	17
17535	704	17
17537	706	17
17538	707	17
17539	708	17
17541	710	17
17542	711	17
17543	712	17
17545	714	17
17546	715	17
17547	716	17
17550	719	17
17551	720	17
17553	722	17
17554	723	17
17555	724	17
17557	726	17
17558	727	17
17559	728	17
17561	730	17
17562	731	17
17563	732	17
17565	734	17
17566	735	17
17567	736	17
17569	738	17
17570	739	17
17571	740	17
17573	742	17
17574	743	17
17575	744	17
17578	747	17
17579	748	17
17581	750	17
17582	751	17
17583	752	17
17585	754	17
17586	755	17
17587	756	17
17589	758	17
17591	760	17
17594	763	17
17595	764	17
17598	767	17
17599	768	17
17601	770	17
17602	771	17
17603	772	17
17605	774	17
17609	778	17
17611	780	17
17613	782	17
17614	783	17
17617	786	17
17618	787	17
17619	788	17
17621	790	17
17622	791	17
17623	792	17
17625	794	17
17626	795	17
17627	796	17
17629	798	17
17630	799	17
17631	800	17
17634	803	17
17637	806	17
17638	807	17
17639	808	17
17642	811	17
17643	812	17
17645	814	17
17646	815	17
17647	816	17
17649	818	17
17650	819	17
17651	820	17
17653	822	17
17654	823	17
17655	824	17
17657	826	17
17658	827	17
17659	828	17
17661	830	17
17662	831	17
17663	832	17
17665	834	17
17666	835	17
17667	836	17
17669	838	17
17671	840	17
17673	842	17
17674	843	17
17675	844	17
17678	847	17
17679	848	17
17681	850	17
17685	854	17
17686	855	17
17687	856	17
17689	858	17
17690	859	17
17697	866	17
17698	867	17
17699	868	17
17701	870	17
17702	871	17
17703	872	17
17706	875	17
17707	876	17
17710	879	17
17711	880	17
17713	882	17
17717	886	17
17718	887	17
17719	888	17
17721	890	17
17722	891	17
17723	892	17
17726	895	17
17727	896	17
17729	898	17
17731	900	17
17733	902	17
17734	903	17
17738	907	17
17739	908	17
17741	910	17
17742	911	17
17743	912	17
17745	914	17
17747	916	17
17749	918	17
17751	920	17
17753	922	17
17754	923	17
17757	926	17
17759	928	17
17761	930	17
17762	931	17
17763	932	17
17765	934	17
17766	935	17
17767	936	17
17770	939	17
17771	940	17
17773	942	17
17774	943	17
17777	946	17
17778	947	17
17779	948	17
17781	950	17
17782	951	17
17783	952	17
17785	954	17
17786	955	17
17787	956	17
17789	958	17
17790	959	17
17791	960	17
17794	963	17
17795	964	17
17797	966	17
17798	967	17
17799	968	17
17801	970	17
17802	971	17
17803	972	17
17805	974	17
17806	975	17
17809	978	17
17810	979	17
17811	980	17
17813	982	17
17814	983	17
17815	984	17
17817	986	17
17818	987	17
17819	988	17
17820	989	17
17821	0	18
17822	1	18
17823	2	18
17824	3	18
17825	4	18
17826	5	18
17827	6	18
17828	7	18
17829	8	18
17830	9	18
17832	11	18
17833	12	18
17834	13	18
17835	14	18
17836	15	18
17837	16	18
17838	17	18
17839	18	18
17840	19	18
17841	20	18
17842	21	18
17843	22	18
17844	23	18
17845	24	18
17846	25	18
17847	26	18
17848	27	18
17849	28	18
17851	30	18
17852	31	18
17853	32	18
17854	33	18
17855	34	18
17857	36	18
17858	37	18
17859	38	18
17860	39	18
17861	40	18
17862	41	18
17863	42	18
17865	44	18
17867	46	18
17869	48	18
17870	49	18
17871	50	18
17872	51	18
17873	52	18
17874	53	18
17875	54	18
17876	55	18
17877	56	18
17878	57	18
17880	59	18
17881	60	18
17882	61	18
17883	62	18
17884	63	18
17885	64	18
17887	66	18
17889	68	18
17890	69	18
17891	70	18
17892	71	18
17893	72	18
17895	74	18
17896	75	18
17897	76	18
17898	77	18
17899	78	18
17900	79	18
17901	80	18
17902	81	18
17903	82	18
17904	83	18
17905	84	18
17906	85	18
17907	86	18
17908	87	18
17909	88	18
17912	91	18
17913	92	18
17914	93	18
17915	94	18
17916	95	18
17917	96	18
17918	97	18
17919	98	18
17920	99	18
17921	100	18
17922	101	18
17923	102	18
17924	103	18
17926	105	18
17930	109	18
17931	110	18
17932	111	18
17933	112	18
17934	113	18
17935	114	18
17936	115	18
17937	116	18
17938	117	18
17939	118	18
17940	119	18
17942	121	18
17946	125	18
17947	126	18
17948	127	18
17949	128	18
17950	129	18
17951	130	18
17954	133	18
17955	134	18
17956	135	18
17958	137	18
17959	138	18
17960	139	18
17961	140	18
17962	141	18
17963	142	18
17964	143	18
17965	144	18
17966	145	18
17967	146	18
17968	147	18
17970	149	18
17971	150	18
17973	152	18
17974	153	18
17975	154	18
17976	155	18
17977	156	18
17978	157	18
17979	158	18
17980	159	18
17982	161	18
17983	162	18
17984	163	18
17985	164	18
17987	166	18
17988	167	18
17989	168	18
17990	169	18
17991	170	18
17993	172	18
17994	173	18
17995	174	18
17996	175	18
17997	176	18
17998	177	18
17999	178	18
18000	179	18
18001	180	18
18002	181	18
18003	182	18
18004	183	18
18005	184	18
18006	185	18
18007	186	18
18010	189	18
18011	190	18
18012	191	18
18013	192	18
18015	194	18
18016	195	18
18017	196	18
18018	197	18
18019	198	18
18021	200	18
18022	201	18
18023	202	18
18024	203	18
18025	204	18
18026	205	18
18027	206	18
18028	207	18
18029	208	18
18030	209	18
18032	211	18
18033	212	18
18034	213	18
18035	214	18
18036	215	18
18037	216	18
18039	218	18
18040	219	18
18043	222	18
18045	224	18
18046	225	18
18047	226	18
18049	228	18
18050	229	18
18051	230	18
18052	231	18
18053	232	18
18055	234	18
18056	235	18
18057	236	18
18058	237	18
18059	238	18
18060	239	18
18061	240	18
18062	241	18
18063	242	18
18064	243	18
18065	244	18
18066	245	18
18067	246	18
18069	248	18
18070	249	18
18071	250	18
18072	251	18
18073	252	18
18074	253	18
18075	254	18
18076	255	18
18077	256	18
18078	257	18
18079	258	18
18080	259	18
18081	260	18
18083	262	18
18084	263	18
18085	264	18
18086	265	18
18087	266	18
18089	268	18
18090	269	18
18091	270	18
18092	271	18
18093	272	18
18094	273	18
18095	274	18
18096	275	18
18098	277	18
18099	278	18
18100	279	18
18101	280	18
18102	281	18
18103	282	18
18104	283	18
18105	284	18
18106	285	18
18107	286	18
18108	287	18
18109	288	18
18110	289	18
18111	290	18
18115	294	18
18116	295	18
18118	297	18
18119	298	18
18120	299	18
18121	300	18
18122	301	18
18126	305	18
18129	308	18
18130	309	18
18131	310	18
18132	311	18
18134	313	18
18135	314	18
18136	315	18
18137	316	18
18139	318	18
18140	319	18
18141	320	18
18142	321	18
18143	322	18
18145	324	18
18146	325	18
18147	326	18
18148	327	18
18149	328	18
18151	330	18
18152	331	18
18153	332	18
18154	333	18
18155	334	18
18156	335	18
18157	336	18
18158	337	18
18159	338	18
18160	339	18
18161	340	18
18162	341	18
18163	342	18
18164	343	18
18165	344	18
18166	345	18
18167	346	18
18169	348	18
18171	350	18
18173	352	18
18174	353	18
18175	354	18
18176	355	18
18177	356	18
18178	357	18
18179	358	18
18180	359	18
18181	360	18
18183	362	18
18184	363	18
18187	366	18
18188	367	18
18189	368	18
18190	369	18
18191	370	18
18192	371	18
18193	372	18
18195	374	18
18197	376	18
18198	377	18
18199	378	18
18200	379	18
18201	380	18
18203	382	18
18204	383	18
18205	384	18
18206	385	18
18207	386	18
18208	387	18
18209	388	18
18210	389	18
18212	391	18
18213	392	18
18215	394	18
18217	396	18
18218	397	18
18219	398	18
18220	399	18
18221	400	18
18222	401	18
18223	402	18
18225	404	18
18226	405	18
18229	408	18
18232	411	18
18233	412	18
18235	414	18
18236	415	18
18237	416	18
18238	417	18
18239	418	18
18240	419	18
18241	420	18
18242	421	18
18243	422	18
18244	423	18
18245	424	18
18247	426	18
18249	428	18
18250	429	18
18251	430	18
18252	431	18
18253	432	18
18255	434	18
18256	435	18
18257	436	18
18258	437	18
18259	438	18
18260	439	18
18261	440	18
18262	441	18
18263	442	18
18266	445	18
18267	446	18
18268	447	18
18269	448	18
18270	449	18
18271	450	18
18272	451	18
18274	453	18
18275	454	18
18276	455	18
18278	457	18
18279	458	18
18281	460	18
18282	461	18
18284	463	18
18285	464	18
18286	465	18
18287	466	18
18289	468	18
18290	469	18
18294	473	18
18295	474	18
18297	476	18
18298	477	18
18299	478	18
18300	479	18
18301	480	18
18303	482	18
18304	483	18
18305	484	18
18306	485	18
18308	487	18
18309	488	18
18310	489	18
18311	490	18
18312	491	18
18313	492	18
18314	493	18
18315	494	18
18317	496	18
18318	497	18
18319	498	18
18320	499	18
18321	500	18
18322	501	18
18323	502	18
18324	503	18
18325	504	18
18326	505	18
18327	506	18
18328	507	18
18330	509	18
18331	510	18
18333	512	18
18334	513	18
18337	516	18
18338	517	18
18339	518	18
18340	519	18
18341	520	18
18342	521	18
18343	522	18
18345	524	18
18346	525	18
18347	526	18
18348	527	18
18349	528	18
18350	529	18
18351	530	18
18352	531	18
18353	532	18
18354	533	18
18355	534	18
18356	535	18
18357	536	18
18359	538	18
18360	539	18
18361	540	18
18362	541	18
18363	542	18
18366	545	18
18367	546	18
18368	547	18
18370	549	18
18371	550	18
18373	552	18
18374	553	18
18375	554	18
18379	558	18
18380	559	18
18381	560	18
18382	561	18
18383	562	18
18384	563	18
18385	564	18
18386	565	18
18387	566	18
18388	567	18
18389	568	18
18390	569	18
18391	570	18
18394	573	18
18395	574	18
18396	575	18
18398	577	18
18400	579	18
18401	580	18
18402	581	18
18403	582	18
18405	584	18
18406	585	18
18407	586	18
18409	588	18
18410	589	18
18411	590	18
18412	591	18
18413	592	18
18414	593	18
18415	594	18
18416	595	18
18417	596	18
18418	597	18
18420	599	18
18421	600	18
18422	601	18
18423	602	18
18425	604	18
18426	605	18
18427	606	18
18429	608	18
18430	609	18
18431	610	18
18432	611	18
18433	612	18
18435	614	18
18436	615	18
18438	617	18
18439	618	18
18440	619	18
18442	621	18
18443	622	18
18444	623	18
18445	624	18
18446	625	18
18447	626	18
18448	627	18
18449	628	18
18450	629	18
18451	630	18
18452	631	18
18453	632	18
18454	633	18
18456	635	18
18458	637	18
18459	638	18
18460	639	18
18463	642	18
18464	643	18
18465	644	18
18466	645	18
18467	646	18
18468	647	18
18469	648	18
18470	649	18
18471	650	18
18472	651	18
18474	653	18
18475	654	18
18476	655	18
18477	656	18
18478	657	18
18479	658	18
18480	659	18
18482	661	18
18483	662	18
18484	663	18
18485	664	18
18486	665	18
18487	666	18
18488	667	18
18489	668	18
18490	669	18
18491	670	18
18492	671	18
18494	673	18
18495	674	18
18498	677	18
18499	678	18
18500	679	18
18504	683	18
18505	684	18
18507	686	18
18508	687	18
18509	688	18
18510	689	18
18511	690	18
18512	691	18
18513	692	18
18516	695	18
18518	697	18
18519	698	18
18520	699	18
18521	700	18
18522	701	18
18523	702	18
18524	703	18
18525	704	18
18526	705	18
18527	706	18
18528	707	18
18529	708	18
18530	709	18
18531	710	18
18532	711	18
18533	712	18
18534	713	18
18535	714	18
18536	715	18
18537	716	18
18538	717	18
18539	718	18
18540	719	18
18541	720	18
18542	721	18
18545	724	18
18546	725	18
18548	727	18
18549	728	18
18551	730	18
18552	731	18
18553	732	18
18554	733	18
18555	734	18
18556	735	18
18557	736	18
18558	737	18
18560	739	18
18561	740	18
18565	744	18
18567	746	18
18569	748	18
18572	751	18
18573	752	18
18574	753	18
18576	755	18
18577	756	18
18578	757	18
18579	758	18
18580	759	18
18581	760	18
18582	761	18
18584	763	18
18586	765	18
18587	766	18
18588	767	18
18589	768	18
18590	769	18
18591	770	18
18593	772	18
18594	773	18
18595	774	18
18596	775	18
18597	776	18
18598	777	18
18599	778	18
18601	780	18
18604	783	18
18605	784	18
18606	785	18
18608	787	18
18609	788	18
18611	790	18
18612	791	18
18613	792	18
18614	793	18
18615	794	18
18616	795	18
18617	796	18
18618	797	18
18619	798	18
18620	799	18
18621	800	18
18622	801	18
18623	802	18
18624	803	18
18625	804	18
18626	805	18
18627	806	18
18628	807	18
18630	809	18
18632	811	18
18633	812	18
18634	813	18
18635	814	18
18636	815	18
18637	816	18
18638	817	18
18639	818	18
18640	819	18
18641	820	18
18642	821	18
18643	822	18
18644	823	18
18645	824	18
18646	825	18
18648	827	18
18649	828	18
18650	829	18
18651	830	18
18652	831	18
18654	833	18
18655	834	18
18656	835	18
18658	837	18
18659	838	18
18660	839	18
18662	841	18
18663	842	18
18665	844	18
18666	845	18
18667	846	18
18668	847	18
18669	848	18
18670	849	18
18672	851	18
18673	852	18
18674	853	18
18676	855	18
18678	857	18
18680	859	18
18681	860	18
18682	861	18
18683	862	18
18684	863	18
18685	864	18
18686	865	18
18688	867	18
18689	868	18
18690	869	18
18692	871	18
18693	872	18
18694	873	18
18695	874	18
18696	875	18
18697	876	18
18698	877	18
18699	878	18
18700	879	18
18701	880	18
18702	881	18
18704	883	18
18705	884	18
18706	885	18
18707	886	18
18708	887	18
18709	888	18
18712	891	18
18713	892	18
18714	893	18
18715	894	18
18716	895	18
18717	896	18
18718	897	18
18719	898	18
18720	899	18
18721	900	18
18722	901	18
18723	902	18
18724	903	18
18725	904	18
18726	905	18
18727	906	18
18729	908	18
18730	909	18
18731	910	18
18733	912	18
18734	913	18
18735	914	18
18736	915	18
18738	917	18
18739	918	18
18740	919	18
18741	920	18
18742	921	18
18743	922	18
18745	924	18
18749	928	18
18750	929	18
18753	932	18
18754	933	18
18756	935	18
18757	936	18
18758	937	18
18759	938	18
18762	941	18
18763	942	18
18764	943	18
18765	944	18
18766	945	18
18767	946	18
18768	947	18
18770	949	18
18771	950	18
18772	951	18
18773	952	18
18774	953	18
18775	954	18
18777	956	18
18778	957	18
18779	958	18
18780	959	18
18781	960	18
18782	961	18
18783	962	18
18784	963	18
18785	964	18
18786	965	18
18788	967	18
18789	968	18
18790	969	18
18791	970	18
18795	974	18
18796	975	18
18797	976	18
18798	977	18
18800	979	18
18801	980	18
18802	981	18
18805	984	18
18808	987	18
18809	988	18
18810	989	18
18811	0	19
18814	3	19
18816	5	19
18817	6	19
18818	7	19
18820	9	19
18821	10	19
18822	11	19
18825	14	19
18826	15	19
18828	17	19
18829	18	19
18830	19	19
18832	21	19
18834	23	19
18836	25	19
18837	26	19
18838	27	19
18840	29	19
18842	31	19
18844	33	19
18848	37	19
18849	38	19
18850	39	19
18852	41	19
18853	42	19
18854	43	19
18856	45	19
18857	46	19
18858	47	19
18860	49	19
18861	50	19
18862	51	19
18864	53	19
18865	54	19
18866	55	19
18869	58	19
18870	59	19
18872	61	19
18873	62	19
18874	63	19
18877	66	19
18878	67	19
18880	69	19
18881	70	19
18882	71	19
18884	73	19
18885	74	19
18886	75	19
18889	78	19
18890	79	19
18893	82	19
18894	83	19
18896	85	19
18898	87	19
18901	90	19
18902	91	19
18904	93	19
18905	94	19
18906	95	19
18908	97	19
18909	98	19
18910	99	19
18912	101	19
18914	103	19
18917	106	19
18918	107	19
18920	109	19
18921	110	19
18922	111	19
18924	113	19
18925	114	19
18928	117	19
18929	118	19
18930	119	19
18933	122	19
18937	126	19
18940	129	19
18941	130	19
18942	131	19
18944	133	19
18945	134	19
18946	135	19
18948	137	19
18950	139	19
18952	141	19
18953	142	19
18954	143	19
18956	145	19
18957	146	19
18958	147	19
18960	149	19
18961	150	19
18962	151	19
18964	153	19
18965	154	19
18966	155	19
18968	157	19
18969	158	19
18972	161	19
18973	162	19
18974	163	19
18976	165	19
18977	166	19
18978	167	19
18980	169	19
18981	170	19
18982	171	19
18984	173	19
18986	175	19
18988	177	19
18989	178	19
18990	179	19
18992	181	19
18993	182	19
18994	183	19
18996	185	19
19000	189	19
19001	190	19
19004	193	19
19005	194	19
19006	195	19
19008	197	19
19009	198	19
19010	199	19
19014	203	19
19016	205	19
19017	206	19
19018	207	19
19021	210	19
19024	213	19
19026	215	19
19028	217	19
19030	219	19
19033	222	19
19034	223	19
19036	225	19
19037	226	19
19041	230	19
19042	231	19
19045	234	19
19046	235	19
19048	237	19
19049	238	19
19050	239	19
19052	241	19
19054	243	19
19058	247	19
19060	249	19
19061	250	19
19062	251	19
19064	253	19
19065	254	19
19068	257	19
19070	259	19
19072	261	19
19073	262	19
19074	263	19
19076	265	19
19077	266	19
19078	267	19
19080	269	19
19081	270	19
19082	271	19
19084	273	19
19085	274	19
19086	275	19
19088	277	19
19089	278	19
19090	279	19
19092	281	19
19093	282	19
19094	283	19
19096	285	19
19097	286	19
19098	287	19
19100	289	19
19101	290	19
19102	291	19
19105	294	19
19106	295	19
19109	298	19
19110	299	19
19112	301	19
19114	303	19
19116	305	19
19117	306	19
19118	307	19
19120	309	19
19121	310	19
19122	311	19
19125	314	19
19128	317	19
19129	318	19
19132	321	19
19136	325	19
19137	326	19
19138	327	19
19140	329	19
19144	333	19
19145	334	19
19146	335	19
19149	338	19
19150	339	19
19152	341	19
19153	342	19
19154	343	19
19156	345	19
19157	346	19
19158	347	19
19160	349	19
19161	350	19
19164	353	19
19165	354	19
19166	355	19
19168	357	19
19169	358	19
19170	359	19
19172	361	19
19173	362	19
19174	363	19
19177	366	19
19178	367	19
19180	369	19
19181	370	19
19182	371	19
19184	373	19
19185	374	19
19186	375	19
19188	377	19
19189	378	19
19190	379	19
19192	381	19
19193	382	19
19194	383	19
19196	385	19
19197	386	19
19198	387	19
19200	389	19
19202	391	19
19205	394	19
19206	395	19
19208	397	19
19210	399	19
19213	402	19
19214	403	19
19216	405	19
19217	406	19
19218	407	19
19220	409	19
19221	410	19
19222	411	19
19224	413	19
19225	414	19
19226	415	19
19228	417	19
19229	418	19
19230	419	19
19232	421	19
19233	422	19
19234	423	19
19236	425	19
19237	426	19
19238	427	19
19240	429	19
19241	430	19
19244	433	19
19245	434	19
19246	435	19
19248	437	19
19249	438	19
19250	439	19
19252	441	19
19253	442	19
19257	446	19
19258	447	19
19261	450	19
19262	451	19
19265	454	19
19268	457	19
19269	458	19
19270	459	19
19272	461	19
19273	462	19
19274	463	19
19276	465	19
19280	469	19
19281	470	19
19282	471	19
19284	473	19
19286	475	19
19289	478	19
19290	479	19
19293	482	19
19294	483	19
19296	485	19
19297	486	19
19300	489	19
19301	490	19
19302	491	19
19304	493	19
19305	494	19
19306	495	19
19308	497	19
19309	498	19
19310	499	19
19313	502	19
19314	503	19
19316	505	19
19317	506	19
19318	507	19
19320	509	19
19322	511	19
19324	513	19
19325	514	19
19328	517	19
19329	518	19
19330	519	19
19333	522	19
19334	523	19
19336	525	19
19337	526	19
19338	527	19
19340	529	19
19344	533	19
19345	534	19
19346	535	19
19348	537	19
19350	539	19
19352	541	19
19353	542	19
19356	545	19
19357	546	19
19358	547	19
19360	549	19
19362	551	19
19364	553	19
19365	554	19
19366	555	19
19369	558	19
19372	561	19
19373	562	19
19376	565	19
19377	566	19
19378	567	19
19380	569	19
19381	570	19
19382	571	19
19384	573	19
19385	574	19
19388	577	19
19389	578	19
19390	579	19
19392	581	19
19393	582	19
19394	583	19
19396	585	19
19397	586	19
19398	587	19
19400	589	19
19401	590	19
19402	591	19
19404	593	19
19405	594	19
19408	597	19
19409	598	19
19413	602	19
19414	603	19
19416	605	19
19417	606	19
19418	607	19
19420	609	19
19421	610	19
19422	611	19
19424	613	19
19425	614	19
19428	617	19
19433	622	19
19434	623	19
19436	625	19
19437	626	19
19438	627	19
19440	629	19
19441	630	19
19442	631	19
19444	633	19
19445	634	19
19448	637	19
19452	641	19
19453	642	19
19454	643	19
19456	645	19
19457	646	19
19458	647	19
19460	649	19
19461	650	19
19464	653	19
19465	654	19
19466	655	19
19468	657	19
19469	658	19
19470	659	19
19472	661	19
19473	662	19
19474	663	19
19477	666	19
19478	667	19
19480	669	19
19481	670	19
19482	671	19
19486	675	19
19488	677	19
19490	679	19
19493	682	19
19496	685	19
19500	689	19
19501	690	19
19502	691	19
19504	693	19
19505	694	19
19506	695	19
19508	697	19
19509	698	19
19510	699	19
19513	702	19
19516	705	19
19518	707	19
19520	709	19
19524	713	19
19526	715	19
19528	717	19
19529	718	19
19530	719	19
19532	721	19
19534	723	19
19536	725	19
19537	726	19
19538	727	19
19540	729	19
19541	730	19
19542	731	19
19544	733	19
19545	734	19
19546	735	19
19548	737	19
19549	738	19
19550	739	19
19552	741	19
19553	742	19
19554	743	19
19556	745	19
19557	746	19
19558	747	19
19561	750	19
19562	751	19
19565	754	19
19566	755	19
19569	758	19
19570	759	19
19572	761	19
19573	762	19
19574	763	19
19576	765	19
19577	766	19
19578	767	19
19580	769	19
19581	770	19
19582	771	19
19584	773	19
19585	774	19
19586	775	19
19588	777	19
19589	778	19
19590	779	19
19592	781	19
19593	782	19
19594	783	19
19596	785	19
19597	786	19
19598	787	19
19600	789	19
19601	790	19
19602	791	19
19604	793	19
19606	795	19
19608	797	19
19609	798	19
19610	799	19
19612	801	19
19613	802	19
19616	805	19
19617	806	19
19618	807	19
19620	809	19
19621	810	19
19622	811	19
19624	813	19
19626	815	19
19628	817	19
19629	818	19
19630	819	19
19632	821	19
19634	823	19
19636	825	19
19638	827	19
19640	829	19
19641	830	19
19642	831	19
19644	833	19
19645	834	19
19646	835	19
19648	837	19
19649	838	19
19650	839	19
19652	841	19
19653	842	19
19654	843	19
19656	845	19
19657	846	19
19658	847	19
19660	849	19
19661	850	19
19662	851	19
19664	853	19
19665	854	19
19666	855	19
19668	857	19
19670	859	19
19672	861	19
19673	862	19
19674	863	19
19676	865	19
19678	867	19
19680	869	19
19681	870	19
19682	871	19
19684	873	19
19685	874	19
19686	875	19
19688	877	19
19689	878	19
19690	879	19
19692	881	19
19694	883	19
19696	885	19
19697	886	19
19700	889	19
19701	890	19
19704	893	19
19705	894	19
19706	895	19
19709	898	19
19712	901	19
19714	903	19
19716	905	19
19717	906	19
19718	907	19
19721	910	19
19722	911	19
19724	913	19
19725	914	19
19728	917	19
19729	918	19
19730	919	19
19732	921	19
19733	922	19
19734	923	19
19736	925	19
19740	929	19
19741	930	19
19742	931	19
19744	933	19
19746	935	19
19748	937	19
19749	938	19
19750	939	19
19753	942	19
19754	943	19
19756	945	19
19757	946	19
19758	947	19
19760	949	19
19761	950	19
19762	951	19
19764	953	19
19765	954	19
19766	955	19
19768	957	19
19769	958	19
19772	961	19
19773	962	19
19774	963	19
19776	965	19
19777	966	19
19778	967	19
19780	969	19
19781	970	19
19784	973	19
19785	974	19
19786	975	19
19788	977	19
19789	978	19
19790	979	19
19792	981	19
19793	982	19
19794	983	19
19796	985	19
19797	986	19
19800	989	19
19801	0	20
19803	2	20
19805	4	20
19806	5	20
19807	6	20
19808	7	20
19809	8	20
19810	9	20
19811	10	20
19812	11	20
19813	12	20
19814	13	20
19815	14	20
19816	15	20
19817	16	20
19819	18	20
19820	19	20
19821	20	20
19822	21	20
19823	22	20
19824	23	20
19825	24	20
19826	25	20
19828	27	20
19829	28	20
19830	29	20
19831	30	20
19832	31	20
19834	33	20
19838	37	20
19839	38	20
19841	40	20
19842	41	20
19843	42	20
19844	43	20
19845	44	20
19847	46	20
19848	47	20
19852	51	20
19853	52	20
19855	54	20
19856	55	20
19858	57	20
19859	58	20
19860	59	20
19864	63	20
19865	64	20
19866	65	20
19867	66	20
19868	67	20
19869	68	20
19870	69	20
19871	70	20
19872	71	20
19873	72	20
19874	73	20
19876	75	20
19877	76	20
19878	77	20
19879	78	20
19880	79	20
19883	82	20
19884	83	20
19885	84	20
19886	85	20
19887	86	20
19888	87	20
19889	88	20
19890	89	20
19891	90	20
19892	91	20
19893	92	20
19894	93	20
19895	94	20
19896	95	20
19897	96	20
19899	98	20
19900	99	20
19902	101	20
19903	102	20
19904	103	20
19905	104	20
19907	106	20
19908	107	20
19911	110	20
19912	111	20
19913	112	20
19914	113	20
19915	114	20
19916	115	20
19918	117	20
19919	118	20
19920	119	20
19921	120	20
19922	121	20
19924	123	20
19925	124	20
19926	125	20
19929	128	20
19930	129	20
19931	130	20
19932	131	20
19934	133	20
19935	134	20
19936	135	20
19937	136	20
19938	137	20
19943	142	20
19944	143	20
19945	144	20
19946	145	20
19947	146	20
19948	147	20
19949	148	20
19950	149	20
19951	150	20
19952	151	20
19953	152	20
19957	156	20
19958	157	20
19959	158	20
19961	160	20
19962	161	20
19963	162	20
19964	163	20
19966	165	20
19967	166	20
19968	167	20
19969	168	20
19970	169	20
19971	170	20
19973	172	20
19974	173	20
19975	174	20
19977	176	20
19978	177	20
19979	178	20
19980	179	20
19984	183	20
19986	185	20
19987	186	20
19988	187	20
19989	188	20
19994	193	20
19995	194	20
19996	195	20
19999	198	20
20000	199	20
20001	200	20
20002	201	20
20004	203	20
20005	204	20
20006	205	20
20007	206	20
20008	207	20
20009	208	20
20010	209	20
20011	210	20
20012	211	20
20014	213	20
20015	214	20
20016	215	20
20017	216	20
20018	217	20
20019	218	20
20020	219	20
20021	220	20
20022	221	20
20024	223	20
20025	224	20
20026	225	20
20027	226	20
20028	227	20
20029	228	20
20030	229	20
20031	230	20
20032	231	20
20033	232	20
20034	233	20
20035	234	20
20036	235	20
20037	236	20
20038	237	20
20039	238	20
20040	239	20
20042	241	20
20043	242	20
20044	243	20
20045	244	20
20046	245	20
20047	246	20
20049	248	20
20052	251	20
20053	252	20
20054	253	20
20055	254	20
20056	255	20
20057	256	20
20058	257	20
20059	258	20
20060	259	20
20061	260	20
20063	262	20
20064	263	20
20065	264	20
20066	265	20
20067	266	20
20068	267	20
20070	269	20
20071	270	20
20072	271	20
20073	272	20
20075	274	20
20076	275	20
20077	276	20
20078	277	20
20079	278	20
20081	280	20
20082	281	20
20083	282	20
20084	283	20
20086	285	20
20087	286	20
20088	287	20
20089	288	20
20092	291	20
20093	292	20
20094	293	20
20095	294	20
20096	295	20
20097	296	20
20098	297	20
20099	298	20
20100	299	20
20101	300	20
20102	301	20
20103	302	20
20104	303	20
20105	304	20
20108	307	20
20109	308	20
20110	309	20
20111	310	20
20113	312	20
20114	313	20
20115	314	20
20116	315	20
20117	316	20
20118	317	20
20120	319	20
20121	320	20
20123	322	20
20124	323	20
20125	324	20
20126	325	20
20127	326	20
20128	327	20
20129	328	20
20130	329	20
20131	330	20
20132	331	20
20135	334	20
20136	335	20
20137	336	20
20139	338	20
20140	339	20
20141	340	20
20142	341	20
20143	342	20
20144	343	20
20145	344	20
20146	345	20
20147	346	20
20148	347	20
20150	349	20
20151	350	20
20152	351	20
20153	352	20
20155	354	20
20156	355	20
20157	356	20
20158	357	20
20160	359	20
20161	360	20
20162	361	20
20163	362	20
20164	363	20
20165	364	20
20166	365	20
20167	366	20
20168	367	20
20169	368	20
20171	370	20
20172	371	20
20173	372	20
20174	373	20
20175	374	20
20176	375	20
20177	376	20
20178	377	20
20179	378	20
20180	379	20
20181	380	20
20182	381	20
20184	383	20
20187	386	20
20188	387	20
20189	388	20
20191	390	20
20194	393	20
20197	396	20
20199	398	20
20201	400	20
20202	401	20
20203	402	20
20206	405	20
20208	407	20
20209	408	20
20210	409	20
20211	410	20
20212	411	20
20213	412	20
20214	413	20
20215	414	20
20216	415	20
20218	417	20
20219	418	20
20220	419	20
20221	420	20
20222	421	20
20223	422	20
20224	423	20
20225	424	20
20227	426	20
20228	427	20
20229	428	20
20230	429	20
20231	430	20
20233	432	20
20234	433	20
20236	435	20
20240	439	20
20241	440	20
20243	442	20
20244	443	20
20245	444	20
20246	445	20
20247	446	20
20249	448	20
20250	449	20
20251	450	20
20253	452	20
20254	453	20
20255	454	20
20257	456	20
20258	457	20
20259	458	20
20260	459	20
20261	460	20
20262	461	20
20263	462	20
20264	463	20
20265	464	20
20266	465	20
20267	466	20
20268	467	20
20269	468	20
20270	469	20
20271	470	20
20272	471	20
20273	472	20
20274	473	20
20275	474	20
20276	475	20
20277	476	20
20278	477	20
20279	478	20
20280	479	20
20283	482	20
20284	483	20
20285	484	20
20286	485	20
20287	486	20
20289	488	20
20290	489	20
20291	490	20
20292	491	20
20293	492	20
20295	494	20
20296	495	20
20297	496	20
20298	497	20
20299	498	20
20300	499	20
20302	501	20
20304	503	20
20307	506	20
20308	507	20
20309	508	20
20311	510	20
20312	511	20
20314	513	20
20315	514	20
20316	515	20
20317	516	20
20318	517	20
20319	518	20
20320	519	20
20322	521	20
20323	522	20
20324	523	20
20325	524	20
20326	525	20
20327	526	20
20328	527	20
20330	529	20
20331	530	20
20332	531	20
20333	532	20
20334	533	20
20337	536	20
20338	537	20
20339	538	20
20340	539	20
20341	540	20
20342	541	20
20343	542	20
20344	543	20
20347	546	20
20348	547	20
20349	548	20
20350	549	20
20351	550	20
20352	551	20
20355	554	20
20356	555	20
20357	556	20
20359	558	20
20360	559	20
20361	560	20
20362	561	20
20363	562	20
20364	563	20
20365	564	20
20367	566	20
20368	567	20
20369	568	20
20370	569	20
20371	570	20
20372	571	20
20378	577	20
20379	578	20
20381	580	20
20382	581	20
20383	582	20
20386	585	20
20387	586	20
20389	588	20
20391	590	20
20392	591	20
20393	592	20
20394	593	20
20395	594	20
20396	595	20
20397	596	20
20399	598	20
20402	601	20
20403	602	20
20404	603	20
20405	604	20
20406	605	20
20407	606	20
20408	607	20
20409	608	20
20410	609	20
20411	610	20
20412	611	20
20413	612	20
20414	613	20
20415	614	20
20416	615	20
20418	617	20
20419	618	20
20420	619	20
20421	620	20
20423	622	20
20424	623	20
20427	626	20
20428	627	20
20429	628	20
20430	629	20
20432	631	20
20433	632	20
20434	633	20
20435	634	20
20436	635	20
20437	636	20
20438	637	20
20439	638	20
20440	639	20
20441	640	20
20442	641	20
20443	642	20
20444	643	20
20446	645	20
20447	646	20
20449	648	20
20451	650	20
20452	651	20
20453	652	20
20454	653	20
20455	654	20
20456	655	20
20457	656	20
20458	657	20
20459	658	20
20460	659	20
20463	662	20
20464	663	20
20465	664	20
20466	665	20
20467	666	20
20469	668	20
20470	669	20
20471	670	20
20472	671	20
20473	672	20
20474	673	20
20475	674	20
20476	675	20
20477	676	20
20478	677	20
20479	678	20
20480	679	20
20481	680	20
20482	681	20
20484	683	20
20485	684	20
20486	685	20
20487	686	20
20488	687	20
20489	688	20
20490	689	20
20491	690	20
20492	691	20
20493	692	20
20495	694	20
20496	695	20
20497	696	20
20498	697	20
20499	698	20
20500	699	20
20501	700	20
20502	701	20
20506	705	20
20508	707	20
20510	709	20
20511	710	20
20512	711	20
20513	712	20
20514	713	20
20515	714	20
20517	716	20
20518	717	20
20519	718	20
20520	719	20
20521	720	20
20522	721	20
20523	722	20
20526	725	20
20527	726	20
20528	727	20
20529	728	20
20530	729	20
20531	730	20
20532	731	20
20533	732	20
20534	733	20
20535	734	20
20536	735	20
20537	736	20
20538	737	20
20540	739	20
20541	740	20
20543	742	20
20544	743	20
20546	745	20
20548	747	20
20549	748	20
20550	749	20
20551	750	20
20552	751	20
20553	752	20
20555	754	20
20556	755	20
20557	756	20
20558	757	20
20559	758	20
20560	759	20
20561	760	20
20563	762	20
20564	763	20
20565	764	20
20567	766	20
20568	767	20
20570	769	20
20571	770	20
20572	771	20
20573	772	20
20574	773	20
20575	774	20
20576	775	20
20577	776	20
20579	778	20
20582	781	20
20583	782	20
20584	783	20
20585	784	20
20586	785	20
20587	786	20
20588	787	20
20589	788	20
20590	789	20
20591	790	20
20592	791	20
20594	793	20
20595	794	20
20596	795	20
20597	796	20
20599	798	20
20600	799	20
20601	800	20
20602	801	20
20604	803	20
20608	807	20
20609	808	20
20612	811	20
20613	812	20
20614	813	20
20616	815	20
20617	816	20
20618	817	20
20619	818	20
20620	819	20
20621	820	20
20622	821	20
20623	822	20
20624	823	20
20625	824	20
20628	827	20
20629	828	20
20630	829	20
20631	830	20
20632	831	20
20633	832	20
20634	833	20
20635	834	20
20636	835	20
20637	836	20
20638	837	20
20639	838	20
20640	839	20
20641	840	20
20642	841	20
20643	842	20
20644	843	20
20645	844	20
20646	845	20
20647	846	20
20648	847	20
20649	848	20
20650	849	20
20651	850	20
20652	851	20
20653	852	20
20654	853	20
20655	854	20
20656	855	20
20657	856	20
20658	857	20
20659	858	20
20660	859	20
20661	860	20
20662	861	20
20664	863	20
20665	864	20
20666	865	20
20667	866	20
20668	867	20
20672	871	20
20673	872	20
20674	873	20
20675	874	20
20676	875	20
20678	877	20
20679	878	20
20680	879	20
20681	880	20
20682	881	20
20683	882	20
20684	883	20
20685	884	20
20686	885	20
20687	886	20
20689	888	20
20690	889	20
20691	890	20
20692	891	20
20693	892	20
20694	893	20
20695	894	20
20696	895	20
20697	896	20
20699	898	20
20700	899	20
20701	900	20
20702	901	20
20703	902	20
20704	903	20
20706	905	20
20707	906	20
20708	907	20
20709	908	20
20710	909	20
20711	910	20
20712	911	20
20713	912	20
20714	913	20
20715	914	20
20716	915	20
20717	916	20
20718	917	20
20721	920	20
20722	921	20
20723	922	20
20724	923	20
20725	924	20
20726	925	20
20727	926	20
20728	927	20
20729	928	20
20730	929	20
20731	930	20
20732	931	20
20733	932	20
20734	933	20
20735	934	20
20736	935	20
20739	938	20
20740	939	20
20741	940	20
20742	941	20
20743	942	20
20745	944	20
20746	945	20
20747	946	20
20748	947	20
20749	948	20
20750	949	20
20751	950	20
20753	952	20
20754	953	20
20755	954	20
20756	955	20
20757	956	20
20758	957	20
20759	958	20
20760	959	20
20761	960	20
20762	961	20
20763	962	20
20764	963	20
20765	964	20
20767	966	20
20768	967	20
20769	968	20
20770	969	20
20771	970	20
20772	971	20
20773	972	20
20774	973	20
20775	974	20
20776	975	20
20777	976	20
20778	977	20
20780	979	20
20781	980	20
20783	982	20
20785	984	20
20788	987	20
20790	989	20
20791	0	21
20793	2	21
20794	3	21
20795	4	21
20797	6	21
20799	8	21
20801	10	21
20802	11	21
20803	12	21
20806	15	21
20807	16	21
20809	18	21
20810	19	21
20811	20	21
20814	23	21
20815	24	21
20817	26	21
20819	28	21
20821	30	21
20822	31	21
20825	34	21
20826	35	21
20830	39	21
20833	42	21
20834	43	21
20835	44	21
20837	46	21
20839	48	21
20841	50	21
20842	51	21
20843	52	21
20845	54	21
20846	55	21
20847	56	21
20849	58	21
20850	59	21
20851	60	21
20853	62	21
20854	63	21
20855	64	21
20857	66	21
20858	67	21
20859	68	21
20861	70	21
20862	71	21
20865	74	21
20866	75	21
20867	76	21
20869	78	21
20870	79	21
20871	80	21
20873	82	21
20875	84	21
20877	86	21
20878	87	21
20879	88	21
20881	90	21
20882	91	21
20883	92	21
20885	94	21
20887	96	21
20889	98	21
20890	99	21
20893	102	21
20895	104	21
20897	106	21
20898	107	21
20899	108	21
20901	110	21
20902	111	21
20905	114	21
20907	116	21
20909	118	21
20911	120	21
20914	123	21
20915	124	21
20917	126	21
20918	127	21
20919	128	21
20921	130	21
20922	131	21
20923	132	21
20925	134	21
20926	135	21
20927	136	21
20929	138	21
20930	139	21
20933	142	21
20935	144	21
20937	146	21
20938	147	21
20945	154	21
20946	155	21
20947	156	21
20949	158	21
20951	160	21
20953	162	21
20954	163	21
20955	164	21
20957	166	21
20958	167	21
20959	168	21
20961	170	21
20962	171	21
20963	172	21
20965	174	21
20969	178	21
20970	179	21
20971	180	21
20973	182	21
20974	183	21
20975	184	21
20978	187	21
20979	188	21
20981	190	21
20982	191	21
20983	192	21
20985	194	21
20986	195	21
20987	196	21
20994	203	21
20995	204	21
20997	206	21
20998	207	21
20999	208	21
21002	211	21
21003	212	21
21005	214	21
21006	215	21
21007	216	21
21009	218	21
21010	219	21
21011	220	21
21014	223	21
21015	224	21
21018	227	21
21019	228	21
21021	230	21
21022	231	21
21023	232	21
21025	234	21
21026	235	21
21027	236	21
21030	239	21
21033	242	21
21035	244	21
21037	246	21
21041	250	21
21042	251	21
21047	256	21
21049	258	21
21050	259	21
21051	260	21
21053	262	21
21054	263	21
21055	264	21
21057	266	21
21061	270	21
21062	271	21
21063	272	21
21065	274	21
21066	275	21
21067	276	21
21069	278	21
21073	282	21
21074	283	21
21077	286	21
21078	287	21
21079	288	21
21081	290	21
21082	291	21
21085	294	21
21089	298	21
21090	299	21
21091	300	21
21093	302	21
21094	303	21
21095	304	21
21097	306	21
21098	307	21
21099	308	21
21102	311	21
21103	312	21
21105	314	21
21107	316	21
21109	318	21
21110	319	21
21113	322	21
21114	323	21
21115	324	21
21117	326	21
21118	327	21
21119	328	21
21121	330	21
21122	331	21
21125	334	21
21129	338	21
21130	339	21
21131	340	21
21134	343	21
21135	344	21
21137	346	21
21138	347	21
21139	348	21
21141	350	21
21142	351	21
21143	352	21
21146	355	21
21147	356	21
21150	359	21
21151	360	21
21153	362	21
21155	364	21
21158	367	21
21159	368	21
21161	370	21
21162	371	21
21163	372	21
21165	374	21
21166	375	21
21167	376	21
21169	378	21
21170	379	21
21175	384	21
21177	386	21
21178	387	21
21179	388	21
21181	390	21
21182	391	21
21183	392	21
21189	398	21
21193	402	21
21194	403	21
21195	404	21
21197	406	21
21199	408	21
21201	410	21
21202	411	21
21203	412	21
21205	414	21
21206	415	21
21209	418	21
21210	419	21
21221	430	21
21227	436	21
21230	439	21
21231	440	21
21233	442	21
21234	443	21
21235	444	21
21237	446	21
21238	447	21
21239	448	21
21241	450	21
21242	451	21
21243	452	21
21246	455	21
21247	456	21
21249	458	21
21250	459	21
21251	460	21
21254	463	21
21257	466	21
21258	467	21
21259	468	21
21261	470	21
21262	471	21
21263	472	21
21266	475	21
21267	476	21
21269	478	21
21273	482	21
21277	486	21
21278	487	21
21279	488	21
21281	490	21
21285	494	21
21286	495	21
21287	496	21
21289	498	21
21290	499	21
21291	500	21
21294	503	21
21295	504	21
21297	506	21
21298	507	21
21301	510	21
21302	511	21
21305	514	21
21306	515	21
21307	516	21
21309	518	21
21310	519	21
21311	520	21
21313	522	21
21314	523	21
21315	524	21
21317	526	21
21318	527	21
21319	528	21
21322	531	21
21325	534	21
21327	536	21
21329	538	21
21330	539	21
21331	540	21
21333	542	21
21334	543	21
21335	544	21
21337	546	21
21338	547	21
21339	548	21
21342	551	21
21343	552	21
21345	554	21
21346	555	21
21347	556	21
21349	558	21
21351	560	21
21353	562	21
21354	563	21
21357	566	21
21358	567	21
21359	568	21
21361	570	21
21367	576	21
21369	578	21
21370	579	21
21371	580	21
21373	582	21
21374	583	21
21375	584	21
21377	586	21
21378	587	21
21379	588	21
21381	590	21
21382	591	21
21383	592	21
21386	595	21
21387	596	21
21389	598	21
21390	599	21
21391	600	21
21394	603	21
21395	604	21
21397	606	21
21398	607	21
21399	608	21
21401	610	21
21402	611	21
21403	612	21
21405	614	21
21406	615	21
21407	616	21
21409	618	21
21410	619	21
21411	620	21
21413	622	21
21414	623	21
21415	624	21
21417	626	21
21418	627	21
21419	628	21
21421	630	21
21422	631	21
21423	632	21
21425	634	21
21426	635	21
21427	636	21
21429	638	21
21430	639	21
21431	640	21
21433	642	21
21434	643	21
21435	644	21
21437	646	21
21439	648	21
21441	650	21
21442	651	21
21443	652	21
21445	654	21
21446	655	21
21447	656	21
21450	659	21
21451	660	21
21453	662	21
21454	663	21
21458	667	21
21459	668	21
21461	670	21
21462	671	21
21463	672	21
21466	675	21
21467	676	21
21469	678	21
21470	679	21
21471	680	21
21473	682	21
21475	684	21
21477	686	21
21478	687	21
21479	688	21
21482	691	21
21483	692	21
21485	694	21
21486	695	21
21487	696	21
21489	698	21
21490	699	21
21493	702	21
21495	704	21
21497	706	21
21499	708	21
21501	710	21
21502	711	21
21503	712	21
21505	714	21
21506	715	21
21510	719	21
21511	720	21
21513	722	21
21514	723	21
21515	724	21
21517	726	21
21518	727	21
21519	728	21
21521	730	21
21522	731	21
21523	732	21
21525	734	21
21526	735	21
21527	736	21
21530	739	21
21531	740	21
21533	742	21
21534	743	21
21535	744	21
21537	746	21
21539	748	21
21541	750	21
21542	751	21
21543	752	21
21545	754	21
21546	755	21
21547	756	21
21549	758	21
21550	759	21
21553	762	21
21555	764	21
21557	766	21
21558	767	21
21561	770	21
21562	771	21
21563	772	21
21567	776	21
21569	778	21
21570	779	21
21571	780	21
21573	782	21
21575	784	21
21578	787	21
21579	788	21
21581	790	21
21582	791	21
21583	792	21
21585	794	21
21586	795	21
21587	796	21
21590	799	21
21591	800	21
21593	802	21
21594	803	21
21595	804	21
21597	806	21
21598	807	21
21599	808	21
21602	811	21
21603	812	21
21605	814	21
21606	815	21
21607	816	21
21609	818	21
21610	819	21
21611	820	21
21613	822	21
21614	823	21
21615	824	21
21618	827	21
21622	831	21
21623	832	21
21625	834	21
21626	835	21
21630	839	21
21631	840	21
21633	842	21
21634	843	21
21635	844	21
21637	846	21
21638	847	21
21639	848	21
21641	850	21
21643	852	21
21645	854	21
21649	858	21
21651	860	21
21653	862	21
21654	863	21
21657	866	21
21658	867	21
21661	870	21
21662	871	21
21663	872	21
21665	874	21
21666	875	21
21667	876	21
21670	879	21
21671	880	21
21673	882	21
21675	884	21
21678	887	21
21681	890	21
21682	891	21
21685	894	21
21686	895	21
21687	896	21
21689	898	21
21690	899	21
21693	902	21
21694	903	21
21695	904	21
21697	906	21
21698	907	21
21699	908	21
21701	910	21
21702	911	21
21703	912	21
21705	914	21
21709	918	21
21710	919	21
21711	920	21
21713	922	21
21714	923	21
21715	924	21
21717	926	21
21718	927	21
21719	928	21
21721	930	21
21723	932	21
21725	934	21
21726	935	21
21727	936	21
21729	938	21
21730	939	21
21731	940	21
21733	942	21
21734	943	21
21735	944	21
21737	946	21
21738	947	21
21739	948	21
21741	950	21
21742	951	21
21743	952	21
21745	954	21
21746	955	21
21747	956	21
21749	958	21
21750	959	21
21751	960	21
21753	962	21
21754	963	21
21755	964	21
21758	967	21
21759	968	21
21761	970	21
21762	971	21
21763	972	21
21766	975	21
21767	976	21
21769	978	21
21770	979	21
21771	980	21
21773	982	21
21774	983	21
21775	984	21
21777	986	21
21779	988	21
21780	989	21
21783	2	22
21784	3	22
21785	4	22
21786	5	22
21788	7	22
21789	8	22
21791	10	22
21792	11	22
21793	12	22
21794	13	22
21795	14	22
21796	15	22
21797	16	22
21798	17	22
21799	18	22
21800	19	22
21801	20	22
21802	21	22
21803	22	22
21804	23	22
21806	25	22
21807	26	22
21812	31	22
21813	32	22
21814	33	22
21815	34	22
21816	35	22
21817	36	22
21818	37	22
21819	38	22
21820	39	22
21821	40	22
21822	41	22
21824	43	22
21825	44	22
21826	45	22
21827	46	22
21828	47	22
21830	49	22
21831	50	22
21832	51	22
21834	53	22
21835	54	22
21838	57	22
21839	58	22
21840	59	22
21841	60	22
21842	61	22
21843	62	22
21844	63	22
21845	64	22
21846	65	22
21847	66	22
21850	69	22
21851	70	22
21853	72	22
21854	73	22
21855	74	22
21858	77	22
21859	78	22
21860	79	22
21861	80	22
21862	81	22
21863	82	22
21864	83	22
21865	84	22
21868	87	22
21870	89	22
21871	90	22
21872	91	22
21873	92	22
21874	93	22
21875	94	22
21877	96	22
21878	97	22
21881	100	22
21882	101	22
21883	102	22
21885	104	22
21886	105	22
21887	106	22
21888	107	22
21889	108	22
21890	109	22
21891	110	22
21892	111	22
21893	112	22
21894	113	22
21895	114	22
21896	115	22
21897	116	22
21898	117	22
21899	118	22
21900	119	22
21901	120	22
21902	121	22
21903	122	22
21905	124	22
21907	126	22
21908	127	22
21909	128	22
21910	129	22
21912	131	22
21913	132	22
21914	133	22
21915	134	22
21916	135	22
21917	136	22
21918	137	22
21919	138	22
21921	140	22
21922	141	22
21923	142	22
21924	143	22
21926	145	22
21927	146	22
21929	148	22
21930	149	22
21931	150	22
21932	151	22
21934	153	22
21936	155	22
21937	156	22
21938	157	22
21939	158	22
21940	159	22
21944	163	22
21945	164	22
21949	168	22
21950	169	22
21951	170	22
21952	171	22
21953	172	22
21954	173	22
21955	174	22
21957	176	22
21959	178	22
21960	179	22
21962	181	22
21963	182	22
21965	184	22
21966	185	22
21967	186	22
21968	187	22
21969	188	22
21971	190	22
21973	192	22
21974	193	22
21976	195	22
21977	196	22
21979	198	22
21983	202	22
21984	203	22
21985	204	22
21986	205	22
21988	207	22
21989	208	22
21990	209	22
21992	211	22
21993	212	22
21995	214	22
21996	215	22
21998	217	22
22000	219	22
22001	220	22
22002	221	22
22003	222	22
22004	223	22
22005	224	22
22006	225	22
22008	227	22
22009	228	22
22010	229	22
22011	230	22
22012	231	22
22013	232	22
22015	234	22
22016	235	22
22017	236	22
22018	237	22
22019	238	22
22021	240	22
22023	242	22
22024	243	22
22025	244	22
22026	245	22
22030	249	22
22031	250	22
22035	254	22
22036	255	22
22037	256	22
22038	257	22
22040	259	22
22041	260	22
22043	262	22
22045	264	22
22046	265	22
22047	266	22
22048	267	22
22050	269	22
22051	270	22
22052	271	22
22054	273	22
22055	274	22
22056	275	22
22057	276	22
22058	277	22
22059	278	22
22060	279	22
22061	280	22
22062	281	22
22063	282	22
22064	283	22
22065	284	22
22066	285	22
22067	286	22
22068	287	22
22071	290	22
22073	292	22
22074	293	22
22077	296	22
22078	297	22
22079	298	22
22080	299	22
22081	300	22
22082	301	22
22083	302	22
22084	303	22
22085	304	22
22086	305	22
22087	306	22
22089	308	22
22090	309	22
22091	310	22
22092	311	22
22094	313	22
22095	314	22
22096	315	22
22099	318	22
22101	320	22
22102	321	22
22103	322	22
22106	325	22
22107	326	22
22108	327	22
22111	330	22
22112	331	22
22113	332	22
22115	334	22
22117	336	22
22118	337	22
22119	338	22
22120	339	22
22121	340	22
22122	341	22
22123	342	22
22124	343	22
22125	344	22
22126	345	22
22127	346	22
22128	347	22
22129	348	22
22130	349	22
22131	350	22
22132	351	22
22134	353	22
22135	354	22
22136	355	22
22137	356	22
22139	358	22
22140	359	22
22141	360	22
22142	361	22
22143	362	22
22144	363	22
22145	364	22
22147	366	22
22148	367	22
22149	368	22
22150	369	22
22151	370	22
22152	371	22
22155	374	22
22156	375	22
22157	376	22
22158	377	22
22159	378	22
22160	379	22
22161	380	22
22164	383	22
22165	384	22
22166	385	22
22167	386	22
22168	387	22
22169	388	22
22172	391	22
22173	392	22
22174	393	22
22175	394	22
22176	395	22
22177	396	22
22178	397	22
22179	398	22
22181	400	22
22182	401	22
22183	402	22
22185	404	22
22186	405	22
22187	406	22
22188	407	22
22189	408	22
22190	409	22
22191	410	22
22192	411	22
22194	413	22
22196	415	22
22197	416	22
22198	417	22
22200	419	22
22201	420	22
22202	421	22
22203	422	22
22204	423	22
22205	424	22
22206	425	22
22208	427	22
22209	428	22
22210	429	22
22211	430	22
22212	431	22
22213	432	22
22215	434	22
22216	435	22
22217	436	22
22218	437	22
22219	438	22
22220	439	22
22221	440	22
22222	441	22
22223	442	22
22224	443	22
22225	444	22
22229	448	22
22230	449	22
22231	450	22
22232	451	22
22233	452	22
22234	453	22
22235	454	22
22237	456	22
22238	457	22
22239	458	22
22240	459	22
22241	460	22
22242	461	22
22244	463	22
22245	464	22
22246	465	22
22247	466	22
22248	467	22
22249	468	22
22251	470	22
22252	471	22
22253	472	22
22254	473	22
22255	474	22
22256	475	22
22257	476	22
22258	477	22
22259	478	22
22260	479	22
22262	481	22
22263	482	22
22265	484	22
22266	485	22
22268	487	22
22269	488	22
22270	489	22
22271	490	22
22272	491	22
22273	492	22
22274	493	22
22275	494	22
22276	495	22
22277	496	22
22278	497	22
22279	498	22
22281	500	22
22283	502	22
22284	503	22
22286	505	22
22287	506	22
22288	507	22
22290	509	22
22293	512	22
22294	513	22
22295	514	22
22296	515	22
22297	516	22
22298	517	22
22299	518	22
22300	519	22
22301	520	22
22302	521	22
22304	523	22
22306	525	22
22307	526	22
22308	527	22
22309	528	22
22310	529	22
22311	530	22
22312	531	22
22313	532	22
22314	533	22
22315	534	22
22317	536	22
22318	537	22
22319	538	22
22325	544	22
22326	545	22
22327	546	22
22328	547	22
22330	549	22
22331	550	22
22333	552	22
22334	553	22
22335	554	22
22337	556	22
22338	557	22
22339	558	22
22340	559	22
22341	560	22
22342	561	22
22343	562	22
22344	563	22
22345	564	22
22346	565	22
22347	566	22
22348	567	22
22349	568	22
22350	569	22
22351	570	22
22352	571	22
22356	575	22
22357	576	22
22359	578	22
22360	579	22
22361	580	22
22362	581	22
22365	584	22
22366	585	22
22367	586	22
22370	589	22
22371	590	22
22372	591	22
22373	592	22
22374	593	22
22375	594	22
22376	595	22
22377	596	22
22378	597	22
22379	598	22
22380	599	22
22381	600	22
22382	601	22
22383	602	22
22384	603	22
22385	604	22
22386	605	22
22387	606	22
22388	607	22
22389	608	22
22390	609	22
22393	612	22
22394	613	22
22395	614	22
22396	615	22
22397	616	22
22398	617	22
22399	618	22
22400	619	22
22401	620	22
22402	621	22
22403	622	22
22404	623	22
22406	625	22
22409	628	22
22410	629	22
22411	630	22
22412	631	22
22413	632	22
22414	633	22
22415	634	22
22417	636	22
22419	638	22
22420	639	22
22421	640	22
22422	641	22
22423	642	22
22424	643	22
22425	644	22
22428	647	22
22429	648	22
22430	649	22
22431	650	22
22432	651	22
22433	652	22
22437	656	22
22438	657	22
22439	658	22
22440	659	22
22442	661	22
22443	662	22
22444	663	22
22445	664	22
22446	665	22
22447	666	22
22449	668	22
22450	669	22
22451	670	22
22452	671	22
22453	672	22
22454	673	22
22456	675	22
22458	677	22
22459	678	22
22460	679	22
22461	680	22
22463	682	22
22464	683	22
22466	685	22
22467	686	22
22468	687	22
22470	689	22
22472	691	22
22473	692	22
22474	693	22
22475	694	22
22476	695	22
22477	696	22
22478	697	22
22479	698	22
22480	699	22
22481	700	22
22482	701	22
22483	702	22
22484	703	22
22485	704	22
22486	705	22
22488	707	22
22489	708	22
22490	709	22
22492	711	22
22493	712	22
22494	713	22
22495	714	22
22496	715	22
22497	716	22
22498	717	22
22500	719	22
22501	720	22
22502	721	22
22504	723	22
22507	726	22
22508	727	22
22509	728	22
22510	729	22
22511	730	22
22512	731	22
22516	735	22
22517	736	22
22518	737	22
22521	740	22
22522	741	22
22523	742	22
22524	743	22
22525	744	22
22526	745	22
22527	746	22
22528	747	22
22529	748	22
22530	749	22
22532	751	22
22533	752	22
22534	753	22
22535	754	22
22536	755	22
22537	756	22
22538	757	22
22539	758	22
22540	759	22
22541	760	22
22542	761	22
22544	763	22
22545	764	22
22546	765	22
22547	766	22
22548	767	22
22549	768	22
22551	770	22
22552	771	22
22553	772	22
22554	773	22
22555	774	22
22556	775	22
22557	776	22
22558	777	22
22559	778	22
22560	779	22
22561	780	22
22562	781	22
22564	783	22
22565	784	22
22567	786	22
22568	787	22
22570	789	22
22574	793	22
22575	794	22
22577	796	22
22578	797	22
22579	798	22
22580	799	22
22581	800	22
22582	801	22
22583	802	22
22584	803	22
22585	804	22
22586	805	22
22587	806	22
22588	807	22
22590	809	22
22591	810	22
22592	811	22
22593	812	22
22595	814	22
22596	815	22
22599	818	22
22600	819	22
22601	820	22
22602	821	22
22604	823	22
22605	824	22
22606	825	22
22608	827	22
22609	828	22
22610	829	22
22611	830	22
22612	831	22
22613	832	22
22614	833	22
22616	835	22
22617	836	22
22618	837	22
22619	838	22
22620	839	22
22621	840	22
22622	841	22
22623	842	22
22625	844	22
22626	845	22
22628	847	22
22629	848	22
22630	849	22
22631	850	22
22634	853	22
22636	855	22
22642	861	22
22643	862	22
22644	863	22
22645	864	22
22648	867	22
22649	868	22
22650	869	22
22651	870	22
22652	871	22
22653	872	22
22655	874	22
22656	875	22
22657	876	22
22658	877	22
22659	878	22
22660	879	22
22661	880	22
22662	881	22
22665	884	22
22666	885	22
22667	886	22
22668	887	22
22672	891	22
22673	892	22
22674	893	22
22678	897	22
22679	898	22
22680	899	22
22681	900	22
22682	901	22
22683	902	22
22684	903	22
22687	906	22
22688	907	22
22690	909	22
22692	911	22
22693	912	22
22694	913	22
22695	914	22
22698	917	22
22699	918	22
22700	919	22
22701	920	22
22702	921	22
22703	922	22
22704	923	22
22705	924	22
22706	925	22
22707	926	22
22708	927	22
22709	928	22
22710	929	22
22711	930	22
22712	931	22
22713	932	22
22714	933	22
22715	934	22
22716	935	22
22717	936	22
22718	937	22
22721	940	22
22723	942	22
22724	943	22
22725	944	22
22726	945	22
22727	946	22
22728	947	22
22729	948	22
22730	949	22
22731	950	22
22732	951	22
22733	952	22
22734	953	22
22737	956	22
22741	960	22
22742	961	22
22744	963	22
22745	964	22
22746	965	22
22747	966	22
22748	967	22
22749	968	22
22751	970	22
22752	971	22
22753	972	22
22754	973	22
22755	974	22
22756	975	22
22757	976	22
22759	978	22
22760	979	22
22761	980	22
22762	981	22
22763	982	22
22764	983	22
22765	984	22
22767	986	22
22768	987	22
22769	988	22
22770	989	22
22771	0	23
22772	1	23
22773	2	23
22776	5	23
22778	7	23
22780	9	23
22781	10	23
22782	11	23
22784	13	23
22785	14	23
22786	15	23
22788	17	23
22789	18	23
22790	19	23
22792	21	23
22793	22	23
22794	23	23
22796	25	23
22797	26	23
22798	27	23
22800	29	23
22801	30	23
22804	33	23
22805	34	23
22806	35	23
22808	37	23
22809	38	23
22810	39	23
22813	42	23
22814	43	23
22817	46	23
22818	47	23
22820	49	23
22821	50	23
22822	51	23
22824	53	23
22825	54	23
22826	55	23
22828	57	23
22829	58	23
22832	61	23
22833	62	23
22834	63	23
22836	65	23
22838	67	23
22844	73	23
22845	74	23
22846	75	23
22848	77	23
22849	78	23
22850	79	23
22852	81	23
22853	82	23
22854	83	23
22856	85	23
22858	87	23
22862	91	23
22864	93	23
22870	99	23
22873	102	23
22874	103	23
22877	106	23
22878	107	23
22880	109	23
22881	110	23
22882	111	23
22884	113	23
22885	114	23
22886	115	23
22888	117	23
22889	118	23
22890	119	23
22892	121	23
22893	122	23
22894	123	23
22897	126	23
22902	131	23
22906	135	23
22908	137	23
22909	138	23
22910	139	23
22912	141	23
22913	142	23
22914	143	23
22918	147	23
22920	149	23
22921	150	23
22922	151	23
22924	153	23
22926	155	23
22928	157	23
22929	158	23
22930	159	23
22932	161	23
22933	162	23
22934	163	23
22937	166	23
22938	167	23
22940	169	23
22941	170	23
22942	171	23
22944	173	23
22946	175	23
22949	178	23
22950	179	23
22952	181	23
22953	182	23
22954	183	23
22956	185	23
22957	186	23
22960	189	23
22961	190	23
22962	191	23
22964	193	23
22965	194	23
22966	195	23
22968	197	23
22969	198	23
22973	202	23
22974	203	23
22976	205	23
22977	206	23
22978	207	23
22982	211	23
22984	213	23
22985	214	23
22986	215	23
22988	217	23
22989	218	23
22990	219	23
22992	221	23
22993	222	23
22994	223	23
22996	225	23
22997	226	23
22998	227	23
23000	229	23
23001	230	23
23004	233	23
23005	234	23
23006	235	23
23008	237	23
23009	238	23
23010	239	23
23012	241	23
23013	242	23
23014	243	23
23016	245	23
23017	246	23
23018	247	23
23022	251	23
23024	253	23
23025	254	23
23026	255	23
23032	261	23
23033	262	23
23037	266	23
23038	267	23
23040	269	23
23041	270	23
23042	271	23
23044	273	23
23045	274	23
23046	275	23
23048	277	23
23049	278	23
23050	279	23
23052	281	23
23053	282	23
23057	286	23
23058	287	23
23061	290	23
23062	291	23
23064	293	23
23065	294	23
23066	295	23
23069	298	23
23072	301	23
23074	303	23
23076	305	23
23078	307	23
23080	309	23
23081	310	23
23082	311	23
23086	315	23
23088	317	23
23089	318	23
23092	321	23
23094	323	23
23096	325	23
23097	326	23
23098	327	23
23100	329	23
23102	331	23
23104	333	23
23105	334	23
23106	335	23
23109	338	23
23110	339	23
23113	342	23
23114	343	23
23117	346	23
23118	347	23
23120	349	23
23121	350	23
23122	351	23
23124	353	23
23125	354	23
23126	355	23
23129	358	23
23130	359	23
23132	361	23
23133	362	23
23137	366	23
23138	367	23
23140	369	23
23141	370	23
23142	371	23
23145	374	23
23146	375	23
23148	377	23
23149	378	23
23150	379	23
23152	381	23
23153	382	23
23156	385	23
23158	387	23
23160	389	23
23161	390	23
23164	393	23
23165	394	23
23166	395	23
23168	397	23
23169	398	23
23170	399	23
23173	402	23
23174	403	23
23176	405	23
23177	406	23
23180	409	23
23181	410	23
23184	413	23
23185	414	23
23186	415	23
23190	419	23
23192	421	23
23193	422	23
23194	423	23
23197	426	23
23198	427	23
23200	429	23
23202	431	23
23204	433	23
23205	434	23
23206	435	23
23208	437	23
23209	438	23
23210	439	23
23213	442	23
23214	443	23
23216	445	23
23218	447	23
23220	449	23
23221	450	23
23222	451	23
23224	453	23
23225	454	23
23226	455	23
23228	457	23
23230	459	23
23232	461	23
23234	463	23
23236	465	23
23237	466	23
23238	467	23
23242	471	23
23244	473	23
23246	475	23
23248	477	23
23249	478	23
23252	481	23
23253	482	23
23254	483	23
23256	485	23
23258	487	23
23261	490	23
23262	491	23
23264	493	23
23265	494	23
23266	495	23
23268	497	23
23272	501	23
23277	506	23
23278	507	23
23280	509	23
23281	510	23
23282	511	23
23284	513	23
23285	514	23
23286	515	23
23288	517	23
23290	519	23
23292	521	23
23293	522	23
23294	523	23
23296	525	23
23297	526	23
23298	527	23
23302	531	23
23305	534	23
23306	535	23
23308	537	23
23312	541	23
23313	542	23
23314	543	23
23316	545	23
23317	546	23
23318	547	23
23320	549	23
23321	550	23
23322	551	23
23324	553	23
23325	554	23
23326	555	23
23330	559	23
23332	561	23
23333	562	23
23334	563	23
23336	565	23
23337	566	23
23338	567	23
23340	569	23
23341	570	23
23342	571	23
23344	573	23
23345	574	23
23346	575	23
23350	579	23
23354	583	23
23356	585	23
23358	587	23
23361	590	23
23364	593	23
23366	595	23
23369	598	23
23370	599	23
23372	601	23
23373	602	23
23374	603	23
23376	605	23
23377	606	23
23378	607	23
23380	609	23
23381	610	23
23382	611	23
23384	613	23
23386	615	23
23388	617	23
23390	619	23
23393	622	23
23394	623	23
23396	625	23
23397	626	23
23398	627	23
23400	629	23
23401	630	23
23402	631	23
23404	633	23
23405	634	23
23406	635	23
23408	637	23
23409	638	23
23410	639	23
23413	642	23
23414	643	23
23416	645	23
23417	646	23
23420	649	23
23421	650	23
23422	651	23
23424	653	23
23425	654	23
23426	655	23
23428	657	23
23429	658	23
23430	659	23
23434	663	23
23438	667	23
23440	669	23
23441	670	23
23442	671	23
23444	673	23
23446	675	23
23448	677	23
23449	678	23
23452	681	23
23454	683	23
23456	685	23
23457	686	23
23458	687	23
23460	689	23
23461	690	23
23465	694	23
23468	697	23
23469	698	23
23470	699	23
23472	701	23
23473	702	23
23474	703	23
23476	705	23
23477	706	23
23478	707	23
23480	709	23
23484	713	23
23486	715	23
23489	718	23
23492	721	23
23493	722	23
23494	723	23
23496	725	23
23497	726	23
23500	729	23
23501	730	23
23502	731	23
23504	733	23
23505	734	23
23506	735	23
23508	737	23
23512	741	23
23513	742	23
23514	743	23
23516	745	23
23517	746	23
23518	747	23
23520	749	23
23521	750	23
23522	751	23
23524	753	23
23525	754	23
23526	755	23
23528	757	23
23529	758	23
23530	759	23
23533	762	23
23534	763	23
23536	765	23
23537	766	23
23538	767	23
23542	771	23
23545	774	23
23548	777	23
23549	778	23
23552	781	23
23553	782	23
23556	785	23
23557	786	23
23558	787	23
23560	789	23
23561	790	23
23562	791	23
23564	793	23
23565	794	23
23568	797	23
23569	798	23
23570	799	23
23572	801	23
23573	802	23
23574	803	23
23576	805	23
23577	806	23
23578	807	23
23580	809	23
23581	810	23
23582	811	23
23584	813	23
23585	814	23
23586	815	23
23593	822	23
23594	823	23
23596	825	23
23597	826	23
23598	827	23
23600	829	23
23604	833	23
23605	834	23
23606	835	23
23608	837	23
23609	838	23
23610	839	23
23614	843	23
23616	845	23
23617	846	23
23620	849	23
23621	850	23
23622	851	23
23624	853	23
23625	854	23
23630	859	23
23633	862	23
23634	863	23
23636	865	23
23638	867	23
23640	869	23
23641	870	23
23642	871	23
23644	873	23
23646	875	23
23648	877	23
23649	878	23
23650	879	23
23654	883	23
23656	885	23
23657	886	23
23660	889	23
23662	891	23
23664	893	23
23665	894	23
23666	895	23
23668	897	23
23669	898	23
23670	899	23
23672	901	23
23673	902	23
23674	903	23
23676	905	23
23677	906	23
23680	909	23
23682	911	23
23684	913	23
23686	915	23
23688	917	23
23689	918	23
23690	919	23
23693	922	23
23694	923	23
23696	925	23
23697	926	23
23698	927	23
23700	929	23
23701	930	23
23702	931	23
23704	933	23
23705	934	23
23706	935	23
23708	937	23
23709	938	23
23710	939	23
23712	941	23
23713	942	23
23716	945	23
23717	946	23
23718	947	23
23721	950	23
23722	951	23
23725	954	23
23726	955	23
23728	957	23
23729	958	23
23730	959	23
23732	961	23
23733	962	23
23734	963	23
23736	965	23
23738	967	23
23740	969	23
23742	971	23
23744	973	23
23745	974	23
23746	975	23
23748	977	23
23750	979	23
23752	981	23
23754	983	23
23757	986	23
23758	987	23
23760	989	23
23762	1	24
23763	2	24
23764	3	24
23765	4	24
23766	5	24
23768	7	24
23769	8	24
23770	9	24
23771	10	24
23772	11	24
23774	13	24
23776	15	24
23778	17	24
23779	18	24
23780	19	24
23781	20	24
23782	21	24
23783	22	24
23785	24	24
23786	25	24
23787	26	24
23788	27	24
23789	28	24
23792	31	24
23793	32	24
23794	33	24
23795	34	24
23796	35	24
23797	36	24
23799	38	24
23800	39	24
23802	41	24
23803	42	24
23804	43	24
23805	44	24
23806	45	24
23807	46	24
23808	47	24
23809	48	24
23810	49	24
23811	50	24
23812	51	24
23813	52	24
23814	53	24
23815	54	24
23816	55	24
23817	56	24
23819	58	24
23820	59	24
23821	60	24
23823	62	24
23826	65	24
23827	66	24
23828	67	24
23829	68	24
23833	72	24
23834	73	24
23835	74	24
23836	75	24
23837	76	24
23839	78	24
23840	79	24
23841	80	24
23842	81	24
23843	82	24
23848	87	24
23850	89	24
23851	90	24
23853	92	24
23855	94	24
23857	96	24
23860	99	24
23861	100	24
23864	103	24
23865	104	24
23867	106	24
23868	107	24
23869	108	24
23870	109	24
23872	111	24
23873	112	24
23874	113	24
23876	115	24
23877	116	24
23878	117	24
23879	118	24
23880	119	24
23881	120	24
23884	123	24
23888	127	24
23889	128	24
23890	129	24
23892	131	24
23893	132	24
23894	133	24
23895	134	24
23896	135	24
23897	136	24
23898	137	24
23900	139	24
23901	140	24
23902	141	24
23903	142	24
23904	143	24
23905	144	24
23906	145	24
23907	146	24
23909	148	24
23911	150	24
23912	151	24
23913	152	24
23917	156	24
23918	157	24
23919	158	24
23920	159	24
23921	160	24
23922	161	24
23923	162	24
23924	163	24
23925	164	24
23926	165	24
23927	166	24
23928	167	24
23929	168	24
23931	170	24
23934	173	24
23936	175	24
23937	176	24
23939	178	24
23940	179	24
23941	180	24
23942	181	24
23944	183	24
23946	185	24
23947	186	24
23948	187	24
23949	188	24
23950	189	24
23951	190	24
23956	195	24
23957	196	24
23958	197	24
23959	198	24
23963	202	24
23965	204	24
23966	205	24
23967	206	24
23968	207	24
23969	208	24
23970	209	24
23971	210	24
23972	211	24
23973	212	24
23974	213	24
23975	214	24
23976	215	24
23978	217	24
23979	218	24
23981	220	24
23982	221	24
23983	222	24
23985	224	24
23986	225	24
23988	227	24
23989	228	24
23990	229	24
23991	230	24
23992	231	24
23994	233	24
23996	235	24
23997	236	24
23998	237	24
24000	239	24
24001	240	24
24002	241	24
24003	242	24
24005	244	24
24006	245	24
24007	246	24
24008	247	24
24009	248	24
24011	250	24
24013	252	24
24014	253	24
24015	254	24
24016	255	24
24017	256	24
24018	257	24
24020	259	24
24021	260	24
24022	261	24
24023	262	24
24026	265	24
24028	267	24
24030	269	24
24031	270	24
24032	271	24
24033	272	24
24035	274	24
24036	275	24
24039	278	24
24041	280	24
24042	281	24
24043	282	24
24046	285	24
24047	286	24
24048	287	24
24049	288	24
24050	289	24
24051	290	24
24052	291	24
24053	292	24
24054	293	24
24055	294	24
24056	295	24
24057	296	24
24058	297	24
24059	298	24
24060	299	24
24061	300	24
24062	301	24
24063	302	24
24065	304	24
24066	305	24
24067	306	24
24068	307	24
24069	308	24
24070	309	24
24071	310	24
24073	312	24
24074	313	24
24075	314	24
24076	315	24
24077	316	24
24080	319	24
24081	320	24
24082	321	24
24083	322	24
24084	323	24
24086	325	24
24087	326	24
24088	327	24
24089	328	24
24091	330	24
24092	331	24
24093	332	24
24094	333	24
24095	334	24
24096	335	24
24097	336	24
24098	337	24
24099	338	24
24100	339	24
24101	340	24
24104	343	24
24108	347	24
24109	348	24
24111	350	24
24112	351	24
24113	352	24
24114	353	24
24115	354	24
24116	355	24
24117	356	24
24118	357	24
24119	358	24
24121	360	24
24122	361	24
24125	364	24
24126	365	24
24127	366	24
24128	367	24
24129	368	24
24130	369	24
24131	370	24
24132	371	24
24133	372	24
24134	373	24
24135	374	24
24136	375	24
24137	376	24
24138	377	24
24140	379	24
24141	380	24
24142	381	24
24144	383	24
24145	384	24
24150	389	24
24151	390	24
24152	391	24
24155	394	24
24156	395	24
24157	396	24
24160	399	24
24161	400	24
24162	401	24
24163	402	24
24164	403	24
24165	404	24
24166	405	24
24167	406	24
24169	408	24
24173	412	24
24174	413	24
24175	414	24
24176	415	24
24177	416	24
24180	419	24
24181	420	24
24182	421	24
24183	422	24
24185	424	24
24187	426	24
24188	427	24
24189	428	24
24190	429	24
24191	430	24
24192	431	24
24193	432	24
24194	433	24
24195	434	24
24196	435	24
24197	436	24
24198	437	24
24199	438	24
24200	439	24
24202	441	24
24203	442	24
24204	443	24
24205	444	24
24206	445	24
24207	446	24
24208	447	24
24209	448	24
24210	449	24
24211	450	24
24212	451	24
24213	452	24
24215	454	24
24216	455	24
24218	457	24
24219	458	24
24220	459	24
24221	460	24
24222	461	24
24223	462	24
24224	463	24
24226	465	24
24227	466	24
24228	467	24
24231	470	24
24233	472	24
24234	473	24
24235	474	24
24236	475	24
24237	476	24
24238	477	24
24240	479	24
24241	480	24
24242	481	24
24243	482	24
24244	483	24
24245	484	24
24246	485	24
24247	486	24
24248	487	24
24249	488	24
24250	489	24
24251	490	24
24254	493	24
24255	494	24
24256	495	24
24258	497	24
24262	501	24
24265	504	24
24268	507	24
24269	508	24
24270	509	24
24271	510	24
24272	511	24
24273	512	24
24276	515	24
24277	516	24
24279	518	24
24280	519	24
24281	520	24
24282	521	24
24283	522	24
24284	523	24
24285	524	24
24287	526	24
24290	529	24
24293	532	24
24294	533	24
24295	534	24
24296	535	24
24297	536	24
24298	537	24
24299	538	24
24300	539	24
24301	540	24
24304	543	24
24305	544	24
24307	546	24
24308	547	24
24309	548	24
24310	549	24
24311	550	24
24312	551	24
24313	552	24
24315	554	24
24316	555	24
24317	556	24
24318	557	24
24319	558	24
24320	559	24
24322	561	24
24323	562	24
24324	563	24
24325	564	24
24327	566	24
24328	567	24
24329	568	24
24330	569	24
24331	570	24
24332	571	24
24334	573	24
24335	574	24
24338	577	24
24339	578	24
24341	580	24
24343	582	24
24344	583	24
24345	584	24
24346	585	24
24347	586	24
24348	587	24
24349	588	24
24350	589	24
24351	590	24
24352	591	24
24353	592	24
24354	593	24
24355	594	24
24356	595	24
24358	597	24
24359	598	24
24362	601	24
24363	602	24
24364	603	24
24365	604	24
24366	605	24
24367	606	24
24369	608	24
24370	609	24
24371	610	24
24372	611	24
24373	612	24
24374	613	24
24375	614	24
24376	615	24
24378	617	24
24379	618	24
24380	619	24
24381	620	24
24382	621	24
24384	623	24
24385	624	24
24387	626	24
24388	627	24
24390	629	24
24391	630	24
24392	631	24
24393	632	24
24394	633	24
24395	634	24
24397	636	24
24399	638	24
24400	639	24
24401	640	24
24402	641	24
24403	642	24
24405	644	24
24406	645	24
24408	647	24
24409	648	24
24411	650	24
24412	651	24
24413	652	24
24414	653	24
24415	654	24
24422	661	24
24423	662	24
24424	663	24
24425	664	24
24426	665	24
24427	666	24
24429	668	24
24430	669	24
24431	670	24
24432	671	24
24434	673	24
24436	675	24
24437	676	24
24438	677	24
24439	678	24
24440	679	24
24441	680	24
24442	681	24
24443	682	24
24444	683	24
24445	684	24
24447	686	24
24449	688	24
24451	690	24
24452	691	24
24453	692	24
24454	693	24
24455	694	24
24456	695	24
24457	696	24
24458	697	24
24459	698	24
24462	701	24
24463	702	24
24464	703	24
24465	704	24
24467	706	24
24469	708	24
24470	709	24
24471	710	24
24472	711	24
24475	714	24
24477	716	24
24478	717	24
24479	718	24
24480	719	24
24482	721	24
24484	723	24
24486	725	24
24487	726	24
24489	728	24
24490	729	24
24491	730	24
24492	731	24
24493	732	24
24495	734	24
24496	735	24
24497	736	24
24498	737	24
24499	738	24
24500	739	24
24501	740	24
24502	741	24
24503	742	24
24504	743	24
24505	744	24
24506	745	24
24507	746	24
24508	747	24
24509	748	24
24510	749	24
24511	750	24
24512	751	24
24513	752	24
24514	753	24
24515	754	24
24517	756	24
24519	758	24
24520	759	24
24522	761	24
24523	762	24
24524	763	24
24526	765	24
24527	766	24
24528	767	24
24529	768	24
24530	769	24
24532	771	24
24534	773	24
24536	775	24
24537	776	24
24538	777	24
24539	778	24
24540	779	24
24541	780	24
24542	781	24
24544	783	24
24545	784	24
24546	785	24
24547	786	24
24548	787	24
24549	788	24
24550	789	24
24551	790	24
24552	791	24
24553	792	24
24554	793	24
24555	794	24
24557	796	24
24560	799	24
24562	801	24
24563	802	24
24565	804	24
24566	805	24
24569	808	24
24570	809	24
24571	810	24
24572	811	24
24573	812	24
24574	813	24
24575	814	24
24576	815	24
24578	817	24
24579	818	24
24580	819	24
24581	820	24
24582	821	24
24583	822	24
24584	823	24
24586	825	24
24587	826	24
24588	827	24
24589	828	24
24590	829	24
24591	830	24
24592	831	24
24594	833	24
24595	834	24
24598	837	24
24599	838	24
24600	839	24
24601	840	24
24604	843	24
24605	844	24
24606	845	24
24608	847	24
24609	848	24
24610	849	24
24612	851	24
24614	853	24
24615	854	24
24617	856	24
24618	857	24
24619	858	24
24620	859	24
24621	860	24
24622	861	24
24623	862	24
24624	863	24
24625	864	24
24626	865	24
24627	866	24
24628	867	24
24629	868	24
24630	869	24
24632	871	24
24633	872	24
24634	873	24
24635	874	24
24638	877	24
24639	878	24
24640	879	24
24641	880	24
24642	881	24
24643	882	24
24644	883	24
24645	884	24
24646	885	24
24647	886	24
24648	887	24
24649	888	24
24650	889	24
24651	890	24
24652	891	24
24653	892	24
24654	893	24
24656	895	24
24657	896	24
24658	897	24
24660	899	24
24663	902	24
24664	903	24
24665	904	24
24666	905	24
24667	906	24
24668	907	24
24669	908	24
24670	909	24
24671	910	24
24673	912	24
24674	913	24
24675	914	24
24676	915	24
24677	916	24
24678	917	24
24679	918	24
24680	919	24
24681	920	24
24682	921	24
24684	923	24
24685	924	24
24686	925	24
24688	927	24
24689	928	24
24690	929	24
24691	930	24
24692	931	24
24693	932	24
24694	933	24
24695	934	24
24696	935	24
24697	936	24
24698	937	24
24699	938	24
24700	939	24
24702	941	24
24703	942	24
24705	944	24
24708	947	24
24709	948	24
24710	949	24
24711	950	24
24712	951	24
24714	953	24
24715	954	24
24716	955	24
24717	956	24
24718	957	24
24719	958	24
24720	959	24
24721	960	24
24722	961	24
24723	962	24
24724	963	24
24725	964	24
24726	965	24
24727	966	24
24729	968	24
24730	969	24
24732	971	24
24733	972	24
24734	973	24
24736	975	24
24738	977	24
24739	978	24
24740	979	24
24741	980	24
24742	981	24
24744	983	24
24745	984	24
24746	985	24
24747	986	24
24748	987	24
24749	988	24
24750	989	24
24753	2	25
24754	3	25
24755	4	25
24757	6	25
24759	8	25
24761	10	25
24762	11	25
24763	12	25
24765	14	25
24766	15	25
24767	16	25
24769	18	25
24770	19	25
24771	20	25
24773	22	25
24774	23	25
24777	26	25
24778	27	25
24779	28	25
24781	30	25
24782	31	25
24785	34	25
24786	35	25
24787	36	25
24789	38	25
24790	39	25
24791	40	25
24793	42	25
24794	43	25
24797	46	25
24798	47	25
24799	48	25
24801	50	25
24802	51	25
24803	52	25
24805	54	25
24806	55	25
24810	59	25
24811	60	25
24813	62	25
24814	63	25
24815	64	25
24817	66	25
24819	68	25
24821	70	25
24822	71	25
24823	72	25
24825	74	25
24826	75	25
24827	76	25
24829	78	25
24831	80	25
24834	83	25
24835	84	25
24837	86	25
24838	87	25
24842	91	25
24845	94	25
24846	95	25
24847	96	25
24849	98	25
24850	99	25
24851	100	25
24853	102	25
24854	103	25
24855	104	25
24857	106	25
24858	107	25
24859	108	25
24861	110	25
24862	111	25
24863	112	25
24865	114	25
24866	115	25
24867	116	25
24869	118	25
24870	119	25
24871	120	25
24877	126	25
24878	127	25
24879	128	25
24881	130	25
24882	131	25
24885	134	25
24886	135	25
24890	139	25
24891	140	25
24894	143	25
24895	144	25
24897	146	25
24898	147	25
24899	148	25
24901	150	25
24902	151	25
24905	154	25
24906	155	25
24907	156	25
24909	158	25
24910	159	25
24911	160	25
24913	162	25
24914	163	25
24915	164	25
24917	166	25
24919	168	25
24921	170	25
24922	171	25
24923	172	25
24926	175	25
24927	176	25
24929	178	25
24930	179	25
24931	180	25
24933	182	25
24935	184	25
24938	187	25
24939	188	25
24941	190	25
24942	191	25
24943	192	25
24945	194	25
24946	195	25
24947	196	25
24949	198	25
24950	199	25
24951	200	25
24953	202	25
24954	203	25
24955	204	25
24958	207	25
24963	212	25
24966	215	25
24970	219	25
24973	222	25
24974	223	25
24975	224	25
24977	226	25
24978	227	25
24981	230	25
24982	231	25
24983	232	25
24985	234	25
24986	235	25
24987	236	25
24989	238	25
24990	239	25
24991	240	25
24993	242	25
24994	243	25
24995	244	25
24997	246	25
24999	248	25
25003	252	25
25005	254	25
25006	255	25
25007	256	25
25010	259	25
25013	262	25
25014	263	25
25015	264	25
25018	267	25
25019	268	25
25021	270	25
25022	271	25
25023	272	25
25025	274	25
25029	278	25
25030	279	25
25031	280	25
25033	282	25
25034	283	25
25037	286	25
25038	287	25
25039	288	25
25041	290	25
25042	291	25
25043	292	25
25045	294	25
25046	295	25
25049	298	25
25050	299	25
25053	302	25
25054	303	25
25055	304	25
25057	306	25
25058	307	25
25059	308	25
25061	310	25
25062	311	25
25063	312	25
25065	314	25
25066	315	25
25067	316	25
25069	318	25
25070	319	25
25071	320	25
25073	322	25
25074	323	25
25077	326	25
25078	327	25
25079	328	25
25081	330	25
25082	331	25
25083	332	25
25085	334	25
25086	335	25
25089	338	25
25090	339	25
25091	340	25
25093	342	25
25098	347	25
25099	348	25
25102	351	25
25103	352	25
25105	354	25
25106	355	25
25107	356	25
25109	358	25
25110	359	25
25114	363	25
25115	364	25
25118	367	25
25119	368	25
25121	370	25
25122	371	25
25123	372	25
25125	374	25
25126	375	25
25127	376	25
25129	378	25
25130	379	25
25131	380	25
25133	382	25
25134	383	25
25135	384	25
25139	388	25
25142	391	25
25143	392	25
25146	395	25
25150	399	25
25153	402	25
25155	404	25
25157	406	25
25161	410	25
25162	411	25
25169	418	25
25170	419	25
25171	420	25
25173	422	25
25174	423	25
25175	424	25
25179	428	25
25181	430	25
25182	431	25
25183	432	25
25185	434	25
25186	435	25
25189	438	25
25190	439	25
25191	440	25
25193	442	25
25194	443	25
25195	444	25
25197	446	25
25198	447	25
25199	448	25
25201	450	25
25202	451	25
25203	452	25
25206	455	25
25207	456	25
25209	458	25
25211	460	25
25213	462	25
25214	463	25
25215	464	25
25217	466	25
25218	467	25
25219	468	25
25222	471	25
25223	472	25
25225	474	25
25226	475	25
25227	476	25
25229	478	25
25231	480	25
25233	482	25
25234	483	25
25235	484	25
25237	486	25
25238	487	25
25239	488	25
25242	491	25
25243	492	25
25245	494	25
25246	495	25
25247	496	25
25249	498	25
25250	499	25
25251	500	25
25253	502	25
25255	504	25
25258	507	25
25262	511	25
25265	514	25
25267	516	25
25269	518	25
25270	519	25
25271	520	25
25273	522	25
25274	523	25
25275	524	25
25277	526	25
25279	528	25
25281	530	25
25282	531	25
25283	532	25
25285	534	25
25286	535	25
25287	536	25
25289	538	25
25290	539	25
25291	540	25
25293	542	25
25294	543	25
25295	544	25
25297	546	25
25298	547	25
25299	548	25
25301	550	25
25302	551	25
25303	552	25
25305	554	25
25306	555	25
25307	556	25
25309	558	25
25311	560	25
25313	562	25
25314	563	25
25317	566	25
25318	567	25
25319	568	25
25321	570	25
25322	571	25
25323	572	25
25329	578	25
25330	579	25
25333	582	25
25334	583	25
25335	584	25
25337	586	25
25338	587	25
25339	588	25
25341	590	25
25342	591	25
25343	592	25
25345	594	25
25346	595	25
25347	596	25
25349	598	25
25350	599	25
25353	602	25
25354	603	25
25355	604	25
25357	606	25
25359	608	25
25361	610	25
25367	616	25
25369	618	25
25370	619	25
25371	620	25
25373	622	25
25374	623	25
25375	624	25
25378	627	25
25381	630	25
25382	631	25
25383	632	25
25385	634	25
25386	635	25
25391	640	25
25393	642	25
25395	644	25
25397	646	25
25398	647	25
25399	648	25
25401	650	25
25402	651	25
25403	652	25
25405	654	25
25406	655	25
25407	656	25
25409	658	25
25417	666	25
25418	667	25
25419	668	25
25421	670	25
25422	671	25
25423	672	25
25426	675	25
25427	676	25
25429	678	25
25430	679	25
25431	680	25
25433	682	25
25434	683	25
25435	684	25
25437	686	25
25438	687	25
25439	688	25
25441	690	25
25442	691	25
25443	692	25
25445	694	25
25446	695	25
25447	696	25
25449	698	25
25450	699	25
25451	700	25
25453	702	25
25454	703	25
25455	704	25
25457	706	25
25458	707	25
25459	708	25
25461	710	25
25462	711	25
25463	712	25
25465	714	25
25466	715	25
25467	716	25
25469	718	25
25471	720	25
25473	722	25
25477	726	25
25479	728	25
25481	730	25
25482	731	25
25483	732	25
25486	735	25
25487	736	25
25489	738	25
25490	739	25
25491	740	25
25493	742	25
25494	743	25
25495	744	25
25498	747	25
25502	751	25
25503	752	25
25505	754	25
25506	755	25
25507	756	25
25510	759	25
25511	760	25
25513	762	25
25514	763	25
25515	764	25
25517	766	25
25518	767	25
25519	768	25
25521	770	25
25522	771	25
25523	772	25
25525	774	25
25526	775	25
25527	776	25
25529	778	25
25530	779	25
25531	780	25
25534	783	25
25535	784	25
25537	786	25
25538	787	25
25539	788	25
25541	790	25
25542	791	25
25543	792	25
25545	794	25
25546	795	25
25547	796	25
25549	798	25
25550	799	25
25551	800	25
25553	802	25
25554	803	25
25555	804	25
25557	806	25
25558	807	25
25559	808	25
25561	810	25
25562	811	25
25563	812	25
25565	814	25
25566	815	25
25567	816	25
25569	818	25
25571	820	25
25573	822	25
25574	823	25
25575	824	25
25577	826	25
25579	828	25
25581	830	25
25582	831	25
25583	832	25
25585	834	25
25586	835	25
25587	836	25
25589	838	25
25590	839	25
25591	840	25
25593	842	25
25594	843	25
25595	844	25
25597	846	25
25598	847	25
25599	848	25
25601	850	25
25602	851	25
25603	852	25
25605	854	25
25606	855	25
25607	856	25
25609	858	25
25610	859	25
25613	862	25
25614	863	25
25615	864	25
25617	866	25
25618	867	25
25619	868	25
25621	870	25
25622	871	25
25626	875	25
25627	876	25
25629	878	25
25630	879	25
25631	880	25
25633	882	25
25634	883	25
25635	884	25
25637	886	25
25641	890	25
25642	891	25
25645	894	25
25649	898	25
25650	899	25
25651	900	25
25653	902	25
25654	903	25
25655	904	25
25657	906	25
25658	907	25
25659	908	25
25661	910	25
25662	911	25
25663	912	25
25665	914	25
25666	915	25
25667	916	25
25669	918	25
25670	919	25
25673	922	25
25674	923	25
25675	924	25
25677	926	25
25678	927	25
25679	928	25
25681	930	25
25682	931	25
25683	932	25
25685	934	25
25686	935	25
25687	936	25
25689	938	25
25690	939	25
25693	942	25
25694	943	25
25695	944	25
25697	946	25
25698	947	25
25699	948	25
25702	951	25
25703	952	25
25705	954	25
25706	955	25
25707	956	25
25709	958	25
25710	959	25
25711	960	25
25713	962	25
25714	963	25
25717	966	25
25718	967	25
25719	968	25
25721	970	25
25722	971	25
25723	972	25
25725	974	25
25729	978	25
25730	979	25
25731	980	25
25733	982	25
25734	983	25
25735	984	25
25738	987	25
25739	988	25
25740	989	25
25741	0	26
25742	1	26
25743	2	26
25744	3	26
25745	4	26
25747	6	26
25748	7	26
25750	9	26
25751	10	26
25752	11	26
25753	12	26
25754	13	26
25755	14	26
25756	15	26
25757	16	26
25758	17	26
25759	18	26
25760	19	26
25761	20	26
25762	21	26
25763	22	26
25765	24	26
25766	25	26
25767	26	26
25770	29	26
25771	30	26
25772	31	26
25773	32	26
25774	33	26
25777	36	26
25780	39	26
25781	40	26
25782	41	26
25783	42	26
25784	43	26
25785	44	26
25789	48	26
25790	49	26
25791	50	26
25792	51	26
25796	55	26
25797	56	26
25798	57	26
25800	59	26
25801	60	26
25803	62	26
25804	63	26
25805	64	26
25806	65	26
25808	67	26
25810	69	26
25811	70	26
25812	71	26
25813	72	26
25814	73	26
25815	74	26
25816	75	26
25817	76	26
25818	77	26
25819	78	26
25820	79	26
25821	80	26
25822	81	26
25823	82	26
25825	84	26
25826	85	26
25827	86	26
25828	87	26
25829	88	26
25830	89	26
25835	94	26
25836	95	26
25838	97	26
25839	98	26
25841	100	26
25842	101	26
25843	102	26
25844	103	26
25845	104	26
25846	105	26
25847	106	26
25848	107	26
25849	108	26
25850	109	26
25851	110	26
25852	111	26
25855	114	26
25856	115	26
25857	116	26
25859	118	26
25860	119	26
25861	120	26
25865	124	26
25866	125	26
25867	126	26
25868	127	26
25869	128	26
25870	129	26
25871	130	26
25872	131	26
25873	132	26
25874	133	26
25875	134	26
25876	135	26
25877	136	26
25878	137	26
25879	138	26
25881	140	26
25882	141	26
25883	142	26
25884	143	26
25885	144	26
25888	147	26
25889	148	26
25891	150	26
25892	151	26
25893	152	26
25894	153	26
25895	154	26
25897	156	26
25899	158	26
25900	159	26
25901	160	26
25902	161	26
25903	162	26
25904	163	26
25905	164	26
25906	165	26
25908	167	26
25910	169	26
25911	170	26
25912	171	26
25913	172	26
25914	173	26
25915	174	26
25916	175	26
25917	176	26
25918	177	26
25919	178	26
25920	179	26
25921	180	26
25924	183	26
25926	185	26
25927	186	26
25928	187	26
25929	188	26
25930	189	26
25931	190	26
25932	191	26
25933	192	26
25934	193	26
25935	194	26
25936	195	26
25937	196	26
25938	197	26
25939	198	26
25940	199	26
25941	200	26
25942	201	26
25943	202	26
25944	203	26
25945	204	26
25946	205	26
25947	206	26
25948	207	26
25949	208	26
25950	209	26
25953	212	26
25954	213	26
25955	214	26
25956	215	26
25958	217	26
25959	218	26
25961	220	26
25963	222	26
25964	223	26
25965	224	26
25966	225	26
25967	226	26
25972	231	26
25975	234	26
25976	235	26
25977	236	26
25979	238	26
25980	239	26
25981	240	26
25982	241	26
25983	242	26
25984	243	26
25985	244	26
25986	245	26
25987	246	26
25988	247	26
25989	248	26
25990	249	26
25991	250	26
25993	252	26
25994	253	26
25996	255	26
25997	256	26
25998	257	26
25999	258	26
26000	259	26
26001	260	26
26003	262	26
26004	263	26
26005	264	26
26006	265	26
26008	267	26
26009	268	26
26010	269	26
26011	270	26
26012	271	26
26013	272	26
26014	273	26
26015	274	26
26016	275	26
26017	276	26
26018	277	26
26019	278	26
26020	279	26
26021	280	26
26023	282	26
26024	283	26
26025	284	26
26026	285	26
26027	286	26
26028	287	26
26029	288	26
26030	289	26
26032	291	26
26033	292	26
26035	294	26
26038	297	26
26039	298	26
26040	299	26
26041	300	26
26043	302	26
26044	303	26
26045	304	26
26046	305	26
26047	306	26
26048	307	26
26049	308	26
26050	309	26
26051	310	26
26052	311	26
26053	312	26
26055	314	26
26056	315	26
26057	316	26
26058	317	26
26059	318	26
26060	319	26
26062	321	26
26065	324	26
26066	325	26
26067	326	26
26068	327	26
26069	328	26
26070	329	26
26071	330	26
26072	331	26
26073	332	26
26074	333	26
26075	334	26
26076	335	26
26077	336	26
26078	337	26
26081	340	26
26082	341	26
26084	343	26
26085	344	26
26086	345	26
26087	346	26
26088	347	26
26089	348	26
26090	349	26
26091	350	26
26092	351	26
26094	353	26
26096	355	26
26097	356	26
26098	357	26
26099	358	26
26100	359	26
26101	360	26
26103	362	26
26104	363	26
26106	365	26
26107	366	26
26108	367	26
26109	368	26
26110	369	26
26111	370	26
26114	373	26
26115	374	26
26116	375	26
26117	376	26
26118	377	26
26119	378	26
26120	379	26
26121	380	26
26122	381	26
26123	382	26
26124	383	26
26125	384	26
26126	385	26
26127	386	26
26128	387	26
26130	389	26
26131	390	26
26132	391	26
26134	393	26
26135	394	26
26136	395	26
26137	396	26
26138	397	26
26140	399	26
26141	400	26
26142	401	26
26143	402	26
26144	403	26
26145	404	26
26146	405	26
26147	406	26
26148	407	26
26152	411	26
26153	412	26
26154	413	26
26155	414	26
26156	415	26
26157	416	26
26158	417	26
26159	418	26
26160	419	26
26161	420	26
26162	421	26
26163	422	26
26164	423	26
26165	424	26
26166	425	26
26167	426	26
26168	427	26
26169	428	26
26170	429	26
26171	430	26
26172	431	26
26173	432	26
26174	433	26
26175	434	26
26177	436	26
26178	437	26
26180	439	26
26181	440	26
26182	441	26
26184	443	26
26185	444	26
26187	446	26
26188	447	26
26189	448	26
26190	449	26
26191	450	26
26194	453	26
26195	454	26
26196	455	26
26197	456	26
26198	457	26
26199	458	26
26200	459	26
26201	460	26
26202	461	26
26203	462	26
26205	464	26
26206	465	26
26207	466	26
26208	467	26
26210	469	26
26212	471	26
26213	472	26
26214	473	26
26215	474	26
26216	475	26
26217	476	26
26218	477	26
26220	479	26
26221	480	26
26222	481	26
26224	483	26
26225	484	26
26226	485	26
26227	486	26
26229	488	26
26233	492	26
26234	493	26
26236	495	26
26237	496	26
26238	497	26
26241	500	26
26242	501	26
26243	502	26
26245	504	26
26246	505	26
26247	506	26
26248	507	26
26250	509	26
26251	510	26
26252	511	26
26253	512	26
26254	513	26
26256	515	26
26259	518	26
26260	519	26
26261	520	26
26262	521	26
26263	522	26
26264	523	26
26265	524	26
26266	525	26
26267	526	26
26268	527	26
26269	528	26
26270	529	26
26271	530	26
26272	531	26
26274	533	26
26275	534	26
26276	535	26
26277	536	26
26278	537	26
26279	538	26
26280	539	26
26281	540	26
26282	541	26
26283	542	26
26284	543	26
26285	544	26
26286	545	26
26287	546	26
26289	548	26
26290	549	26
26293	552	26
26294	553	26
26295	554	26
26296	555	26
26297	556	26
26298	557	26
26300	559	26
26301	560	26
26302	561	26
26303	562	26
26304	563	26
26305	564	26
26306	565	26
26308	567	26
26309	568	26
26310	569	26
26311	570	26
26312	571	26
26314	573	26
26316	575	26
26318	577	26
26319	578	26
26320	579	26
26321	580	26
26322	581	26
26323	582	26
26324	583	26
26325	584	26
26326	585	26
26327	586	26
26330	589	26
26331	590	26
26333	592	26
26335	594	26
26336	595	26
26337	596	26
26338	597	26
26339	598	26
26341	600	26
26342	601	26
26343	602	26
26344	603	26
26345	604	26
26347	606	26
26348	607	26
26349	608	26
26350	609	26
26351	610	26
26353	612	26
26354	613	26
26356	615	26
26357	616	26
26359	618	26
26360	619	26
26361	620	26
26362	621	26
26363	622	26
26364	623	26
26366	625	26
26367	626	26
26368	627	26
26371	630	26
26374	633	26
26375	634	26
26376	635	26
26377	636	26
26378	637	26
26379	638	26
26384	643	26
26385	644	26
26386	645	26
26387	646	26
26388	647	26
26389	648	26
26390	649	26
26391	650	26
26392	651	26
26393	652	26
26395	654	26
26396	655	26
26397	656	26
26398	657	26
26399	658	26
26400	659	26
26402	661	26
26403	662	26
26404	663	26
26405	664	26
26407	666	26
26408	667	26
26409	668	26
26410	669	26
26411	670	26
26412	671	26
26417	676	26
26418	677	26
26419	678	26
26420	679	26
26423	682	26
26424	683	26
26426	685	26
26427	686	26
26428	687	26
26429	688	26
26430	689	26
26431	690	26
26432	691	26
26433	692	26
26435	694	26
26436	695	26
26437	696	26
26438	697	26
26441	700	26
26443	702	26
26444	703	26
26445	704	26
26448	707	26
26452	711	26
26454	713	26
26455	714	26
26456	715	26
26457	716	26
26458	717	26
26459	718	26
26460	719	26
26461	720	26
26462	721	26
26463	722	26
26464	723	26
26466	725	26
26469	728	26
26472	731	26
26474	733	26
26475	734	26
26478	737	26
26480	739	26
26483	742	26
26484	743	26
26485	744	26
26486	745	26
26487	746	26
26488	747	26
26489	748	26
26490	749	26
26493	752	26
26494	753	26
26495	754	26
26496	755	26
26497	756	26
26498	757	26
26499	758	26
26501	760	26
26502	761	26
26503	762	26
26504	763	26
26505	764	26
26506	765	26
26507	766	26
26508	767	26
26511	770	26
26512	771	26
26513	772	26
26514	773	26
26515	774	26
26516	775	26
26518	777	26
26520	779	26
26522	781	26
26523	782	26
26525	784	26
26526	785	26
26527	786	26
26529	788	26
26530	789	26
26531	790	26
26532	791	26
26533	792	26
26534	793	26
26535	794	26
26536	795	26
26538	797	26
26541	800	26
26542	801	26
26544	803	26
26545	804	26
26546	805	26
26547	806	26
26548	807	26
26550	809	26
26551	810	26
26552	811	26
26553	812	26
26554	813	26
26555	814	26
26558	817	26
26559	818	26
26560	819	26
26563	822	26
26564	823	26
26565	824	26
26567	826	26
26569	828	26
26570	829	26
26572	831	26
26573	832	26
26574	833	26
26575	834	26
26576	835	26
26577	836	26
26578	837	26
26579	838	26
26580	839	26
26581	840	26
26583	842	26
26584	843	26
26586	845	26
26587	846	26
26588	847	26
26589	848	26
26590	849	26
26591	850	26
26592	851	26
26593	852	26
26594	853	26
26595	854	26
26596	855	26
26597	856	26
26598	857	26
26599	858	26
26600	859	26
26601	860	26
26602	861	26
26605	864	26
26606	865	26
26607	866	26
26608	867	26
26609	868	26
26610	869	26
26611	870	26
26612	871	26
26613	872	26
26614	873	26
26616	875	26
26617	876	26
26618	877	26
26619	878	26
26620	879	26
26621	880	26
26622	881	26
26624	883	26
26625	884	26
26626	885	26
26627	886	26
26630	889	26
26631	890	26
26633	892	26
26634	893	26
26635	894	26
26636	895	26
26637	896	26
26639	898	26
26641	900	26
26642	901	26
26643	902	26
26644	903	26
26645	904	26
26646	905	26
26647	906	26
26648	907	26
26649	908	26
26651	910	26
26653	912	26
26654	913	26
26655	914	26
26656	915	26
26657	916	26
26658	917	26
26659	918	26
26660	919	26
26661	920	26
26663	922	26
26664	923	26
26665	924	26
26666	925	26
26667	926	26
26668	927	26
26669	928	26
26670	929	26
26671	930	26
26672	931	26
26673	932	26
26674	933	26
26675	934	26
26676	935	26
26677	936	26
26678	937	26
26679	938	26
26680	939	26
26681	940	26
26682	941	26
26683	942	26
26684	943	26
26685	944	26
26686	945	26
26687	946	26
26688	947	26
26689	948	26
26690	949	26
26691	950	26
26692	951	26
26693	952	26
26694	953	26
26695	954	26
26696	955	26
26697	956	26
26699	958	26
26700	959	26
26701	960	26
26702	961	26
26703	962	26
26704	963	26
26705	964	26
26706	965	26
26708	967	26
26709	968	26
26710	969	26
26711	970	26
26712	971	26
26713	972	26
26714	973	26
26715	974	26
26716	975	26
26717	976	26
26718	977	26
26719	978	26
26721	980	26
26722	981	26
26723	982	26
26724	983	26
26725	984	26
26726	985	26
26728	987	26
26729	988	26
26730	989	26
26733	2	27
26734	3	27
26736	5	27
26737	6	27
26738	7	27
26741	10	27
26742	11	27
26744	13	27
26745	14	27
26746	15	27
26748	17	27
26750	19	27
26752	21	27
26753	22	27
26756	25	27
26757	26	27
26758	27	27
26760	29	27
26761	30	27
26762	31	27
26764	33	27
26765	34	27
26766	35	27
26768	37	27
26770	39	27
26772	41	27
26773	42	27
26774	43	27
26776	45	27
26777	46	27
26778	47	27
26780	49	27
26781	50	27
26782	51	27
26784	53	27
26785	54	27
26786	55	27
26788	57	27
26789	58	27
26790	59	27
26792	61	27
26793	62	27
26794	63	27
26796	65	27
26797	66	27
26798	67	27
26800	69	27
26801	70	27
26804	73	27
26805	74	27
26806	75	27
26808	77	27
26809	78	27
26810	79	27
26812	81	27
26814	83	27
26816	85	27
26818	87	27
26820	89	27
26821	90	27
26822	91	27
26824	93	27
26825	94	27
26826	95	27
26828	97	27
26829	98	27
26830	99	27
26832	101	27
26833	102	27
26834	103	27
26836	105	27
26837	106	27
26838	107	27
26840	109	27
26842	111	27
26844	113	27
26845	114	27
26849	118	27
26850	119	27
26852	121	27
26853	122	27
26854	123	27
26856	125	27
26857	126	27
26858	127	27
26861	130	27
26862	131	27
26864	133	27
26865	134	27
26866	135	27
26868	137	27
26869	138	27
26870	139	27
26872	141	27
26874	143	27
26878	147	27
26881	150	27
26882	151	27
26885	154	27
26886	155	27
26888	157	27
26889	158	27
26890	159	27
26892	161	27
26893	162	27
26894	163	27
26896	165	27
26900	169	27
26901	170	27
26904	173	27
26905	174	27
26906	175	27
26908	177	27
26909	178	27
26910	179	27
26912	181	27
26913	182	27
26914	183	27
26916	185	27
26917	186	27
26918	187	27
26920	189	27
26921	190	27
26922	191	27
26924	193	27
26925	194	27
26926	195	27
26928	197	27
26929	198	27
26930	199	27
26932	201	27
26933	202	27
26934	203	27
26937	206	27
26941	210	27
26942	211	27
26944	213	27
26945	214	27
26946	215	27
26948	217	27
26950	219	27
26952	221	27
26954	223	27
26956	225	27
26957	226	27
26958	227	27
26960	229	27
26961	230	27
26962	231	27
26965	234	27
26966	235	27
26968	237	27
26969	238	27
26970	239	27
26972	241	27
26973	242	27
26974	243	27
26976	245	27
26977	246	27
26980	249	27
26981	250	27
26982	251	27
26984	253	27
26985	254	27
26986	255	27
26988	257	27
26989	258	27
26990	259	27
26993	262	27
26994	263	27
26997	266	27
26998	267	27
27000	269	27
27001	270	27
27002	271	27
27004	273	27
27005	274	27
27008	277	27
27010	279	27
27012	281	27
27013	282	27
27014	283	27
27016	285	27
27017	286	27
27018	287	27
27024	293	27
27025	294	27
27026	295	27
27028	297	27
27029	298	27
27032	301	27
27033	302	27
27034	303	27
27036	305	27
27038	307	27
27040	309	27
27041	310	27
27042	311	27
27044	313	27
27046	315	27
27053	322	27
27054	323	27
27056	325	27
27057	326	27
27058	327	27
27060	329	27
27061	330	27
27062	331	27
27064	333	27
27065	334	27
27068	337	27
27069	338	27
27070	339	27
27072	341	27
27074	343	27
27076	345	27
27077	346	27
27078	347	27
27081	350	27
27082	351	27
27084	353	27
27085	354	27
27088	357	27
27090	359	27
27092	361	27
27093	362	27
27094	363	27
27096	365	27
27097	366	27
27098	367	27
27100	369	27
27101	370	27
27102	371	27
27104	373	27
27105	374	27
27106	375	27
27108	377	27
27109	378	27
27110	379	27
27112	381	27
27113	382	27
27114	383	27
27117	386	27
27118	387	27
27120	389	27
27121	390	27
27122	391	27
27126	395	27
27129	398	27
27130	399	27
27132	401	27
27133	402	27
27134	403	27
27136	405	27
27137	406	27
27138	407	27
27142	411	27
27144	413	27
27145	414	27
27146	415	27
27148	417	27
27149	418	27
27150	419	27
27152	421	27
27154	423	27
27157	426	27
27160	429	27
27161	430	27
27162	431	27
27164	433	27
27165	434	27
27166	435	27
27168	437	27
27169	438	27
27170	439	27
27172	441	27
27173	442	27
27174	443	27
27178	447	27
27180	449	27
27181	450	27
27182	451	27
27184	453	27
27185	454	27
27186	455	27
27188	457	27
27189	458	27
27190	459	27
27192	461	27
27193	462	27
27194	463	27
27196	465	27
27197	466	27
27198	467	27
27201	470	27
27202	471	27
27204	473	27
27205	474	27
27206	475	27
27208	477	27
27209	478	27
27210	479	27
27212	481	27
27214	483	27
27216	485	27
27217	486	27
27218	487	27
27220	489	27
27221	490	27
27222	491	27
27224	493	27
27226	495	27
27228	497	27
27229	498	27
27230	499	27
27232	501	27
27233	502	27
27234	503	27
27236	505	27
27237	506	27
27238	507	27
27240	509	27
27241	510	27
27242	511	27
27245	514	27
27250	519	27
27252	521	27
27254	523	27
27256	525	27
27257	526	27
27260	529	27
27261	530	27
27262	531	27
27264	533	27
27265	534	27
27266	535	27
27268	537	27
27269	538	27
27270	539	27
27272	541	27
27274	543	27
27276	545	27
27277	546	27
27280	549	27
27281	550	27
27282	551	27
27284	553	27
27286	555	27
27288	557	27
27289	558	27
27292	561	27
27293	562	27
27297	566	27
27298	567	27
27300	569	27
27301	570	27
27302	571	27
27304	573	27
27305	574	27
27306	575	27
27308	577	27
27309	578	27
27310	579	27
27312	581	27
27313	582	27
27314	583	27
27316	585	27
27317	586	27
27318	587	27
27320	589	27
27321	590	27
27322	591	27
27324	593	27
27325	594	27
27326	595	27
27328	597	27
27329	598	27
27330	599	27
27332	601	27
27336	605	27
27340	609	27
27341	610	27
27342	611	27
27344	613	27
27345	614	27
27348	617	27
27349	618	27
27350	619	27
27352	621	27
27353	622	27
27354	623	27
27356	625	27
27357	626	27
27358	627	27
27360	629	27
27362	631	27
27364	633	27
27365	634	27
27366	635	27
27368	637	27
27369	638	27
27370	639	27
27372	641	27
27373	642	27
27374	643	27
27377	646	27
27378	647	27
27380	649	27
27381	650	27
27382	651	27
27384	653	27
27385	654	27
27386	655	27
27388	657	27
27389	658	27
27390	659	27
27392	661	27
27393	662	27
27394	663	27
27396	665	27
27397	666	27
27398	667	27
27400	669	27
27405	674	27
27406	675	27
27408	677	27
27409	678	27
27413	682	27
27414	683	27
27416	685	27
27417	686	27
27418	687	27
27420	689	27
27421	690	27
27422	691	27
27425	694	27
27429	698	27
27432	701	27
27433	702	27
27434	703	27
27436	705	27
27437	706	27
27440	709	27
27442	711	27
27444	713	27
27445	714	27
27448	717	27
27449	718	27
27452	721	27
27453	722	27
27454	723	27
27457	726	27
27458	727	27
27462	731	27
27464	733	27
27465	734	27
27466	735	27
27468	737	27
27469	738	27
27470	739	27
27472	741	27
27474	743	27
27476	745	27
27477	746	27
27478	747	27
27480	749	27
27481	750	27
27486	755	27
27488	757	27
27489	758	27
27490	759	27
27492	761	27
27494	763	27
27496	765	27
27497	766	27
27500	769	27
27501	770	27
27502	771	27
27504	773	27
27505	774	27
27506	775	27
27509	778	27
27510	779	27
27513	782	27
27516	785	27
27517	786	27
27518	787	27
27520	789	27
27521	790	27
27522	791	27
27524	793	27
27526	795	27
27529	798	27
27530	799	27
27532	801	27
27533	802	27
27534	803	27
27536	805	27
27537	806	27
27538	807	27
27540	809	27
27542	811	27
27544	813	27
27546	815	27
27549	818	27
27552	821	27
27553	822	27
27554	823	27
27556	825	27
27558	827	27
27560	829	27
27564	833	27
27565	834	27
27566	835	27
27568	837	27
27569	838	27
27570	839	27
27572	841	27
27573	842	27
27574	843	27
27576	845	27
27577	846	27
27578	847	27
27580	849	27
27581	850	27
27582	851	27
27584	853	27
27586	855	27
27589	858	27
27590	859	27
27592	861	27
27593	862	27
27594	863	27
27596	865	27
27597	866	27
27598	867	27
27600	869	27
27601	870	27
27602	871	27
27604	873	27
27605	874	27
27606	875	27
27610	879	27
27612	881	27
27616	885	27
27617	886	27
27618	887	27
27620	889	27
27624	893	27
27625	894	27
27626	895	27
27628	897	27
27629	898	27
27630	899	27
27632	901	27
27633	902	27
27634	903	27
27636	905	27
27638	907	27
27640	909	27
27644	913	27
27645	914	27
27646	915	27
27648	917	27
27649	918	27
27650	919	27
27652	921	27
27653	922	27
27654	923	27
27656	925	27
27657	926	27
27660	929	27
27662	931	27
27664	933	27
27665	934	27
27666	935	27
27668	937	27
27669	938	27
27670	939	27
27672	941	27
27673	942	27
27674	943	27
27676	945	27
27677	946	27
27678	947	27
27680	949	27
27681	950	27
27682	951	27
27684	953	27
27685	954	27
27686	955	27
27688	957	27
27689	958	27
27690	959	27
27693	962	27
27694	963	27
27696	965	27
27697	966	27
27698	967	27
27700	969	27
27701	970	27
27702	971	27
27704	973	27
27705	974	27
27706	975	27
27708	977	27
27709	978	27
27710	979	27
27712	981	27
27713	982	27
27714	983	27
27716	985	27
27717	986	27
27718	987	27
27720	989	27
27721	0	28
27723	2	28
27725	4	28
27726	5	28
27727	6	28
27728	7	28
27729	8	28
27730	9	28
27731	10	28
27732	11	28
27733	12	28
27734	13	28
27735	14	28
27736	15	28
27737	16	28
27738	17	28
27739	18	28
27741	20	28
27743	22	28
27744	23	28
27745	24	28
27746	25	28
27747	26	28
27748	27	28
27749	28	28
27751	30	28
27752	31	28
27753	32	28
27754	33	28
27755	34	28
27756	35	28
27757	36	28
27758	37	28
27759	38	28
27761	40	28
27762	41	28
27763	42	28
27765	44	28
27766	45	28
27767	46	28
27768	47	28
27769	48	28
27770	49	28
27771	50	28
27772	51	28
27773	52	28
27774	53	28
27775	54	28
27776	55	28
27777	56	28
27778	57	28
27779	58	28
27780	59	28
27781	60	28
27782	61	28
27783	62	28
27784	63	28
27785	64	28
27786	65	28
27787	66	28
27788	67	28
27792	71	28
27793	72	28
27794	73	28
27795	74	28
27796	75	28
27797	76	28
27798	77	28
27799	78	28
27800	79	28
27801	80	28
27802	81	28
27803	82	28
27804	83	28
27805	84	28
27806	85	28
27807	86	28
27808	87	28
27809	88	28
27810	89	28
27811	90	28
27812	91	28
27813	92	28
27814	93	28
27815	94	28
27818	97	28
27819	98	28
27822	101	28
27823	102	28
27824	103	28
27825	104	28
27826	105	28
27827	106	28
27828	107	28
27829	108	28
27830	109	28
27831	110	28
27835	114	28
27836	115	28
27837	116	28
27838	117	28
27839	118	28
27840	119	28
27843	122	28
27844	123	28
27845	124	28
27848	127	28
27849	128	28
27850	129	28
27852	131	28
27853	132	28
27855	134	28
27856	135	28
27859	138	28
27860	139	28
27861	140	28
27862	141	28
27863	142	28
27864	143	28
27869	148	28
27870	149	28
27871	150	28
27872	151	28
27873	152	28
27874	153	28
27875	154	28
27876	155	28
27877	156	28
27878	157	28
27879	158	28
27880	159	28
27881	160	28
27882	161	28
27883	162	28
27884	163	28
27885	164	28
27888	167	28
27889	168	28
27890	169	28
27891	170	28
27892	171	28
27893	172	28
27896	175	28
27897	176	28
27898	177	28
27899	178	28
27900	179	28
27901	180	28
27902	181	28
27903	182	28
27904	183	28
27905	184	28
27906	185	28
27907	186	28
27908	187	28
27909	188	28
27911	190	28
27912	191	28
27913	192	28
27914	193	28
27915	194	28
27916	195	28
27917	196	28
27918	197	28
27919	198	28
27920	199	28
27921	200	28
27922	201	28
27923	202	28
27924	203	28
27925	204	28
27926	205	28
27927	206	28
27928	207	28
27929	208	28
27930	209	28
27931	210	28
27932	211	28
27933	212	28
27934	213	28
27936	215	28
27937	216	28
27938	217	28
27941	220	28
27942	221	28
27943	222	28
27945	224	28
27946	225	28
27947	226	28
27948	227	28
27949	228	28
27950	229	28
27951	230	28
27952	231	28
27954	233	28
27956	235	28
27957	236	28
27959	238	28
27960	239	28
27961	240	28
27962	241	28
27964	243	28
27965	244	28
27967	246	28
27968	247	28
27969	248	28
27970	249	28
27971	250	28
27972	251	28
27975	254	28
27976	255	28
27977	256	28
27978	257	28
27979	258	28
27980	259	28
27981	260	28
27983	262	28
27984	263	28
27985	264	28
27986	265	28
27988	267	28
27989	268	28
27990	269	28
27991	270	28
27992	271	28
27993	272	28
27995	274	28
27996	275	28
27997	276	28
27998	277	28
27999	278	28
28000	279	28
28001	280	28
28002	281	28
28003	282	28
28004	283	28
28005	284	28
28006	285	28
28007	286	28
28008	287	28
28009	288	28
28011	290	28
28012	291	28
28013	292	28
28014	293	28
28015	294	28
28016	295	28
28017	296	28
28019	298	28
28020	299	28
28021	300	28
28022	301	28
28025	304	28
28026	305	28
28027	306	28
28028	307	28
28029	308	28
28030	309	28
28031	310	28
28033	312	28
28034	313	28
28035	314	28
28036	315	28
28037	316	28
28038	317	28
28039	318	28
28041	320	28
28042	321	28
28043	322	28
28044	323	28
28046	325	28
28047	326	28
28048	327	28
28049	328	28
28050	329	28
28051	330	28
28054	333	28
28055	334	28
28056	335	28
28057	336	28
28058	337	28
28059	338	28
28060	339	28
28061	340	28
28062	341	28
28063	342	28
28064	343	28
28065	344	28
28066	345	28
28067	346	28
28068	347	28
28069	348	28
28070	349	28
28072	351	28
28073	352	28
28074	353	28
28075	354	28
28076	355	28
28077	356	28
28078	357	28
28079	358	28
28080	359	28
28081	360	28
28082	361	28
28083	362	28
28084	363	28
28085	364	28
28086	365	28
28087	366	28
28088	367	28
28089	368	28
28090	369	28
28091	370	28
28092	371	28
28093	372	28
28094	373	28
28095	374	28
28096	375	28
28097	376	28
28098	377	28
28099	378	28
28100	379	28
28101	380	28
28102	381	28
28103	382	28
28104	383	28
28105	384	28
28106	385	28
28107	386	28
28109	388	28
28111	390	28
28112	391	28
28113	392	28
28114	393	28
28115	394	28
28116	395	28
28117	396	28
28118	397	28
28119	398	28
28120	399	28
28121	400	28
28123	402	28
28125	404	28
28127	406	28
28128	407	28
28129	408	28
28130	409	28
28131	410	28
28132	411	28
28133	412	28
28134	413	28
28135	414	28
28136	415	28
28137	416	28
28139	418	28
28140	419	28
28141	420	28
28143	422	28
28144	423	28
28145	424	28
28146	425	28
28147	426	28
28148	427	28
28149	428	28
28151	430	28
28152	431	28
28153	432	28
28154	433	28
28155	434	28
28156	435	28
28157	436	28
28159	438	28
28160	439	28
28161	440	28
28162	441	28
28163	442	28
28164	443	28
28165	444	28
28166	445	28
28167	446	28
28168	447	28
28169	448	28
28170	449	28
28171	450	28
28172	451	28
28174	453	28
28176	455	28
28177	456	28
28178	457	28
28179	458	28
28181	460	28
28182	461	28
28183	462	28
28184	463	28
28185	464	28
28186	465	28
28187	466	28
28188	467	28
28189	468	28
28190	469	28
28191	470	28
28192	471	28
28194	473	28
28197	476	28
28199	478	28
28200	479	28
28201	480	28
28203	482	28
28204	483	28
28205	484	28
28206	485	28
28207	486	28
28208	487	28
28209	488	28
28210	489	28
28211	490	28
28212	491	28
28214	493	28
28215	494	28
28217	496	28
28219	498	28
28220	499	28
28221	500	28
28222	501	28
28223	502	28
28224	503	28
28225	504	28
28228	507	28
28229	508	28
28230	509	28
28231	510	28
28232	511	28
28233	512	28
28235	514	28
28236	515	28
28237	516	28
28239	518	28
28240	519	28
28241	520	28
28242	521	28
28243	522	28
28244	523	28
28245	524	28
28246	525	28
28247	526	28
28248	527	28
28249	528	28
28253	532	28
28254	533	28
28255	534	28
28256	535	28
28257	536	28
28258	537	28
28259	538	28
28260	539	28
28261	540	28
28262	541	28
28263	542	28
28264	543	28
28265	544	28
28266	545	28
28267	546	28
28268	547	28
28269	548	28
28270	549	28
28271	550	28
28272	551	28
28273	552	28
28274	553	28
28275	554	28
28276	555	28
28277	556	28
28279	558	28
28280	559	28
28281	560	28
28282	561	28
28283	562	28
28284	563	28
28285	564	28
28286	565	28
28287	566	28
28288	567	28
28289	568	28
28290	569	28
28291	570	28
28292	571	28
28293	572	28
28294	573	28
28295	574	28
28296	575	28
28297	576	28
28298	577	28
28299	578	28
28300	579	28
28301	580	28
28302	581	28
28303	582	28
28304	583	28
28305	584	28
28306	585	28
28308	587	28
28309	588	28
28312	591	28
28313	592	28
28314	593	28
28315	594	28
28316	595	28
28317	596	28
28318	597	28
28319	598	28
28320	599	28
28321	600	28
28323	602	28
28324	603	28
28325	604	28
28326	605	28
28327	606	28
28329	608	28
28330	609	28
28331	610	28
28333	612	28
28334	613	28
28335	614	28
28336	615	28
28337	616	28
28339	618	28
28341	620	28
28342	621	28
28343	622	28
28344	623	28
28345	624	28
28346	625	28
28347	626	28
28349	628	28
28350	629	28
28351	630	28
28352	631	28
28353	632	28
28354	633	28
28355	634	28
28356	635	28
28357	636	28
28360	639	28
28361	640	28
28362	641	28
28363	642	28
28364	643	28
28365	644	28
28366	645	28
28368	647	28
28369	648	28
28370	649	28
28371	650	28
28372	651	28
28373	652	28
28374	653	28
28375	654	28
28376	655	28
28377	656	28
28378	657	28
28379	658	28
28381	660	28
28382	661	28
28383	662	28
28384	663	28
28386	665	28
28387	666	28
28388	667	28
28389	668	28
28390	669	28
28393	672	28
28394	673	28
28395	674	28
28396	675	28
28397	676	28
28398	677	28
28399	678	28
28400	679	28
28401	680	28
28402	681	28
28403	682	28
28404	683	28
28405	684	28
28406	685	28
28407	686	28
28408	687	28
28409	688	28
28410	689	28
28412	691	28
28413	692	28
28414	693	28
28415	694	28
28416	695	28
28418	697	28
28419	698	28
28420	699	28
28421	700	28
28422	701	28
28423	702	28
28424	703	28
28425	704	28
28427	706	28
28428	707	28
28429	708	28
28430	709	28
28431	710	28
28432	711	28
28433	712	28
28434	713	28
28436	715	28
28437	716	28
28438	717	28
28440	719	28
28441	720	28
28442	721	28
28443	722	28
28444	723	28
28447	726	28
28448	727	28
28449	728	28
28450	729	28
28451	730	28
28452	731	28
28455	734	28
28457	736	28
28458	737	28
28460	739	28
28462	741	28
28463	742	28
28464	743	28
28465	744	28
28466	745	28
28467	746	28
28468	747	28
28469	748	28
28471	750	28
28472	751	28
28473	752	28
28474	753	28
28476	755	28
28477	756	28
28478	757	28
28479	758	28
28480	759	28
28481	760	28
28482	761	28
28483	762	28
28484	763	28
28486	765	28
28487	766	28
28488	767	28
28489	768	28
28490	769	28
28491	770	28
28492	771	28
28493	772	28
28494	773	28
28495	774	28
28496	775	28
28497	776	28
28499	778	28
28500	779	28
28503	782	28
28504	783	28
28505	784	28
28506	785	28
28508	787	28
28509	788	28
28510	789	28
28512	791	28
28513	792	28
28514	793	28
28515	794	28
28516	795	28
28517	796	28
28518	797	28
28519	798	28
28520	799	28
28521	800	28
28522	801	28
28523	802	28
28524	803	28
28525	804	28
28526	805	28
28527	806	28
28528	807	28
28529	808	28
28530	809	28
28531	810	28
28532	811	28
28533	812	28
28535	814	28
28536	815	28
28538	817	28
28540	819	28
28542	821	28
28543	822	28
28544	823	28
28546	825	28
28547	826	28
28548	827	28
28549	828	28
28550	829	28
28551	830	28
28553	832	28
28554	833	28
28555	834	28
28556	835	28
28557	836	28
28558	837	28
28559	838	28
28561	840	28
28564	843	28
28565	844	28
28566	845	28
28567	846	28
28568	847	28
28569	848	28
28570	849	28
28571	850	28
28572	851	28
28573	852	28
28574	853	28
28575	854	28
28576	855	28
28577	856	28
28578	857	28
28579	858	28
28580	859	28
28581	860	28
28582	861	28
28584	863	28
28585	864	28
28586	865	28
28587	866	28
28588	867	28
28589	868	28
28590	869	28
28591	870	28
28592	871	28
28593	872	28
28594	873	28
28595	874	28
28597	876	28
28598	877	28
28599	878	28
28600	879	28
28601	880	28
28602	881	28
28603	882	28
28604	883	28
28605	884	28
28606	885	28
28607	886	28
28608	887	28
28609	888	28
28610	889	28
28611	890	28
28612	891	28
28613	892	28
28614	893	28
28615	894	28
28616	895	28
28617	896	28
28619	898	28
28620	899	28
28621	900	28
28622	901	28
28624	903	28
28625	904	28
28626	905	28
28627	906	28
28628	907	28
28629	908	28
28630	909	28
28631	910	28
28633	912	28
28634	913	28
28635	914	28
28636	915	28
28637	916	28
28638	917	28
28639	918	28
28640	919	28
28641	920	28
28642	921	28
28644	923	28
28646	925	28
28648	927	28
28649	928	28
28651	930	28
28653	932	28
28654	933	28
28655	934	28
28656	935	28
28657	936	28
28659	938	28
28660	939	28
28661	940	28
28663	942	28
28664	943	28
28665	944	28
28666	945	28
28667	946	28
28668	947	28
28669	948	28
28670	949	28
28671	950	28
28672	951	28
28673	952	28
28674	953	28
28675	954	28
28677	956	28
28680	959	28
28682	961	28
28684	963	28
28685	964	28
28687	966	28
28689	968	28
28690	969	28
28691	970	28
28692	971	28
28693	972	28
28694	973	28
28695	974	28
28696	975	28
28698	977	28
28699	978	28
28701	980	28
28702	981	28
28703	982	28
28704	983	28
28705	984	28
28706	985	28
28707	986	28
28709	988	28
28710	989	28
28711	0	29
28713	2	29
28715	4	29
28717	6	29
28718	7	29
28719	8	29
28721	10	29
28722	11	29
28723	12	29
28725	14	29
28726	15	29
28727	16	29
28729	18	29
28730	19	29
28737	26	29
28738	27	29
28739	28	29
28741	30	29
28742	31	29
28743	32	29
28746	35	29
28747	36	29
28749	38	29
28750	39	29
28751	40	29
28757	46	29
28758	47	29
28759	48	29
28761	50	29
28762	51	29
28763	52	29
28764	53	29
28771	60	29
28773	62	29
28775	64	29
28777	66	29
28778	67	29
28779	68	29
28782	71	29
28785	74	29
28786	75	29
28787	76	29
28789	78	29
28790	79	29
28791	80	29
28793	82	29
28794	83	29
28795	84	29
28797	86	29
28803	92	29
28805	94	29
28806	95	29
28807	96	29
28809	98	29
28810	99	29
28811	100	29
28813	102	29
28814	103	29
28815	104	29
28817	106	29
28818	107	29
28819	108	29
28823	112	29
28825	114	29
28829	118	29
28830	119	29
28836	125	29
28837	126	29
28838	127	29
28839	128	29
28841	130	29
28842	131	29
28845	134	29
28846	135	29
28847	136	29
28849	138	29
28850	139	29
28851	140	29
28853	142	29
28854	143	29
28855	144	29
28857	146	29
28858	147	29
28859	148	29
28862	151	29
28863	152	29
28871	160	29
28873	162	29
28874	163	29
28875	164	29
28877	166	29
28881	170	29
28882	171	29
28883	172	29
28885	174	29
28886	175	29
28887	176	29
28890	179	29
28891	180	29
28894	183	29
28895	184	29
28896	185	29
28902	191	29
28903	192	29
28905	194	29
28906	195	29
28907	196	29
28909	198	29
28910	199	29
28911	200	29
28913	202	29
28914	203	29
28915	204	29
28917	206	29
28919	208	29
28921	210	29
28922	211	29
28923	212	29
28925	214	29
28926	215	29
28927	216	29
28935	224	29
28938	227	29
28941	230	29
28942	231	29
28943	232	29
28946	235	29
28947	236	29
28950	239	29
28951	240	29
28953	242	29
28954	243	29
28955	244	29
28957	246	29
28959	248	29
28961	250	29
28962	251	29
28968	257	29
28970	259	29
28971	260	29
28973	262	29
28974	263	29
28975	264	29
28979	268	29
28981	270	29
28982	271	29
28983	272	29
28985	274	29
28986	275	29
28989	278	29
28990	279	29
28991	280	29
28993	282	29
28994	283	29
28995	284	29
29003	292	29
29005	294	29
29006	295	29
29007	296	29
29009	298	29
29010	299	29
29011	300	29
29013	302	29
29014	303	29
29015	304	29
29018	307	29
29021	310	29
29023	312	29
29025	314	29
29026	315	29
29027	316	29
29028	317	29
29034	323	29
29035	324	29
29037	326	29
29038	327	29
29039	328	29
29041	330	29
29043	332	29
29047	336	29
29049	338	29
29050	339	29
29051	340	29
29053	342	29
29054	343	29
29055	344	29
29057	346	29
29058	347	29
29067	356	29
29069	358	29
29070	359	29
29071	360	29
29073	362	29
29074	363	29
29075	364	29
29077	366	29
29079	368	29
29081	370	29
29083	372	29
29085	374	29
29089	378	29
29090	379	29
29091	380	29
29093	382	29
29100	389	29
29101	390	29
29102	391	29
29103	392	29
29105	394	29
29106	395	29
29110	399	29
29111	400	29
29113	402	29
29114	403	29
29115	404	29
29117	406	29
29118	407	29
29121	410	29
29125	414	29
29126	415	29
29133	422	29
29134	423	29
29135	424	29
29137	426	29
29138	427	29
29139	428	29
29142	431	29
29145	434	29
29147	436	29
29149	438	29
29150	439	29
29153	442	29
29154	443	29
29155	444	29
29158	447	29
29159	448	29
29160	449	29
29166	455	29
29167	456	29
29169	458	29
29170	459	29
29171	460	29
29174	463	29
29175	464	29
29177	466	29
29178	467	29
29179	468	29
29181	470	29
29182	471	29
29183	472	29
29185	474	29
29186	475	29
29189	478	29
29190	479	29
29191	480	29
29193	482	29
29199	488	29
29201	490	29
29202	491	29
29203	492	29
29205	494	29
29206	495	29
29207	496	29
29210	499	29
29213	502	29
29214	503	29
29215	504	29
29217	506	29
29218	507	29
29219	508	29
29221	510	29
29222	511	29
29225	514	29
29226	515	29
29232	521	29
29233	522	29
29234	523	29
29235	524	29
29237	526	29
29238	527	29
29239	528	29
29241	530	29
29242	531	29
29243	532	29
29245	534	29
29246	535	29
29247	536	29
29249	538	29
29250	539	29
29251	540	29
29253	542	29
29254	543	29
29255	544	29
29257	546	29
29258	547	29
29259	548	29
29265	554	29
29266	555	29
29267	556	29
29271	560	29
29274	563	29
29275	564	29
29277	566	29
29278	567	29
29279	568	29
29281	570	29
29282	571	29
29283	572	29
29285	574	29
29286	575	29
29289	578	29
29291	580	29
29292	581	29
29299	588	29
29301	590	29
29303	592	29
29305	594	29
29306	595	29
29307	596	29
29309	598	29
29310	599	29
29311	600	29
29313	602	29
29314	603	29
29315	604	29
29317	606	29
29319	608	29
29321	610	29
29322	611	29
29323	612	29
29325	614	29
29331	620	29
29333	622	29
29337	626	29
29338	627	29
29339	628	29
29341	630	29
29342	631	29
29343	632	29
29346	635	29
29347	636	29
29349	638	29
29350	639	29
29351	640	29
29353	642	29
29354	643	29
29355	644	29
29357	646	29
29358	647	29
29364	653	29
29366	655	29
29367	656	29
29369	658	29
29370	659	29
29371	660	29
29373	662	29
29374	663	29
29375	664	29
29381	670	29
29382	671	29
29385	674	29
29386	675	29
29389	678	29
29390	679	29
29391	680	29
29397	686	29
29398	687	29
29399	688	29
29401	690	29
29402	691	29
29405	694	29
29406	695	29
29407	696	29
29409	698	29
29410	699	29
29411	700	29
29414	703	29
29417	706	29
29418	707	29
29421	710	29
29422	711	29
29423	712	29
29424	713	29
29430	719	29
29431	720	29
29433	722	29
29434	723	29
29435	724	29
29437	726	29
29438	727	29
29439	728	29
29441	730	29
29442	731	29
29443	732	29
29445	734	29
29446	735	29
29447	736	29
29450	739	29
29451	740	29
29453	742	29
29455	744	29
29457	746	29
29463	752	29
29465	754	29
29466	755	29
29467	756	29
29469	758	29
29470	759	29
29471	760	29
29473	762	29
29477	766	29
29478	767	29
29479	768	29
29481	770	29
29482	771	29
29483	772	29
29485	774	29
29486	775	29
29487	776	29
29489	778	29
29490	779	29
29496	785	29
29497	786	29
29498	787	29
29499	788	29
29502	791	29
29503	792	29
29505	794	29
29506	795	29
29507	796	29
29511	800	29
29513	802	29
29514	803	29
29515	804	29
29517	806	29
29518	807	29
29519	808	29
29521	810	29
29522	811	29
29523	812	29
29529	818	29
29530	819	29
29531	820	29
29533	822	29
29537	826	29
29538	827	29
29539	828	29
29542	831	29
29543	832	29
29545	834	29
29546	835	29
29547	836	29
29549	838	29
29551	840	29
29553	842	29
29554	843	29
29555	844	29
29562	851	29
29563	852	29
29566	855	29
29567	856	29
29569	858	29
29570	859	29
29571	860	29
29573	862	29
29574	863	29
29575	864	29
29577	866	29
29578	867	29
29579	868	29
29582	871	29
29586	875	29
29587	876	29
29589	878	29
29595	884	29
29597	886	29
29598	887	29
29599	888	29
29601	890	29
29602	891	29
29603	892	29
29605	894	29
29606	895	29
29607	896	29
29609	898	29
29610	899	29
29611	900	29
29613	902	29
29615	904	29
29617	906	29
29618	907	29
29619	908	29
29621	910	29
29622	911	29
29628	917	29
29629	918	29
29630	919	29
29631	920	29
29633	922	29
29634	923	29
29635	924	29
29637	926	29
29638	927	29
29639	928	29
29641	930	29
29645	934	29
29646	935	29
29647	936	29
29651	940	29
29661	950	29
29662	951	29
29663	952	29
29665	954	29
29666	955	29
29667	956	29
29669	958	29
29670	959	29
29671	960	29
29674	963	29
29675	964	29
29677	966	29
29678	967	29
29679	968	29
29682	971	29
29683	972	29
29685	974	29
29686	975	29
29688	977	29
29694	983	29
29695	984	29
29697	986	29
29699	988	29
29701	0	30
29702	1	30
29703	2	30
29704	3	30
29705	4	30
29706	5	30
29708	7	30
29709	8	30
29710	9	30
29711	10	30
29712	11	30
29713	12	30
29714	13	30
29715	14	30
29716	15	30
29717	16	30
29718	17	30
29719	18	30
29720	19	30
29721	20	30
29727	26	30
29729	28	30
29730	29	30
29731	30	30
29732	31	30
29733	32	30
29735	34	30
29738	37	30
29739	38	30
29742	41	30
29743	42	30
29744	43	30
29746	45	30
29747	46	30
29748	47	30
29749	48	30
29750	49	30
29751	50	30
29754	53	30
29761	60	30
29762	61	30
29763	62	30
29764	63	30
29765	64	30
29766	65	30
29767	66	30
29768	67	30
29769	68	30
29770	69	30
29771	70	30
29772	71	30
29773	72	30
29774	73	30
29775	74	30
29776	75	30
29777	76	30
29778	77	30
29779	78	30
29780	79	30
29781	80	30
29782	81	30
29784	83	30
29785	84	30
29787	86	30
29793	92	30
29794	93	30
29795	94	30
29796	95	30
29797	96	30
29798	97	30
29799	98	30
29801	100	30
29802	101	30
29803	102	30
29805	104	30
29806	105	30
29807	106	30
29808	107	30
29809	108	30
29810	109	30
29811	110	30
29812	111	30
29813	112	30
29814	113	30
29815	114	30
29816	115	30
29817	116	30
29818	117	30
29819	118	30
29820	119	30
29826	125	30
29827	126	30
29828	127	30
29829	128	30
29830	129	30
29831	130	30
29832	131	30
29833	132	30
29834	133	30
29835	134	30
29836	135	30
29837	136	30
29838	137	30
29839	138	30
29841	140	30
29842	141	30
29843	142	30
29844	143	30
29845	144	30
29846	145	30
29847	146	30
29849	148	30
29851	150	30
29852	151	30
29853	152	30
29859	158	30
29860	159	30
29861	160	30
29862	161	30
29863	162	30
29864	163	30
29865	164	30
29866	165	30
29867	166	30
29868	167	30
29869	168	30
29870	169	30
29872	171	30
29873	172	30
29874	173	30
29875	174	30
29876	175	30
29877	176	30
29878	177	30
29879	178	30
29882	181	30
29883	182	30
29884	183	30
29885	184	30
29886	185	30
29892	191	30
29893	192	30
29895	194	30
29896	195	30
29899	198	30
29900	199	30
29901	200	30
29902	201	30
29903	202	30
29904	203	30
29906	205	30
29907	206	30
29909	208	30
29910	209	30
29911	210	30
29912	211	30
29914	213	30
29915	214	30
29916	215	30
29917	216	30
29919	218	30
29925	224	30
29927	226	30
29929	228	30
29930	229	30
29931	230	30
29932	231	30
29933	232	30
29934	233	30
29935	234	30
29937	236	30
29938	237	30
29941	240	30
29943	242	30
29944	243	30
29945	244	30
29946	245	30
29947	246	30
29948	247	30
29949	248	30
29950	249	30
29951	250	30
29952	251	30
29958	257	30
29961	260	30
29962	261	30
29963	262	30
29964	263	30
29965	264	30
29966	265	30
29968	267	30
29970	269	30
29971	270	30
29972	271	30
29973	272	30
29974	273	30
29975	274	30
29976	275	30
29977	276	30
29979	278	30
29981	280	30
29982	281	30
29983	282	30
29984	283	30
29985	284	30
29991	290	30
29992	291	30
29993	292	30
29995	294	30
29996	295	30
29997	296	30
29998	297	30
29999	298	30
30000	299	30
30001	300	30
30002	301	30
30003	302	30
30005	304	30
30006	305	30
30007	306	30
30008	307	30
30009	308	30
30010	309	30
30011	310	30
30012	311	30
30013	312	30
30014	313	30
30015	314	30
30016	315	30
30017	316	30
30018	317	30
30024	323	30
30025	324	30
30027	326	30
30028	327	30
30029	328	30
30030	329	30
30032	331	30
30035	334	30
30036	335	30
30038	337	30
30039	338	30
30040	339	30
30043	342	30
30044	343	30
30045	344	30
30047	346	30
30049	348	30
30050	349	30
30051	350	30
30058	357	30
30059	358	30
30060	359	30
30061	360	30
30062	361	30
30064	363	30
30065	364	30
30067	366	30
30069	368	30
30073	372	30
30074	373	30
30075	374	30
30076	375	30
30077	376	30
30079	378	30
30081	380	30
30082	381	30
30083	382	30
30084	383	30
30090	389	30
30091	390	30
30092	391	30
30093	392	30
30096	395	30
30099	398	30
30100	399	30
30101	400	30
30102	401	30
30103	402	30
30105	404	30
30106	405	30
30107	406	30
30108	407	30
30111	410	30
30112	411	30
30113	412	30
30114	413	30
30115	414	30
30117	416	30
30123	422	30
30124	423	30
30125	424	30
30126	425	30
30127	426	30
30128	427	30
30129	428	30
30130	429	30
30131	430	30
30132	431	30
30133	432	30
30134	433	30
30135	434	30
30136	435	30
30137	436	30
30139	438	30
30140	439	30
30141	440	30
30142	441	30
30143	442	30
30144	443	30
30145	444	30
30146	445	30
30147	446	30
30148	447	30
30149	448	30
30150	449	30
30157	456	30
30158	457	30
30159	458	30
30160	459	30
30161	460	30
30162	461	30
30164	463	30
30165	464	30
30166	465	30
30167	466	30
30169	468	30
30170	469	30
30171	470	30
30172	471	30
30173	472	30
30174	473	30
30175	474	30
30176	475	30
30177	476	30
30178	477	30
30179	478	30
30181	480	30
30182	481	30
30183	482	30
30189	488	30
30190	489	30
30191	490	30
30192	491	30
30193	492	30
30194	493	30
30197	496	30
30198	497	30
30200	499	30
30201	500	30
30202	501	30
30203	502	30
30206	505	30
30208	507	30
30209	508	30
30210	509	30
30212	511	30
30213	512	30
30214	513	30
30215	514	30
30216	515	30
30222	521	30
30223	522	30
30224	523	30
30225	524	30
30226	525	30
30227	526	30
30228	527	30
30229	528	30
30230	529	30
30231	530	30
30232	531	30
30233	532	30
30234	533	30
30235	534	30
30236	535	30
30237	536	30
30239	538	30
30240	539	30
30241	540	30
30242	541	30
30243	542	30
30244	543	30
30246	545	30
30248	547	30
30249	548	30
30255	554	30
30256	555	30
30257	556	30
30258	557	30
30259	558	30
30260	559	30
30261	560	30
30262	561	30
30263	562	30
30264	563	30
30265	564	30
30266	565	30
30267	566	30
30268	567	30
30269	568	30
30270	569	30
30271	570	30
30272	571	30
30273	572	30
30275	574	30
30277	576	30
30278	577	30
30279	578	30
30280	579	30
30281	580	30
30282	581	30
30288	587	30
30290	589	30
30292	591	30
30293	592	30
30296	595	30
30297	596	30
30298	597	30
30299	598	30
30300	599	30
30301	600	30
30302	601	30
30304	603	30
30305	604	30
30307	606	30
30310	609	30
30311	610	30
30312	611	30
30313	612	30
30314	613	30
30315	614	30
30321	620	30
30322	621	30
30323	622	30
30324	623	30
30325	624	30
30327	626	30
30328	627	30
30329	628	30
30330	629	30
30331	630	30
30332	631	30
30333	632	30
30334	633	30
30336	635	30
30337	636	30
30338	637	30
30339	638	30
30340	639	30
30341	640	30
30342	641	30
30343	642	30
30344	643	30
30345	644	30
30346	645	30
30347	646	30
30354	653	30
30355	654	30
30356	655	30
30357	656	30
30358	657	30
30359	658	30
30360	659	30
30361	660	30
30362	661	30
30363	662	30
30364	663	30
30365	664	30
30367	666	30
30368	667	30
30369	668	30
30371	670	30
30372	671	30
30375	674	30
30377	676	30
30379	678	30
30380	679	30
30381	680	30
30388	687	30
30389	688	30
30390	689	30
30391	690	30
30392	691	30
30394	693	30
30396	695	30
30397	696	30
30400	699	30
30401	700	30
30402	701	30
30403	702	30
30404	703	30
30405	704	30
30406	705	30
30407	706	30
30408	707	30
30409	708	30
30410	709	30
30414	713	30
30420	719	30
30421	720	30
30422	721	30
30424	723	30
30426	725	30
30427	726	30
30428	727	30
30429	728	30
30430	729	30
30431	730	30
30432	731	30
30433	732	30
30436	735	30
30437	736	30
30439	738	30
30440	739	30
30441	740	30
30442	741	30
30447	746	30
30453	752	30
30454	753	30
30455	754	30
30456	755	30
30457	756	30
30458	757	30
30459	758	30
30460	759	30
30461	760	30
30462	761	30
30463	762	30
30464	763	30
30465	764	30
30466	765	30
30467	766	30
30468	767	30
30469	768	30
30470	769	30
30471	770	30
30472	771	30
30473	772	30
30474	773	30
30475	774	30
30476	775	30
30477	776	30
30478	777	30
30480	779	30
30486	785	30
30488	787	30
30489	788	30
30490	789	30
30492	791	30
30498	797	30
30500	799	30
30501	800	30
30502	801	30
30503	802	30
30504	803	30
30505	804	30
30506	805	30
30507	806	30
30508	807	30
30509	808	30
30510	809	30
30519	818	30
30520	819	30
30522	821	30
30523	822	30
30524	823	30
30525	824	30
30526	825	30
30527	826	30
30528	827	30
30529	828	30
30530	829	30
30531	830	30
30532	831	30
30533	832	30
30534	833	30
30535	834	30
30537	836	30
30538	837	30
30539	838	30
30540	839	30
30541	840	30
30542	841	30
30543	842	30
30544	843	30
30545	844	30
30546	845	30
30552	851	30
30553	852	30
30555	854	30
30556	855	30
30558	857	30
30559	858	30
30560	859	30
30561	860	30
30562	861	30
30563	862	30
30564	863	30
30567	866	30
30568	867	30
30569	868	30
30570	869	30
30571	870	30
30572	871	30
30573	872	30
30575	874	30
30576	875	30
30577	876	30
30585	884	30
30587	886	30
30590	889	30
30591	890	30
30592	891	30
30593	892	30
30594	893	30
30595	894	30
30596	895	30
30598	897	30
30599	898	30
30600	899	30
30601	900	30
30602	901	30
30603	902	30
30605	904	30
30606	905	30
30607	906	30
30608	907	30
30609	908	30
30610	909	30
30611	910	30
30612	911	30
30618	917	30
30619	918	30
30620	919	30
30621	920	30
30622	921	30
30623	922	30
30624	923	30
30625	924	30
30626	925	30
30629	928	30
30630	929	30
30632	931	30
30633	932	30
30636	935	30
30637	936	30
30638	937	30
30639	938	30
30640	939	30
30641	940	30
30642	941	30
30643	942	30
30644	943	30
30645	944	30
30651	950	30
30652	951	30
30653	952	30
30654	953	30
30655	954	30
30657	956	30
30658	957	30
30659	958	30
30660	959	30
30661	960	30
30662	961	30
30664	963	30
30665	964	30
30667	966	30
30668	967	30
30669	968	30
30670	969	30
30671	970	30
30672	971	30
30673	972	30
30674	973	30
30676	975	30
30677	976	30
30684	983	30
30685	984	30
30686	985	30
30687	986	30
30688	987	30
30689	988	30
30690	989	30
30691	0	31
30692	1	31
30693	2	31
30694	3	31
30697	6	31
30698	7	31
30700	9	31
30701	10	31
30702	11	31
30704	13	31
30705	14	31
30706	15	31
30708	17	31
30709	18	31
30710	19	31
30711	20	31
30717	26	31
30718	27	31
30720	29	31
30721	30	31
30722	31	31
30725	34	31
30729	38	31
30730	39	31
30732	41	31
30733	42	31
30736	45	31
30737	46	31
30738	47	31
30740	49	31
30741	50	31
30742	51	31
30744	53	31
30750	59	31
30752	61	31
30754	63	31
30756	65	31
30758	67	31
30760	69	31
30761	70	31
30762	71	31
30764	73	31
30765	74	31
30766	75	31
30769	78	31
30770	79	31
30772	81	31
30773	82	31
30774	83	31
30776	85	31
30777	86	31
30783	92	31
30784	93	31
30785	94	31
30786	95	31
30788	97	31
30789	98	31
30790	99	31
30792	101	31
30793	102	31
30796	105	31
30800	109	31
30801	110	31
30802	111	31
30805	114	31
30806	115	31
30808	117	31
30809	118	31
30810	119	31
30816	125	31
30818	127	31
30820	129	31
30822	131	31
30824	133	31
30825	134	31
30829	138	31
30830	139	31
30832	141	31
30833	142	31
30834	143	31
30836	145	31
30837	146	31
30838	147	31
30840	149	31
30841	150	31
30842	151	31
30849	158	31
30850	159	31
30852	161	31
30853	162	31
30854	163	31
30856	165	31
30857	166	31
30858	167	31
30860	169	31
30861	170	31
30862	171	31
30864	173	31
30865	174	31
30866	175	31
30870	179	31
30872	181	31
30873	182	31
30874	183	31
30876	185	31
30882	191	31
30884	193	31
30886	195	31
30888	197	31
30889	198	31
30890	199	31
30892	201	31
30893	202	31
30894	203	31
30896	205	31
30898	207	31
30900	209	31
30902	211	31
30904	213	31
30905	214	31
30906	215	31
30908	217	31
30909	218	31
30915	224	31
30916	225	31
30917	226	31
30918	227	31
30921	230	31
30922	231	31
30924	233	31
30925	234	31
30926	235	31
30928	237	31
30929	238	31
30930	239	31
30933	242	31
30934	243	31
30936	245	31
30937	246	31
30938	247	31
30940	249	31
30941	250	31
30942	251	31
30948	257	31
30949	258	31
30950	259	31
30952	261	31
30953	262	31
30954	263	31
30956	265	31
30957	266	31
30958	267	31
30960	269	31
30961	270	31
30962	271	31
30964	273	31
30966	275	31
30968	277	31
30969	278	31
30970	279	31
30972	281	31
30973	282	31
30974	283	31
30975	284	31
30981	290	31
30982	291	31
30984	293	31
30985	294	31
30986	295	31
30988	297	31
30989	298	31
30990	299	31
30994	303	31
30997	306	31
30998	307	31
31000	309	31
31004	313	31
31005	314	31
31006	315	31
31008	317	31
31014	323	31
31016	325	31
31017	326	31
31018	327	31
31020	329	31
31021	330	31
31022	331	31
31025	334	31
31028	337	31
31029	338	31
31030	339	31
31032	341	31
31033	342	31
31034	343	31
31037	346	31
31038	347	31
31040	349	31
31047	356	31
31048	357	31
31049	358	31
31050	359	31
31052	361	31
31053	362	31
31054	363	31
31057	366	31
31058	367	31
31060	369	31
31061	370	31
31062	371	31
31064	373	31
31065	374	31
31066	375	31
31068	377	31
31069	378	31
31070	379	31
31072	381	31
31073	382	31
31074	383	31
31080	389	31
31081	390	31
31082	391	31
31084	393	31
31085	394	31
31086	395	31
31090	399	31
31092	401	31
31093	402	31
31094	403	31
31096	405	31
31097	406	31
31098	407	31
31100	409	31
31101	410	31
31102	411	31
31104	413	31
31105	414	31
31107	416	31
31113	422	31
31114	423	31
31116	425	31
31117	426	31
31118	427	31
31120	429	31
31121	430	31
31125	434	31
31126	435	31
31130	439	31
31132	441	31
31133	442	31
31136	445	31
31137	446	31
31138	447	31
31140	449	31
31146	455	31
31148	457	31
31149	458	31
31154	463	31
31156	465	31
31157	466	31
31158	467	31
31160	469	31
31161	470	31
31162	471	31
31166	475	31
31168	477	31
31169	478	31
31172	481	31
31173	482	31
31179	488	31
31182	491	31
31184	493	31
31185	494	31
31186	495	31
31188	497	31
31189	498	31
31190	499	31
31192	501	31
31193	502	31
31194	503	31
31197	506	31
31200	509	31
31201	510	31
31202	511	31
31204	513	31
31205	514	31
31206	515	31
31212	521	31
31213	522	31
31214	523	31
31216	525	31
31218	527	31
31220	529	31
31221	530	31
31222	531	31
31224	533	31
31225	534	31
31226	535	31
31228	537	31
31229	538	31
31230	539	31
31232	541	31
31234	543	31
31239	548	31
31245	554	31
31246	555	31
31248	557	31
31249	558	31
31250	559	31
31252	561	31
31254	563	31
31256	565	31
31257	566	31
31258	567	31
31260	569	31
31264	573	31
31265	574	31
31266	575	31
31268	577	31
31269	578	31
31272	581	31
31278	587	31
31280	589	31
31281	590	31
31282	591	31
31285	594	31
31286	595	31
31288	597	31
31289	598	31
31290	599	31
31292	601	31
31293	602	31
31294	603	31
31298	607	31
31300	609	31
31301	610	31
31302	611	31
31304	613	31
31305	614	31
31311	620	31
31312	621	31
31313	622	31
31314	623	31
31316	625	31
31317	626	31
31318	627	31
31321	630	31
31322	631	31
31324	633	31
31325	634	31
31328	637	31
31329	638	31
31330	639	31
31332	641	31
31333	642	31
31334	643	31
31336	645	31
31338	647	31
31345	654	31
31346	655	31
31348	657	31
31349	658	31
31350	659	31
31352	661	31
31354	663	31
31356	665	31
31357	666	31
31358	667	31
31360	669	31
31361	670	31
31362	671	31
31365	674	31
31366	675	31
31368	677	31
31369	678	31
31370	679	31
31371	680	31
31377	686	31
31378	687	31
31381	690	31
31384	693	31
31385	694	31
31386	695	31
31388	697	31
31389	698	31
31390	699	31
31392	701	31
31393	702	31
31400	709	31
31401	710	31
31402	711	31
31404	713	31
31410	719	31
31412	721	31
31413	722	31
31414	723	31
31416	725	31
31417	726	31
31418	727	31
31420	729	31
31421	730	31
31422	731	31
31425	734	31
31426	735	31
31428	737	31
31430	739	31
31432	741	31
31433	742	31
31434	743	31
31436	745	31
31443	752	31
31444	753	31
31445	754	31
31446	755	31
31448	757	31
31450	759	31
31452	761	31
31453	762	31
31454	763	31
31456	765	31
31457	766	31
31458	767	31
31460	769	31
31461	770	31
31462	771	31
31464	773	31
31465	774	31
31466	775	31
31468	777	31
31469	778	31
31470	779	31
31476	785	31
31477	786	31
31480	789	31
31481	790	31
31484	793	31
31485	794	31
31488	797	31
31489	798	31
31490	799	31
31492	801	31
31493	802	31
31494	803	31
31496	805	31
31497	806	31
31498	807	31
31501	810	31
31502	811	31
31503	812	31
31510	819	31
31512	821	31
31513	822	31
31514	823	31
31516	825	31
31518	827	31
31520	829	31
31521	830	31
31522	831	31
31524	833	31
31525	834	31
31526	835	31
31528	837	31
31529	838	31
31530	839	31
31532	841	31
31536	845	31
31542	851	31
31544	853	31
31545	854	31
31549	858	31
31550	859	31
31552	861	31
31553	862	31
31554	863	31
31556	865	31
31557	866	31
31558	867	31
31564	873	31
31566	875	31
31568	877	31
31575	884	31
31576	885	31
31577	886	31
31578	887	31
31580	889	31
31582	891	31
31584	893	31
31585	894	31
31586	895	31
31588	897	31
31589	898	31
31590	899	31
31592	901	31
31594	903	31
31596	905	31
31597	906	31
31600	909	31
31602	911	31
31609	918	31
31610	919	31
31612	921	31
31613	922	31
31614	923	31
31616	925	31
31617	926	31
31618	927	31
31620	929	31
31622	931	31
31624	933	31
31626	935	31
31628	937	31
31629	938	31
31630	939	31
31632	941	31
31634	943	31
31635	944	31
31641	950	31
31642	951	31
31644	953	31
31645	954	31
31648	957	31
31649	958	31
31650	959	31
31652	961	31
31656	965	31
31657	966	31
31658	967	31
31660	969	31
31661	970	31
31662	971	31
31664	973	31
31665	974	31
31666	975	31
31668	977	31
31674	983	31
31677	986	31
31678	987	31
31681	0	32
31684	3	32
31685	4	32
31688	7	32
31690	9	32
31691	10	32
31692	11	32
31693	12	32
31694	13	32
31695	14	32
31696	15	32
31697	16	32
31698	17	32
31699	18	32
31700	19	32
31701	20	32
31707	26	32
31708	27	32
31709	28	32
31710	29	32
31711	30	32
31712	31	32
31713	32	32
31714	33	32
31716	35	32
31717	36	32
31718	37	32
31719	38	32
31720	39	32
31721	40	32
31722	41	32
31723	42	32
31724	43	32
31725	44	32
31726	45	32
31727	46	32
31728	47	32
31729	48	32
31730	49	32
31731	50	32
31732	51	32
31733	52	32
31734	53	32
31740	59	32
31741	60	32
31742	61	32
31743	62	32
31744	63	32
31745	64	32
31747	66	32
31748	67	32
31749	68	32
31750	69	32
31751	70	32
31752	71	32
31753	72	32
31754	73	32
31758	77	32
31759	78	32
31760	79	32
31761	80	32
31762	81	32
31763	82	32
31764	83	32
31765	84	32
31766	85	32
31767	86	32
31773	92	32
31774	93	32
31775	94	32
31776	95	32
31778	97	32
31779	98	32
31780	99	32
31781	100	32
31782	101	32
31784	103	32
31785	104	32
31786	105	32
31787	106	32
31788	107	32
31789	108	32
31790	109	32
31791	110	32
31792	111	32
31793	112	32
31795	114	32
31796	115	32
31797	116	32
31799	118	32
31807	126	32
31808	127	32
31809	128	32
31810	129	32
31811	130	32
31813	132	32
31814	133	32
31815	134	32
31817	136	32
31818	137	32
31819	138	32
31820	139	32
31821	140	32
31822	141	32
31823	142	32
31826	145	32
31827	146	32
31829	148	32
31832	151	32
31833	152	32
31839	158	32
31840	159	32
31841	160	32
31843	162	32
31844	163	32
31845	164	32
31846	165	32
31847	166	32
31848	167	32
31849	168	32
31850	169	32
31851	170	32
31852	171	32
31853	172	32
31855	174	32
31856	175	32
31857	176	32
31858	177	32
31860	179	32
31861	180	32
31862	181	32
31872	191	32
31874	193	32
31876	195	32
31877	196	32
31878	197	32
31879	198	32
31880	199	32
31881	200	32
31882	201	32
31883	202	32
31884	203	32
31885	204	32
31886	205	32
31889	208	32
31890	209	32
31891	210	32
31892	211	32
31893	212	32
31895	214	32
31896	215	32
31897	216	32
31898	217	32
31899	218	32
31905	224	32
31906	225	32
31907	226	32
31909	228	32
31910	229	32
31911	230	32
31912	231	32
31914	233	32
31915	234	32
31916	235	32
31917	236	32
31918	237	32
31920	239	32
31921	240	32
31923	242	32
31924	243	32
31925	244	32
31926	245	32
31927	246	32
31929	248	32
31930	249	32
31931	250	32
31932	251	32
31939	258	32
31940	259	32
31941	260	32
31942	261	32
31943	262	32
31944	263	32
31945	264	32
31946	265	32
31947	266	32
31949	268	32
31950	269	32
31951	270	32
31952	271	32
31953	272	32
31956	275	32
31957	276	32
31958	277	32
31959	278	32
31961	280	32
31962	281	32
31963	282	32
31964	283	32
31965	284	32
31971	290	32
31972	291	32
31973	292	32
31974	293	32
31975	294	32
31976	295	32
31977	296	32
31978	297	32
31979	298	32
31980	299	32
31981	300	32
31982	301	32
31984	303	32
31987	306	32
31988	307	32
31989	308	32
31990	309	32
31991	310	32
31992	311	32
31993	312	32
31994	313	32
31995	314	32
31996	315	32
31998	317	32
32004	323	32
32005	324	32
32006	325	32
32007	326	32
32008	327	32
32009	328	32
32011	330	32
32012	331	32
32013	332	32
32014	333	32
32015	334	32
32016	335	32
32017	336	32
32018	337	32
32019	338	32
32020	339	32
32021	340	32
32022	341	32
32023	342	32
32024	343	32
32025	344	32
32026	345	32
32027	346	32
32028	347	32
32029	348	32
32030	349	32
32031	350	32
32037	356	32
32038	357	32
32039	358	32
32040	359	32
32042	361	32
32043	362	32
32044	363	32
32045	364	32
32046	365	32
32047	366	32
32048	367	32
32049	368	32
32050	369	32
32051	370	32
32053	372	32
32056	375	32
32057	376	32
32058	377	32
32059	378	32
32060	379	32
32061	380	32
32062	381	32
32063	382	32
32064	383	32
32070	389	32
32071	390	32
32073	392	32
32074	393	32
32075	394	32
32076	395	32
32077	396	32
32078	397	32
32079	398	32
32080	399	32
32081	400	32
32082	401	32
32083	402	32
32085	404	32
32086	405	32
32087	406	32
32088	407	32
32090	409	32
32091	410	32
32092	411	32
32093	412	32
32094	413	32
32095	414	32
32096	415	32
32097	416	32
32106	425	32
32108	427	32
32111	430	32
32112	431	32
32113	432	32
32114	433	32
32115	434	32
32116	435	32
32117	436	32
32118	437	32
32119	438	32
32120	439	32
32121	440	32
32122	441	32
32123	442	32
32124	443	32
32127	446	32
32128	447	32
32130	449	32
32136	455	32
32137	456	32
32138	457	32
32139	458	32
32140	459	32
32141	460	32
32142	461	32
32144	463	32
32145	464	32
32146	465	32
32147	466	32
32148	467	32
32150	469	32
32151	470	32
32152	471	32
32153	472	32
32154	473	32
32155	474	32
32156	475	32
32157	476	32
32158	477	32
32159	478	32
32162	481	32
32163	482	32
32169	488	32
32170	489	32
32172	491	32
32173	492	32
32174	493	32
32177	496	32
32178	497	32
32179	498	32
32180	499	32
32181	500	32
32183	502	32
32184	503	32
32185	504	32
32186	505	32
32188	507	32
32189	508	32
32190	509	32
32191	510	32
32192	511	32
32193	512	32
32194	513	32
32195	514	32
32196	515	32
32202	521	32
32203	522	32
32205	524	32
32206	525	32
32208	527	32
32212	531	32
32214	533	32
32215	534	32
32216	535	32
32217	536	32
32218	537	32
32219	538	32
32221	540	32
32222	541	32
32223	542	32
32224	543	32
32225	544	32
32226	545	32
32227	546	32
32228	547	32
32229	548	32
32235	554	32
32236	555	32
32237	556	32
32239	558	32
32240	559	32
32241	560	32
32243	562	32
32244	563	32
32247	566	32
32248	567	32
32249	568	32
32250	569	32
32251	570	32
32252	571	32
32253	572	32
32254	573	32
32255	574	32
32256	575	32
32257	576	32
32258	577	32
32259	578	32
32260	579	32
32261	580	32
32262	581	32
32269	588	32
32270	589	32
32272	591	32
32273	592	32
32274	593	32
32275	594	32
32277	596	32
32278	597	32
32279	598	32
32280	599	32
32281	600	32
32282	601	32
32283	602	32
32284	603	32
32285	604	32
32286	605	32
32287	606	32
32288	607	32
32289	608	32
32290	609	32
32291	610	32
32292	611	32
32293	612	32
32295	614	32
32301	620	32
32302	621	32
32303	622	32
32304	623	32
32305	624	32
32306	625	32
32307	626	32
32308	627	32
32309	628	32
32310	629	32
32312	631	32
32313	632	32
32314	633	32
32315	634	32
32317	636	32
32318	637	32
32321	640	32
32322	641	32
32323	642	32
32324	643	32
32325	644	32
32326	645	32
32327	646	32
32335	654	32
32336	655	32
32337	656	32
32338	657	32
32342	661	32
32343	662	32
32344	663	32
32345	664	32
32346	665	32
32348	667	32
32351	670	32
32352	671	32
32354	673	32
32355	674	32
32356	675	32
32358	677	32
32359	678	32
32360	679	32
32361	680	32
32367	686	32
32368	687	32
32369	688	32
32371	690	32
32372	691	32
32373	692	32
32374	693	32
32375	694	32
32376	695	32
32377	696	32
32378	697	32
32379	698	32
32380	699	32
32381	700	32
32382	701	32
32384	703	32
32385	704	32
32386	705	32
32387	706	32
32388	707	32
32389	708	32
32390	709	32
32391	710	32
32392	711	32
32394	713	32
32400	719	32
32402	721	32
32403	722	32
32405	724	32
32406	725	32
32407	726	32
32408	727	32
32409	728	32
32410	729	32
32411	730	32
32414	733	32
32416	735	32
32417	736	32
32418	737	32
32419	738	32
32420	739	32
32421	740	32
32425	744	32
32426	745	32
32427	746	32
32433	752	32
32434	753	32
32435	754	32
32436	755	32
32437	756	32
32438	757	32
32439	758	32
32440	759	32
32441	760	32
32443	762	32
32444	763	32
32445	764	32
32446	765	32
32447	766	32
32448	767	32
32449	768	32
32450	769	32
32451	770	32
32452	771	32
32453	772	32
32455	774	32
32456	775	32
32457	776	32
32458	777	32
32459	778	32
32460	779	32
32467	786	32
32468	787	32
32469	788	32
32471	790	32
32472	791	32
32473	792	32
32474	793	32
32475	794	32
32477	796	32
32478	797	32
32479	798	32
32480	799	32
32481	800	32
32482	801	32
32483	802	32
32484	803	32
32485	804	32
32486	805	32
32488	807	32
32489	808	32
32490	809	32
32491	810	32
32492	811	32
32493	812	32
32499	818	32
32500	819	32
32501	820	32
32503	822	32
32504	823	32
32505	824	32
32506	825	32
32507	826	32
32508	827	32
32510	829	32
32511	830	32
32513	832	32
32514	833	32
32515	834	32
32516	835	32
32517	836	32
32518	837	32
32519	838	32
32520	839	32
32521	840	32
32522	841	32
32524	843	32
32525	844	32
32526	845	32
32532	851	32
32533	852	32
32534	853	32
32537	856	32
32538	857	32
32540	859	32
32541	860	32
32542	861	32
32543	862	32
32544	863	32
32545	864	32
32546	865	32
32547	866	32
32548	867	32
32549	868	32
32550	869	32
32551	870	32
32552	871	32
32553	872	32
32555	874	32
32557	876	32
32558	877	32
32559	878	32
32565	884	32
32566	885	32
32567	886	32
32568	887	32
32570	889	32
32571	890	32
32572	891	32
32573	892	32
32574	893	32
32577	896	32
32578	897	32
32579	898	32
32580	899	32
32581	900	32
32582	901	32
32583	902	32
32584	903	32
32585	904	32
32586	905	32
32587	906	32
32588	907	32
32589	908	32
32591	910	32
32592	911	32
32598	917	32
32599	918	32
32600	919	32
32601	920	32
32602	921	32
32603	922	32
32604	923	32
32605	924	32
32606	925	32
32607	926	32
32608	927	32
32609	928	32
32612	931	32
32613	932	32
32614	933	32
32615	934	32
32616	935	32
32617	936	32
32618	937	32
32619	938	32
32620	939	32
32621	940	32
32622	941	32
32624	943	32
32625	944	32
32631	950	32
32632	951	32
32633	952	32
32634	953	32
32635	954	32
32637	956	32
32638	957	32
32639	958	32
32640	959	32
32642	961	32
32643	962	32
32644	963	32
32645	964	32
32646	965	32
32647	966	32
32648	967	32
32649	968	32
32650	969	32
32651	970	32
32652	971	32
32653	972	32
32654	973	32
32655	974	32
32656	975	32
32657	976	32
32658	977	32
32665	984	32
32666	985	32
32668	987	32
32669	988	32
32670	989	32
32671	0	33
32674	3	33
32675	4	33
32677	6	33
32678	7	33
32679	8	33
32682	11	33
32686	15	33
32687	16	33
32689	18	33
32690	19	33
32691	20	33
32692	21	33
32693	22	33
32694	23	33
32695	24	33
32696	25	33
32697	26	33
32698	27	33
32699	28	33
32702	31	33
32703	32	33
32706	35	33
32707	36	33
32709	38	33
32710	39	33
32711	40	33
32713	42	33
32714	43	33
32715	44	33
32717	46	33
32718	47	33
32719	48	33
32722	51	33
32724	53	33
32725	54	33
32726	55	33
32727	56	33
32728	57	33
32729	58	33
32730	59	33
32731	60	33
32734	63	33
32735	64	33
32737	66	33
32738	67	33
32739	68	33
32741	70	33
32742	71	33
32743	72	33
32745	74	33
32746	75	33
32747	76	33
32749	78	33
32750	79	33
32751	80	33
32753	82	33
32754	83	33
32755	84	33
32757	86	33
32758	87	33
32759	88	33
32760	89	33
32761	90	33
32762	91	33
32763	92	33
32767	96	33
32769	98	33
32770	99	33
32771	100	33
32773	102	33
32774	103	33
32775	104	33
32777	106	33
32778	107	33
32779	108	33
32781	110	33
32782	111	33
32783	112	33
32786	115	33
32787	116	33
32789	118	33
32790	119	33
32791	120	33
32793	122	33
32794	123	33
32795	124	33
32796	125	33
32797	126	33
32798	127	33
32799	128	33
32801	130	33
32803	132	33
32805	134	33
32806	135	33
32807	136	33
32810	139	33
32811	140	33
32813	142	33
32814	143	33
32815	144	33
32818	147	33
32819	148	33
32821	150	33
32823	152	33
32824	153	33
32826	155	33
32827	156	33
32828	157	33
32829	158	33
32830	159	33
32831	160	33
32834	163	33
32837	166	33
32838	167	33
32839	168	33
32841	170	33
32842	171	33
32843	172	33
32845	174	33
32846	175	33
32847	176	33
32850	179	33
32851	180	33
32853	182	33
32854	183	33
32856	185	33
32857	186	33
32860	189	33
32861	190	33
32862	191	33
32863	192	33
32865	194	33
32866	195	33
32867	196	33
32869	198	33
32870	199	33
32871	200	33
32873	202	33
32874	203	33
32875	204	33
32877	206	33
32878	207	33
32879	208	33
32882	211	33
32886	215	33
32887	216	33
32890	219	33
32891	220	33
32892	221	33
32893	222	33
32894	223	33
32895	224	33
32897	226	33
32898	227	33
32899	228	33
32901	230	33
32902	231	33
32903	232	33
32905	234	33
32906	235	33
32907	236	33
32909	238	33
32910	239	33
32911	240	33
32913	242	33
32914	243	33
32915	244	33
32918	247	33
32919	248	33
32921	250	33
32922	251	33
32923	252	33
32926	255	33
32927	256	33
32928	257	33
32929	258	33
32930	259	33
32933	262	33
32934	263	33
32935	264	33
32938	267	33
32941	270	33
32942	271	33
32943	272	33
32945	274	33
32946	275	33
32947	276	33
32949	278	33
32950	279	33
32951	280	33
32954	283	33
32955	284	33
32956	285	33
32957	286	33
32958	287	33
32959	288	33
32960	289	33
32961	290	33
32962	291	33
32963	292	33
32965	294	33
32966	295	33
32967	296	33
32969	298	33
32970	299	33
32971	300	33
32973	302	33
32974	303	33
32975	304	33
32977	306	33
32978	307	33
32979	308	33
32982	311	33
32983	312	33
32985	314	33
32986	315	33
32987	316	33
32988	317	33
32989	318	33
32990	319	33
32991	320	33
32992	321	33
32994	323	33
32995	324	33
32998	327	33
32999	328	33
33002	331	33
33005	334	33
33009	338	33
33010	339	33
33011	340	33
33013	342	33
33015	344	33
33017	346	33
33018	347	33
33019	348	33
33021	350	33
33022	351	33
33023	352	33
33024	353	33
33026	355	33
33027	356	33
33029	358	33
33031	360	33
33034	363	33
33035	364	33
33037	366	33
33041	370	33
33042	371	33
33043	372	33
33047	376	33
33049	378	33
33050	379	33
33051	380	33
33053	382	33
33054	383	33
33055	384	33
33056	385	33
33057	386	33
33059	388	33
33060	389	33
33062	391	33
33063	392	33
33065	394	33
33066	395	33
33067	396	33
33069	398	33
33070	399	33
33071	400	33
33073	402	33
33074	403	33
33075	404	33
33078	407	33
33079	408	33
33082	411	33
33087	416	33
33088	417	33
33089	418	33
33090	419	33
33092	421	33
33093	422	33
33094	423	33
33095	424	33
33097	426	33
33098	427	33
33099	428	33
33101	430	33
33102	431	33
33103	432	33
33109	438	33
33110	439	33
33111	440	33
33113	442	33
33114	443	33
33115	444	33
33117	446	33
33118	447	33
33119	448	33
33120	449	33
33121	450	33
33122	451	33
33123	452	33
33124	453	33
33126	455	33
33127	456	33
33130	459	33
33131	460	33
33133	462	33
33134	463	33
33138	467	33
33139	468	33
33141	470	33
33142	471	33
33143	472	33
33146	475	33
33147	476	33
33149	478	33
33151	480	33
33153	482	33
33154	483	33
33155	484	33
33156	485	33
33157	486	33
33158	487	33
33159	488	33
33161	490	33
33162	491	33
33163	492	33
33166	495	33
33169	498	33
33170	499	33
33171	500	33
33173	502	33
33174	503	33
33175	504	33
33177	506	33
33179	508	33
33181	510	33
33182	511	33
33183	512	33
33185	514	33
33187	516	33
33188	517	33
33190	519	33
33191	520	33
33192	521	33
33195	524	33
33198	527	33
33199	528	33
33201	530	33
33202	531	33
33203	532	33
33205	534	33
33206	535	33
33207	536	33
33209	538	33
33210	539	33
33213	542	33
33214	543	33
33217	546	33
33218	547	33
33219	548	33
33220	549	33
33221	550	33
33222	551	33
33223	552	33
33225	554	33
33226	555	33
33227	556	33
33229	558	33
33230	559	33
33231	560	33
33234	563	33
33235	564	33
33237	566	33
33238	567	33
33239	568	33
33241	570	33
33242	571	33
33243	572	33
33245	574	33
33246	575	33
33247	576	33
33250	579	33
33251	580	33
33252	581	33
33253	582	33
33254	583	33
33256	585	33
33257	586	33
33258	587	33
33259	588	33
33261	590	33
33262	591	33
33263	592	33
33265	594	33
33266	595	33
33267	596	33
33269	598	33
33270	599	33
33271	600	33
33273	602	33
33274	603	33
33277	606	33
33278	607	33
33279	608	33
33281	610	33
33282	611	33
33285	614	33
33286	615	33
33287	616	33
33289	618	33
33290	619	33
33293	622	33
33294	623	33
33295	624	33
33297	626	33
33298	627	33
33301	630	33
33305	634	33
33306	635	33
33307	636	33
33309	638	33
33310	639	33
33311	640	33
33313	642	33
33314	643	33
33317	646	33
33320	649	33
33321	650	33
33322	651	33
33323	652	33
33324	653	33
33325	654	33
33326	655	33
33327	656	33
33329	658	33
33330	659	33
33331	660	33
33333	662	33
33334	663	33
33335	664	33
33337	666	33
33338	667	33
33339	668	33
33341	670	33
33342	671	33
33346	675	33
33347	676	33
33349	678	33
33350	679	33
33351	680	33
33352	681	33
33353	682	33
33354	683	33
33357	686	33
33358	687	33
33359	688	33
33361	690	33
33362	691	33
33363	692	33
33365	694	33
33366	695	33
33370	699	33
33373	702	33
33374	703	33
33375	704	33
33377	706	33
33378	707	33
33379	708	33
33381	710	33
33382	711	33
33383	712	33
33384	713	33
33385	714	33
33386	715	33
33387	716	33
33388	717	33
33389	718	33
33390	719	33
33391	720	33
33393	722	33
33394	723	33
33397	726	33
33398	727	33
33399	728	33
33401	730	33
33402	731	33
33403	732	33
33406	735	33
33407	736	33
33409	738	33
33410	739	33
33411	740	33
33415	744	33
33417	746	33
33418	747	33
33419	748	33
33420	749	33
33421	750	33
33422	751	33
33423	752	33
33425	754	33
33426	755	33
33427	756	33
33429	758	33
33430	759	33
33431	760	33
33433	762	33
33434	763	33
33435	764	33
33437	766	33
33438	767	33
33439	768	33
33441	770	33
33442	771	33
33443	772	33
33445	774	33
33446	775	33
33447	776	33
33449	778	33
33450	779	33
33451	780	33
33452	781	33
33454	783	33
33455	784	33
33456	785	33
33459	788	33
33461	790	33
33462	791	33
33463	792	33
33465	794	33
33466	795	33
33467	796	33
33469	798	33
33470	799	33
33471	800	33
33473	802	33
33474	803	33
33475	804	33
33477	806	33
33478	807	33
33479	808	33
33481	810	33
33482	811	33
33483	812	33
33486	815	33
33487	816	33
33488	817	33
33489	818	33
33490	819	33
33491	820	33
33493	822	33
33495	824	33
33497	826	33
33498	827	33
33499	828	33
33501	830	33
33502	831	33
33503	832	33
33505	834	33
33506	835	33
33507	836	33
33509	838	33
33510	839	33
33511	840	33
33513	842	33
33514	843	33
33517	846	33
33519	848	33
33520	849	33
33521	850	33
33522	851	33
33523	852	33
33525	854	33
33526	855	33
33527	856	33
33529	858	33
33530	859	33
33531	860	33
33533	862	33
33534	863	33
33535	864	33
33538	867	33
33539	868	33
33541	870	33
33542	871	33
33543	872	33
33545	874	33
33546	875	33
33547	876	33
33549	878	33
33550	879	33
33551	880	33
33552	881	33
33553	882	33
33554	883	33
33555	884	33
33557	886	33
33558	887	33
33561	890	33
33562	891	33
33563	892	33
33566	895	33
33569	898	33
33570	899	33
33571	900	33
33573	902	33
33574	903	33
33575	904	33
33577	906	33
33578	907	33
33579	908	33
33582	911	33
33583	912	33
33584	913	33
33585	914	33
33586	915	33
33587	916	33
33589	918	33
33590	919	33
33591	920	33
33593	922	33
33594	923	33
33595	924	33
33597	926	33
33598	927	33
33599	928	33
33601	930	33
33602	931	33
33603	932	33
33606	935	33
33607	936	33
33611	940	33
33614	943	33
33615	944	33
33616	945	33
33617	946	33
33618	947	33
33619	948	33
33620	949	33
33621	950	33
33622	951	33
33623	952	33
33625	954	33
33629	958	33
33630	959	33
33631	960	33
33633	962	33
33634	963	33
33635	964	33
33637	966	33
33639	968	33
33643	972	33
33645	974	33
33646	975	33
33647	976	33
33648	977	33
33649	978	33
33651	980	33
33652	981	33
33653	982	33
33654	983	33
33655	984	33
33657	986	33
33658	987	33
33659	988	33
33660	989	33
33662	1	34
33663	2	34
33664	3	34
33665	4	34
33666	5	34
33667	6	34
33670	9	34
33671	10	34
33673	12	34
33674	13	34
33675	14	34
33676	15	34
33678	17	34
33679	18	34
33680	19	34
33683	22	34
33684	23	34
33685	24	34
33686	25	34
33687	26	34
33688	27	34
33689	28	34
33690	29	34
33691	30	34
33692	31	34
33693	32	34
33694	33	34
33695	34	34
33697	36	34
33698	37	34
33700	39	34
33702	41	34
33703	42	34
33704	43	34
33705	44	34
33706	45	34
33707	46	34
33709	48	34
33710	49	34
33711	50	34
33712	51	34
33715	54	34
33716	55	34
33717	56	34
33718	57	34
33719	58	34
33720	59	34
33721	60	34
33722	61	34
33723	62	34
33724	63	34
33726	65	34
33727	66	34
33728	67	34
33729	68	34
33731	70	34
33732	71	34
33733	72	34
33734	73	34
33735	74	34
33737	76	34
33738	77	34
33740	79	34
33743	82	34
33744	83	34
33745	84	34
33746	85	34
33747	86	34
33748	87	34
33749	88	34
33750	89	34
33751	90	34
33752	91	34
33753	92	34
33755	94	34
33756	95	34
33759	98	34
33760	99	34
33762	101	34
33763	102	34
33764	103	34
33765	104	34
33766	105	34
33767	106	34
33768	107	34
33769	108	34
33771	110	34
33773	112	34
33774	113	34
33775	114	34
33777	116	34
33779	118	34
33780	119	34
33781	120	34
33782	121	34
33783	122	34
33784	123	34
33785	124	34
33786	125	34
33787	126	34
33788	127	34
33789	128	34
33790	129	34
33791	130	34
33792	131	34
33793	132	34
33794	133	34
33795	134	34
33796	135	34
33797	136	34
33798	137	34
33799	138	34
33800	139	34
33801	140	34
33802	141	34
33804	143	34
33805	144	34
33806	145	34
33807	146	34
33808	147	34
33809	148	34
33810	149	34
33811	150	34
33812	151	34
33813	152	34
33814	153	34
33815	154	34
33816	155	34
33817	156	34
33818	157	34
33819	158	34
33820	159	34
33821	160	34
33822	161	34
33823	162	34
33824	163	34
33825	164	34
33826	165	34
33827	166	34
33828	167	34
33829	168	34
33830	169	34
33831	170	34
33833	172	34
33835	174	34
33836	175	34
33837	176	34
33838	177	34
33839	178	34
33840	179	34
33842	181	34
33843	182	34
33844	183	34
33846	185	34
33851	190	34
33854	193	34
33855	194	34
33856	195	34
33857	196	34
33858	197	34
33859	198	34
33860	199	34
33861	200	34
33862	201	34
33863	202	34
33864	203	34
33865	204	34
33866	205	34
33868	207	34
33870	209	34
33871	210	34
33872	211	34
33873	212	34
33875	214	34
33876	215	34
33877	216	34
33878	217	34
33879	218	34
33880	219	34
33881	220	34
33882	221	34
33884	223	34
33888	227	34
33889	228	34
33892	231	34
33893	232	34
33894	233	34
33895	234	34
33896	235	34
33897	236	34
33899	238	34
33900	239	34
33901	240	34
33902	241	34
33903	242	34
33904	243	34
33905	244	34
33906	245	34
33907	246	34
33908	247	34
33909	248	34
33910	249	34
33911	250	34
33912	251	34
33913	252	34
33915	254	34
33917	256	34
33918	257	34
33919	258	34
33920	259	34
33921	260	34
33922	261	34
33923	262	34
33924	263	34
33925	264	34
33926	265	34
33927	266	34
33928	267	34
33930	269	34
33931	270	34
33933	272	34
33934	273	34
33935	274	34
33936	275	34
33938	277	34
33941	280	34
33942	281	34
33943	282	34
33944	283	34
33945	284	34
33946	285	34
33949	288	34
33950	289	34
33951	290	34
33952	291	34
33954	293	34
33955	294	34
33956	295	34
33957	296	34
33958	297	34
33959	298	34
33960	299	34
33961	300	34
33962	301	34
33963	302	34
33964	303	34
33965	304	34
33966	305	34
33967	306	34
33969	308	34
33970	309	34
33971	310	34
33972	311	34
33973	312	34
33974	313	34
33975	314	34
33976	315	34
33977	316	34
33978	317	34
33979	318	34
33980	319	34
33981	320	34
33982	321	34
33983	322	34
33984	323	34
33985	324	34
33986	325	34
33987	326	34
33988	327	34
33989	328	34
33990	329	34
33991	330	34
33992	331	34
33994	333	34
33995	334	34
33996	335	34
33997	336	34
33998	337	34
33999	338	34
34001	340	34
34002	341	34
34003	342	34
34004	343	34
34005	344	34
34006	345	34
34007	346	34
34008	347	34
34010	349	34
34011	350	34
34012	351	34
34013	352	34
34014	353	34
34015	354	34
34016	355	34
34017	356	34
34018	357	34
34020	359	34
34021	360	34
34022	361	34
34023	362	34
34024	363	34
34025	364	34
34026	365	34
34027	366	34
34028	367	34
34029	368	34
34030	369	34
34032	371	34
34033	372	34
34034	373	34
34036	375	34
34037	376	34
34038	377	34
34039	378	34
34040	379	34
34041	380	34
34042	381	34
34043	382	34
34044	383	34
34045	384	34
34046	385	34
34047	386	34
34048	387	34
34049	388	34
34050	389	34
34051	390	34
34052	391	34
34053	392	34
34054	393	34
34055	394	34
34056	395	34
34057	396	34
34059	398	34
34061	400	34
34062	401	34
34063	402	34
34064	403	34
34065	404	34
34066	405	34
34067	406	34
34068	407	34
34069	408	34
34073	412	34
34074	413	34
34075	414	34
34076	415	34
34077	416	34
34078	417	34
34080	419	34
34083	422	34
34085	424	34
34087	426	34
34088	427	34
34089	428	34
34090	429	34
34091	430	34
34092	431	34
34093	432	34
34094	433	34
34095	434	34
34099	438	34
34100	439	34
34101	440	34
34102	441	34
34103	442	34
34104	443	34
34105	444	34
34108	447	34
34109	448	34
34110	449	34
34111	450	34
34112	451	34
34113	452	34
34114	453	34
34115	454	34
34116	455	34
34117	456	34
34119	458	34
34120	459	34
34121	460	34
34122	461	34
34124	463	34
34125	464	34
34126	465	34
34127	466	34
34128	467	34
34129	468	34
34130	469	34
34131	470	34
34132	471	34
34133	472	34
34134	473	34
34137	476	34
34138	477	34
34139	478	34
34140	479	34
34142	481	34
34143	482	34
34144	483	34
34145	484	34
34146	485	34
34148	487	34
34149	488	34
34150	489	34
34151	490	34
34152	491	34
34153	492	34
34155	494	34
34156	495	34
34157	496	34
34158	497	34
34159	498	34
34160	499	34
34163	502	34
34165	504	34
34166	505	34
34167	506	34
34169	508	34
34171	510	34
34172	511	34
34174	513	34
34175	514	34
34176	515	34
34177	516	34
34178	517	34
34179	518	34
34180	519	34
34181	520	34
34182	521	34
34183	522	34
34185	524	34
34187	526	34
34188	527	34
34189	528	34
34190	529	34
34191	530	34
34192	531	34
34193	532	34
34194	533	34
34195	534	34
34196	535	34
34197	536	34
34198	537	34
34199	538	34
34200	539	34
34201	540	34
34202	541	34
34203	542	34
34205	544	34
34206	545	34
34207	546	34
34208	547	34
34209	548	34
34210	549	34
34211	550	34
34213	552	34
34214	553	34
34215	554	34
34216	555	34
34217	556	34
34218	557	34
34219	558	34
34220	559	34
34221	560	34
34222	561	34
34223	562	34
34224	563	34
34225	564	34
34226	565	34
34227	566	34
34228	567	34
34229	568	34
34230	569	34
34232	571	34
34233	572	34
34234	573	34
34235	574	34
34236	575	34
34238	577	34
34239	578	34
34240	579	34
34241	580	34
34242	581	34
34243	582	34
34244	583	34
34245	584	34
34246	585	34
34247	586	34
34248	587	34
34249	588	34
34250	589	34
34251	590	34
34254	593	34
34255	594	34
34256	595	34
34257	596	34
34258	597	34
34259	598	34
34260	599	34
34261	600	34
34262	601	34
34263	602	34
34264	603	34
34265	604	34
34266	605	34
34267	606	34
34268	607	34
34269	608	34
34270	609	34
34272	611	34
34273	612	34
34274	613	34
34275	614	34
34276	615	34
34277	616	34
34279	618	34
34281	620	34
34282	621	34
34283	622	34
34284	623	34
34286	625	34
34287	626	34
34288	627	34
34289	628	34
34290	629	34
34291	630	34
34292	631	34
34296	635	34
34297	636	34
34298	637	34
34299	638	34
34300	639	34
34301	640	34
34302	641	34
34305	644	34
34306	645	34
34307	646	34
34308	647	34
34309	648	34
34310	649	34
34312	651	34
34313	652	34
34314	653	34
34315	654	34
34316	655	34
34317	656	34
34318	657	34
34319	658	34
34320	659	34
34321	660	34
34322	661	34
34323	662	34
34324	663	34
34325	664	34
34326	665	34
34327	666	34
34328	667	34
34329	668	34
34330	669	34
34331	670	34
34333	672	34
34334	673	34
34335	674	34
34336	675	34
34337	676	34
34338	677	34
34339	678	34
34340	679	34
34341	680	34
34342	681	34
34343	682	34
34344	683	34
34345	684	34
34346	685	34
34347	686	34
34348	687	34
34349	688	34
34350	689	34
34351	690	34
34354	693	34
34355	694	34
34356	695	34
34357	696	34
34358	697	34
34359	698	34
34360	699	34
34361	700	34
34362	701	34
34363	702	34
34364	703	34
34365	704	34
34366	705	34
34368	707	34
34369	708	34
34370	709	34
34371	710	34
34372	711	34
34373	712	34
34375	714	34
34376	715	34
34377	716	34
34378	717	34
34379	718	34
34380	719	34
34381	720	34
34382	721	34
34383	722	34
34384	723	34
34385	724	34
34386	725	34
34388	727	34
34390	729	34
34391	730	34
34392	731	34
34393	732	34
34394	733	34
34395	734	34
34396	735	34
34397	736	34
34399	738	34
34400	739	34
34401	740	34
34402	741	34
34404	743	34
34406	745	34
34407	746	34
34408	747	34
34409	748	34
34410	749	34
34411	750	34
34412	751	34
34414	753	34
34415	754	34
34416	755	34
34417	756	34
34418	757	34
34419	758	34
34420	759	34
34421	760	34
34422	761	34
34423	762	34
34424	763	34
34425	764	34
34426	765	34
34427	766	34
34428	767	34
34429	768	34
34430	769	34
34431	770	34
34433	772	34
34436	775	34
34437	776	34
34438	777	34
34439	778	34
34440	779	34
34441	780	34
34442	781	34
34443	782	34
34444	783	34
34445	784	34
34446	785	34
34447	786	34
34448	787	34
34449	788	34
34450	789	34
34451	790	34
34452	791	34
34453	792	34
34455	794	34
34456	795	34
34457	796	34
34458	797	34
34459	798	34
34460	799	34
34461	800	34
34462	801	34
34464	803	34
34465	804	34
34467	806	34
34468	807	34
34469	808	34
34470	809	34
34471	810	34
34472	811	34
34473	812	34
34474	813	34
34475	814	34
34476	815	34
34477	816	34
34478	817	34
34479	818	34
34480	819	34
34481	820	34
34482	821	34
34483	822	34
34484	823	34
34485	824	34
34486	825	34
34487	826	34
34488	827	34
34489	828	34
34491	830	34
34492	831	34
34493	832	34
34494	833	34
34495	834	34
34496	835	34
34497	836	34
34498	837	34
34499	838	34
34501	840	34
34502	841	34
34503	842	34
34504	843	34
34505	844	34
34507	846	34
34508	847	34
34510	849	34
34511	850	34
34512	851	34
34513	852	34
34514	853	34
34515	854	34
34516	855	34
34517	856	34
34518	857	34
34519	858	34
34521	860	34
34522	861	34
34523	862	34
34525	864	34
34526	865	34
34527	866	34
34528	867	34
34529	868	34
34530	869	34
34531	870	34
34532	871	34
34534	873	34
34535	874	34
34536	875	34
34537	876	34
34538	877	34
34540	879	34
34541	880	34
34542	881	34
34543	882	34
34544	883	34
34545	884	34
34546	885	34
34547	886	34
34548	887	34
34549	888	34
34550	889	34
34551	890	34
34552	891	34
34553	892	34
34555	894	34
34559	898	34
34560	899	34
34561	900	34
34562	901	34
34563	902	34
34564	903	34
34565	904	34
34566	905	34
34567	906	34
34568	907	34
34569	908	34
34570	909	34
34571	910	34
34573	912	34
34575	914	34
34576	915	34
34577	916	34
34578	917	34
34579	918	34
34580	919	34
34583	922	34
34585	924	34
34586	925	34
34587	926	34
34590	929	34
34591	930	34
34592	931	34
34593	932	34
34594	933	34
34595	934	34
34596	935	34
34597	936	34
34598	937	34
34599	938	34
34600	939	34
34601	940	34
34602	941	34
34603	942	34
34604	943	34
34605	944	34
34606	945	34
34607	946	34
34608	947	34
34610	949	34
34611	950	34
34612	951	34
34613	952	34
34614	953	34
34616	955	34
34617	956	34
34618	957	34
34619	958	34
34620	959	34
34621	960	34
34622	961	34
34624	963	34
34625	964	34
34626	965	34
34627	966	34
34628	967	34
34629	968	34
34630	969	34
34633	972	34
34636	975	34
34638	977	34
34639	978	34
34640	979	34
34642	981	34
34643	982	34
34644	983	34
34646	985	34
34647	986	34
34648	987	34
34649	988	34
34650	989	34
34651	0	35
34652	1	35
34654	3	35
34656	5	35
34657	6	35
34658	7	35
34660	9	35
34661	10	35
34662	11	35
34664	13	35
34666	15	35
34668	17	35
34669	18	35
34672	21	35
34676	25	35
34677	26	35
34678	27	35
34680	29	35
34681	30	35
34682	31	35
34684	33	35
34685	34	35
34686	35	35
34688	37	35
34689	38	35
34690	39	35
34692	41	35
34693	42	35
34694	43	35
34696	45	35
34697	46	35
34698	47	35
34700	49	35
34701	50	35
34704	53	35
34705	54	35
34706	55	35
34708	57	35
34709	58	35
34710	59	35
34712	61	35
34713	62	35
34714	63	35
34716	65	35
34717	66	35
34718	67	35
34721	70	35
34724	73	35
34725	74	35
34726	75	35
34728	77	35
34730	79	35
34732	81	35
34733	82	35
34734	83	35
34736	85	35
34737	86	35
34738	87	35
34741	90	35
34742	91	35
34744	93	35
34745	94	35
34752	101	35
34754	103	35
34756	105	35
34757	106	35
34760	109	35
34762	111	35
34764	113	35
34765	114	35
34766	115	35
34768	117	35
34769	118	35
34770	119	35
34772	121	35
34773	122	35
34774	123	35
34776	125	35
34777	126	35
34778	127	35
34780	129	35
34781	130	35
34782	131	35
34784	133	35
34785	134	35
34786	135	35
34788	137	35
34789	138	35
34792	141	35
34793	142	35
34794	143	35
34796	145	35
34798	147	35
34800	149	35
34802	151	35
34804	153	35
34806	155	35
34808	157	35
34809	158	35
34810	159	35
34812	161	35
34813	162	35
34814	163	35
34817	166	35
34818	167	35
34820	169	35
34821	170	35
34822	171	35
34824	173	35
34825	174	35
34826	175	35
34830	179	35
34832	181	35
34833	182	35
34834	183	35
34836	185	35
34838	187	35
34840	189	35
34842	191	35
34844	193	35
34845	194	35
34846	195	35
34848	197	35
34849	198	35
34850	199	35
34852	201	35
34853	202	35
34854	203	35
34856	205	35
34857	206	35
34858	207	35
34860	209	35
34861	210	35
34862	211	35
34864	213	35
34865	214	35
34866	215	35
34868	217	35
34869	218	35
34870	219	35
34872	221	35
34873	222	35
34874	223	35
34876	225	35
34877	226	35
34878	227	35
34880	229	35
34881	230	35
34882	231	35
34884	233	35
34885	234	35
34886	235	35
34888	237	35
34890	239	35
34892	241	35
34893	242	35
34894	243	35
34896	245	35
34897	246	35
34898	247	35
34900	249	35
34901	250	35
34902	251	35
34905	254	35
34906	255	35
34908	257	35
34909	258	35
34910	259	35
34912	261	35
34914	263	35
34916	265	35
34917	266	35
34918	267	35
34920	269	35
34921	270	35
34922	271	35
34924	273	35
34928	277	35
34929	278	35
34932	281	35
34933	282	35
34934	283	35
34937	286	35
34938	287	35
34940	289	35
34941	290	35
34944	293	35
34945	294	35
34949	298	35
34950	299	35
34953	302	35
34956	305	35
34957	306	35
34958	307	35
34960	309	35
34964	313	35
34965	314	35
34966	315	35
34968	317	35
34969	318	35
34970	319	35
34972	321	35
34973	322	35
34974	323	35
34976	325	35
34977	326	35
34978	327	35
34980	329	35
34981	330	35
34982	331	35
34984	333	35
34985	334	35
34986	335	35
34988	337	35
34989	338	35
34990	339	35
34992	341	35
34993	342	35
34994	343	35
34996	345	35
34998	347	35
35000	349	35
35001	350	35
35002	351	35
35004	353	35
35005	354	35
35006	355	35
35009	358	35
35010	359	35
35012	361	35
35013	362	35
35014	363	35
35016	365	35
35017	366	35
35018	367	35
35020	369	35
35021	370	35
35024	373	35
35025	374	35
35026	375	35
35030	379	35
35032	381	35
35034	383	35
35036	385	35
35037	386	35
35038	387	35
35040	389	35
35041	390	35
35044	393	35
35045	394	35
35046	395	35
35048	397	35
35049	398	35
35052	401	35
35053	402	35
35054	403	35
35056	405	35
35057	406	35
35058	407	35
35060	409	35
35061	410	35
35062	411	35
35064	413	35
35065	414	35
35069	418	35
35070	419	35
35072	421	35
35074	423	35
35076	425	35
35077	426	35
35081	430	35
35082	431	35
35084	433	35
35085	434	35
35086	435	35
35089	438	35
35090	439	35
35092	441	35
35093	442	35
35094	443	35
35097	446	35
35098	447	35
35100	449	35
35101	450	35
35102	451	35
35104	453	35
35105	454	35
35106	455	35
35108	457	35
35109	458	35
35110	459	35
35112	461	35
35113	462	35
35114	463	35
35116	465	35
35118	467	35
35120	469	35
35121	470	35
35122	471	35
35124	473	35
35125	474	35
35128	477	35
35129	478	35
35130	479	35
35132	481	35
35133	482	35
35134	483	35
35136	485	35
35137	486	35
35138	487	35
35140	489	35
35144	493	35
35145	494	35
35146	495	35
35148	497	35
35149	498	35
35150	499	35
35154	503	35
35156	505	35
35157	506	35
35158	507	35
35160	509	35
35161	510	35
35162	511	35
35164	513	35
35165	514	35
35166	515	35
35170	519	35
35172	521	35
35173	522	35
35174	523	35
35176	525	35
35177	526	35
35178	527	35
35180	529	35
35181	530	35
35184	533	35
35185	534	35
35186	535	35
35188	537	35
35190	539	35
35192	541	35
35193	542	35
35194	543	35
35196	545	35
35197	546	35
35198	547	35
35200	549	35
35202	551	35
35204	553	35
35205	554	35
35206	555	35
35209	558	35
35210	559	35
35212	561	35
35213	562	35
35214	563	35
35216	565	35
35217	566	35
35218	567	35
35220	569	35
35221	570	35
35222	571	35
35225	574	35
35226	575	35
35228	577	35
35232	581	35
35233	582	35
35237	586	35
35240	589	35
35241	590	35
35242	591	35
35244	593	35
35245	594	35
35246	595	35
35249	598	35
35250	599	35
35252	601	35
35253	602	35
35254	603	35
35256	605	35
35257	606	35
35260	609	35
35261	610	35
35262	611	35
35264	613	35
35265	614	35
35266	615	35
35268	617	35
35270	619	35
35273	622	35
35274	623	35
35276	625	35
35277	626	35
35278	627	35
35280	629	35
35281	630	35
35282	631	35
35284	633	35
35286	635	35
35288	637	35
35289	638	35
35290	639	35
35292	641	35
35293	642	35
35296	645	35
35297	646	35
35300	649	35
35301	650	35
35302	651	35
35304	653	35
35305	654	35
35306	655	35
35308	657	35
35309	658	35
35312	661	35
35313	662	35
35314	663	35
35316	665	35
35317	666	35
35318	667	35
35320	669	35
35321	670	35
35322	671	35
35324	673	35
35325	674	35
35326	675	35
35328	677	35
35329	678	35
35330	679	35
35332	681	35
35334	683	35
35336	685	35
35337	686	35
35338	687	35
35340	689	35
35341	690	35
35342	691	35
35344	693	35
35345	694	35
35346	695	35
35348	697	35
35349	698	35
35352	701	35
35353	702	35
35354	703	35
35356	705	35
35357	706	35
35358	707	35
35361	710	35
35362	711	35
35365	714	35
35366	715	35
35368	717	35
35369	718	35
35372	721	35
35373	722	35
35374	723	35
35377	726	35
35378	727	35
35380	729	35
35381	730	35
35382	731	35
35385	734	35
35388	737	35
35389	738	35
35390	739	35
35392	741	35
35393	742	35
35394	743	35
35397	746	35
35398	747	35
35400	749	35
35401	750	35
35402	751	35
35404	753	35
35405	754	35
35406	755	35
35408	757	35
35409	758	35
35410	759	35
35412	761	35
35414	763	35
35416	765	35
35417	766	35
35418	767	35
35420	769	35
35421	770	35
35422	771	35
35428	777	35
35429	778	35
35430	779	35
35432	781	35
35434	783	35
35436	785	35
35437	786	35
35438	787	35
35440	789	35
35441	790	35
35442	791	35
35444	793	35
35445	794	35
35446	795	35
35448	797	35
35449	798	35
35450	799	35
35452	801	35
35453	802	35
35454	803	35
35456	805	35
35457	806	35
35460	809	35
35461	810	35
35462	811	35
35464	813	35
35465	814	35
35468	817	35
35470	819	35
35472	821	35
35473	822	35
35474	823	35
35476	825	35
35477	826	35
35478	827	35
35480	829	35
35481	830	35
35482	831	35
35484	833	35
35485	834	35
35486	835	35
35488	837	35
35489	838	35
35490	839	35
35492	841	35
35493	842	35
35494	843	35
35496	845	35
35498	847	35
35500	849	35
35501	850	35
35504	853	35
35505	854	35
35508	857	35
35509	858	35
35510	859	35
35516	865	35
35518	867	35
35520	869	35
35521	870	35
35522	871	35
35524	873	35
35525	874	35
35526	875	35
35530	879	35
35532	881	35
35533	882	35
35534	883	35
35536	885	35
35537	886	35
35538	887	35
35540	889	35
35542	891	35
35545	894	35
35546	895	35
35549	898	35
35550	899	35
35553	902	35
35554	903	35
35556	905	35
35557	906	35
35558	907	35
35560	909	35
35561	910	35
35562	911	35
35566	915	35
35568	917	35
35569	918	35
35570	919	35
35573	922	35
35574	923	35
35576	925	35
35578	927	35
35580	929	35
35581	930	35
35584	933	35
35585	934	35
35586	935	35
35588	937	35
35589	938	35
35590	939	35
35592	941	35
35593	942	35
35594	943	35
35596	945	35
35598	947	35
35600	949	35
35601	950	35
35602	951	35
35604	953	35
35605	954	35
35606	955	35
35608	957	35
35609	958	35
35610	959	35
35613	962	35
35614	963	35
35616	965	35
35617	966	35
35618	967	35
35620	969	35
35621	970	35
35622	971	35
35624	973	35
35625	974	35
35626	975	35
35629	978	35
35632	981	35
35633	982	35
35634	983	35
35636	985	35
35637	986	35
35638	987	35
35640	989	35
35641	0	36
35642	1	36
35643	2	36
35644	3	36
35645	4	36
35647	6	36
35648	7	36
35649	8	36
35650	9	36
35652	11	36
35653	12	36
35654	13	36
35655	14	36
35658	17	36
35659	18	36
35661	20	36
35662	21	36
35663	22	36
35664	23	36
35665	24	36
35666	25	36
35667	26	36
35668	27	36
35669	28	36
35670	29	36
35671	30	36
35672	31	36
35673	32	36
35674	33	36
35675	34	36
35676	35	36
35677	36	36
35678	37	36
35679	38	36
35680	39	36
35681	40	36
35682	41	36
35683	42	36
35684	43	36
35685	44	36
35686	45	36
35687	46	36
35688	47	36
35689	48	36
35690	49	36
35691	50	36
35692	51	36
35693	52	36
35695	54	36
35697	56	36
35699	58	36
35700	59	36
35701	60	36
35704	63	36
35705	64	36
35706	65	36
35707	66	36
35708	67	36
35711	70	36
35712	71	36
35713	72	36
35715	74	36
35716	75	36
35718	77	36
35719	78	36
35721	80	36
35722	81	36
35723	82	36
35724	83	36
35725	84	36
35726	85	36
35727	86	36
35728	87	36
35729	88	36
35730	89	36
35731	90	36
35733	92	36
35734	93	36
35735	94	36
35736	95	36
35737	96	36
35738	97	36
35739	98	36
35740	99	36
35741	100	36
35742	101	36
35743	102	36
35745	104	36
35746	105	36
35747	106	36
35748	107	36
35749	108	36
35750	109	36
35751	110	36
35752	111	36
35753	112	36
35757	116	36
35758	117	36
35759	118	36
35760	119	36
35762	121	36
35763	122	36
35764	123	36
35765	124	36
35766	125	36
35767	126	36
35768	127	36
35769	128	36
35772	131	36
35773	132	36
35774	133	36
35775	134	36
35778	137	36
35779	138	36
35780	139	36
35781	140	36
35782	141	36
35783	142	36
35784	143	36
35785	144	36
35786	145	36
35788	147	36
35789	148	36
35790	149	36
35793	152	36
35794	153	36
35796	155	36
35797	156	36
35798	157	36
35799	158	36
35800	159	36
35801	160	36
35802	161	36
35803	162	36
35805	164	36
35806	165	36
35807	166	36
35808	167	36
35809	168	36
35810	169	36
35813	172	36
35814	173	36
35815	174	36
35816	175	36
35817	176	36
35818	177	36
35819	178	36
35820	179	36
35821	180	36
35822	181	36
35823	182	36
35824	183	36
35825	184	36
35826	185	36
35828	187	36
35829	188	36
35831	190	36
35832	191	36
35833	192	36
35836	195	36
35837	196	36
35838	197	36
35839	198	36
35840	199	36
35841	200	36
35842	201	36
35843	202	36
35845	204	36
35846	205	36
35848	207	36
35849	208	36
35851	210	36
35852	211	36
35853	212	36
35854	213	36
35855	214	36
35856	215	36
35858	217	36
35861	220	36
35862	221	36
35863	222	36
35864	223	36
35865	224	36
35866	225	36
35867	226	36
35868	227	36
35869	228	36
35871	230	36
35874	233	36
35875	234	36
35876	235	36
35877	236	36
35878	237	36
35880	239	36
35881	240	36
35882	241	36
35883	242	36
35884	243	36
35885	244	36
35886	245	36
35887	246	36
35888	247	36
35889	248	36
35890	249	36
35891	250	36
35892	251	36
35894	253	36
35895	254	36
35896	255	36
35898	257	36
35899	258	36
35900	259	36
35901	260	36
35903	262	36
35904	263	36
35905	264	36
35907	266	36
35908	267	36
35909	268	36
35910	269	36
35911	270	36
35912	271	36
35913	272	36
35914	273	36
35915	274	36
35916	275	36
35917	276	36
35918	277	36
35919	278	36
35921	280	36
35922	281	36
35923	282	36
35924	283	36
35925	284	36
35927	286	36
35928	287	36
35930	289	36
35931	290	36
35932	291	36
35933	292	36
35934	293	36
35935	294	36
35936	295	36
35938	297	36
35940	299	36
35941	300	36
35942	301	36
35943	302	36
35944	303	36
35945	304	36
35946	305	36
35947	306	36
35948	307	36
35949	308	36
35950	309	36
35951	310	36
35952	311	36
35953	312	36
35954	313	36
35955	314	36
35956	315	36
35957	316	36
35958	317	36
35959	318	36
35960	319	36
35961	320	36
35962	321	36
35963	322	36
35965	324	36
35966	325	36
35968	327	36
35969	328	36
35970	329	36
35971	330	36
35972	331	36
35973	332	36
35974	333	36
35975	334	36
35977	336	36
35981	340	36
35982	341	36
35983	342	36
35984	343	36
35985	344	36
35986	345	36
35987	346	36
35988	347	36
35989	348	36
35990	349	36
35991	350	36
35992	351	36
35993	352	36
35994	353	36
35995	354	36
35996	355	36
35997	356	36
35998	357	36
35999	358	36
36000	359	36
36001	360	36
36002	361	36
36003	362	36
36004	363	36
36005	364	36
36006	365	36
36007	366	36
36008	367	36
36009	368	36
36010	369	36
36011	370	36
36012	371	36
36013	372	36
36014	373	36
36015	374	36
36016	375	36
36017	376	36
36019	378	36
36020	379	36
36021	380	36
36022	381	36
36023	382	36
36024	383	36
36025	384	36
36026	385	36
36027	386	36
36028	387	36
36029	388	36
36030	389	36
36031	390	36
36032	391	36
36034	393	36
36035	394	36
36036	395	36
36038	397	36
36039	398	36
36040	399	36
36041	400	36
36042	401	36
36043	402	36
36044	403	36
36045	404	36
36047	406	36
36048	407	36
36052	411	36
36053	412	36
36055	414	36
36056	415	36
36057	416	36
36058	417	36
36059	418	36
36060	419	36
36061	420	36
36063	422	36
36064	423	36
36065	424	36
36066	425	36
36067	426	36
36068	427	36
36069	428	36
36070	429	36
36071	430	36
36072	431	36
36073	432	36
36076	435	36
36078	437	36
36079	438	36
36080	439	36
36081	440	36
36083	442	36
36084	443	36
36085	444	36
36086	445	36
36087	446	36
36088	447	36
36090	449	36
36091	450	36
36092	451	36
36093	452	36
36094	453	36
36095	454	36
36096	455	36
36097	456	36
36098	457	36
36099	458	36
36100	459	36
36101	460	36
36102	461	36
36103	462	36
36104	463	36
36105	464	36
36106	465	36
36107	466	36
36108	467	36
36109	468	36
36110	469	36
36111	470	36
36112	471	36
36113	472	36
36114	473	36
36115	474	36
36116	475	36
36118	477	36
36120	479	36
36121	480	36
36122	481	36
36124	483	36
36125	484	36
36126	485	36
36127	486	36
36128	487	36
36129	488	36
36130	489	36
36131	490	36
36132	491	36
36133	492	36
36134	493	36
36135	494	36
36136	495	36
36137	496	36
36138	497	36
36139	498	36
36140	499	36
36141	500	36
36143	502	36
36144	503	36
36145	504	36
36146	505	36
36148	507	36
36149	508	36
36150	509	36
36152	511	36
36153	512	36
36154	513	36
36155	514	36
36156	515	36
36157	516	36
36158	517	36
36160	519	36
36161	520	36
36162	521	36
36163	522	36
36165	524	36
36166	525	36
36167	526	36
36168	527	36
36169	528	36
36170	529	36
36171	530	36
36172	531	36
36173	532	36
36174	533	36
36175	534	36
36176	535	36
36177	536	36
36178	537	36
36179	538	36
36180	539	36
36181	540	36
36182	541	36
36183	542	36
36184	543	36
36185	544	36
36186	545	36
36187	546	36
36188	547	36
36189	548	36
36190	549	36
36191	550	36
36192	551	36
36193	552	36
36194	553	36
36195	554	36
36196	555	36
36197	556	36
36199	558	36
36200	559	36
36201	560	36
36202	561	36
36204	563	36
36205	564	36
36207	566	36
36208	567	36
36209	568	36
36210	569	36
36211	570	36
36212	571	36
36213	572	36
36214	573	36
36215	574	36
36216	575	36
36217	576	36
36218	577	36
36220	579	36
36221	580	36
36222	581	36
36223	582	36
36224	583	36
36225	584	36
36226	585	36
36227	586	36
36228	587	36
36229	588	36
36230	589	36
36232	591	36
36234	593	36
36235	594	36
36236	595	36
36237	596	36
36238	597	36
36239	598	36
36240	599	36
36241	600	36
36242	601	36
36243	602	36
36244	603	36
36245	604	36
36246	605	36
36247	606	36
36250	609	36
36251	610	36
36252	611	36
36253	612	36
36256	615	36
36257	616	36
36258	617	36
36259	618	36
36260	619	36
36261	620	36
36262	621	36
36263	622	36
36264	623	36
36266	625	36
36268	627	36
36269	628	36
36271	630	36
36272	631	36
36273	632	36
36274	633	36
36275	634	36
36276	635	36
36277	636	36
36278	637	36
36279	638	36
36280	639	36
36281	640	36
36282	641	36
36283	642	36
36284	643	36
36286	645	36
36287	646	36
36288	647	36
36289	648	36
36291	650	36
36292	651	36
36293	652	36
36294	653	36
36295	654	36
36296	655	36
36297	656	36
36298	657	36
36299	658	36
36300	659	36
36301	660	36
36302	661	36
36303	662	36
36304	663	36
36305	664	36
36306	665	36
36308	667	36
36309	668	36
36310	669	36
36311	670	36
36312	671	36
36313	672	36
36315	674	36
36316	675	36
36318	677	36
36319	678	36
36320	679	36
36324	683	36
36325	684	36
36326	685	36
36327	686	36
36328	687	36
36329	688	36
36330	689	36
36331	690	36
36332	691	36
36333	692	36
36334	693	36
36335	694	36
36336	695	36
36337	696	36
36338	697	36
36339	698	36
36340	699	36
36341	700	36
36343	702	36
36344	703	36
36345	704	36
36346	705	36
36349	708	36
36350	709	36
36351	710	36
36352	711	36
36353	712	36
36354	713	36
36355	714	36
36356	715	36
36357	716	36
36358	717	36
36359	718	36
36360	719	36
36361	720	36
36362	721	36
36363	722	36
36364	723	36
36365	724	36
36366	725	36
36368	727	36
36369	728	36
36370	729	36
36371	730	36
36373	732	36
36374	733	36
36377	736	36
36378	737	36
36379	738	36
36380	739	36
36381	740	36
36382	741	36
36385	744	36
36386	745	36
36387	746	36
36388	747	36
36389	748	36
36390	749	36
36391	750	36
36393	752	36
36394	753	36
36395	754	36
36396	755	36
36397	756	36
36398	757	36
36399	758	36
36401	760	36
36404	763	36
36405	764	36
36407	766	36
36408	767	36
36409	768	36
36410	769	36
36411	770	36
36412	771	36
36413	772	36
36414	773	36
36415	774	36
36417	776	36
36418	777	36
36419	778	36
36420	779	36
36421	780	36
36422	781	36
36423	782	36
36424	783	36
36425	784	36
36426	785	36
36427	786	36
36428	787	36
36429	788	36
36430	789	36
36431	790	36
36432	791	36
36433	792	36
36434	793	36
36435	794	36
36436	795	36
36437	796	36
36438	797	36
36440	799	36
36441	800	36
36442	801	36
36443	802	36
36444	803	36
36445	804	36
36446	805	36
36447	806	36
36448	807	36
36449	808	36
36450	809	36
36451	810	36
36452	811	36
36453	812	36
36456	815	36
36457	816	36
36458	817	36
36459	818	36
36461	820	36
36462	821	36
36463	822	36
36464	823	36
36465	824	36
36466	825	36
36468	827	36
36469	828	36
36470	829	36
36471	830	36
36472	831	36
36473	832	36
36474	833	36
36475	834	36
36476	835	36
36477	836	36
36478	837	36
36479	838	36
36480	839	36
36481	840	36
36482	841	36
36484	843	36
36485	844	36
36486	845	36
36488	847	36
36489	848	36
36490	849	36
36491	850	36
36492	851	36
36493	852	36
36494	853	36
36495	854	36
36496	855	36
36497	856	36
36498	857	36
36499	858	36
36500	859	36
36501	860	36
36502	861	36
36503	862	36
36504	863	36
36505	864	36
36507	866	36
36508	867	36
36509	868	36
36510	869	36
36511	870	36
36512	871	36
36513	872	36
36514	873	36
36515	874	36
36516	875	36
36517	876	36
36518	877	36
36519	878	36
36520	879	36
36521	880	36
36522	881	36
36523	882	36
36524	883	36
36526	885	36
36527	886	36
36528	887	36
36529	888	36
36530	889	36
36531	890	36
36532	891	36
36533	892	36
36534	893	36
36535	894	36
36536	895	36
36537	896	36
36539	898	36
36540	899	36
36541	900	36
36542	901	36
36543	902	36
36544	903	36
36545	904	36
36546	905	36
36547	906	36
36548	907	36
36549	908	36
36550	909	36
36551	910	36
36552	911	36
36553	912	36
36554	913	36
36555	914	36
36556	915	36
36558	917	36
36559	918	36
36560	919	36
36561	920	36
36562	921	36
36563	922	36
36564	923	36
36565	924	36
36567	926	36
36568	927	36
36569	928	36
36570	929	36
36571	930	36
36572	931	36
36573	932	36
36574	933	36
36575	934	36
36576	935	36
36577	936	36
36578	937	36
36579	938	36
36580	939	36
36581	940	36
36582	941	36
36585	944	36
36586	945	36
36588	947	36
36589	948	36
36592	951	36
36593	952	36
36594	953	36
36595	954	36
36596	955	36
36597	956	36
36598	957	36
36600	959	36
36602	961	36
36604	963	36
36605	964	36
36606	965	36
36607	966	36
36609	968	36
36612	971	36
36614	973	36
36616	975	36
36617	976	36
36618	977	36
36619	978	36
36620	979	36
36621	980	36
36622	981	36
36623	982	36
36624	983	36
36625	984	36
36626	985	36
36628	987	36
36629	988	36
36630	989	36
36631	0	37
36633	2	37
36634	3	37
36637	6	37
36638	7	37
36639	8	37
36641	10	37
36642	11	37
36643	12	37
36645	14	37
36646	15	37
36647	16	37
36649	18	37
36651	20	37
36653	22	37
36654	23	37
36655	24	37
36657	26	37
36659	28	37
36661	30	37
36662	31	37
36665	34	37
36666	35	37
36667	36	37
36669	38	37
36670	39	37
36673	42	37
36674	43	37
36675	44	37
36677	46	37
36678	47	37
36679	48	37
36681	50	37
36682	51	37
36683	52	37
36685	54	37
36686	55	37
36687	56	37
36689	58	37
36690	59	37
36691	60	37
36694	63	37
36695	64	37
36697	66	37
36698	67	37
36699	68	37
36701	70	37
36702	71	37
36703	72	37
36705	74	37
36709	78	37
36711	80	37
36713	82	37
36714	83	37
36717	86	37
36718	87	37
36719	88	37
36721	90	37
36722	91	37
36723	92	37
36725	94	37
36726	95	37
36727	96	37
36729	98	37
36730	99	37
36731	100	37
36733	102	37
36734	103	37
36737	106	37
36738	107	37
36739	108	37
36742	111	37
36745	114	37
36746	115	37
36747	116	37
36749	118	37
36750	119	37
36751	120	37
36753	122	37
36754	123	37
36755	124	37
36757	126	37
36758	127	37
36759	128	37
36761	130	37
36762	131	37
36763	132	37
36765	134	37
36766	135	37
36769	138	37
36770	139	37
36771	140	37
36773	142	37
36774	143	37
36775	144	37
36777	146	37
36778	147	37
36779	148	37
36781	150	37
36782	151	37
36783	152	37
36786	155	37
36787	156	37
36790	159	37
36791	160	37
36793	162	37
36794	163	37
36795	164	37
36797	166	37
36798	167	37
36799	168	37
36802	171	37
36803	172	37
36805	174	37
36806	175	37
36807	176	37
36809	178	37
36810	179	37
36813	182	37
36814	183	37
36815	184	37
36817	186	37
36818	187	37
36819	188	37
36821	190	37
36822	191	37
36823	192	37
36825	194	37
36826	195	37
36827	196	37
36829	198	37
36830	199	37
36831	200	37
36833	202	37
36834	203	37
36835	204	37
36837	206	37
36838	207	37
36839	208	37
36841	210	37
36842	211	37
36843	212	37
36845	214	37
36847	216	37
36849	218	37
36850	219	37
36851	220	37
36853	222	37
36854	223	37
36855	224	37
36857	226	37
36858	227	37
36859	228	37
36861	230	37
36862	231	37
36863	232	37
36865	234	37
36866	235	37
36867	236	37
36870	239	37
36873	242	37
36874	243	37
36875	244	37
36877	246	37
36879	248	37
36881	250	37
36882	251	37
36885	254	37
36886	255	37
36889	258	37
36890	259	37
36893	262	37
36894	263	37
36895	264	37
36897	266	37
36898	267	37
36899	268	37
36901	270	37
36902	271	37
36903	272	37
36905	274	37
36906	275	37
36909	278	37
36913	282	37
36914	283	37
36915	284	37
36917	286	37
36918	287	37
36919	288	37
36921	290	37
36923	292	37
36925	294	37
36926	295	37
36930	299	37
36931	300	37
36933	302	37
36934	303	37
36935	304	37
36937	306	37
36941	310	37
36942	311	37
36945	314	37
36946	315	37
36947	316	37
36949	318	37
36950	319	37
36951	320	37
36953	322	37
36955	324	37
36957	326	37
36958	327	37
36959	328	37
36961	330	37
36962	331	37
36963	332	37
36965	334	37
36966	335	37
36967	336	37
36969	338	37
36970	339	37
36971	340	37
36973	342	37
36974	343	37
36975	344	37
36977	346	37
36978	347	37
36979	348	37
36981	350	37
36982	351	37
36983	352	37
36985	354	37
36986	355	37
36987	356	37
36989	358	37
36990	359	37
36991	360	37
36993	362	37
36994	363	37
36995	364	37
36997	366	37
36998	367	37
36999	368	37
37001	370	37
37002	371	37
37003	372	37
37005	374	37
37006	375	37
37007	376	37
37009	378	37
37010	379	37
37013	382	37
37015	384	37
37017	386	37
37018	387	37
37019	388	37
37021	390	37
37022	391	37
37023	392	37
37025	394	37
37026	395	37
37027	396	37
37029	398	37
37030	399	37
37031	400	37
37033	402	37
37034	403	37
37035	404	37
37037	406	37
37038	407	37
37039	408	37
37041	410	37
37042	411	37
37043	412	37
37045	414	37
37046	415	37
37047	416	37
37049	418	37
37050	419	37
37051	420	37
37053	422	37
37054	423	37
37055	424	37
37057	426	37
37058	427	37
37061	430	37
37063	432	37
37065	434	37
37066	435	37
37067	436	37
37071	440	37
37073	442	37
37074	443	37
37075	444	37
37077	446	37
37078	447	37
37079	448	37
37081	450	37
37082	451	37
37083	452	37
37085	454	37
37086	455	37
37089	458	37
37093	462	37
37094	463	37
37095	464	37
37097	466	37
37098	467	37
37099	468	37
37101	470	37
37102	471	37
37103	472	37
37105	474	37
37106	475	37
37107	476	37
37109	478	37
37110	479	37
37111	480	37
37113	482	37
37114	483	37
37115	484	37
37117	486	37
37119	488	37
37121	490	37
37125	494	37
37126	495	37
37127	496	37
37129	498	37
37130	499	37
37131	500	37
37134	503	37
37135	504	37
37137	506	37
37138	507	37
37139	508	37
37141	510	37
37142	511	37
37143	512	37
37145	514	37
37146	515	37
37149	518	37
37150	519	37
37151	520	37
37153	522	37
37154	523	37
37155	524	37
37157	526	37
37158	527	37
37159	528	37
37161	530	37
37162	531	37
37163	532	37
37165	534	37
37166	535	37
37170	539	37
37171	540	37
37173	542	37
37174	543	37
37175	544	37
37177	546	37
37178	547	37
37181	550	37
37182	551	37
37183	552	37
37185	554	37
37186	555	37
37189	558	37
37191	560	37
37193	562	37
37194	563	37
37195	564	37
37197	566	37
37198	567	37
37199	568	37
37201	570	37
37202	571	37
37203	572	37
37205	574	37
37206	575	37
37207	576	37
37209	578	37
37210	579	37
37211	580	37
37213	582	37
37214	583	37
37215	584	37
37219	588	37
37221	590	37
37222	591	37
37223	592	37
37225	594	37
37226	595	37
37227	596	37
37229	598	37
37230	599	37
37231	600	37
37233	602	37
37234	603	37
37235	604	37
37239	608	37
37243	612	37
37245	614	37
37246	615	37
37247	616	37
37249	618	37
37251	620	37
37253	622	37
37254	623	37
37255	624	37
37257	626	37
37258	627	37
37259	628	37
37261	630	37
37262	631	37
37263	632	37
37266	635	37
37267	636	37
37269	638	37
37270	639	37
37273	642	37
37274	643	37
37275	644	37
37277	646	37
37278	647	37
37279	648	37
37281	650	37
37282	651	37
37286	655	37
37287	656	37
37289	658	37
37290	659	37
37291	660	37
37293	662	37
37294	663	37
37295	664	37
37297	666	37
37298	667	37
37299	668	37
37301	670	37
37302	671	37
37303	672	37
37305	674	37
37306	675	37
37307	676	37
37309	678	37
37310	679	37
37311	680	37
37313	682	37
37314	683	37
37315	684	37
37317	686	37
37319	688	37
37321	690	37
37325	694	37
37326	695	37
37327	696	37
37329	698	37
37330	699	37
37331	700	37
37333	702	37
37334	703	37
37335	704	37
37337	706	37
37338	707	37
37339	708	37
37341	710	37
37342	711	37
37343	712	37
37345	714	37
37346	715	37
37349	718	37
37350	719	37
37351	720	37
37353	722	37
37354	723	37
37355	724	37
37358	727	37
37359	728	37
37361	730	37
37362	731	37
37363	732	37
37365	734	37
37367	736	37
37369	738	37
37370	739	37
37371	740	37
37374	743	37
37375	744	37
37377	746	37
37378	747	37
37379	748	37
37381	750	37
37382	751	37
37383	752	37
37385	754	37
37386	755	37
37387	756	37
37389	758	37
37390	759	37
37391	760	37
37393	762	37
37394	763	37
37395	764	37
37398	767	37
37401	770	37
37405	774	37
37406	775	37
37407	776	37
37410	779	37
37411	780	37
37413	782	37
37414	783	37
37415	784	37
37417	786	37
37418	787	37
37419	788	37
37421	790	37
37422	791	37
37423	792	37
37425	794	37
37426	795	37
37427	796	37
37429	798	37
37430	799	37
37431	800	37
37433	802	37
37434	803	37
37437	806	37
37438	807	37
37439	808	37
37441	810	37
37442	811	37
37443	812	37
37445	814	37
37447	816	37
37449	818	37
37450	819	37
37451	820	37
37453	822	37
37454	823	37
37455	824	37
37457	826	37
37458	827	37
37459	828	37
37461	830	37
37462	831	37
37463	832	37
37465	834	37
37466	835	37
37467	836	37
37469	838	37
37470	839	37
37471	840	37
37473	842	37
37474	843	37
37475	844	37
37478	847	37
37481	850	37
37482	851	37
37483	852	37
37485	854	37
37486	855	37
37487	856	37
37489	858	37
37490	859	37
37491	860	37
37493	862	37
37494	863	37
37495	864	37
37498	867	37
37499	868	37
37501	870	37
37502	871	37
37505	874	37
37506	875	37
37507	876	37
37509	878	37
37510	879	37
37511	880	37
37518	887	37
37519	888	37
37521	890	37
37523	892	37
37526	895	37
37527	896	37
37529	898	37
37530	899	37
37531	900	37
37533	902	37
37534	903	37
37535	904	37
37537	906	37
37538	907	37
37539	908	37
37541	910	37
37542	911	37
37543	912	37
37545	914	37
37546	915	37
37547	916	37
37549	918	37
37551	920	37
37553	922	37
37555	924	37
37558	927	37
37559	928	37
37561	930	37
37562	931	37
37563	932	37
37565	934	37
37566	935	37
37567	936	37
37569	938	37
37573	942	37
37574	943	37
37575	944	37
37577	946	37
37578	947	37
37579	948	37
37581	950	37
37585	954	37
37586	955	37
37587	956	37
37589	958	37
37590	959	37
37591	960	37
37593	962	37
37594	963	37
37595	964	37
37598	967	37
37599	968	37
37602	971	37
37603	972	37
37605	974	37
37606	975	37
37607	976	37
37609	978	37
37610	979	37
37611	980	37
37613	982	37
37614	983	37
37615	984	37
37618	987	37
37619	988	37
37620	989	37
37621	0	38
37622	1	38
37623	2	38
37624	3	38
37625	4	38
37626	5	38
37627	6	38
37628	7	38
37629	8	38
37630	9	38
37633	12	38
37634	13	38
37635	14	38
37637	16	38
37638	17	38
37639	18	38
37641	20	38
37643	22	38
37644	23	38
37645	24	38
37646	25	38
37647	26	38
37648	27	38
37649	28	38
37650	29	38
37651	30	38
37652	31	38
37653	32	38
37655	34	38
37656	35	38
37657	36	38
37658	37	38
37659	38	38
37660	39	38
37661	40	38
37662	41	38
37664	43	38
37666	45	38
37667	46	38
37668	47	38
37669	48	38
37670	49	38
37671	50	38
37672	51	38
37673	52	38
37674	53	38
37675	54	38
37676	55	38
37677	56	38
37678	57	38
37679	58	38
37680	59	38
37681	60	38
37682	61	38
37683	62	38
37684	63	38
37685	64	38
37686	65	38
37687	66	38
37688	67	38
37689	68	38
37691	70	38
37692	71	38
37693	72	38
37694	73	38
37695	74	38
37696	75	38
37697	76	38
37698	77	38
37699	78	38
37700	79	38
37701	80	38
37702	81	38
37703	82	38
37704	83	38
37705	84	38
37706	85	38
37707	86	38
37708	87	38
37709	88	38
37710	89	38
37712	91	38
37713	92	38
37714	93	38
37715	94	38
37716	95	38
37717	96	38
37718	97	38
37719	98	38
37720	99	38
37721	100	38
37722	101	38
37723	102	38
37726	105	38
37727	106	38
37728	107	38
37729	108	38
37730	109	38
37732	111	38
37733	112	38
37734	113	38
37735	114	38
37736	115	38
37738	117	38
37739	118	38
37740	119	38
37741	120	38
37742	121	38
37743	122	38
37744	123	38
37745	124	38
37746	125	38
37747	126	38
37748	127	38
37749	128	38
37750	129	38
37751	130	38
37752	131	38
37753	132	38
37754	133	38
37756	135	38
37757	136	38
37758	137	38
37759	138	38
37760	139	38
37761	140	38
37762	141	38
37763	142	38
37764	143	38
37765	144	38
37766	145	38
37767	146	38
37768	147	38
37769	148	38
37770	149	38
37771	150	38
37772	151	38
37773	152	38
37775	154	38
37776	155	38
37777	156	38
37779	158	38
37780	159	38
37782	161	38
37783	162	38
37784	163	38
37785	164	38
37788	167	38
37789	168	38
37790	169	38
37791	170	38
37793	172	38
37794	173	38
37795	174	38
37796	175	38
37797	176	38
37798	177	38
37799	178	38
37800	179	38
37801	180	38
37802	181	38
37803	182	38
37804	183	38
37805	184	38
37807	186	38
37808	187	38
37809	188	38
37810	189	38
37812	191	38
37813	192	38
37815	194	38
37816	195	38
37817	196	38
37818	197	38
37820	199	38
37821	200	38
37822	201	38
37823	202	38
37824	203	38
37825	204	38
37826	205	38
37828	207	38
37829	208	38
37830	209	38
37832	211	38
37834	213	38
37835	214	38
37836	215	38
37837	216	38
37838	217	38
37839	218	38
37840	219	38
37841	220	38
37842	221	38
37843	222	38
37844	223	38
37845	224	38
37846	225	38
37847	226	38
37848	227	38
37849	228	38
37850	229	38
37851	230	38
37852	231	38
37853	232	38
37855	234	38
37856	235	38
37857	236	38
37858	237	38
37862	241	38
37863	242	38
37864	243	38
37866	245	38
37867	246	38
37868	247	38
37869	248	38
37870	249	38
37872	251	38
37873	252	38
37874	253	38
37875	254	38
37877	256	38
37880	259	38
37882	261	38
37883	262	38
37884	263	38
37886	265	38
37887	266	38
37888	267	38
37889	268	38
37890	269	38
37891	270	38
37892	271	38
37893	272	38
37894	273	38
37895	274	38
37896	275	38
37897	276	38
37898	277	38
37899	278	38
37900	279	38
37905	284	38
37907	286	38
37908	287	38
37909	288	38
37910	289	38
37911	290	38
37912	291	38
37913	292	38
37914	293	38
37915	294	38
37916	295	38
37917	296	38
37919	298	38
37920	299	38
37921	300	38
37922	301	38
37923	302	38
37924	303	38
37925	304	38
37927	306	38
37928	307	38
37929	308	38
37930	309	38
37931	310	38
37933	312	38
37934	313	38
37935	314	38
37936	315	38
37937	316	38
37939	318	38
37940	319	38
37941	320	38
37942	321	38
37943	322	38
37944	323	38
37947	326	38
37948	327	38
37949	328	38
37953	332	38
37954	333	38
37955	334	38
37956	335	38
37957	336	38
37958	337	38
37959	338	38
37960	339	38
37961	340	38
37962	341	38
37963	342	38
37964	343	38
37965	344	38
37969	348	38
37970	349	38
37971	350	38
37972	351	38
37973	352	38
37974	353	38
37975	354	38
37976	355	38
37977	356	38
37978	357	38
37979	358	38
37980	359	38
37981	360	38
37982	361	38
37983	362	38
37984	363	38
37985	364	38
37986	365	38
37987	366	38
37988	367	38
37989	368	38
37990	369	38
37991	370	38
37992	371	38
37993	372	38
37994	373	38
37995	374	38
37996	375	38
37997	376	38
37998	377	38
37999	378	38
38000	379	38
38001	380	38
38002	381	38
38003	382	38
38004	383	38
38006	385	38
38007	386	38
38008	387	38
38009	388	38
38010	389	38
38011	390	38
38012	391	38
38013	392	38
38014	393	38
38015	394	38
38016	395	38
38019	398	38
38020	399	38
38021	400	38
38022	401	38
38024	403	38
38025	404	38
38027	406	38
38028	407	38
38029	408	38
38030	409	38
38031	410	38
38032	411	38
38033	412	38
38036	415	38
38037	416	38
38038	417	38
38039	418	38
38040	419	38
38041	420	38
38042	421	38
38043	422	38
38044	423	38
38045	424	38
38046	425	38
38047	426	38
38048	427	38
38049	428	38
38050	429	38
38051	430	38
38052	431	38
38053	432	38
38054	433	38
38055	434	38
38056	435	38
38057	436	38
38058	437	38
38059	438	38
38060	439	38
38061	440	38
38062	441	38
38063	442	38
38064	443	38
38065	444	38
38066	445	38
38067	446	38
38068	447	38
38069	448	38
38070	449	38
38071	450	38
38072	451	38
38073	452	38
38074	453	38
38075	454	38
38076	455	38
38077	456	38
38078	457	38
38079	458	38
38080	459	38
38081	460	38
38082	461	38
38083	462	38
38084	463	38
38085	464	38
38086	465	38
38087	466	38
38088	467	38
38089	468	38
38090	469	38
38091	470	38
38092	471	38
38093	472	38
38095	474	38
38096	475	38
38097	476	38
38099	478	38
38100	479	38
38101	480	38
38102	481	38
38104	483	38
38105	484	38
38107	486	38
38108	487	38
38109	488	38
38110	489	38
38111	490	38
38112	491	38
38113	492	38
38114	493	38
38115	494	38
38116	495	38
38117	496	38
38118	497	38
38119	498	38
38120	499	38
38122	501	38
38124	503	38
38125	504	38
38126	505	38
38127	506	38
38128	507	38
38129	508	38
38130	509	38
38131	510	38
38132	511	38
38133	512	38
38134	513	38
38135	514	38
38137	516	38
38138	517	38
38139	518	38
38141	520	38
38142	521	38
38143	522	38
38144	523	38
38147	526	38
38148	527	38
38149	528	38
38150	529	38
38151	530	38
38152	531	38
38153	532	38
38154	533	38
38155	534	38
38156	535	38
38157	536	38
38158	537	38
38159	538	38
38160	539	38
38161	540	38
38162	541	38
38163	542	38
38164	543	38
38165	544	38
38166	545	38
38167	546	38
38168	547	38
38169	548	38
38172	551	38
38173	552	38
38174	553	38
38175	554	38
38176	555	38
38177	556	38
38178	557	38
38179	558	38
38180	559	38
38182	561	38
38183	562	38
38184	563	38
38185	564	38
38186	565	38
38187	566	38
38189	568	38
38190	569	38
38191	570	38
38192	571	38
38193	572	38
38194	573	38
38195	574	38
38197	576	38
38199	578	38
38200	579	38
38201	580	38
38202	581	38
38203	582	38
38205	584	38
38206	585	38
38207	586	38
38208	587	38
38209	588	38
38211	590	38
38212	591	38
38213	592	38
38214	593	38
38215	594	38
38216	595	38
38217	596	38
38219	598	38
38220	599	38
38222	601	38
38223	602	38
38224	603	38
38225	604	38
38226	605	38
38227	606	38
38228	607	38
38229	608	38
38230	609	38
38231	610	38
38233	612	38
38234	613	38
38236	615	38
38237	616	38
38238	617	38
38239	618	38
38240	619	38
38241	620	38
38242	621	38
38243	622	38
38244	623	38
38246	625	38
38247	626	38
38248	627	38
38249	628	38
38250	629	38
38251	630	38
38252	631	38
38253	632	38
38254	633	38
38255	634	38
38256	635	38
38257	636	38
38259	638	38
38261	640	38
38262	641	38
38263	642	38
38264	643	38
38265	644	38
38266	645	38
38267	646	38
38268	647	38
38269	648	38
38270	649	38
38271	650	38
38272	651	38
38273	652	38
38274	653	38
38275	654	38
38276	655	38
38277	656	38
38278	657	38
38279	658	38
38280	659	38
38281	660	38
38282	661	38
38283	662	38
38284	663	38
38287	666	38
38288	667	38
38289	668	38
38290	669	38
38291	670	38
38292	671	38
38293	672	38
38294	673	38
38295	674	38
38297	676	38
38298	677	38
38299	678	38
38300	679	38
38301	680	38
38302	681	38
38303	682	38
38305	684	38
38306	685	38
38309	688	38
38310	689	38
38311	690	38
38313	692	38
38314	693	38
38315	694	38
38316	695	38
38317	696	38
38318	697	38
38319	698	38
38321	700	38
38322	701	38
38323	702	38
38324	703	38
38325	704	38
38326	705	38
38327	706	38
38329	708	38
38330	709	38
38331	710	38
38332	711	38
38334	713	38
38335	714	38
38336	715	38
38338	717	38
38339	718	38
38340	719	38
38341	720	38
38342	721	38
38343	722	38
38344	723	38
38345	724	38
38347	726	38
38348	727	38
38349	728	38
38350	729	38
38351	730	38
38352	731	38
38353	732	38
38355	734	38
38356	735	38
38357	736	38
38358	737	38
38359	738	38
38360	739	38
38361	740	38
38362	741	38
38363	742	38
38364	743	38
38365	744	38
38366	745	38
38369	748	38
38370	749	38
38371	750	38
38372	751	38
38373	752	38
38374	753	38
38375	754	38
38376	755	38
38377	756	38
38378	757	38
38379	758	38
38380	759	38
38381	760	38
38382	761	38
38383	762	38
38384	763	38
38385	764	38
38386	765	38
38387	766	38
38388	767	38
38390	769	38
38391	770	38
38392	771	38
38393	772	38
38394	773	38
38395	774	38
38396	775	38
38397	776	38
38398	777	38
38399	778	38
38400	779	38
38401	780	38
38402	781	38
38403	782	38
38404	783	38
38405	784	38
38406	785	38
38408	787	38
38409	788	38
38410	789	38
38411	790	38
38412	791	38
38413	792	38
38414	793	38
38416	795	38
38417	796	38
38419	798	38
38420	799	38
38421	800	38
38422	801	38
38423	802	38
38424	803	38
38425	804	38
38426	805	38
38427	806	38
38428	807	38
38429	808	38
38430	809	38
38431	810	38
38433	812	38
38434	813	38
38435	814	38
38436	815	38
38437	816	38
38439	818	38
38440	819	38
38441	820	38
38442	821	38
38443	822	38
38444	823	38
38446	825	38
38447	826	38
38448	827	38
38449	828	38
38450	829	38
38451	830	38
38452	831	38
38453	832	38
38454	833	38
38455	834	38
38456	835	38
38457	836	38
38458	837	38
38459	838	38
38461	840	38
38462	841	38
38463	842	38
38464	843	38
38465	844	38
38466	845	38
38467	846	38
38468	847	38
38469	848	38
38470	849	38
38471	850	38
38472	851	38
38473	852	38
38474	853	38
38476	855	38
38477	856	38
38478	857	38
38479	858	38
38480	859	38
38481	860	38
38483	862	38
38484	863	38
38485	864	38
38487	866	38
38488	867	38
38489	868	38
38491	870	38
38492	871	38
38493	872	38
38494	873	38
38496	875	38
38498	877	38
38499	878	38
38500	879	38
38502	881	38
38503	882	38
38504	883	38
38505	884	38
38506	885	38
38507	886	38
38508	887	38
38509	888	38
38510	889	38
38511	890	38
38512	891	38
38514	893	38
38515	894	38
38516	895	38
38517	896	38
38518	897	38
38519	898	38
38520	899	38
38521	900	38
38522	901	38
38523	902	38
38524	903	38
38525	904	38
38526	905	38
38527	906	38
38528	907	38
38529	908	38
38530	909	38
38531	910	38
38532	911	38
38533	912	38
38534	913	38
38535	914	38
38537	916	38
38540	919	38
38541	920	38
38542	921	38
38543	922	38
38544	923	38
38545	924	38
38546	925	38
38547	926	38
38548	927	38
38549	928	38
38550	929	38
38551	930	38
38553	932	38
38554	933	38
38555	934	38
38556	935	38
38557	936	38
38558	937	38
38559	938	38
38560	939	38
38561	940	38
38562	941	38
38564	943	38
38565	944	38
38566	945	38
38567	946	38
38568	947	38
38569	948	38
38570	949	38
38571	950	38
38572	951	38
38573	952	38
38574	953	38
38576	955	38
38577	956	38
38578	957	38
38579	958	38
38582	961	38
38583	962	38
38584	963	38
38585	964	38
38587	966	38
38588	967	38
38589	968	38
38591	970	38
38592	971	38
38593	972	38
38594	973	38
38595	974	38
38596	975	38
38597	976	38
38598	977	38
38599	978	38
38600	979	38
38601	980	38
38602	981	38
38603	982	38
38604	983	38
38606	985	38
38607	986	38
38608	987	38
38609	988	38
38611	0	39
38612	1	39
38613	2	39
38614	3	39
38616	5	39
38617	6	39
38618	7	39
38620	9	39
38622	11	39
38624	13	39
38625	14	39
38626	15	39
38628	17	39
38629	18	39
38630	19	39
38632	21	39
38633	22	39
38637	26	39
38638	27	39
38640	29	39
38642	31	39
38644	33	39
38646	35	39
38648	37	39
38649	38	39
38650	39	39
38652	41	39
38653	42	39
38654	43	39
38656	45	39
38657	46	39
38658	47	39
38661	50	39
38662	51	39
38664	53	39
38666	55	39
38668	57	39
38669	58	39
38670	59	39
38672	61	39
38673	62	39
38674	63	39
38676	65	39
38677	66	39
38678	67	39
38680	69	39
38681	70	39
38682	71	39
38684	73	39
38685	74	39
38686	75	39
38688	77	39
38689	78	39
38690	79	39
38692	81	39
38693	82	39
38694	83	39
38696	85	39
38697	86	39
38698	87	39
38700	89	39
38701	90	39
38702	91	39
38704	93	39
38705	94	39
38706	95	39
38708	97	39
38709	98	39
38712	101	39
38713	102	39
38714	103	39
38716	105	39
38717	106	39
38718	107	39
38720	109	39
38721	110	39
38724	113	39
38725	114	39
38726	115	39
38729	118	39
38730	119	39
38733	122	39
38734	123	39
38736	125	39
38737	126	39
38738	127	39
38740	129	39
38741	130	39
38742	131	39
38744	133	39
38745	134	39
38746	135	39
38748	137	39
38749	138	39
38750	139	39
38752	141	39
38753	142	39
38754	143	39
38756	145	39
38757	146	39
38760	149	39
38761	150	39
38762	151	39
38764	153	39
38765	154	39
38766	155	39
38768	157	39
38769	158	39
38770	159	39
38772	161	39
38773	162	39
38774	163	39
38776	165	39
38778	167	39
38780	169	39
38781	170	39
38782	171	39
38784	173	39
38785	174	39
38786	175	39
38789	178	39
38790	179	39
38792	181	39
38793	182	39
38796	185	39
38797	186	39
38798	187	39
38800	189	39
38801	190	39
38802	191	39
38804	193	39
38806	195	39
38808	197	39
38809	198	39
38812	201	39
38813	202	39
38814	203	39
38816	205	39
38817	206	39
38818	207	39
38820	209	39
38821	210	39
38822	211	39
38824	213	39
38825	214	39
38826	215	39
38828	217	39
38829	218	39
38830	219	39
38832	221	39
38833	222	39
38834	223	39
38837	226	39
38838	227	39
38840	229	39
38841	230	39
38842	231	39
38844	233	39
38845	234	39
38846	235	39
38848	237	39
38849	238	39
38850	239	39
38852	241	39
38853	242	39
38854	243	39
38856	245	39
38857	246	39
38858	247	39
38861	250	39
38862	251	39
38864	253	39
38866	255	39
38869	258	39
38870	259	39
38872	261	39
38873	262	39
38874	263	39
38876	265	39
38877	266	39
38878	267	39
38880	269	39
38881	270	39
38882	271	39
38884	273	39
38885	274	39
38886	275	39
38888	277	39
38889	278	39
38890	279	39
38892	281	39
38893	282	39
38894	283	39
38896	285	39
38897	286	39
38900	289	39
38902	291	39
38904	293	39
38906	295	39
38908	297	39
38909	298	39
38910	299	39
38912	301	39
38914	303	39
38916	305	39
38917	306	39
38918	307	39
38920	309	39
38921	310	39
38922	311	39
38924	313	39
38925	314	39
38926	315	39
38928	317	39
38929	318	39
38930	319	39
38932	321	39
38933	322	39
38934	323	39
38937	326	39
38938	327	39
38944	333	39
38945	334	39
38946	335	39
38950	339	39
38952	341	39
38953	342	39
38954	343	39
38956	345	39
38957	346	39
38958	347	39
38960	349	39
38961	350	39
38962	351	39
38964	353	39
38965	354	39
38966	355	39
38968	357	39
38969	358	39
38970	359	39
38972	361	39
38973	362	39
38974	363	39
38976	365	39
38978	367	39
38981	370	39
38982	371	39
38984	373	39
38985	374	39
38986	375	39
38990	379	39
38992	381	39
38993	382	39
38994	383	39
38996	385	39
39000	389	39
39004	393	39
39005	394	39
39006	395	39
39008	397	39
39009	398	39
39012	401	39
39014	403	39
39016	405	39
39020	409	39
39021	410	39
39022	411	39
39024	413	39
39025	414	39
39026	415	39
39028	417	39
39029	418	39
39030	419	39
39032	421	39
39033	422	39
39036	425	39
39037	426	39
39038	427	39
39040	429	39
39041	430	39
39042	431	39
39044	433	39
39045	434	39
39046	435	39
39048	437	39
39049	438	39
39050	439	39
39052	441	39
39053	442	39
39054	443	39
39056	445	39
39057	446	39
39058	447	39
39060	449	39
39061	450	39
39064	453	39
39065	454	39
39068	457	39
39069	458	39
39070	459	39
39072	461	39
39073	462	39
39076	465	39
39077	466	39
39078	467	39
39080	469	39
39081	470	39
39082	471	39
39084	473	39
39085	474	39
39088	477	39
39089	478	39
39090	479	39
39092	481	39
39093	482	39
39094	483	39
39096	485	39
39100	489	39
39101	490	39
39102	491	39
39105	494	39
39106	495	39
39108	497	39
39109	498	39
39110	499	39
39112	501	39
39113	502	39
39114	503	39
39116	505	39
39117	506	39
39118	507	39
39120	509	39
39121	510	39
39122	511	39
39124	513	39
39125	514	39
39126	515	39
39128	517	39
39129	518	39
39130	519	39
39132	521	39
39133	522	39
39134	523	39
39136	525	39
39138	527	39
39140	529	39
39141	530	39
39142	531	39
39144	533	39
39145	534	39
39146	535	39
39148	537	39
39149	538	39
39150	539	39
39153	542	39
39154	543	39
39156	545	39
39157	546	39
39158	547	39
39160	549	39
39162	551	39
39164	553	39
39165	554	39
39166	555	39
39168	557	39
39169	558	39
39170	559	39
39172	561	39
39173	562	39
39174	563	39
39176	565	39
39177	566	39
39178	567	39
39181	570	39
39182	571	39
39184	573	39
39185	574	39
39188	577	39
39189	578	39
39190	579	39
39192	581	39
39193	582	39
39194	583	39
39196	585	39
39197	586	39
39198	587	39
39200	589	39
39201	590	39
39202	591	39
39204	593	39
39205	594	39
39206	595	39
39208	597	39
39209	598	39
39212	601	39
39213	602	39
39214	603	39
39216	605	39
39217	606	39
39218	607	39
39220	609	39
39221	610	39
39222	611	39
39224	613	39
39225	614	39
39226	615	39
39228	617	39
39229	618	39
39230	619	39
39232	621	39
39233	622	39
39234	623	39
39236	625	39
39237	626	39
39238	627	39
39240	629	39
39241	630	39
39242	631	39
39244	633	39
39245	634	39
39246	635	39
39248	637	39
39249	638	39
39250	639	39
39252	641	39
39253	642	39
39254	643	39
39256	645	39
39257	646	39
39258	647	39
39260	649	39
39261	650	39
39262	651	39
39264	653	39
39265	654	39
39266	655	39
39268	657	39
39269	658	39
39270	659	39
39272	661	39
39274	663	39
39276	665	39
39277	666	39
39280	669	39
39282	671	39
39284	673	39
39285	674	39
39286	675	39
39288	677	39
39289	678	39
39290	679	39
39293	682	39
39294	683	39
39296	685	39
39297	686	39
39298	687	39
39300	689	39
39301	690	39
39302	691	39
39305	694	39
39306	695	39
39309	698	39
39310	699	39
39312	701	39
39313	702	39
39316	705	39
39317	706	39
39318	707	39
39320	709	39
39321	710	39
39322	711	39
39324	713	39
39325	714	39
39328	717	39
39329	718	39
39332	721	39
39333	722	39
39334	723	39
39336	725	39
39337	726	39
39338	727	39
39340	729	39
39342	731	39
39344	733	39
39345	734	39
39346	735	39
39348	737	39
39349	738	39
39350	739	39
39352	741	39
39353	742	39
39354	743	39
39356	745	39
39357	746	39
39358	747	39
39360	749	39
39361	750	39
39362	751	39
39364	753	39
39365	754	39
39366	755	39
39368	757	39
39369	758	39
39370	759	39
39372	761	39
39373	762	39
39374	763	39
39376	765	39
39377	766	39
39378	767	39
39380	769	39
39384	773	39
39385	774	39
39388	777	39
39389	778	39
39390	779	39
39392	781	39
39394	783	39
39396	785	39
39397	786	39
39400	789	39
39402	791	39
39405	794	39
39406	795	39
39408	797	39
39409	798	39
39410	799	39
39413	802	39
39414	803	39
39416	805	39
39417	806	39
39418	807	39
39420	809	39
39421	810	39
39422	811	39
39424	813	39
39425	814	39
39426	815	39
39428	817	39
39429	818	39
39430	819	39
39432	821	39
39436	825	39
39437	826	39
39438	827	39
39440	829	39
39441	830	39
39442	831	39
39444	833	39
39445	834	39
39446	835	39
39448	837	39
39449	838	39
39450	839	39
39452	841	39
39454	843	39
39460	849	39
39461	850	39
39464	853	39
39465	854	39
39466	855	39
39468	857	39
39469	858	39
39470	859	39
39472	861	39
39474	863	39
39476	865	39
39477	866	39
39478	867	39
39481	870	39
39482	871	39
39484	873	39
39485	874	39
39486	875	39
39488	877	39
39489	878	39
39490	879	39
39492	881	39
39493	882	39
39494	883	39
39496	885	39
39497	886	39
39501	890	39
39504	893	39
39505	894	39
39506	895	39
39508	897	39
39509	898	39
39510	899	39
39512	901	39
39513	902	39
39514	903	39
39516	905	39
39517	906	39
39518	907	39
39520	909	39
39521	910	39
39522	911	39
39524	913	39
39525	914	39
39526	915	39
39528	917	39
39533	922	39
39534	923	39
39536	925	39
39537	926	39
39538	927	39
39540	929	39
39541	930	39
39542	931	39
39544	933	39
39545	934	39
39548	937	39
39549	938	39
39550	939	39
39552	941	39
39553	942	39
39554	943	39
39556	945	39
39557	946	39
39558	947	39
39561	950	39
39562	951	39
39564	953	39
39565	954	39
39566	955	39
39569	958	39
39570	959	39
39572	961	39
39574	963	39
39576	965	39
39577	966	39
39578	967	39
39580	969	39
39581	970	39
39584	973	39
39585	974	39
39586	975	39
39588	977	39
39589	978	39
39590	979	39
39592	981	39
39594	983	39
39596	985	39
39597	986	39
39598	987	39
39600	989	39
39601	0	40
39602	1	40
39603	2	40
39605	4	40
39606	5	40
39607	6	40
39608	7	40
39609	8	40
39610	9	40
39611	10	40
39612	11	40
39614	13	40
39615	14	40
39616	15	40
39617	16	40
39618	17	40
39619	18	40
39620	19	40
39621	20	40
39623	22	40
39624	23	40
39625	24	40
39626	25	40
39627	26	40
39628	27	40
39630	29	40
39631	30	40
39632	31	40
39633	32	40
39634	33	40
39635	34	40
39636	35	40
39637	36	40
39638	37	40
39639	38	40
39640	39	40
39641	40	40
39642	41	40
39643	42	40
39644	43	40
39645	44	40
39646	45	40
39648	47	40
39649	48	40
39650	49	40
39651	50	40
39653	52	40
39654	53	40
39655	54	40
39656	55	40
39657	56	40
39659	58	40
39660	59	40
39661	60	40
39662	61	40
39663	62	40
39664	63	40
39665	64	40
39668	67	40
39669	68	40
39670	69	40
39671	70	40
39672	71	40
39673	72	40
39674	73	40
39675	74	40
39676	75	40
39677	76	40
39678	77	40
39679	78	40
39680	79	40
39681	80	40
39683	82	40
39684	83	40
39685	84	40
39686	85	40
39687	86	40
39689	88	40
39690	89	40
39691	90	40
39692	91	40
39693	92	40
39694	93	40
39695	94	40
39696	95	40
39698	97	40
39699	98	40
39700	99	40
39701	100	40
39702	101	40
39703	102	40
39704	103	40
39705	104	40
39708	107	40
39709	108	40
39710	109	40
39711	110	40
39712	111	40
39713	112	40
39714	113	40
39715	114	40
39716	115	40
39717	116	40
39719	118	40
39721	120	40
39722	121	40
39723	122	40
39724	123	40
39727	126	40
39728	127	40
39729	128	40
39730	129	40
39732	131	40
39733	132	40
39734	133	40
39736	135	40
39737	136	40
39738	137	40
39739	138	40
39740	139	40
39741	140	40
39742	141	40
39743	142	40
39744	143	40
39745	144	40
39746	145	40
39747	146	40
39748	147	40
39749	148	40
39750	149	40
39751	150	40
39752	151	40
39753	152	40
39755	154	40
39756	155	40
39757	156	40
39758	157	40
39759	158	40
39761	160	40
39762	161	40
39763	162	40
39764	163	40
39765	164	40
39768	167	40
39769	168	40
39770	169	40
39771	170	40
39772	171	40
39773	172	40
39774	173	40
39775	174	40
39776	175	40
39777	176	40
39778	177	40
39779	178	40
39780	179	40
39783	182	40
39785	184	40
39786	185	40
39787	186	40
39788	187	40
39790	189	40
39793	192	40
39794	193	40
39795	194	40
39797	196	40
39800	199	40
39801	200	40
39802	201	40
39805	204	40
39806	205	40
39807	206	40
39808	207	40
39809	208	40
39810	209	40
39811	210	40
39812	211	40
39813	212	40
39816	215	40
39817	216	40
39818	217	40
39819	218	40
39820	219	40
39821	220	40
39822	221	40
39823	222	40
39824	223	40
39825	224	40
39826	225	40
39827	226	40
39828	227	40
39829	228	40
39830	229	40
39831	230	40
39832	231	40
39833	232	40
39834	233	40
39835	234	40
39837	236	40
39839	238	40
39840	239	40
39841	240	40
39842	241	40
39843	242	40
39844	243	40
39846	245	40
39847	246	40
39850	249	40
39851	250	40
39852	251	40
39853	252	40
39855	254	40
39856	255	40
39857	256	40
39858	257	40
39859	258	40
39860	259	40
39861	260	40
39862	261	40
39863	262	40
39864	263	40
39865	264	40
39867	266	40
39868	267	40
39869	268	40
39870	269	40
39871	270	40
39872	271	40
39874	273	40
39875	274	40
39876	275	40
39878	277	40
39879	278	40
39880	279	40
39881	280	40
39882	281	40
39883	282	40
39884	283	40
39885	284	40
39886	285	40
39887	286	40
39888	287	40
39889	288	40
39890	289	40
39891	290	40
39892	291	40
39893	292	40
39894	293	40
39895	294	40
39896	295	40
39897	296	40
39898	297	40
39899	298	40
39900	299	40
39901	300	40
39902	301	40
39904	303	40
39905	304	40
39906	305	40
39909	308	40
39910	309	40
39913	312	40
39914	313	40
39915	314	40
39916	315	40
39917	316	40
39918	317	40
39919	318	40
39920	319	40
39921	320	40
39922	321	40
39923	322	40
39924	323	40
39925	324	40
39926	325	40
39927	326	40
39928	327	40
39929	328	40
39931	330	40
39932	331	40
39933	332	40
39934	333	40
39935	334	40
39936	335	40
39937	336	40
39938	337	40
39939	338	40
39940	339	40
39941	340	40
39942	341	40
39944	343	40
39945	344	40
39946	345	40
39947	346	40
39948	347	40
39949	348	40
39950	349	40
39951	350	40
39952	351	40
39953	352	40
39954	353	40
39955	354	40
39956	355	40
39957	356	40
39958	357	40
39959	358	40
39960	359	40
39961	360	40
39962	361	40
39963	362	40
39964	363	40
39965	364	40
39966	365	40
39967	366	40
39968	367	40
39969	368	40
39970	369	40
39971	370	40
39973	372	40
39975	374	40
39978	377	40
39979	378	40
39980	379	40
39981	380	40
39982	381	40
39983	382	40
39984	383	40
39985	384	40
39988	387	40
39989	388	40
39990	389	40
39991	390	40
39993	392	40
39994	393	40
39995	394	40
39996	395	40
39997	396	40
39998	397	40
39999	398	40
40001	400	40
40002	401	40
40004	403	40
40005	404	40
40006	405	40
40009	408	40
40011	410	40
40012	411	40
40013	412	40
40014	413	40
40016	415	40
40018	417	40
40019	418	40
40020	419	40
40021	420	40
40022	421	40
40024	423	40
40025	424	40
40026	425	40
40027	426	40
40028	427	40
40029	428	40
40030	429	40
40031	430	40
40033	432	40
40034	433	40
40035	434	40
40036	435	40
40038	437	40
40039	438	40
40040	439	40
40041	440	40
40042	441	40
40043	442	40
40044	443	40
40045	444	40
40046	445	40
40047	446	40
40048	447	40
40049	448	40
40050	449	40
40051	450	40
40052	451	40
40053	452	40
40054	453	40
40056	455	40
40057	456	40
40058	457	40
40059	458	40
40060	459	40
40061	460	40
40063	462	40
40064	463	40
40065	464	40
40066	465	40
40068	467	40
40069	468	40
40070	469	40
40071	470	40
40072	471	40
40073	472	40
40074	473	40
40077	476	40
40078	477	40
40079	478	40
40080	479	40
40081	480	40
40084	483	40
40086	485	40
40087	486	40
40088	487	40
40089	488	40
40090	489	40
40091	490	40
40092	491	40
40093	492	40
40094	493	40
40095	494	40
40096	495	40
40097	496	40
40100	499	40
40101	500	40
40102	501	40
40103	502	40
40104	503	40
40105	504	40
40106	505	40
40107	506	40
40109	508	40
40110	509	40
40111	510	40
40112	511	40
40113	512	40
40114	513	40
40115	514	40
40116	515	40
40117	516	40
40118	517	40
40121	520	40
40122	521	40
40123	522	40
40124	523	40
40125	524	40
40126	525	40
40127	526	40
40128	527	40
40129	528	40
40130	529	40
40131	530	40
40132	531	40
40133	532	40
40134	533	40
40135	534	40
40136	535	40
40137	536	40
40138	537	40
40139	538	40
40140	539	40
40141	540	40
40142	541	40
40143	542	40
40144	543	40
40145	544	40
40146	545	40
40147	546	40
40148	547	40
40149	548	40
40150	549	40
40151	550	40
40152	551	40
40153	552	40
40154	553	40
40155	554	40
40156	555	40
40157	556	40
40159	558	40
40160	559	40
40161	560	40
40163	562	40
40164	563	40
40165	564	40
40167	566	40
40168	567	40
40169	568	40
40170	569	40
40172	571	40
40173	572	40
40174	573	40
40175	574	40
40176	575	40
40177	576	40
40178	577	40
40179	578	40
40180	579	40
40182	581	40
40183	582	40
40184	583	40
40185	584	40
40186	585	40
40187	586	40
40189	588	40
40191	590	40
40192	591	40
40193	592	40
40194	593	40
40195	594	40
40196	595	40
40197	596	40
40198	597	40
40199	598	40
40200	599	40
40201	600	40
40202	601	40
40203	602	40
40204	603	40
40205	604	40
40206	605	40
40208	607	40
40209	608	40
40210	609	40
40211	610	40
40212	611	40
40213	612	40
40214	613	40
40218	617	40
40219	618	40
40220	619	40
40221	620	40
40223	622	40
40224	623	40
40225	624	40
40226	625	40
40227	626	40
40229	628	40
40230	629	40
40231	630	40
40232	631	40
40233	632	40
40234	633	40
40235	634	40
40236	635	40
40237	636	40
40238	637	40
40239	638	40
40240	639	40
40242	641	40
40243	642	40
40244	643	40
40245	644	40
40246	645	40
40247	646	40
40248	647	40
40251	650	40
40252	651	40
40253	652	40
40254	653	40
40255	654	40
40256	655	40
40257	656	40
40258	657	40
40259	658	40
40260	659	40
40261	660	40
40262	661	40
40263	662	40
40264	663	40
40265	664	40
40266	665	40
40267	666	40
40268	667	40
40269	668	40
40270	669	40
40271	670	40
40272	671	40
40276	675	40
40277	676	40
40278	677	40
40279	678	40
40281	680	40
40282	681	40
40283	682	40
40284	683	40
40285	684	40
40286	685	40
40288	687	40
40289	688	40
40290	689	40
40291	690	40
40292	691	40
40293	692	40
40294	693	40
40296	695	40
40297	696	40
40298	697	40
40299	698	40
40300	699	40
40301	700	40
40302	701	40
40303	702	40
40304	703	40
40305	704	40
40306	705	40
40307	706	40
40308	707	40
40309	708	40
40311	710	40
40312	711	40
40313	712	40
40315	714	40
40318	717	40
40320	719	40
40321	720	40
40322	721	40
40323	722	40
40324	723	40
40325	724	40
40326	725	40
40327	726	40
40328	727	40
40329	728	40
40330	729	40
40331	730	40
40332	731	40
40333	732	40
40335	734	40
40336	735	40
40337	736	40
40338	737	40
40340	739	40
40342	741	40
40343	742	40
40344	743	40
40345	744	40
40346	745	40
40347	746	40
40349	748	40
40350	749	40
40351	750	40
40354	753	40
40355	754	40
40356	755	40
40358	757	40
40359	758	40
40360	759	40
40361	760	40
40363	762	40
40364	763	40
40365	764	40
40366	765	40
40367	766	40
40369	768	40
40370	769	40
40371	770	40
40372	771	40
40373	772	40
40374	773	40
40375	774	40
40376	775	40
40377	776	40
40378	777	40
40379	778	40
40380	779	40
40381	780	40
40382	781	40
40383	782	40
40384	783	40
40385	784	40
40386	785	40
40387	786	40
40388	787	40
40389	788	40
40390	789	40
40391	790	40
40393	792	40
40394	793	40
40395	794	40
40396	795	40
40398	797	40
40399	798	40
40401	800	40
40402	801	40
40404	803	40
40405	804	40
40406	805	40
40407	806	40
40408	807	40
40409	808	40
40410	809	40
40413	812	40
40414	813	40
40415	814	40
40416	815	40
40417	816	40
40418	817	40
40419	818	40
40420	819	40
40421	820	40
40422	821	40
40423	822	40
40426	825	40
40427	826	40
40428	827	40
40429	828	40
40430	829	40
40431	830	40
40432	831	40
40433	832	40
40434	833	40
40435	834	40
40436	835	40
40437	836	40
40438	837	40
40439	838	40
40440	839	40
40442	841	40
40444	843	40
40445	844	40
40446	845	40
40447	846	40
40448	847	40
40449	848	40
40450	849	40
40451	850	40
40452	851	40
40454	853	40
40455	854	40
40456	855	40
40458	857	40
40459	858	40
40460	859	40
40461	860	40
40462	861	40
40463	862	40
40464	863	40
40465	864	40
40466	865	40
40467	866	40
40468	867	40
40469	868	40
40470	869	40
40471	870	40
40472	871	40
40473	872	40
40474	873	40
40475	874	40
40476	875	40
40477	876	40
40478	877	40
40479	878	40
40480	879	40
40481	880	40
40482	881	40
40483	882	40
40485	884	40
40486	885	40
40487	886	40
40488	887	40
40489	888	40
40490	889	40
40491	890	40
40492	891	40
40493	892	40
40494	893	40
40495	894	40
40496	895	40
40497	896	40
40498	897	40
40499	898	40
40500	899	40
40501	900	40
40502	901	40
40503	902	40
40504	903	40
40506	905	40
40507	906	40
40508	907	40
40509	908	40
40511	910	40
40512	911	40
40513	912	40
40517	916	40
40518	917	40
40519	918	40
40520	919	40
40521	920	40
40522	921	40
40523	922	40
40524	923	40
40525	924	40
40526	925	40
40527	926	40
40528	927	40
40529	928	40
40530	929	40
40531	930	40
40532	931	40
40533	932	40
40534	933	40
40535	934	40
40536	935	40
40537	936	40
40538	937	40
40540	939	40
40541	940	40
40542	941	40
40543	942	40
40544	943	40
40546	945	40
40547	946	40
40548	947	40
40549	948	40
40550	949	40
40551	950	40
40552	951	40
40553	952	40
40554	953	40
40555	954	40
40556	955	40
40557	956	40
40558	957	40
40559	958	40
40560	959	40
40561	960	40
40562	961	40
40563	962	40
40564	963	40
40566	965	40
40567	966	40
40568	967	40
40569	968	40
40570	969	40
40571	970	40
40572	971	40
40573	972	40
40576	975	40
40577	976	40
40578	977	40
40579	978	40
40580	979	40
40581	980	40
40582	981	40
40584	983	40
40587	986	40
40589	988	40
40590	989	40
40591	0	41
40593	2	41
40594	3	41
40595	4	41
40597	6	41
40598	7	41
40599	8	41
40602	11	41
40603	12	41
40605	14	41
40606	15	41
40607	16	41
40610	19	41
40611	20	41
40613	22	41
40614	23	41
40615	24	41
40617	26	41
40618	27	41
40619	28	41
40621	30	41
40622	31	41
40623	32	41
40625	34	41
40626	35	41
40627	36	41
40629	38	41
40631	40	41
40633	42	41
40634	43	41
40635	44	41
40637	46	41
40639	48	41
40641	50	41
40642	51	41
40643	52	41
40645	54	41
40646	55	41
40647	56	41
40649	58	41
40650	59	41
40651	60	41
40653	62	41
40654	63	41
40657	66	41
40658	67	41
40659	68	41
40661	70	41
40662	71	41
40663	72	41
40665	74	41
40666	75	41
40667	76	41
40669	78	41
40670	79	41
40671	80	41
40673	82	41
40674	83	41
40675	84	41
40677	86	41
40678	87	41
40679	88	41
40681	90	41
40682	91	41
40683	92	41
40685	94	41
40686	95	41
40689	98	41
40690	99	41
40691	100	41
40693	102	41
40694	103	41
40695	104	41
40697	106	41
40698	107	41
40701	110	41
40702	111	41
40703	112	41
40705	114	41
40706	115	41
40707	116	41
40709	118	41
40710	119	41
40711	120	41
40713	122	41
40714	123	41
40715	124	41
40717	126	41
40718	127	41
40719	128	41
40722	131	41
40723	132	41
40725	134	41
40726	135	41
40727	136	41
40729	138	41
40730	139	41
40731	140	41
40733	142	41
40734	143	41
40735	144	41
40737	146	41
40738	147	41
40739	148	41
40741	150	41
40742	151	41
40743	152	41
40745	154	41
40746	155	41
40747	156	41
40749	158	41
40750	159	41
40751	160	41
40753	162	41
40754	163	41
40755	164	41
40757	166	41
40758	167	41
40759	168	41
40761	170	41
40762	171	41
40763	172	41
40765	174	41
40766	175	41
40767	176	41
40769	178	41
40771	180	41
40773	182	41
40774	183	41
40775	184	41
40781	190	41
40783	192	41
40785	194	41
40789	198	41
40790	199	41
40791	200	41
40793	202	41
40794	203	41
40795	204	41
40797	206	41
40798	207	41
40801	210	41
40802	211	41
40803	212	41
40806	215	41
40807	216	41
40809	218	41
40810	219	41
40811	220	41
40813	222	41
40814	223	41
40815	224	41
40817	226	41
40818	227	41
40819	228	41
40821	230	41
40822	231	41
40823	232	41
40826	235	41
40827	236	41
40829	238	41
40830	239	41
40831	240	41
40833	242	41
40834	243	41
40835	244	41
40837	246	41
40838	247	41
40839	248	41
40841	250	41
40842	251	41
40843	252	41
40846	255	41
40847	256	41
40849	258	41
40850	259	41
40851	260	41
40853	262	41
40857	266	41
40858	267	41
40859	268	41
40861	270	41
40863	272	41
40865	274	41
40866	275	41
40867	276	41
40869	278	41
40870	279	41
40873	282	41
40874	283	41
40875	284	41
40877	286	41
40878	287	41
40879	288	41
40881	290	41
40882	291	41
40883	292	41
40885	294	41
40886	295	41
40887	296	41
40889	298	41
40890	299	41
40891	300	41
40893	302	41
40894	303	41
40895	304	41
40897	306	41
40898	307	41
40899	308	41
40901	310	41
40903	312	41
40905	314	41
40906	315	41
40909	318	41
40910	319	41
40913	322	41
40915	324	41
40917	326	41
40918	327	41
40919	328	41
40921	330	41
40922	331	41
40923	332	41
40925	334	41
40926	335	41
40927	336	41
40929	338	41
40930	339	41
40931	340	41
40933	342	41
40934	343	41
40935	344	41
40938	347	41
40939	348	41
40941	350	41
40942	351	41
40943	352	41
40945	354	41
40946	355	41
40947	356	41
40949	358	41
40950	359	41
40951	360	41
40954	363	41
40955	364	41
40957	366	41
40959	368	41
40961	370	41
40962	371	41
40965	374	41
40967	376	41
40969	378	41
40970	379	41
40971	380	41
40973	382	41
40974	383	41
40975	384	41
40977	386	41
40981	390	41
40982	391	41
40983	392	41
40985	394	41
40986	395	41
40987	396	41
40989	398	41
40990	399	41
40994	403	41
40995	404	41
40997	406	41
40998	407	41
40999	408	41
41001	410	41
41002	411	41
41003	412	41
41005	414	41
41006	415	41
41007	416	41
41010	419	41
41011	420	41
41013	422	41
41014	423	41
41015	424	41
41017	426	41
41018	427	41
41022	431	41
41025	434	41
41026	435	41
41027	436	41
41029	438	41
41030	439	41
41031	440	41
41033	442	41
41034	443	41
41035	444	41
41038	447	41
41039	448	41
41041	450	41
41042	451	41
41043	452	41
41045	454	41
41046	455	41
41047	456	41
41049	458	41
41050	459	41
41051	460	41
41053	462	41
41054	463	41
41055	464	41
41057	466	41
41058	467	41
41059	468	41
41061	470	41
41062	471	41
41063	472	41
41065	474	41
41066	475	41
41067	476	41
41069	478	41
41073	482	41
41075	484	41
41077	486	41
41078	487	41
41081	490	41
41082	491	41
41083	492	41
41086	495	41
41087	496	41
41090	499	41
41091	500	41
41093	502	41
41094	503	41
41095	504	41
41097	506	41
41098	507	41
41099	508	41
41101	510	41
41102	511	41
41103	512	41
41105	514	41
41106	515	41
41107	516	41
41110	519	41
41111	520	41
41113	522	41
41114	523	41
41115	524	41
41117	526	41
41118	527	41
41119	528	41
41121	530	41
41122	531	41
41123	532	41
41125	534	41
41126	535	41
41127	536	41
41129	538	41
41130	539	41
41131	540	41
41133	542	41
41134	543	41
41135	544	41
41137	546	41
41138	547	41
41139	548	41
41142	551	41
41145	554	41
41146	555	41
41147	556	41
41151	560	41
41153	562	41
41154	563	41
41155	564	41
41157	566	41
41158	567	41
41159	568	41
41161	570	41
41162	571	41
41163	572	41
41165	574	41
41166	575	41
41167	576	41
41169	578	41
41170	579	41
41171	580	41
41173	582	41
41174	583	41
41175	584	41
41177	586	41
41179	588	41
41182	591	41
41183	592	41
41185	594	41
41186	595	41
41187	596	41
41189	598	41
41190	599	41
41191	600	41
41193	602	41
41195	604	41
41197	606	41
41198	607	41
41199	608	41
41201	610	41
41202	611	41
41203	612	41
41205	614	41
41206	615	41
41209	618	41
41210	619	41
41211	620	41
41213	622	41
41214	623	41
41217	626	41
41218	627	41
41219	628	41
41221	630	41
41222	631	41
41223	632	41
41225	634	41
41226	635	41
41227	636	41
41229	638	41
41230	639	41
41231	640	41
41234	643	41
41235	644	41
41237	646	41
41238	647	41
41239	648	41
41241	650	41
41243	652	41
41245	654	41
41246	655	41
41247	656	41
41249	658	41
41250	659	41
41251	660	41
41253	662	41
41254	663	41
41255	664	41
41258	667	41
41259	668	41
41261	670	41
41262	671	41
41263	672	41
41265	674	41
41266	675	41
41267	676	41
41270	679	41
41271	680	41
41273	682	41
41274	683	41
41275	684	41
41277	686	41
41278	687	41
41279	688	41
41281	690	41
41285	694	41
41286	695	41
41287	696	41
41289	698	41
41290	699	41
41293	702	41
41294	703	41
41295	704	41
41297	706	41
41299	708	41
41301	710	41
41302	711	41
41303	712	41
41305	714	41
41306	715	41
41307	716	41
41311	720	41
41313	722	41
41314	723	41
41315	724	41
41317	726	41
41318	727	41
41321	730	41
41322	731	41
41323	732	41
41325	734	41
41326	735	41
41327	736	41
41329	738	41
41330	739	41
41333	742	41
41334	743	41
41337	746	41
41338	747	41
41339	748	41
41341	750	41
41342	751	41
41343	752	41
41345	754	41
41346	755	41
41349	758	41
41350	759	41
41351	760	41
41354	763	41
41355	764	41
41357	766	41
41358	767	41
41359	768	41
41361	770	41
41363	772	41
41365	774	41
41366	775	41
41367	776	41
41369	778	41
41371	780	41
41374	783	41
41375	784	41
41377	786	41
41378	787	41
41381	790	41
41383	792	41
41385	794	41
41386	795	41
41387	796	41
41389	798	41
41391	800	41
41394	803	41
41395	804	41
41397	806	41
41398	807	41
41399	808	41
41402	811	41
41403	812	41
41405	814	41
41406	815	41
41407	816	41
41409	818	41
41410	819	41
41411	820	41
41414	823	41
41417	826	41
41418	827	41
41422	831	41
41423	832	41
41425	834	41
41426	835	41
41427	836	41
41429	838	41
41430	839	41
41431	840	41
41434	843	41
41437	846	41
41438	847	41
41439	848	41
41441	850	41
41442	851	41
41443	852	41
41445	854	41
41446	855	41
41447	856	41
41449	858	41
41450	859	41
41451	860	41
41453	862	41
41454	863	41
41455	864	41
41457	866	41
41458	867	41
41459	868	41
41461	870	41
41462	871	41
41463	872	41
41465	874	41
41467	876	41
41469	878	41
41470	879	41
41471	880	41
41473	882	41
41477	886	41
41478	887	41
41479	888	41
41481	890	41
41482	891	41
41483	892	41
41485	894	41
41486	895	41
41489	898	41
41490	899	41
41491	900	41
41493	902	41
41497	906	41
41498	907	41
41501	910	41
41502	911	41
41503	912	41
41505	914	41
41506	915	41
41507	916	41
41510	919	41
41511	920	41
41514	923	41
41515	924	41
41519	928	41
41521	930	41
41522	931	41
41523	932	41
41525	934	41
41526	935	41
41527	936	41
41533	942	41
41534	943	41
41535	944	41
41537	946	41
41538	947	41
41539	948	41
41542	951	41
41545	954	41
41546	955	41
41547	956	41
41549	958	41
41550	959	41
41554	963	41
41555	964	41
41557	966	41
41558	967	41
41559	968	41
41561	970	41
41562	971	41
41563	972	41
41565	974	41
41566	975	41
41567	976	41
41569	978	41
41570	979	41
41571	980	41
41574	983	41
41575	984	41
41577	986	41
41578	987	41
41579	988	41
41581	0	42
41582	1	42
41583	2	42
41584	3	42
41585	4	42
41586	5	42
41587	6	42
41589	8	42
41590	9	42
41591	10	42
41592	11	42
41593	12	42
41594	13	42
41595	14	42
41596	15	42
41597	16	42
41598	17	42
41599	18	42
41600	19	42
41601	20	42
41602	21	42
41603	22	42
41604	23	42
41606	25	42
41607	26	42
41609	28	42
41610	29	42
41611	30	42
41613	32	42
41615	34	42
41616	35	42
41617	36	42
41618	37	42
41619	38	42
41620	39	42
41621	40	42
41622	41	42
41623	42	42
41626	45	42
41627	46	42
41628	47	42
41629	48	42
41633	52	42
41634	53	42
41635	54	42
41639	58	42
41641	60	42
41642	61	42
41643	62	42
41644	63	42
41646	65	42
41647	66	42
41649	68	42
41650	69	42
41651	70	42
41652	71	42
41653	72	42
41654	73	42
41655	74	42
41657	76	42
41658	77	42
41659	78	42
41660	79	42
41661	80	42
41662	81	42
41663	82	42
41664	83	42
41665	84	42
41666	85	42
41667	86	42
41668	87	42
41669	88	42
41670	89	42
41671	90	42
41672	91	42
41673	92	42
41674	93	42
41677	96	42
41679	98	42
41680	99	42
41681	100	42
41682	101	42
41683	102	42
41684	103	42
41685	104	42
41687	106	42
41688	107	42
41689	108	42
41690	109	42
41691	110	42
41692	111	42
41693	112	42
41694	113	42
41696	115	42
41697	116	42
41698	117	42
41699	118	42
41700	119	42
41701	120	42
41702	121	42
41703	122	42
41704	123	42
41705	124	42
41706	125	42
41707	126	42
41708	127	42
41709	128	42
41711	130	42
41712	131	42
41713	132	42
41714	133	42
41715	134	42
41716	135	42
41717	136	42
41718	137	42
41719	138	42
41720	139	42
41721	140	42
41722	141	42
41723	142	42
41724	143	42
41725	144	42
41727	146	42
41728	147	42
41729	148	42
41730	149	42
41731	150	42
41733	152	42
41734	153	42
41735	154	42
41738	157	42
41739	158	42
41740	159	42
41741	160	42
41742	161	42
41743	162	42
41745	164	42
41746	165	42
41747	166	42
41748	167	42
41749	168	42
41750	169	42
41751	170	42
41752	171	42
41753	172	42
41754	173	42
41755	174	42
41756	175	42
41757	176	42
41758	177	42
41760	179	42
41761	180	42
41762	181	42
41763	182	42
41764	183	42
41766	185	42
41767	186	42
41768	187	42
41769	188	42
41773	192	42
41774	193	42
41775	194	42
41776	195	42
41777	196	42
41778	197	42
41779	198	42
41780	199	42
41781	200	42
41782	201	42
41783	202	42
41784	203	42
41785	204	42
41786	205	42
41787	206	42
41788	207	42
41789	208	42
41790	209	42
41791	210	42
41792	211	42
41793	212	42
41794	213	42
41795	214	42
41796	215	42
41797	216	42
41798	217	42
41799	218	42
41800	219	42
41801	220	42
41802	221	42
41803	222	42
41804	223	42
41805	224	42
41808	227	42
41809	228	42
41810	229	42
41811	230	42
41812	231	42
41813	232	42
41814	233	42
41815	234	42
41816	235	42
41817	236	42
41818	237	42
41819	238	42
41820	239	42
41821	240	42
41823	242	42
41826	245	42
41827	246	42
41828	247	42
41829	248	42
41830	249	42
41831	250	42
41832	251	42
41834	253	42
41835	254	42
41836	255	42
41837	256	42
41838	257	42
41839	258	42
41840	259	42
41841	260	42
41842	261	42
41843	262	42
41844	263	42
41846	265	42
41848	267	42
41849	268	42
41850	269	42
41851	270	42
41852	271	42
41853	272	42
41854	273	42
41855	274	42
41856	275	42
41857	276	42
41859	278	42
41860	279	42
41862	281	42
41863	282	42
41864	283	42
41866	285	42
41867	286	42
41869	288	42
41870	289	42
41871	290	42
41872	291	42
41873	292	42
41874	293	42
41875	294	42
41876	295	42
41877	296	42
41878	297	42
41880	299	42
41881	300	42
41882	301	42
41883	302	42
41884	303	42
41885	304	42
41886	305	42
41887	306	42
41888	307	42
41889	308	42
41890	309	42
41891	310	42
41892	311	42
41893	312	42
41894	313	42
41897	316	42
41899	318	42
41900	319	42
41901	320	42
41902	321	42
41903	322	42
41904	323	42
41905	324	42
41906	325	42
41907	326	42
41908	327	42
41909	328	42
41910	329	42
41911	330	42
41913	332	42
41914	333	42
41915	334	42
41916	335	42
41917	336	42
41918	337	42
41919	338	42
41920	339	42
41921	340	42
41922	341	42
41923	342	42
41924	343	42
41925	344	42
41926	345	42
41927	346	42
41928	347	42
41929	348	42
41930	349	42
41931	350	42
41933	352	42
41934	353	42
41935	354	42
41938	357	42
41939	358	42
41940	359	42
41941	360	42
41942	361	42
41943	362	42
41944	363	42
41945	364	42
41946	365	42
41947	366	42
41948	367	42
41949	368	42
41950	369	42
41951	370	42
41952	371	42
41953	372	42
41954	373	42
41955	374	42
41956	375	42
41957	376	42
41958	377	42
41959	378	42
41960	379	42
41961	380	42
41963	382	42
41965	384	42
41966	385	42
41967	386	42
41968	387	42
41969	388	42
41970	389	42
41971	390	42
41972	391	42
41973	392	42
41974	393	42
41975	394	42
41976	395	42
41977	396	42
41979	398	42
41981	400	42
41982	401	42
41983	402	42
41984	403	42
41985	404	42
41986	405	42
41988	407	42
41989	408	42
41990	409	42
41991	410	42
41992	411	42
41993	412	42
41995	414	42
41996	415	42
41997	416	42
41998	417	42
41999	418	42
42000	419	42
42001	420	42
42002	421	42
42003	422	42
42004	423	42
42005	424	42
42006	425	42
42007	426	42
42009	428	42
42010	429	42
42011	430	42
42012	431	42
42013	432	42
42014	433	42
42015	434	42
42016	435	42
42017	436	42
42018	437	42
42020	439	42
42021	440	42
42023	442	42
42024	443	42
42026	445	42
42029	448	42
42030	449	42
42031	450	42
42032	451	42
42033	452	42
42034	453	42
42035	454	42
42036	455	42
42037	456	42
42038	457	42
42039	458	42
42040	459	42
42041	460	42
42042	461	42
42044	463	42
42045	464	42
42046	465	42
42047	466	42
42048	467	42
42049	468	42
42050	469	42
42052	471	42
42053	472	42
42055	474	42
42056	475	42
42057	476	42
42059	478	42
42061	480	42
42062	481	42
42063	482	42
42064	483	42
42065	484	42
42066	485	42
42067	486	42
42068	487	42
42070	489	42
42071	490	42
42072	491	42
42073	492	42
42074	493	42
42075	494	42
42076	495	42
42077	496	42
42078	497	42
42080	499	42
42083	502	42
42084	503	42
42085	504	42
42086	505	42
42087	506	42
42088	507	42
42090	509	42
42092	511	42
42093	512	42
42094	513	42
42095	514	42
42096	515	42
42097	516	42
42098	517	42
42099	518	42
42100	519	42
42101	520	42
42102	521	42
42103	522	42
42106	525	42
42107	526	42
42108	527	42
42109	528	42
42110	529	42
42111	530	42
42112	531	42
42113	532	42
42114	533	42
42115	534	42
42116	535	42
42117	536	42
42119	538	42
42122	541	42
42123	542	42
42124	543	42
42125	544	42
42126	545	42
42127	546	42
42128	547	42
42129	548	42
42130	549	42
42131	550	42
42132	551	42
42134	553	42
42135	554	42
42136	555	42
42139	558	42
42140	559	42
42142	561	42
42143	562	42
42144	563	42
42145	564	42
42146	565	42
42147	566	42
42148	567	42
42149	568	42
42150	569	42
42151	570	42
42152	571	42
42153	572	42
42154	573	42
42155	574	42
42156	575	42
42157	576	42
42159	578	42
42160	579	42
42161	580	42
42162	581	42
42163	582	42
42164	583	42
42165	584	42
42166	585	42
42167	586	42
42169	588	42
42171	590	42
42172	591	42
42173	592	42
42174	593	42
42175	594	42
42176	595	42
42177	596	42
42178	597	42
42179	598	42
42181	600	42
42182	601	42
42183	602	42
42184	603	42
42186	605	42
42187	606	42
42188	607	42
42189	608	42
42190	609	42
42191	610	42
42193	612	42
42194	613	42
42195	614	42
42196	615	42
42197	616	42
42198	617	42
42199	618	42
42200	619	42
42202	621	42
42203	622	42
42204	623	42
42206	625	42
42207	626	42
42208	627	42
42209	628	42
42210	629	42
42211	630	42
42212	631	42
42213	632	42
42215	634	42
42216	635	42
42217	636	42
42218	637	42
42220	639	42
42221	640	42
42222	641	42
42223	642	42
42224	643	42
42225	644	42
42226	645	42
42227	646	42
42228	647	42
42229	648	42
42230	649	42
42231	650	42
42234	653	42
42236	655	42
42237	656	42
42238	657	42
42239	658	42
42240	659	42
42241	660	42
42242	661	42
42243	662	42
42244	663	42
42245	664	42
42247	666	42
42248	667	42
42249	668	42
42250	669	42
42251	670	42
42252	671	42
42253	672	42
42254	673	42
42255	674	42
42257	676	42
42259	678	42
42260	679	42
42261	680	42
42262	681	42
42263	682	42
42264	683	42
42266	685	42
42267	686	42
42268	687	42
42269	688	42
42270	689	42
42272	691	42
42273	692	42
42274	693	42
42275	694	42
42277	696	42
42278	697	42
42279	698	42
42281	700	42
42282	701	42
42283	702	42
42284	703	42
42285	704	42
42286	705	42
42287	706	42
42288	707	42
42289	708	42
42290	709	42
42291	710	42
42292	711	42
42293	712	42
42294	713	42
42295	714	42
42296	715	42
42297	716	42
42298	717	42
42299	718	42
42300	719	42
42301	720	42
42302	721	42
42303	722	42
42304	723	42
42305	724	42
42306	725	42
42307	726	42
42308	727	42
42310	729	42
42311	730	42
42312	731	42
42313	732	42
42314	733	42
42315	734	42
42316	735	42
42317	736	42
42318	737	42
42319	738	42
42320	739	42
42321	740	42
42322	741	42
42323	742	42
42324	743	42
42326	745	42
42327	746	42
42328	747	42
42329	748	42
42330	749	42
42331	750	42
42332	751	42
42333	752	42
42334	753	42
42335	754	42
42338	757	42
42339	758	42
42340	759	42
42341	760	42
42342	761	42
42344	763	42
42345	764	42
42346	765	42
42347	766	42
42348	767	42
42349	768	42
42350	769	42
42351	770	42
42352	771	42
42353	772	42
42354	773	42
42355	774	42
42356	775	42
42357	776	42
42358	777	42
42359	778	42
42360	779	42
42361	780	42
42362	781	42
42363	782	42
42364	783	42
42365	784	42
42366	785	42
42367	786	42
42368	787	42
42369	788	42
42372	791	42
42373	792	42
42374	793	42
42375	794	42
42376	795	42
42377	796	42
42378	797	42
42379	798	42
42380	799	42
42381	800	42
42382	801	42
42383	802	42
42384	803	42
42385	804	42
42387	806	42
42388	807	42
42389	808	42
42390	809	42
42391	810	42
42392	811	42
42393	812	42
42394	813	42
42395	814	42
42396	815	42
42397	816	42
42398	817	42
42399	818	42
42400	819	42
42401	820	42
42402	821	42
42403	822	42
42404	823	42
42406	825	42
42407	826	42
42408	827	42
42409	828	42
42411	830	42
42412	831	42
42413	832	42
42414	833	42
42415	834	42
42416	835	42
42417	836	42
42418	837	42
42419	838	42
42420	839	42
42422	841	42
42423	842	42
42424	843	42
42425	844	42
42426	845	42
42428	847	42
42429	848	42
42430	849	42
42431	850	42
42432	851	42
42433	852	42
42434	853	42
42435	854	42
42436	855	42
42437	856	42
42438	857	42
42439	858	42
42441	860	42
42442	861	42
42443	862	42
42444	863	42
42445	864	42
42446	865	42
42447	866	42
42448	867	42
42449	868	42
42453	872	42
42454	873	42
42455	874	42
42456	875	42
42457	876	42
42458	877	42
42459	878	42
42460	879	42
42461	880	42
42462	881	42
42463	882	42
42464	883	42
42465	884	42
42466	885	42
42467	886	42
42468	887	42
42469	888	42
42470	889	42
42471	890	42
42472	891	42
42473	892	42
42474	893	42
42475	894	42
42476	895	42
42477	896	42
42478	897	42
42479	898	42
42480	899	42
42481	900	42
42482	901	42
42483	902	42
42484	903	42
42485	904	42
42486	905	42
42487	906	42
42488	907	42
42489	908	42
42490	909	42
42491	910	42
42492	911	42
42493	912	42
42494	913	42
42495	914	42
42497	916	42
42498	917	42
42499	918	42
42500	919	42
42501	920	42
42502	921	42
42503	922	42
42504	923	42
42505	924	42
42506	925	42
42507	926	42
42508	927	42
42509	928	42
42510	929	42
42511	930	42
42512	931	42
42513	932	42
42514	933	42
42515	934	42
42516	935	42
42517	936	42
42518	937	42
42519	938	42
42520	939	42
42521	940	42
42522	941	42
42523	942	42
42524	943	42
42525	944	42
42526	945	42
42527	946	42
42528	947	42
42529	948	42
42530	949	42
42531	950	42
42532	951	42
42533	952	42
42534	953	42
42535	954	42
42536	955	42
42537	956	42
42538	957	42
42539	958	42
42540	959	42
42543	962	42
42544	963	42
42545	964	42
42546	965	42
42547	966	42
42548	967	42
42549	968	42
42550	969	42
42552	971	42
42553	972	42
42554	973	42
42555	974	42
42558	977	42
42560	979	42
42561	980	42
42562	981	42
42563	982	42
42564	983	42
42565	984	42
42567	986	42
42568	987	42
42569	988	42
42570	989	42
42572	1	43
42573	2	43
42574	3	43
42576	5	43
42577	6	43
42578	7	43
42580	9	43
42581	10	43
42582	11	43
42585	14	43
42586	15	43
42588	17	43
42589	18	43
42590	19	43
42592	21	43
42593	22	43
42594	23	43
42596	25	43
42597	26	43
42598	27	43
42601	30	43
42602	31	43
42604	33	43
42605	34	43
42606	35	43
42608	37	43
42609	38	43
42610	39	43
42612	41	43
42613	42	43
42614	43	43
42617	46	43
42618	47	43
42620	49	43
42621	50	43
42622	51	43
42624	53	43
42625	54	43
42626	55	43
42628	57	43
42629	58	43
42630	59	43
42632	61	43
42636	65	43
42637	66	43
42638	67	43
42640	69	43
42642	71	43
42644	73	43
42645	74	43
42646	75	43
42648	77	43
42649	78	43
42650	79	43
42652	81	43
42653	82	43
42654	83	43
42656	85	43
42657	86	43
42658	87	43
42660	89	43
42661	90	43
42664	93	43
42665	94	43
42668	97	43
42669	98	43
42670	99	43
42672	101	43
42673	102	43
42674	103	43
42676	105	43
42677	106	43
42678	107	43
42680	109	43
42681	110	43
42684	113	43
42685	114	43
42686	115	43
42688	117	43
42689	118	43
42690	119	43
42692	121	43
42693	122	43
42694	123	43
42696	125	43
42697	126	43
42698	127	43
42700	129	43
42701	130	43
42702	131	43
42704	133	43
42705	134	43
42706	135	43
42709	138	43
42710	139	43
42714	143	43
42716	145	43
42722	151	43
42724	153	43
42725	154	43
42726	155	43
42728	157	43
42729	158	43
42730	159	43
42732	161	43
42733	162	43
42734	163	43
42736	165	43
42737	166	43
42740	169	43
42741	170	43
42742	171	43
42744	173	43
42745	174	43
42746	175	43
42750	179	43
42752	181	43
42753	182	43
42754	183	43
42756	185	43
42757	186	43
42761	190	43
42762	191	43
42764	193	43
42765	194	43
42766	195	43
42768	197	43
42770	199	43
42772	201	43
42773	202	43
42774	203	43
42776	205	43
42777	206	43
42778	207	43
42780	209	43
42781	210	43
42784	213	43
42785	214	43
42786	215	43
42788	217	43
42789	218	43
42790	219	43
42792	221	43
42793	222	43
42794	223	43
42796	225	43
42797	226	43
42798	227	43
42801	230	43
42802	231	43
42804	233	43
42806	235	43
42808	237	43
42809	238	43
42810	239	43
42812	241	43
42813	242	43
42814	243	43
42816	245	43
42817	246	43
42818	247	43
42820	249	43
42822	251	43
42824	253	43
42825	254	43
42826	255	43
42828	257	43
42829	258	43
42830	259	43
42832	261	43
42833	262	43
42837	266	43
42838	267	43
42840	269	43
42841	270	43
42842	271	43
42844	273	43
42845	274	43
42846	275	43
42848	277	43
42850	279	43
42852	281	43
42853	282	43
42856	285	43
42857	286	43
42858	287	43
42860	289	43
42861	290	43
42864	293	43
42865	294	43
42866	295	43
42868	297	43
42869	298	43
42870	299	43
42872	301	43
42873	302	43
42874	303	43
42876	305	43
42877	306	43
42880	309	43
42882	311	43
42884	313	43
42885	314	43
42886	315	43
42889	318	43
42890	319	43
42892	321	43
42896	325	43
42897	326	43
42898	327	43
42900	329	43
42901	330	43
42902	331	43
42904	333	43
42905	334	43
42906	335	43
42908	337	43
42909	338	43
42910	339	43
42912	341	43
42914	343	43
42916	345	43
42918	347	43
42920	349	43
42921	350	43
42922	351	43
42924	353	43
42925	354	43
42926	355	43
42928	357	43
42929	358	43
42930	359	43
42932	361	43
42933	362	43
42934	363	43
42936	365	43
42938	367	43
42940	369	43
42941	370	43
42942	371	43
42944	373	43
42945	374	43
42946	375	43
42949	378	43
42950	379	43
42952	381	43
42954	383	43
42956	385	43
42957	386	43
42958	387	43
42960	389	43
42961	390	43
42962	391	43
42964	393	43
42965	394	43
42966	395	43
42968	397	43
42969	398	43
42970	399	43
42972	401	43
42973	402	43
42974	403	43
42976	405	43
42977	406	43
42980	409	43
42981	410	43
42982	411	43
42984	413	43
42985	414	43
42986	415	43
42988	417	43
42989	418	43
42993	422	43
42994	423	43
42996	425	43
42997	426	43
42998	427	43
43000	429	43
43001	430	43
43002	431	43
43004	433	43
43005	434	43
43006	435	43
43008	437	43
43009	438	43
43010	439	43
43012	441	43
43013	442	43
43014	443	43
43016	445	43
43017	446	43
43018	447	43
43020	449	43
43022	451	43
43024	453	43
43025	454	43
43026	455	43
43028	457	43
43029	458	43
43030	459	43
43032	461	43
43033	462	43
43034	463	43
43036	465	43
43037	466	43
43038	467	43
43040	469	43
43041	470	43
43042	471	43
43044	473	43
43049	478	43
43050	479	43
43054	483	43
43056	485	43
43057	486	43
43058	487	43
43060	489	43
43061	490	43
43068	497	43
43069	498	43
43072	501	43
43073	502	43
43076	505	43
43077	506	43
43078	507	43
43080	509	43
43081	510	43
43082	511	43
43084	513	43
43085	514	43
43086	515	43
43088	517	43
43089	518	43
43090	519	43
43092	521	43
43093	522	43
43094	523	43
43096	525	43
43097	526	43
43098	527	43
43100	529	43
43101	530	43
43102	531	43
43104	533	43
43105	534	43
43106	535	43
43108	537	43
43109	538	43
43110	539	43
43113	542	43
43116	545	43
43117	546	43
43118	547	43
43120	549	43
43121	550	43
43122	551	43
43124	553	43
43125	554	43
43126	555	43
43128	557	43
43129	558	43
43130	559	43
43132	561	43
43133	562	43
43134	563	43
43136	565	43
43137	566	43
43138	567	43
43141	570	43
43142	571	43
43144	573	43
43145	574	43
43146	575	43
43148	577	43
43149	578	43
43150	579	43
43152	581	43
43154	583	43
43156	585	43
43157	586	43
43158	587	43
43161	590	43
43164	593	43
43165	594	43
43166	595	43
43168	597	43
43169	598	43
43170	599	43
43172	601	43
43173	602	43
43176	605	43
43177	606	43
43178	607	43
43180	609	43
43181	610	43
43182	611	43
43185	614	43
43186	615	43
43188	617	43
43189	618	43
43193	622	43
43194	623	43
43196	625	43
43198	627	43
43201	630	43
43204	633	43
43205	634	43
43206	635	43
43208	637	43
43209	638	43
43210	639	43
43212	641	43
43213	642	43
43214	643	43
43216	645	43
43217	646	43
43218	647	43
43220	649	43
43224	653	43
43225	654	43
43226	655	43
43229	658	43
43230	659	43
43232	661	43
43234	663	43
43236	665	43
43237	666	43
43238	667	43
43240	669	43
43241	670	43
43245	674	43
43246	675	43
43248	677	43
43249	678	43
43250	679	43
43252	681	43
43253	682	43
43254	683	43
43257	686	43
43258	687	43
43260	689	43
43262	691	43
43264	693	43
43266	695	43
43268	697	43
43269	698	43
43270	699	43
43272	701	43
43273	702	43
43276	705	43
43277	706	43
43278	707	43
43280	709	43
43281	710	43
43282	711	43
43284	713	43
43285	714	43
43286	715	43
43288	717	43
43289	718	43
43290	719	43
43292	721	43
43294	723	43
43296	725	43
43297	726	43
43298	727	43
43301	730	43
43302	731	43
43304	733	43
43305	734	43
43306	735	43
43308	737	43
43309	738	43
43310	739	43
43313	742	43
43314	743	43
43317	746	43
43318	747	43
43320	749	43
43322	751	43
43324	753	43
43325	754	43
43326	755	43
43328	757	43
43329	758	43
43330	759	43
43332	761	43
43333	762	43
43334	763	43
43337	766	43
43338	767	43
43340	769	43
43341	770	43
43342	771	43
43344	773	43
43345	774	43
43346	775	43
43348	777	43
43349	778	43
43350	779	43
43352	781	43
43353	782	43
43354	783	43
43356	785	43
43357	786	43
43358	787	43
43362	791	43
43364	793	43
43365	794	43
43366	795	43
43368	797	43
43369	798	43
43370	799	43
43372	801	43
43373	802	43
43374	803	43
43376	805	43
43377	806	43
43380	809	43
43381	810	43
43384	813	43
43385	814	43
43386	815	43
43388	817	43
43389	818	43
43392	821	43
43393	822	43
43394	823	43
43396	825	43
43397	826	43
43400	829	43
43401	830	43
43402	831	43
43404	833	43
43405	834	43
43406	835	43
43408	837	43
43409	838	43
43410	839	43
43412	841	43
43414	843	43
43416	845	43
43417	846	43
43418	847	43
43420	849	43
43421	850	43
43422	851	43
43425	854	43
43426	855	43
43429	858	43
43430	859	43
43432	861	43
43433	862	43
43434	863	43
43436	865	43
43438	867	43
43440	869	43
43441	870	43
43442	871	43
43444	873	43
43445	874	43
43446	875	43
43448	877	43
43449	878	43
43450	879	43
43452	881	43
43454	883	43
43456	885	43
43457	886	43
43458	887	43
43460	889	43
43461	890	43
43462	891	43
43464	893	43
43465	894	43
43466	895	43
43468	897	43
43469	898	43
43472	901	43
43473	902	43
43474	903	43
43476	905	43
43477	906	43
43478	907	43
43480	909	43
43481	910	43
43482	911	43
43484	913	43
43485	914	43
43486	915	43
43488	917	43
43489	918	43
43490	919	43
43492	921	43
43494	923	43
43496	925	43
43497	926	43
43498	927	43
43501	930	43
43502	931	43
43504	933	43
43505	934	43
43506	935	43
43508	937	43
43509	938	43
43510	939	43
43513	942	43
43514	943	43
43516	945	43
43517	946	43
43518	947	43
43520	949	43
43521	950	43
43522	951	43
43524	953	43
43525	954	43
43526	955	43
43528	957	43
43529	958	43
43530	959	43
43532	961	43
43533	962	43
43534	963	43
43536	965	43
43537	966	43
43538	967	43
43540	969	43
43541	970	43
43542	971	43
43544	973	43
43545	974	43
43546	975	43
43548	977	43
43549	978	43
43550	979	43
43552	981	43
43553	982	43
43554	983	43
43557	986	43
43558	987	43
43560	989	43
43561	0	44
43563	2	44
43564	3	44
43566	5	44
43567	6	44
43568	7	44
43569	8	44
43570	9	44
43571	10	44
43572	11	44
43573	12	44
43574	13	44
43575	14	44
43576	15	44
43577	16	44
43578	17	44
43579	18	44
43581	20	44
43582	21	44
43583	22	44
43584	23	44
43585	24	44
43586	25	44
43587	26	44
43588	27	44
43589	28	44
43590	29	44
43591	30	44
43592	31	44
43593	32	44
43594	33	44
43595	34	44
43596	35	44
43597	36	44
43599	38	44
43601	40	44
43602	41	44
43603	42	44
43604	43	44
43605	44	44
43606	45	44
43607	46	44
43608	47	44
43609	48	44
43610	49	44
43611	50	44
43612	51	44
43613	52	44
43614	53	44
43616	55	44
43617	56	44
43619	58	44
43620	59	44
43621	60	44
43622	61	44
43623	62	44
43624	63	44
43625	64	44
43626	65	44
43627	66	44
43629	68	44
43631	70	44
43632	71	44
43633	72	44
43634	73	44
43635	74	44
43636	75	44
43637	76	44
43638	77	44
43639	78	44
43640	79	44
43641	80	44
43642	81	44
43643	82	44
43644	83	44
43645	84	44
43646	85	44
43647	86	44
43648	87	44
43649	88	44
43650	89	44
43651	90	44
43652	91	44
43653	92	44
43654	93	44
43655	94	44
43656	95	44
43657	96	44
43660	99	44
43662	101	44
43663	102	44
43664	103	44
43665	104	44
43666	105	44
43667	106	44
43668	107	44
43669	108	44
43670	109	44
43671	110	44
43674	113	44
43675	114	44
43676	115	44
43679	118	44
43680	119	44
43681	120	44
43682	121	44
43683	122	44
43684	123	44
43685	124	44
43686	125	44
43687	126	44
43688	127	44
43689	128	44
43690	129	44
43691	130	44
43692	131	44
43693	132	44
43694	133	44
43695	134	44
43696	135	44
43697	136	44
43698	137	44
43699	138	44
43700	139	44
43701	140	44
43702	141	44
43703	142	44
43704	143	44
43705	144	44
43706	145	44
43707	146	44
43708	147	44
43709	148	44
43710	149	44
43711	150	44
43712	151	44
43713	152	44
43716	155	44
43718	157	44
43719	158	44
43722	161	44
43723	162	44
43724	163	44
43726	165	44
43727	166	44
43728	167	44
43729	168	44
43730	169	44
43731	170	44
43732	171	44
43733	172	44
43734	173	44
43735	174	44
43736	175	44
43737	176	44
43738	177	44
43739	178	44
43740	179	44
43741	180	44
43742	181	44
43745	184	44
43749	188	44
43752	191	44
43753	192	44
43754	193	44
43755	194	44
43756	195	44
43757	196	44
43758	197	44
43759	198	44
43760	199	44
43761	200	44
43762	201	44
43763	202	44
43764	203	44
43766	205	44
43768	207	44
43769	208	44
43771	210	44
43772	211	44
43773	212	44
43774	213	44
43775	214	44
43776	215	44
43777	216	44
43778	217	44
43779	218	44
43782	221	44
43783	222	44
43785	224	44
43786	225	44
43787	226	44
43788	227	44
43789	228	44
43790	229	44
43791	230	44
43792	231	44
43795	234	44
43796	235	44
43797	236	44
43798	237	44
43799	238	44
43800	239	44
43801	240	44
43802	241	44
43803	242	44
43804	243	44
43805	244	44
43806	245	44
43807	246	44
43808	247	44
43809	248	44
43810	249	44
43811	250	44
43812	251	44
43813	252	44
43814	253	44
43816	255	44
43817	256	44
43819	258	44
43821	260	44
43824	263	44
43825	264	44
43826	265	44
43827	266	44
43828	267	44
43829	268	44
43830	269	44
43831	270	44
43832	271	44
43833	272	44
43834	273	44
43835	274	44
43836	275	44
43837	276	44
43838	277	44
43839	278	44
43840	279	44
43841	280	44
43842	281	44
43843	282	44
43844	283	44
43845	284	44
43846	285	44
43847	286	44
43849	288	44
43850	289	44
43851	290	44
43852	291	44
43853	292	44
43854	293	44
43856	295	44
43857	296	44
43858	297	44
43860	299	44
43861	300	44
43862	301	44
43863	302	44
43864	303	44
43867	306	44
43868	307	44
43869	308	44
43870	309	44
43871	310	44
43872	311	44
43873	312	44
43874	313	44
43875	314	44
43876	315	44
43877	316	44
43878	317	44
43879	318	44
43880	319	44
43881	320	44
43882	321	44
43883	322	44
43884	323	44
43887	326	44
43888	327	44
43890	329	44
43891	330	44
43893	332	44
43894	333	44
43895	334	44
43896	335	44
43897	336	44
43900	339	44
43901	340	44
43902	341	44
43903	342	44
43904	343	44
43905	344	44
43908	347	44
43909	348	44
43910	349	44
43911	350	44
43912	351	44
43913	352	44
43914	353	44
43915	354	44
43916	355	44
43917	356	44
43918	357	44
43919	358	44
43920	359	44
43921	360	44
43922	361	44
43923	362	44
43925	364	44
43926	365	44
43927	366	44
43928	367	44
43929	368	44
43930	369	44
43931	370	44
43933	372	44
43934	373	44
43935	374	44
43936	375	44
43937	376	44
43938	377	44
43939	378	44
43940	379	44
43941	380	44
43943	382	44
43944	383	44
43945	384	44
43946	385	44
43947	386	44
43948	387	44
43949	388	44
43950	389	44
43952	391	44
43953	392	44
43954	393	44
43955	394	44
43956	395	44
43957	396	44
43958	397	44
43960	399	44
43961	400	44
43962	401	44
43963	402	44
43964	403	44
43967	406	44
43970	409	44
43971	410	44
43972	411	44
43973	412	44
43974	413	44
43976	415	44
43977	416	44
43978	417	44
43980	419	44
43981	420	44
43982	421	44
43983	422	44
43984	423	44
43985	424	44
43986	425	44
43987	426	44
43989	428	44
43990	429	44
43991	430	44
43992	431	44
43993	432	44
43994	433	44
43995	434	44
43996	435	44
43998	437	44
43999	438	44
44000	439	44
44001	440	44
44002	441	44
44003	442	44
44004	443	44
44005	444	44
44006	445	44
44007	446	44
44009	448	44
44010	449	44
44011	450	44
44012	451	44
44013	452	44
44014	453	44
44015	454	44
44016	455	44
44018	457	44
44019	458	44
44020	459	44
44021	460	44
44022	461	44
44023	462	44
44025	464	44
44026	465	44
44027	466	44
44028	467	44
44029	468	44
44033	472	44
44034	473	44
44035	474	44
44036	475	44
44037	476	44
44038	477	44
44040	479	44
44041	480	44
44044	483	44
44046	485	44
44047	486	44
44048	487	44
44049	488	44
44053	492	44
44054	493	44
44055	494	44
44056	495	44
44057	496	44
44058	497	44
44059	498	44
44060	499	44
44061	500	44
44062	501	44
44063	502	44
44064	503	44
44065	504	44
44066	505	44
44067	506	44
44068	507	44
44069	508	44
44070	509	44
44072	511	44
44073	512	44
44074	513	44
44075	514	44
44076	515	44
44079	518	44
44081	520	44
44082	521	44
44086	525	44
44087	526	44
44088	527	44
44089	528	44
44090	529	44
44091	530	44
44092	531	44
44093	532	44
44094	533	44
44095	534	44
44096	535	44
44097	536	44
44098	537	44
44099	538	44
44100	539	44
44101	540	44
44102	541	44
44103	542	44
44104	543	44
44106	545	44
44107	546	44
44108	547	44
44109	548	44
44110	549	44
44111	550	44
44112	551	44
44113	552	44
44114	553	44
44115	554	44
44116	555	44
44118	557	44
44119	558	44
44120	559	44
44121	560	44
44122	561	44
44123	562	44
44124	563	44
44125	564	44
44126	565	44
44127	566	44
44128	567	44
44129	568	44
44130	569	44
44131	570	44
44132	571	44
44133	572	44
44135	574	44
44136	575	44
44137	576	44
44138	577	44
44139	578	44
44140	579	44
44141	580	44
44142	581	44
44143	582	44
44144	583	44
44145	584	44
44146	585	44
44147	586	44
44148	587	44
44149	588	44
44150	589	44
44151	590	44
44152	591	44
44153	592	44
44154	593	44
44155	594	44
44156	595	44
44157	596	44
44158	597	44
44159	598	44
44160	599	44
44161	600	44
44163	602	44
44164	603	44
44165	604	44
44166	605	44
44167	606	44
44169	608	44
44170	609	44
44174	613	44
44175	614	44
44176	615	44
44177	616	44
44178	617	44
44179	618	44
44180	619	44
44181	620	44
44182	621	44
44184	623	44
44185	624	44
44188	627	44
44189	628	44
44190	629	44
44191	630	44
44192	631	44
44193	632	44
44194	633	44
44195	634	44
44196	635	44
44197	636	44
44198	637	44
44199	638	44
44200	639	44
44201	640	44
44202	641	44
44204	643	44
44205	644	44
44206	645	44
44207	646	44
44208	647	44
44209	648	44
44210	649	44
44211	650	44
44212	651	44
44213	652	44
44214	653	44
44215	654	44
44217	656	44
44218	657	44
44219	658	44
44220	659	44
44221	660	44
44222	661	44
44223	662	44
44224	663	44
44225	664	44
44227	666	44
44228	667	44
44229	668	44
44231	670	44
44232	671	44
44234	673	44
44235	674	44
44236	675	44
44237	676	44
44239	678	44
44240	679	44
44241	680	44
44242	681	44
44243	682	44
44244	683	44
44245	684	44
44246	685	44
44248	687	44
44250	689	44
44251	690	44
44252	691	44
44253	692	44
44254	693	44
44255	694	44
44256	695	44
44258	697	44
44259	698	44
44260	699	44
44261	700	44
44262	701	44
44263	702	44
44264	703	44
44265	704	44
44267	706	44
44268	707	44
44270	709	44
44272	711	44
44276	715	44
44277	716	44
44278	717	44
44279	718	44
44280	719	44
44281	720	44
44282	721	44
44283	722	44
44284	723	44
44285	724	44
44286	725	44
44287	726	44
44288	727	44
44289	728	44
44290	729	44
44291	730	44
44292	731	44
44293	732	44
44294	733	44
44295	734	44
44296	735	44
44297	736	44
44298	737	44
44299	738	44
44300	739	44
44301	740	44
44302	741	44
44303	742	44
44304	743	44
44305	744	44
44306	745	44
44307	746	44
44308	747	44
44309	748	44
44310	749	44
44311	750	44
44312	751	44
44313	752	44
44314	753	44
44316	755	44
44317	756	44
44318	757	44
44319	758	44
44320	759	44
44323	762	44
44324	763	44
44325	764	44
44326	765	44
44327	766	44
44328	767	44
44330	769	44
44332	771	44
44333	772	44
44334	773	44
44335	774	44
44337	776	44
44339	778	44
44340	779	44
44341	780	44
44342	781	44
44343	782	44
44344	783	44
44345	784	44
44350	789	44
44352	791	44
44353	792	44
44355	794	44
44358	797	44
44359	798	44
44360	799	44
44361	800	44
44362	801	44
44363	802	44
44364	803	44
44366	805	44
44367	806	44
44368	807	44
44369	808	44
44372	811	44
44373	812	44
44374	813	44
44375	814	44
44376	815	44
44377	816	44
44378	817	44
44379	818	44
44380	819	44
44382	821	44
44383	822	44
44384	823	44
44385	824	44
44386	825	44
44387	826	44
44389	828	44
44390	829	44
44391	830	44
44393	832	44
44394	833	44
44395	834	44
44396	835	44
44397	836	44
44398	837	44
44399	838	44
44400	839	44
44401	840	44
44403	842	44
44404	843	44
44405	844	44
44406	845	44
44407	846	44
44408	847	44
44409	848	44
44410	849	44
44411	850	44
44412	851	44
44413	852	44
44414	853	44
44415	854	44
44416	855	44
44417	856	44
44418	857	44
44420	859	44
44421	860	44
44422	861	44
44423	862	44
44424	863	44
44425	864	44
44426	865	44
44427	866	44
44428	867	44
44429	868	44
44430	869	44
44431	870	44
44432	871	44
44433	872	44
44434	873	44
44435	874	44
44436	875	44
44437	876	44
44438	877	44
44439	878	44
44440	879	44
44442	881	44
44445	884	44
44446	885	44
44447	886	44
44448	887	44
44449	888	44
44450	889	44
44451	890	44
44452	891	44
44453	892	44
44454	893	44
44455	894	44
44456	895	44
44457	896	44
44458	897	44
44459	898	44
44461	900	44
44462	901	44
44463	902	44
44464	903	44
44465	904	44
44467	906	44
44468	907	44
44469	908	44
44470	909	44
44471	910	44
44472	911	44
44473	912	44
44474	913	44
44480	919	44
44481	920	44
44482	921	44
44483	922	44
44484	923	44
44485	924	44
44486	925	44
44487	926	44
44488	927	44
44489	928	44
44490	929	44
44491	930	44
44492	931	44
44493	932	44
44494	933	44
44496	935	44
44497	936	44
44498	937	44
44499	938	44
44500	939	44
44501	940	44
44502	941	44
44503	942	44
44504	943	44
44506	945	44
44507	946	44
44508	947	44
44510	949	44
44511	950	44
44512	951	44
44513	952	44
44514	953	44
44515	954	44
44516	955	44
44518	957	44
44520	959	44
44521	960	44
44522	961	44
44523	962	44
44524	963	44
44526	965	44
44529	968	44
44530	969	44
44531	970	44
44532	971	44
44533	972	44
44534	973	44
44535	974	44
44536	975	44
44537	976	44
44538	977	44
44539	978	44
44540	979	44
44541	980	44
44542	981	44
44544	983	44
44545	984	44
44546	985	44
44549	988	44
44550	989	44
44551	0	45
44553	2	45
44554	3	45
44557	6	45
44558	7	45
44559	8	45
44561	10	45
44562	11	45
44563	12	45
44565	14	45
44566	15	45
44567	16	45
44571	20	45
44573	22	45
44575	24	45
44578	27	45
44581	30	45
44582	31	45
44585	34	45
44586	35	45
44587	36	45
44589	38	45
44590	39	45
44591	40	45
44593	42	45
44594	43	45
44595	44	45
44597	46	45
44598	47	45
44599	48	45
44601	50	45
44602	51	45
44603	52	45
44606	55	45
44607	56	45
44609	58	45
44610	59	45
44611	60	45
44613	62	45
44614	63	45
44615	64	45
44617	66	45
44618	67	45
44619	68	45
44621	70	45
44623	72	45
44625	74	45
44626	75	45
44627	76	45
44629	78	45
44630	79	45
44631	80	45
44633	82	45
44634	83	45
44635	84	45
44637	86	45
44638	87	45
44639	88	45
44641	90	45
44642	91	45
44643	92	45
44645	94	45
44646	95	45
44647	96	45
44649	98	45
44650	99	45
44651	100	45
44654	103	45
44655	104	45
44657	106	45
44658	107	45
44659	108	45
44661	110	45
44663	112	45
44665	114	45
44666	115	45
44667	116	45
44670	119	45
44671	120	45
44673	122	45
44674	123	45
44675	124	45
44677	126	45
44682	131	45
44683	132	45
44685	134	45
44686	135	45
44687	136	45
44689	138	45
44690	139	45
44691	140	45
44693	142	45
44694	143	45
44695	144	45
44697	146	45
44698	147	45
44699	148	45
44701	150	45
44702	151	45
44703	152	45
44705	154	45
44706	155	45
44707	156	45
44709	158	45
44710	159	45
44711	160	45
44713	162	45
44715	164	45
44717	166	45
44722	171	45
44726	175	45
44727	176	45
44729	178	45
44730	179	45
44731	180	45
44733	182	45
44734	183	45
44735	184	45
44738	187	45
44742	191	45
44743	192	45
44745	194	45
44746	195	45
44747	196	45
44749	198	45
44750	199	45
44751	200	45
44753	202	45
44754	203	45
44755	204	45
44757	206	45
44758	207	45
44759	208	45
44761	210	45
44762	211	45
44766	215	45
44767	216	45
44769	218	45
44770	219	45
44771	220	45
44773	222	45
44774	223	45
44775	224	45
44777	226	45
44781	230	45
44782	231	45
44783	232	45
44786	235	45
44787	236	45
44789	238	45
44790	239	45
44791	240	45
44793	242	45
44795	244	45
44797	246	45
44798	247	45
44799	248	45
44801	250	45
44802	251	45
44803	252	45
44806	255	45
44807	256	45
44809	258	45
44810	259	45
44811	260	45
44813	262	45
44814	263	45
44815	264	45
44817	266	45
44818	267	45
44819	268	45
44821	270	45
44822	271	45
44823	272	45
44825	274	45
44826	275	45
44827	276	45
44829	278	45
44830	279	45
44831	280	45
44833	282	45
44835	284	45
44837	286	45
44838	287	45
44841	290	45
44842	291	45
44843	292	45
44846	295	45
44847	296	45
44849	298	45
44850	299	45
44851	300	45
44855	304	45
44857	306	45
44858	307	45
44859	308	45
44862	311	45
44863	312	45
44865	314	45
44866	315	45
44867	316	45
44869	318	45
44870	319	45
44871	320	45
44873	322	45
44874	323	45
44875	324	45
44877	326	45
44878	327	45
44879	328	45
44881	330	45
44882	331	45
44883	332	45
44889	338	45
44890	339	45
44891	340	45
44893	342	45
44894	343	45
44898	347	45
44899	348	45
44901	350	45
44902	351	45
44903	352	45
44905	354	45
44906	355	45
44907	356	45
44909	358	45
44911	360	45
44913	362	45
44914	363	45
44915	364	45
44917	366	45
44919	368	45
44921	370	45
44922	371	45
44923	372	45
44925	374	45
44926	375	45
44927	376	45
44929	378	45
44930	379	45
44931	380	45
44933	382	45
44934	383	45
44937	386	45
44938	387	45
44939	388	45
44941	390	45
44942	391	45
44943	392	45
44945	394	45
44946	395	45
44947	396	45
44949	398	45
44950	399	45
44951	400	45
44953	402	45
44954	403	45
44955	404	45
44957	406	45
44958	407	45
44959	408	45
44961	410	45
44962	411	45
44963	412	45
44966	415	45
44967	416	45
44969	418	45
44970	419	45
44971	420	45
44973	422	45
44974	423	45
44975	424	45
44977	426	45
44979	428	45
44981	430	45
44982	431	45
44983	432	45
44985	434	45
44986	435	45
44989	438	45
44991	440	45
44995	444	45
44997	446	45
44998	447	45
44999	448	45
45001	450	45
45002	451	45
45003	452	45
45006	455	45
45007	456	45
45009	458	45
45010	459	45
45011	460	45
45013	462	45
45014	463	45
45015	464	45
45017	466	45
45018	467	45
45019	468	45
45021	470	45
45022	471	45
45023	472	45
45025	474	45
45026	475	45
45027	476	45
45029	478	45
45030	479	45
45031	480	45
45034	483	45
45037	486	45
45038	487	45
45039	488	45
45041	490	45
45042	491	45
45043	492	45
45045	494	45
45050	499	45
45051	500	45
45053	502	45
45054	503	45
45055	504	45
45057	506	45
45058	507	45
45059	508	45
45061	510	45
45062	511	45
45063	512	45
45065	514	45
45066	515	45
45067	516	45
45071	520	45
45074	523	45
45075	524	45
45077	526	45
45078	527	45
45079	528	45
45081	530	45
45082	531	45
45083	532	45
45085	534	45
45086	535	45
45087	536	45
45089	538	45
45091	540	45
45093	542	45
45094	543	45
45095	544	45
45097	546	45
45098	547	45
45099	548	45
45101	550	45
45102	551	45
45103	552	45
45105	554	45
45106	555	45
45107	556	45
45109	558	45
45110	559	45
45111	560	45
45113	562	45
45114	563	45
45115	564	45
45118	567	45
45119	568	45
45121	570	45
45122	571	45
45123	572	45
45125	574	45
45126	575	45
45127	576	45
45129	578	45
45130	579	45
45131	580	45
45133	582	45
45134	583	45
45135	584	45
45137	586	45
45138	587	45
45139	588	45
45141	590	45
45142	591	45
45143	592	45
45145	594	45
45146	595	45
45147	596	45
45149	598	45
45150	599	45
45151	600	45
45153	602	45
45154	603	45
45155	604	45
45157	606	45
45158	607	45
45161	610	45
45162	611	45
45165	614	45
45166	615	45
45170	619	45
45175	624	45
45177	626	45
45178	627	45
45181	630	45
45182	631	45
45183	632	45
45185	634	45
45186	635	45
45187	636	45
45189	638	45
45190	639	45
45191	640	45
45193	642	45
45194	643	45
45195	644	45
45197	646	45
45198	647	45
45199	648	45
45201	650	45
45202	651	45
45203	652	45
45205	654	45
45206	655	45
45207	656	45
45209	658	45
45210	659	45
45213	662	45
45214	663	45
45217	666	45
45218	667	45
45221	670	45
45222	671	45
45223	672	45
45225	674	45
45226	675	45
45227	676	45
45229	678	45
45230	679	45
45231	680	45
45233	682	45
45234	683	45
45235	684	45
45237	686	45
45238	687	45
45239	688	45
45241	690	45
45242	691	45
45243	692	45
45245	694	45
45247	696	45
45249	698	45
45250	699	45
45251	700	45
45253	702	45
45255	704	45
45257	706	45
45258	707	45
45259	708	45
45261	710	45
45262	711	45
45263	712	45
45265	714	45
45266	715	45
45267	716	45
45270	719	45
45271	720	45
45273	722	45
45274	723	45
45275	724	45
45277	726	45
45278	727	45
45279	728	45
45281	730	45
45282	731	45
45283	732	45
45287	736	45
45289	738	45
45290	739	45
45291	740	45
45293	742	45
45294	743	45
45295	744	45
45297	746	45
45298	747	45
45299	748	45
45301	750	45
45303	752	45
45305	754	45
45306	755	45
45307	756	45
45309	758	45
45310	759	45
45313	762	45
45314	763	45
45319	768	45
45321	770	45
45323	772	45
45326	775	45
45327	776	45
45329	778	45
45330	779	45
45331	780	45
45333	782	45
45334	783	45
45335	784	45
45337	786	45
45338	787	45
45339	788	45
45342	791	45
45345	794	45
45346	795	45
45347	796	45
45351	800	45
45355	804	45
45357	806	45
45358	807	45
45359	808	45
45363	812	45
45366	815	45
45367	816	45
45369	818	45
45373	822	45
45374	823	45
45375	824	45
45377	826	45
45379	828	45
45382	831	45
45383	832	45
45385	834	45
45386	835	45
45387	836	45
45389	838	45
45390	839	45
45391	840	45
45394	843	45
45395	844	45
45397	846	45
45403	852	45
45406	855	45
45407	856	45
45409	858	45
45410	859	45
45411	860	45
45413	862	45
45414	863	45
45415	864	45
45417	866	45
45418	867	45
45419	868	45
45421	870	45
45422	871	45
45423	872	45
45426	875	45
45429	878	45
45430	879	45
45433	882	45
45434	883	45
45435	884	45
45437	886	45
45438	887	45
45441	890	45
45442	891	45
45445	894	45
45446	895	45
45447	896	45
45449	898	45
45450	899	45
45451	900	45
45453	902	45
45454	903	45
45455	904	45
45457	906	45
45459	908	45
45461	910	45
45462	911	45
45463	912	45
45465	914	45
45466	915	45
45467	916	45
45469	918	45
45471	920	45
45473	922	45
45474	923	45
45477	926	45
45478	927	45
45479	928	45
45481	930	45
45482	931	45
45483	932	45
45485	934	45
45486	935	45
45487	936	45
45489	938	45
45491	940	45
45493	942	45
45494	943	45
45495	944	45
45497	946	45
45498	947	45
45499	948	45
45502	951	45
45503	952	45
45505	954	45
45506	955	45
45507	956	45
45509	958	45
45511	960	45
45513	962	45
45515	964	45
45517	966	45
45518	967	45
45519	968	45
45521	970	45
45522	971	45
45523	972	45
45525	974	45
45526	975	45
45530	979	45
45531	980	45
45533	982	45
45535	984	45
45537	986	45
45538	987	45
45539	988	45
45540	989	45
45541	0	46
45542	1	46
45544	3	46
45545	4	46
45549	8	46
45550	9	46
45551	10	46
45552	11	46
45553	12	46
45554	13	46
45555	14	46
45556	15	46
45557	16	46
45558	17	46
45559	18	46
45560	19	46
45561	20	46
45563	22	46
45564	23	46
45565	24	46
45566	25	46
45567	26	46
45568	27	46
45569	28	46
45570	29	46
45571	30	46
45572	31	46
45575	34	46
45576	35	46
45580	39	46
45581	40	46
45584	43	46
45585	44	46
45586	45	46
45587	46	46
45588	47	46
45589	48	46
45591	50	46
45592	51	46
45593	52	46
45594	53	46
45595	54	46
45597	56	46
45598	57	46
45599	58	46
45601	60	46
45602	61	46
45603	62	46
45604	63	46
45606	65	46
45607	66	46
45608	67	46
45610	69	46
45611	70	46
45612	71	46
45614	73	46
45615	74	46
45616	75	46
45617	76	46
45618	77	46
45619	78	46
45620	79	46
45621	80	46
45622	81	46
45623	82	46
45624	83	46
45625	84	46
45626	85	46
45627	86	46
45628	87	46
45629	88	46
45630	89	46
45631	90	46
45632	91	46
45633	92	46
45634	93	46
45635	94	46
45636	95	46
45637	96	46
45638	97	46
45640	99	46
45641	100	46
45642	101	46
45645	104	46
45646	105	46
45648	107	46
45649	108	46
45650	109	46
45651	110	46
45652	111	46
45656	115	46
45657	116	46
45660	119	46
45661	120	46
45662	121	46
45664	123	46
45665	124	46
45666	125	46
45667	126	46
45668	127	46
45669	128	46
45671	130	46
45672	131	46
45673	132	46
45674	133	46
45675	134	46
45676	135	46
45678	137	46
45679	138	46
45680	139	46
45681	140	46
45682	141	46
45683	142	46
45684	143	46
45685	144	46
45687	146	46
45688	147	46
45689	148	46
45690	149	46
45692	151	46
45693	152	46
45694	153	46
45695	154	46
45696	155	46
45697	156	46
45698	157	46
45699	158	46
45702	161	46
45703	162	46
45704	163	46
45706	165	46
45707	166	46
45708	167	46
45709	168	46
45710	169	46
45711	170	46
45712	171	46
45713	172	46
45714	173	46
45715	174	46
45716	175	46
45717	176	46
45718	177	46
45719	178	46
45720	179	46
45722	181	46
45723	182	46
45724	183	46
45725	184	46
45727	186	46
45728	187	46
45729	188	46
45730	189	46
45732	191	46
45733	192	46
45734	193	46
45735	194	46
45736	195	46
45737	196	46
45738	197	46
45739	198	46
45740	199	46
45741	200	46
45742	201	46
45744	203	46
45745	204	46
45746	205	46
45747	206	46
45748	207	46
45749	208	46
45750	209	46
45751	210	46
45752	211	46
45754	213	46
45755	214	46
45756	215	46
45757	216	46
45758	217	46
45759	218	46
45761	220	46
45762	221	46
45764	223	46
45765	224	46
45767	226	46
45768	227	46
45770	229	46
45771	230	46
45772	231	46
45773	232	46
45774	233	46
45775	234	46
45776	235	46
45777	236	46
45778	237	46
45779	238	46
45780	239	46
45781	240	46
45783	242	46
45785	244	46
45786	245	46
45787	246	46
45788	247	46
45789	248	46
45790	249	46
45791	250	46
45792	251	46
45793	252	46
45794	253	46
45797	256	46
45798	257	46
45799	258	46
45800	259	46
45801	260	46
45802	261	46
45806	265	46
45807	266	46
45811	270	46
45812	271	46
45814	273	46
45815	274	46
45817	276	46
45818	277	46
45819	278	46
45820	279	46
45821	280	46
45822	281	46
45823	282	46
45824	283	46
45825	284	46
45826	285	46
45827	286	46
45828	287	46
45829	288	46
45830	289	46
45831	290	46
45832	291	46
45833	292	46
45834	293	46
45835	294	46
45836	295	46
45837	296	46
45838	297	46
45839	298	46
45840	299	46
45841	300	46
45842	301	46
45843	302	46
45844	303	46
45846	305	46
45847	306	46
45848	307	46
45850	309	46
45852	311	46
45853	312	46
45854	313	46
45857	316	46
45858	317	46
45859	318	46
45860	319	46
45861	320	46
45862	321	46
45863	322	46
45864	323	46
45865	324	46
45866	325	46
45867	326	46
45868	327	46
45870	329	46
45871	330	46
45872	331	46
45873	332	46
45874	333	46
45875	334	46
45876	335	46
45877	336	46
45878	337	46
45879	338	46
45880	339	46
45882	341	46
45883	342	46
45884	343	46
45886	345	46
45887	346	46
45888	347	46
45889	348	46
45890	349	46
45891	350	46
45892	351	46
45893	352	46
45894	353	46
45895	354	46
45896	355	46
45897	356	46
45898	357	46
45899	358	46
45900	359	46
45901	360	46
45902	361	46
45903	362	46
45904	363	46
45905	364	46
45906	365	46
45908	367	46
45909	368	46
45910	369	46
45911	370	46
45912	371	46
45913	372	46
45914	373	46
45915	374	46
45916	375	46
45917	376	46
45918	377	46
45919	378	46
45920	379	46
45921	380	46
45922	381	46
45923	382	46
45924	383	46
45925	384	46
45926	385	46
45927	386	46
45928	387	46
45929	388	46
45930	389	46
45931	390	46
45933	392	46
45934	393	46
45935	394	46
45936	395	46
45937	396	46
45938	397	46
45939	398	46
45940	399	46
45941	400	46
45942	401	46
45943	402	46
45945	404	46
45946	405	46
45947	406	46
45948	407	46
45949	408	46
45950	409	46
45951	410	46
45952	411	46
45953	412	46
45954	413	46
45955	414	46
45957	416	46
45958	417	46
45959	418	46
45960	419	46
45961	420	46
45962	421	46
45964	423	46
45965	424	46
45966	425	46
45967	426	46
45968	427	46
45969	428	46
45971	430	46
45972	431	46
45973	432	46
45974	433	46
45975	434	46
45976	435	46
45979	438	46
45980	439	46
45981	440	46
45982	441	46
45983	442	46
45984	443	46
45986	445	46
45987	446	46
45988	447	46
45989	448	46
45990	449	46
45991	450	46
45992	451	46
45993	452	46
45994	453	46
45995	454	46
45996	455	46
45997	456	46
45999	458	46
46000	459	46
46001	460	46
46002	461	46
46003	462	46
46004	463	46
46005	464	46
46006	465	46
46007	466	46
46008	467	46
46009	468	46
46010	469	46
46011	470	46
46012	471	46
46014	473	46
46015	474	46
46016	475	46
46018	477	46
46019	478	46
46020	479	46
46025	484	46
46026	485	46
46027	486	46
46028	487	46
46029	488	46
46030	489	46
46031	490	46
46032	491	46
46033	492	46
46034	493	46
46035	494	46
46036	495	46
46038	497	46
46039	498	46
46040	499	46
46041	500	46
46042	501	46
46043	502	46
46044	503	46
46046	505	46
46047	506	46
46048	507	46
46049	508	46
46051	510	46
46052	511	46
46053	512	46
46054	513	46
46055	514	46
46056	515	46
46057	516	46
46058	517	46
46060	519	46
46063	522	46
46064	523	46
46065	524	46
46066	525	46
46067	526	46
46068	527	46
46069	528	46
46070	529	46
46071	530	46
46072	531	46
46073	532	46
46074	533	46
46075	534	46
46076	535	46
46077	536	46
46078	537	46
46079	538	46
46080	539	46
46081	540	46
46082	541	46
46085	544	46
46086	545	46
46087	546	46
46090	549	46
46091	550	46
46093	552	46
46095	554	46
46096	555	46
46097	556	46
46099	558	46
46100	559	46
46102	561	46
46103	562	46
46105	564	46
46107	566	46
46108	567	46
46109	568	46
46110	569	46
46111	570	46
46112	571	46
46114	573	46
46115	574	46
46116	575	46
46117	576	46
46118	577	46
46119	578	46
46120	579	46
46121	580	46
46122	581	46
46123	582	46
46124	583	46
46125	584	46
46126	585	46
46127	586	46
46128	587	46
46129	588	46
46130	589	46
46131	590	46
46132	591	46
46133	592	46
46134	593	46
46136	595	46
46137	596	46
46138	597	46
46139	598	46
46140	599	46
46141	600	46
46142	601	46
46143	602	46
46144	603	46
46145	604	46
46146	605	46
46147	606	46
46148	607	46
46149	608	46
46150	609	46
46152	611	46
46154	613	46
46155	614	46
46156	615	46
46157	616	46
46158	617	46
46159	618	46
46162	621	46
46163	622	46
46164	623	46
46165	624	46
46166	625	46
46167	626	46
46168	627	46
46169	628	46
46171	630	46
46173	632	46
46175	634	46
46176	635	46
46177	636	46
46178	637	46
46179	638	46
46180	639	46
46181	640	46
46182	641	46
46183	642	46
46184	643	46
46185	644	46
46186	645	46
46187	646	46
46188	647	46
46189	648	46
46190	649	46
46191	650	46
46192	651	46
46193	652	46
46194	653	46
46195	654	46
46196	655	46
46197	656	46
46199	658	46
46200	659	46
46201	660	46
46203	662	46
46204	663	46
46205	664	46
46210	669	46
46211	670	46
46212	671	46
46213	672	46
46214	673	46
46215	674	46
46218	677	46
46220	679	46
46222	681	46
46223	682	46
46224	683	46
46225	684	46
46226	685	46
46229	688	46
46230	689	46
46231	690	46
46232	691	46
46233	692	46
46234	693	46
46235	694	46
46236	695	46
46238	697	46
46239	698	46
46240	699	46
46241	700	46
46242	701	46
46243	702	46
46244	703	46
46245	704	46
46246	705	46
46247	706	46
46248	707	46
46250	709	46
46251	710	46
46252	711	46
46253	712	46
46254	713	46
46255	714	46
46256	715	46
46257	716	46
46260	719	46
46261	720	46
46262	721	46
46264	723	46
46265	724	46
46266	725	46
46268	727	46
46269	728	46
46270	729	46
46271	730	46
46272	731	46
46273	732	46
46274	733	46
46275	734	46
46276	735	46
46277	736	46
46278	737	46
46279	738	46
46280	739	46
46281	740	46
46282	741	46
46284	743	46
46285	744	46
46286	745	46
46287	746	46
46288	747	46
46289	748	46
46290	749	46
46291	750	46
46292	751	46
46294	753	46
46295	754	46
46297	756	46
46298	757	46
46299	758	46
46301	760	46
46302	761	46
46303	762	46
46304	763	46
46305	764	46
46306	765	46
46307	766	46
46308	767	46
46310	769	46
46311	770	46
46313	772	46
46314	773	46
46315	774	46
46316	775	46
46317	776	46
46318	777	46
46319	778	46
46321	780	46
46322	781	46
46323	782	46
46325	784	46
46326	785	46
46327	786	46
46328	787	46
46329	788	46
46330	789	46
46332	791	46
46334	793	46
46335	794	46
46336	795	46
46337	796	46
46338	797	46
46340	799	46
46341	800	46
46342	801	46
46344	803	46
46345	804	46
46346	805	46
46347	806	46
46348	807	46
46349	808	46
46350	809	46
46351	810	46
46352	811	46
46353	812	46
46354	813	46
46355	814	46
46356	815	46
46357	816	46
46359	818	46
46360	819	46
46362	821	46
46363	822	46
46364	823	46
46365	824	46
46366	825	46
46367	826	46
46368	827	46
46369	828	46
46370	829	46
46372	831	46
46373	832	46
46374	833	46
46375	834	46
46377	836	46
46378	837	46
46379	838	46
46380	839	46
46381	840	46
46382	841	46
46383	842	46
46384	843	46
46385	844	46
46386	845	46
46387	846	46
46388	847	46
46389	848	46
46390	849	46
46391	850	46
46392	851	46
46393	852	46
46395	854	46
46396	855	46
46397	856	46
46398	857	46
46399	858	46
46400	859	46
46401	860	46
46402	861	46
46403	862	46
46404	863	46
46405	864	46
46406	865	46
46407	866	46
46408	867	46
46410	869	46
46411	870	46
46412	871	46
46413	872	46
46414	873	46
46416	875	46
46417	876	46
46418	877	46
46419	878	46
46420	879	46
46422	881	46
46423	882	46
46424	883	46
46426	885	46
46427	886	46
46428	887	46
46429	888	46
46431	890	46
46432	891	46
46433	892	46
46434	893	46
46435	894	46
46436	895	46
46437	896	46
46438	897	46
46440	899	46
46441	900	46
46442	901	46
46443	902	46
46444	903	46
46446	905	46
46448	907	46
46449	908	46
46450	909	46
46452	911	46
46453	912	46
46454	913	46
46455	914	46
46456	915	46
46457	916	46
46458	917	46
46459	918	46
46460	919	46
46461	920	46
46462	921	46
46463	922	46
46464	923	46
46465	924	46
46466	925	46
46467	926	46
46468	927	46
46469	928	46
46470	929	46
46471	930	46
46473	932	46
46474	933	46
46475	934	46
46476	935	46
46477	936	46
46478	937	46
46479	938	46
46480	939	46
46481	940	46
46482	941	46
46483	942	46
46486	945	46
46487	946	46
46488	947	46
46489	948	46
46490	949	46
46491	950	46
46492	951	46
46493	952	46
46494	953	46
46496	955	46
46497	956	46
46498	957	46
46499	958	46
46500	959	46
46501	960	46
46502	961	46
46503	962	46
46504	963	46
46505	964	46
46506	965	46
46507	966	46
46508	967	46
46509	968	46
46510	969	46
46512	971	46
46513	972	46
46514	973	46
46515	974	46
46517	976	46
46518	977	46
46519	978	46
46520	979	46
46521	980	46
46522	981	46
46523	982	46
46524	983	46
46525	984	46
46526	985	46
46527	986	46
46529	988	46
46530	989	46
46531	0	47
46532	1	47
46533	2	47
46534	3	47
46536	5	47
46537	6	47
46538	7	47
46540	9	47
46541	10	47
46542	11	47
46544	13	47
46545	14	47
46546	15	47
46549	18	47
46550	19	47
46552	21	47
46553	22	47
46554	23	47
46556	25	47
46557	26	47
46558	27	47
46560	29	47
46561	30	47
46562	31	47
46564	33	47
46565	34	47
46566	35	47
46568	37	47
46569	38	47
46570	39	47
46572	41	47
46574	43	47
46576	45	47
46578	47	47
46580	49	47
46581	50	47
46582	51	47
46584	53	47
46585	54	47
46586	55	47
46588	57	47
46589	58	47
46590	59	47
46592	61	47
46593	62	47
46594	63	47
46596	65	47
46597	66	47
46600	69	47
46601	70	47
46602	71	47
46604	73	47
46605	74	47
46606	75	47
46608	77	47
46609	78	47
46610	79	47
46612	81	47
46613	82	47
46614	83	47
46616	85	47
46617	86	47
46618	87	47
46620	89	47
46621	90	47
46622	91	47
46624	93	47
46625	94	47
46626	95	47
46628	97	47
46629	98	47
46632	101	47
46634	103	47
46636	105	47
46637	106	47
46641	110	47
46642	111	47
46644	113	47
46646	115	47
46649	118	47
46650	119	47
46652	121	47
46653	122	47
46657	126	47
46658	127	47
46660	129	47
46662	131	47
46664	133	47
46665	134	47
46666	135	47
46668	137	47
46669	138	47
46670	139	47
46673	142	47
46674	143	47
46676	145	47
46678	147	47
46680	149	47
46681	150	47
46682	151	47
46684	153	47
46685	154	47
46686	155	47
46688	157	47
46689	158	47
46690	159	47
46692	161	47
46693	162	47
46694	163	47
46696	165	47
46697	166	47
46698	167	47
46700	169	47
46701	170	47
46702	171	47
46704	173	47
46705	174	47
46706	175	47
46708	177	47
46709	178	47
46710	179	47
46712	181	47
46713	182	47
46714	183	47
46716	185	47
46717	186	47
46718	187	47
46720	189	47
46721	190	47
46722	191	47
46724	193	47
46725	194	47
46726	195	47
46728	197	47
46729	198	47
46730	199	47
46732	201	47
46733	202	47
46734	203	47
46737	206	47
46738	207	47
46740	209	47
46741	210	47
46742	211	47
46744	213	47
46745	214	47
46746	215	47
46748	217	47
46749	218	47
46750	219	47
46752	221	47
46754	223	47
46756	225	47
46757	226	47
46758	227	47
46760	229	47
46761	230	47
46762	231	47
46764	233	47
46765	234	47
46766	235	47
46768	237	47
46769	238	47
46770	239	47
46772	241	47
46773	242	47
46776	245	47
46778	247	47
46780	249	47
46781	250	47
46782	251	47
46784	253	47
46785	254	47
46788	257	47
46789	258	47
46790	259	47
46792	261	47
46793	262	47
46794	263	47
46796	265	47
46797	266	47
46800	269	47
46801	270	47
46804	273	47
46805	274	47
46806	275	47
46808	277	47
46809	278	47
46810	279	47
46813	282	47
46814	283	47
46816	285	47
46817	286	47
46818	287	47
46820	289	47
46822	291	47
46824	293	47
46825	294	47
46826	295	47
46828	297	47
46829	298	47
46830	299	47
46832	301	47
46833	302	47
46834	303	47
46836	305	47
46837	306	47
46838	307	47
46840	309	47
46841	310	47
46842	311	47
46844	313	47
46845	314	47
46846	315	47
46848	317	47
46849	318	47
46850	319	47
46852	321	47
46853	322	47
46854	323	47
46856	325	47
46857	326	47
46860	329	47
46861	330	47
46862	331	47
46864	333	47
46865	334	47
46868	337	47
46869	338	47
46870	339	47
46872	341	47
46873	342	47
46874	343	47
46876	345	47
46877	346	47
46878	347	47
46880	349	47
46881	350	47
46882	351	47
46884	353	47
46885	354	47
46886	355	47
46888	357	47
46889	358	47
46890	359	47
46892	361	47
46893	362	47
46894	363	47
46896	365	47
46897	366	47
46898	367	47
46900	369	47
46901	370	47
46902	371	47
46904	373	47
[truncated: 12,115,526 more chars]
