# Supplementary material for: GIANT: galaxy-based tool for interactive analysis of transcriptomic data
Source: Sci Rep. 2020 Nov 16;10:19835. doi: 10.1038/s41598-020-76769-w (PMC7670435; doi:10.1038/s41598-020-76769-w)
Supplement: Supplementary file 2 — Supplementary Information. [file 41598_2020_76769_MOESM2_ESM.zip › Tools_InputOutput_Parameters/MicroArray_workflow/Step4-LIMMA/Outputs/LIMMA_FastedVsFed_LIMMAstatistics_73.tabular]

LIMMA	Comparison	FastedVsFed	FastedVsFed	FastedVsFed	FastedVsFed	FastedVsFed	FastedVsFed-Liver	FastedVsFed-Liver	FastedVsFed-Liver	FastedVsFed-Liver	FastedVsFed-Liver	Diet_Fasted:Tissue_AdiposeTis	Diet_Fasted:Tissue_AdiposeTis	Diet_Fasted:Tissue_AdiposeTis	Diet_Fasted:Tissue_AdiposeTis	Diet_Fasted:Tissue_AdiposeTis	Diet_Fasted:Tissue_SkeletalMus	Diet_Fasted:Tissue_SkeletalMus	Diet_Fasted:Tissue_SkeletalMus	Diet_Fasted:Tissue_SkeletalMus	Diet_Fasted:Tissue_SkeletalMus
Gene	Info	p-val	FDR.p-val	FC	log2(FC)	t-stat	p-val	FDR.p-val	FC	log2(FC)	t-stat	p-val	FDR.p-val	FC	log2(FC)	t-stat	p-val	FDR.p-val	FC	log2(FC)	t-stat
Serpina7	serine (or cysteine) peptidase	1.968e-08	1.406e-05	0.2867	-1.802	-8.957	1.092e-14	1.404e-10	0.03679	-4.765	-20.02	1.606e-14	6.885e-11	20.01	4.323	19.61	5.683e-15	2.924e-11	23.67	4.565	20.71
Gm15998	predicted gene 15998	4.259e-07	0.0001355	0.3433	-1.542	-7.348	1.943e-14	1.666e-10	0.03532	-4.823	-19.42	2.934e-15	2.17e-11	30.49	4.93	21.44	3.14e-15	2.693e-11	30.12	4.913	21.36
Pcsk9	proprotein convertase subtilis	4.537e-07	0.0001389	0.4025	-1.313	-7.316	6.793e-13	3.472e-09	0.09384	-3.414	-16.08	2.667e-13	6.237e-10	10.01	3.323	16.9	2.024e-12	2.264e-09	7.888	2.98	15.16
Hsd3b5	hydroxy-delta-5-steroid dehydr	8.454e-07	0.0002219	0.1843	-2.44	-7.011	8.1e-13	3.472e-09	0.01062	-6.557	-15.93	3.926e-13	7.769e-10	79.39	6.311	16.56	8.879e-13	1.202e-09	65.82	6.04	15.85
Zbtb16	zinc finger and BTB domain con	3.152e-10	8.109e-07	3.317	1.73	11.45	7.096e-13	3.472e-09	7.299	2.868	16.04	2.137e-10	9.014e-08	0.2611	-1.938	-11.71	2.12e-08	2.543e-06	0.3595	-1.476	-8.916
Usp2	ubiquitin specific peptidase 2	4.326e-05	0.003302	1.8	0.848	5.204	1.855e-11	6.816e-08	6.015	2.589	13.43	1.287e-10	6.248e-08	0.2252	-2.15	-12.05	1.907e-13	3.773e-10	0.1189	-3.072	-17.21
Cyp17a1	cytochrome P450, family 17, su	2.225e-05	0.00216	3.265	1.707	5.497	9.986e-11	2.335e-07	22.49	4.491	12.22	2.085e-10	8.937e-08	0.06303	-3.988	-11.72	4.229e-11	2.034e-08	0.04859	-4.363	-12.83
Rgn	regucalcin	8.306e-05	0.004882	0.6653	-0.588	-4.919	1.336e-10	2.741e-07	0.3077	-1.7	-12.02	3.208e-11	2.253e-08	3.261	1.705	13.02	7.079e-11	2.985e-08	3.099	1.632	12.46
Slc16a5	solute carrier family 16 (mono	0.0001427	0.006795	2.059	1.042	4.685	1.851e-10	3.174e-07	8.613	3.106	11.8	1.26e-11	1.296e-08	0.09858	-3.343	-13.72	2.171e-10	6.812e-08	0.1387	-2.85	-11.7
Pfkfb2	6-phosphofructo-2-kinase/fruct	0.0002808	0.01028	1.485	0.5701	4.394	1.789e-10	3.174e-07	3.519	1.815	11.82	1.246e-10	6.248e-08	0.3045	-1.715	-12.07	6.596e-12	5.355e-09	0.2466	-2.02	-14.21
Mfsd2a	major facilitator superfamily	0.0002274	0.009098	2.551	1.351	4.484	3.438e-10	5.527e-07	16.69	4.061	11.39	1.829e-10	8.402e-08	0.06711	-3.897	-11.81	4.245e-11	2.034e-08	0.05323	-4.232	-12.82
Hsd3b4	hydroxy-delta-5-steroid dehydr	0.0001735	0.007748	0.4415	-1.18	-4.601	4.839e-10	6.224e-07	0.09551	-3.388	-11.17	2.287e-10	9.491e-08	9.678	3.275	11.66	1.521e-10	5.146e-08	10.21	3.352	11.93
Apex2	apurinic/apyrimidinic endonucl	0.0002739	0.01015	1.683	0.7514	4.405	3.876e-10	5.538e-07	4.869	2.284	11.31	1.726e-11	1.587e-08	0.1745	-2.519	-13.48	5.248e-10	1.452e-07	0.2369	-2.078	-11.12
Clec2h	C-type lectin domain family 2,	0.0001321	0.006446	0.349	-1.519	-4.718	1.869e-09	1.849e-06	0.06554	-3.932	-10.32	1.201e-09	3.089e-07	13.32	3.736	10.6	3.56e-09	6.643e-07	11.34	3.504	9.937
Cyp4a31	cytochrome P450, family 4, sub	0.0005201	0.01508	1.9	0.9261	4.13	4.203e-10	5.69e-07	7.932	2.988	11.26	2.727e-11	2.192e-08	0.1067	-3.228	-13.14	1.308e-10	4.608e-08	0.1288	-2.957	-12.04
Adgrf1	adhesion G protein-coupled rec	0.0001222	0.006213	0.4462	-1.164	-4.752	2.503e-09	2.038e-06	0.1301	-2.942	-10.15	3.205e-09	6.391e-07	6.426	2.684	9.999	4.002e-09	7.199e-07	6.27	2.649	9.868
Rgs16	regulator of G-protein signali	7.034e-05	0.004456	4.203	2.071	4.991	2.907e-09	2.199e-06	30.67	4.939	10.06	7.664e-09	1.248e-06	0.05027	-4.314	-9.49	8.479e-09	1.275e-06	0.0512	-4.288	-9.432
Map3k6	mitogen-activated protein kina	2.731e-11	1.405e-07	3.792	1.923	13.14	3.777e-05	0.002927	1.881	0.9113	5.263	1.105e-07	9.121e-06	2.441	1.288	8.032	7.358e-10	1.931e-07	3.358	1.748	10.9
Nudt7	nudix (nucleoside diphosphate	0.0004181	0.01316	0.5145	-0.9587	-4.223	2.204e-09	1.949e-06	0.1491	-2.746	-10.22	2.68e-09	5.651e-07	5.708	2.513	10.11	3.112e-10	9.309e-08	7.204	2.849	11.46
Cdkn1a	cyclin-dependent kinase inhibi	2.06e-13	5.3e-09	14.02	3.81	17.14	9.415e-15	1.404e-10	39.55	5.306	20.17	6.675e-11	3.902e-08	0.1212	-3.044	-12.5	8.517e-06	0.0002598	0.3676	-1.444	-5.929
Mvd	mevalonate (diphospho) decarbo	6.495e-05	0.00429	0.4423	-1.177	-5.026	2.273e-09	1.949e-06	0.1409	-2.828	-10.21	2.639e-07	1.815e-05	3.854	1.946	7.587	2.099e-10	6.666e-08	8.032	3.006	11.72
Hmgcr	3-hydroxy-3-methylglutaryl-Coe	0.001405	0.02816	0.7108	-0.4924	-3.705	1.23e-09	1.439e-06	0.3155	-1.664	-10.58	9.69e-11	5.082e-08	3.441	1.783	12.24	1.605e-10	5.295e-08	3.323	1.732	11.9
Gstm3	glutathione S-transferase, mu	0.0003867	0.01255	0.439	-1.188	-4.257	6.581e-09	4.232e-06	0.1117	-3.162	-9.577	1.142e-08	1.685e-06	7.115	2.831	9.262	2.645e-09	5.154e-07	8.523	3.091	10.11
Adh4	alcohol dehydrogenase 4 (class	7.392e-05	0.004593	0.6141	-0.7035	-4.97	8.693e-09	5.324e-06	0.3351	-1.577	-9.417	6.636e-08	6.276e-06	2.44	1.287	8.299	3.743e-08	4.045e-06	2.522	1.334	8.606
Keg1	kidney expressed gene 1	0.0005759	0.01603	0.4924	-1.022	-4.087	9.273e-09	5.327e-06	0.146	-2.776	-9.38	2.078e-08	2.646e-06	5.449	2.446	8.927	2.019e-09	4.155e-07	7.041	2.816	10.28
Lss	lanosterol synthase	1.025e-07	4.794e-05	0.3933	-1.346	-8.071	2.245e-11	7.219e-08	0.1624	-2.622	-13.29	1.345e-05	0.0003668	2.064	1.046	5.722	1.87e-12	2.186e-09	6.877	2.782	15.22
C330021F23Rik	RIKEN cDNA C330021F23 gene	0.0009011	0.02121	0.5104	-0.9704	-3.895	9.319e-09	5.327e-06	0.1472	-2.764	-9.378	2.067e-09	4.746e-07	6.97	2.801	10.26	8.109e-09	1.242e-06	5.984	2.581	9.457
Car3	carbonic anhydrase 3	8.091e-05	0.004801	0.5928	-0.7543	-4.931	9.584e-09	5.359e-06	0.3089	-1.695	-9.362	1.058e-08	1.593e-06	2.947	1.559	9.305	2.974e-07	1.848e-05	2.397	1.261	7.527
Gm15441	predicted gene 15441	0.002451	0.03893	1.89	0.9181	3.465	1.777e-09	1.828e-06	9.491	3.247	10.35	8.548e-10	2.527e-07	0.1137	-3.137	-10.81	2.332e-11	1.428e-08	0.06943	-3.848	-13.26
Aqp8	aquaporin 8	0.001541	0.02972	0.5067	-0.9807	-3.665	1.074e-08	5.61e-06	0.13	-2.944	-9.297	2.463e-09	5.294e-07	7.876	2.977	10.16	3.589e-09	6.643e-07	7.525	2.912	9.932
Id3	inhibitor of DNA binding 3	0.0004675	0.01415	0.4813	-1.055	-4.176	1.09e-08	5.61e-06	0.146	-2.776	-9.288	1.957e-07	1.426e-05	4.412	2.141	7.738	7.116e-10	1.907e-07	8.128	3.023	10.92
St3gal5	ST3 beta-galactoside alpha-2,3	0.000299	0.01071	1.804	0.8511	4.367	1.637e-08	7.655e-06	4.255	2.089	9.06	3.072e-09	6.271e-07	0.2269	-2.14	-10.02	4.05e-07	2.395e-05	0.3359	-1.574	-7.373
Chrna4	cholinergic receptor, nicotini	0.0004875	0.01446	0.4376	-1.192	-4.158	2.462e-08	1.005e-05	0.1253	-2.997	-8.834	3.297e-08	3.672e-06	6.61	2.725	8.674	4.045e-08	4.315e-06	6.452	2.69	8.564
Galnt15	polypeptide N-acetylgalactosam	2.221e-10	7.141e-07	3.335	1.738	11.68	0.0001336	0.007234	1.777	0.8298	4.713	3.176e-09	6.383e-07	3.097	1.631	10	1.587e-06	7.037e-05	2.134	1.094	6.709
Tcp11l2	t-complex 11 (mouse) like 2	8.017e-07	0.0002171	2.006	1.005	7.037	0.01435	0.1603	0.7305	-0.453	-2.682	6.054e-10	1.923e-07	3.305	1.724	11.03	2.573e-13	4.412e-10	6.271	2.649	16.94
5830473C10Rik	NA	0.0002746	0.01015	0.6063	-0.7218	-4.404	2.905e-08	1.132e-05	0.3087	-1.696	-8.743	4.286e-08	4.428e-06	2.892	1.532	8.533	1.953e-07	1.365e-05	2.62	1.39	7.739
Aplnr	apelin receptor	9.887e-11	3.633e-07	0.3188	-1.649	-12.23	0.04666	0.3005	1.264	0.3385	2.121	1.606e-15	2.065e-11	0.1037	-3.269	-22.12	6.379e-14	2.121e-10	0.1544	-2.695	-18.24
Flcn	folliculin	0.001598	0.03038	1.358	0.441	3.649	4.471e-05	0.003249	0.5979	-0.742	-5.189	7.206e-13	1.324e-09	4.352	2.122	16.03	8.906e-10	2.182e-07	2.69	1.427	10.78
Rdh11	retinol dehydrogenase 11	0.004053	0.05265	0.6246	-0.679	-3.246	6.818e-09	4.277e-06	0.1941	-2.365	-9.557	5.134e-09	9.501e-07	4.683	2.228	9.722	8.214e-11	3.292e-08	7.118	2.831	12.36
Cyp2c55	cytochrome P450, family 2, sub	0.001619	0.03062	0.4465	-1.163	-3.644	3.078e-08	1.171e-05	0.1022	-3.291	-8.712	1.08e-08	1.615e-06	9.516	3.25	9.294	1.968e-08	2.399e-06	8.77	3.133	8.957
Map2k6	mitogen-activated protein kina	0.001812	0.03287	0.6057	-0.7233	-3.595	9.592e-05	0.005765	2.229	1.156	4.857	1.896e-10	8.556e-08	0.1652	-2.598	-11.79	1.133e-11	8.569e-09	0.1215	-3.041	-13.8
Asl	argininosuccinate lyase	0.009784	0.09138	1.231	0.2993	2.856	2.535e-09	2.038e-06	2.391	1.258	10.14	3.416e-11	2.253e-08	0.3559	-1.49	-12.98	1.269e-10	4.535e-08	0.383	-1.384	-12.06
Dpy19l3	dpy-19-like 3 (C. elegans)	4.68e-05	0.00347	0.4116	-1.281	-5.169	1.84e-08	8.061e-06	0.1608	-2.637	-8.995	2.952e-06	0.0001128	3.344	1.742	6.417	3.975e-08	4.261e-06	5.018	2.327	8.573
Pmvk	phosphomevalonate kinase	3.942e-05	0.003101	0.4512	-1.148	-5.245	2.015e-08	8.497e-06	0.2007	-2.317	-8.944	1.208e-06	5.725e-05	3.117	1.64	6.839	1.8e-07	1.276e-05	3.645	1.866	7.781
Aacs	acetoacetyl-CoA synthetase	0.003645	0.04914	0.4722	-1.082	-3.292	2.175e-08	9.026e-06	0.09067	-3.463	-8.902	3.361e-09	6.65e-07	12.05	3.591	9.971	4.066e-09	7.252e-07	11.72	3.551	9.858
Prok1	prokineticin 1	0.002809	0.04223	0.716	-0.482	-3.406	3.43e-08	1.279e-05	0.3663	-1.449	-8.653	7.084e-09	1.176e-06	2.786	1.478	9.535	1.326e-08	1.758e-06	2.681	1.423	9.178
Asic5	acid-sensing (proton-gated) io	0.00694	0.07458	1.434	0.5203	3.009	1.983e-08	8.497e-06	3.56	1.832	8.953	1.77e-09	4.178e-07	0.2567	-1.962	-10.36	1.612e-09	3.427e-07	0.2548	-1.973	-10.41
Sdsl	serine dehydratase-like	0.021	0.142	1.271	0.3461	2.505	1.502e-09	1.68e-06	3.269	1.709	10.46	3.938e-12	4.824e-09	0.2158	-2.212	-14.62	7.66e-11	3.158e-08	0.2722	-1.877	-12.41
Gabbr2	gamma-aminobutyric acid (GABA)	0.0002108	0.008731	0.6316	-0.6629	-4.517	5.475e-08	1.984e-05	0.3638	-1.459	-8.402	5.481e-07	3.126e-05	2.236	1.161	7.223	2.421e-07	1.622e-05	2.34	1.227	7.63
Tnfaip2	tumor necrosis factor, alpha-i	3.192e-06	0.0005703	0.3113	-1.684	-6.38	6.942e-06	0.0008544	0.2717	-1.88	-6.022	1.014e-07	8.579e-06	5.045	2.335	8.077	6.718e-06	0.0002177	0.2983	-1.745	-6.037
As3mt	arsenic (+3 oxidation state) m	0.001069	0.02382	1.571	0.6518	3.822	6.795e-08	2.3e-05	3.187	1.672	8.287	5.185e-07	3.024e-05	0.391	-1.355	-7.25	1.428e-08	1.883e-06	0.3063	-1.707	-9.136
Slc22a5	solute carrier family 22 (orga	3.096e-05	0.002719	1.82	0.8636	5.351	8.93e-09	5.327e-06	3.471	1.795	9.402	3.552e-05	0.0007776	0.5229	-0.9353	-5.29	1.355e-09	3.057e-07	0.2755	-1.86	-10.52
Acacb	acetyl-Coenzyme A carboxylase	0.009387	0.08895	1.559	0.6402	2.874	9.303e-06	0.00104	0.3411	-1.552	-5.889	1.91e-13	5.459e-10	18.36	4.198	17.21	4.929e-09	8.326e-07	5.198	2.378	9.745
Defb1	defensin beta 1	0.001728	0.0319	1.714	0.7775	3.615	1.072e-07	3.362e-05	4.135	2.048	8.048	7.286e-08	6.694e-06	0.26	-1.944	-8.25	1.354e-07	1.051e-05	0.2741	-1.867	-7.927
Cyp2c70	cytochrome P450, family 2, sub	0.01031	0.09412	0.5894	-0.7626	-2.832	5.821e-08	1.996e-05	0.1575	-2.666	-8.369	6.13e-09	1.065e-06	7.146	2.837	9.618	4.939e-09	8.326e-07	7.332	2.874	9.744
2810416G20Rik	NA	0.003136	0.04534	1.689	0.7562	3.358	8.798e-08	2.865e-05	4.507	2.172	8.151	1.899e-07	1.4e-05	0.2656	-1.913	-7.754	8.024e-09	1.242e-06	0.1982	-2.335	-9.463
Abca8a	ATP-binding cassette, sub-fami	0.0001889	0.008099	0.4546	-1.137	-4.564	8.539e-08	2.816e-05	0.1885	-2.408	-8.167	4.818e-07	2.856e-05	3.969	1.989	7.287	1.698e-06	7.44e-05	3.537	1.823	6.677
Cyp39a1	cytochrome P450, family 39, su	0.001666	0.03121	1.847	0.8851	3.631	5.722e-08	1.989e-05	5.338	2.416	8.378	1.518e-06	6.723e-05	0.2878	-1.797	-6.73	1.463e-09	3.217e-07	0.1439	-2.797	-10.47
Sqle	squalene epoxidase	5.211e-05	0.00371	0.3459	-1.531	-5.122	3.788e-08	1.392e-05	0.1214	-3.042	-8.599	1.622e-05	0.0004229	3.596	1.847	5.638	8.032e-08	7.149e-06	6.432	2.685	8.199
Hes6	hairy and enhancer of split 6	2.853e-06	0.0005396	0.4253	-1.234	-6.432	1.081e-08	5.61e-06	0.2319	-2.109	-9.293	1.046e-06	5.149e-05	2.735	1.451	6.909	1.814e-05	0.0004694	2.256	1.174	5.588
Mvk	mevalonate kinase	1.142e-08	9.789e-06	0.368	-1.442	-9.262	1.385e-10	2.741e-07	0.2161	-2.21	-12	0.0003388	0.004421	1.665	0.7357	4.314	1.282e-08	1.735e-06	2.966	1.569	9.197
Pdk4	pyruvate dehydrogenase kinase,	1.749e-08	1.328e-05	3.788	1.921	9.023	0.09038	0.4051	0.7329	-0.4483	-1.779	3.375e-15	2.17e-11	31.22	4.964	21.28	1.29e-08	1.738e-06	4.421	2.144	9.193
Col15a1	collagen, type XV, alpha 1	5.464e-09	6.389e-06	0.1909	-2.389	-9.685	0.009709	0.1289	0.5608	-0.8344	-2.859	8.707e-10	2.545e-07	0.1324	-2.917	-10.8	2.669e-06	0.000104	0.298	-1.746	-6.464
BC029214	NA	0.01098	0.0977	0.6775	-0.5616	-2.804	1.376e-07	4.165e-05	0.2723	-1.877	-7.919	3.537e-08	3.822e-06	3.72	1.895	8.636	9.869e-09	1.426e-06	4.143	2.051	9.345
Hsd3b2	hydroxy-delta-5-steroid dehydr	0.001013	0.02294	0.6036	-0.7284	-3.845	1.875e-07	5.42e-05	0.2995	-1.74	-7.76	2.692e-07	1.847e-05	2.974	1.572	7.577	7.987e-07	4.052e-05	2.753	1.461	7.039
Ern1	endoplasmic reticulum (ER) to	0.006232	0.07013	1.33	0.4117	3.057	0.0002231	0.01043	0.6088	-0.7161	-4.493	5.73e-09	1.017e-06	2.685	1.425	9.658	2.287e-11	1.428e-08	3.886	1.958	13.27
Efna1	ephrin A1	8.467e-06	0.001152	0.515	-0.9574	-5.931	2.515e-08	1.006e-05	0.311	-1.685	-8.822	3.254e-06	0.0001217	2.183	1.126	6.371	7.733e-06	0.0002429	2.079	1.056	5.972
Ddit4	DNA-damage-inducible transcrip	2.516e-11	1.405e-07	41.39	5.371	13.2	6.18e-07	0.0001359	10.92	3.449	7.164	0.0002563	0.003558	3.934	1.976	4.433	4.503e-08	4.728e-06	13.84	3.791	8.506
Fabp5	fatty acid binding protein 5,	0.003314	0.04685	0.4807	-1.057	-3.334	1.401e-07	4.191e-05	0.128	-2.966	-7.909	5.799e-09	1.022e-06	10.2	3.351	9.651	1.185e-06	5.634e-05	5.198	2.378	6.849
Plxna1	plexin A1	1.774e-08	1.328e-05	0.4759	-1.071	-9.015	0.05527	0.3242	0.8201	-0.2862	-2.036	6.035e-08	5.858e-06	0.4708	-1.087	-8.35	4.952e-09	8.326e-07	0.4152	-1.268	-9.743
Inmt	indolethylamine N-methyltransf	1.92e-05	0.001944	3.437	1.781	5.563	0.06744	0.357	0.6018	-0.7326	-1.934	2.011e-10	8.805e-08	17.39	4.12	11.75	4.853e-09	8.326e-07	10.71	3.421	9.754
Afm	afamin	0.003822	0.05078	0.7697	-0.3775	-3.272	2.212e-07	6.184e-05	0.4836	-1.048	-7.676	6.811e-08	6.417e-06	2.067	1.047	8.286	2.431e-07	1.623e-05	1.951	0.9643	7.628
Gm38481	NA	1.29e-06	0.0002983	0.3116	-1.682	-6.808	6.249e-09	4.122e-06	0.1427	-2.809	-9.607	0.0002206	0.003181	2.326	1.218	4.497	1.199e-07	9.638e-06	4.478	2.163	7.99
Selenbp2	selenium binding protein 2	0.001932	0.03427	0.5892	-0.7631	-3.567	2.625e-07	7.033e-05	0.2641	-1.921	-7.59	9.8e-07	4.921e-05	3.087	1.626	6.94	1.473e-07	1.105e-05	3.598	1.847	7.883
Acadm	acyl-Coenzyme A dehydrogenase,	0.01128	0.09901	1.292	0.3694	2.791	1.633e-07	4.828e-05	2.339	1.226	7.831	1.857e-09	4.304e-07	0.3542	-1.497	-10.33	3.815e-07	2.277e-05	0.4753	-1.073	-7.402
Nsdhl	NAD(P) dependent steroid dehyd	6.442e-06	0.0009578	0.4182	-1.258	-6.056	1.17e-08	5.679e-06	0.2069	-2.273	-9.248	0.0004692	0.005715	1.931	0.9497	4.174	1.254e-08	1.716e-06	4.273	2.095	9.209
Cebpd	CCAAT/enhancer binding protein	2.624e-11	1.405e-07	6.165	2.624	13.17	5.737e-06	0.0007521	2.714	1.44	6.109	0.001641	0.01494	1.734	0.7939	3.638	5.512e-11	2.403e-08	6.765	2.758	12.64
Lrrfip1	leucine rich repeat (in FLII)	0.00161	0.03052	0.7185	-0.4769	-3.646	0.001361	0.03775	1.49	0.5754	3.718	3.055e-07	2.01e-05	0.4742	-1.077	-7.513	4.466e-12	3.961e-09	0.2364	-2.08	-14.52
Slc7a8	solute carrier family 7 (catio	0.01973	0.1371	1.416	0.502	2.535	8.905e-05	0.005449	0.452	-1.146	-4.889	7.503e-11	4.196e-08	6.473	2.694	12.42	1.752e-09	3.663e-07	4.751	2.248	10.36
Maff	v-maf musculoaponeurotic fibro	2.604e-05	0.002395	2.119	1.083	5.427	0.08343	0.3925	0.7421	-0.4303	-1.822	4.511e-10	1.507e-07	5.471	2.452	11.22	6.862e-09	1.103e-06	4.253	2.088	9.553
Ldha	lactate dehydrogenase A	0.0003234	0.01126	0.7248	-0.4643	-4.333	0.0194	0.1902	1.25	0.3223	2.542	2.939e-10	1.129e-07	0.3925	-1.349	-11.49	3.702e-08	4.018e-06	0.4963	-1.011	-8.612
Zfyve1	zinc finger, FYVE domain conta	8.312e-05	0.004882	1.558	0.6398	4.919	0.004897	0.08627	0.7136	-0.4868	-3.163	3.313e-06	0.0001233	1.875	0.9066	6.363	1.622e-13	3.476e-10	5.553	2.473	17.36
Serpina4-ps1	serine (or cysteine) peptidase	0.00206	0.03568	0.3079	-1.699	-3.54	3.244e-07	8.262e-05	0.05254	-4.25	-7.483	5.444e-07	3.112e-05	13.93	3.8	7.226	4.433e-07	2.562e-05	14.45	3.853	7.328
Mocos	molybdenum cofactor sulfurase	0.0004358	0.01351	1.623	0.6982	4.206	0.001776	0.0448	0.6122	-0.7079	-3.604	2.134e-06	8.7e-05	2.289	1.195	6.569	3.634e-13	5.498e-10	8.132	3.024	16.63
Hsdl2	hydroxysteroid dehydrogenase l	6.648e-05	0.00433	1.534	0.6178	5.016	1.071e-07	3.362e-05	2.255	1.173	8.048	1.063e-05	0.0003082	0.5798	-0.7863	-5.828	2.397e-06	9.648e-05	0.5438	-0.8789	-6.514
Acot2	acyl-CoA thioesterase 2	7.465e-07	0.0002043	3.958	1.985	7.072	2.659e-07	7.051e-05	5.729	2.518	7.583	2.252e-08	2.826e-06	0.1506	-2.731	-8.883	0.001493	0.01372	2.19	1.131	3.678
Crat	carnitine acetyltransferase	0.008839	0.08612	1.355	0.4381	2.901	3.215e-07	8.262e-05	2.528	1.338	7.488	5.432e-07	3.112e-05	0.4366	-1.196	-7.227	1.551e-08	1.998e-06	0.3526	-1.504	-9.09
AA986860	expressed sequence AA986860	0.02102	0.142	1.214	0.2793	2.505	5.631e-08	1.984e-05	2.153	1.106	8.387	5.417e-07	3.112e-05	0.5423	-0.8829	-7.229	2.944e-11	1.611e-08	0.3303	-1.598	-13.09
1810064F22Rik	RIKEN cDNA 1810064F22 gene	0.002001	0.03494	0.518	-0.949	-3.552	3.359e-07	8.472e-05	0.1948	-2.36	-7.466	1.031e-06	5.09e-05	4.066	2.024	6.916	2.852e-07	1.798e-05	4.623	2.209	7.548
Rab30	RAB30, member RAS oncogene fam	0.118	0.3741	1.275	0.3504	1.634	1.849e-08	8.061e-06	4.865	2.282	8.992	3.238e-10	1.173e-07	0.1554	-2.686	-11.43	2.41e-11	1.442e-08	0.1158	-3.11	-13.23
Fgf11	fibroblast growth factor 11	0.0007772	0.01919	0.6598	-0.5999	-3.958	0.01177	0.1437	1.411	0.4971	2.772	2.511e-10	9.786e-08	0.2632	-1.926	-11.6	7.664e-08	6.845e-06	0.3882	-1.365	-8.223
1810055G02Rik	RIKEN cDNA 1810055G02 gene	0.1381	0.4078	1.208	0.2726	1.545	1.571e-08	7.482e-06	3.723	1.896	9.083	3.344e-11	2.253e-08	0.1753	-2.512	-12.99	1.021e-10	3.92e-08	0.1948	-2.36	-12.21
Zwint	ZW10 interactor	0.0003082	0.01098	1.473	0.5588	4.354	0.002456	0.055	1.44	0.526	3.464	3.857e-07	2.409e-05	0.4863	-1.04	-7.397	9.747e-08	8.167e-06	2.201	1.138	8.097
Fdft1	farnesyl diphosphate farnesyl	0.03351	0.1879	0.7511	-0.4129	-2.283	2.132e-07	6.095e-05	0.3195	-1.646	-7.695	1.148e-07	9.346e-06	3.004	1.587	8.012	1.069e-09	2.545e-07	4.327	2.113	10.67
Gcat	glycine C-acetyltransferase (2	3.628e-06	0.0006393	0.5957	-0.7474	-6.32	2.542e-08	1.006e-05	0.4253	-1.234	-8.816	3.818e-05	0.000815	1.603	0.6812	5.259	7.276e-06	0.0002308	1.714	0.7772	6
Cyp1a2	cytochrome P450, family 1, sub	0.001895	0.03389	0.7217	-0.4705	-3.576	4.874e-07	0.0001117	0.4558	-1.134	-7.281	7.923e-07	4.168e-05	2.021	1.015	7.043	1.434e-06	6.517e-05	1.964	0.974	6.757
Cpsf4l	cleavage and polyadenylation s	0.05436	0.2465	1.17	0.2267	2.044	2.622e-07	7.033e-05	1.994	0.9958	7.59	2.741e-08	3.233e-06	0.4777	-1.066	-8.775	2.213e-09	4.518e-07	0.4229	-1.242	-10.22
Slc22a28	solute carrier family 22, memb	0.003014	0.04427	0.6162	-0.6985	-3.375	5.293e-07	0.0001194	0.2926	-1.773	-7.24	5.444e-07	3.112e-05	3.113	1.638	7.226	8.805e-07	4.389e-05	3	1.585	6.992
Slc19a1	solute carrier family 19 (fola	0.01099	0.09772	1.291	0.3686	2.803	2.479e-07	6.783e-05	2.274	1.185	7.618	8.958e-10	2.589e-07	0.3409	-1.553	-10.78	4.397e-06	0.0001533	0.5368	-0.8977	-6.231
Aox3	aldehyde oxidase 3	0.0403	0.2081	1.253	0.3255	2.193	2.944e-05	0.002411	0.5199	-0.9436	-5.373	3.447e-12	4.434e-09	5.257	2.394	14.73	3.19e-08	3.537e-06	2.663	1.413	8.692
Rnpep	arginyl aminopeptidase (aminop	8.1e-05	0.004801	0.6745	-0.568	-4.93	1.767e-07	5.165e-05	0.479	-1.062	-7.79	2.393e-05	0.000573	1.613	0.6898	5.465	3.984e-06	0.0001425	1.732	0.7923	6.277
Zim1	zinc finger, imprinted 1	1.391e-09	2.386e-06	10.23	3.355	10.5	0.08041	0.3877	1.62	0.6961	1.842	3.203e-13	6.866e-10	57.95	5.857	16.74	6.36e-06	0.00021	4.35	2.121	6.062
Cyp51	cytochrome P450, family 51	0.003249	0.04625	0.4944	-1.016	-3.342	6.475e-07	0.00014	0.1685	-2.569	-7.141	1.558e-06	6.85e-05	4.716	2.238	6.718	4.988e-07	2.777e-05	5.357	2.421	7.269
Abcb1b	ATP-binding cassette, sub-fami	1.807e-08	1.328e-05	2.777	1.473	9.005	0.004437	0.08152	1.538	0.6207	3.206	5.965e-09	1.044e-06	3.31	1.727	9.634	0.0001597	0.002499	1.779	0.831	4.636
Acot12	acyl-CoA thioesterase 12	0.02706	0.1654	1.205	0.2691	2.386	8.161e-07	0.0001693	1.916	0.938	7.029	6.516e-08	6.185e-06	0.4908	-1.027	-8.309	1.34e-07	1.048e-05	0.5069	-0.9801	-7.932
Pold2	polymerase (DNA directed), del	0.01443	0.1138	0.7524	-0.4105	-2.679	3.408e-07	8.511e-05	0.3917	-1.352	-7.459	4.548e-06	0.00016	2.061	1.043	6.216	1.164e-09	2.697e-07	3.438	1.782	10.62
Sort1	sortilin 1	0.0007881	0.01929	0.6286	-0.6698	-3.952	4.198e-07	9.818e-05	0.3598	-1.475	-7.355	5.961e-05	0.001148	1.919	0.94	5.064	1.308e-07	1.035e-05	2.779	1.475	7.945
Ifi205	interferon activated gene 205	0.0102	0.09358	1.5	0.585	2.837	0.002092	0.05016	0.5502	-0.8621	-3.533	4.036e-08	4.186e-06	3.823	1.935	8.565	1.098e-09	2.59e-07	5.301	2.406	10.65
Sc5d	sterol-C5-desaturase	1.02e-06	0.0002547	0.4713	-1.085	-6.921	1.136e-08	5.624e-06	0.3038	-1.719	-9.265	0.003093	0.02393	1.493	0.5778	3.364	2.09e-07	1.449e-05	2.503	1.324	7.705
Sik1	salt inducible kinase 1	0.002067	0.03574	1.909	0.9329	3.538	0.01589	0.1691	0.5657	-0.822	-2.635	3.198e-08	3.577e-06	5.697	2.51	8.691	7.063e-09	1.122e-06	6.748	2.754	9.536
Wbscr27	NA	0.01734	0.1275	1.435	0.5207	2.595	0.0009862	0.03063	0.5301	-0.9157	-3.856	6.218e-08	6.013e-06	3.561	1.832	8.334	4.161e-10	1.176e-07	5.567	2.477	11.27
Cars	cysteinyl-tRNA synthetase	0.02039	0.1397	0.7686	-0.3798	-2.519	1.171e-06	0.0002299	0.4285	-1.222	-6.854	1.482e-07	1.145e-05	2.464	1.301	7.881	3.605e-07	2.172e-05	2.341	1.227	7.43
Hsd3b3	hydroxy-delta-5-steroid dehydr	0.009242	0.08817	0.7057	-0.5029	-2.881	1.194e-06	0.0002326	0.3753	-1.414	-6.845	2.094e-07	1.505e-05	2.776	1.473	7.704	2.055e-06	8.641e-05	2.394	1.259	6.587
Cyp4f14	cytochrome P450, family 4, sub	0.001076	0.02388	0.6245	-0.6792	-3.819	5.894e-07	0.0001307	0.3505	-1.512	-7.187	2.745e-05	0.0006366	2.075	1.053	5.404	3.63e-07	2.177e-05	2.726	1.447	7.427
Ppp1r15a	protein phosphatase 1, regulat	0.0005532	0.01569	1.897	0.9239	4.104	0.03162	0.2478	0.6526	-0.6157	-2.311	4.692e-07	2.813e-05	3.483	1.8	7.3	3.253e-10	9.617e-08	7.055	2.819	11.43
1700039E15Rik	NA	0.1242	0.3848	1.148	0.1997	1.605	5.684e-07	0.0001271	2.086	1.061	7.205	3.585e-09	7.039e-07	0.3913	-1.354	-9.933	1.761e-08	2.175e-06	0.4265	-1.229	-9.019
1600002H07Rik	NA	2.029e-05	0.002015	1.981	0.9863	5.538	8.526e-08	2.816e-05	3.296	1.721	8.167	0.001511	0.01407	0.6085	-0.7166	-3.673	2.448e-07	1.624e-05	0.3567	-1.487	-7.625
Lpin1	lipin 1	1.728e-07	6.947e-05	2.914	1.543	7.802	5.376e-09	3.738e-06	4.818	2.269	9.695	0.000362	0.004666	0.5255	-0.9283	-4.285	1.226e-05	0.0003474	0.4208	-1.249	-5.764
Fdps	farnesyl diphosphate synthetas	1.109e-06	0.0002692	0.3213	-1.638	-6.88	1.084e-08	5.61e-06	0.163	-2.617	-9.291	0.009022	0.05257	1.687	0.7541	2.892	5.771e-08	5.644e-06	4.543	2.184	8.374
Ms4a4a	membrane-spanning 4-domains, s	1.579e-08	1.27e-05	3.996	1.998	9.08	0.1827	0.5434	1.283	0.3595	1.38	9.387e-12	1.006e-08	10.27	3.361	13.94	2.731e-06	0.0001055	2.94	1.556	6.453
Insig1	insulin induced gene 1	2.01e-06	0.0004254	0.3963	-1.335	-6.597	2.101e-09	1.949e-06	0.1823	-2.456	-10.25	0.07945	0.2437	1.329	0.4098	1.848	2.176e-11	1.428e-08	7.733	2.951	13.31
Fbxo32	F-box protein 32	2.846e-05	0.002548	1.899	0.9252	5.388	0.1288	0.4691	0.8	-0.3219	-1.584	7.488e-07	3.967e-05	2.514	1.33	7.07	4.265e-11	2.034e-08	5.32	2.411	12.82
Gucd1	guanylyl cyclase domain contai	5.907e-06	0.0008923	1.946	0.9607	6.096	0.1306	0.4718	0.8156	-0.294	-1.576	2.305e-06	9.283e-05	2.185	1.128	6.532	1.768e-12	2.165e-09	6.217	2.636	15.27
Mlxipl	MLX interacting protein-like	1.344e-05	0.001516	0.6024	-0.7312	-5.722	1.104e-07	3.421e-05	0.4309	-1.214	-8.033	4.847e-05	0.0009787	1.649	0.7214	5.154	4.332e-05	0.0009277	1.657	0.7283	5.203
Cdip1	cell death inducing Trp53 targ	0.00809	0.08148	1.411	0.4965	2.941	4.14e-07	9.77e-05	2.771	1.471	7.362	3.551e-05	0.0007776	0.5075	-0.9785	-5.291	1.378e-09	3.057e-07	0.2599	-1.944	-10.51
Slc11a1	solute carrier family 11 (prot	0.002882	0.0429	1.421	0.5072	3.394	0.0163	0.1716	0.7251	-0.4637	-2.623	7.89e-09	1.261e-06	2.929	1.55	9.473	6.348e-08	5.996e-06	2.571	1.362	8.323
Lncpint	long non-protein coding RNA, T	1.21e-07	5.533e-05	2.975	1.573	7.985	0.02268	0.2067	1.49	0.5755	2.469	2.104e-05	0.0005165	2.284	1.192	5.522	6.093e-08	5.853e-06	3.484	1.801	8.345
Npc1	NPC intracellular cholesterol	2.294e-07	8.429e-05	2.839	1.505	7.658	0.0304	0.2423	1.456	0.542	2.33	3.638e-07	2.305e-05	3.029	1.599	7.426	7.366e-06	0.0002331	2.447	1.291	5.995
Srebf1	sterol regulatory element bind	7.111e-10	1.407e-06	0.1573	-2.669	-10.92	8.962e-11	2.305e-07	0.08513	-3.554	-12.3	0.02962	0.1248	1.544	0.6269	2.343	2.646e-07	1.716e-05	4.084	2.03	7.585
Ddi2	DNA-damage inducible protein 2	6.411e-08	3.436e-05	1.884	0.914	8.318	0.6116	0.8458	0.9546	-0.06708	-0.5159	3.995e-10	1.387e-07	2.566	1.359	11.29	2.675e-11	1.496e-08	2.997	1.584	13.16
Slc27a1	solute carrier family 27 (fatt	3.912e-08	2.34e-05	3.206	1.681	8.582	1.58e-09	1.693e-06	5.338	2.416	10.43	0.04968	0.1777	0.7329	-0.4483	-2.089	8.095e-08	7.18e-06	0.2956	-1.758	-8.195
Hykk	hydroxylysine kinase 1	0.01536	0.1183	0.6967	-0.5214	-2.65	0.002298	0.05273	1.757	0.813	3.492	7.083e-10	2.169e-07	0.1955	-2.355	-10.93	2.334e-07	1.576e-05	0.319	-1.648	-7.649
Osgin1	oxidative stress induced growt	0.05023	0.2356	0.6936	-0.5278	-2.084	1.83e-08	8.061e-06	0.1543	-2.696	-8.998	9.722e-06	0.0002858	3.091	1.628	5.869	1.275e-13	3.08e-10	29.4	4.878	17.58
Rhou	ras homolog family member U	0.0002413	0.009464	1.744	0.8022	4.459	0.09685	0.416	0.7733	-0.3709	-1.742	4.3e-07	2.621e-05	2.727	1.447	7.343	1.371e-09	3.057e-07	4.205	2.072	10.51
Prss8	protease, serine 8 (prostasin)	0.00178	0.03254	0.5768	-0.7938	-3.603	1.126e-06	0.0002263	0.2888	-1.792	-6.873	2.691e-05	0.000626	2.473	1.306	5.413	8.796e-07	4.389e-05	3.221	1.688	6.992
Chac1	ChaC, cation transport regulat	0.005603	0.06563	1.777	0.8296	3.104	0.00605	0.09743	0.5102	-0.9709	-3.07	4.044e-10	1.387e-07	9.88	3.305	11.29	6.215e-07	3.31e-05	4.278	2.097	7.161
8430408G22Rik	NA	2.368e-09	3.623e-06	14.6	3.868	10.18	0.6945	0.8858	0.8832	-0.1791	-0.3984	2.425e-10	9.673e-08	28.59	4.837	11.62	1.317e-13	3.08e-10	158.1	7.305	17.55
Plxnd1	plexin D1	2.111e-08	1.444e-05	0.4099	-1.287	-8.919	0.004296	0.07963	0.6832	-0.5497	-3.22	1.704e-09	4.059e-07	0.3208	-1.64	-10.38	0.001754	0.01557	0.6735	-0.5703	-3.609
Prnd	prion like protein doppel	2.612e-07	9.463e-05	0.2335	-2.098	-7.592	0.3428	0.6864	0.8023	-0.3178	-0.9717	1.045e-08	1.59e-06	0.1417	-2.819	-9.312	6.259e-08	5.963e-06	0.1741	-2.522	-8.33
Gm3571	predicted gene 3571	0.0001929	0.008202	0.4587	-1.125	-4.555	4.907e-07	0.0001117	0.2291	-2.126	-7.278	0.0003647	0.004688	2.231	1.158	4.282	1.244e-06	5.841e-05	3.594	1.846	6.825
Fam149a	family with sequence similarit	7.245e-05	0.004535	0.6332	-0.6592	-4.979	3.579e-07	8.709e-05	0.4461	-1.165	-7.434	0.0001219	0.002016	1.613	0.6894	4.753	1.407e-05	0.0003846	1.774	0.827	5.702
Il6ra	interleukin 6 receptor, alpha	9.384e-11	3.633e-07	6.589	2.72	12.26	4.763e-07	0.0001104	3.768	1.914	7.292	0.01375	0.07187	1.576	0.6562	2.701	5.115e-07	2.842e-05	3.394	1.763	7.257
Cpt1b	carnitine palmitoyltransferase	0.05394	0.2455	1.255	0.3277	2.048	2.185e-06	0.0003698	2.365	1.242	6.558	3.98e-08	4.145e-06	0.3529	-1.503	-8.572	7.521e-07	3.885e-05	0.4236	-1.239	-7.068
Gjc3	gap junction protein, gamma 3	0.01366	0.1108	1.643	0.7162	2.704	2.434e-06	0.0004046	4.11	2.039	6.507	3.294e-07	2.129e-05	0.2224	-2.169	-7.475	4.675e-06	0.0001614	0.2872	-1.8	-6.203
Gng7	guanine nucleotide binding pro	0.0001269	0.006326	0.6488	-0.6242	-4.736	0.177	0.5374	1.163	0.2183	1.4	5.489e-09	1.001e-06	0.3794	-1.398	-9.683	1.661e-07	1.207e-05	0.4571	-1.129	-7.822
1500012F01Rik	NA	5.741e-10	1.231e-06	2.679	1.422	11.06	3.466e-06	0.0005214	1.951	0.9645	6.342	0.001706	0.01537	1.424	0.5098	3.621	5.604e-06	0.0001892	1.817	0.8617	6.12
Gamt	guanidinoacetate methyltransfe	8.387e-10	1.541e-06	0.262	-1.932	-10.82	6.598e-07	0.0001414	0.3519	-1.507	-7.132	5.397e-08	5.299e-06	0.3198	-1.645	-8.409	0.07357	0.229	1.292	0.3694	1.888
Akr1c6	aldo-keto reductase family 1,	0.007354	0.07668	0.7356	-0.443	-2.983	2.119e-06	0.0003633	0.4491	-1.155	-6.572	1.693e-06	7.259e-05	2.123	1.086	6.678	2.759e-06	0.0001063	2.069	1.049	6.448
Plin4	perilipin 4	0.0002698	0.01007	2.086	1.06	4.411	6.429e-07	0.00014	4.091	2.032	7.145	3.449e-07	2.201e-05	0.2565	-1.963	-7.453	0.001715	0.01527	0.5166	-0.953	-3.619
Klk1b4	kallikrein 1-related pepidase	0.003509	0.04816	0.6167	-0.6973	-3.309	1.74e-06	0.0003176	0.316	-1.662	-6.665	5.693e-06	0.0001909	2.659	1.411	6.113	2.907e-06	0.0001101	2.795	1.483	6.424
Clcn6	chloride channel, voltage-sens	0.007543	0.07799	0.7732	-0.3712	-2.972	1.699e-06	0.0003144	0.5047	-0.9866	-6.677	1.922e-05	0.000479	1.695	0.761	5.562	1.337e-07	1.048e-05	2.122	1.085	7.933
Foxo1	forkhead box O1	5.92e-08	3.24e-05	2.911	1.542	8.36	1.531e-05	0.001485	2.355	1.236	5.664	0.006326	0.04061	0.6524	-0.6162	-3.05	2.617e-07	1.713e-05	2.895	1.534	7.591
Mbl1	mannose-binding lectin (protei	0.002201	0.03676	0.692	-0.5312	-3.511	1.741e-06	0.0003176	0.4374	-1.193	-6.665	2.655e-06	0.0001042	2.102	1.072	6.466	2.136e-05	0.0005313	1.884	0.9141	5.516
Gm16551	predicted gene 16551	0.01822	0.1313	0.5725	-0.8047	-2.572	2.753e-06	0.0004383	0.1911	-2.388	-6.449	1.083e-06	5.237e-05	5.142	2.362	6.892	9.348e-07	4.633e-05	5.229	2.387	6.963
Crcp	calcitonin gene-related peptid	0.04727	0.2285	1.305	0.3839	2.114	2.904e-06	0.0004547	2.603	1.38	6.424	4.457e-07	2.691e-05	0.3643	-1.457	-7.325	2.103e-07	1.454e-05	0.3458	-1.532	-7.702
Acot1	acyl-CoA thioesterase 1	5.516e-08	3.085e-05	2.83	1.501	8.398	3.864e-10	5.538e-07	5.253	2.393	11.32	3.51e-11	2.257e-08	0.1722	-2.538	-12.96	0.4862	0.7013	0.9082	-0.1389	-0.7095
Sf1	splicing factor 1	0.0004331	0.01344	1.38	0.4648	4.208	0.1187	0.4544	0.8627	-0.2131	-1.63	6.38e-08	6.123e-06	2.009	1.007	8.32	4.655e-08	4.813e-06	2.038	1.027	8.488
Mir704	microRNA 704	6.054e-05	0.004066	2.476	1.308	5.057	3.835e-07	9.22e-05	4.805	2.264	7.4	0.0002163	0.003133	0.4128	-1.277	-4.506	1.678e-05	0.0004411	0.3315	-1.593	-5.623
Rarb	retinoic acid receptor, beta	3.202e-05	0.002746	0.4913	-1.025	-5.336	0.002056	0.04948	0.5724	-0.8048	-3.54	0.0001427	0.002268	1.981	0.986	4.685	1.646e-07	1.203e-05	0.3193	-1.647	-7.827
Rala	v-ral simian leukemia viral on	0.003632	0.04908	0.7792	-0.36	-3.294	0.02228	0.2049	1.249	0.3204	2.478	9.236e-08	8.053e-06	0.5095	-0.9729	-8.126	2.094e-08	2.541e-06	0.4769	-1.068	-8.923
Whamm	WAS protein homolog associated	0.003218	0.04594	1.427	0.5127	3.347	0.02479	0.2167	0.7371	-0.44	-2.427	1.243e-07	9.858e-06	2.527	1.338	7.971	1.639e-08	2.098e-06	2.868	1.52	9.059
Acer2	alkaline ceramidase 2	6.867e-08	3.605e-05	2.729	1.448	8.281	0.01612	0.1703	1.458	0.5439	2.628	2.128e-09	4.802e-07	3.899	1.963	10.25	0.0008537	0.009026	1.683	0.7507	3.918
Oplah	5-oxoprolinase (ATP-hydrolysin	0.3149	0.6165	0.9158	-0.1269	-1.031	1.127e-05	0.001191	1.797	0.8452	5.802	8.942e-11	4.792e-08	0.3167	-1.659	-12.3	1.02e-08	1.449e-06	0.4182	-1.258	-9.326
Catsper2	cation channel, sperm associat	2.355e-05	0.002236	1.856	0.8925	5.472	2.21e-07	6.184e-05	2.792	1.481	7.676	0.001251	0.01213	0.6282	-0.6708	-3.754	5.424e-06	0.0001843	0.4678	-1.096	-6.135
Arrdc2	arrestin domain containing 2	9.104e-08	4.592e-05	3.927	1.973	8.133	0.006983	0.1072	1.819	0.8631	3.006	0.0003928	0.004984	2.188	1.13	4.25	6.861e-08	6.303e-06	4.599	2.201	8.282
Gadd45b	growth arrest and DNA-damage-i	1.515e-05	0.001638	3.092	1.628	5.669	9.237e-08	2.97e-05	6.782	2.762	8.126	0.05672	0.1942	0.6433	-0.6364	-2.023	2.703e-08	3.118e-06	0.1473	-2.764	-8.783
Eps8l2	EPS8-like 2	0.02504	0.1583	0.7992	-0.3233	-2.423	2.499e-06	0.0004094	0.4912	-1.026	-6.494	2.788e-08	3.234e-06	2.431	1.282	8.766	1.6e-05	0.0004248	1.772	0.8252	5.644
Car4	carbonic anhydrase 4	3.598e-07	0.0001234	2.361	1.239	7.431	0.3608	0.6992	1.136	0.1846	0.9354	2.991e-09	6.156e-07	3.566	1.834	10.04	4.878e-07	2.74e-05	2.514	1.33	7.28
Rnft2	ring finger protein, transmemb	4.424e-07	0.0001371	0.5382	-0.8937	-7.329	0.07808	0.3827	0.8305	-0.268	-1.857	2.028e-08	2.621e-06	0.437	-1.194	-8.941	5.34e-05	0.00109	0.6229	-0.6828	-5.112
Def8	differentially expressed in FD	0.002407	0.0386	0.7144	-0.4851	-3.472	0.04071	0.2822	1.285	0.3617	2.188	3.801e-08	4.039e-06	0.4017	-1.316	-8.597	1.169e-07	9.459e-06	0.4279	-1.225	-8.003
Tmem140	transmembrane protein 140	0.0002026	0.008473	2.162	1.113	4.534	0.1695	0.5283	0.7506	-0.4139	-1.425	5.322e-07	3.096e-05	3.852	1.946	7.238	4.502e-09	7.825e-07	6.207	2.634	9.798
Pgd	phosphogluconate dehydrogenase	1.418e-05	0.00156	0.5175	-0.9504	-5.699	9.073e-06	0.001019	0.4462	-1.164	-5.9	0.002751	0.02195	0.6489	-0.6238	-3.415	1.008e-06	4.94e-05	2.404	1.265	6.926
Slc41a3	solute carrier family 41, memb	0.9058	0.9649	1.017	0.02456	0.1199	5.854e-09	3.962e-06	5.058	2.338	9.645	2.239e-11	1.883e-08	0.1265	-2.982	-13.29	1.199e-13	3.08e-10	0.0643	-3.959	-17.64
Cntnap1	contactin associated protein-l	0.1801	0.4685	1.196	0.2586	1.389	3.427e-06	0.0005214	2.636	1.398	6.347	2.434e-08	3.014e-06	0.2866	-1.803	-8.84	1.367e-07	1.056e-05	0.3263	-1.616	-7.922
Cyp21a2-ps	cytochrome P450, family 21, su	0.00372	0.04984	0.6392	-0.6457	-3.283	2.453e-06	0.0004046	0.3503	-1.513	-6.503	1.002e-06	4.977e-05	2.814	1.493	6.929	4.874e-05	0.001019	2.158	1.11	5.152
Map3k13	mitogen-activated protein kina	0.002603	0.04026	0.6809	-0.5544	-3.439	2.181e-06	0.0003698	0.4201	-1.251	-6.559	6.635e-07	3.639e-05	2.394	1.259	7.129	0.0001359	0.002221	1.779	0.8312	4.706
Pank1	pantothenate kinase 1	4.74e-05	0.003481	1.882	0.9124	5.164	0.002224	0.05182	1.662	0.7331	3.507	0.0001474	0.002324	0.5344	-0.9041	-4.671	3.469e-07	2.1e-05	2.717	1.442	7.45
Usp3	ubiquitin specific peptidase 3	1.591e-07	6.496e-05	2.126	1.088	7.844	0.6833	0.8814	1.048	0.06794	0.414	6.464e-09	1.108e-06	2.745	1.457	9.588	1.287e-09	2.93e-07	3.039	1.604	10.55
Igfals	insulin-like growth factor bin	1.226e-07	5.533e-05	0.2692	-1.893	-7.978	3.575e-05	0.002821	0.3573	-1.485	-5.288	4.347e-07	2.644e-05	0.2666	-1.907	-7.337	0.01635	0.07997	1.604	0.6816	2.622
Slc37a4	solute carrier family 37 (gluc	0.8012	0.9228	1.028	0.04009	0.2552	1.182e-07	3.619e-05	2.802	1.487	7.997	1.343e-10	6.396e-08	0.2384	-2.068	-12.02	2.533e-11	1.448e-08	0.2072	-2.271	-13.2
1700001C19Rik	RIKEN cDNA 1700001C19 gene	0.00959	0.09003	0.7613	-0.3935	-2.865	3.683e-06	0.0005466	0.4911	-1.026	-6.314	7.09e-06	0.0002266	1.872	0.9046	6.012	1.992e-06	8.429e-05	1.991	0.9932	6.601
Ces1g	carboxylesterase 1G	0.08999	0.3232	0.8508	-0.2331	-1.782	4.73e-06	0.0006577	0.5144	-0.9592	-6.198	2.769e-07	1.864e-05	2.119	1.084	7.563	2.373e-07	1.598e-05	2.136	1.095	7.641
Sgk1	serum/glucocorticoid regulated	3.584e-05	0.002974	1.862	0.8969	5.286	0.0126	0.1493	1.464	0.5502	2.741	5.688e-09	1.016e-06	3.472	1.796	9.662	0.0006031	0.006966	0.5922	-0.7558	-4.067
Crls1	cardiolipin synthase 1	7.832e-05	0.004696	1.809	0.8554	4.945	0.03334	0.2558	1.383	0.4679	2.286	9.557e-10	2.624e-07	4.098	2.035	10.74	0.0001727	0.00266	0.5463	-0.8723	-4.603
Abcb4	ATP-binding cassette, sub-fami	0.2019	0.4968	1.13	0.1761	1.32	1.938e-06	0.0003453	2.063	1.045	6.614	7.291e-07	3.899e-05	0.4878	-1.036	-7.083	9.591e-10	2.306e-07	0.3368	-1.57	-10.74
Slc19a2	solute carrier family 19 (thia	0.01085	0.09695	1.361	0.4447	2.809	0.01318	0.1525	0.7024	-0.5096	-2.721	1.172e-07	9.449e-06	2.616	1.388	8.002	4.497e-08	4.728e-06	2.78	1.475	8.507
Pptc7	PTC7 protein phosphatase homol	0.3073	0.6099	1.142	0.1918	1.048	6.875e-07	0.0001462	2.909	1.54	7.112	4.761e-07	2.828e-05	0.3629	-1.462	-7.292	3.898e-11	2.022e-08	0.1668	-2.584	-12.88
Slc10a6	solute carrier family 10 (sodi	1.108e-08	9.789e-06	3.832	1.938	9.279	8.55e-05	0.005304	2.318	1.213	4.907	0.0002488	0.003484	2.024	1.017	4.446	5.914e-05	0.001176	2.234	1.159	5.067
Gm15453	NA	0.002335	0.03786	1.63	0.7052	3.486	2.346e-06	0.0003944	2.952	1.562	6.524	4.146e-05	0.0008672	0.4483	-1.157	-5.222	3.243e-06	0.00012	0.3757	-1.412	-6.373
Hps5	HPS5, biogenesis of lysosomal	0.001633	0.03077	0.7575	-0.4006	-3.64	0.05679	0.3291	1.2	0.2633	2.022	1.348e-06	6.166e-05	0.5671	-0.8182	-6.787	5.035e-09	8.41e-07	0.4434	-1.173	-9.733
Gabarapl1	gamma-aminobutyric acid (GABA)	2.535e-09	3.623e-06	2.658	1.41	10.14	0.8933	0.964	1.016	0.02236	0.1358	1.463e-08	2.057e-06	2.621	1.39	9.123	6.598e-14	2.121e-10	6.841	2.774	18.21
Smad3	SMAD family member 3	2.222e-05	0.00216	0.6491	-0.6236	-5.498	0.003036	0.06339	0.7308	-0.4525	-3.372	0.0007408	0.008038	1.409	0.4944	3.979	9.529e-08	8.094e-06	0.4974	-1.008	-8.109
Rorc	RAR-related orphan receptor ga	4.007e-07	0.0001321	2.108	1.076	7.378	0.2275	0.5885	1.161	0.2148	1.245	9.166e-10	2.591e-07	3.292	1.719	10.76	2.733e-05	0.0006396	1.819	0.8634	5.406
Gm19680	predicted gene, 19680	0.001892	0.03387	0.6097	-0.7138	-3.576	2.772e-06	0.0004383	0.3482	-1.522	-6.446	1.6e-05	0.0004181	2.352	1.234	5.644	2.483e-05	0.0005965	2.283	1.191	5.449
Fbxo31	F-box protein 31	9.944e-09	9.136e-06	4.161	2.057	9.341	3.589e-07	8.709e-05	3.828	1.937	7.433	6.301e-05	0.001194	2.322	1.216	5.039	0.00204	0.01742	0.5529	-0.8548	-3.544
Atp4a	ATPase, H+/K+ exchanging, gast	0.004816	0.05919	0.7198	-0.4744	-3.17	3.745e-06	0.0005505	0.4612	-1.116	-6.306	5.53e-06	0.0001871	2.006	1.004	6.126	1.672e-05	0.0004401	1.895	0.922	5.625
Adipor2	adiponectin receptor 2	0.4116	0.6986	1.07	0.09713	0.8387	1.372e-05	0.001395	0.5812	-0.7829	-5.713	5.234e-11	3.284e-08	3.048	1.608	12.67	9.042e-08	7.842e-06	2.045	1.032	8.137
Ctsl	cathepsin L	7.612e-05	0.004651	1.711	0.7752	4.957	0.001085	0.03306	1.631	0.706	3.815	7.693e-05	0.001393	0.5554	-0.8484	-4.952	5.083e-06	0.0001743	2.079	1.056	6.165
Thrsp	thyroid hormone responsive	0.0007918	0.01934	0.331	-1.595	-3.95	2.047e-06	0.0003534	0.1128	-3.148	-6.588	0.0001228	0.002025	4.29	2.101	4.75	1.18e-05	0.000337	5.886	2.557	5.781
Prkag3	protein kinase, AMP-activated,	1.125e-06	0.0002704	0.3394	-1.559	-6.874	0.338	0.6832	0.8331	-0.2635	-0.9816	9.904e-07	4.937e-05	0.3029	-1.723	-6.935	3.098e-08	3.45e-06	0.2232	-2.164	-8.708
Ptprs	protein tyrosine phosphatase,	1.406e-06	0.0003201	0.4546	-1.137	-6.767	0.3699	0.7064	0.8812	-0.1824	-0.9173	2.453e-07	1.701e-05	0.3779	-1.404	-7.624	1.333e-07	1.048e-05	0.3632	-1.461	-7.935
Fgfr3	fibroblast growth factor recep	0.07454	0.2918	1.262	0.3352	1.882	0.0001052	0.006142	0.4947	-1.015	-4.817	3.144e-12	4.257e-09	7.402	2.888	14.8	7.91e-06	0.0002465	2.24	1.163	5.962
Sesn1	sestrin 1	3.112e-10	8.109e-07	2.528	1.338	11.46	0.9027	0.9676	0.9882	-0.0171	-0.1238	3.335e-08	3.682e-06	2.157	1.109	8.668	6.93e-16	1.783e-11	7.759	2.956	23.11
Slc22a7	solute carrier family 22 (orga	0.07459	0.2919	0.6991	-0.5164	-1.881	6.596e-06	0.0008253	0.2564	-1.963	-6.045	3.831e-07	2.409e-05	4.676	2.225	7.4	8.04e-07	4.071e-05	4.334	2.116	7.036
Lifr	LIF receptor alpha	0.1542	0.4314	0.8498	-0.2348	-1.481	2.777e-06	0.0004383	0.4326	-1.209	-6.445	1.237e-09	3.089e-07	3.572	1.837	10.58	4.219e-06	0.0001492	2.122	1.085	6.251
Gm10156	predicted gene 10156	0.004125	0.0533	1.501	0.586	3.238	3.459e-06	0.0005214	2.564	1.358	6.343	2.108e-05	0.0005169	0.4683	-1.095	-5.521	5.101e-06	0.0001747	0.4287	-1.222	-6.163
Adra1b	adrenergic receptor, alpha 1b	0.01966	0.1369	0.7249	-0.4641	-2.536	5.762e-06	0.0007521	0.3999	-1.322	-6.107	3.864e-06	0.0001392	2.397	1.261	6.291	2.211e-06	9.072e-05	2.485	1.313	6.552
Slc17a8	solute carrier family 17 (sodi	0.01205	0.1024	1.471	0.5566	2.761	5.448e-06	0.0007262	2.756	1.463	6.133	6.455e-06	0.0002114	0.3958	-1.337	-6.055	4.177e-06	0.0001485	0.3839	-1.381	-6.255
Hsd17b10	hydroxysteroid (17-beta) dehyd	1.053e-05	0.001361	1.713	0.7763	5.833	2.519e-06	0.0004101	2.031	1.022	6.491	0.03726	0.1465	1.253	0.3254	2.232	4.776e-07	2.705e-05	0.4786	-1.063	-7.291
Mafk	v-maf musculoaponeurotic fibro	0.0002373	0.009383	1.758	0.8142	4.466	0.1228	0.4608	0.7859	-0.3476	-1.611	9.789e-06	0.0002871	2.252	1.171	5.865	2.553e-10	7.818e-08	4.973	2.314	11.59
Acnat2	acyl-coenzyme A amino acid N-a	0.03833	0.2025	1.438	0.5239	2.218	6.044e-06	0.0007773	3.251	1.701	6.085	4.24e-06	0.0001511	0.326	-1.617	-6.248	3.863e-07	2.3e-05	0.2654	-1.914	-7.396
Msmo1	methylsterol monoxygenase 1	0.0002209	0.008969	0.4273	-1.227	-4.497	1.228e-06	0.0002375	0.2169	-2.205	-6.832	0.001573	0.01449	2.132	1.092	3.656	5.075e-06	0.0001743	3.586	1.842	6.165
Fbxo36	F-box protein 36	0.2623	0.5677	1.168	0.2237	1.154	6.786e-06	0.0008432	2.61	1.384	6.032	1.171e-07	9.449e-06	0.3078	-1.7	-8.002	5.647e-08	5.586e-06	0.291	-1.781	-8.385
Plekhm2	pleckstrin homology domain con	0.005361	0.06379	1.316	0.3965	3.123	0.03588	0.2661	0.7911	-0.338	-2.25	1.697e-07	1.284e-05	2.123	1.086	7.811	1.103e-07	9.093e-06	2.169	1.117	8.033
Spryd3	SPRY domain containing 3	0.7362	0.8937	1.042	0.05964	0.3417	1.43e-06	0.0002685	2.632	1.396	6.759	2.402e-10	9.673e-08	0.2141	-2.224	-11.63	1.001e-08	1.437e-06	0.2901	-1.785	-9.337
Nudt4	nudix (nucleoside diphosphate	0.02637	0.1631	0.7741	-0.3694	-2.398	0.00486	0.08621	1.492	0.5772	3.166	9.763e-07	4.921e-05	0.444	-1.171	-6.942	3.883e-09	7.034e-07	0.3146	-1.668	-9.886
Arnt	aryl hydrocarbon receptor nucl	0.0001233	0.006245	1.515	0.5994	4.748	0.3127	0.6636	0.8983	-0.1547	-1.036	3.009e-07	1.988e-05	2.056	1.04	7.521	2.444e-08	2.858e-06	2.333	1.222	8.838
Ciart	circadian associated repressor	0.08263	0.3073	1.388	0.4727	1.827	8.053e-06	0.0009547	3.537	1.822	5.954	4.883e-07	2.874e-05	0.2393	-2.063	-7.28	8.499e-07	4.262e-05	0.2524	-1.986	-7.009
Zfp598	zinc finger protein 598	0.0009756	0.02243	1.415	0.5011	3.861	0.02201	0.2038	0.7677	-0.3814	-2.483	8.792e-12	9.833e-09	3.97	1.989	13.99	0.0001622	0.002529	1.578	0.6583	4.63
Mettl7a1	methyltransferase like 7A1	0.001157	0.02496	1.449	0.535	3.788	0.1087	0.4378	0.8232	-0.2806	-1.679	1.689e-08	2.311e-06	2.637	1.399	9.042	1.392e-06	6.369e-05	2.067	1.048	6.772
Retsat	retinol saturase (all trans re	1.204e-06	0.0002867	1.872	0.9048	6.841	5.595e-08	1.984e-05	2.485	1.313	8.39	4.075e-05	0.000857	0.5914	-0.7578	-5.23	0.004282	0.03029	0.7236	-0.4668	-3.222
Bcl6b	B cell CLL/lymphoma 6, member	0.0001399	0.006708	0.4718	-1.084	-4.694	0.2306	0.5918	1.264	0.3378	1.237	9.413e-10	2.624e-07	0.1519	-2.718	-10.75	5.683e-06	0.0001916	0.3424	-1.546	-6.113
Sec23a	SEC23 homolog A, COPII coat co	0.01901	0.1345	0.8228	-0.2814	-2.552	0.009595	0.1283	1.296	0.3737	2.864	9.61e-09	1.489e-06	0.4568	-1.131	-9.36	1.043e-06	5.08e-05	0.5607	-0.8346	-6.91
Tor1a	torsin family 1, member A (tor	7.003e-05	0.004456	1.518	0.6018	4.993	7.91e-07	0.0001654	2.006	1.004	7.044	8.798e-06	0.0002653	0.5821	-0.7808	-5.914	0.004151	0.02958	0.7437	-0.4272	-3.236
Rnf19b	ring finger protein 19B	0.06395	0.2692	0.8241	-0.2791	-1.961	7.481e-06	0.0009034	0.4972	-1.008	-5.988	2.327e-06	9.31e-05	2.025	1.018	6.528	3.117e-07	1.918e-05	2.25	1.17	7.503
Ip6k2	inositol hexaphosphate kinase	0.0002862	0.0104	1.542	0.6244	4.386	1.781e-06	0.0003226	2.175	1.121	6.654	2.46e-05	0.0005866	0.5547	-0.8504	-5.453	0.0005597	0.006572	0.6421	-0.6392	-4.099
Apol10b	apolipoprotein L 10B	6.551e-07	0.0001812	0.4419	-1.178	-7.136	0.02252	0.2059	0.7155	-0.483	-2.473	5.666e-05	0.0011	0.5286	-0.9198	-5.086	2.785e-06	0.0001069	0.4458	-1.165	-6.444
Abcb10	ATP-binding cassette, sub-fami	0.0004283	0.01338	0.6655	-0.5875	-4.213	2.038e-06	0.0003534	0.4706	-1.087	-6.591	0.0002437	0.003429	1.603	0.6805	4.455	3.015e-05	0.0006961	1.764	0.8192	5.363
Kdm3a	lysine (K)-specific demethylas	0.009216	0.08803	1.255	0.3283	2.882	0.02306	0.2085	0.7946	-0.3317	-2.461	3.89e-08	4.084e-06	2.101	1.071	8.585	4.835e-07	2.728e-05	1.877	0.9088	7.285
Mylip	myosin regulatory light chain	3.145e-06	0.0005658	2.13	1.091	6.387	1.404e-06	0.0002656	2.58	1.368	6.767	0.045	0.1662	1.32	0.4001	2.139	2.102e-06	8.735e-05	0.4262	-1.23	-6.576
Igf1r	insulin-like growth factor I r	4.07e-07	0.0001325	1.912	0.9353	7.37	0.04344	0.2904	1.252	0.3237	2.156	0.0008076	0.008591	1.462	0.548	3.942	1.156e-08	1.607e-06	2.44	1.287	9.255
Sall1	spalt like transcription facto	0.0659	0.2732	1.206	0.2703	1.946	8.917e-06	0.001015	1.96	0.9711	5.908	1.657e-06	7.151e-05	0.4938	-1.018	-6.689	6.678e-07	3.484e-05	0.4715	-1.085	-7.126
Vegfa	vascular endothelial growth fa	0.001255	0.02643	0.6386	-0.6469	-3.753	0.004242	0.07896	0.6338	-0.658	-3.226	4.443e-06	0.0001572	2.259	1.176	6.227	6.506e-06	0.0002126	0.4529	-1.143	-6.051
Qtrt1	queuine tRNA-ribosyltransferas	0.0005766	0.01603	1.408	0.4934	4.086	0.1634	0.5193	0.8665	-0.2068	-1.447	1.437e-06	6.416e-05	1.858	0.8938	6.756	1.463e-08	1.92e-06	2.308	1.207	9.123
Slc20a1	solute carrier family 20, memb	4.418e-05	0.003316	1.769	0.823	5.195	2.444e-07	6.759e-05	2.693	1.429	7.626	4.945e-09	9.218e-07	0.3097	-1.691	-9.743	0.4677	0.6879	0.9148	-0.1285	-0.7403
Pik3r1	phosphoinositide-3-kinase regu	0.005155	0.06205	1.463	0.5488	3.14	0.002301	0.05276	1.649	0.722	3.492	1.002e-07	8.561e-06	0.3421	-1.547	-8.083	2.974e-05	0.0006882	2.039	1.028	5.369
Gclc	glutamate-cysteine ligase, cat	0.07397	0.2908	1.279	0.3548	1.886	0.0006391	0.02219	0.536	-0.8998	-4.042	2.847e-06	0.0001097	2.507	1.326	6.433	1.78e-10	5.797e-08	5.418	2.438	11.83
Slc25a15	solute carrier family 25 (mito	0.007009	0.07489	0.7481	-0.4188	-3.005	0.03478	0.2616	1.296	0.3736	2.265	6.239e-07	3.481e-05	0.4687	-1.093	-7.159	5.399e-08	5.383e-06	0.4107	-1.284	-8.409
Tram2	translocating chain-associatin	0.0502	0.2356	1.298	0.3767	2.084	8.252e-06	0.0009713	2.413	1.271	5.943	8.027e-08	7.271e-06	0.3246	-1.623	-8.199	3.098e-05	0.0007103	0.4798	-1.059	-5.351
Col6a3	collagen, type VI, alpha 3	1.567e-07	6.496e-05	0.3768	-1.408	-7.852	0.004163	0.0781	0.6214	-0.6864	-3.234	0.005282	0.03545	0.653	-0.6149	-3.13	1.445e-07	1.096e-05	0.3413	-1.551	-7.894
Hmgcs2	3-hydroxy-3-methylglutaryl-Coe	6.372e-07	0.0001782	5.652	2.499	7.149	0.01253	0.1489	2.196	1.135	2.744	5.447e-06	0.0001858	5.091	2.348	6.133	0.0001927	0.002899	3.35	1.744	4.556
Arrdc3	arrestin domain containing 3	1.983e-07	7.502e-05	4.082	2.029	7.731	0.9917	0.9979	1.002	0.003273	0.01054	1.378e-08	1.966e-06	6.201	2.632	9.156	1.415e-10	4.853e-08	10.89	3.445	11.98
Sfxn5	sideroflexin 5	1.312e-05	0.0015	0.5322	-0.91	-5.733	0.0005627	0.02027	0.5867	-0.7693	-4.096	5.631e-06	0.0001896	0.4784	-1.064	-6.118	0.001452	0.01345	1.56	0.6417	3.69
Agpat9	NA	0.02846	0.1705	1.499	0.584	2.362	6.127e-06	0.0007841	3.431	1.779	6.079	3.816e-08	4.039e-06	0.1991	-2.328	-8.595	0.0001604	0.002506	0.4189	-1.255	-4.635
Idi1	isopentenyl-diphosphate delta	3.843e-07	0.0001284	0.2427	-2.043	-7.399	3.096e-08	1.171e-05	0.1392	-2.845	-8.709	0.1234	0.3235	1.401	0.4865	1.609	3.418e-06	0.0001247	3.784	1.92	6.348
Angptl2	angiopoietin-like 2	3.395e-08	2.079e-05	0.284	-1.816	-8.659	0.0004451	0.01704	0.4858	-1.042	-4.197	0.09621	0.2767	0.7573	-0.4011	-1.746	5.833e-08	5.683e-06	0.2638	-1.923	-8.368
Svil	supervillin	0.6316	0.8419	0.9579	-0.06209	-0.487	4.925e-06	0.0006761	0.5241	-0.9321	-6.179	9.831e-08	8.458e-06	2.189	1.13	8.093	1.201e-09	2.758e-07	2.789	1.48	10.6
Gpd1	glycerol-3-phosphate dehydroge	0.0003935	0.01265	0.5602	-0.8359	-4.249	0.06785	0.3575	1.365	0.4494	1.931	2.27e-11	1.883e-08	0.1376	-2.861	-13.28	0.0001674	0.002591	0.5018	-0.9948	-4.616
Rnf186	ring finger protein 186	0.001466	0.02883	0.6163	-0.6982	-3.686	4.044e-06	0.0005844	0.3776	-1.405	-6.27	3.888e-05	0.0008269	2.128	1.089	5.251	7.358e-05	0.001403	2.044	1.032	4.972
Noct	nocturnin	0.0001246	0.006271	2.243	1.165	4.744	1.135e-06	0.0002264	3.991	1.997	6.869	0.02121	0.09827	0.6272	-0.673	-2.501	1.406e-06	6.422e-05	0.283	-1.821	-6.767
Bhmt	betaine-homocysteine methyltra	0.0395	0.2058	1.344	0.4261	2.203	9.898e-06	0.001093	2.534	1.341	5.86	2.307e-06	9.283e-05	0.3831	-1.384	-6.532	2.901e-06	0.0001101	0.3892	-1.361	-6.425
Abca2	ATP-binding cassette, sub-fami	0.001128	0.02444	0.612	-0.7084	-3.799	1.946e-06	0.0003453	0.3638	-1.459	-6.612	0.01126	0.06212	1.485	0.5703	2.792	7.56e-08	6.799e-06	3.207	1.681	8.231
Tox	thymocyte selection-associated	0.001676	0.03137	1.952	0.9647	3.629	4.268e-06	0.0006099	3.903	1.964	6.245	2.57e-05	0.0006055	0.334	-1.582	-5.433	9.385e-05	0.001679	0.3745	-1.417	-4.866
Hmgcs1	3-hydroxy-3-methylglutaryl-Coe	0.005752	0.06707	0.4629	-1.111	-3.092	6.283e-06	0.0007962	0.1672	-2.58	-6.067	2.74e-06	0.0001066	5.815	2.54	6.451	0.0001255	0.002086	3.646	1.866	4.741
LOC101055995	NA	0.009796	0.09141	1.355	0.438	2.855	0.01436	0.1603	0.7136	-0.4868	-2.681	6.682e-06	0.0002173	2.021	1.015	6.039	1.476e-09	3.218e-07	3.385	1.759	10.47
Ufsp1	UFM1-specific peptidase 1	3.129e-05	0.00272	0.5731	-0.8033	-5.346	0.4931	0.7833	1.09	0.1241	0.6982	6.285e-07	3.492e-05	0.442	-1.178	-7.156	4.908e-09	8.326e-07	0.3289	-1.604	-9.748
Serpina6	serine (or cysteine) peptidase	0.03356	0.1879	0.7724	-0.3727	-2.282	8.382e-06	0.000973	0.4516	-1.147	-5.936	1.292e-05	0.0003569	2.037	1.027	5.74	5.261e-07	2.909e-05	2.455	1.295	7.243
Scd2	stearoyl-Coenzyme A desaturase	4.638e-08	2.651e-05	0.1812	-2.464	-8.49	0.01194	0.1447	0.5177	-0.9498	-2.765	1.27e-10	6.248e-08	0.07014	-3.834	-12.06	0.03709	0.1435	0.6112	-0.7103	-2.234
Nr4a1	nuclear receptor subfamily 4,	9.736e-05	0.005433	0.3833	-1.384	-4.85	1.147e-06	0.0002269	0.2007	-2.317	-6.864	8.358e-06	0.0002575	3.618	1.855	5.937	0.006723	0.0421	1.925	0.9447	3.023
Phlda2	pleckstrin homology like domai	0.0008547	0.02045	0.6553	-0.6097	-3.918	3.697e-06	0.0005466	0.4468	-1.162	-6.312	2.807e-05	0.0006467	1.892	0.9197	5.394	0.0003266	0.004389	1.668	0.7381	4.329
Slc25a29	solute carrier family 25 (mito	0.005549	0.06518	1.323	0.4034	3.108	4.686e-06	0.0006551	1.935	0.9526	6.202	0.0003536	0.004582	0.6548	-0.6108	-4.295	4.785e-07	2.705e-05	0.4875	-1.037	-7.29
Aqp4	aquaporin 4	0.0002626	0.009906	0.5707	-0.8092	-4.423	0.058	0.3328	1.352	0.4354	2.011	0.0002616	0.003618	0.5408	-0.8868	-4.424	6.662e-12	5.355e-09	0.139	-2.847	-14.2
Cd276	CD276 antigen	1.101e-05	0.001362	0.5797	-0.7867	-5.812	3.443e-07	8.515e-05	0.4372	-1.194	-7.453	0.0003212	0.004256	1.562	0.6429	4.336	0.0008942	0.00935	1.493	0.578	3.898
Nr1i3	nuclear receptor subfamily 1,	0.06644	0.2744	1.255	0.3279	1.941	1.047e-05	0.001122	2.244	1.166	5.835	6.597e-06	0.0002156	0.4606	-1.118	-6.045	2.864e-07	1.799e-05	0.3799	-1.396	-7.546
Hmox1	heme oxygenase 1	0.008241	0.08239	1.61	0.6866	2.932	0.01509	0.1648	0.6002	-0.7366	-2.659	1.11e-05	0.0003192	2.809	1.49	5.809	8.156e-10	2.098e-07	6.867	2.78	10.84
Tlcd2	TLC domain containing 2	8.551e-06	0.001158	0.5098	-0.9721	-5.927	4.408e-06	0.0006264	0.4325	-1.209	-6.23	0.03532	0.141	0.7549	-0.4056	-2.258	4.558e-06	0.0001578	2.168	1.117	6.215
Eif4ebp3	eukaryotic translation initiat	7.44e-09	8.132e-06	3.408	1.769	9.507	2.776e-09	2.164e-06	4.661	2.22	10.09	0.6805	0.847	1.061	0.08518	0.4179	7.603e-07	3.911e-05	0.3686	-1.44	-7.063
Tmc7	transmembrane channel-like gen	0.1099	0.3596	0.7963	-0.3287	-1.673	0.0002836	0.01234	2.028	1.02	4.39	7.262e-06	0.0002303	0.4086	-1.291	-6.001	4.349e-11	2.034e-08	0.1481	-2.755	-12.81
Nrep	neuronal regeneration related	3.115e-08	1.955e-05	0.1992	-2.328	-8.705	0.0001463	0.007649	0.3587	-1.479	-4.674	1.988e-05	0.0004921	0.3242	-1.625	-5.547	0.005083	0.03418	0.5278	-0.9218	-3.147
Ttyh2	tweety family member 2	7.879e-09	8.132e-06	0.4411	-1.181	-9.474	9.051e-06	0.001019	0.547	-0.8704	-5.901	0.4786	0.7133	1.071	0.0986	0.7221	2.867e-07	1.799e-05	0.4896	-1.03	-7.545
Decr1	2,4-dienoyl CoA reductase 1, m	0.7656	0.9075	0.9758	-0.03537	-0.3023	6.905e-06	0.0008539	1.783	0.8339	6.024	6.507e-11	3.893e-08	0.3288	-1.605	-12.52	1.639e-07	1.203e-05	0.4988	-1.003	-7.829
Spns2	spinster homolog 2	0.01835	0.1317	1.329	0.4102	2.568	0.01609	0.1701	0.7086	-0.4969	-2.629	1.284e-06	6.007e-05	2.284	1.192	6.81	2.905e-08	3.278e-06	2.888	1.53	8.743
Ly6a	lymphocyte antigen 6 complex,	0.1909	0.483	0.8577	-0.2215	-1.354	1.495e-05	0.001467	0.467	-1.098	-5.675	9.15e-08	8.006e-06	2.745	1.457	8.13	2.218e-06	9.083e-05	2.256	1.174	6.551
Fmn1	formin 1	0.6307	0.8412	0.9548	-0.06669	-0.4882	8.397e-06	0.000973	0.5143	-0.9593	-5.935	2.392e-09	5.294e-07	2.873	1.523	10.17	2.028e-07	1.414e-05	2.227	1.155	7.72
Trp53inp1	transformation related protein	5.443e-07	0.0001609	3.753	1.908	7.226	0.06593	0.353	1.524	0.6077	1.945	2.443e-09	5.294e-07	7.669	2.939	10.16	0.003385	0.02546	1.947	0.9615	3.324
Mfsd7c	NA	0.001399	0.02808	1.696	0.7621	3.706	2.628e-06	0.0004251	2.978	1.574	6.471	0.02163	0.0996	0.6777	-0.5612	-2.492	6.308e-08	5.988e-06	0.2725	-1.875	-8.326
Acsl3	acyl-CoA synthetase long-chain	3.631e-05	0.002997	0.4579	-1.127	-5.281	7.721e-07	0.0001628	0.2909	-1.781	-7.055	3.818e-05	0.000815	2.344	1.229	5.259	0.00514	0.03447	1.664	0.7343	3.142
Acot3	acyl-CoA thioesterase 3	6.949e-05	0.004456	2.518	1.332	4.997	1.112e-06	0.0002253	4.5	2.17	6.879	0.008819	0.05174	0.5557	-0.8475	-2.902	1.401e-05	0.0003842	0.3152	-1.666	-5.704
Slc18b1	solute carrier family 18, subf	1.242e-06	0.0002919	0.4916	-1.025	-6.826	0.9765	0.9927	0.9963	-0.005296	-0.02982	6.554e-09	1.116e-06	0.3356	-1.575	-9.58	1.767e-08	2.175e-06	0.3578	-1.483	-9.017
Nfkbia	nuclear factor of kappa light	2.018e-06	0.0004254	2.23	1.157	6.595	0.06998	0.3628	1.317	0.3974	1.915	1.795e-07	1.338e-05	2.82	1.496	7.782	0.0005908	0.006858	1.721	0.7832	4.076
Arsi	arylsulfatase i	0.000583	0.01616	0.7034	-0.5075	-4.081	0.2353	0.5952	1.133	0.18	1.224	1.749e-07	1.312e-05	0.479	-1.062	-7.795	4.265e-07	2.487e-05	0.4997	-1.001	-7.347
Coq7	demethyl-Q 7	0.0008919	0.02109	0.6922	-0.5308	-3.899	0.1852	0.5464	1.166	0.221	1.372	3.354e-08	3.687e-06	0.4084	-1.292	-8.665	2.69e-06	0.0001042	0.5129	-0.9633	-6.46
Slc25a19	solute carrier family 25 (mito	9.828e-07	0.0002479	0.4039	-1.308	-6.939	0.03906	0.2765	0.7108	-0.4926	-2.208	4.427e-08	4.436e-06	0.2956	-1.758	-8.515	0.003339	0.0252	0.6208	-0.6877	-3.33
Tifa	TRAF-interacting protein with	0.4768	0.7465	0.9287	-0.1066	-0.7251	1.604e-05	0.00154	0.5063	-0.9821	-5.643	1.125e-07	9.218e-06	2.45	1.293	8.023	6.915e-08	6.33e-06	2.52	1.334	8.278
Pex11a	peroxisomal biogenesis factor	0.7854	0.9158	1.029	0.04057	0.276	6.609e-06	0.0008253	2.072	1.051	6.044	6.483e-10	2.034e-07	0.2935	-1.768	-10.98	1.583e-07	1.177e-05	0.4165	-1.263	-7.847
Sec61g	SEC61, gamma subunit	0.001845	0.03331	0.7012	-0.512	-3.587	5.789e-06	0.0007521	0.4893	-1.031	-6.105	4.797e-05	0.0009718	1.749	0.8066	5.159	0.0001095	0.001882	1.682	0.7505	4.799
Gpr182	G protein-coupled receptor 182	1.825e-06	0.0003979	2.427	1.279	6.643	0.03215	0.2505	1.439	0.5247	2.303	5.754e-06	0.0001927	2.442	1.288	6.108	0.0001656	0.00257	1.965	0.9746	4.621
Tpi1	triosephosphate isomerase 1	4.855e-05	0.003548	0.6026	-0.7307	-5.153	0.1334	0.4753	1.2	0.2625	1.565	1.826e-12	2.935e-09	0.1938	-2.368	-15.24	0.000811	0.008714	0.6543	-0.612	-3.94
Egln1	egl-9 family hypoxia-inducible	0.2555	0.5598	0.9193	-0.1214	-1.171	0.000402	0.01584	1.434	0.5202	4.24	5.585e-09	1.012e-06	0.467	-1.099	-9.673	4.948e-07	2.761e-05	0.564	-0.8262	-7.273
Ei24	etoposide induced 2.4 mRNA	0.3845	0.6774	0.9252	-0.1122	-0.8891	0.0001633	0.008255	1.614	0.6908	4.627	3.139e-07	2.05e-05	0.4874	-1.037	-7.5	3.615e-09	6.643e-07	0.3862	-1.372	-9.928
Baiap2	brain-specific angiogenesis in	0.03115	0.1798	1.34	0.4222	2.318	1.357e-05	0.001385	2.349	1.232	5.718	4.835e-07	2.859e-05	0.3652	-1.453	-7.285	8.772e-05	0.001589	0.5082	-0.9765	-4.895
Rhbdd2	rhomboid domain containing 2	0.2082	0.5049	1.143	0.1934	1.301	7.088e-06	0.0008641	2.082	1.058	6.012	1.274e-05	0.0003532	0.5227	-0.9361	-5.747	2.398e-09	4.745e-07	0.3171	-1.657	-10.17
Grem2	gremlin 2, DAN family BMP anta	0.0002165	0.00891	0.4281	-1.224	-4.506	0.08026	0.3877	0.6633	-0.5922	-1.843	0.0002452	0.003441	2.505	1.325	4.452	8.383e-10	2.124e-07	0.1074	-3.22	-10.82
Cyp26a1	cytochrome P450, family 26, su	0.1289	0.3929	0.583	-0.7784	-1.584	1.81e-05	0.001687	0.1051	-3.25	-5.589	1.565e-06	6.866e-05	12.25	3.615	6.716	7.699e-07	3.937e-05	13.92	3.799	7.057
Acss2	acyl-CoA synthetase short-chai	1.299e-06	0.0002983	0.3373	-1.568	-6.805	4.073e-07	9.7e-05	0.2484	-2.009	-7.37	0.2599	0.5115	0.8164	-0.2927	-1.16	3.025e-06	0.0001134	3.067	1.617	6.405
Adap2	ArfGAP with dual PH domains 2	1.79e-07	6.978e-05	3.391	1.762	7.784	0.01866	0.1864	1.609	0.6857	2.561	6.983e-10	2.164e-07	6.55	2.711	10.94	0.05024	0.1769	1.431	0.5167	2.084
2010003K11Rik	RIKEN cDNA 2010003K11 gene	0.948	0.9815	0.9898	-0.01481	-0.06607	6.996e-06	0.0008569	3.022	1.596	6.018	3.127e-10	1.173e-07	0.1424	-2.812	-11.45	7.595e-08	6.807e-06	0.2466	-2.02	-8.228
Shank2	SH3 and multiple ankyrin repea	0.01172	0.1009	0.7146	-0.4848	-2.774	1.026e-05	0.001117	0.4327	-1.209	-5.844	0.0001262	0.002068	1.875	0.9072	4.738	1.987e-06	8.429e-05	2.402	1.264	6.602
Thbs2	thrombospondin 2	8.855e-09	8.761e-06	4.667	2.223	9.407	0.06087	0.3414	1.47	0.5554	1.986	2.588e-13	6.237e-10	20.85	4.382	16.93	0.02659	0.1139	1.537	0.6197	2.394
Cacng7	calcium channel, voltage-depen	0.01188	0.1017	0.6059	-0.7228	-2.768	0.02694	0.2267	1.668	0.7378	2.388	7.535e-09	1.235e-06	0.1521	-2.717	-9.499	1.085e-05	0.0003158	0.3155	-1.665	-5.819
Pnpla7	patatin-like phospholipase dom	1.502e-08	1.246e-05	2.635	1.398	9.108	0.9833	0.9951	1.003	0.003844	0.02117	7.457e-14	2.398e-10	8.228	3.041	18.09	1.349e-06	6.219e-05	2.205	1.141	6.786
Frrs1	ferric-chelate reductase 1	0.04057	0.2088	1.228	0.2963	2.19	0.002999	0.06286	0.6874	-0.5407	-3.377	1.621e-05	0.0004229	1.785	0.8357	5.638	3.946e-10	1.137e-07	3.194	1.675	11.3
Ttc39c	tetratricopeptide repeat domai	0.001637	0.03079	0.6652	-0.5881	-3.639	6.431e-06	0.0008109	0.4481	-1.158	-6.057	0.0001421	0.00226	1.777	0.8298	4.687	7.316e-05	0.001397	1.841	0.8807	4.974
Scpep1	serine carboxypeptidase 1	0.07754	0.2981	1.214	0.2792	1.861	0.004179	0.0782	0.6718	-0.5739	-3.233	1.17e-06	5.584e-05	2.184	1.127	6.855	3.053e-08	3.417e-06	2.699	1.433	8.716
Treh	trehalase (brush-border membra	0.2644	0.5702	1.132	0.1783	1.148	1.981e-05	0.001822	2.027	1.02	5.549	2.373e-06	9.48e-05	0.4636	-1.109	-6.519	6.414e-08	6.002e-06	0.375	-1.415	-8.318
Gm25783	predicted gene, 25783	0.004017	0.05248	1.531	0.6143	3.25	8.342e-06	0.000973	2.511	1.328	5.938	6.591e-05	0.001233	0.4865	-1.039	-5.02	3.308e-05	0.0007484	0.4659	-1.102	-5.322
Glrx	glutaredoxin	0.002814	0.04226	1.615	0.6916	3.405	4.941e-06	0.0006761	2.799	1.485	6.178	0.004638	0.03225	0.6117	-0.7092	-3.187	3.096e-07	1.91e-05	0.3142	-1.67	-7.507
Cyb5b	cytochrome b5 type B	2.824e-07	0.0001009	0.4386	-1.189	-7.553	9.224e-05	0.005585	0.533	-0.9078	-4.874	2.113e-06	8.628e-05	0.4558	-1.134	-6.573	0.1081	0.2918	1.223	0.2901	1.682
1810010H24Rik	RIKEN cDNA 1810010H24 gene	0.6553	0.8541	0.945	-0.08168	-0.4532	1.531e-05	0.001485	2.31	1.208	5.664	1.057e-06	5.169e-05	0.3888	-1.363	-6.904	5.101e-11	2.302e-08	0.1761	-2.506	-12.69
Hlcs	holocarboxylase synthetase (bi	0.02505	0.1583	0.8194	-0.2874	-2.422	0.01861	0.1861	1.283	0.3596	2.562	7.113e-08	6.629e-06	0.4751	-1.074	-8.263	1.714e-06	7.484e-05	0.5483	-0.8671	-6.673
Prelid2	PRELI domain containing 2	4.283e-06	0.0007154	1.982	0.9872	6.244	4.984e-06	0.0006783	2.227	1.155	6.174	0.02853	0.1216	1.328	0.4088	2.36	3.75e-05	0.0008239	0.5314	-0.9122	-5.266
Slc25a10	solute carrier family 25 (mito	9.375e-05	0.005288	0.3731	-1.422	-4.867	0.1444	0.4923	1.439	0.5254	1.519	5.702e-12	6.667e-09	0.04162	-4.587	-14.33	0.0008411	0.008922	0.4186	-1.256	-3.924
Tmem135	transmembrane protein 135	0.005716	0.06677	0.7828	-0.3533	-3.095	0.04903	0.3067	1.217	0.2831	2.096	4.18e-09	7.965e-07	0.4261	-1.231	-9.842	2.616e-05	0.0006196	0.6248	-0.6785	-5.425
Gbp2b	guanylate binding protein 2b	0.008946	0.0867	0.6655	-0.5875	-2.896	1.195e-05	0.00125	0.3825	-1.386	-5.775	3.701e-05	0.0007966	2.253	1.172	5.272	2.155e-05	0.0005331	2.337	1.225	5.511
Pcsk4	proprotein convertase subtilis	0.05775	0.2549	1.2	0.2636	2.013	1.417e-05	0.00143	1.844	0.8827	5.699	4.999e-05	0.001001	0.5999	-0.7372	-5.14	1.695e-07	1.218e-05	0.46	-1.12	-7.812
Fh1	fumarate hydratase 1	0.07008	0.2824	0.8493	-0.2356	-1.914	0.00586	0.09576	1.365	0.4492	3.084	6.418e-08	6.129e-06	0.4596	-1.122	-8.317	1.028e-06	5.016e-05	0.5238	-0.9328	-6.917
Zfand4	zinc finger, AN1-type domain 4	0.6831	0.8702	0.9497	-0.07448	-0.4143	2.187e-05	0.001927	0.4441	-1.171	-5.505	3.836e-08	4.044e-06	3.232	1.692	8.592	9.501e-08	8.094e-06	3.026	1.597	8.111
Slc39a14	solute carrier family 39 (zinc	5.577e-07	0.000163	1.935	0.9526	7.215	0.06037	0.3396	1.241	0.311	1.991	0.007315	0.04512	1.349	0.4318	2.986	1.877e-09	3.894e-07	2.814	1.493	10.32
Gm5499	predicted pseudogene 5499	6.173e-07	0.0001745	0.4915	-1.025	-7.165	0.004822	0.08595	0.6895	-0.5365	-3.17	0.001141	0.0113	0.6623	-0.5944	-3.794	1.949e-05	0.0004943	0.5469	-0.8706	-5.556
Mapkap1	mitogen-activated protein kina	0.0004113	0.01303	0.6958	-0.5232	-4.231	0.3171	0.6665	1.11	0.1502	1.026	5.683e-08	5.558e-06	0.4552	-1.136	-8.382	2.32e-06	9.414e-05	0.5416	-0.8846	-6.529
Dsg1a	desmoglein 1 alpha	0.02095	0.1418	0.7686	-0.3796	-2.507	1.683e-05	0.001607	0.4974	-1.007	-5.622	1.011e-05	0.0002956	1.96	0.9706	5.851	2.204e-05	0.0005419	1.883	0.9127	5.502
Gstm6	glutathione S-transferase, mu	8.483e-05	0.004959	0.5043	-0.9877	-4.91	1.84e-06	0.000331	0.3344	-1.58	-6.639	0.1956	0.4304	1.227	0.2951	1.339	1.53e-06	6.842e-05	2.794	1.482	6.727
Ly6c1	lymphocyte antigen 6 complex,	0.07137	0.2853	1.257	0.3303	1.904	0.005296	0.08999	0.6408	-0.642	-3.129	1.815e-08	2.455e-06	3.273	1.71	9.002	3.401e-06	0.0001243	2.308	1.207	6.351
Ahcy	S-adenosylhomocysteine hydrola	2.512e-06	0.0005009	1.998	0.9984	6.492	0.04251	0.288	1.314	0.3943	2.167	5.341e-07	3.096e-05	2.328	1.219	7.236	0.002146	0.01813	1.509	0.5933	3.522
Gm9826	predicted gene 9826	2.36e-06	0.0004856	1.92	0.9408	6.521	0.4374	0.7509	1.098	0.1353	0.7924	1.84e-09	4.303e-07	3.101	1.633	10.33	7.588e-05	0.001431	1.721	0.7836	4.958
Ucp2	uncoupling protein 2 (mitochon	2.507e-06	0.0005009	3.639	1.863	6.493	0.03501	0.2628	1.703	0.7681	2.262	0.0002161	0.003133	2.67	1.417	4.506	8.197e-06	0.0002516	3.654	1.869	5.946
Plin5	perilipin 5	3.031e-09	3.899e-06	3.959	1.985	10.03	3.944e-09	2.898e-06	4.967	2.312	9.876	1.945e-05	0.0004834	0.4339	-1.205	-5.557	0.3157	0.5564	1.167	0.2231	1.029
Nucks1	nuclear casein kinase and cycl	0.3492	0.6467	0.9314	-0.1025	-0.9587	0.0004229	0.01646	1.448	0.5339	4.219	2.753e-08	3.233e-06	0.4904	-1.028	-8.773	2.998e-07	1.858e-05	0.5428	-0.8814	-7.523
Gprc5c	G protein-coupled receptor, fa	4.038e-06	0.0006924	0.5186	-0.9472	-6.271	0.01246	0.1483	0.7116	-0.4908	-2.746	0.06939	0.2223	1.246	0.3175	1.919	2.317e-09	4.681e-07	0.3106	-1.687	-10.19
Cyp2c38	cytochrome P450, family 2, sub	0.08622	0.3152	1.332	0.4133	1.805	2.423e-05	0.002099	2.788	1.479	5.459	3.497e-06	0.0001281	0.3322	-1.59	-6.338	2.99e-06	0.0001125	0.328	-1.608	-6.41
1810011O10Rik	NA	0.0005156	0.01503	2.303	1.204	4.134	4.53e-06	0.0006368	4.414	2.142	6.218	0.005448	0.03636	0.5021	-0.9939	-3.116	1.381e-05	0.0003803	0.2829	-1.821	-5.71
Foxq1	forkhead box Q1	0.04453	0.2202	0.539	-0.8918	-2.144	2.204e-05	0.001928	0.1531	-2.708	-5.502	6.852e-06	0.0002206	6.711	2.747	6.028	8.523e-06	0.0002598	6.504	2.701	5.928
Fbxl3	F-box and leucine-rich repeat	0.004695	0.05823	1.348	0.4312	3.182	0.06983	0.3627	0.8082	-0.3072	-1.916	9.134e-06	0.0002729	1.835	0.8755	5.897	1.747e-08	2.175e-06	2.531	1.34	9.024
Abca5	ATP-binding cassette, sub-fami	0.0001143	0.005937	1.512	0.5964	4.781	1.969e-06	0.0003469	1.966	0.9751	6.607	0.5161	0.7419	0.9393	-0.09033	-0.6611	2.31e-07	1.567e-05	0.4844	-1.046	-7.654
Ucp3	uncoupling protein 3 (mitochon	4.339e-05	0.003302	1.965	0.9742	5.202	0.6143	0.8475	0.9244	-0.1135	-0.512	1.881e-06	7.908e-05	2.566	1.36	6.628	1.11e-08	1.56e-06	3.741	1.903	9.278
Cpt1a	carnitine palmitoyltransferase	4.398e-05	0.003316	1.809	0.855	5.196	1.272e-06	0.0002442	2.508	1.327	6.814	1.147e-07	9.346e-06	0.3675	-1.444	-8.013	0.8724	0.9421	1.021	0.02932	0.1627
Pi4k2a	phosphatidylinositol 4-kinase	0.1046	0.3495	1.17	0.2261	1.7	0.0003753	0.01503	0.6277	-0.6718	-4.27	4.695e-05	0.0009582	1.685	0.7528	5.168	2.129e-11	1.428e-08	3.839	1.941	13.32
D230025D16Rik	RIKEN cDNA D230025D16 gene	2.662e-06	0.0005227	2.386	1.255	6.465	0.8495	0.95	1.031	0.04413	0.1922	1.68e-06	7.216e-05	2.677	1.42	6.682	1.65e-09	3.478e-07	4.63	2.211	10.4
Klhl38	kelch-like 38	8.108e-07	0.0002172	2.004	1.003	7.032	0.01588	0.1691	1.361	0.4446	2.635	0.1591	0.3793	0.8535	-0.2285	-1.463	1.059e-10	4.004e-08	3.739	1.903	12.18
Slc1a4	solute carrier family 1 (gluta	0.02202	0.1464	0.7257	-0.4625	-2.483	2.054e-05	0.001873	0.4295	-1.219	-5.533	4.844e-06	0.0001682	2.399	1.262	6.187	7.893e-05	0.001466	2.011	1.008	4.941
Lpgat1	lysophosphatidylglycerol acylt	0.02445	0.1558	0.6957	-0.5235	-2.434	0.01014	0.1319	1.65	0.7226	2.839	7.56e-10	2.261e-07	0.169	-2.565	-10.89	7.211e-05	0.001382	0.4434	-1.173	-4.981
Xkr9	X-linked Kx blood group relate	0.01332	0.1091	0.7511	-0.4129	-2.716	1.772e-05	0.001664	0.4975	-1.007	-5.599	2.587e-05	0.0006077	1.872	0.9044	5.43	3.69e-05	0.0008155	1.838	0.8783	5.274
Ifngr2	interferon gamma receptor 2	0.01069	0.09611	0.7838	-0.3515	-2.815	0.05274	0.3175	1.235	0.3042	2.059	3.491e-06	0.0001281	0.5484	-0.8668	-6.338	1.078e-07	8.919e-06	0.4665	-1.1	-8.045
F11	coagulation factor XI	0.001506	0.02933	0.6455	-0.6316	-3.675	8.447e-06	0.0009743	0.4333	-1.206	-5.932	2.075e-05	0.0005108	2.058	1.041	5.528	0.001664	0.0149	1.606	0.6838	3.632
Ulk1	unc-51 like kinase 1	1.102e-06	0.0002692	1.876	0.908	6.884	0.9571	0.9864	1.006	0.008493	0.05441	1.392e-06	6.249e-05	1.97	0.9785	6.771	1.592e-10	5.295e-08	3.294	1.72	11.9
Kcnn2	potassium intermediate/small c	0.1248	0.3857	0.8333	-0.2631	-1.602	0.0001622	0.00823	1.866	0.8996	4.63	8.468e-05	0.001507	0.5421	-0.8834	-4.911	4.697e-12	4.027e-09	0.1644	-2.605	-14.48
Gfra1	glial cell line derived neurot	0.4361	0.7168	1.109	0.1491	0.7948	3.777e-05	0.002927	2.248	1.169	5.263	2.095e-07	1.505e-05	0.3337	-1.584	-7.704	6.042e-07	3.238e-05	0.3597	-1.475	-7.175
Cblb	Casitas B-lineage lymphoma b	9.64e-08	4.592e-05	2.282	1.19	8.103	0.0002378	0.01098	1.712	0.776	4.465	0.09129	0.2675	1.219	0.2855	1.774	8.157e-06	0.0002513	1.941	0.9571	5.948
Syde2	synapse defective 1, Rho GTPas	5.332e-07	0.0001595	2.756	1.463	7.237	0.005352	0.09057	1.678	0.7471	3.124	1.268e-09	3.136e-07	5.058	2.338	10.56	0.3965	0.6287	0.8755	-0.1918	-0.8665
Cerkl	ceramide kinase-like	0.005904	0.06825	1.545	0.6276	3.081	1.382e-05	0.001399	2.596	1.376	5.71	0.0001308	0.002123	0.4817	-1.054	-4.723	3.148e-05	0.0007191	0.4375	-1.193	-5.344
Tead1	TEA domain family member 1	0.06448	0.2702	1.277	0.353	1.957	0.06439	0.3485	1.336	0.4178	1.958	1.103e-07	9.121e-06	3.005	1.587	8.033	1.767e-08	2.175e-06	0.2909	-1.782	-9.017
Slc43a1	solute carrier family 43, memb	4.236e-08	2.476e-05	3.163	1.661	8.539	0.6241	0.8524	1.083	0.1146	0.4977	5.427e-05	0.001067	2.126	1.088	5.104	3.467e-13	5.498e-10	11.73	3.553	16.67
Fam198a	NA	0.03521	0.1929	0.703	-0.5084	-2.259	2.49e-05	0.002142	0.3659	-1.45	-5.447	1.163e-05	0.000331	2.688	1.427	5.787	1.487e-05	0.0004023	2.638	1.399	5.677
Sfxn2	sideroflexin 2	0.5234	0.7773	1.09	0.1246	0.6495	3.956e-05	0.002984	2.282	1.19	5.243	7.001e-07	3.799e-05	0.3553	-1.493	-7.103	9.562e-08	8.094e-06	0.307	-1.704	-8.107
Foxk1	forkhead box K1	0.004213	0.05402	1.371	0.4548	3.229	0.02678	0.2257	0.7587	-0.3985	-2.391	0.000237	0.003367	1.612	0.6892	4.467	1.152e-10	4.175e-08	3.657	1.871	12.12
Acsm3	acyl-CoA synthetase medium-cha	1.508e-07	6.496e-05	3.5	1.807	7.871	0.0006716	0.02291	2.132	1.092	4.021	1.789e-07	1.338e-05	3.884	1.958	7.784	0.4655	0.686	1.139	0.1871	0.7441
Rbm3	RNA binding motif (RNP1, RRM)	0.006398	0.07131	1.442	0.5281	3.045	1.492e-05	0.001467	2.242	1.165	5.676	0.00014	0.002232	0.539	-0.8916	-4.693	3.046e-05	0.000702	0.4938	-1.018	-5.358
Tmem50b	transmembrane protein 50B	0.2642	0.57	1.119	0.1622	1.149	3.037e-05	0.00248	1.86	0.8955	5.36	3.013e-08	3.4e-06	0.3924	-1.349	-8.723	2.225e-05	0.0005467	0.5546	-0.8504	-5.497
Cyp2d22	cytochrome P450, family 2, sub	3.7e-07	0.0001252	2.25	1.17	7.417	0.2887	0.6441	1.151	0.2034	1.09	2.189e-11	1.883e-08	4.919	2.298	13.3	0.002379	0.01954	1.516	0.6007	3.477
Gk	glycerol kinase	0.09778	0.3377	1.247	0.319	1.737	1.107e-05	0.001177	2.399	1.262	5.81	2.47e-09	5.294e-07	0.2427	-2.043	-10.16	0.0008629	0.009101	0.5795	-0.7872	-3.913
Gpc1	glypican 1	0.1447	0.4181	0.8056	-0.3118	-1.518	0.002851	0.06079	1.773	0.8262	3.399	2.103e-08	2.665e-06	0.2487	-2.008	-8.921	4.221e-06	0.0001492	0.3772	-1.407	-6.25
Bach1	BTB and CNC homology 1, basic	0.1373	0.4068	1.161	0.2152	1.548	0.002786	0.05982	0.6779	-0.5608	-3.409	3.251e-06	0.0001217	1.959	0.9704	6.371	2.125e-08	2.543e-06	2.563	1.358	8.915
Nnmt	nicotinamide N-methyltransfera	0.01158	0.1002	0.5631	-0.8286	-2.78	0.06285	0.3464	1.619	0.6949	1.97	1.922e-07	1.413e-05	0.1731	-2.53	-7.747	4.238e-06	0.0001495	0.2431	-2.041	-6.248
Grtp1	GH regulated TBC protein 1	9.815e-06	0.001289	0.4666	-1.1	-5.864	0.8883	0.962	0.9784	-0.03158	-0.1423	4.715e-07	2.82e-05	0.3538	-1.499	-7.297	6.61e-08	6.117e-06	0.3067	-1.705	-8.302
Trabd2b	TraB domain containing 2B	3.521e-06	0.0006247	0.3749	-1.416	-6.334	0.5376	0.8065	1.122	0.1658	0.6272	3.1e-12	4.257e-09	0.08101	-3.626	-14.81	0.0001868	0.002831	0.4606	-1.119	-4.569
Mtss1	MTSS I-BAR domain containing 1	0.8816	0.9558	1.015	0.02143	0.1509	3.202e-05	0.002575	1.862	0.897	5.336	7.055e-09	1.176e-06	0.3574	-1.484	-9.537	4.32e-07	2.508e-05	0.453	-1.142	-7.341
Col6a2	collagen, type VI, alpha 2	9.431e-07	0.0002426	0.3902	-1.358	-6.958	0.004463	0.08159	0.5989	-0.7396	-3.204	0.0009646	0.00987	0.564	-0.8262	-3.866	0.0001069	0.001847	0.4904	-1.028	-4.81
Vwa3b	von Willebrand factor A domain	0.9199	0.9711	1.008	0.01209	0.1018	2.503e-05	0.002147	1.7	0.7652	5.445	4.86e-07	2.867e-05	0.5185	-0.9475	-7.282	2.788e-09	5.392e-07	0.4028	-1.312	-10.08
Bace1	beta-site APP cleaving enzyme	9.645e-05	0.005393	0.5148	-0.958	-4.854	0.5058	0.7901	1.116	0.1582	0.6776	1.015e-05	0.0002963	0.4163	-1.264	-5.849	5.901e-09	9.73e-07	0.2358	-2.084	-9.641
Gga2	golgi associated, gamma adapti	0.3211	0.6219	1.082	0.1139	1.017	3.942e-06	0.0005729	1.78	0.8322	6.282	2.991e-11	2.253e-08	0.329	-1.604	-13.08	0.0002223	0.003253	0.6824	-0.5512	-4.494
Gpt	glutamic pyruvic transaminase,	2.917e-08	1.876e-05	0.3435	-1.542	-8.741	0.4891	0.7804	1.107	0.1471	0.7048	1.394e-15	2.065e-11	0.05056	-4.306	-22.29	0.0008165	0.008758	0.5902	-0.7607	-3.937
Bhmt2	betaine-homocysteine methyltra	0.5053	0.7644	1.069	0.09636	0.6784	4.714e-05	0.003375	1.825	0.8683	5.166	1.374e-06	6.199e-05	0.4814	-1.055	-6.778	9.614e-08	8.094e-06	0.4172	-1.261	-8.105
Srxn1	sulfiredoxin 1 homolog (S. cer	8.89e-05	0.005087	1.863	0.8973	4.89	0.03592	0.2661	1.403	0.4884	2.249	0.008025	0.0483	0.6635	-0.5919	-2.944	1.677e-08	2.115e-06	3.527	1.819	9.046
Tbc1d15	TBC1 domain family, member 15	1.288e-05	0.001493	1.777	0.8291	5.741	0.4607	0.765	1.093	0.1285	0.7522	6.61e-06	0.0002158	1.94	0.9561	6.044	5.271e-07	2.909e-05	2.212	1.146	7.242
Baiap2l1	BAI1-associated protein 2-like	0.02228	0.1473	1.434	0.5199	2.478	2.72e-05	0.002279	2.537	1.343	5.408	3.255e-05	0.0007306	0.4278	-1.225	-5.329	2.706e-05	0.0006363	0.4223	-1.244	-5.41
Gm13244	predicted gene 13244	7.752e-06	0.001072	0.5994	-0.7384	-5.971	0.4927	0.783	0.9316	-0.1022	-0.6988	1.146e-08	1.685e-06	0.4192	-1.254	-9.26	0.0001023	0.001786	0.6355	-0.6541	-4.829
Gpd2	glycerol phosphate dehydrogena	0.007974	0.08069	0.6345	-0.6564	-2.947	0.06369	0.3473	1.431	0.5174	1.963	8.87e-09	1.391e-06	0.2038	-2.295	-9.406	6.48e-05	0.001276	0.4274	-1.227	-5.027
Acot4	acyl-CoA thioesterase 4	1.182e-05	0.001434	2.774	1.472	5.78	1.291e-05	0.001328	3.316	1.73	5.741	0.0502	0.1789	1.496	0.5813	2.084	9.611e-05	0.00171	0.3911	-1.354	-4.856
Rtn4ip1	reticulon 4 interacting protei	0.0141	0.1123	0.7169	-0.4801	-2.69	0.05844	0.3342	1.342	0.4239	2.007	1.805e-06	7.647e-05	0.4062	-1.3	-6.648	5.488e-07	2.991e-05	0.3758	-1.412	-7.222
Wdr6	WD repeat domain 6	0.0001181	0.006076	0.6148	-0.7018	-4.767	3.68e-06	0.0005466	0.4665	-1.1	-6.314	0.002374	0.01964	1.475	0.561	3.478	0.0008371	0.008905	1.551	0.6333	3.926
H2-Q10	histocompatibility 2, Q region	0.04117	0.2108	0.7815	-0.3557	-2.183	3.622e-05	0.002849	0.4937	-1.018	-5.282	5.301e-06	0.0001816	2.139	1.097	6.145	7.019e-05	0.001356	1.855	0.8912	4.992
Slc41a2	solute carrier family 41, memb	0.1595	0.4387	0.7508	-0.4136	-1.461	4.826e-05	0.003412	0.3022	-1.727	-5.156	3.12e-06	0.0001178	3.949	1.981	6.391	3.675e-06	0.0001326	3.884	1.958	6.314
Tmbim1	transmembrane BAX inhibitor mo	4.195e-06	0.0007052	1.93	0.9485	6.253	0.75	0.9081	1.041	0.05799	0.3231	9.747e-10	2.639e-07	3.439	1.782	10.73	3.085e-05	0.0007089	1.852	0.8894	5.353
Trp53inp2	transformation related protein	0.04502	0.2215	0.7193	-0.4754	-2.138	0.019	0.1882	1.593	0.6714	2.552	2.014e-07	1.458e-05	0.2715	-1.881	-7.724	3.038e-06	0.0001136	0.3393	-1.559	-6.403
Tbcb	tubulin folding cofactor B	0.0004034	0.01287	0.6926	-0.5299	-4.239	0.3878	0.7176	1.095	0.1306	0.8829	2.028e-08	2.621e-06	0.428	-1.224	-8.941	2.074e-05	0.0005206	0.5917	-0.757	-5.528
Slc7a6	solute carrier family 7 (catio	5.86e-05	0.003967	1.856	0.8923	5.071	0.0117	0.1431	1.493	0.5777	2.775	0.01674	0.08283	0.7055	-0.5032	-2.611	3.096e-07	1.91e-05	2.726	1.447	7.506
Gm4737	predicted gene 4737	1.304e-05	0.001498	1.796	0.8444	5.736	0.3009	0.6548	1.137	0.185	1.062	1.954e-07	1.426e-05	2.375	1.248	7.739	0.0002055	0.003047	1.659	0.7302	4.528
P2rx4	purinergic receptor P2X, ligan	0.1478	0.4225	1.174	0.232	1.506	0.004151	0.07806	0.6644	-0.5898	-3.235	1.457e-06	6.498e-05	2.203	1.139	6.75	1.549e-07	1.158e-05	2.507	1.326	7.858
Foxi1	forkhead box I1	0.008903	0.08649	1.494	0.5792	2.898	2.081e-05	0.001876	2.475	1.307	5.527	0.0006779	0.007549	0.5435	-0.8795	-4.017	8.008e-06	0.0002476	0.4049	-1.304	-5.957
Slc25a47	solute carrier family 25, memb	0.2108	0.5084	1.184	0.244	1.293	2.143e-05	0.001901	2.348	1.231	5.514	0.0001126	0.00189	0.5036	-0.9898	-4.787	7.034e-09	1.122e-06	0.2549	-1.972	-9.539
Bet1l	Bet1 golgi vesicular membrane	0.0003577	0.012	1.412	0.4976	4.29	5.59e-06	0.0007374	1.79	0.84	6.121	7.169e-08	6.64e-06	0.4832	-1.049	-8.259	0.8634	0.9374	1.015	0.02215	0.1743
Gm6781	predicted gene 6781	0.57	0.8068	0.9079	-0.1394	-0.5776	4.44e-05	0.003245	0.3577	-1.483	-5.192	3.504e-06	0.0001282	3.195	1.676	6.337	2.157e-08	2.569e-06	5.117	2.355	8.907
Tmco6	transmembrane and coiled-coil	0.2903	0.5941	1.126	0.1711	1.086	0.0001543	0.007954	0.5483	-0.8669	-4.651	4e-05	0.0008455	1.871	0.9038	5.238	4.33e-11	2.034e-08	4.627	2.21	12.81
Hspa12a	heat shock protein 12A	0.0001541	0.007193	0.4619	-1.114	-4.652	0.3725	0.708	1.196	0.2586	0.9123	3.926e-10	1.383e-07	0.1279	-2.966	-11.31	0.000283	0.00393	0.45	-1.152	-4.391
Lipg	lipase, endothelial	0.001568	0.02997	2.006	1.004	3.657	1.243e-05	0.001289	3.657	1.871	5.758	0.0001229	0.002025	0.3715	-1.429	-4.749	0.0009056	0.009454	0.4441	-1.171	-3.893
Cyp4a14	cytochrome P450, family 4, sub	0.08592	0.3148	1.401	0.4862	1.807	4.751e-05	0.003376	3.125	1.644	5.163	4.986e-06	0.0001721	0.2832	-1.82	-6.173	1.734e-05	0.0004525	0.3179	-1.653	-5.608
Shroom3	shroom family member 3	0.1358	0.405	1.193	0.2546	1.554	0.002461	0.055	0.628	-0.6711	-3.463	1.995e-05	0.0004926	1.993	0.995	5.546	3.59e-09	6.643e-07	3.439	1.782	9.932
Fam63a	NA	0.01702	0.1262	1.25	0.3218	2.603	0.02675	0.2257	0.7847	-0.3498	-2.391	6.036e-05	0.001158	1.608	0.685	5.058	4.344e-09	7.601e-07	2.514	1.33	9.82
Slc25a37	solute carrier family 25, memb	0.2282	0.5287	0.8395	-0.2524	-1.243	1.735e-05	0.001646	0.393	-1.347	-5.608	1.217e-09	3.089e-07	5.117	2.355	10.59	0.0004619	0.005672	1.905	0.93	4.181
Rgs2	regulator of G-protein signali	3.118e-05	0.002719	3.476	1.797	5.348	0.7021	0.8887	0.8986	-0.1543	-0.3881	1.53e-09	3.678e-07	14.38	3.846	10.45	2.437e-05	0.0005877	4.025	2.009	5.457
Agpat3	1-acylglycerol-3-phosphate O-a	0.03361	0.188	1.205	0.2688	2.282	2.565e-05	0.002177	1.691	0.7576	5.434	1.508e-07	1.162e-05	0.4945	-1.016	-7.871	0.002316	0.01912	0.7319	-0.4503	-3.489
Adam11	a disintegrin and metallopepti	0.4881	0.753	0.8975	-0.1561	-0.7063	5.411e-05	0.00374	0.3964	-1.335	-5.106	5.57e-06	0.0001878	2.793	1.482	6.123	4.659e-08	4.813e-06	4.154	2.054	8.488
Prpf6	pre-mRNA splicing factor 6	0.01761	0.1285	1.278	0.354	2.587	0.05192	0.3155	0.793	-0.3346	-2.067	5.686e-06	0.0001909	1.887	0.9161	6.113	2.232e-07	1.53e-05	2.219	1.15	7.671
Rnf19a	ring finger protein 19A	0.007821	0.07971	1.278	0.3544	2.956	1.464e-05	0.001455	1.749	0.8064	5.684	1.189e-07	9.53e-06	0.483	-1.05	-7.994	0.0304	0.1246	0.8088	-0.3061	-2.33
Acly	ATP citrate lyase	8.869e-05	0.005087	0.3557	-1.491	-4.891	0.0002587	0.01154	0.3303	-1.598	-4.429	0.002278	0.01904	0.4451	-1.168	-3.496	0.0002439	0.003496	2.805	1.488	4.454
Foxo3	forkhead box O3	6.882e-06	0.0009945	1.722	0.7838	6.026	0.5569	0.8175	1.066	0.09197	0.5975	5.177e-05	0.001028	1.659	0.7303	5.125	8.346e-09	1.27e-06	2.541	1.345	9.441
Zfp707	zinc finger protein 707	0.2215	0.521	0.9061	-0.1423	-1.262	3.968e-05	0.002984	0.6158	-0.6994	-5.242	4.014e-05	0.0008477	1.566	0.6469	5.237	6.728e-08	6.203e-06	2.034	1.024	8.292
Gm9903	predicted gene 9903	0.1516	0.4277	0.8797	-0.1849	-1.491	0.002704	0.05866	1.416	0.502	3.422	1.306e-05	0.0003593	0.5828	-0.779	-5.735	8.41e-09	1.273e-06	0.4113	-1.282	-9.436
Aldh4a1	aldehyde dehydrogenase 4 famil	2.401e-09	3.623e-06	0.4792	-1.061	-10.17	2.207e-09	1.949e-06	0.4169	-1.262	-10.22	0.2591	0.5107	1.096	0.1328	1.162	0.0005483	0.006477	1.385	0.4695	4.107
6430571L13Rik	RIKEN cDNA 6430571L13 gene	2.75e-09	3.724e-06	0.2994	-1.74	-10.09	0.01782	0.1816	0.6941	-0.5268	-2.582	0.9222	0.9678	1.013	0.01869	0.09896	2.043e-14	8.758e-11	0.0792	-3.658	-19.37
Map3k5	mitogen-activated protein kina	0.00632	0.07074	1.448	0.5345	3.051	8.962e-06	0.001016	2.336	1.224	5.905	0.1258	0.3281	0.8085	-0.3066	-1.598	1.311e-08	1.754e-06	0.2947	-1.763	-9.184
Pfkfb1	6-phosphofructo-2-kinase/fruct	0.2913	0.5955	1.13	0.176	1.084	2.074e-05	0.001876	2.088	1.062	5.529	1.214e-09	3.089e-07	0.271	-1.884	-10.59	0.000306	0.00418	0.5843	-0.7751	-4.357
Slc35g1	solute carrier family 35, memb	0.27	0.5752	1.141	0.1902	1.135	4.465e-05	0.003249	2.041	1.029	5.19	2.68e-08	3.191e-06	0.3268	-1.613	-8.787	8.237e-05	0.00151	0.5345	-0.9038	-4.923
Zswim4	zinc finger SWIM-type containi	0.2268	0.5268	0.8821	-0.1811	-1.247	3.912e-05	0.002982	0.5353	-0.9015	-5.248	5.654e-05	0.0011	1.752	0.809	5.087	4.528e-08	4.735e-06	2.553	1.352	8.503
Cutal	cutA divalent cation tolerance	0.002025	0.03519	0.6815	-0.5532	-3.547	1.548e-05	0.001491	0.4849	-1.044	-5.659	0.0002594	0.003595	1.689	0.7564	4.428	0.0004461	0.005535	1.643	0.7168	4.196
Slco1a1	solute carrier organic anion t	0.007226	0.07612	0.6757	-0.5655	-2.991	2.324e-05	0.002026	0.4277	-1.225	-5.478	0.0006324	0.00716	1.788	0.838	4.046	2.149e-05	0.0005326	2.206	1.142	5.513
Fst	follistatin	0.4264	0.7099	0.8701	-0.2007	-0.812	7.115e-05	0.004645	0.3639	-1.458	-4.986	8.144e-08	7.325e-06	4.653	2.218	8.192	1.285e-05	0.0003605	2.938	1.555	5.743
Dhcr7	7-dehydrocholesterol reductase	2.417e-08	1.594e-05	0.3164	-1.66	-8.844	1.137e-08	5.624e-06	0.2402	-2.058	-9.265	0.002777	0.02211	1.626	0.7013	3.411	0.02683	0.1146	1.406	0.4914	2.39
Thyn1	thymocyte nuclear protein 1	0.002826	0.04237	0.7088	-0.4966	-3.403	0.1481	0.4986	1.197	0.2598	1.504	8.7e-09	1.373e-06	0.3522	-1.505	-9.417	0.0001153	0.00195	0.589	-0.7637	-4.777
Wdr91	WD repeat domain 91	0.351	0.6481	1.135	0.1829	0.9549	0.001346	0.03754	0.5572	-0.8436	-3.723	5.868e-07	3.288e-05	2.845	1.508	7.19	3.209e-07	1.961e-05	2.971	1.571	7.489
Slc25a20	solute carrier family 25 (mito	0.0003197	0.01122	1.561	0.6426	4.338	7.326e-06	0.0008889	2.072	1.051	5.997	0.0002929	0.003945	0.6113	-0.7101	-4.376	0.004755	0.0326	0.6996	-0.5153	-3.176
Adamts9	a disintegrin-like and metallo	0.07774	0.2984	0.837	-0.2567	-1.86	4.399e-05	0.003233	0.5552	-0.8489	-5.196	2.136e-07	1.529e-05	2.24	1.164	7.694	0.000624	0.007137	1.529	0.6129	4.052
Insc	INSC spindle orientation adapt	0.0032	0.04584	0.6503	-0.6208	-3.349	2.025e-05	0.001854	0.4308	-1.215	-5.539	0.0002156	0.003131	1.886	0.9153	4.507	0.0003748	0.004852	1.824	0.8671	4.27
Pias4	protein inhibitor of activated	0.602	0.8263	0.9613	-0.05691	-0.5299	5.723e-05	0.003923	0.6392	-0.6457	-5.081	6.46e-06	0.0002114	1.638	0.7123	6.055	1.961e-08	2.399e-06	2.076	1.054	8.959
2900026A02Rik	RIKEN cDNA 2900026A02 gene	0.05262	0.2422	0.7939	-0.3329	-2.06	3.075e-05	0.002501	0.4919	-1.024	-5.354	0.001234	0.01202	1.586	0.6656	3.76	1.305e-07	1.035e-05	2.651	1.407	7.946
Rnf39	ring finger protein 39	1.445e-07	6.407e-05	2.855	1.513	7.894	0.01589	0.1691	1.513	0.5978	2.635	0.8936	0.9551	0.9805	-0.02845	-0.1354	2.471e-11	1.445e-08	6.848	2.776	13.21
Lvrn	laeverin	0.0009834	0.02255	2.024	1.017	3.857	0.3575	0.6973	0.8157	-0.2939	-0.942	3.462e-07	2.204e-05	4.444	2.152	7.451	5.07e-06	0.0001743	3.436	1.781	6.166
Tmem55b	NA	0.02316	0.1505	1.261	0.3344	2.46	0.01052	0.135	0.73	-0.4541	-2.823	0.0003795	0.004852	1.553	0.6352	4.265	2.439e-10	7.558e-08	3.318	1.73	11.62
Sec22c	SEC22 homolog C, vesicle traff	0.02391	0.1534	0.7744	-0.3688	-2.444	0.04873	0.3064	1.297	0.3747	2.099	2.812e-07	1.888e-05	0.4209	-1.249	-7.555	8.287e-06	0.0002538	0.5063	-0.9818	-5.941
Tnk2	tyrosine kinase, non-receptor,	2.221e-06	0.0004608	0.4399	-1.185	-6.55	0.007232	0.1099	0.6416	-0.6402	-2.991	0.02396	0.1074	0.7149	-0.4842	-2.444	1.124e-05	0.0003231	0.4506	-1.15	-5.803
Rbl2	RB transcriptional corepressor	2.418e-05	0.002287	1.675	0.7441	5.46	0.01131	0.1403	1.366	0.4499	2.79	0.102	0.2871	0.8375	-0.2559	-1.714	2.435e-07	1.623e-05	2.202	1.139	7.627
Aco2	aconitase 2, mitochondrial	0.5982	0.8239	1.044	0.0628	0.5355	8.919e-05	0.005449	1.6	0.6783	4.888	1.094e-07	9.11e-06	0.4889	-1.032	-8.037	3.509e-06	0.0001275	0.5688	-0.8139	-6.336
Mgll	monoglyceride lipase	0.5332	0.7837	1.113	0.1551	0.6341	8.419e-05	0.005248	2.679	1.422	4.913	1.942e-06	8.102e-05	0.2929	-1.772	-6.613	2.722e-07	1.737e-05	0.2451	-2.028	-7.571
Serpina12	serine (or cysteine) peptidase	0.01353	0.1101	0.6447	-0.6332	-2.709	3.487e-05	0.002777	0.3621	-1.466	-5.299	0.0001233	0.002025	2.323	1.216	4.748	6.844e-05	0.001332	2.431	1.281	5.003
Tbc1d17	TBC1 domain family, member 17	0.0362	0.1961	1.364	0.4477	2.246	0.02454	0.2156	0.6719	-0.5737	-2.432	1.888e-05	0.0004739	2.324	1.217	5.57	4.904e-08	4.994e-06	3.599	1.848	8.46
Tbx6	T-box 6	0.002306	0.03768	1.672	0.7416	3.491	0.193	0.5541	0.7908	-0.3387	-1.347	1.508e-08	2.108e-06	4.344	2.119	9.106	0.0001043	0.00181	2.176	1.122	4.82
Pank3	pantothenate kinase 3	9.426e-05	0.005294	0.6202	-0.6892	-4.864	0.06332	0.3468	0.7957	-0.3296	-1.966	1.059e-08	1.593e-06	0.3675	-1.444	-9.305	0.02887	0.1205	1.288	0.3655	2.355
Chrna2	cholinergic receptor, nicotini	0.00039	0.0126	2.565	1.359	4.253	8.901e-06	0.001015	4.702	2.233	5.909	1.818e-05	0.0004624	0.2579	-1.955	-5.587	0.07053	0.2227	0.6291	-0.6686	-1.91
Als2cl	ALS2 C-terminal like	4.16e-06	0.000704	1.989	0.992	6.257	0.04752	0.3034	1.316	0.3961	2.112	3.955e-08	4.136e-06	2.808	1.489	8.576	0.1014	0.2801	1.23	0.2983	1.718
E230001N04Rik	RIKEN cDNA E230001N04 gene	7.903e-09	8.132e-06	5.183	2.374	9.472	1.764e-08	8.061e-06	6.383	2.674	9.018	0.0003222	0.004261	0.4383	-1.19	-4.335	0.305	0.5465	1.222	0.289	1.053
Stard4	StAR-related lipid transfer (S	0.01962	0.1367	0.647	-0.6282	-2.537	3.906e-05	0.002982	0.3444	-1.538	-5.249	7.607e-05	0.00138	2.54	1.345	4.957	5.465e-05	0.001108	2.609	1.384	5.101
Tacc2	transforming, acidic coiled-co	1.942e-06	0.0004164	2.154	1.107	6.613	0.005693	0.09423	1.53	0.6132	3.097	0.1219	0.3213	1.228	0.2961	1.615	2.683e-06	0.0001041	2.273	1.185	6.461
Slc43a2	solute carrier family 43, memb	0.001094	0.02407	1.461	0.5472	3.812	0.3253	0.673	0.888	-0.1713	-1.008	1.255e-05	0.00035	1.872	0.9048	5.753	1.287e-07	1.025e-05	2.38	1.251	7.953
Osbpl11	oxysterol binding protein-like	6.697e-06	0.0009844	1.829	0.8713	6.038	0.1373	0.4797	1.201	0.2644	1.548	1.894e-08	2.511e-06	2.675	1.419	8.979	0.01949	0.09078	1.321	0.4016	2.54
Pcx	pyruvate carboxylase	0.007122	0.07561	0.7618	-0.3925	-2.997	0.1287	0.4691	1.186	0.2456	1.585	2.018e-07	1.458e-05	0.464	-1.108	-7.723	1.681e-05	0.0004413	0.5718	-0.8065	-5.622
Pkp4	plakophilin 4	0.0001623	0.007416	1.723	0.7852	4.629	0.501	0.7874	0.9091	-0.1375	-0.6853	2.095e-09	4.768e-07	3.746	1.905	10.25	0.0001569	0.002468	1.819	0.8629	4.644
Ugt1a7c	UDP glucuronosyltransferase 1	0.002386	0.03842	3.162	1.661	3.476	1.983e-05	0.001822	8.796	3.137	5.549	0.0002383	0.003373	0.198	-2.337	-4.464	0.000713	0.007888	0.2347	-2.091	-3.995
H2-K2	histocompatibility 2, K region	0.6433	0.8477	1.06	0.08474	0.4703	0.0004314	0.0167	0.5368	-0.8977	-4.21	8.241e-07	4.3e-05	2.614	1.387	7.024	1.409e-07	1.076e-05	2.95	1.561	7.906
Arhgdia	Rho GDP dissociation inhibitor	0.3189	0.6198	0.9104	-0.1354	-1.022	6.804e-05	0.004499	0.5804	-0.7848	-5.006	3.591e-05	0.0007805	1.702	0.7672	5.286	9.055e-08	7.842e-06	2.267	1.181	8.136
Rassf4	Ras association (RalGDS/AF-6)	0.003371	0.04708	1.568	0.6491	3.326	0.04935	0.3077	0.7154	-0.4832	-2.093	0.002047	0.01766	1.69	0.7573	3.542	8.318e-11	3.292e-08	6.232	2.64	12.35
Ifrd1	interferon-related development	2.442e-05	0.002301	1.922	0.9425	5.456	0.198	0.5611	1.208	0.2722	1.332	2.81e-06	0.000109	2.327	1.219	6.44	0.0004549	0.005612	1.732	0.7924	4.187
Cbx7	chromobox 7	2.853e-05	0.002548	1.7	0.7653	5.387	0.3963	0.7243	1.106	0.1457	0.8668	6.382e-07	3.538e-05	2.162	1.112	7.148	0.0001103	0.001892	1.678	0.7464	4.796
Slc7a2	solute carrier family 7 (catio	0.0006687	0.01766	2.373	1.246	4.023	0.009812	0.1296	2.066	1.047	2.854	0.0008701	0.009091	0.3985	-1.327	-3.91	1.487e-05	0.0004023	3.803	1.927	5.677
Atl2	atlastin GTPase 2	0.09158	0.3263	1.248	0.3197	1.772	6.245e-05	0.004205	2.109	1.076	5.043	7.012e-05	0.001289	0.5047	-0.9866	-4.993	2.496e-06	9.911e-05	0.4108	-1.284	-6.495
Hand2	heart and neural crest derivat	0.1747	0.4601	1.118	0.1606	1.407	5.735e-05	0.003923	1.609	0.6859	5.08	0.0001821	0.002745	0.6725	-0.5724	-4.58	1.114e-07	9.151e-06	0.4988	-1.003	-8.028
Gm6430	predicted gene 6430	5.563e-06	0.000862	1.683	0.7511	6.123	0.03741	0.2714	1.251	0.3236	2.23	0.09276	0.27	1.179	0.2372	1.766	1.809e-07	1.277e-05	2.064	1.045	7.778
Meiob	meiosis specific with OB domai	0.0137	0.111	0.7112	-0.4917	-2.703	4.203e-05	0.003122	0.4592	-1.123	-5.216	2.687e-05	0.0006255	2.112	1.079	5.414	0.0005752	0.006713	1.759	0.8144	4.087
Stk38l	serine/threonine kinase 38 lik	0.0007235	0.01835	0.6029	-0.7301	-3.989	1.455e-05	0.001455	0.4259	-1.232	-5.687	0.0009069	0.009399	1.718	0.7804	3.892	0.001744	0.0155	1.652	0.7241	3.611
Rps6ka3	ribosomal protein S6 kinase po	0.000198	0.008348	0.6117	-0.7091	-4.544	0.4573	0.7624	1.102	0.14	0.758	1.084e-09	2.873e-07	0.2828	-1.822	-10.66	0.0004012	0.005116	0.605	-0.725	-4.241
Gnb5	guanine nucleotide binding pro	1.998e-05	0.001999	0.5242	-0.9317	-5.545	0.5805	0.8293	0.9255	-0.1117	-0.5618	5.6e-05	0.001094	0.5223	-0.937	-5.091	6.949e-08	6.339e-06	0.348	-1.523	-8.275
A830018L16Rik	RIKEN cDNA A830018L16 gene	0.0001711	0.007657	0.6388	-0.6466	-4.607	0.3086	0.6608	1.128	0.1735	1.045	5.918e-11	3.625e-08	0.2615	-1.935	-12.59	0.002746	0.02173	0.6949	-0.5251	-3.415
Tut1	terminal uridylyl transferase	1.502e-05	0.00163	1.638	0.7121	5.673	0.2664	0.6238	1.125	0.1698	1.143	0.00139	0.01318	1.424	0.5101	3.709	9.312e-08	8.038e-06	2.169	1.117	8.121
Slc45a3	solute carrier family 45, memb	2.043e-05	0.002021	2.176	1.122	5.535	2.046e-06	0.0003534	2.989	1.58	6.589	0.006073	0.03946	0.6237	-0.6811	-3.068	0.005371	0.03558	0.6185	-0.6931	-3.122
Lgals1	lectin, galactose binding, sol	0.001978	0.03465	0.5983	-0.7411	-3.557	2.086e-05	0.001876	0.389	-1.362	-5.526	0.000293	0.003945	1.998	0.9986	4.376	0.001155	0.01135	1.821	0.8646	3.788
Myo5a	myosin VA	3.789e-05	0.003053	1.782	0.8331	5.262	0.6003	0.8398	1.072	0.09975	0.5325	1.765e-06	7.493e-05	2.227	1.155	6.658	6.868e-06	0.0002208	2.064	1.045	6.027
Wnt5b	wingless-type MMTV integration	0.09314	0.3293	1.219	0.2851	1.763	7.412e-05	0.004766	1.933	0.9506	4.969	4.173e-05	0.000872	0.5269	-0.9245	-5.22	6.503e-06	0.0002126	0.4757	-1.072	-6.052
Trafd1	TRAF type zinc finger domain c	1.401e-05	0.00156	1.868	0.9014	5.704	0.9468	0.9831	0.9913	-0.01264	-0.0676	1.236e-09	3.089e-07	3.558	1.831	10.58	3.79e-05	0.0008289	1.88	0.911	5.262
Ivns1abp	influenza virus NS1A binding p	9.872e-09	9.136e-06	2.637	1.399	9.345	2.992e-07	7.774e-05	2.519	1.333	7.524	0.004019	0.02911	1.447	0.5329	3.25	0.05506	0.1881	0.7933	-0.3341	-2.038
Ranbp9	RAN binding protein 9	2.255e-05	0.00218	1.823	0.8664	5.491	0.1594	0.5135	1.208	0.2728	1.462	1.937e-06	8.102e-05	2.209	1.143	6.614	0.001458	0.01349	1.556	0.6375	3.688
Slc6a16	solute carrier family 6, membe	0.141	0.4119	1.164	0.219	1.533	7.001e-05	0.004587	1.795	0.844	4.993	0.0001558	0.002428	0.6041	-0.7272	-4.647	4.364e-07	2.528e-05	0.4513	-1.148	-7.335
Rrm2	ribonucleotide reductase M2	0.007314	0.07664	1.44	0.5258	2.986	1.808e-05	0.001687	2.242	1.165	5.59	2.067e-08	2.645e-06	0.303	-1.723	-8.93	0.3267	0.5666	0.8742	-0.194	-1.006
Dsg1c	desmoglein 1 gamma	0.002981	0.04394	0.626	-0.6757	-3.38	2.645e-05	0.002238	0.4111	-1.282	-5.421	0.001341	0.01289	1.76	0.8157	3.724	0.0001802	0.002755	2.006	1.004	4.584
Parp16	poly (ADP-ribose) polymerase f	0.0007301	0.01848	0.6167	-0.6973	-3.985	0.4637	0.7672	1.113	0.1547	0.7471	1.463e-06	6.512e-05	0.408	-1.293	-6.748	2.056e-06	8.641e-05	0.4168	-1.262	-6.586
Jkamp	JNK1/MAPK8-associated membrane	0.03134	0.1804	0.8134	-0.298	-2.315	0.04485	0.2947	1.253	0.326	2.14	1.141e-05	0.0003267	0.5675	-0.8172	-5.796	3.262e-07	1.988e-05	0.4814	-1.055	-7.48
Cyp2c29	cytochrome P450, family 2, sub	0.01147	0.09971	0.6754	-0.5662	-2.784	4.38e-05	0.003228	0.4201	-1.251	-5.198	0.000254	0.003538	1.984	0.9886	4.437	0.0001133	0.00193	2.094	1.066	4.784
Tln2	talin 2	3.787e-05	0.003053	0.5233	-0.9342	-5.262	0.6822	0.8805	0.9413	-0.08727	-0.4155	2.173e-07	1.541e-05	0.3549	-1.495	-7.685	2.9e-05	0.0006744	0.4842	-1.046	-5.38
Smim20	small integral membrane protei	0.0002919	0.01058	0.642	-0.6394	-4.377	0.6252	0.8529	1.061	0.08575	0.4962	2.208e-07	1.556e-05	0.4268	-1.228	-7.677	8.703e-06	0.000264	0.5187	-0.947	-5.919
Aim1	NA	1.765e-05	0.001846	2.444	1.289	5.6	2.95e-06	0.0004571	3.359	1.748	6.417	0.242	0.4909	0.81	-0.3041	-1.206	0.000393	0.005033	0.4757	-1.072	-4.25
Enc1	ectodermal-neural cortex 1	1.493e-05	0.001628	2.299	1.201	5.675	0.0106	0.1356	1.631	0.7059	2.819	3.859e-07	2.409e-05	3.282	1.714	7.397	0.3338	0.5724	0.8529	-0.2296	-0.9904
9130401M01Rik	RIKEN cDNA 9130401M01 gene	0.3764	0.6705	0.9086	-0.1382	-0.9048	0.002161	0.05116	1.554	0.6362	3.519	8.123e-07	4.264e-05	0.4423	-1.177	-7.031	1.181e-06	5.634e-05	0.4517	-1.147	-6.85
Rab27a	RAB27A, member RAS oncogene fa	4.342e-07	0.0001362	2.225	1.154	7.338	3.083e-05	0.002501	1.995	0.9962	5.353	0.1844	0.4154	0.8486	-0.2369	-1.375	0.0005258	0.006265	1.637	0.7108	4.125
Ergic1	endoplasmic reticulum-golgi in	5.663e-07	0.0001633	0.4396	-1.186	-7.207	0.0006574	0.02261	0.5805	-0.7846	-4.03	0.0001785	0.002705	0.5637	-0.8271	-4.589	0.04958	0.1752	0.7701	-0.3768	-2.09
Serpina9	serine (or cysteine) peptidase	0.00675	0.07351	0.6945	-0.5261	-3.021	3.922e-05	0.002982	0.4727	-1.081	-5.247	0.001049	0.01056	1.659	0.7304	3.83	8.73e-05	0.001584	1.911	0.9341	4.898
Cuedc2	CUE domain containing 2	0.006057	0.06916	0.7755	-0.3668	-3.069	0.1584	0.5117	1.154	0.2072	1.465	7.176e-08	6.64e-06	0.4726	-1.081	-8.258	8.765e-05	0.001589	0.6413	-0.641	-4.896
Ppp2r5e	protein phosphatase 2, regulat	0.4763	0.7461	1.072	0.0997	0.726	0.0001493	0.007769	1.691	0.7581	4.665	1.316e-06	6.094e-05	0.4922	-1.023	-6.798	3.544e-06	0.0001282	0.5167	-0.9525	-6.331
Cat	catalase	0.0002352	0.009356	1.435	0.5215	4.47	0.6211	0.851	0.9531	-0.06931	-0.5022	2.172e-05	0.0005296	1.629	0.7039	5.508	5.911e-08	5.716e-06	2.097	1.068	8.361
Gys2	glycogen synthase 2	0.06513	0.2713	0.6887	-0.5381	-1.952	0.0192	0.189	1.779	0.8309	2.547	2.437e-08	3.014e-06	0.1572	-2.67	-8.839	0.00012	0.002013	0.3692	-1.438	-4.76
Mcm7	minichromosome maintenance com	0.006243	0.07015	1.386	0.4711	3.056	0.1041	0.4294	0.8063	-0.3107	-1.703	0.0002633	0.003636	1.678	0.7467	4.422	7.986e-09	1.242e-06	3.029	1.599	9.466
Lamb3	laminin, beta 3	0.682	0.8697	1.047	0.06579	0.4158	0.0001714	0.008561	1.818	0.8623	4.606	2.876e-07	1.922e-05	0.404	-1.308	-7.543	4.287e-06	0.0001509	0.4723	-1.082	-6.243
Nkiras1	NFKB inhibitor interacting Ras	0.3453	0.6431	0.9112	-0.1342	-0.9665	0.002388	0.05422	1.486	0.5712	3.476	4.31e-06	0.0001531	0.5178	-0.9494	-6.241	2.242e-07	1.53e-05	0.4454	-1.167	-7.669
Tfpi2	tissue factor pathway inhibito	0.01431	0.1134	0.7138	-0.4864	-2.683	5.423e-05	0.00374	0.4681	-1.095	-5.105	0.0001781	0.002704	1.881	0.9114	4.59	0.0001722	0.002654	1.885	0.9143	4.604
Me1	malic enzyme 1, NADP(+)-depend	9.38e-06	0.001244	0.4219	-1.245	-5.885	0.0003114	0.01322	0.4702	-1.089	-4.35	0.0002926	0.003945	0.4951	-1.014	-4.376	0.02887	0.1205	1.46	0.5457	2.355
Gngt1	guanine nucleotide binding pro	0.01395	0.1118	0.7337	-0.4467	-2.695	5.246e-05	0.00365	0.4986	-1.004	-5.119	2.846e-05	0.0006531	1.97	0.9784	5.388	0.001071	0.01069	1.618	0.6939	3.821
Btg2	BTG anti-proliferation factor	0.002493	0.03932	2.099	1.069	3.457	0.164	0.5202	0.6931	-0.5289	-1.445	0.0004823	0.005833	2.658	1.41	4.162	3.268e-09	6.226e-07	10.44	3.385	9.988
Gm15401	predicted gene 15401	0.2366	0.5381	1.236	0.3058	1.22	9.992e-05	0.005963	2.703	1.435	4.839	7.111e-05	0.001304	0.3872	-1.369	-4.987	4.224e-07	2.479e-05	0.2469	-2.018	-7.352
Dpyd	dihydropyrimidine dehydrogenas	1.222e-05	0.001461	2.028	1.02	5.766	0.0737	0.3715	1.315	0.3952	1.888	1.46e-07	1.135e-05	2.886	1.529	7.888	0.08943	0.2587	1.271	0.346	1.785
Acss3	acyl-CoA synthetase short-chai	2.475e-05	0.002324	2.174	1.12	5.45	5.439e-06	0.0007262	2.812	1.491	6.133	0.8094	0.9157	1.039	0.05504	0.2445	4.427e-05	0.0009442	0.4446	-1.169	-5.194
Kctd17	potassium channel tetramerisat	0.02823	0.1697	0.7585	-0.3989	-2.366	0.06325	0.3468	1.313	0.3924	1.967	3.9e-07	2.423e-05	0.3882	-1.365	-7.391	2.419e-05	0.0005848	0.497	-1.009	-5.46
Isoc1	isochorismatase domain contain	3.663e-05	0.00301	0.5215	-0.9394	-5.277	0.2404	0.6003	0.8381	-0.2549	-1.21	3.07e-06	0.0001166	0.4211	-1.248	-6.398	0.0005173	0.006186	0.572	-0.8058	-4.132
Immt	inner membrane protein, mitoch	0.04035	0.2081	0.8629	-0.2127	-2.193	0.02075	0.1974	1.221	0.2883	2.511	2.735e-09	5.72e-07	0.4754	-1.073	-10.09	0.0006311	0.007198	0.7422	-0.4302	-4.047
Nipal1	NIPA-like domain containing 1	0.04207	0.2136	1.597	0.6752	2.172	7.787e-05	0.004958	3.53	1.82	4.947	0.0001221	0.002019	0.3257	-1.618	-4.752	3.246e-05	0.000737	0.2842	-1.815	-5.33
Tspan31	tetraspanin 31	0.3764	0.6705	0.9103	-0.1355	-0.9048	0.002424	0.05462	1.531	0.6149	3.469	1.209e-06	5.725e-05	0.4594	-1.122	-6.839	1.108e-06	5.359e-05	0.4572	-1.129	-6.881
Syne4	spectrin repeat containing, nu	0.1805	0.469	0.8754	-0.192	-1.388	0.0001127	0.006428	0.5809	-0.7837	-4.787	2.827e-07	1.894e-05	2.211	1.145	7.552	0.0004865	0.005911	1.548	0.6304	4.159
Gm26064	predicted gene, 26064	4.546e-06	0.0007449	2.618	1.388	6.216	0.009874	0.1301	1.686	0.7535	2.851	4.911e-05	0.0009892	2.394	1.26	5.148	0.01587	0.07837	1.564	0.6448	2.635
Steap3	STEAP family member 3	4.081e-06	0.0006951	0.4792	-1.061	-6.266	0.007777	0.1145	0.663	-0.5928	-2.958	0.0004258	0.005291	0.5815	-0.7821	-4.216	0.003132	0.02399	0.6493	-0.623	-3.358
Kcnh2	potassium voltage-gated channe	8.284e-05	0.004882	0.6479	-0.6261	-4.92	0.7926	0.9262	1.028	0.04012	0.2665	7.232e-09	1.193e-06	0.3985	-1.327	-9.523	0.0001055	0.001826	0.628	-0.6712	-4.815
Cyp2u1	cytochrome P450, family 2, sub	3.141e-06	0.0005658	0.461	-1.117	-6.388	8.671e-07	0.0001784	0.3664	-1.448	-6.999	0.0002731	0.00375	1.795	0.8441	4.406	0.4439	0.6684	1.109	0.1496	0.781
Plxna2	plexin A2	0.6858	0.8713	1.054	0.07586	0.4105	0.0005184	0.01916	0.5346	-0.9034	-4.132	2.007e-08	2.621e-06	3.509	1.811	8.947	1.91e-05	0.0004878	2.184	1.127	5.565
Rnf170-ps	ring finger protein 170, pseud	1.878e-05	0.001923	0.5637	-0.8269	-5.573	0.1129	0.4448	0.8173	-0.2911	-1.658	0.01932	0.092	0.7508	-0.4136	-2.544	4.287e-07	2.495e-05	0.4371	-1.194	-7.344
Gnl3	guanine nucleotide binding pro	9.42e-05	0.005294	1.603	0.6812	4.865	0.7241	0.8977	0.9597	-0.05931	-0.3579	6.863e-05	0.001267	1.702	0.7673	5.002	7.794e-09	1.23e-06	2.74	1.454	9.48
C77080	expressed sequence C77080	0.00701	0.07489	0.6953	-0.5243	-3.005	4.691e-05	0.003375	0.4773	-1.067	-5.168	0.0001782	0.002704	1.837	0.8773	4.589	0.0008314	0.008864	1.683	0.7511	3.929
Tubb4b	tubulin, beta 4B class IVB	0.2781	0.5834	0.8383	-0.2545	-1.115	9.113e-05	0.005555	0.4011	-1.318	-4.879	0.0002912	0.003936	2.136	1.095	4.378	5.728e-08	5.624e-06	4.272	2.095	8.378
Ptges	prostaglandin E synthase	7.459e-06	0.001048	0.434	-1.204	-5.989	0.8414	0.9469	1.034	0.04824	0.2028	3.033e-11	2.253e-08	0.136	-2.878	-13.07	0.0007161	0.007911	0.5435	-0.8796	-3.993
Plcg1	phospholipase C, gamma 1	0.3438	0.6421	1.082	0.1138	0.9698	0.001521	0.04092	0.7025	-0.5095	-3.67	3.879e-09	7.446e-07	2.412	1.27	9.886	0.0001503	0.002387	1.515	0.5992	4.663
Cyp2a22	cytochrome P450, family 2, sub	0.004775	0.0588	2.223	1.152	3.174	4.039e-05	0.00302	4.751	2.248	5.234	0.0003715	0.004764	0.3079	-1.7	-4.274	0.0007163	0.007911	0.3326	-1.588	-3.993
Lnx1	ligand of numb-protein X 1	0.1005	0.3423	1.185	0.2452	1.722	0.01365	0.1551	0.7292	-0.4557	-2.705	2.892e-08	3.291e-06	2.574	1.364	8.746	0.0001274	0.002112	1.668	0.7384	4.734
Amer1	APC membrane recruitment 1	0.000223	0.009005	0.6146	-0.7024	-4.493	0.7375	0.9031	1.045	0.06287	0.3399	3.289e-06	0.0001228	0.4697	-1.09	-6.366	7.976e-07	4.052e-05	0.4336	-1.206	-7.04
Cidec	cell death-inducing DFFA-like	0.01683	0.1254	2.831	1.502	2.608	6.863e-05	0.004527	10.61	3.407	5.002	0.0001691	0.002596	0.1332	-2.908	-4.612	0.0002442	0.003498	0.1427	-2.809	-4.454
Tsku	tsukushi, small leucine rich p	0.007315	0.07664	1.87	0.9028	2.986	4.737e-05	0.003375	3.599	1.848	5.164	8.217e-05	0.001471	0.3229	-1.631	-4.924	0.001659	0.01487	0.4342	-1.203	-3.633
Smyd1	SET and MYND domain containing	0.02026	0.1391	0.7501	-0.4149	-2.522	0.09175	0.4079	1.27	0.3447	1.771	7.409e-07	3.938e-05	0.4133	-1.275	-7.076	1.882e-05	0.0004832	0.4986	-1.004	-5.572
Grn	granulin	0.0007623	0.01895	1.839	0.8789	3.967	2.105e-05	0.001887	2.728	1.448	5.522	0.000961	0.009847	0.5217	-0.9387	-3.867	0.004899	0.03334	0.5874	-0.7677	-3.163
Aifm2	apoptosis-inducing factor, mit	0.0002123	0.008764	1.891	0.9192	4.514	1.494e-05	0.001467	2.58	1.367	5.675	0.226	0.4703	0.8244	-0.2786	-1.249	0.0001152	0.001949	0.4778	-1.066	-4.778
Mmab	methylmalonic aciduria (cobala	0.0004432	0.01362	0.488	-1.035	-4.199	1.687e-05	0.001607	0.3209	-1.64	-5.621	0.01109	0.06136	1.689	0.756	2.799	0.0008586	0.009067	2.081	1.058	3.916
Pgm3	phosphoglucomutase 3	0.01742	0.1278	1.423	0.5086	2.592	6.452e-05	0.004334	2.246	1.167	5.029	0.001709	0.0154	0.5831	-0.7781	-3.62	1.864e-05	0.00048	0.4357	-1.198	-5.576
Tmem57	NA	0.03279	0.1855	1.265	0.3395	2.294	0.05959	0.3375	0.7847	-0.3498	-1.997	2.324e-07	1.625e-05	2.363	1.241	7.651	5.451e-05	0.001106	1.774	0.8274	5.103
Fkbp5	FK506 binding protein 5	3.287e-09	4.026e-06	9.155	3.195	9.984	4.289e-09	3.065e-06	13.18	3.72	9.827	0.006166	0.0399	0.4753	-1.073	-3.061	0.1658	0.3806	0.7051	-0.5041	-1.438
Ell	elongation factor RNA polymera	1.094e-05	0.001362	1.563	0.6442	5.815	0.8152	0.9363	1.022	0.03104	0.2368	4.947e-10	1.631e-07	2.556	1.354	11.16	0.0007009	0.007784	1.4	0.4857	4.002
Cep85l	centrosomal protein 85-like	2.916e-06	0.0005475	2.705	1.435	6.422	0.00153	0.04108	1.959	0.97	3.668	0.7648	0.8926	0.9498	-0.07427	-0.3033	7.177e-06	0.0002288	2.771	1.471	6.006
Slc36a1	solute carrier family 36 (prot	0.1566	0.4348	0.8334	-0.263	-1.472	0.0001404	0.007475	0.5029	-0.9918	-4.692	2.827e-06	0.0001092	2.394	1.26	6.437	0.0001268	0.002104	1.901	0.9268	4.736
Por	P450 (cytochrome) oxidoreducta	0.0001897	0.008099	1.855	0.8918	4.563	1.13e-05	0.001191	2.534	1.341	5.801	0.0009813	0.009989	0.564	-0.8261	-3.858	0.02399	0.1056	0.6959	-0.523	-2.443
Stat5b	signal transducer and activato	0.6983	0.8766	1.032	0.04477	0.3933	0.0006294	0.02194	0.6853	-0.5453	-4.048	5.987e-06	0.0001992	1.693	0.7593	6.089	9.585e-08	8.094e-06	2.015	1.011	8.106
Lgals4	lectin, galactose binding, sol	4.268e-07	0.0001355	3.168	1.664	7.347	2.823e-07	7.409e-05	4.067	2.024	7.553	0.4791	0.7136	0.8833	-0.1789	-0.7213	0.001656	0.01485	0.5353	-0.9015	-3.634
Akap5	A kinase (PRKA) anchor protein	0.8723	0.9523	1.021	0.03	0.1628	0.0002102	0.009931	1.98	0.9855	4.518	3.228e-06	0.000121	0.4097	-1.287	-6.375	1.666e-07	1.207e-05	0.3347	-1.579	-7.821
Rnf125	ring finger protein 125	0.205	0.5005	1.244	0.3151	1.31	0.006948	0.1067	0.5524	-0.8562	-3.008	1.025e-07	8.643e-06	4.367	2.127	8.071	3.761e-05	0.0008246	2.616	1.387	5.265
Qsox1	quiescin Q6 sulfhydryl oxidase	0.89	0.9584	0.983	-0.02471	-0.14	0.0002294	0.01067	0.5229	-0.9355	-4.481	1.01e-07	8.577e-06	2.952	1.562	8.079	6.431e-06	0.0002113	2.251	1.171	6.057
Erc2	ELKS/RAB6-interacting/CAST fam	0.06199	0.2645	0.7832	-0.3526	-1.977	0.0001114	0.006424	0.4961	-1.011	-4.792	4.698e-05	0.0009582	2.013	1.01	5.168	7.817e-05	0.001456	1.954	0.9662	4.945
Bdh2	3-hydroxybutyrate dehydrogenas	0.4818	0.7496	0.8877	-0.1719	-0.7168	0.0001969	0.009483	0.409	-1.29	-4.546	2.255e-07	1.585e-05	4.038	2.014	7.666	5.444e-05	0.001105	2.532	1.34	5.103
Arl8a	ADP-ribosylation factor-like 8	0.04438	0.2198	1.237	0.3073	2.146	0.01831	0.1844	0.7395	-0.4354	-2.569	0.0006687	0.007462	1.549	0.6311	4.023	2.377e-09	4.739e-07	3.025	1.597	10.18
Tmtc2	transmembrane and tetratricope	0.3174	0.6185	1.192	0.2531	1.025	0.0001736	0.008606	2.537	1.343	4.6	1.471e-05	0.0003946	0.3448	-1.536	-5.682	2.951e-06	0.0001113	0.3005	-1.735	-6.417
Fam71e1	family with sequence similarit	0.003938	0.0518	1.446	0.5318	3.259	3.942e-05	0.002982	2.018	1.013	5.245	0.0001329	0.002142	0.5574	-0.8431	-4.716	0.003156	0.0241	0.6598	-0.5998	-3.355
Camk2b	calcium/calmodulin-dependent p	0.1923	0.4846	1.289	0.3663	1.349	0.0001573	0.008078	2.811	1.491	4.643	2.151e-05	0.0005263	0.321	-1.639	-5.512	1.043e-05	0.000305	0.3003	-1.736	-5.837
Pcca	propionyl-Coenzyme A carboxyla	0.00243	0.03875	0.7297	-0.4547	-3.468	0.2764	0.6324	1.128	0.1736	1.119	2.804e-08	3.234e-06	0.418	-1.258	-8.763	0.0003026	0.004145	0.6478	-0.6264	-4.362
Abcd2	ATP-binding cassette, sub-fami	0.325	0.6256	0.8529	-0.2296	-1.009	0.003942	0.07556	1.837	0.8773	3.258	2.249e-06	9.098e-05	0.3228	-1.631	-6.544	1.377e-06	6.327e-05	0.3101	-1.689	-6.777
Gstp1	glutathione S-transferase, pi	0.004704	0.05829	0.5841	-0.7758	-3.181	4.515e-05	0.003271	0.3544	-1.496	-5.185	0.000611	0.006969	2.122	1.085	4.061	0.0006574	0.007416	2.109	1.077	4.03
Erlin2	ER lipid raft associated 2	0.003431	0.04765	0.7477	-0.4195	-3.319	0.2382	0.5979	1.134	0.1819	1.216	3.772e-08	4.026e-06	0.4379	-1.191	-8.602	0.0002599	0.003679	0.6538	-0.6131	-4.427
Man2a2	mannosidase 2, alpha 2	0.0001266	0.006322	0.6214	-0.6864	-4.737	1.026e-05	0.001117	0.4993	-1.002	-5.844	0.0001458	0.002305	1.673	0.7422	4.676	0.2118	0.4401	1.152	0.2048	1.29
Ces2c	carboxylesterase 2C	0.07629	0.2962	0.6861	-0.5435	-1.869	0.0001175	0.006645	0.3208	-1.64	-4.769	0.0001232	0.002025	2.853	1.512	4.749	1.831e-05	0.0004733	3.431	1.778	5.584
Tubb5	tubulin, beta 5 class I	0.8687	0.951	1.027	0.0381	0.1675	0.0002904	0.01253	0.4417	-1.179	-4.38	9.217e-06	0.0002747	2.767	1.468	5.893	2.83e-08	3.214e-06	4.539	2.182	8.758
Bach2	BTB and CNC homology, basic le	0.0002698	0.01007	2.521	1.334	4.411	0.69	0.8838	0.9045	-0.1448	-0.4047	1.854e-05	0.0004685	3.6	1.848	5.578	1.69e-07	1.218e-05	6.013	2.588	7.813
Nek6	NIMA (never in mitosis gene a)	0.002924	0.04338	0.6107	-0.7114	-3.388	3.904e-05	0.002982	0.405	-1.304	-5.249	0.000528	0.006233	1.93	0.9484	4.124	0.001767	0.01566	1.777	0.8293	3.606
Wrb	tryptophan rich basic protein	0.07406	0.2909	0.7553	-0.4048	-1.885	0.03135	0.2466	1.504	0.5884	2.315	4.139e-06	0.0001481	0.3603	-1.473	-6.259	3.021e-06	0.0001134	0.3518	-1.507	-6.406
Psmd6	proteasome (prosome, macropain	0.4971	0.7592	1.06	0.08434	0.6916	0.0001124	0.006428	1.614	0.6908	4.788	7.88e-09	1.261e-06	0.416	-1.265	-9.474	0.0004994	0.00602	0.6811	-0.554	-4.147
Nrg4	neuregulin 4	0.02245	0.1479	1.658	0.7293	2.474	6.163e-05	0.004172	3.389	1.761	5.049	0.02925	0.1237	0.5912	-0.7583	-2.349	5.336e-07	2.933e-05	0.198	-2.336	-7.236
Rasa3	RAS p21 protein activator 3	5.175e-05	0.003698	2.223	1.153	5.125	0.3525	0.694	1.192	0.2533	0.952	0.0001916	0.002851	2.178	1.123	4.558	3.104e-06	0.0001157	2.979	1.575	6.393
Eif2ak4	eukaryotic translation initiat	0.1025	0.346	1.179	0.2371	1.711	0.01481	0.1635	0.7385	-0.4373	-2.667	6.495e-05	0.001222	1.697	0.7629	5.026	6.598e-08	6.117e-06	2.395	1.26	8.302
Slc25a34	solute carrier family 25, memb	2.198e-07	8.193e-05	3.582	1.841	7.679	4.146e-06	0.0005958	3.423	1.775	6.259	0.05821	0.1977	0.6937	-0.5276	-2.009	0.01209	0.06462	1.653	0.7247	2.76
Fktn	fukutin	3.348e-05	0.002833	0.5805	-0.7847	-5.316	0.2415	0.6011	0.864	-0.2108	-1.207	0.003374	0.02548	0.6888	-0.5377	-3.326	4.485e-07	2.581e-05	0.4402	-1.184	-7.322
Fmo2	flavin containing monooxygenas	3.53e-10	8.254e-07	4.988	2.318	11.37	7.893e-10	9.668e-07	6.142	2.619	10.86	0.02904	0.1231	0.6949	-0.5252	-2.352	0.1082	0.2918	0.7708	-0.3755	-1.682
Gm9956	NA	4.72e-05	0.003479	0.5707	-0.8091	-5.166	0.6976	0.887	0.9506	-0.07307	-0.3943	3.635e-08	3.896e-06	0.3586	-1.479	-8.622	0.0003953	0.005051	0.6034	-0.7288	-4.248
Fibin	fin bud initiation factor homo	7.161e-06	0.001018	2.497	1.32	6.007	0.3681	0.705	1.181	0.2395	0.9208	0.02491	0.1106	1.499	0.5838	2.425	5.894e-10	1.612e-07	6.315	2.659	11.04
Gas7	growth arrest specific 7	0.001089	0.02404	0.6166	-0.6975	-3.814	3.312e-05	0.002654	0.4501	-1.152	-5.321	0.0181	0.08786	1.43	0.5159	2.575	0.0004181	0.005272	1.798	0.8462	4.223
Bhlhe40	basic helix-loop-helix family,	2.322e-05	0.00222	0.3973	-1.332	-5.478	0.07062	0.3644	0.6833	-0.5493	-1.91	0.03653	0.1444	0.6612	-0.5968	-2.241	2.114e-06	8.77e-05	0.2972	-1.75	-6.573
Tbc1d8	TBC1 domain family, member 8	0.02821	0.1696	1.471	0.5564	2.366	8.705e-05	0.00537	2.572	1.363	4.899	0.002622	0.02122	0.5415	-0.885	-3.435	7.964e-06	0.0002469	0.3451	-1.535	-5.959
Tubb4b-ps1	tubulin, beta 4B class IVB, ps	0.1511	0.427	0.8036	-0.3155	-1.493	9.783e-05	0.005853	0.4315	-1.212	-4.848	0.001899	0.01661	1.775	0.8277	3.575	1.075e-07	8.917e-06	3.638	1.863	8.047
Vwa3a	von Willebrand factor A domain	3.038e-06	0.0005582	2.283	1.191	6.403	0.3133	0.6637	1.171	0.2276	1.034	6.937e-11	3.965e-08	5.822	2.541	12.47	0.1029	0.283	1.273	0.3482	1.709
Kank1	KN motif and ankyrin repeat do	0.04048	0.2084	0.8025	-0.3175	-2.191	7.367e-05	0.00475	0.5539	-0.8524	-4.971	0.01069	0.05961	1.363	0.4469	2.815	4.757e-07	2.705e-05	2.231	1.158	7.293
Igf1	insulin-like growth factor 1	3.96e-05	0.003106	0.5528	-0.8551	-5.243	0.3866	0.7168	0.8883	-0.1708	-0.8852	0.001559	0.01439	0.6356	-0.6539	-3.66	1.637e-07	1.203e-05	0.3792	-1.399	-7.829
Alas2	aminolevulinic acid synthase 2	0.1059	0.3519	0.7158	-0.4823	-1.694	0.0001603	0.008176	0.3388	-1.562	-4.635	5.986e-06	0.0001992	3.731	1.899	6.089	0.0003569	0.004682	2.529	1.339	4.291
Thbd	thrombomodulin	0.02558	0.1599	0.6265	-0.6745	-2.412	0.08465	0.3955	1.516	0.6003	1.815	2.955e-07	1.959e-05	0.2022	-2.306	-7.53	7.623e-05	0.001437	0.3491	-1.518	-4.956
D930015E06Rik	NA	5.221e-05	0.00371	2.049	1.035	5.121	0.2137	0.5748	1.237	0.3071	1.284	0.0003952	0.004998	1.919	0.9402	4.248	1.706e-05	0.0004469	2.367	1.243	5.616
Uhrf1bp1l	UHRF1 (ICBP90) binding protein	8.192e-07	0.0002172	2.034	1.024	7.027	0.0005498	0.01995	1.634	0.7083	4.106	0.0002773	0.003793	1.627	0.7026	4.399	0.1398	0.342	1.186	0.2456	1.538
Trit1	tRNA isopentenyltransferase 1	1.722e-05	0.001808	1.86	0.8955	5.612	0.09931	0.4197	1.254	0.3264	1.729	3.389e-08	3.694e-06	2.856	1.514	8.659	0.2814	0.5212	1.144	0.1936	1.107
Spsb1	splA/ryanodine receptor domain	2.472e-06	0.0005009	2.204	1.14	6.5	0.6527	0.8664	1.068	0.09483	0.4569	0.003808	0.02795	1.546	0.629	3.273	3.114e-11	1.669e-08	5.684	2.507	13.05
Mycl	v-myc avian myelocytomatosis v	1.72e-05	0.001808	2.297	1.2	5.612	0.002995	0.06284	1.808	0.8545	3.378	1.788e-05	0.0004562	2.48	1.31	5.595	0.2554	0.4917	0.8269	-0.2742	-1.171
Odc1	ornithine decarboxylase, struc	0.001304	0.02694	1.721	0.7835	3.737	0.06307	0.3468	1.403	0.4883	1.968	0.003733	0.02751	0.593	-0.7538	-3.282	6.535e-07	3.431e-05	3.115	1.639	7.137
Fam234b	family with sequence similarit	0.5168	0.7729	1.076	0.1063	0.66	0.0002578	0.01151	1.795	0.8439	4.431	3.876e-07	2.414e-05	0.405	-1.304	-7.394	4.836e-05	0.001012	0.5325	-0.9091	-5.155
Lrp2bp	Lrp2 binding protein	1.228e-05	0.001462	0.4183	-1.257	-5.763	3.243e-06	0.0004995	0.3198	-1.645	-6.373	0.0001168	0.001948	2.204	1.14	4.772	0.9252	0.9668	1.016	0.02271	0.09505
Sult1d1	sulfotransferase family 1D, me	0.04121	0.2108	1.559	0.6407	2.182	0.0001123	0.006428	3.168	1.664	4.789	8.629e-05	0.001531	0.3352	-1.577	-4.903	0.0001591	0.002493	0.3556	-1.492	-4.638
Sntg2	syntrophin, gamma 2	0.007945	0.08054	0.6986	-0.5174	-2.949	6.195e-05	0.004182	0.4837	-1.048	-5.047	8.727e-05	0.001546	1.92	0.9413	4.898	0.00298	0.02306	1.569	0.6496	3.38
Bpnt1	bisphosphate 3'-nucleotidase 1	8.924e-05	0.00509	0.6263	-0.6751	-4.888	0.8011	0.93	0.9715	-0.04172	-0.2553	4.976e-07	2.915e-05	0.4665	-1.1	-7.271	3.569e-05	0.0007962	0.5743	-0.8001	-5.288
Atp11a	ATPase, class VI, type 11A	0.0007085	0.01812	0.5116	-0.9669	-3.998	2.521e-05	0.002154	0.3398	-1.557	-5.442	0.0004016	0.00505	2.179	1.124	4.241	0.0239	0.1053	1.567	0.6477	2.445
Pdk2	pyruvate dehydrogenase kinase,	3.821e-05	0.003053	1.517	0.601	5.258	0.08147	0.3899	0.842	-0.2481	-1.835	6.671e-15	3.432e-11	5.945	2.572	20.54	0.8491	0.9309	0.9834	-0.02414	-0.1928
D5Ertd579e	DNA segment, Chr 5, ERATO Doi	0.02734	0.1664	0.7394	-0.4355	-2.381	0.08084	0.3889	1.318	0.398	1.839	2.166e-07	1.541e-05	0.3438	-1.54	-7.687	0.0001113	0.0019	0.5139	-0.9603	-4.792
Atp5s	NA	0.1797	0.468	1.247	0.3189	1.39	0.0001808	0.008841	2.369	1.244	4.583	4.827e-05	0.000976	0.4074	-1.296	-5.156	9.319e-06	0.0002787	0.3586	-1.48	-5.888
Jag2	jagged 2	0.1063	0.3529	0.8292	-0.2702	-1.691	0.0737	0.3715	0.7809	-0.3568	-1.888	3.063e-07	2.01e-05	2.488	1.315	7.512	6.857e-06	0.0002208	0.4813	-1.055	-6.027
Trpv4	transient receptor potential c	5.181e-06	0.0008278	1.718	0.7806	6.156	0.126	0.4656	1.181	0.2396	1.597	4.506e-10	1.507e-07	2.944	1.558	11.22	0.645	0.8142	1.046	0.06498	0.4678
Bcl9l	B cell CLL/lymphoma 9-like	0.28	0.5851	0.8827	-0.18	-1.11	0.006271	0.09957	1.501	0.5859	3.054	6.263e-06	0.0002068	0.4737	-1.078	-6.069	1.137e-06	5.479e-05	0.4293	-1.22	-6.868
Tinagl1	tubulointerstitial nephritis a	0.00092	0.02143	1.519	0.6033	3.886	0.3009	0.6548	0.8735	-0.1951	-1.062	7.234e-10	2.189e-07	3.62	1.856	10.91	0.004813	0.0329	1.453	0.5392	3.171
Ptp4a1	protein tyrosine phosphatase 4	0.03258	0.185	1.212	0.2769	2.297	8.201e-05	0.005158	1.627	0.7025	4.925	1.891e-07	1.4e-05	0.4916	-1.024	-7.756	0.07029	0.2223	0.8394	-0.2526	-1.912
Gm17709	predicted gene, 17709	0.000833	0.02013	1.597	0.675	3.929	0.1099	0.4405	1.266	0.3401	1.673	0.01086	0.0604	0.6932	-0.5286	-2.808	8.89e-08	7.752e-06	2.894	1.533	8.146
Slc15a4	solute carrier family 15, memb	1.589e-06	0.0003586	2.09	1.063	6.708	0.0007156	0.02402	1.681	0.7491	3.994	0.6981	0.8569	1.049	0.06834	0.3935	6.328e-05	0.001249	1.834	0.8748	5.037
Pxdc1	PX domain containing 1	0.1165	0.3716	1.264	0.3383	1.641	0.02233	0.205	0.6579	-0.6041	-2.477	5.28e-06	0.0001811	2.618	1.388	6.147	3.255e-06	0.0001201	2.711	1.439	6.371
Cyp4a32	cytochrome P450, family 4, sub	0.05869	0.257	1.391	0.4761	2.005	0.0001381	0.007388	2.497	1.32	4.699	0.0001501	0.002358	0.4314	-1.213	-4.663	5.844e-05	0.001167	0.4007	-1.319	-5.072
Cerk	ceramide kinase	5.932e-06	0.0008923	2.064	1.046	6.094	0.00483	0.08604	1.562	0.6435	3.169	0.1201	0.3182	1.236	0.3053	1.624	0.0001105	0.001893	1.868	0.9015	4.795
Fbxl21	F-box and leucine-rich repeat	0.002352	0.03805	1.479	0.5651	3.482	4.036e-05	0.00302	2.007	1.005	5.234	0.0002206	0.003181	0.5745	-0.7995	-4.498	0.008354	0.04928	0.6973	-0.5202	-2.926
Igfbp5	insulin-like growth factor bin	1.895e-05	0.001926	0.2091	-2.257	-5.569	0.02988	0.24	0.4596	-1.122	-2.338	0.09327	0.2709	0.5813	-0.7827	-1.763	8.845e-06	0.000268	0.1621	-2.625	-5.911
Gpcpd1	glycerophosphocholine phosphod	0.00069	0.01793	1.927	0.9465	4.009	0.001901	0.04684	1.998	0.9984	3.574	0.00254	0.02073	1.856	0.892	3.449	0.0006245	0.00714	0.4837	-1.048	-4.052
LOC105243827	NA	4.382e-06	0.0007225	3.914	1.969	6.233	0.004472	0.08159	2.292	1.197	3.203	0.001452	0.01363	2.423	1.277	3.69	0.007062	0.04368	2.054	1.038	3.001
St6galnac2	ST6 (alpha-N-acetyl-neuraminyl	0.002434	0.03876	1.414	0.5	3.468	0.1728	0.5307	0.846	-0.2412	-1.414	5.562e-10	1.811e-07	3.364	1.75	11.08	0.007115	0.04394	1.389	0.4735	2.998
Tgif1	TGFB-induced factor homeobox 1	0.004675	0.05815	1.487	0.572	3.183	0.06598	0.353	0.7508	-0.4135	-1.945	0.0225	0.1026	1.401	0.4868	2.473	6.252e-11	2.68e-08	5.54	2.47	12.55
Lyve1	lymphatic vessel endothelial h	0.0009892	0.02264	2.308	1.207	3.855	3.686e-05	0.002873	3.872	1.953	5.274	3.336e-05	0.0007456	0.2826	-1.823	-5.318	0.2386	0.4719	0.7492	-0.4165	-1.215
Cdk2ap2	CDK2-associated protein 2	0.1831	0.4727	1.17	0.2261	1.379	0.01115	0.1392	0.6866	-0.5426	-2.797	3.098e-05	0.0007034	1.947	0.961	5.351	3.208e-07	1.961e-05	2.54	1.345	7.489
Gse1	genetic suppressor element 1,	0.0004114	0.01303	0.5975	-0.7431	-4.23	2.848e-05	0.002363	0.4602	-1.12	-5.388	0.07798	0.2407	1.281	0.3575	1.858	0.0006799	0.007614	1.708	0.7726	4.015
Ccl9	chemokine (C-C motif) ligand 9	0.3383	0.6373	1.152	0.2043	0.981	0.005569	0.09303	0.5882	-0.7656	-3.106	9.632e-07	4.879e-05	3.001	1.585	6.948	1.121e-05	0.0003229	2.504	1.324	5.804
Nxpe3	neurexophilin and PC-esterase	1.975e-05	0.001984	2.156	1.108	5.55	0.1876	0.5494	1.25	0.3223	1.364	0.2521	0.5021	1.196	0.2579	1.179	6.328e-09	1.037e-06	4.286	2.1	9.6
Alpl	alkaline phosphatase, liver/bo	0.4667	0.7387	0.8489	-0.2364	-0.7421	0.001992	0.04842	2.531	1.34	3.554	5.351e-05	0.001056	0.2905	-1.783	-5.111	5.106e-08	5.151e-06	0.1299	-2.945	-8.439
Adh6-ps1	alcohol dehydrogenase 6 (class	0.03131	0.1803	0.6134	-0.7051	-2.316	0.0001233	0.006873	0.3055	-1.711	-4.748	0.0004607	0.005626	2.63	1.395	4.182	9.494e-05	0.001694	3.077	1.621	4.861
Tspan7	tetraspanin 7	0.0001191	0.006117	0.6111	-0.7105	-4.763	1.29e-05	0.001328	0.4954	-1.013	-5.741	0.00517	0.03488	1.427	0.513	3.139	0.02517	0.1096	1.315	0.3955	2.42
Eepd1	endonuclease/exonuclease/phosp	0.0001844	0.00801	0.4733	-1.079	-4.575	0.0001406	0.007475	0.4035	-1.309	-4.691	0.139	0.3496	0.7588	-0.3982	-1.541	0.0004273	0.005363	2.127	1.089	4.214
Il1r1	interleukin 1 receptor, type I	0.008165	0.08197	1.845	0.8836	2.937	7.329e-05	0.004737	3.412	1.771	4.974	6.205e-05	0.001185	0.3157	-1.663	-5.046	0.006652	0.04171	0.5007	-0.998	-3.028
Zfyve26	zinc finger, FYVE domain conta	0.8727	0.9524	1.019	0.02784	0.1623	0.0005924	0.02105	0.5636	-0.8273	-4.074	1.218e-07	9.701e-06	2.829	1.5	7.982	1.527e-05	0.0004099	2.092	1.065	5.665
Slc2a13	solute carrier family 2 (facil	0.02702	0.1653	0.6392	-0.6457	-2.387	0.06417	0.3482	1.545	0.6272	1.959	1.232e-08	1.79e-06	0.1505	-2.732	-9.219	0.001538	0.01402	0.471	-1.086	-3.665
Adam23	a disintegrin and metallopepti	0.02898	0.1723	1.584	0.6636	2.353	0.000123	0.006873	3	1.585	4.749	3.115e-05	0.000706	0.3181	-1.652	-5.348	0.001806	0.01592	0.4629	-1.111	-3.596
Pdzd7	PDZ domain containing 7	1.561e-07	6.496e-05	0.3826	-1.386	-7.854	0.1825	0.5433	0.8188	-0.2884	-1.381	0.9818	0.9938	0.9969	-0.00446	-0.02307	2.368e-13	4.351e-10	0.1023	-3.288	-17.01
Gm21839	predicted gene, 21839	0.0001292	0.006363	2.008	1.006	4.728	0.0001988	0.00956	2.209	1.143	4.542	0.05233	0.1838	1.396	0.4808	2.063	0.001039	0.01047	0.5383	-0.8934	-3.834
Lce6a	late cornified envelope 6A	0.01344	0.1098	0.7067	-0.5008	-2.712	0.0001038	0.006095	0.4817	-1.054	-4.823	0.0006971	0.007686	1.754	0.8103	4.005	0.0004461	0.005535	1.801	0.8489	4.196
Egfr	epidermal growth factor recept	0.4066	0.6949	0.9049	-0.1442	-0.8477	0.0002435	0.01109	0.5372	-0.8964	-4.455	7.189e-05	0.001314	1.903	0.9281	4.982	6.589e-07	3.452e-05	2.512	1.329	7.133
Itgb6	integrin beta 6	2.776e-06	0.0005328	0.453	-1.142	-6.445	0.2567	0.616	0.8439	-0.2449	-1.168	0.458	0.6969	1.107	0.1469	0.7568	3.913e-12	3.861e-09	0.1397	-2.839	-14.62
Bhlhe41	basic helix-loop-helix family,	5.959e-05	0.004013	0.3338	-1.583	-5.064	0.2354	0.5954	0.7308	-0.4525	-1.223	0.003829	0.02805	0.4601	-1.12	-3.271	1.865e-06	8.023e-05	0.2072	-2.271	-6.632
Acot8	acyl-CoA thioesterase 8	0.1372	0.4067	1.19	0.2509	1.549	0.0002104	0.009931	1.823	0.8661	4.518	0.0001233	0.002025	0.5576	-0.8426	-4.748	1.577e-05	0.0004213	0.499	-1.003	-5.651
Asb12	ankyrin repeat and SOCS box-co	8.386e-08	4.314e-05	0.3606	-1.472	-8.176	0.2069	0.5691	0.8249	-0.2778	-1.304	6.34e-14	2.33e-10	0.08264	-3.597	-18.24	0.9372	0.9715	1.011	0.01573	0.07978
Rnf5	ring finger protein 5	0.01492	0.1162	0.7262	-0.4616	-2.664	0.1511	0.5034	1.236	0.3061	1.493	3.014e-07	1.988e-05	0.3718	-1.428	-7.52	0.0001689	0.002611	0.545	-0.8756	-4.612
Pde4b	phosphodiesterase 4B, cAMP spe	0.07841	0.2996	0.8098	-0.3043	-1.855	0.0001354	0.007302	0.5308	-0.9138	-4.708	0.004051	0.02929	1.498	0.5834	3.246	1.004e-06	4.93e-05	2.37	1.245	6.928
Cml5	NA	0.02946	0.1738	0.5962	-0.7462	-2.345	0.000129	0.007122	0.2911	-1.78	-4.728	0.0004761	0.005774	2.737	1.453	4.168	0.0001281	0.00212	3.137	1.649	4.731
Mid1ip1	Mid1 interacting protein 1 (ga	0.01527	0.1179	0.5977	-0.7425	-2.653	8.042e-05	0.005095	0.3223	-1.633	-4.933	0.7153	0.867	0.9244	-0.1134	-0.37	1.553e-08	1.998e-06	6.898	2.786	9.089
Hmbs	hydroxymethylbilane synthase	4.288e-05	0.003283	0.62	-0.6896	-5.208	0.03473	0.2616	0.7819	-0.355	-2.266	3.445e-07	2.201e-05	0.4727	-1.081	-7.453	0.5997	0.7841	1.055	0.07737	0.5334
Zfp462	zinc finger protein 462	0.07378	0.2905	0.8229	-0.2813	-1.887	0.2158	0.5772	0.8553	-0.2255	-1.278	1.951e-06	8.119e-05	2.113	1.08	6.611	2.389e-07	1.605e-05	0.4213	-1.247	-7.637
Acat1	acetyl-Coenzyme A acetyltransf	0.5077	0.7659	0.9425	-0.0854	-0.6746	0.00186	0.04622	1.451	0.5368	3.584	1.833e-08	2.456e-06	0.4211	-1.248	-8.997	0.0002388	0.003443	0.6511	-0.619	-4.464
Ssbp2	single-stranded DNA binding pr	0.5963	0.8222	1.07	0.09724	0.5384	0.0003085	0.01312	1.906	0.9303	4.354	3.814e-05	0.000815	0.4862	-1.04	-5.259	4.039e-07	2.394e-05	0.3638	-1.459	-7.374
Apol9a	apolipoprotein L 9a	0.04067	0.2091	0.7619	-0.3924	-2.189	0.0001454	0.007635	0.5028	-0.992	-4.677	1.864e-05	0.0004695	2.136	1.095	5.576	0.001856	0.01621	1.629	0.7039	3.585
Ubr2	ubiquitin protein ligase E3 co	0.0001162	0.006028	1.528	0.6113	4.774	0.6214	0.8511	1.054	0.076	0.5016	6.453e-07	3.57e-05	2.003	1.002	7.143	0.0003458	0.004578	1.52	0.6039	4.305
Tmem180	NA	0.002656	0.04077	0.6474	-0.6273	-3.43	6.147e-05	0.004172	0.4688	-1.093	-5.05	0.02407	0.1078	1.404	0.4891	2.441	0.0002045	0.003033	1.876	0.9076	4.53
Gm5866	predicted gene 5866	0.7065	0.8801	0.967	-0.0484	-0.382	0.001157	0.03432	1.482	0.5678	3.788	7.763e-08	7.056e-06	0.4537	-1.14	-8.217	5.437e-05	0.001105	0.612	-0.7083	-5.104
Tef	thyrotroph embryonic factor	0.1329	0.3999	0.8229	-0.2812	-1.567	0.02344	0.2101	1.435	0.5212	2.454	2.825e-06	0.0001092	0.4159	-1.266	-6.437	1.119e-05	0.0003228	0.4533	-1.142	-5.805
B230340J04Rik	NA	0.002673	0.0409	1.71	0.7737	3.427	5.25e-05	0.00365	2.58	1.367	5.119	0.0001316	0.002128	0.4453	-1.167	-4.72	0.02208	0.09933	0.6535	-0.6138	-2.482
Ntm	neurotrimin	0.7662	0.9079	0.9642	-0.05257	-0.3014	0.0006972	0.0236	1.773	0.8265	4.005	1.796e-08	2.444e-06	0.3033	-1.721	-9.008	0.0001109	0.001896	0.53	-0.916	-4.794
Pdgfrb	platelet derived growth factor	0.2007	0.4955	0.8576	-0.2217	-1.323	0.0002857	0.01239	0.5473	-0.8696	-4.387	4.339e-06	0.0001539	2.211	1.145	6.238	0.0003091	0.004215	1.74	0.799	4.353
Unc5a	unc-5 netrin receptor A	2.339e-05	0.002228	0.4834	-1.049	-5.475	0.03956	0.2783	0.7075	-0.4991	-2.202	2.713e-07	1.848e-05	0.3324	-1.589	-7.573	0.7783	0.8951	0.9593	-0.05989	-0.2854
Ccdc77	coiled-coil domain containing	0.0007108	0.01816	1.655	0.7265	3.996	0.2461	0.6057	0.8368	-0.257	-1.195	0.0253	0.1118	1.396	0.4815	2.418	7.735e-11	3.158e-08	5.537	2.469	12.4
Elovl6	ELOVL family member 6, elongat	7.018e-05	0.004456	0.3604	-1.472	-4.992	0.01344	0.1541	0.5189	-0.9463	-2.712	6.307e-06	0.0002075	0.2571	-1.96	-6.066	0.2517	0.4866	1.303	0.3814	1.18
Atp8b1	ATPase, class I, type 8B, memb	0.704	0.879	0.9526	-0.06998	-0.3854	0.0002779	0.01217	0.5194	-0.9451	-4.398	2.191e-08	2.763e-06	3.411	1.77	8.898	0.0003504	0.004613	1.809	0.8552	4.299
Rsad1	radical S-adenosyl methionine	0.1056	0.3512	1.217	0.2832	1.695	0.0001264	0.006992	1.914	0.9363	4.737	0.01049	0.05879	0.6989	-0.5167	-2.824	1.471e-07	1.105e-05	0.3679	-1.443	-7.884
5730508B09Rik	NA	0.0001648	0.007477	0.5801	-0.7857	-4.623	0.5155	0.7953	1.097	0.1331	0.662	1.607e-10	7.514e-08	0.2154	-2.215	-11.9	0.008697	0.05068	0.6871	-0.5414	-2.908
Doc2b	double C2, beta	6.521e-06	0.0009641	2.368	1.244	6.05	0.9385	0.9799	1.013	0.019	0.07812	0.001557	0.01438	1.771	0.8243	3.66	5.366e-11	2.38e-08	7.21	2.85	12.66
Gemin2	gem nuclear organelle associat	0.2213	0.521	1.133	0.1802	1.262	0.0002155	0.01015	1.695	0.7612	4.508	0.0006455	0.007247	0.6456	-0.6312	-4.038	6.882e-07	3.584e-05	0.4627	-1.112	-7.111
Slc25a32	solute carrier family 25, memb	0.0001848	0.00801	1.796	0.8448	4.574	2.733e-05	0.002281	2.268	1.182	5.406	0.7669	0.8936	0.9587	-0.06079	-0.3004	0.0001404	0.002276	0.5178	-0.9494	-4.692
Ap3m1-ps	adaptor-related protein comple	0.7194	0.8863	0.9663	-0.04947	-0.3643	0.001462	0.0396	1.508	0.5923	3.687	1.219e-06	5.752e-05	0.4943	-1.017	-6.835	5.715e-06	0.0001922	0.5326	-0.9088	-6.111
Them6	thioesterase superfamily membe	0.0004813	0.01434	0.6467	-0.6288	-4.163	0.7424	0.9054	1.042	0.05957	0.3333	9.606e-06	0.0002834	0.5098	-0.9719	-5.874	1.965e-06	8.355e-05	0.4687	-1.093	-6.608
Arv1	ARV1 homolog, fatty acid homeo	0.001153	0.0249	1.554	0.6364	3.789	4.224e-05	0.003122	2.051	1.036	5.214	0.00197	0.01711	0.6352	-0.6547	-3.559	0.007746	0.04664	0.6856	-0.5446	-2.96
Pck2	phosphoenolpyruvate carboxykin	6.504e-05	0.00429	1.727	0.7886	5.025	0.191	0.5522	1.19	0.2513	1.354	6.509e-07	3.593e-05	2.341	1.227	7.139	0.03677	0.1425	1.306	0.3847	2.238
Fbxo21	F-box protein 21	7.224e-05	0.004532	1.883	0.9129	4.98	0.7208	0.8964	1.056	0.07864	0.3625	3.161e-08	3.551e-06	3.356	1.747	8.697	0.001218	0.01181	1.689	0.7562	3.766
Gm34985	NA	0.004077	0.05289	2.123	1.086	3.243	7.495e-05	0.0048	3.908	1.966	4.964	0.01969	0.09328	0.5249	-0.9299	-2.536	0.0001489	0.002373	0.3053	-1.712	-4.667
Abhd17c	abhydrolase domain containing	0.0002405	0.009444	0.6121	-0.7081	-4.461	2.203e-05	0.001928	0.4886	-1.033	-5.502	0.004828	0.0332	1.465	0.5511	3.169	0.02401	0.1057	1.342	0.4247	2.442
Snord14e	small nucleolar RNA, C/D box 1	0.001795	0.03265	1.776	0.8282	3.599	5.347e-05	0.003707	2.624	1.392	5.111	0.002207	0.01859	0.5416	-0.8848	-3.51	0.004551	0.03158	0.5722	-0.8055	-3.195
Eif1ax	eukaryotic translation initiat	0.04515	0.2219	0.7976	-0.3262	-2.137	0.07517	0.3754	1.265	0.339	1.877	1.079e-06	5.237e-05	0.4498	-1.153	-6.893	6.262e-05	0.001238	0.5575	-0.843	-5.042
Gin1	gypsy retrotransposon integras	0.4695	0.7414	0.8957	-0.1588	-0.7373	0.003349	0.06772	1.801	0.8486	3.329	1.272e-05	0.0003532	0.3906	-1.356	-5.747	7.654e-07	3.922e-05	0.3151	-1.666	-7.06
Dbp	D site albumin promoter bindin	9.832e-05	0.00545	0.2269	-2.14	-4.846	0.5558	0.8172	0.8049	-0.3131	-0.5992	0.0002518	0.003513	0.2256	-2.148	-4.441	1.09e-06	5.289e-05	0.09926	-3.333	-6.889
Sephs2	selenophosphate synthetase 2	0.01138	0.09935	1.422	0.5074	2.787	0.06293	0.3466	0.7452	-0.4242	-1.969	2.444e-10	9.673e-08	4.982	2.317	11.62	0.02636	0.1133	1.393	0.4783	2.398
Slc38a6	solute carrier family 38, memb	0.1804	0.4689	1.154	0.2062	1.388	0.0001759	0.008673	1.751	0.8078	4.595	0.003033	0.0236	0.6835	-0.5489	-3.372	2.045e-07	1.422e-05	0.4187	-1.256	-7.716
Pld5	phospholipase D family, member	5.09e-06	0.0008182	0.4972	-1.008	-6.164	0.6214	0.8511	0.9349	-0.09707	-0.5017	0.02209	0.1012	0.7348	-0.4446	-2.482	4.548e-11	2.089e-08	0.2047	-2.288	-12.77
Zfyve16	zinc finger, FYVE domain conta	0.3525	0.6491	1.09	0.1239	0.952	0.0002412	0.01103	1.61	0.6868	4.459	0.0004707	0.005724	0.662	-0.595	-4.173	2.24e-07	1.53e-05	0.4686	-1.094	-7.67
Abhd2	abhydrolase domain containing	9.641e-05	0.005393	2.672	1.418	4.854	1.75e-05	0.001655	3.829	1.937	5.604	0.1455	0.3597	0.7147	-0.4847	-1.515	0.003186	0.02425	0.4756	-1.072	-3.351
Gm13363	predicted gene 13363	0.02359	0.1522	1.246	0.3172	2.451	0.0001126	0.006428	1.662	0.7331	4.787	3.29e-07	2.129e-05	0.4797	-1.06	-7.476	0.2	0.4254	0.8779	-0.1879	-1.325
Serpinh1	serine (or cysteine) peptidase	6.746e-06	0.000986	0.4079	-1.294	-6.035	0.004462	0.08159	0.5693	-0.8127	-3.204	0.0001401	0.002232	0.4658	-1.102	-4.693	0.162	0.3752	0.7895	-0.341	-1.452
Fmo3	flavin containing monooxygenas	0.000337	0.01153	2.55	1.35	4.316	0.0002005	0.009604	3.204	1.68	4.539	0.1832	0.4139	1.387	0.4725	1.379	0.0003787	0.00489	0.363	-1.462	-4.266
Slc25a51	solute carrier family 25, memb	0.1452	0.4185	1.242	0.3122	1.516	0.0001326	0.007225	2.218	1.149	4.717	0.01997	0.09424	0.6734	-0.5705	-2.529	3.762e-08	4.049e-06	0.2605	-1.941	-8.603
Npas2	neuronal PAS domain protein 2	0.43	0.7123	1.191	0.252	0.8055	0.003879	0.07458	0.4326	-1.209	-3.265	9.726e-08	8.396e-06	6.849	2.776	8.099	0.0001419	0.002294	3.046	1.607	4.687
Fam83a	family with sequence similarit	5.266e-05	0.003711	0.5662	-0.8205	-5.118	0.3967	0.7246	0.8923	-0.1643	-0.8662	2.906e-08	3.293e-06	0.3449	-1.536	-8.743	0.02288	0.1018	0.7407	-0.433	-2.465
Hsd17b6	hydroxysteroid (17-beta) dehyd	0.03056	0.1774	0.7211	-0.4717	-2.328	0.0001577	0.008081	0.4623	-1.113	-4.642	0.0001019	0.001749	2.103	1.072	4.83	0.001032	0.01042	1.805	0.8518	3.837
Fam126b	family with sequence similarit	0.3086	0.6114	1.136	0.1841	1.045	0.0003232	0.01354	1.87	0.9033	4.334	5.831e-07	3.275e-05	0.3821	-1.388	-7.193	0.0007234	0.007972	0.5865	-0.7697	-3.989
Gm10309	predicted gene 10309	3.072e-06	0.0005605	2.449	1.292	6.398	0.6562	0.8682	1.078	0.108	0.4519	0.02639	0.115	1.445	0.5306	2.398	1.359e-11	9.987e-09	8.127	3.023	13.66
Hn1l	NA	5.144e-05	0.003685	0.5159	-0.9547	-5.128	1.465e-05	0.001455	0.4198	-1.252	-5.684	0.5508	0.7675	1.09	0.1238	0.6068	0.001214	0.01177	1.703	0.7683	3.767
Cryz	crystallin, zeta	7.8e-05	0.004696	0.6077	-0.7186	-4.946	0.2347	0.5951	0.8642	-0.2106	-1.225	1.356e-06	6.175e-05	0.4732	-1.08	-6.784	0.01127	0.06162	0.735	-0.4442	-2.792
Tec	tec protein tyrosine kinase	1.388e-05	0.001552	2.026	1.019	5.708	0.007475	0.1117	1.546	0.6283	2.976	0.3882	0.6388	1.127	0.1724	0.882	5.394e-05	0.001098	1.998	0.9982	5.107
Tango2	transport and golgi organizati	7.519e-06	0.001051	2.225	1.154	5.985	2.462e-05	0.002125	2.367	1.243	5.452	0.007545	0.04612	0.6473	-0.6274	-2.972	0.1055	0.2876	1.282	0.358	1.696
Zpr1	ZPR1 zinc finger	0.03201	0.1828	1.406	0.492	2.305	0.1039	0.429	0.7421	-0.4303	-1.704	1.079e-06	5.237e-05	3.056	1.612	6.894	7.899e-05	0.001466	2.227	1.155	4.941
Prg4	proteoglycan 4 (megakaryocyte	0.01919	0.1352	2.289	1.195	2.547	0.1463	0.4957	0.5591	-0.8387	-1.512	3.366e-05	0.0007484	6.633	2.73	5.314	2.17e-06	8.932e-05	10.34	3.37	6.561
Hfe	homeostatic iron regulator	3.396e-05	0.00285	0.5156	-0.9557	-5.31	0.6308	0.8559	0.9305	-0.1039	-0.488	3.107e-09	6.293e-07	0.2544	-1.975	-10.02	0.008044	0.04785	0.6688	-0.5803	-2.943
9030617O03Rik	NA	0.0651	0.2713	0.8192	-0.2878	-1.952	0.04794	0.3045	1.29	0.3675	2.107	9.343e-08	8.119e-06	0.403	-1.311	-8.12	0.0006212	0.007108	0.6352	-0.6547	-4.054
Serpine2	serine (or cysteine) peptidase	0.08263	0.3073	0.6654	-0.5876	-1.827	0.04389	0.2916	1.764	0.8185	2.151	2.203e-05	0.0005351	0.261	-1.938	-5.502	2.617e-06	0.0001025	0.2059	-2.28	-6.473
Nol3	nucleolar protein 3 (apoptosis	0.001283	0.02674	0.5851	-0.7732	-3.744	0.0101	0.1317	0.618	-0.6944	-2.841	0.0002079	0.003044	0.492	-1.023	-4.523	0.002376	0.01952	1.725	0.7869	3.478
Ank1	ankyrin 1, erythroid	0.0006145	0.01671	0.6017	-0.7328	-4.059	0.03475	0.2616	0.715	-0.484	-2.265	0.03448	0.1388	1.365	0.4488	2.269	6.618e-06	0.0002152	0.4367	-1.195	-6.043
Mpp3	membrane protein, palmitoylate	0.0005216	0.01508	0.5898	-0.7618	-4.129	0.2225	0.5838	0.8265	-0.2749	-1.259	0.04354	0.1626	1.352	0.4356	2.155	9.243e-09	1.359e-06	0.2686	-1.896	-9.382
Gdf1	growth differentiation factor	1.419e-05	0.00156	0.4712	-1.086	-5.698	0.1306	0.4718	0.7816	-0.3554	-1.577	0.9562	0.9825	0.992	-0.01162	-0.05566	1.545e-09	3.34e-07	0.2208	-2.179	-10.44
Dnajb4	DnaJ heat shock protein family	0.1417	0.413	1.21	0.2752	1.53	0.0002767	0.01217	1.914	0.9363	4.4	7.024e-05	0.001291	0.5058	-0.9834	-4.992	5.788e-05	0.001159	0.5	-1	-5.076
Mcf2l	mcf.2 transforming sequence-li	0.00059	0.0163	1.575	0.6555	4.076	0.7128	0.8932	0.9519	-0.07104	-0.3734	2.925e-07	1.944e-05	2.509	1.327	7.535	0.0001002	0.001762	1.805	0.8522	4.838
Ano8	anoctamin 8	4.75e-05	0.003481	0.6412	-0.6411	-5.163	0.9299	0.9778	0.991	-0.01309	-0.08911	2.41e-09	5.294e-07	0.3833	-1.384	-10.17	0.001487	0.01368	0.7068	-0.5006	-3.68
Dpy19l1	dpy-19-like 1 (C. elegans)	0.07296	0.2884	1.288	0.3648	1.893	0.000219	0.0103	2.037	1.026	4.501	7.157e-06	0.0002284	0.4151	-1.268	-6.008	0.002897	0.02259	0.6087	-0.7161	-3.392
Galnt2	polypeptide N-acetylgalactosam	0.09296	0.3289	0.8217	-0.2834	-1.764	0.04103	0.2833	1.333	0.4151	2.184	1.488e-05	0.000397	0.5004	-0.9988	-5.677	4.38e-06	0.0001529	0.4676	-1.097	-6.233
Gm13233	predicted gene 13233	0.0001138	0.005927	0.6005	-0.7357	-4.783	0.3855	0.7161	0.8941	-0.1615	-0.8872	1.703e-06	7.264e-05	0.4586	-1.125	-6.675	0.002024	0.01733	0.6608	-0.5977	-3.547
Golt1a	golgi transport 1A	0.339	0.6382	1.167	0.2227	0.9795	0.0003822	0.01522	2.214	1.147	4.262	3.948e-05	0.0008378	0.4044	-1.306	-5.244	9.403e-06	0.0002805	0.3621	-1.466	-5.884
Atp6v1h	ATPase, H+ transporting, lysos	0.001096	0.02407	1.632	0.7065	3.811	0.01926	0.1893	1.473	0.5584	2.546	0.006322	0.04059	0.6509	-0.6194	-3.05	3.997e-05	0.0008665	2.09	1.064	5.239
Smim19	small integral membrane protei	0.04035	0.2081	1.204	0.2679	2.193	0.0001303	0.007133	1.606	0.6831	4.724	0.1467	0.3614	0.8693	-0.2021	-1.51	1.756e-07	1.251e-05	0.4852	-1.043	-7.794
Fam129b	family with sequence similarit	0.148	0.4229	1.34	0.4222	1.505	0.004241	0.07896	0.476	-1.071	-3.226	2.02e-10	8.805e-08	12.2	3.609	11.74	0.01032	0.05735	1.828	0.8702	2.832
Trim63	tripartite motif-containing 63	3.4e-07	0.0001198	1.876	0.9076	7.46	0.6571	0.8688	1.046	0.06487	0.4506	0.07209	0.228	0.8391	-0.2531	-1.899	4.919e-15	2.924e-11	6.874	2.781	20.87
Slc39a13	solute carrier family 39 (meta	0.01399	0.112	0.7403	-0.4338	-2.693	0.199	0.562	1.192	0.2531	1.328	1.665e-06	7.172e-05	0.4415	-1.18	-6.686	6.991e-05	0.001352	0.543	-0.8811	-4.994
Lsr	lipolysis stimulated lipoprote	0.122	0.3815	0.8015	-0.3191	-1.615	0.0003016	0.01291	0.4931	-1.02	-4.363	2.137e-05	0.0005236	2.288	1.194	5.515	0.0004411	0.005489	1.878	0.9093	4.201
Cmbl	carboxymethylenebutenolidase-l	0.9238	0.9728	1.01	0.01387	0.0968	0.0004366	0.01682	1.639	0.7127	4.205	3.557e-05	0.000778	0.5625	-0.8301	-5.29	1.026e-07	8.566e-06	0.4157	-1.266	-8.071
Asxl1	additional sex combs like 1	5.651e-05	0.003906	1.451	0.5371	5.087	0.3783	0.7113	1.081	0.1126	0.9011	0.03939	0.1521	1.193	0.255	2.204	2.587e-08	2.998e-06	2.026	1.019	8.807
Fam46a	NA	6.964e-06	0.001001	2.628	1.394	6.02	0.003641	0.07106	1.869	0.9021	3.293	0.01583	0.07958	1.59	0.6688	2.637	0.004704	0.03233	1.749	0.8068	3.181
Gm3579	NA	0.09134	0.3258	1.709	0.773	1.774	0.0001718	0.008561	5.186	2.375	4.605	1.428e-07	1.113e-05	0.07324	-3.771	-7.9	0.04273	0.1583	0.4886	-1.033	-2.164
Nfic	nuclear factor I/C	8.709e-05	0.005044	0.6121	-0.7082	-4.899	0.2299	0.5912	0.8634	-0.2118	-1.238	8.386e-07	4.367e-05	0.4629	-1.111	-7.015	0.02698	0.115	0.7695	-0.3781	-2.387
Stxbp4	syntaxin binding protein 4	5.799e-05	0.003957	0.4886	-1.033	-5.076	0.0751	0.3752	0.7309	-0.4523	-1.878	0.2388	0.4868	0.8289	-0.2708	-1.214	1.992e-06	8.429e-05	0.3604	-1.472	-6.601
Orai3	ORAI calcium release-activated	0.02839	0.1702	1.285	0.3622	2.363	0.119	0.4547	0.8148	-0.2955	-1.629	3.381e-07	2.174e-05	2.384	1.253	7.463	0.0003601	0.00471	1.647	0.72	4.287
Megf9	multiple EGF-like-domains 9	0.03869	0.2035	0.749	-0.4169	-2.213	0.07834	0.3834	1.332	0.4136	1.856	8.408e-08	7.536e-06	0.3106	-1.687	-8.175	0.0008932	0.009348	0.5726	-0.8045	-3.899
Desi2	desumoylating isopeptidase 2	0.9276	0.9744	0.989	-0.0159	-0.09203	0.0004636	0.01767	1.808	0.8543	4.179	6.475e-05	0.001219	0.5171	-0.9515	-5.027	2.782e-08	3.193e-06	0.3166	-1.659	-8.767
Ddhd1	DDHD domain containing 1	0.0001436	0.006817	1.881	0.9112	4.682	0.4931	0.7833	1.118	0.1608	0.6983	6.9e-05	0.001272	2.093	1.066	5	1.929e-05	0.0004914	2.274	1.185	5.561
Gck	glucokinase	0.09674	0.3356	0.6071	-0.72	-1.743	0.0002511	0.01134	0.222	-2.171	-4.442	0.001426	0.01344	3.19	1.674	3.698	8.633e-06	0.0002622	6.41	2.68	5.922
Zfp36l1	zinc finger protein 36, C3H ty	0.4326	0.7139	1.142	0.1911	0.8009	0.005312	0.09007	0.5423	-0.8828	-3.127	6.919e-06	0.0002225	2.978	1.574	6.023	3.764e-06	0.0001356	3.133	1.647	6.303
Dot1l	DOT1-like, histone H3 methyltr	0.2427	0.5457	0.8836	-0.1785	-1.204	0.01029	0.1331	1.411	0.4971	2.833	6.017e-08	5.858e-06	0.3905	-1.357	-8.351	0.0005267	0.006272	0.6285	-0.6701	-4.125
Tfrc	transferrin receptor	0.0005308	0.01522	0.4289	-1.221	-4.121	0.4374	0.7509	1.212	0.2779	0.7925	0.006507	0.04145	0.5048	-0.9861	-3.038	8.424e-10	2.124e-07	0.08768	-3.512	-10.82
Sparcl1	SPARC-like 1	0.09795	0.3378	0.7643	-0.3879	-1.736	0.04315	0.2897	1.485	0.5708	2.159	3.621e-06	0.0001316	0.3422	-1.547	-6.321	2.586e-05	0.0006143	0.398	-1.329	-5.431
Ppp1r15b	protein phosphatase 1, regulat	0.01636	0.1233	1.376	0.4607	2.621	0.1889	0.5501	0.822	-0.2829	-1.36	9.651e-06	0.000284	2.189	1.13	5.872	1.366e-05	0.0003774	2.144	1.1	5.715
Nos2	nitric oxide synthase 2, induc	0.0003709	0.0122	0.5879	-0.7663	-4.275	0.783	0.9214	1.042	0.05922	0.2792	4.961e-08	4.908e-06	0.3164	-1.66	-8.454	0.0004879	0.005919	0.5678	-0.8164	-4.157
Hdac9	histone deacetylase 9	6.638e-05	0.00433	0.6469	-0.6283	-5.017	0.5497	0.8139	0.9394	-0.09018	-0.6085	0.005485	0.03647	0.7438	-0.4271	-3.113	3.425e-08	3.749e-06	0.4391	-1.187	-8.654
Acss1	acyl-CoA synthetase short-chai	0.0009071	0.02127	1.652	0.7245	3.892	0.44	0.7527	1.128	0.1735	0.788	0.004594	0.03199	0.637	-0.6507	-3.191	3.978e-10	1.137e-07	4.937	2.304	11.3
Lrrc38	leucine rich repeat containing	1.69e-06	0.0003779	0.4289	-1.221	-6.679	0.3056	0.6594	0.8541	-0.2275	-1.051	0.7524	0.8855	0.9566	-0.06408	-0.3199	4.213e-12	3.871e-09	0.1323	-2.918	-14.57
Odf3l1	outer dense fiber of sperm tai	7.588e-05	0.004651	0.6291	-0.6685	-4.958	0.4036	0.7297	1.099	0.1361	0.8534	3.006e-12	4.257e-09	0.219	-2.191	-14.84	0.1469	0.3536	0.8569	-0.2229	-1.509
Thbs1	thrombospondin 1	0.03773	0.2008	1.633	0.7077	2.225	0.05491	0.3237	0.5876	-0.7672	-2.039	6.669e-09	1.129e-06	10.08	3.334	9.57	0.005258	0.03503	2.13	1.091	3.132
Creld2	cysteine-rich with EGF-like do	0.2141	0.5127	1.227	0.2947	1.283	0.0003763	0.01503	2.234	1.16	4.269	1.418e-05	0.0003823	0.3702	-1.434	-5.698	0.0001662	0.002576	0.4469	-1.162	-4.619
Fbxo45	F-box protein 45	0.01346	0.1099	0.7074	-0.4994	-2.711	0.2162	0.5779	1.213	0.2783	1.277	1.65e-06	7.144e-05	0.3923	-1.35	-6.691	9.272e-05	0.001665	0.5059	-0.983	-4.871
Afap1l1	actin filament associated prot	0.0001197	0.006134	0.6272	-0.6731	-4.761	0.3719	0.7075	0.8995	-0.1528	-0.9135	0.002368	0.01961	0.6883	-0.5389	-3.48	2.004e-06	8.464e-05	0.4925	-1.022	-6.598
Gpc4	glypican 4	9.578e-07	0.0002439	0.4443	-1.17	-6.951	0.0002402	0.01103	0.5401	-0.8888	-4.461	0.003185	0.02444	0.6515	-0.6181	-3.351	0.233	0.4656	0.8545	-0.2269	-1.23
Setdb2	SET domain, bifurcated 2	0.0014	0.02808	1.862	0.897	3.706	8.285e-05	0.005194	2.656	1.409	4.92	0.1327	0.3393	0.7497	-0.4156	-1.568	0.0004153	0.005252	0.4599	-1.121	-4.226
Dbf4	DBF4 zinc finger	0.2489	0.5526	1.175	0.2327	1.188	0.01239	0.148	0.6429	-0.6374	-2.749	3.811e-05	0.000815	2.187	1.129	5.259	1.064e-06	5.175e-05	2.792	1.481	6.9
Vnn1	vanin 1	1.066e-05	0.001362	4.447	2.153	5.827	0.001814	0.04543	2.972	1.571	3.595	0.0001099	0.001858	3.842	1.942	4.798	0.6309	0.8051	0.8721	-0.1975	-0.4879
Pde4a	phosphodiesterase 4A, cAMP spe	5.252e-05	0.003711	0.5213	-0.9398	-5.119	0.1309	0.4719	0.7889	-0.3422	-1.575	0.654	0.8317	0.9385	-0.09152	-0.4551	4.912e-08	4.994e-06	0.3075	-1.701	-8.46
Fam214a	family with sequence similarit	9.395e-08	4.592e-05	3.111	1.638	8.117	1.624e-06	0.0003027	3.029	1.599	6.698	0.07375	0.2316	1.335	0.4171	1.887	0.1881	0.41	0.8116	-0.3012	-1.363
Slc22a30	solute carrier family 22, memb	0.05481	0.2478	0.6949	-0.5251	-2.04	0.0002437	0.01109	0.3904	-1.357	-4.455	8.851e-05	0.001564	2.602	1.379	4.892	0.0007789	0.008436	2.167	1.116	3.957
Maged1	melanoma antigen, family D, 1	0.04132	0.2112	0.7626	-0.391	-2.181	0.09606	0.4149	1.293	0.3706	1.747	1.06e-06	5.173e-05	0.3907	-1.356	-6.902	0.0001286	0.002124	0.5252	-0.929	-4.73
Slc6a6	solute carrier family 6 (neuro	0.04442	0.22	1.309	0.3882	2.145	0.01186	0.1442	0.6631	-0.5928	-2.769	3.332e-11	2.253e-08	5.964	2.576	13	0.07934	0.24	1.289	0.3665	1.849
Ppp1r14c	protein phosphatase 1, regulat	3.887e-05	0.003078	0.6023	-0.7314	-5.251	0.1291	0.4696	0.8346	-0.2609	-1.583	0.8447	0.934	0.9792	-0.03028	-0.1985	1.661e-08	2.105e-06	0.3839	-1.381	-9.052
Xdh	xanthine dehydrogenase	0.0003565	0.01199	1.517	0.6009	4.292	0.8152	0.9363	0.9732	-0.03923	-0.2368	0.0001596	0.002478	1.637	0.7112	4.637	1.472e-07	1.105e-05	2.312	1.209	7.884
Cyp1b1	cytochrome P450, family 1, sub	2.841e-05	0.002548	4.568	2.191	5.389	0.02457	0.2157	2.25	1.17	2.432	0.0005346	0.006299	3.567	1.835	4.118	0.01206	0.06446	2.346	1.23	2.761
Mir185	microRNA 185	1.061e-05	0.001362	2.419	1.274	5.829	5.875e-06	0.0007594	2.985	1.578	6.098	0.002408	0.01987	0.5619	-0.8316	-3.472	0.7488	0.8793	0.9475	-0.07775	-0.3246
Nufip1	nuclear fragile X mental retar	7.596e-05	0.004651	1.595	0.6735	4.958	0.1722	0.53	1.171	0.2276	1.416	0.297	0.5516	1.117	0.1594	1.071	1.376e-07	1.058e-05	2.263	1.178	7.919
Dcaf4	DDB1 and CUL4 associated facto	0.006995	0.07482	0.7138	-0.4864	-3.006	0.2604	0.6189	1.166	0.2218	1.158	7.219e-08	6.656e-06	0.3626	-1.463	-8.255	0.001326	0.01253	0.6324	-0.6611	-3.729
Elmo3	engulfment and cell motility 3	1.305e-05	0.001498	0.6372	-0.6502	-5.736	0.6627	0.8713	0.9597	-0.05938	-0.4427	9.879e-11	5.082e-08	0.349	-1.519	-12.23	0.0543	0.1866	0.8386	-0.2539	-2.045
Usp54	ubiquitin specific peptidase 5	0.0001375	0.006625	1.831	0.8725	4.701	0.5291	0.8023	1.102	0.1407	0.6406	3.095e-07	2.026e-05	2.88	1.526	7.507	0.003651	0.02696	1.59	0.6692	3.292
Gnptab	N-acetylglucosamine-1-phosphat	0.0001049	0.005646	0.6085	-0.7167	-4.818	0.2585	0.6173	0.8677	-0.2047	-1.163	3.736e-07	2.362e-05	0.4329	-1.208	-7.413	0.05781	0.1944	0.7966	-0.328	-2.013
Acsm5	acyl-CoA synthetase medium-cha	0.04457	0.2202	1.347	0.4293	2.143	0.05535	0.3244	0.7159	-0.4822	-2.035	1.006e-08	1.549e-06	4.135	2.048	9.334	0.00528	0.03511	1.61	0.6867	3.13
BC021614	NA	0.8156	0.9303	0.9652	-0.05117	-0.2364	0.000714	0.02401	0.492	-1.023	-3.994	4.232e-07	2.586e-05	3.348	1.743	7.351	7.815e-05	0.001456	2.254	1.173	4.946
Pbx1	pre B cell leukemia homeobox 1	0.1985	0.4926	1.111	0.1523	1.33	0.0001633	0.008255	1.544	0.627	4.627	0.04394	0.1637	0.8294	-0.2698	-2.15	1.274e-08	1.733e-06	0.4493	-1.154	-9.2
Hlf	hepatic leukemia factor	0.6721	0.8635	1.057	0.07944	0.4296	0.0002781	0.01217	1.948	0.9622	4.398	0.001065	0.01067	0.5846	-0.7744	-3.823	1.164e-08	1.609e-06	0.2728	-1.874	-9.251
Per1	period circadian clock 1	4.565e-12	5.872e-08	5.071	2.342	14.5	3.353e-11	9.583e-08	5.591	2.483	12.99	0.1418	0.3537	0.8289	-0.2707	-1.53	0.4019	0.6332	0.9003	-0.1515	-0.8565
Atf5	activating transcription facto	0.2259	0.5261	1.22	0.2871	1.249	0.0004529	0.01731	2.202	1.139	4.189	1.77e-05	0.0004521	0.3764	-1.41	-5.599	0.0001935	0.002908	0.4518	-1.146	-4.554
Cdh23	cadherin 23 (otocadherin)	6.669e-05	0.004332	0.5259	-0.9273	-5.015	0.3936	0.7228	0.8761	-0.1908	-0.872	1.318e-08	1.894e-06	0.2755	-1.86	-9.181	0.09974	0.2774	0.7848	-0.3497	-1.726
Nt5dc2	5'-nucleotidase domain contain	0.1686	0.4517	1.345	0.4274	1.428	0.0003874	0.0154	2.842	1.507	4.256	7.362e-06	0.0002329	0.2561	-1.965	-5.995	0.0009227	0.009578	0.4137	-1.273	-3.885
Ptk6	PTK6 protein tyrosine kinase 6	0.3248	0.6254	0.8759	-0.1911	-1.009	0.0005347	0.01951	0.5276	-0.9224	-4.118	5.639e-06	0.0001896	2.409	1.268	6.117	0.0002389	0.003443	1.899	0.9256	4.463
Ctps2	cytidine 5'-triphosphate synth	0.002636	0.04066	1.611	0.6883	3.433	0.002219	0.05178	1.78	0.8321	3.508	0.0001275	0.002081	0.4864	-1.04	-4.734	0.01184	0.06384	1.524	0.6083	2.769
6230400D17Rik	RIKEN cDNA 6230400D17 gene	0.0001056	0.005668	1.866	0.8996	4.815	0.1652	0.5224	1.247	0.3185	1.441	0.05536	0.1909	1.335	0.4164	2.035	2.557e-06	0.0001009	2.509	1.327	6.484
Dhcr24	24-dehydrocholesterol reductas	0.001463	0.0288	0.5881	-0.7658	-3.687	0.6151	0.848	1.091	0.1255	0.5108	9.757e-07	4.921e-05	0.3346	-1.58	-6.942	0.0001067	0.001845	0.4683	-1.095	-4.81
Tmem71	transmembrane protein 71	6.7e-05	0.004341	1.827	0.8699	5.013	0.04958	0.3088	1.346	0.4292	2.09	0.4286	0.6741	1.112	0.1536	0.808	5.292e-06	0.0001805	2.248	1.168	6.146
9630013D21Rik	RIKEN cDNA 9630013D21 gene	0.000249	0.009689	0.5102	-0.9707	-4.446	0.7415	0.9054	1.062	0.08641	0.3344	2.928e-09	6.075e-07	0.1888	-2.405	-10.05	0.004449	0.03105	0.5878	-0.7667	-3.205
Inf2	inverted formin, FH2 and WH2 d	0.5955	0.8218	1.061	0.08511	0.5395	0.003425	0.06839	0.6509	-0.6196	-3.319	4.106e-07	2.527e-05	2.416	1.273	7.366	9.35e-05	0.001675	1.792	0.8412	4.868
Lrrc58	leucine rich repeat containing	0.0008992	0.0212	1.77	0.8237	3.896	0.5966	0.8376	0.911	-0.1345	-0.5378	0.0008481	0.008912	1.877	0.9081	3.921	4.632e-08	4.813e-06	3.908	1.967	8.491
Slc22a23	solute carrier family 22, memb	0.1704	0.4542	0.881	-0.1828	-1.422	0.0003176	0.01333	0.6329	-0.66	-4.341	4.072e-07	2.512e-05	2.052	1.037	7.37	0.01101	0.06043	1.314	0.3944	2.802
Gm4876	predicted gene 4876	0.01921	0.1352	0.7075	-0.4992	-2.547	0.06569	0.3524	1.368	0.4516	1.947	5.678e-10	1.826e-07	0.1926	-2.376	-11.07	0.03829	0.1469	0.7188	-0.4762	-2.218
Pole4	polymerase (DNA-directed), eps	0.1738	0.4593	1.219	0.2857	1.41	0.0003166	0.01333	2.057	1.041	4.343	0.003695	0.02729	0.6032	-0.7292	-3.286	1.016e-06	4.969e-05	0.3448	-1.536	-6.923
Slc16a10	solute carrier family 16 (mono	0.2545	0.5585	0.8672	-0.2056	-1.173	0.007365	0.1109	1.535	0.6184	2.983	0.001433	0.01348	0.6115	-0.7095	-3.696	1.316e-08	1.754e-06	0.2947	-1.763	-9.182
Trpv2	transient receptor potential c	9.781e-05	0.005446	2.532	1.34	4.848	0.1394	0.4839	1.418	0.5035	1.539	2.696e-06	0.0001056	3.879	1.956	6.459	0.08216	0.2455	1.468	0.5542	1.83
Steap4	STEAP family member 4	1.716e-05	0.001808	0.3859	-1.374	-5.613	0.001261	0.03632	0.471	-1.086	-3.751	0.0005292	0.006242	0.4648	-1.105	-4.123	0.3764	0.6106	1.183	0.2426	0.9048
Fsd1l	fibronectin type III and SPRY	0.0001009	0.005512	0.5646	-0.8246	-4.835	0.1647	0.5217	0.8173	-0.2911	-1.442	0.1809	0.4107	0.8356	-0.2591	-1.386	5.98e-07	3.218e-05	0.3946	-1.342	-7.18
Sbds	SBDS ribosome maturation facto	0.000108	0.00574	1.608	0.6854	4.805	0.3269	0.6742	1.125	0.1696	1.005	0.03352	0.136	1.281	0.3567	2.283	2.469e-07	1.624e-05	2.283	1.191	7.62
Clcn1	chloride channel, voltage-sens	0.0003345	0.01146	0.6716	-0.5744	-4.319	0.2269	0.5883	0.8728	-0.1962	-1.247	0.2065	0.4454	1.141	0.1902	1.306	1.541e-08	1.998e-06	0.3992	-1.325	-9.094
Sulf2	sulfatase 2	0.8876	0.9574	1.027	0.03849	0.1432	0.000865	0.02761	2.369	1.244	3.912	2.072e-06	8.499e-05	0.2609	-1.938	-6.583	1.404e-05	0.0003845	0.3123	-1.679	-5.703
Utp14a	UTP14A small subunit processom	0.0001436	0.006817	1.585	0.6644	4.682	0.3529	0.6943	1.117	0.1597	0.9511	0.003894	0.02842	1.421	0.5073	3.263	2.592e-06	0.000102	2.01	1.007	6.477
Tcn2	transcobalamin 2	0.0001261	0.006309	1.654	0.726	4.739	0.8049	0.9316	1.032	0.04538	0.2503	2.478e-08	3.035e-06	2.794	1.482	8.83	0.003301	0.02494	1.474	0.5598	3.335
Ache	acetylcholinesterase	6.523e-05	0.004291	0.5957	-0.7474	-5.024	0.48	0.7753	0.9159	-0.1267	-0.7198	0.05782	0.1968	0.7966	-0.328	-2.013	8.738e-09	1.307e-06	0.3453	-1.534	-9.414
Nr1d1	nuclear receptor subfamily 1,	1.584e-07	6.496e-05	0.2853	-1.81	-7.846	1.536e-05	0.001485	0.3426	-1.545	-5.663	0.6069	0.8024	0.9125	-0.1321	-0.5227	0.01656	0.08075	0.6325	-0.6609	-2.616
Nid2	nidogen 2	3.524e-07	0.0001225	0.3559	-1.491	-7.442	2.541e-05	0.002164	0.4093	-1.289	-5.438	0.005165	0.03486	0.6203	-0.6889	-3.14	0.7068	0.8545	1.06	0.08374	0.3816
Tars	threonyl-tRNA synthetase	0.3672	0.6619	0.8911	-0.1664	-0.9226	0.0004893	0.01837	0.5408	-0.8869	-4.156	0.0004186	0.005217	1.783	0.8343	4.223	1.557e-06	6.954e-05	2.509	1.327	6.718
Rell1	RELT-like 1	0.003725	0.04984	0.6609	-0.5974	-3.283	0.000102	0.006022	0.4863	-1.04	-4.83	0.001249	0.01212	1.68	0.7485	3.755	0.008746	0.05085	1.494	0.5793	2.906
Reep6	receptor accessory protein 6	0.07031	0.283	0.7882	-0.3433	-1.912	0.07223	0.3681	1.323	0.4033	1.898	7.149e-07	3.857e-05	0.3802	-1.395	-7.093	0.0003547	0.004664	0.5569	-0.8446	-4.294
Ppif	peptidylprolyl isomerase F (cy	0.3404	0.6395	0.8768	-0.1896	-0.9766	0.01016	0.1319	1.572	0.6522	2.838	4.142e-07	2.543e-05	0.3378	-1.566	-7.361	0.0002139	0.003159	0.5142	-0.9596	-4.511
2310015D24Rik	RIKEN cDNA 2310015D24 gene	5.747e-05	0.003932	0.3611	-1.47	-5.08	0.1606	0.5153	0.7077	-0.4988	-1.457	0.9377	0.9749	1.018	0.02507	0.07912	1.13e-08	1.58e-06	0.1305	-2.937	-9.268
Fam96a	NA	0.1803	0.4688	0.8537	-0.2281	-1.388	0.0259	0.2218	1.383	0.4679	2.407	1.256e-06	5.894e-05	0.427	-1.228	-6.821	0.0001147	0.001946	0.5508	-0.8603	-4.779
Mrpl48	mitochondrial ribosomal protei	0.1275	0.3902	0.8182	-0.2894	-1.59	0.03896	0.2761	1.391	0.4759	2.21	3.632e-05	0.0007877	0.482	-1.053	-5.281	4.372e-06	0.0001528	0.4225	-1.243	-6.234
Ms4a6c	membrane-spanning 4-domains, s	0.0001786	0.007906	2.893	1.533	4.588	0.3401	0.6841	1.307	0.3863	0.9773	0.0005413	0.006347	2.838	1.505	4.113	3.585e-05	0.0007992	3.822	1.934	5.286
Cnst	consortin, connexin sorting pr	0.004263	0.05445	1.641	0.7142	3.224	0.03567	0.2656	1.506	0.5906	2.253	4.553e-05	0.0009331	2.391	1.257	5.181	0.001584	0.01434	0.5409	-0.8865	-3.653
Lmbr1l	limb region 1 like	0.03684	0.198	1.313	0.3931	2.237	0.1251	0.4644	0.794	-0.3328	-1.601	1.562e-05	0.0004126	2.126	1.088	5.655	1.547e-05	0.0004141	2.128	1.089	5.659
Aldoc	aldolase C, fructose-bisphosph	0.01158	0.1002	0.6158	-0.6994	-2.779	0.0001769	0.008686	0.3876	-1.367	-4.592	0.002778	0.02212	1.919	0.9401	3.41	0.0009789	0.01	2.091	1.064	3.859
Asb2	ankyrin repeat and SOCS box-co	0.03325	0.1869	0.7562	-0.4033	-2.287	0.0002521	0.01134	0.5262	-0.9264	-4.44	0.01465	0.07519	1.43	0.5162	2.672	2.459e-05	0.0005918	2.075	1.053	5.453
Xab2	XPA binding protein 2	0.0001208	0.006157	1.501	0.5862	4.757	0.4531	0.7599	1.08	0.1116	0.7651	0.016	0.08014	1.279	0.3553	2.632	1.382e-07	1.058e-05	2.098	1.069	7.916
Gm826	predicted gene 826	0.003323	0.04687	1.807	0.8538	3.332	0.000105	0.006142	2.752	1.46	4.817	0.002589	0.02104	0.512	-0.9657	-3.441	0.006429	0.04063	0.5532	-0.854	-3.043
Gata6	GATA binding protein 6	0.006012	0.0689	1.6	0.6779	3.073	0.0001333	0.007234	2.347	1.231	4.714	0.0009454	0.009743	0.5225	-0.9364	-3.874	0.007289	0.04464	0.6063	-0.722	-2.987
Cldnd1	claudin domain containing 1	0.2905	0.5942	1.15	0.202	1.086	0.0005999	0.02117	1.861	0.8958	4.069	1.115e-05	0.0003202	0.4403	-1.183	-5.807	0.0002738	0.003832	0.5367	-0.8978	-4.405
Zfp280b	zinc finger protein 280B	4.401e-05	0.003316	0.5039	-0.9889	-5.196	0.01831	0.1844	0.6696	-0.5786	-2.569	0.3449	0.5995	0.8695	-0.2017	-0.9674	7.966e-05	0.001474	0.49	-1.029	-4.937
Rbp7	retinol binding protein 7, cel	0.001942	0.03432	1.894	0.9216	3.565	0.1825	0.5431	0.7461	-0.4225	-1.381	3.388e-11	2.253e-08	12.79	3.677	12.98	0.2243	0.4551	1.279	0.3551	1.254
Cnppd1	cyclin Pas1/PHO80 domain conta	0.0002804	0.01028	1.603	0.6811	4.395	0.949	0.9837	0.9918	-0.01188	-0.06478	7.38e-05	0.001343	1.795	0.8439	4.971	4.938e-07	2.761e-05	2.354	1.235	7.274
Lncenc1	long non-coding RNA, embryonic	5.898e-06	0.0008923	1.699	0.7651	6.096	0.5186	0.7968	1.07	0.09758	0.6571	1.382e-12	2.37e-09	4.369	2.127	15.47	0.3747	0.6091	0.9171	-0.1248	-0.908
Ube4a	ubiquitination factor E4A	0.0005238	0.01508	1.776	0.8285	4.127	0.02271	0.2067	1.501	0.5864	2.469	0.07189	0.2275	0.7485	-0.4179	-1.901	4.331e-05	0.0009277	2.21	1.144	5.203
Erbb4	erb-b2 receptor tyrosine kinas	0.003717	0.04982	0.6159	-0.6992	-3.284	0.000123	0.006873	0.4363	-1.196	-4.749	0.01551	0.07837	1.534	0.6172	2.646	0.001264	0.01211	1.834	0.8746	3.75
Pnpla3	patatin-like phospholipase dom	0.003644	0.04914	0.3983	-1.328	-3.292	0.3834	0.7144	1.343	0.4254	0.8913	6.247e-08	6.019e-06	0.07792	-3.682	-8.331	0.001906	0.01654	0.3347	-1.579	-3.573
Matn2	matrilin 2	0.01093	0.09741	0.601	-0.7345	-2.806	0.129	0.4694	1.405	0.4905	1.584	1.205e-09	3.089e-07	0.1217	-3.038	-10.59	0.03807	0.1462	0.6431	-0.637	-2.221
Mir133a-1	microRNA 133a-1	0.008375	0.08331	0.6338	-0.6579	-2.925	0.11	0.4407	1.361	0.4451	1.672	0.07161	0.2269	0.7226	-0.4688	-1.903	2.795e-10	8.457e-08	0.1396	-2.84	-11.53
Rnf170	ring finger protein 170	0.0001278	0.00635	0.6487	-0.6244	-4.733	0.3173	0.6668	0.895	-0.1601	-1.026	0.05188	0.1826	0.8129	-0.2988	-2.068	2.731e-07	1.739e-05	0.4685	-1.094	-7.569
Pnpla2	patatin-like phospholipase dom	5.5e-06	0.0008574	1.982	0.9869	6.128	2.15e-05	0.001901	2.071	1.05	5.512	0.03288	0.1343	0.7556	-0.4044	-2.292	0.2393	0.4726	1.16	0.214	1.213
Ampd3	adenosine monophosphate deamin	9.94e-05	0.005463	1.866	0.8997	4.841	0.086	0.3972	1.317	0.3972	1.806	0.4682	0.7053	1.11	0.1506	0.7395	1.736e-06	7.556e-05	2.562	1.357	6.666
Mir365-2	microRNA 365-2	0.006854	0.07426	0.4993	-1.002	-3.015	0.3035	0.6574	1.334	0.4154	1.056	0.0004257	0.005291	0.3451	-1.535	-4.216	3.383e-07	2.052e-05	0.1521	-2.717	-7.462
Gm9992	NA	4.986e-05	0.003603	2.246	1.168	5.142	0.02036	0.1956	1.599	0.6771	2.52	0.5769	0.7834	1.103	0.1411	0.5672	3.114e-05	0.0007119	2.515	1.331	5.348
Epha2	Eph receptor A2	0.2755	0.581	1.173	0.2298	1.121	0.0005757	0.02057	1.988	0.9913	4.087	0.0001823	0.002746	0.4902	-1.028	-4.58	1.798e-05	0.000466	0.4187	-1.256	-5.592
Cyp7a1	cytochrome P450, family 7, sub	0.4701	0.7418	1.145	0.1957	0.7364	0.0007138	0.02401	2.388	1.256	3.995	7.75e-05	0.001401	0.3684	-1.441	-4.949	7.635e-06	0.0002404	0.2994	-1.74	-5.978
Maob	monoamine oxidase B	0.07194	0.2864	0.8023	-0.3179	-1.9	0.06678	0.3551	1.305	0.3838	1.939	2.292e-07	1.606e-05	0.3781	-1.403	-7.658	0.001052	0.01055	0.6149	-0.7015	-3.828
Rsrp1	arginine/serine rich protein 1	0.003339	0.04693	1.356	0.4394	3.33	0.4353	0.7497	0.9175	-0.1243	-0.7961	1.73e-07	1.301e-05	2.185	1.127	7.801	0.0008918	0.009337	1.478	0.5636	3.899
Lrrc39	leucine rich repeat containing	1.097e-05	0.001362	0.3788	-1.401	-5.814	0.9754	0.9924	1.006	0.008909	0.03125	1.727e-11	1.587e-08	0.08494	-3.557	-13.48	0.01935	0.09034	0.628	-0.6712	-2.544
Dock4	dedicator of cytokinesis 4	1.777e-05	0.00185	0.636	-0.6529	-5.597	0.9741	0.992	0.9969	-0.004531	-0.03283	0.007398	0.04551	0.768	-0.3808	-2.981	9.691e-11	3.777e-08	0.3382	-1.564	-12.24
Ky	kyphoscoliosis peptidase	2.134e-08	1.444e-05	0.3684	-1.441	-8.913	0.4507	0.7586	0.9031	-0.1471	-0.7693	0.9533	0.9817	0.9927	-0.01051	-0.05934	2.026e-15	2.606e-11	0.0684	-3.87	-21.86
Mocs1	molybdenum cofactor synthesis	0.001899	0.03392	1.601	0.6794	3.575	0.4988	0.7858	0.8982	-0.1549	-0.6888	0.001048	0.01056	1.738	0.7974	3.83	8.135e-08	7.191e-06	3.261	1.705	8.192
D430041D05Rik	RIKEN cDNA D430041D05 gene	2.792e-05	0.002531	0.5405	-0.8876	-5.397	0.2645	0.6219	0.8565	-0.2234	-1.148	0.8818	0.9503	0.9814	-0.02713	-0.1506	7.289e-10	1.931e-07	0.2561	-1.965	-10.91
Bmp1	bone morphogenetic protein 1	0.1588	0.4376	0.8506	-0.2335	-1.464	0.02707	0.2272	1.366	0.4503	2.386	0.0001859	0.002785	0.5748	-0.7988	-4.571	6.139e-07	3.28e-05	0.4197	-1.252	-7.167
AI607873	NA	3.278e-05	0.002801	2.321	1.215	5.326	0.01355	0.1547	1.66	0.7308	2.708	0.04368	0.163	1.452	0.538	2.153	0.001567	0.0142	1.884	0.9138	3.657
Slc9a1	solute carrier family 9 (sodiu	0.0008177	0.0199	1.407	0.4928	3.936	0.1927	0.5537	0.8707	-0.1997	-1.348	0.5864	0.7905	1.054	0.07584	0.553	4.053e-12	3.861e-09	4.005	2.002	14.6
Ick	intestinal cell kinase	0.09857	0.3392	0.8414	-0.2492	-1.733	0.0003438	0.01415	0.6017	-0.7329	-4.307	0.02465	0.1096	1.304	0.3828	2.43	1.362e-06	6.266e-05	2.097	1.068	6.782
Fcamr	Fc receptor, IgA, IgM, high af	0.002274	0.03749	1.915	0.9376	3.497	0.0001348	0.007282	2.817	1.494	4.71	0.2914	0.5466	0.802	-0.3183	-1.084	0.0001737	0.002672	0.392	-1.351	-4.6
Fam13a	family with sequence similarit	1.966e-05	0.001983	3.241	1.697	5.552	0.001285	0.03672	2.555	1.353	3.743	0.000901	0.009349	2.469	1.304	3.895	0.4234	0.6509	0.8273	-0.2735	-0.8173
Lrat	lecithin-retinol acyltransfera	0.421	0.706	0.9028	-0.1476	-0.8215	0.0007209	0.02406	0.5555	-0.8481	-3.99	7.257e-05	0.001325	1.972	0.9795	4.978	1.405e-05	0.0003845	2.177	1.122	5.703
Echdc1	enoyl Coenzyme A hydratase dom	0.0002437	0.009528	0.5091	-0.9741	-4.455	4.859e-05	0.003425	0.3969	-1.333	-5.153	0.09392	0.2721	1.339	0.4213	1.759	0.01267	0.0669	1.576	0.6559	2.738
Cdkn2c	cyclin dependent kinase inhibi	0.004573	0.05736	0.5924	-0.7555	-3.193	0.3785	0.7113	1.191	0.2521	0.9006	1.122e-07	9.218e-06	0.2366	-2.08	-8.024	0.001637	0.01473	0.5201	-0.943	-3.639
Smco1	single-pass membrane protein w	0.0001284	0.00635	0.5657	-0.8218	-4.731	0.02326	0.2094	0.7046	-0.5051	-2.457	0.5438	0.762	1.085	0.1175	0.6176	1.728e-05	0.0004516	0.4771	-1.068	-5.61
Glns-ps1	glutamine synthetase pseudogen	0.000125	0.006278	2.067	1.047	4.742	0.2548	0.6147	1.237	0.3065	1.173	0.2518	0.5018	1.219	0.2855	1.18	1.158e-07	9.459e-06	3.83	1.938	8.008
Figf	NA	0.002427	0.03874	1.754	0.8105	3.469	0.2503	0.61	1.255	0.3274	1.184	0.01331	0.07009	0.6176	-0.6952	-2.716	5.709e-08	5.624e-06	4.422	2.145	8.379
Apol9b	apolipoprotein L 9b	0.01942	0.1359	0.7076	-0.4989	-2.542	0.0002293	0.01067	0.4861	-1.041	-4.481	9.241e-05	0.001623	2.067	1.048	4.873	0.01422	0.07246	1.492	0.5775	2.686
Loxl4	lysyl oxidase-like 4	0.04042	0.2083	0.7226	-0.4688	-2.192	0.0003357	0.014	0.4689	-1.093	-4.317	0.001483	0.01386	1.818	0.8625	3.681	0.0003443	0.004567	2.013	1.009	4.307
Cxx1a	NA	0.001677	0.03137	0.6197	-0.6904	-3.628	0.0001018	0.006022	0.4705	-1.088	-4.831	0.0004981	0.005979	1.821	0.8647	4.149	0.1325	0.3305	1.254	0.327	1.569
Ube2e2	ubiquitin-conjugating enzyme E	0.7039	0.879	0.9422	-0.08583	-0.3856	0.003206	0.06581	1.843	0.8818	3.348	1.074e-05	0.0003102	0.3738	-1.42	-5.823	6.085e-06	0.0002017	0.3578	-1.483	-6.082
Slc13a2	solute carrier family 13 (sodi	0.02405	0.1541	0.663	-0.5929	-2.442	0.0002644	0.01171	0.4147	-1.27	-4.42	0.000786	0.008453	2.073	1.052	3.953	0.001481	0.01365	1.972	0.9794	3.682
Ank2	ankyrin 2, brain	6.743e-05	0.004358	0.5207	-0.9415	-5.01	0.03533	0.2643	0.7061	-0.502	-2.258	5.49e-06	0.0001868	0.417	-1.262	-6.129	0.7858	0.8989	0.9615	-0.0567	-0.2754
Slc16a7	solute carrier family 16 (mono	0.4667	0.7387	1.155	0.2084	0.742	0.0008638	0.02761	2.463	1.3	3.913	4.842e-06	0.0001682	0.2673	-1.903	-6.187	0.0002404	0.003461	0.3863	-1.372	-4.461
Eno1	enolase 1, alpha non-neuron	0.007432	0.07718	0.7339	-0.4463	-2.979	0.2955	0.6507	1.141	0.1905	1.074	7.408e-08	6.757e-06	0.3916	-1.353	-8.241	0.002866	0.02242	0.6795	-0.5575	-3.397
Slc46a1	solute carrier family 46, memb	2.006e-05	0.002	0.475	-1.074	-5.543	0.006425	0.1013	0.6166	-0.6976	-3.043	0.0003914	0.00497	0.535	-0.9024	-4.252	0.2983	0.5392	0.8546	-0.2267	-1.068
Palld	palladin, cytoskeletal associa	0.001064	0.0238	0.6088	-0.716	-3.824	0.05225	0.3163	0.7284	-0.4573	-2.064	0.06504	0.2128	1.32	0.4005	1.952	1.304e-05	0.0003645	0.4424	-1.177	-5.736
Abca8b	ATP-binding cassette, sub-fami	0.0001329	0.006463	0.5248	-0.9303	-4.716	3.933e-05	0.002982	0.428	-1.224	-5.246	0.08309	0.2511	1.314	0.3943	1.824	0.03522	0.1383	1.403	0.4882	2.259
Gm40892	NA	1.286e-05	0.001493	2.432	1.282	5.742	0.003427	0.06839	1.837	0.877	3.319	0.02487	0.1104	1.509	0.5934	2.426	0.01928	0.09018	1.54	0.6227	2.545
Idh3a	isocitrate dehydrogenase 3 (NA	0.2328	0.534	0.8441	-0.2445	-1.23	0.02237	0.2052	1.497	0.582	2.476	1.356e-06	6.175e-05	0.3594	-1.477	-6.784	0.0001707	0.002635	0.499	-1.003	-4.608
Pakap	paralemmin A kinase anchor pro	0.0001612	0.007392	0.501	-0.9972	-4.632	0.2278	0.5885	0.8028	-0.3169	-1.244	5.362e-07	3.1e-05	0.3065	-1.706	-7.234	0.1708	0.3878	0.7928	-0.335	-1.421
Optn	optineurin	0.0007038	0.01805	1.542	0.6247	4.001	0.1032	0.4278	1.244	0.3155	1.708	1.082e-06	5.237e-05	2.264	1.179	6.892	0.1571	0.3685	0.8401	-0.2514	-1.47
Fam78b	family with sequence similarit	0.0007619	0.01895	0.5389	-0.8919	-3.967	0.01189	0.1443	0.6003	-0.7362	-2.767	0.03056	0.1275	1.488	0.5733	2.328	0.0004178	0.00527	0.4862	-1.04	-4.224
Gm10639	predicted gene 10639	0.1492	0.4242	0.8376	-0.2556	-1.5	0.0005275	0.01935	0.562	-0.8314	-4.124	1.338e-05	0.0003653	2.097	1.068	5.725	0.002107	0.01787	1.579	0.6588	3.53
Rasd1	RAS, dexamethasone-induced 1	0.006272	0.07039	0.4449	-1.169	-3.054	0.2833	0.6385	1.413	0.4992	1.103	1.886e-08	2.511e-06	0.07358	-3.765	-8.981	0.007834	0.04703	0.4238	-1.239	-2.955
Ccl2	chemokine (C-C motif) ligand 2	0.0001949	0.008245	0.484	-1.047	-4.551	0.0287	0.2351	0.6409	-0.6418	-2.358	1.336e-05	0.0003651	0.3678	-1.443	-5.725	0.3776	0.6117	1.171	0.2274	0.9024
Slco5a1	solute carrier organic anion t	0.001147	0.02481	0.6939	-0.5272	-3.792	0.382	0.7135	1.107	0.1471	0.8939	0.06345	0.2096	0.8126	-0.2993	-1.965	3.867e-10	1.13e-07	0.3028	-1.723	-11.32
Tbk1	TANK-binding kinase 1	0.000155	0.007207	1.534	0.6171	4.649	0.3219	0.6708	1.117	0.1595	1.016	0.1662	0.3899	1.156	0.2089	1.437	1.166e-07	9.459e-06	2.241	1.164	8.004
Lrtm1	leucine-rich repeats and trans	0.01871	0.133	0.5415	-0.8849	-2.559	0.2305	0.5917	1.42	0.506	1.237	1.305e-06	6.069e-05	0.1676	-2.577	-6.802	0.0004274	0.005363	0.3307	-1.596	-4.214
Lrp4	low density lipoprotein recept	0.8571	0.9466	1.018	0.02609	0.1824	0.0002407	0.01103	1.687	0.7548	4.46	0.003392	0.0256	0.697	-0.5207	-3.324	1.137e-09	2.66e-07	0.3153	-1.665	-10.63
Vtcn1	V-set domain containing T cell	0.2341	0.5357	0.8352	-0.2599	-1.227	0.0006629	0.02273	0.4969	-1.009	-4.026	1.166e-05	0.000331	2.536	1.343	5.787	0.0008903	0.009325	1.872	0.9049	3.9
Insig2	insulin induced gene 2	0.07625	0.2961	1.24	0.3108	1.87	0.0001392	0.007429	1.897	0.9236	4.696	0.925	0.9691	1.012	0.01736	0.09534	2.329e-09	4.681e-07	0.2763	-1.856	-10.19
Palm2	NA	0.0002391	0.009419	0.6111	-0.7106	-4.463	0.969	0.9898	1.005	0.007409	0.03933	2.456e-08	3.022e-06	0.3437	-1.541	-8.835	0.002184	0.01837	0.6539	-0.613	-3.514
Zfp9	zinc finger protein 9	0.4272	0.7108	1.143	0.1932	0.8105	0.0007227	0.02408	2.182	1.125	3.989	4.412e-07	2.671e-05	0.2653	-1.915	-7.33	0.002997	0.02315	0.5426	-0.8821	-3.377
Trim24	tripartite motif-containing 24	0.08295	0.308	1.319	0.3995	1.825	0.0004444	0.01704	2.124	1.087	4.197	0.001721	0.01546	0.5482	-0.8672	-3.617	7.138e-05	0.001375	0.4368	-1.195	-4.985
Gm4184	NA	0.03394	0.1892	0.7084	-0.4974	-2.277	0.0003173	0.01333	0.4594	-1.122	-4.342	0.0003232	0.004265	2.052	1.037	4.334	0.002263	0.01882	1.787	0.8374	3.499
Utp11l	NA	0.0005374	0.01539	1.602	0.6795	4.116	0.6873	0.8829	0.9462	-0.07977	-0.4084	0.004043	0.02925	1.502	0.5872	3.247	9.802e-09	1.424e-06	3.228	1.691	9.349
Tgm1	transglutaminase 1, K polypept	0.5826	0.8145	1.102	0.1405	0.5587	0.005033	0.08748	0.5222	-0.9374	-3.151	3.648e-05	0.0007886	2.739	1.454	5.279	2.68e-06	0.0001041	3.434	1.78	6.462
Rhbdl3	rhomboid like 3	0.0002723	0.01013	0.5662	-0.8205	-4.407	0.4571	0.7622	0.8907	-0.1671	-0.7584	7.199e-06	0.0002289	0.4279	-1.225	-6.005	0.001761	0.01562	0.6005	-0.7357	-3.607
C730034F03Rik	RIKEN cDNA C730034F03 gene	0.002126	0.03624	1.599	0.6771	3.526	0.0001295	0.007127	2.105	1.074	4.727	0.02231	0.102	0.6968	-0.5211	-2.477	0.004674	0.03223	0.6286	-0.6697	-3.183
Cdh1	cadherin 1	0.0578	0.2551	0.7159	-0.4822	-2.013	0.0004019	0.01584	0.4347	-1.202	-4.24	0.002701	0.02166	1.864	0.8982	3.423	0.0001079	0.00186	2.397	1.261	4.806
Slc45a4	solute carrier family 45, memb	0.0002248	0.009062	0.6051	-0.7248	-4.49	0.4974	0.7852	0.9126	-0.132	-0.6911	0.003996	0.02898	0.6712	-0.5751	-3.252	1.302e-06	6.034e-05	0.4343	-1.203	-6.804
Cxx1b	NA	0.001889	0.03385	0.6206	-0.6882	-3.577	0.0001234	0.006873	0.4728	-1.081	-4.748	0.0005672	0.006587	1.818	0.8627	4.093	0.1504	0.3589	1.244	0.3152	1.496
Angptl1	angiopoietin-like 1	9.25e-05	0.005241	0.4178	-1.259	-4.872	0.05266	0.3172	0.6462	-0.63	-2.06	0.004921	0.03367	0.5378	-0.8949	-3.161	0.00222	0.0186	0.5024	-0.993	-3.507
Lbr	lamin B receptor	0.7111	0.882	1.054	0.0756	0.3758	0.003687	0.07173	0.5814	-0.7825	-3.287	7.727e-06	0.0002421	2.49	1.316	5.973	1.387e-05	0.0003813	2.392	1.258	5.708
Ints2	integrator complex subunit 2	0.0005232	0.01508	0.6533	-0.6141	-4.128	0.9423	0.9813	1.009	0.0129	0.07325	3.54e-06	0.0001292	0.489	-1.032	-6.332	4.271e-05	0.0009171	0.5552	-0.849	-5.209
LOC102643131	NA	0.06325	0.2673	1.214	0.2799	1.967	0.0003694	0.01494	1.647	0.7201	4.277	7.579e-07	4.003e-05	0.4661	-1.101	-7.064	0.1748	0.3934	0.859	-0.2193	-1.407
Rai14	retinoic acid induced 14	0.07851	0.2999	1.251	0.3236	1.854	0.0833	0.3924	0.7703	-0.3764	-1.823	2.902e-06	0.0001113	2.343	1.228	6.424	0.0001901	0.002875	1.83	0.872	4.561
Klhdc3	kelch domain containing 3	0.4322	0.7134	0.9132	-0.1311	-0.8016	0.01038	0.1338	1.461	0.5473	2.829	1.071e-05	0.0003097	0.4852	-1.043	-5.825	2.032e-05	0.0005124	0.5028	-0.9919	-5.538
Acad11	acyl-Coenzyme A dehydrogenase	0.001294	0.02689	1.486	0.5718	3.74	0.07801	0.3827	1.262	0.3361	1.858	5.535e-06	0.0001871	2.036	1.026	6.125	0.0715	0.2247	0.8017	-0.3188	-1.903
Bcap29	B cell receptor associated pro	0.03465	0.1915	1.362	0.4456	2.267	0.0003655	0.01481	1.994	0.9957	4.281	0.0197	0.0933	0.685	-0.5459	-2.535	5.135e-05	0.001059	0.4651	-1.104	-5.129
Sec13	SEC13 homolog, nuclear pore an	0.01504	0.1168	0.8048	-0.3133	-2.66	0.2201	0.5814	1.13	0.1764	1.266	7.35e-08	6.728e-06	0.4784	-1.064	-8.246	0.005133	0.03444	0.755	-0.4054	-3.142
Chka	choline kinase alpha	0.003853	0.05104	1.552	0.6341	3.268	0.4476	0.7576	0.884	-0.1779	-0.7746	0.0002798	0.00382	1.911	0.9343	4.396	7.58e-07	3.908e-05	2.832	1.502	7.064
Nfyb	nuclear transcription factor-Y	0.06996	0.2821	0.8532	-0.2291	-1.915	0.0002593	0.01154	0.6476	-0.6268	-4.428	2.774e-08	3.234e-06	2.218	1.149	8.769	0.74	0.8737	1.031	0.0441	0.3366
Cyr61	NA	0.5143	0.7706	1.089	0.1232	0.664	0.0004287	0.01666	0.5266	-0.9252	-4.213	0.04116	0.1564	1.36	0.4438	2.183	2.241e-11	1.428e-08	6.505	2.701	13.29
Cyp2c39	cytochrome P450, family 2, sub	0.1034	0.3477	1.392	0.477	1.707	0.0005397	0.01964	2.568	1.361	4.114	0.0002158	0.003133	0.3842	-1.38	-4.507	0.000495	0.005978	0.4144	-1.271	-4.151
Cirbp	cold inducible RNA binding pro	9.809e-05	0.005449	1.982	0.9867	4.847	4.064e-05	0.00303	2.395	1.26	5.231	0.1281	0.3319	0.7824	-0.354	-1.587	0.04966	0.1754	0.724	-0.466	-2.09
Slc35f5	solute carrier family 35, memb	0.001865	0.03353	1.462	0.5477	3.583	0.0802	0.3876	1.26	0.3334	1.843	0.04026	0.1545	0.7752	-0.3674	-2.194	6.781e-06	0.0002191	2.014	1.01	6.032
Dclre1b	DNA cross-link repair 1B	1.781e-07	6.978e-05	2.309	1.207	7.786	1.039e-05	0.001119	2.101	1.071	5.838	0.2408	0.4895	1.153	0.2053	1.209	0.2456	0.4801	1.151	0.2031	1.196
Deptor	DEP domain containing MTOR-int	0.0001884	0.008099	0.5748	-0.799	-4.565	0.1581	0.5115	0.8102	-0.3036	-1.466	1.089e-05	0.0003141	0.4616	-1.115	-5.817	0.06738	0.2161	0.7734	-0.3708	-1.934
Tmem150a	transmembrane protein 150A	0.0002101	0.008717	0.5556	-0.8479	-4.519	6.775e-05	0.004492	0.4627	-1.112	-5.008	0.4522	0.6925	1.115	0.1576	0.7667	0.005837	0.03788	1.552	0.6343	3.086
Plcd4	phospholipase C, delta 4	0.00014	0.006708	0.3758	-1.412	-4.693	0.08081	0.3889	0.6352	-0.6548	-1.839	0.7446	0.8819	0.9273	-0.1089	-0.3303	2.161e-06	8.909e-05	0.2233	-2.163	-6.563
Gm16412	predicted pseudogene 16412	0.04631	0.2257	0.7104	-0.4933	-2.124	0.0003992	0.0158	0.4457	-1.166	-4.243	0.0002595	0.003595	2.183	1.126	4.428	0.002238	0.01868	1.855	0.8913	3.504
Psmd11	proteasome (prosome, macropain	0.02502	0.1583	1.239	0.3095	2.423	0.1243	0.4633	0.8453	-0.2425	-1.604	0.008096	0.04863	1.33	0.4115	2.94	2.209e-08	2.619e-06	2.37	1.245	8.893
Coa6	cytochrome c oxidase assembly	0.1411	0.4121	1.39	0.475	1.532	0.0006385	0.02219	2.795	1.483	4.042	0.0001036	0.001772	0.3213	-1.638	-4.823	0.0005864	0.006822	0.3829	-1.385	-4.079
Lox	lysyl oxidase	0.0002982	0.0107	2.306	1.205	4.368	0.418	0.7391	1.206	0.27	0.827	2.162e-05	0.0005281	3.172	1.665	5.51	0.001197	0.01165	2.204	1.14	3.773
Mapk1ip1	mitogen-activated protein kina	0.0003786	0.01239	1.67	0.7399	4.266	0.7515	0.9089	1.047	0.06588	0.321	5.178e-05	0.001028	1.964	0.9738	5.125	2.126e-05	0.0005295	2.068	1.048	5.517
Gemin5	gem nuclear organelle associat	0.006869	0.07436	1.39	0.4747	3.014	0.3863	0.7165	0.8919	-0.1651	-0.8858	0.0001743	0.002659	1.733	0.7936	4.599	2.344e-06	9.482e-05	2.182	1.126	6.524
Gm22645	predicted gene, 22645	0.0009781	0.02246	0.601	-0.7345	-3.86	0.0001059	0.006165	0.4718	-1.084	-4.814	0.009104	0.05293	1.518	0.602	2.888	0.04489	0.1635	1.362	0.4461	2.14
1700055D18Rik	RIKEN cDNA 1700055D18 gene	0.0009046	0.02123	1.76	0.8157	3.893	0.2197	0.581	1.243	0.3142	1.267	1.293e-07	1.021e-05	3.543	1.825	7.951	0.1784	0.3982	0.801	-0.3201	-1.395
Khdrbs3	KH domain containing, RNA bind	0.215	0.5136	1.168	0.2237	1.28	0.0007313	0.02424	1.77	0.8236	3.984	0.0009264	0.009582	0.5975	-0.7431	-3.883	2.11e-05	0.000526	0.4808	-1.057	-5.521
St8sia5	ST8 alpha-N-acetyl-neuraminide	2.795e-05	0.002531	0.6341	-0.6573	-5.396	0.7056	0.8908	0.9624	-0.05524	-0.3833	0.1802	0.4101	0.8795	-0.1853	-1.389	1.112e-10	4.087e-08	0.3252	-1.621	-12.15
Noc4l	NOC4 like	0.2638	0.5696	0.8709	-0.1995	-1.15	0.0007796	0.02555	0.5694	-0.8124	-3.957	0.001334	0.01284	1.634	0.7084	3.727	8.187e-06	0.0002516	2.189	1.13	5.947
Rsc1a1	regulatory solute carrier prot	0.0003697	0.01219	1.904	0.9292	4.276	0.8861	0.9614	0.9745	-0.03731	-0.1451	1.823e-08	2.455e-06	4.415	2.142	9	0.004699	0.03232	1.69	0.7572	3.181
Enpep	glutamyl aminopeptidase	1.806e-05	0.00187	0.4016	-1.316	-5.59	0.001279	0.03663	0.4853	-1.043	-3.745	0.001574	0.01449	0.5203	-0.9427	-3.656	0.636	0.8081	1.09	0.1239	0.4806
Mt2	metallothionein 2	0.0002894	0.0105	4.612	2.205	4.381	0.0003033	0.01294	6.053	2.598	4.361	0.002992	0.0234	0.2749	-1.863	-3.378	0.2276	0.4591	1.609	0.6864	1.245
Gdap1	ganglioside-induced differenti	2.978e-05	0.002642	0.4815	-1.054	-5.368	0.3851	0.7161	0.8667	-0.2064	-0.888	0.9321	0.9723	0.9872	-0.01856	-0.08624	2.038e-10	6.552e-08	0.1737	-2.525	-11.74
Slc25a22	solute carrier family 25 (mito	2.685e-05	0.002458	2.043	1.031	5.414	0.001566	0.04169	1.77	0.824	3.658	0.6217	0.8112	0.9301	-0.1045	-0.5011	0.002392	0.01961	1.653	0.7248	3.475
Ccnd3	cyclin D3	0.0008078	0.0197	1.879	0.9101	3.942	0.0001083	0.006288	2.484	1.312	4.804	0.01128	0.0622	0.613	-0.706	-2.791	0.06149	0.2032	0.7066	-0.5011	-1.981
Morc4	microrchidia 4	0.002571	0.04003	0.5887	-0.7644	-3.444	0.5318	0.8033	1.123	0.1671	0.6363	9.913e-08	8.499e-06	0.2559	-1.967	-8.089	0.002813	0.02211	0.5634	-0.8278	-3.405
Mir3064	microRNA 3064	0.0009157	0.02137	1.628	0.703	3.888	0.0001171	0.006634	2.029	1.021	4.77	0.01365	0.07152	0.6898	-0.5357	-2.705	0.04811	0.1718	0.749	-0.417	-2.105
Fam134b	NA	1.082e-06	0.0002677	2.609	1.384	6.892	7.251e-05	0.004698	2.27	1.182	4.978	0.3523	0.6063	1.156	0.2094	0.9523	0.08839	0.2568	1.314	0.394	1.791
Mir181a-2	microRNA 181a-2	0.0003888	0.0126	0.5355	-0.901	-4.255	0.1474	0.4976	0.7697	-0.3777	-1.507	0.5303	0.7526	1.108	0.1481	0.6386	3.784e-07	2.264e-05	0.3039	-1.718	-7.406
Zrsr1	zinc finger (CCCH type), RNA b	0.0002083	0.008662	1.967	0.9758	4.522	0.1334	0.4753	1.319	0.3994	1.564	0.02155	0.09935	1.505	0.5894	2.493	0.000104	0.001806	2.203	1.14	4.822
Arhgap26	novel protein	0.000254	0.009734	1.756	0.8122	4.437	0.3626	0.7004	1.15	0.2018	0.9318	0.04531	0.1668	1.346	0.4282	2.135	8.715e-07	4.361e-05	2.644	1.403	6.997
Car1	carbonic anhydrase 1	0.06228	0.2648	0.6292	-0.6685	-1.975	0.0004872	0.01834	0.3152	-1.666	-4.158	8.968e-06	0.0002689	4.563	2.19	5.905	0.04307	0.159	1.743	0.8012	2.16
Tsc22d3	TSC22 domain family, member 3	5.487e-06	0.0008574	2.493	1.318	6.129	8.694e-06	0.0009984	2.84	1.506	5.919	0.5731	0.7814	0.9107	-0.1349	-0.5729	0.08354	0.2481	0.7428	-0.429	-1.822
Gm6762	predicted pseudogene 6762	0.005542	0.06518	0.6534	-0.614	-3.109	0.000203	0.009678	0.4798	-1.059	-4.533	0.002085	0.01785	1.699	0.7648	3.534	0.01565	0.07754	1.486	0.5716	2.642
Lfng	LFNG O-fucosylpeptide 3-beta-N	0.001788	0.03259	1.875	0.907	3.601	0.001037	0.03182	2.208	1.143	3.835	0.0004334	0.005367	0.4471	-1.161	-4.208	0.116	0.3045	1.369	0.4534	1.643
LOC105247125	NA	8.346e-05	0.00489	4.03	2.011	4.917	0.03595	0.2661	2.126	1.088	2.249	0.00685	0.04306	2.55	1.351	3.015	0.004894	0.03332	2.67	1.417	3.163
Bnip3	BCL2/adenovirus E1B interactin	1.746e-06	0.0003852	2.171	1.118	6.664	5.039e-06	0.0006822	2.337	1.225	6.169	0.05924	0.2003	0.775	-0.3677	-2	0.7967	0.9045	1.034	0.04798	0.261
Adamts20	a disintegrin-like and metallo	0.0001647	0.007477	0.5894	-0.7626	-4.623	0.122	0.4599	0.8037	-0.3152	-1.615	0.8807	0.9502	0.9811	-0.02746	-0.152	4.927e-07	2.761e-05	0.402	-1.315	-7.276
Sema7a	sema domain, immunoglobulin do	0.0008691	0.02069	1.446	0.5324	3.91	0.8706	0.9564	0.9817	-0.02658	-0.165	1.38e-06	6.218e-05	2.015	1.011	6.776	0.0002363	0.003415	1.587	0.6664	4.468
P2ry1	purinergic receptor P2Y, G-pro	0.02146	0.1439	0.7242	-0.4656	-2.495	0.2193	0.5806	1.214	0.28	1.268	0.0005788	0.006692	0.5607	-0.8348	-4.084	1.159e-06	5.564e-05	0.3784	-1.402	-6.859
Tmem25	transmembrane protein 25	0.01519	0.1176	0.666	-0.5863	-2.656	0.1965	0.5594	1.274	0.3491	1.336	0.01433	0.07407	0.6378	-0.6487	-2.682	2.104e-08	2.541e-06	0.2241	-2.157	-8.92
Pikfyve	phosphoinositide kinase, FYVE	0.1545	0.4318	1.151	0.2026	1.48	0.04227	0.2873	0.7838	-0.3515	-2.17	0.0003715	0.004764	1.56	0.6411	4.274	1.287e-06	6e-05	2.03	1.021	6.809
Sorbs3	sorbin and SH3 domain containi	2.543e-06	0.0005032	2.58	1.367	6.486	3.665e-05	0.002865	2.49	1.316	5.277	0.3444	0.5992	0.8564	-0.2236	-0.9684	0.118	0.3076	1.299	0.3773	1.633
Gclm	glutamate-cysteine ligase, mod	0.1507	0.4264	1.164	0.2192	1.494	0.007469	0.1117	0.699	-0.5167	-2.976	0.1279	0.3314	1.194	0.2553	1.588	1.111e-10	4.087e-08	3.87	1.952	12.15
Abi3	ABI gene family, member 3	0.0002026	0.008473	2.135	1.094	4.534	0.156	0.5094	1.339	0.4208	1.474	8.064e-05	0.001451	2.468	1.304	4.932	0.01352	0.06987	1.643	0.7159	2.709
Gm10680	predicted gene 10680	0.7045	0.8791	0.9357	-0.09587	-0.3847	0.004471	0.08159	1.924	0.9443	3.203	2.941e-05	0.0006713	0.3618	-1.467	-5.374	6.403e-06	0.0002109	0.3178	-1.654	-6.059
Epg5	ectopic P-granules autophagy p	0.8231	0.9333	1.019	0.02652	0.2265	0.001723	0.04406	0.7066	-0.501	-3.617	0.0009886	0.01005	1.409	0.4945	3.855	4.691e-08	4.827e-06	2.126	1.088	8.484
Gm42368	NA	0.06937	0.2812	1.695	0.761	1.919	0.0005114	0.01901	3.84	1.941	4.137	3.486e-06	0.0001281	0.1483	-2.754	-6.339	0.0851	0.2512	0.5796	-0.787	-1.812
3010026O09Rik	NA	0.003607	0.04894	0.5161	-0.9544	-3.297	0.000244	0.01109	0.3473	-1.526	-4.454	0.2848	0.5394	1.273	0.3486	1.099	0.0003452	0.004573	2.576	1.365	4.306
Synpo2l	synaptopodin 2-like	0.0001568	0.00723	0.4947	-1.015	-4.644	0.08326	0.3924	0.7212	-0.4716	-1.823	0.9496	0.9805	0.9894	-0.01534	-0.06407	1.466e-06	6.605e-05	0.3263	-1.616	-6.747
Fgf1	fibroblast growth factor 1	0.02828	0.1699	1.389	0.4742	2.365	0.000373	0.01502	2.019	1.014	4.272	2.027e-06	8.357e-05	0.3665	-1.448	-6.593	0.4474	0.6709	0.8887	-0.1703	-0.7751
Dnttip2	deoxynucleotidyltransferase, t	0.000295	0.01063	1.548	0.6301	4.373	0.4946	0.7838	1.086	0.1186	0.6957	0.005695	0.0376	1.403	0.4888	3.097	1.896e-06	8.14e-05	2.064	1.046	6.625
Mpc1	mitochondrial pyruvate carrier	0.5309	0.7823	0.909	-0.1376	-0.6377	0.008763	0.1215	1.672	0.7418	2.905	4.604e-06	0.0001614	0.3614	-1.468	-6.21	7.742e-05	0.00145	0.4444	-1.17	-4.95
Slc4a1	solute carrier family 4 (anion	0.0008673	0.02069	0.6148	-0.7018	-3.911	0.0001193	0.006732	0.4962	-1.011	-4.762	0.003298	0.02509	1.575	0.6557	3.336	0.1816	0.4022	1.207	0.272	1.384
Emp1	epithelial membrane protein 1	0.0001481	0.006954	0.4085	-1.292	-4.669	0.08888	0.4028	0.6664	-0.5854	-1.788	0.0001598	0.002481	0.3776	-1.405	-4.636	0.02887	0.1205	0.6098	-0.7137	-2.355
Stom	stomatin	0.02135	0.1433	0.7899	-0.3402	-2.498	0.0003744	0.01503	0.6206	-0.6883	-4.271	0.9503	0.9808	0.9935	-0.00942	-0.06313	7.619e-07	3.912e-05	2.076	1.054	7.062
Etl4	enhancer trap locus 4	0.07227	0.2871	1.205	0.2685	1.898	0.06855	0.3593	0.7998	-0.3224	-1.925	3.551e-08	3.822e-06	2.529	1.338	8.634	0.01102	0.06047	1.351	0.4343	2.802
Dmpk	dystrophia myotonica-protein k	0.000279	0.01026	0.5092	-0.9736	-4.397	0.4174	0.7386	0.8604	-0.217	-0.828	3.267e-07	2.122e-05	0.2843	-1.814	-7.48	0.07502	0.2317	0.7292	-0.4556	-1.878
Tmem120a	transmembrane protein 120A	0.3061	0.6089	0.8147	-0.2956	-1.05	0.02079	0.1977	1.785	0.8358	2.51	2.568e-05	0.0006054	0.3131	-1.675	-5.434	1.862e-05	0.00048	0.3037	-1.719	-5.577
Plekhm1	pleckstrin homology domain con	0.82	0.9316	1.023	0.03265	0.2306	0.002118	0.0505	0.6639	-0.5909	-3.528	0.0005031	0.006025	1.561	0.6427	4.144	1.377e-07	1.058e-05	2.342	1.228	7.918
Arhgef26	Rho guanine nucleotide exchang	0.9469	0.9813	0.99	-0.01447	-0.06747	0.002199	0.05157	1.855	0.8913	3.511	8.489e-06	0.0002597	0.3806	-1.394	-5.93	1.641e-05	0.0004343	0.3995	-1.324	-5.633
Gm12060	NA	0.0001564	0.00723	1.724	0.7857	4.646	0.07915	0.3847	1.293	0.3702	1.85	2.189e-05	0.0005328	2.028	1.02	5.504	0.2356	0.4685	1.17	0.2266	1.223
Ppip5k2	diphosphoinositol pentakisphos	0.1211	0.3797	1.275	0.3508	1.619	0.0006685	0.02284	2.044	1.031	4.023	2.887e-05	0.0006606	0.4126	-1.277	-5.382	0.004317	0.03046	0.5889	-0.7638	-3.218
Irf4	interferon regulatory factor 4	0.0001005	0.005499	4.419	2.144	4.837	0.8746	0.9576	1.06	0.08383	0.1599	1.341e-09	3.253e-07	34.57	5.112	10.53	0.03975	0.1504	2.097	1.068	2.2
Gm9824	predicted pseudogene 9824	2.293e-05	0.002207	0.5119	-0.966	-5.484	2.344e-05	0.002037	0.4535	-1.141	-5.474	0.3515	0.6056	1.136	0.1841	0.954	0.09264	0.2645	1.266	0.3408	1.766
Kcnj2	potassium inwardly-rectifying	0.008822	0.08609	0.7069	-0.5004	-2.902	0.0882	0.4013	0.7761	-0.3658	-1.793	1.922e-05	0.000479	0.4827	-1.051	-5.563	0.002694	0.02141	1.566	0.6467	3.424
Glyctk	glycerate kinase	0.9934	0.9978	1.001	0.001337	0.008369	0.001805	0.04526	1.602	0.6797	3.597	1.229e-06	5.789e-05	0.4367	-1.195	-6.831	0.0001093	0.001881	0.5587	-0.8399	-4.8
Krt222	keratin 222	0.001896	0.0339	0.716	-0.482	-3.575	0.6638	0.872	1.05	0.07037	0.4411	0.0002668	0.003672	0.6363	-0.6522	-4.416	1.298e-06	6.033e-05	0.4983	-1.005	-6.805
Mknk2	MAP kinase-interacting serine/	0.08326	0.3087	1.222	0.2894	1.823	0.0003363	0.014	1.754	0.8107	4.317	2.709e-08	3.212e-06	0.347	-1.527	-8.781	0.8333	0.9234	0.9746	-0.03708	-0.2133
Mchr1	melanin-concentrating hormone	0.0002512	0.009689	0.5332	-0.9072	-4.442	0.2312	0.5928	0.8131	-0.2984	-1.235	0.3937	0.6435	0.8735	-0.195	-0.8717	4.773e-07	2.705e-05	0.3228	-1.631	-7.291
Abcg1	ATP binding cassette subfamily	0.0003114	0.01102	4.673	2.224	4.35	0.4796	0.7753	1.353	0.436	0.7205	6.656e-07	3.643e-05	15.92	3.993	7.128	0.02367	0.1046	2.588	1.372	2.449
Akap6	A kinase (PRKA) anchor protein	0.001296	0.02689	0.6588	-0.602	-3.739	0.5894	0.8336	1.075	0.1045	0.5485	0.01151	0.06316	0.7117	-0.4907	-2.782	1.198e-08	1.649e-06	0.3234	-1.629	-9.235
AA474408	expressed sequence AA474408	0.1007	0.3426	1.216	0.2823	1.721	0.0006078	0.02136	1.727	0.7886	4.063	0.07569	0.2359	0.7919	-0.3367	-1.874	2.084e-06	8.729e-05	0.4406	-1.182	-6.58
Pbld1	phenazine biosynthesis-like pr	0.0002199	0.008969	1.976	0.9829	4.499	0.07161	0.3666	1.406	0.4918	1.903	2.992e-06	0.0001142	2.896	1.534	6.41	0.8016	0.9065	0.9586	-0.06094	-0.2546
Cav2	caveolin 2	0.0004562	0.0139	0.5607	-0.8347	-4.186	0.6649	0.8725	0.9306	-0.1037	-0.4396	6.822e-06	0.0002202	0.4014	-1.317	-6.03	0.0006884	0.007686	0.5449	-0.8759	-4.01
Gm10069	predicted gene 10069	0.7281	0.8904	0.9611	-0.05718	-0.3525	0.004058	0.07695	1.54	0.6228	3.245	5.236e-05	0.001038	0.5323	-0.9098	-5.12	3.323e-06	0.0001221	0.4568	-1.13	-6.361
Nmrk2	nicotinamide riboside kinase 2	0.0001805	0.00795	0.1878	-2.413	-4.584	0.3133	0.6637	0.6398	-0.6443	-1.034	0.667	0.8398	0.8398	-0.2518	-0.4367	2.793e-08	3.193e-06	0.0301	-5.054	-8.765
Krt18	keratin 18	0.2535	0.5572	0.8406	-0.2504	-1.176	0.001044	0.03197	0.512	-0.9657	-3.832	0.0001102	0.001861	2.172	1.119	4.797	0.000277	0.003867	2.037	1.027	4.4
Hba-a1	hemoglobin alpha, adult chain	0.03922	0.2048	0.649	-0.6238	-2.206	0.000491	0.01841	0.3816	-1.39	-4.155	0.001676	0.0152	2.179	1.124	3.629	0.001147	0.01129	2.257	1.174	3.791
Ociad2	OCIA domain containing 2	3.366e-05	0.002839	0.4882	-1.035	-5.314	2.696e-05	0.002266	0.4214	-1.247	-5.412	0.007158	0.04444	1.557	0.6388	2.995	0.9912	0.9954	0.9983	-0.002388	-0.0112
Pter	phosphotriesterase related	0.04414	0.2193	0.7441	-0.4265	-2.148	0.0005435	0.01975	0.512	-0.9657	-4.111	0.0326	0.1334	1.414	0.4994	2.297	4.979e-05	0.001033	2.171	1.118	5.142
Gm34595	NA	0.0001934	0.008211	0.2819	-1.827	-4.554	0.0249	0.2171	0.4503	-1.151	-2.425	0.6489	0.828	1.151	0.2032	0.4623	5.8e-05	0.00116	0.2131	-2.23	-5.075
Myo19	myosin XIX	0.512	0.7688	0.9231	-0.1154	-0.6676	0.009975	0.1308	1.497	0.5824	2.847	2.011e-06	8.317e-05	0.4206	-1.249	-6.597	0.0002428	0.003487	0.5571	-0.8441	-4.456
Mmp15	matrix metallopeptidase 15	7.699e-05	0.00469	0.5082	-0.9766	-4.952	4.709e-05	0.003375	0.4336	-1.206	-5.167	0.1449	0.3588	1.255	0.3278	1.517	0.112	0.2984	1.283	0.3591	1.662
H3f3b	H3.3 histone B	0.0003504	0.01188	1.435	0.5215	4.299	0.2365	0.5963	1.129	0.1752	1.221	0.6695	0.8415	0.9609	-0.05756	-0.4332	7.26e-08	6.553e-06	2.138	1.097	8.252
Fam78a	family with sequence similarit	0.06194	0.2643	0.7506	-0.414	-1.978	0.03773	0.2728	1.465	0.5512	2.225	0.2356	0.4826	1.215	0.2804	1.223	1.057e-11	8.236e-09	0.1107	-3.176	-13.85
Clybl	citrate lyase beta like	0.001107	0.02416	0.6629	-0.593	-3.807	0.8538	0.9513	1.024	0.03442	0.1867	1.373e-06	6.199e-05	0.4485	-1.157	-6.778	0.0003914	0.005016	0.6047	-0.7256	-4.252
Tspan12	tetraspanin 12	0.07235	0.2874	0.7378	-0.4386	-1.897	0.114	0.4466	1.368	0.4521	1.653	7.083e-06	0.0002266	0.348	-1.523	-6.013	0.0002004	0.00299	0.4508	-1.15	-4.539
Eif4ebp1	eukaryotic translation initiat	0.0004899	0.0145	1.455	0.5412	4.156	0.3946	0.7237	0.9113	-0.1341	-0.87	0.5802	0.7857	1.057	0.08022	0.5623	1.399e-11	9.995e-09	3.852	1.946	13.64
Erlin1	ER lipid raft associated 1	0.2611	0.5663	0.8636	-0.2115	-1.156	0.000873	0.02779	0.5564	-0.8458	-3.908	0.00454	0.03175	1.559	0.6404	3.196	3.779e-06	0.0001358	2.399	1.263	6.301
Gm15590	predicted gene 15590	0.1138	0.3662	1.188	0.2479	1.654	0.03597	0.2661	0.7584	-0.3989	-2.249	0.02874	0.1222	1.308	0.3871	2.357	8.09e-09	1.242e-06	2.935	1.553	9.458
AF357355	NA	0.0003191	0.01121	0.5434	-0.88	-4.339	0.223	0.5841	0.8112	-0.3018	-1.258	0.01801	0.08753	0.6724	-0.5725	-2.577	4.065e-05	0.0008787	0.4468	-1.162	-5.231
Nfe2l2	nuclear factor, erythroid deri	0.001367	0.02766	1.42	0.5061	3.716	0.6209	0.8509	0.9454	-0.08096	-0.5024	0.007511	0.04599	1.36	0.4436	2.974	2.471e-08	2.876e-06	2.492	1.318	8.832
Vldlr	very low density lipoprotein r	0.2778	0.5833	1.123	0.1671	1.116	0.0953	0.4135	1.24	0.3102	1.751	4.744e-07	2.825e-05	0.4363	-1.197	-7.294	0.0001456	0.002343	1.702	0.7671	4.676
Pmf1	polyamine-modulated factor 1	0.01652	0.1238	0.6634	-0.592	-2.617	0.0003708	0.01497	0.4524	-1.144	-4.275	0.004123	0.02963	1.744	0.8025	3.238	0.002552	0.02061	1.808	0.8542	3.447
Cgref1	cell growth regulator with EF	0.8413	0.9403	0.9718	-0.0412	-0.2029	0.00347	0.06884	1.737	0.7963	3.314	1.207e-05	0.0003396	0.4107	-1.284	-5.771	2.105e-05	0.0005251	0.4267	-1.229	-5.522
Adrbk2	NA	0.001531	0.02966	0.598	-0.7418	-3.667	0.7909	0.9254	1.046	0.06431	0.2687	1.696e-05	0.0004372	0.422	-1.245	-5.618	3.504e-05	0.0007851	0.4433	-1.174	-5.296
Cxcl14	chemokine (C-X-C motif) ligand	6.646e-05	0.00433	0.4855	-1.043	-5.016	0.002574	0.05678	0.556	-0.8468	-3.443	0.4656	0.703	1.125	0.1694	0.7439	0.003398	0.02553	0.5919	-0.7565	-3.323
Itga7	integrin alpha 7	0.002021	0.03517	0.5833	-0.7776	-3.548	0.7104	0.8923	1.07	0.09769	0.3767	3.037e-06	0.0001157	0.3445	-1.537	-6.403	0.0002027	0.003014	0.4702	-1.089	-4.534
Plxna3	plexin A3	0.0001898	0.008099	0.6887	-0.5381	-4.562	0.3791	0.7117	0.9167	-0.1255	-0.8995	1.926e-08	2.54e-06	0.4478	-1.159	-8.97	0.5487	0.748	0.9468	-0.07883	-0.6101
Psmb10	proteasome (prosome, macropain	0.3328	0.6326	0.8497	-0.2349	-0.9925	0.001159	0.03432	0.4794	-1.061	-3.787	0.0003069	0.004105	2.188	1.129	4.356	4.386e-05	0.0009363	2.545	1.348	5.198
Dld	dihydrolipoamide dehydrogenase	0.01163	0.1005	0.7211	-0.4718	-2.777	0.3246	0.6725	1.151	0.203	1.01	2.474e-07	1.711e-05	0.3743	-1.418	-7.619	0.003934	0.02848	0.6568	-0.6064	-3.259
Gm8181	predicted gene 8181	0.001606	0.03048	1.346	0.4287	3.647	0.5502	0.8141	0.9431	-0.08454	-0.6078	5.648e-09	1.016e-06	2.37	1.245	9.666	0.03297	0.1322	1.227	0.295	2.291
Gale	galactose-4-epimerase, UDP	0.0002501	0.009689	0.5379	-0.8945	-4.444	0.0001029	0.006057	0.4508	-1.149	-4.826	0.7847	0.9024	1.043	0.06105	0.2769	0.004581	0.03172	1.629	0.7039	3.192
Calm2	calmodulin 2	3.729e-06	0.0006526	0.5497	-0.8633	-6.308	0.6745	0.8762	0.9533	-0.06903	-0.4263	0.8007	0.9111	0.9738	-0.03836	-0.2559	1.138e-12	1.463e-09	0.1969	-2.344	-15.64
Gm4956	predicted gene 4956	0.03292	0.1858	1.384	0.4688	2.292	0.1881	0.5497	0.7956	-0.3298	-1.363	0.0004565	0.005592	1.916	0.9379	4.186	2.438e-06	9.77e-05	2.747	1.458	6.506
Dhrs9	dehydrogenase/reductase (SDR f	0.8306	0.9359	0.9589	-0.06058	-0.2168	0.001916	0.04706	0.4411	-1.181	-3.571	1.951e-05	0.0004845	3.251	1.701	5.556	2.637e-05	0.0006228	3.16	1.66	5.422
Lhpp	phospholysine phosphohistidine	0.5377	0.7869	0.9015	-0.1496	-0.627	0.009972	0.1308	1.746	0.8038	2.847	8.742e-06	0.0002644	0.3423	-1.547	-5.917	6.502e-05	0.001279	0.4023	-1.314	-5.026
Kctd20	potassium channel tetramerisat	8.61e-05	0.005	1.621	0.6968	4.904	0.9877	0.9965	0.9982	-0.002617	-0.01556	0.03326	0.1355	1.28	0.356	2.287	4.672e-10	1.306e-07	3.346	1.742	11.19
Dysf	dysferlin	0.1774	0.4642	0.8696	-0.2016	-1.398	0.000404	0.01589	0.6059	-0.7229	-4.238	1.037e-08	1.588e-06	2.773	1.471	9.317	0.5636	0.7588	1.066	0.09273	0.5872
Unc119	unc-119 lipid binding chaperon	0.0003683	0.01219	0.6776	-0.5614	-4.278	0.9945	0.9987	1.001	0.001076	0.006929	4.598e-08	4.566e-06	0.4289	-1.221	-8.495	0.004084	0.02927	0.7239	-0.4662	-3.243
Gm5597	predicted gene 5597	0.2729	0.5787	1.166	0.2221	1.128	0.001014	0.03131	1.861	0.8959	3.844	3.74e-06	0.0001354	0.3894	-1.361	-6.306	0.006146	0.03931	0.6325	-0.6608	-3.063
Mir1a-1	microRNA 1a-1	0.0001104	0.005829	0.4827	-1.051	-4.796	0.3629	0.7005	0.8459	-0.2414	-0.9311	0.9897	0.9969	1.002	0.003142	0.01309	2.575e-09	5.056e-07	0.1854	-2.431	-10.13
Mir29a	microRNA 29a	0.05843	0.2563	1.313	0.3932	2.007	0.101	0.4237	0.7586	-0.3986	-1.72	0.004003	0.02903	1.622	0.6977	3.251	1.673e-07	1.209e-05	3.199	1.678	7.818
Mmachc	methylmalonic aciduria cblC ty	0.07998	0.3019	0.8272	-0.2736	-1.845	0.09281	0.4104	1.24	0.3098	1.765	3.847e-07	2.409e-05	0.4346	-1.202	-7.398	0.003026	0.0233	0.6839	-0.5482	-3.373
Gbas	NA	0.5032	0.7635	0.9296	-0.1053	-0.6818	0.01153	0.1419	1.422	0.5083	2.781	2.222e-06	9.031e-05	0.4639	-1.108	-6.55	0.0003258	0.00438	0.6018	-0.7327	-4.33
Maf	avian musculoaponeurotic fibro	0.003352	0.04701	0.6877	-0.5401	-3.329	0.3237	0.6719	0.874	-0.1943	-1.012	0.03022	0.1267	1.333	0.4146	2.333	8.48e-08	7.444e-06	0.3655	-1.452	-8.17
Gm5510	predicted pseudogene 5510	1.752e-06	0.0003852	0.4654	-1.103	-6.662	9.621e-05	0.005769	0.5171	-0.9515	-4.855	0.03349	0.1359	0.7504	-0.4143	-2.283	0.822	0.917	0.9717	-0.04137	-0.228
Plbd1	phospholipase B domain contain	0.6329	0.8426	1.077	0.1064	0.485	0.001304	0.03704	1.958	0.9695	3.736	2.355e-07	1.642e-05	0.28	-1.836	-7.644	0.005225	0.03491	0.5934	-0.753	-3.135
Chpf2	chondroitin polymerizing facto	0.2013	0.4962	1.154	0.2064	1.322	0.4463	0.7567	1.105	0.1436	0.777	2.658e-06	0.0001042	0.4645	-1.106	-6.466	2.745e-07	1.743e-05	2.453	1.295	7.567
Nrarp	Notch-regulated ankyrin repeat	0.003285	0.04659	0.6253	-0.6774	-3.337	0.6134	0.8468	1.089	0.1233	0.5133	1.868e-06	7.865e-05	0.3599	-1.474	-6.632	0.0004719	0.005754	0.5258	-0.9275	-4.172
Laptm4b	lysosomal-associated protein t	0.03841	0.2027	0.8037	-0.3152	-2.217	0.1849	0.5461	1.174	0.2311	1.373	2.026e-06	8.357e-05	0.4907	-1.027	-6.593	0.0008355	0.008895	0.6544	-0.6118	-3.927
Rab1b	RAB1B, member RAS oncogene fam	0.05338	0.2442	0.7945	-0.3318	-2.053	0.1138	0.4462	1.245	0.3162	1.654	9.053e-08	7.976e-06	0.3685	-1.44	-8.136	0.01	0.05602	0.7053	-0.5037	-2.846
Glul	glutamate-ammonia ligase (glut	0.000385	0.01253	1.966	0.9753	4.259	0.927	0.9767	1.018	0.02513	0.09276	0.001805	0.016	1.869	0.9023	3.597	1.853e-07	1.302e-05	3.859	1.948	7.766
Vkorc1l1	vitamin K epoxide reductase co	0.8176	0.9306	0.9782	-0.0318	-0.2337	0.002637	0.05768	1.467	0.5528	3.433	0.0006823	0.007571	0.6605	-0.5984	-4.014	1.912e-07	1.34e-05	0.449	-1.155	-7.75
Nsmaf	neutral sphingomyelinase (N-SM	0.000477	0.01427	1.367	0.451	4.167	0.8778	0.9588	0.9863	-0.01994	-0.1557	1.383e-08	1.966e-06	2.122	1.085	9.154	0.01202	0.06436	1.255	0.3275	2.763
Jag1	jagged 1	0.5771	0.8109	1.076	0.1056	0.5669	0.005398	0.09124	0.6207	-0.6879	-3.12	0.002317	0.01928	1.638	0.7122	3.489	8.422e-08	7.419e-06	3.179	1.668	8.174
Ddx21	DEAD (Asp-Glu-Ala-Asp) box pol	0.0004037	0.01287	1.507	0.5913	4.238	0.6114	0.8457	1.061	0.0852	0.5162	0.005578	0.03698	1.39	0.4746	3.106	1.234e-06	5.823e-05	2.062	1.044	6.829
Slc25a35	solute carrier family 25, memb	0.0007044	0.01805	0.545	-0.8757	-4	0.982	0.9947	1.004	0.005917	0.02284	9.855e-07	4.926e-05	0.3156	-1.664	-6.937	0.0005685	0.006656	0.5065	-0.9813	-4.092
Lin7a	lin-7 homolog A (C. elegans)	0.413	0.6998	0.8613	-0.2154	-0.8361	0.001448	0.03946	0.4585	-1.125	-3.692	0.000238	0.003373	2.395	1.26	4.465	4.292e-05	0.0009208	2.769	1.469	5.207
Cntrl	centriolin	0.001608	0.0305	1.694	0.7605	3.646	0.0001813	0.008847	2.19	1.131	4.582	0.007877	0.04772	0.6265	-0.6746	-2.953	0.07086	0.2235	0.7392	-0.4359	-1.908
Rps15	ribosomal protein S15	0.3743	0.6687	0.8767	-0.1899	-0.9089	0.00135	0.03754	0.5285	-0.9199	-3.722	6.11e-06	0.0002028	2.623	1.391	6.08	0.00231	0.01909	1.74	0.7987	3.49
Prkch	protein kinase C, eta	1.081e-05	0.001362	2.061	1.044	5.821	1.856e-05	0.001723	2.271	1.183	5.578	0.3012	0.556	0.8655	-0.2084	-1.061	0.2957	0.5367	0.864	-0.2109	-1.074
Trpv1	transient receptor potential c	0.001201	0.02571	0.719	-0.476	-3.772	0.6556	0.8678	1.048	0.06761	0.4528	9.034e-09	1.408e-06	0.4064	-1.299	-9.395	0.02622	0.113	0.7945	-0.3319	-2.401
Gm22887	predicted gene, 22887	0.0186	0.1326	1.539	0.6224	2.562	0.0005222	0.01924	2.276	1.187	4.128	0.04317	0.1616	0.6715	-0.5746	-2.159	0.0004399	0.005488	0.4607	-1.118	-4.202
Rpusd3	RNA pseudouridylate synthase d	0.0007132	0.0182	0.5865	-0.7699	-3.995	0.0001526	0.0079	0.4791	-1.062	-4.656	0.03028	0.1268	1.407	0.4923	2.332	0.08466	0.2502	1.304	0.383	1.814
Gm379	predicted gene 379	0.01081	0.09668	0.6513	-0.6185	-2.811	0.0003496	0.01428	0.4602	-1.12	-4.3	0.003668	0.02713	1.733	0.793	3.29	0.007981	0.04756	1.636	0.7104	2.947
Igfbp3	insulin-like growth factor bin	0.002095	0.03592	2.108	1.076	3.532	0.7207	0.8964	0.9134	-0.1306	-0.3626	1.303e-06	6.069e-05	4.822	2.27	6.803	0.0006334	0.007215	2.549	1.35	4.046
Ctdp1	CTD (carboxy-terminal domain,	0.0003337	0.01146	1.609	0.686	4.32	0.4479	0.7576	1.106	0.1454	0.7742	0.1903	0.4232	1.178	0.2358	1.356	1.254e-07	1.002e-05	2.613	1.386	7.967
Hyi	hydroxypyruvate isomerase (put	0.3959	0.6868	0.8814	-0.1821	-0.8676	0.001461	0.0396	0.5301	-0.9157	-3.687	1.265e-05	0.0003519	2.5	1.322	5.75	0.001065	0.01065	1.839	0.879	3.823
Slc7a1	solute carrier family 7 (catio	0.0007442	0.01869	1.5	0.5849	3.977	0.2461	0.6057	1.155	0.208	1.195	0.4492	0.6904	0.9174	-0.1244	-0.772	1.766e-07	1.255e-05	2.387	1.255	7.791
Per3	period circadian clock 3	0.01844	0.132	0.6488	-0.6242	-2.566	0.2835	0.6387	1.246	0.3172	1.102	0.000456	0.005592	0.4615	-1.116	-4.186	2.981e-06	0.0001123	0.3059	-1.709	-6.412
4930429B21Rik	NA	0.6979	0.8766	0.9525	-0.07019	-0.3937	0.006526	0.1024	1.559	0.6404	3.036	1.927e-06	8.083e-05	0.4083	-1.292	-6.617	0.0003496	0.004611	0.5588	-0.8397	-4.3
Atad2	ATPase family, AAA domain cont	0.0004317	0.01343	1.595	0.6735	4.21	0.6061	0.8436	1.071	0.09916	0.5239	0.006518	0.04151	1.446	0.5322	3.037	1.326e-06	6.136e-05	2.283	1.191	6.795
Eda2r	ectodysplasin A2 receptor	0.0001349	0.006523	1.701	0.7664	4.709	0.8402	0.9464	0.9731	-0.03933	-0.2042	0.2116	0.4517	0.8526	-0.2301	-1.291	2.955e-12	3.041e-09	6.265	2.647	14.85
Rabl3	RAB, member RAS oncogene famil	0.513	0.7697	1.094	0.13	0.666	0.001637	0.04289	1.79	0.8402	3.639	0.0004959	0.005961	0.5406	-0.8873	-4.15	1.092e-05	0.0003174	0.4224	-1.243	-5.816
Tapt1	transmembrane anterior posteri	0.0002857	0.0104	1.502	0.5865	4.387	0.6348	0.8581	1.054	0.0763	0.4823	2.799e-08	3.234e-06	2.434	1.284	8.764	0.1072	0.2903	1.187	0.247	1.687
C4bp-ps1	complement component 4 binding	0.1361	0.4055	1.306	0.3851	1.553	0.0009726	0.03033	2.193	1.133	3.862	0.002092	0.0179	0.5142	-0.9597	-3.533	0.000129	0.002126	0.4105	-1.285	-4.729
Prodh	proline dehydrogenase	0.0007031	0.01805	1.812	0.858	4.001	0.05592	0.3263	1.429	0.515	2.03	0.3793	0.6302	0.8638	-0.2112	-0.8992	3.641e-05	0.0008073	2.362	1.24	5.28
Ccdc88c	coiled-coil domain containing	0.0003233	0.01126	0.6462	-0.6299	-4.334	0.4938	0.7835	0.9203	-0.1199	-0.6971	0.1961	0.4313	0.8628	-0.213	-1.337	6.994e-08	6.357e-06	0.4014	-1.317	-8.272
Hcar1	hydrocarboxylic acid receptor	0.001107	0.02416	0.4536	-1.14	-3.807	0.7463	0.9071	1.084	0.1163	0.3281	2.862e-08	3.272e-06	0.1366	-2.872	-8.751	0.01273	0.06707	0.5366	-0.898	-2.736
Gm5105	predicted gene 5105	0.0003656	0.01215	0.6105	-0.7119	-4.281	0.1996	0.5623	0.8345	-0.261	-1.326	0.8455	0.9343	1.025	0.03597	0.1974	2.457e-07	1.624e-05	0.3819	-1.389	-7.623
Pld2	phospholipase D2	0.0003934	0.01265	0.65	-0.6214	-4.25	0.2303	0.5914	0.8621	-0.2141	-1.237	0.249	0.4989	0.8765	-0.1902	-1.187	2.799e-06	0.0001072	0.4891	-1.032	-6.441
Hba-a2	hemoglobin alpha, adult chain	0.04677	0.2274	0.6434	-0.6363	-2.12	0.0006635	0.02273	0.3711	-1.43	-4.026	0.00153	0.0142	2.307	1.206	3.668	0.001907	0.01654	2.258	1.175	3.573
Coro6	coronin 6	0.0002508	0.009689	1.813	0.858	4.443	0.09423	0.4118	1.321	0.4015	1.757	2.971e-05	0.0006775	2.198	1.136	5.369	0.2828	0.5228	1.176	0.2335	1.104
Mtmr11	myotubularin related protein 1	0.2554	0.5597	0.8022	-0.318	-1.171	0.001327	0.03726	0.4358	-1.198	-3.729	0.0001269	0.002075	2.655	1.409	4.736	0.0005065	0.006085	2.349	1.232	4.141
Jph2	junctophilin 2	0.00086	0.02056	0.6051	-0.7247	-3.915	0.0834	0.3925	0.7583	-0.3992	-1.822	0.3637	0.6169	1.14	0.1885	0.9295	1.277e-05	0.0003594	0.4459	-1.165	-5.746
BC005685	NA	0.0001441	0.006824	4.233	2.082	4.681	0.03964	0.2787	2.232	1.158	2.201	0.01629	0.08118	2.425	1.278	2.623	0.006158	0.03935	2.812	1.492	3.062
Mir107	microRNA 107	0.02476	0.1572	0.6618	-0.5956	-2.428	0.0005255	0.01931	0.4361	-1.197	-4.126	0.003098	0.02396	1.871	0.9037	3.363	0.003145	0.02404	1.869	0.9019	3.356
Ephb2	Eph receptor B2	0.007564	0.07809	0.7131	-0.4879	-2.971	0.3053	0.6593	1.152	0.2044	1.052	4.918e-09	9.218e-07	0.2966	-1.753	-9.747	0.0873	0.2552	0.7991	-0.3235	-1.798
Gm40902	NA	0.0001016	0.005524	2.646	1.404	4.832	0.02742	0.2289	1.763	0.818	2.379	0.006834	0.04304	1.945	0.9598	3.016	0.02095	0.09565	1.738	0.7978	2.507
Cyp2d40	cytochrome P450, family 2, sub	0.03226	0.1838	0.7005	-0.5135	-2.301	0.0005546	0.02005	0.472	-1.083	-4.103	0.000391	0.004966	2.055	1.039	4.252	0.01266	0.06686	1.59	0.6695	2.739
Twf2	twinfilin actin binding protei	0.001429	0.02844	1.362	0.4456	3.697	0.5245	0.8007	0.938	-0.09237	-0.6477	0.2124	0.4528	0.8888	-0.1701	-1.288	1.653e-11	1.149e-08	3.444	1.784	13.51
Tnxb	tenascin XB	0.08604	0.315	0.773	-0.3714	-1.806	0.0007942	0.02583	0.5137	-0.961	-3.949	0.0001185	0.001969	2.105	1.074	4.765	0.00584	0.03789	1.619	0.6951	3.085
Ctgf	NA	0.0007532	0.01884	3.081	1.623	3.972	0.0001667	0.00838	4.702	2.233	4.618	0.01817	0.08804	0.45	-1.152	-2.573	0.1457	0.3516	0.6251	-0.6779	-1.514
Spice1	spindle and centriole associat	0.000351	0.01188	1.574	0.6546	4.298	0.6844	0.8815	1.053	0.07432	0.4124	0.04734	0.1721	1.277	0.3526	2.113	6.364e-08	5.996e-06	2.618	1.388	8.322
Ppargc1a	peroxisome proliferative activ	0.4237	0.7083	1.185	0.2454	0.8167	0.001161	0.03432	2.542	1.346	3.786	0.02208	0.1012	0.5676	-0.817	-2.482	2.835e-07	1.792e-05	0.1786	-2.485	-7.551
1700025G04Rik	RIKEN cDNA 1700025G04 gene	0.02901	0.1724	0.7432	-0.4283	-2.353	0.2489	0.6085	1.194	0.2558	1.188	1.242e-05	0.0003474	0.4512	-1.148	-5.758	0.0002029	0.003015	0.5344	-0.904	-4.534
Mfhas1	malignant fibrous histiocytoma	0.3989	0.6891	0.8793	-0.1856	-0.862	0.001625	0.04275	0.5256	-0.9281	-3.642	0.000389	0.004947	2.005	1.004	4.254	4.507e-05	0.0009565	2.335	1.223	5.186
Sgpl1	sphingosine phosphate lyase 1	0.000577	0.01603	2.036	1.025	4.086	0.8236	0.9395	1.048	0.06706	0.2258	4.567e-07	2.745e-05	4.029	2.011	7.313	0.00511	0.03432	1.821	0.8645	3.144
Ceacam2	carcinoembryonic antigen-relat	0.02213	0.1467	1.397	0.4826	2.481	0.2314	0.5929	0.8213	-0.2841	-1.234	8.142e-08	7.325e-06	3.353	1.746	8.192	0.01706	0.08239	1.469	0.5545	2.602
Hbb-bt	hemoglobin, beta adult t chain	0.03016	0.1762	0.6923	-0.5306	-2.334	0.000589	0.02101	0.4676	-1.097	-4.077	0.001496	0.01395	1.887	0.9159	3.678	0.005144	0.03447	1.72	0.7824	3.141
Klf15	Kruppel-like factor 15	2.719e-05	0.00248	2.303	1.203	5.408	0.002117	0.0505	1.904	0.9288	3.528	0.4445	0.6868	1.141	0.1901	0.78	0.01714	0.08264	1.552	0.6338	2.6
Gsta1	glutathione S-transferase, alp	0.2514	0.5553	0.8601	-0.2174	-1.181	0.001349	0.03754	0.5701	-0.8106	-3.722	1.845e-05	0.0004681	2.181	1.125	5.581	0.004059	0.02911	1.574	0.6544	3.245
Gsta2	glutathione S-transferase, alp	0.1661	0.4484	0.8319	-0.2655	-1.437	0.001112	0.03354	0.562	-0.8314	-3.805	6.699e-05	0.00125	2.02	1.014	5.013	0.002984	0.02307	1.606	0.6837	3.379
Gpr160	G protein-coupled receptor 160	0.0003813	0.01246	1.789	0.8388	4.263	0.2168	0.578	1.229	0.2969	1.275	1.582e-06	6.922e-05	2.725	1.446	6.71	0.4156	0.6437	1.132	0.1792	0.8314
Txnip	thioredoxin interacting protei	0.005159	0.06207	1.631	0.706	3.14	0.0003415	0.0141	2.214	1.147	4.31	0.03345	0.1359	0.6771	-0.5625	-2.284	0.005872	0.03805	0.5908	-0.7593	-3.083
Sec14l5	SEC14-like lipid binding 5	1.237e-05	0.001466	0.4538	-1.14	-5.76	0.9651	0.9885	1.007	0.01037	0.04427	0.3989	0.6486	0.8785	-0.1869	-0.8621	2.293e-12	2.457e-09	0.1041	-3.264	-15.06
Ptpmt1	protein tyrosine phosphatase,	0.01146	0.09962	0.72	-0.474	-2.784	0.4058	0.7304	1.126	0.1711	0.8493	0.0001512	0.002372	0.5475	-0.869	-4.66	1.361e-05	0.0003771	0.4776	-1.066	-5.717
Ramp2	receptor (calcitonin) activity	0.08534	0.3133	1.258	0.3306	1.81	0.1211	0.4578	0.7846	-0.3499	-1.619	1.599e-05	0.0004181	2.188	1.129	5.645	0.0001914	0.002884	1.882	0.9121	4.559
Apoa4	apolipoprotein A-IV	0.6171	0.8342	1.204	0.2676	0.5079	0.00214	0.05092	4.583	2.196	3.523	0.0001354	0.002171	0.1521	-2.717	-4.708	3.337e-05	0.000753	0.1192	-3.069	-5.318
Rxrg	retinoid X receptor gamma	0.0006795	0.01776	0.5168	-0.9523	-4.016	0.692	0.8849	0.9248	-0.1128	-0.4019	7.504e-05	0.001363	0.4091	-1.289	-4.963	0.000128	0.002119	0.4265	-1.229	-4.732
Acat2	acetyl-Coenzyme A acetyltransf	0.02418	0.1544	0.6309	-0.6644	-2.439	0.000648	0.02236	0.4059	-1.301	-4.036	0.0307	0.1277	1.618	0.6939	2.325	0.0005946	0.006889	2.322	1.215	4.073
Klf11	Kruppel-like factor 11	0.9812	0.9937	0.9968	-0.004677	-0.02389	0.002703	0.05866	0.5773	-0.7927	-3.422	2.152e-05	0.0005263	2.269	1.182	5.512	2.155e-05	0.0005331	2.269	1.182	5.512
Ino80c	INO80 complex subunit C	0.02291	0.1496	0.7571	-0.4014	-2.465	0.277	0.6327	1.161	0.2154	1.118	1.162e-06	5.566e-05	0.4282	-1.223	-6.858	0.002189	0.0184	0.6476	-0.6268	-3.513
Adck3	NA	0.08259	0.3073	1.282	0.3581	1.828	0.0949	0.4128	0.7545	-0.4064	-1.753	1.381e-07	1.08e-05	3.247	1.699	7.917	0.01184	0.06384	1.51	0.5944	2.769
Sec14l4	SEC14-like lipid binding 4	0.7069	0.8803	0.9651	-0.05132	-0.3815	0.003475	0.06887	1.441	0.5273	3.313	1.643e-08	2.261e-06	0.3965	-1.335	-9.058	0.01312	0.06845	0.7572	-0.4012	-2.723
Fam107a	family with sequence similarit	1.931e-07	7.415e-05	5.071	2.342	7.745	1.386e-06	0.000264	5.366	2.424	6.774	0.9134	0.9646	1.026	0.0365	0.1102	0.406	0.6365	0.8229	-0.2812	-0.8489
Sult1e1	sulfotransferase family 1E, me	0.1559	0.4336	1.556	0.6376	1.475	0.001246	0.03609	3.788	1.922	3.756	0.001585	0.01454	0.3014	-1.73	-3.653	0.0002303	0.003346	0.2298	-2.122	-4.479
Cxadr	coxsackie virus and adenovirus	0.8913	0.959	0.9788	-0.03099	-0.1385	0.002667	0.05817	0.5331	-0.9076	-3.428	2.31e-06	9.283e-05	3.034	1.601	6.532	0.0004445	0.005524	2.04	1.029	4.197
Dtx2	deltex 2, E3 ubiquitin ligase	0.002072	0.03574	0.7062	-0.5019	-3.537	0.5937	0.8363	0.9389	-0.09101	-0.5421	3.799e-09	7.348e-07	0.3443	-1.538	-9.898	0.06311	0.2065	1.236	0.3059	1.968
Gm5785	NA	0.0001058	0.005668	1.937	0.9541	4.814	8.299e-05	0.005194	2.225	1.154	4.919	0.02047	0.09587	0.6847	-0.5465	-2.517	0.8136	0.9129	0.9647	-0.05186	-0.2389
Gm3776	predicted gene 3776	0.3258	0.6262	0.8777	-0.1882	-1.007	0.001594	0.04214	0.5716	-0.8069	-3.65	1.856e-05	0.0004685	2.206	1.142	5.578	0.002306	0.01907	1.641	0.7145	3.491
Odf3l2	outer dense fiber of sperm tai	0.0001682	0.007582	1.883	0.9128	4.614	0.7474	0.9075	0.9484	-0.07644	-0.3266	0.4238	0.6702	1.13	0.1769	0.8165	3.93e-11	2.022e-08	6.919	2.791	12.88
Hgs	HGF-regulated tyrosine kinase	0.0003636	0.01211	1.434	0.5197	4.283	0.2823	0.6378	1.116	0.1586	1.105	0.8256	0.9239	1.021	0.02968	0.2233	1.356e-07	1.051e-05	2.076	1.053	7.926
Gm9909	NA	2.493e-05	0.00233	0.4302	-1.217	-5.447	0.7824	0.9212	1.053	0.07403	0.28	0.7918	0.9063	1.046	0.06547	0.2675	6.683e-13	9.551e-10	0.06522	-3.939	-16.09
Rasgef1b	RasGEF domain family, member 1	0.000429	0.01338	2.577	1.366	4.212	0.0001589	0.008128	3.432	1.779	4.639	0.08822	0.2615	0.6433	-0.6365	-1.792	0.1043	0.2855	0.6577	-0.6044	-1.702
Tubb2a	tubulin, beta 2A class IIA	0.7309	0.8916	0.9351	-0.09685	-0.3488	0.00261	0.05724	0.4572	-1.129	-3.437	8.623e-06	0.0002625	3.486	1.801	5.923	0.000384	0.004946	2.455	1.296	4.26
Slc25a17	solute carrier family 25 (mito	0.6366	0.8447	0.9521	-0.07077	-0.4798	0.001187	0.03485	0.6333	-0.6591	-3.777	0.03547	0.1414	1.287	0.3644	2.256	3.33e-08	3.676e-06	2.64	1.401	8.669
Rpl3	ribosomal protein L3	0.0004624	0.01404	1.995	0.9961	4.18	0.2534	0.6133	1.258	0.3316	1.176	0.005528	0.03671	1.755	0.8117	3.11	0.0002056	0.003047	2.269	1.182	4.528
Hamp2	hepcidin antimicrobial peptide	0.01407	0.1123	0.5972	-0.7438	-2.691	0.0004815	0.01822	0.3891	-1.362	-4.163	0.005588	0.03702	1.919	0.9402	3.105	0.00683	0.04259	1.883	0.9133	3.016
Sall4	spalt like transcription facto	0.0004768	0.01427	0.6401	-0.6436	-4.167	0.1948	0.5567	0.8437	-0.2452	-1.342	0.2734	0.5266	0.8763	-0.1906	-1.126	8.323e-06	0.0002546	0.4983	-1.005	-5.939
Dgat2l6	diacylglycerol O-acyltransfera	0.0002647	0.009954	0.6437	-0.6354	-4.419	0.6922	0.8849	0.9537	-0.06835	-0.4017	0.2275	0.4721	0.8729	-0.1961	-1.245	6.828e-09	1.103e-06	0.3523	-1.505	-9.556
Gm9958	predicted gene 9958	0.00118	0.02534	1.682	0.7505	3.779	0.0002414	0.01103	2.067	1.048	4.459	0.09943	0.2827	0.7706	-0.3759	-1.728	0.02795	0.1177	0.6995	-0.5157	-2.37
Tdg	thymine DNA glycosylase	0.236	0.5376	1.174	0.2313	1.222	0.001301	0.03698	1.786	0.837	3.737	3.168e-06	0.0001191	0.3995	-1.324	-6.384	0.02735	0.1159	0.7103	-0.4936	-2.381
Gm10053	predicted gene 10053	0.02717	0.1659	0.7712	-0.3748	-2.384	0.2551	0.6148	1.163	0.218	1.172	9.197e-07	4.713e-05	0.4351	-1.201	-6.971	0.003157	0.0241	0.67	-0.5779	-3.355
Taf1a	TATA-box binding protein assoc	0.000316	0.01113	1.819	0.8632	4.343	0.0001443	0.007607	2.144	1.101	4.68	0.02876	0.1222	0.7007	-0.5131	-2.357	0.3718	0.6066	0.8712	-0.1989	-0.9137
Arid5a	AT rich interactive domain 5A	0.001917	0.03408	1.49	0.5751	3.571	0.7149	0.8938	0.9522	-0.07062	-0.3705	0.002593	0.02106	1.523	0.607	3.44	2.901e-07	1.811e-05	2.514	1.33	7.539
Prss27	protease, serine 27	0.0004248	0.0133	0.611	-0.7108	-4.217	0.257	0.6163	0.851	-0.2327	-1.167	7.168e-07	3.857e-05	0.4035	-1.309	-7.092	0.5074	0.7183	0.9172	-0.1246	-0.6749
Asns	asparagine synthetase	0.06072	0.2614	1.886	0.9152	1.988	0.001007	0.03118	4.275	2.096	3.847	0.05817	0.1976	0.4953	-1.014	-2.01	6.697e-05	0.001307	0.1733	-2.528	-5.013
Kcnb1	potassium voltage gated channe	0.0004719	0.01422	0.4499	-1.152	-4.172	0.2204	0.582	0.7508	-0.4135	-1.265	0.003924	0.02859	0.5047	-0.9866	-3.26	0.0006053	0.006985	0.4262	-1.23	-4.065
Gm5808	predicted gene 5808	0.9524	0.9828	1.007	0.0094	0.06041	0.002728	0.05901	1.547	0.6293	3.418	1.056e-06	5.169e-05	0.4423	-1.177	-6.904	0.0006935	0.007729	0.6229	-0.683	-4.007
Pir	pirin	0.002409	0.03861	1.652	0.7244	3.472	0.6319	0.8567	0.9201	-0.1201	-0.4866	0.005896	0.03854	1.629	0.7042	3.081	1.167e-07	9.459e-06	3.553	1.829	8.004
Mertk	MER proto-oncogene tyrosine ki	3.323e-05	0.002821	2.057	1.04	5.32	0.002774	0.05966	1.728	0.7892	3.411	0.0503	0.1792	1.362	0.4462	2.083	0.1673	0.383	1.237	0.3069	1.433
Eng	endoglin	0.1995	0.4939	1.14	0.189	1.327	0.01609	0.1701	0.7355	-0.4432	-2.629	9.07e-10	2.591e-07	3.206	1.681	10.77	0.182	0.4025	1.161	0.2158	1.383
Trim25	tripartite motif-containing 25	3.297e-05	0.002808	2.006	1.005	5.323	0.002329	0.0532	1.715	0.7786	3.487	0.1836	0.4142	1.218	0.2848	1.378	0.07164	0.225	1.313	0.3933	1.902
Gpd1l	glycerol-3-phosphate dehydroge	0.487	0.7522	0.9206	-0.1194	-0.7082	0.01053	0.1351	1.477	0.5627	2.822	8.447e-08	7.544e-06	0.3514	-1.509	-8.172	0.008621	0.05034	0.6889	-0.5376	-2.912
Gm14964	predicted gene 14964	5.701e-06	0.0008729	2.592	1.374	6.112	0.0002449	0.01111	2.273	1.184	4.453	0.03164	0.1304	1.484	0.5691	2.311	0.9988	0.9993	0.9997	-0.000366	-0.001486
Abcb1a	ATP-binding cassette, sub-fami	0.01652	0.1238	1.319	0.3994	2.617	0.3436	0.6871	0.8857	-0.1752	-0.97	1.124e-06	5.395e-05	2.218	1.149	6.874	0.002618	0.02099	1.489	0.5744	3.436
Stmn2	stathmin-like 2	0.00467	0.05812	1.644	0.717	3.184	0.2423	0.6018	1.249	0.3211	1.205	9.974e-07	4.963e-05	3.271	1.71	6.931	0.04703	0.169	0.6963	-0.5222	-2.117
Man2a1	mannosidase 2, alpha 1	5.835e-05	0.003964	1.848	0.8859	5.073	7.17e-05	0.004669	2.041	1.03	4.983	0.5075	0.7354	0.9144	-0.1291	-0.6749	0.1299	0.3263	0.811	-0.3022	-1.58
Suv420h2	NA	0.4575	0.733	0.9157	-0.1271	-0.7577	0.001715	0.04402	0.6079	-0.7181	-3.619	1.165e-06	5.571e-05	2.394	1.26	6.857	0.01121	0.06133	1.427	0.5134	2.794
Clec9a	C-type lectin domain family 9,	0.0001831	0.00801	2.478	1.309	4.578	0.0001881	0.009131	2.918	1.545	4.566	0.01498	0.07646	0.5611	-0.8338	-2.662	0.6914	0.8447	1.091	0.1261	0.4027
Fam20a	family with sequence similarit	0.002327	0.03782	1.631	0.7061	3.487	0.5039	0.7889	0.8931	-0.1631	-0.6806	2.539e-09	5.397e-07	4.754	2.249	10.14	0.1218	0.3136	1.282	0.3585	1.616
Paqr9	progestin and adipoQ receptor	0.0005706	0.01597	0.4575	-1.128	-4.09	0.549	0.8135	0.8712	-0.199	-0.6096	1.218e-06	5.752e-05	0.239	-2.065	-6.835	0.02674	0.1143	0.606	-0.7225	-2.391
Cacna2d4	calcium channel, voltage-depen	0.0005735	0.016	0.5964	-0.7456	-4.088	0.2418	0.6015	0.8349	-0.2603	-1.206	0.7713	0.8958	1.042	0.05885	0.2946	2.662e-07	1.716e-05	0.35	-1.515	-7.582
Gnpat	glyceronephosphate O-acyltrans	0.01477	0.1154	0.7948	-0.3313	-2.668	0.3424	0.6861	1.104	0.1429	0.9726	3.417e-07	2.192e-05	0.4951	-1.014	-7.457	0.007046	0.04361	0.7535	-0.4084	-3.002
Hbb-bs	hemoglobin, beta adult s chain	0.05584	0.2501	0.6828	-0.5504	-2.03	0.0008811	0.02798	0.4197	-1.252	-3.905	0.002094	0.01791	2.069	1.049	3.533	0.00197	0.01696	2.08	1.057	3.559
Fign	fidgetin	0.05014	0.2356	0.704	-0.5064	-2.085	0.1478	0.4983	1.35	0.4328	1.506	0.01751	0.08576	0.6202	-0.6892	-2.59	1.179e-07	9.509e-06	0.2287	-2.128	-7.998
Cd93	CD93 antigen	0.1311	0.397	0.8338	-0.2623	-1.574	0.07346	0.371	1.294	0.3724	1.889	0.002733	0.02186	0.649	-0.6236	-3.417	8.369e-07	4.221e-05	0.4117	-1.28	-7.016
Aurka	aurora kinase A	0.0003103	0.011	0.6223	-0.6843	-4.351	0.9386	0.9799	0.99	-0.01452	-0.07804	0.05004	0.1786	0.7795	-0.3593	-2.086	6.579e-09	1.071e-06	0.3186	-1.65	-9.577
Simc1	SUMO-interacting motifs contai	0.09786	0.3377	1.259	0.3327	1.737	0.1157	0.4493	0.7723	-0.3727	-1.645	3.981e-05	0.0008421	2.143	1.1	5.24	9.869e-05	0.001744	2.023	1.017	4.844
Tbcel	tubulin folding cofactor E-lik	0.2236	0.5232	1.173	0.2303	1.256	0.04511	0.2959	0.7251	-0.4638	-2.137	0.001082	0.01082	1.701	0.7667	3.817	2.226e-06	9.087e-05	2.489	1.316	6.549
Smim8	small integral membrane protei	0.5332	0.7837	1.073	0.1019	0.6341	0.001937	0.04731	1.6	0.6779	3.566	0.00297	0.02327	0.662	-0.5951	-3.381	2.818e-06	0.0001073	0.4559	-1.133	-6.438
Mat2a	methionine adenosyltransferase	0.2016	0.4965	0.8825	-0.1804	-1.32	0.0439	0.2916	1.273	0.3477	2.151	0.003732	0.02751	0.7115	-0.4912	-3.282	4.647e-07	2.655e-05	0.4687	-1.093	-7.304
Rin3	Ras and Rab interactor 3	0.2039	0.4991	1.166	0.2221	1.313	0.05395	0.3212	0.7527	-0.4098	-2.048	0.0003026	0.004058	1.751	0.8081	4.362	9.678e-06	0.0002861	2.125	1.088	5.871
2200002D01Rik	RIKEN cDNA 2200002D01 gene	0.9733	0.9904	1.005	0.00714	0.03394	0.003562	0.07004	0.5657	-0.8219	-3.302	1.234e-05	0.0003462	2.51	1.327	5.761	6.4e-05	0.001261	2.234	1.16	5.033
Mir677	microRNA 677	0.1706	0.4546	1.226	0.2936	1.422	0.001344	0.03754	1.879	0.9099	3.723	0.1654	0.3888	0.7979	-0.3258	-1.44	1.511e-06	6.785e-05	0.3479	-1.523	-6.732
Ska2	spindle and kinetochore associ	0.0004971	0.01462	0.5972	-0.7436	-4.149	0.4111	0.7345	0.8839	-0.178	-0.8396	0.3459	0.6004	0.8769	-0.1895	-0.9654	2.204e-07	1.516e-05	0.3518	-1.507	-7.678
Glrx3	glutaredoxin 3	0.1953	0.4884	1.158	0.2113	1.34	0.001387	0.03821	1.616	0.692	3.71	0.1451	0.359	0.834	-0.2619	-1.516	1.219e-06	5.787e-05	0.4413	-1.18	-6.835
Edn1	endothelin 1	0.0006688	0.01766	1.774	0.827	4.022	0.6936	0.8854	1.07	0.09723	0.3997	1.518e-06	6.723e-05	2.859	1.516	6.73	0.007229	0.04435	1.595	0.6736	2.991
Aox1	aldehyde oxidase 1	0.1381	0.4078	1.216	0.2827	1.545	0.07815	0.3829	0.7568	-0.4021	-1.857	0.001403	0.01325	1.673	0.7428	3.705	2.259e-06	9.193e-05	2.482	1.312	6.542
Sypl2	synaptophysin-like 2	0.0005398	0.01543	0.5968	-0.7447	-4.114	0.4424	0.7543	0.8902	-0.1679	-0.7838	0.1847	0.4156	0.828	-0.2724	-1.374	4.207e-07	2.476e-05	0.364	-1.458	-7.354
D630039A03Rik	RIKEN cDNA D630039A03 gene	0.08277	0.3075	0.7572	-0.4012	-1.826	0.001124	0.03367	0.5043	-0.9877	-3.8	0.01092	0.06067	1.597	0.6752	2.806	0.000216	0.003176	2.121	1.084	4.507
Fam45a	family with sequence similarit	0.01651	0.1238	0.7692	-0.3786	-2.617	0.3581	0.6978	1.118	0.161	0.9407	9.813e-07	4.921e-05	0.4666	-1.1	-6.939	0.003778	0.02769	0.6977	-0.5192	-3.277
Adgrl4	adhesion G protein-coupled rec	0.0005526	0.01569	1.5	0.5853	4.104	0.4382	0.7514	1.097	0.1335	0.791	5.797e-07	3.263e-05	2.18	1.124	7.196	0.1542	0.3643	1.174	0.2314	1.481
Magt1	magnesium transporter 1	0.0273	0.1662	0.8062	-0.3108	-2.382	0.2688	0.6263	1.129	0.1757	1.138	8.631e-07	4.476e-05	0.4997	-1.001	-7.001	0.004431	0.03099	0.7277	-0.4585	-3.207
Parp4	poly (ADP-ribose) polymerase f	0.003213	0.04594	1.381	0.4653	3.347	0.6789	0.879	0.9532	-0.06909	-0.4201	0.0009598	0.009841	1.504	0.589	3.868	1.76e-06	7.634e-05	2.02	1.014	6.66
Gm42035	NA	0.1384	0.4082	1.443	0.5292	1.544	0.001269	0.03648	2.869	1.521	3.748	2.538e-06	0.0001006	0.1847	-2.437	-6.487	0.168	0.3839	0.689	-0.5374	-1.431
Tmem184c	transmembrane protein 184C	0.06695	0.2758	0.7936	-0.3336	-1.938	0.1623	0.5178	1.227	0.2956	1.451	3.435e-06	0.000127	0.4362	-1.197	-6.346	0.00155	0.01411	0.6195	-0.6908	-3.662
Kbtbd13	kelch repeat and BTB (POZ) dom	0.0004913	0.01452	0.5586	-0.8402	-4.154	0.3142	0.6644	0.8426	-0.247	-1.032	0.734	0.8771	0.9485	-0.07635	-0.3447	2.162e-07	1.491e-05	0.3071	-1.703	-7.688
Itgb3	integrin beta 3	0.0009174	0.02139	1.702	0.7669	3.887	0.000282	0.0123	2.035	1.025	4.392	0.4107	0.6589	0.8817	-0.1816	-0.8403	0.01246	0.06604	0.6627	-0.5935	-2.746
Mrps6	mitochondrial ribosomal protei	0.000522	0.01508	0.6871	-0.5413	-4.129	0.7068	0.8912	0.9598	-0.05919	-0.3815	6.841e-08	6.422e-06	0.4384	-1.19	-8.283	0.08917	0.2584	0.837	-0.2566	-1.787
Fgf6	fibroblast growth factor 6	0.0004866	0.01446	0.5935	-0.7526	-4.159	0.2353	0.5952	0.8339	-0.262	-1.224	0.8358	0.929	0.9716	-0.04162	-0.21	5.588e-07	3.033e-05	0.3711	-1.43	-7.214
Wnt5a	wingless-type MMTV integration	0.0005096	0.01491	0.608	-0.7179	-4.139	0.4531	0.7599	0.8969	-0.157	-0.7651	0.4675	0.7047	0.907	-0.1408	-0.7408	9.435e-08	8.094e-06	0.3434	-1.542	-8.114
Pgam1	phosphoglycerate mutase 1	0.007618	0.07841	0.7742	-0.3693	-2.968	0.4507	0.7586	1.082	0.1133	0.7694	1.07e-07	8.994e-06	0.4674	-1.097	-8.049	0.01824	0.08653	0.7843	-0.3505	-2.571
Cxxc5	CXXC finger 5	0.0003733	0.01225	0.5816	-0.7819	-4.272	0.5182	0.7968	0.906	-0.1425	-0.6578	0.5955	0.7959	0.9278	-0.1082	-0.5394	1.732e-08	2.173e-06	0.2851	-1.81	-9.028
D1Ertd622e	DNA segment, Chr 1, ERATO Doi	0.0009948	0.02269	0.6025	-0.7309	-3.853	0.06192	0.3439	0.7351	-0.444	-1.978	0.438	0.6815	1.121	0.1645	0.7913	8.04e-05	0.001486	0.4913	-1.025	-4.933
BC023105	cDNA sequence BC023105	0.004952	0.06025	0.495	-1.015	-3.158	0.0005213	0.01924	0.3369	-1.57	-4.129	0.2413	0.4901	1.343	0.425	1.208	0.002139	0.01808	2.362	1.24	3.523
Poldip2	polymerase (DNA-directed), del	0.2425	0.5455	0.8949	-0.1602	-1.205	0.04316	0.2897	1.266	0.3398	2.159	5.407e-07	3.112e-05	0.4819	-1.053	-7.23	0.006101	0.03911	0.7337	-0.4467	-3.066
Ypel2	yippee like 2	0.1282	0.3918	0.8071	-0.3091	-1.587	0.001451	0.03946	0.5546	-0.8506	-3.691	1.515e-07	1.164e-05	3.202	1.679	7.869	0.8006	0.9062	0.9629	-0.05461	-0.2559
Ighv1-54	immunoglobulin heavy variable	0.03833	0.2025	2.29	1.196	2.218	0.0008587	0.02751	5.647	2.498	3.916	0.004822	0.03318	0.2732	-1.872	-3.17	0.002567	0.02068	0.2442	-2.034	-3.444
Peg3	paternally expressed 3	4.921e-05	0.003581	8.987	3.168	5.147	0.003697	0.07184	5.252	2.393	3.286	0.004578	0.03192	4.445	2.152	3.193	0.8005	0.9062	1.127	0.1726	0.256
Myc	myelocytomatosis oncogene	0.001701	0.03161	2.253	1.172	3.622	0.8809	0.9597	0.9605	-0.05809	-0.1518	7.962e-05	0.001434	3.362	1.749	4.938	2.343e-05	0.0005687	3.836	1.94	5.474
Glmn	glomulin, FKBP associated prot	0.4305	0.7126	0.9313	-0.1027	-0.8047	0.01742	0.1793	1.312	0.3915	2.592	0.002556	0.02083	0.716	-0.4819	-3.446	6.263e-07	3.315e-05	0.4997	-1.001	-7.158
Dcun1d3	DCN1, defective in cullin nedd	0.02998	0.1756	1.324	0.4053	2.337	0.0009826	0.03056	1.731	0.7918	3.858	0.8162	0.9193	0.9694	-0.04476	-0.2356	9.785e-06	0.0002887	0.4618	-1.115	-5.866
Wdr34	WD repeat domain 34	0.1981	0.492	1.212	0.2776	1.331	0.001645	0.04306	1.862	0.8971	3.637	0.004414	0.03113	0.6017	-0.7328	-3.209	8.117e-05	0.001494	0.4582	-1.126	-4.929
Sh2b2	SH2B adaptor protein 2	0.1381	0.4078	1.27	0.3445	1.545	0.08688	0.3985	0.7194	-0.4752	-1.801	2.322e-06	9.31e-05	3.022	1.595	6.529	0.002079	0.01767	1.82	0.8639	3.536
Piezo1	piezo-type mechanosensitive io	0.625	0.8382	1.048	0.06771	0.4965	0.008543	0.1203	0.7217	-0.4706	-2.916	1.657e-07	1.261e-05	2.248	1.169	7.823	0.0073	0.04469	1.362	0.4462	2.987
Lrrc16a	NA	0.5532	0.7962	1.108	0.1478	0.6031	0.01436	0.1603	0.5834	-0.7774	-2.681	0.0001869	0.002796	2.34	1.226	4.569	1.206e-05	0.0003428	2.926	1.549	5.771
Slc17a4	solute carrier family 17 (sodi	0.3675	0.6622	0.8679	-0.2044	-0.9221	0.002228	0.05186	0.5287	-0.9195	-3.506	0.0002504	0.003499	2.112	1.079	4.443	0.0002823	0.003924	2.094	1.066	4.392
Thoc7	THO complex 7	0.3174	0.6185	0.895	-0.1601	-1.025	0.03294	0.2539	1.341	0.4233	2.291	0.0007931	0.008511	0.6261	-0.6755	-3.95	3.929e-06	0.0001407	0.4748	-1.075	-6.284
Cry2	cryptochrome 2 (photolyase-lik	0.6431	0.8477	0.9467	-0.07903	-0.4704	0.021	0.1988	0.7081	-0.498	-2.506	0.006131	0.03974	0.6765	-0.5638	-3.064	3.826e-09	6.979e-07	3.533	1.821	9.894
Lpl	lipoprotein lipase	0.4082	0.6958	0.8681	-0.2041	-0.8448	0.002405	0.05437	0.5026	-0.9926	-3.473	0.0001266	0.002071	2.384	1.254	4.737	0.000439	0.005483	2.162	1.112	4.203
Tfdp2	transcription factor Dp 2	0.006557	0.07229	1.375	0.4593	3.034	0.408	0.7321	0.9004	-0.1514	-0.8451	0.102	0.2871	1.218	0.2842	1.714	1.006e-08	1.437e-06	2.924	1.548	9.334
Oser1	oxidative stress responsive se	0.0005647	0.01589	1.513	0.5973	4.095	0.1993	0.562	1.172	0.2291	1.328	0.8901	0.9536	1.016	0.02236	0.1399	1.389e-06	6.369e-05	2.117	1.082	6.772
Kdm7a	lysine (K)-specific demethylas	0.00284	0.04252	1.412	0.4976	3.401	0.3275	0.6747	0.8865	-0.1738	-1.004	8.466e-11	4.633e-08	3.938	1.977	12.34	0.8204	0.9165	1.026	0.03688	0.2301
Tcf15	transcription factor 15	0.0006694	0.01766	0.6105	-0.7118	-4.022	0.235	0.5952	0.8372	-0.2564	-1.224	0.1341	0.3416	0.8107	-0.3027	-1.562	2.284e-05	0.0005574	0.4785	-1.064	-5.486
Ephx2	epoxide hydrolase 2, cytoplasm	0.003333	0.04688	1.728	0.7893	3.331	0.02707	0.2272	1.59	0.6688	2.386	0.0007997	0.008544	2.034	1.024	3.946	0.01895	0.08906	0.6317	-0.6628	-2.553
Tmem255b	transmembrane protein 255B	0.02908	0.1727	0.7602	-0.3955	-2.351	0.2856	0.6413	1.163	0.2183	1.097	0.0003314	0.004353	0.5757	-0.7965	-4.323	1.506e-05	0.0004053	0.4847	-1.045	-5.672
Got1	glutamic-oxaloacetic transamin	0.003436	0.04765	1.641	0.715	3.318	0.0004685	0.0178	2.091	1.064	4.175	0.2345	0.4813	0.8183	-0.2893	-1.226	0.004343	0.03056	0.5909	-0.7591	-3.216
Ndufb3	NADH:ubiquinone oxidoreductase	0.002241	0.03715	0.6153	-0.7006	-3.503	0.6233	0.8522	1.085	0.118	0.4988	7.869e-09	1.261e-06	0.2372	-2.076	-9.474	0.09794	0.274	0.7682	-0.3804	-1.736
Lsmem2	leucine-rich single-pass membr	0.001561	0.02994	0.6269	-0.6736	-3.659	0.128	0.4685	0.7868	-0.3459	-1.588	0.3763	0.6277	1.135	0.1825	0.9049	1.183e-05	0.0003373	0.4458	-1.166	-5.78
Gna12	guanine nucleotide binding pro	0.2054	0.501	0.8815	-0.182	-1.309	0.04833	0.3052	1.271	0.346	2.103	0.005794	0.03803	0.7217	-0.4705	-3.089	4.59e-07	2.63e-05	0.4622	-1.114	-7.311
Nqo2	N-ribosyldihydronicotinamide q	3.924e-06	0.0006774	0.4751	-1.074	-6.284	9.223e-05	0.005585	0.5051	-0.9854	-4.874	0.2237	0.4672	0.8496	-0.2351	-1.256	0.8734	0.9427	0.9793	-0.03021	-0.1614
Gpihbp1	GPI-anchored HDL-binding prote	0.04677	0.2274	1.361	0.4446	2.119	0.2168	0.578	0.803	-0.3165	-1.275	2.273e-06	9.178e-05	2.833	1.503	6.539	0.002857	0.02237	1.718	0.7808	3.398
Tmem189	transmembrane protein 189	0.9984	0.9992	1	0.0003333	0.002065	0.001713	0.04401	1.615	0.6913	3.619	1.276e-08	1.844e-06	0.3238	-1.627	-9.199	0.02024	0.09338	0.734	-0.4461	-2.523
Ptch2	patched 2	0.005554	0.0652	0.5029	-0.9916	-3.108	0.5553	0.8169	1.17	0.2265	0.6	2.176e-07	1.541e-05	0.1554	-2.686	-7.684	0.01181	0.06374	0.5111	-0.9683	-2.77
Med4	mediator complex subunit 4	0.007401	0.07698	1.549	0.6318	2.98	0.0005722	0.02053	2.036	1.026	4.089	0.001089	0.01088	0.5413	-0.8856	-3.814	0.2171	0.4468	0.8145	-0.296	-1.275
Cntfr	ciliary neurotrophic factor re	0.7748	0.9109	0.9394	-0.09021	-0.29	0.006858	0.1057	2.158	1.109	3.014	0.0004588	0.005614	0.3722	-1.426	-4.184	3.207e-06	0.0001192	0.2217	-2.173	-6.378
Tob1	transducer of ErbB-2.1	0.001029	0.02327	0.5687	-0.8143	-3.838	0.06571	0.3524	0.7126	-0.4889	-1.947	0.4747	0.7106	1.125	0.1693	0.7285	8.113e-05	0.001494	0.452	-1.146	-4.929
Derl3	Der1-like domain family, membe	0.0003428	0.01171	2.851	1.511	4.309	0.0002518	0.01134	3.587	1.843	4.441	0.8933	0.955	1.037	0.05221	0.1359	0.01302	0.06814	0.4838	-1.047	-2.726
Wsb1	WD repeat and SOCS box-contain	0.4316	0.7132	0.8784	-0.1871	-0.8027	0.002492	0.05544	0.5164	-0.9533	-3.457	3.203e-05	0.0007214	2.571	1.362	5.336	0.001525	0.01394	1.914	0.9366	3.669
Gpatch1	G patch domain containing 1	0.0007859	0.01928	1.39	0.4751	3.953	0.9158	0.972	0.9895	-0.01522	-0.1071	0.03262	0.1334	1.233	0.3022	2.296	2.273e-08	2.683e-06	2.248	1.169	8.878
Gm16418	predicted pseudogene 16418	0.002268	0.03744	0.5016	-0.9955	-3.498	0.0004152	0.01625	0.3729	-1.423	-4.227	0.2031	0.4406	1.329	0.4102	1.316	0.01108	0.06072	1.831	0.8727	2.799
Them4	thioesterase superfamily membe	0.1623	0.4428	0.835	-0.2602	-1.451	0.07994	0.3867	1.312	0.3914	1.845	0.0005954	0.006838	0.5744	-0.7998	-4.072	9.493e-06	0.000282	0.4491	-1.155	-5.879
Mr1	major histocompatibility compl	0.0002727	0.01013	0.5179	-0.9493	-4.407	0.0392	0.277	0.6771	-0.5625	-2.207	0.0001043	0.00178	0.4545	-1.138	-4.82	0.9237	0.966	0.9843	-0.02288	-0.09697
Chst15	carbohydrate sulfotransferase	0.0005964	0.01643	2.156	1.108	4.072	0.0002756	0.01214	2.671	1.418	4.402	0.6075	0.8026	0.8978	-0.1556	-0.5219	0.01743	0.08363	0.5853	-0.7728	-2.592
Obp2a	odorant binding protein 2A	0.8875	0.9574	1.018	0.02568	0.1433	0.003665	0.07148	1.622	0.6976	3.29	5.623e-05	0.001097	0.5003	-0.9991	-5.089	4.58e-05	0.0009693	0.4942	-1.017	-5.179
Dhx32	DEAH (Asp-Glu-Ala-His) box pol	0.001298	0.02689	0.7062	-0.5018	-3.738	0.5326	0.8038	0.9325	-0.1009	-0.6351	1.431e-08	2.022e-06	0.3942	-1.343	-9.135	0.3511	0.5891	1.102	0.1404	0.9549
Slc40a1	solute carrier family 40 (iron	0.0008866	0.02102	2.036	1.026	3.902	0.5548	0.8169	1.138	0.1868	0.6006	0.002331	0.01936	2.005	1.004	3.486	3.866e-05	0.0008421	2.853	1.513	5.253
Zfp185	zinc finger protein 185	0.003466	0.04785	0.6547	-0.6112	-3.314	0.6625	0.8713	1.069	0.09668	0.4431	2.751e-07	1.861e-05	0.3467	-1.528	-7.566	0.007991	0.0476	0.662	-0.5952	-2.946
Clec1b	C-type lectin domain family 1,	0.0001317	0.006443	1.839	0.8792	4.72	0.0001373	0.007357	2.051	1.036	4.702	0.1396	0.3505	0.8044	-0.3139	-1.538	0.4495	0.6728	0.8966	-0.1574	-0.7715
Fntb	farnesyltransferase, CAAX box,	0.3278	0.6275	0.9084	-0.1386	-1.003	0.009084	0.124	0.7208	-0.4723	-2.889	0.09895	0.282	0.834	-0.2619	-1.731	6.098e-08	5.853e-06	2.4	1.263	8.344
Sctr	secretin receptor	0.1456	0.4192	1.231	0.2999	1.514	0.07015	0.3635	0.7329	-0.4483	-1.913	9.06e-08	7.976e-06	3.398	1.765	8.136	0.03882	0.1481	1.394	0.4797	2.212
Cited4	Cbp/p300-interacting transacti	0.000694	0.01799	0.4283	-1.223	-4.007	0.6013	0.8405	0.8755	-0.1918	-0.531	0.2179	0.4601	0.7446	-0.4255	-1.272	1.222e-07	9.79e-06	0.1572	-2.669	-7.98
Parp3	poly (ADP-ribose) polymerase f	0.0007438	0.01869	0.5708	-0.809	-3.977	0.3441	0.6876	0.8507	-0.2332	-0.9691	6.677e-06	0.0002173	0.3934	-1.346	-6.039	0.1024	0.2822	0.7677	-0.3814	-1.712
1500011K16Rik	NA	9.896e-06	0.001292	0.4889	-1.032	-5.861	0.0002856	0.01239	0.5306	-0.9143	-4.387	0.1098	0.3008	0.7995	-0.3229	-1.673	0.8732	0.9427	0.9786	-0.0312	-0.1617
Mcam	melanoma cell adhesion molecul	0.0009015	0.02121	0.5587	-0.8399	-3.895	0.5409	0.8082	0.8958	-0.1588	-0.6222	0.002687	0.0216	0.5708	-0.809	-3.425	4.119e-05	0.0008866	0.425	-1.234	-5.225
Ubxn4	UBX domain protein 4	0.05569	0.2499	1.176	0.2333	2.032	0.1532	0.5064	0.8695	-0.2018	-1.485	0.06516	0.213	1.185	0.2455	1.952	5.246e-08	5.25e-06	2.084	1.06	8.424
mt-Tm	mitochondrially encoded tRNA m	0.06098	0.2617	0.462	-1.114	-1.986	0.001165	0.0344	0.1752	-2.513	-3.785	0.0009365	0.00967	5.219	2.384	3.878	0.007955	0.04749	3.511	1.812	2.948
Pfn2	profilin 2	0.2822	0.587	1.169	0.2256	1.105	0.00207	0.04976	1.808	0.8545	3.538	5.684e-05	0.001103	0.4547	-1.137	-5.084	0.003175	0.02421	0.5947	-0.7497	-3.352
Onecut1	one cut domain, family member	0.1836	0.4731	0.5366	-0.898	-1.378	0.001897	0.04683	0.1478	-2.758	-3.575	0.0009724	0.009922	6.766	2.758	3.862	0.0007919	0.008548	7.067	2.821	3.95
Slc39a2	solute carrier family 39 (zinc	0.7017	0.8778	1.037	0.05292	0.3886	0.002262	0.05233	1.478	0.5639	3.499	0.02353	0.106	0.776	-0.3658	-2.452	1.659e-07	1.207e-05	0.4453	-1.167	-7.823
Arhgap6	Rho GTPase activating protein	0.3637	0.6589	0.8795	-0.1852	-0.9295	0.002445	0.05487	0.5676	-0.8172	-3.466	0.000151	0.00237	2.024	1.017	4.661	0.0006664	0.007492	1.838	0.8784	4.024
Itpk1	inositol 1,3,4-triphosphate 5/	0.1136	0.366	0.7982	-0.3251	-1.655	0.001712	0.04401	0.5581	-0.8414	-3.619	0.108	0.2978	1.285	0.3621	1.682	2.143e-05	0.0005326	2.276	1.187	5.514
Rab22a	RAB22A, member RAS oncogene fa	0.774	0.9105	0.967	-0.04848	-0.2911	0.009122	0.1243	1.483	0.5688	2.887	1.03e-05	0.0003005	0.4777	-1.066	-5.842	0.0003416	0.00454	0.5799	-0.7862	-4.31
Wdtc1	WD and tetratricopeptide repea	0.7793	0.9133	1.02	0.02857	0.2841	0.003559	0.07004	0.7615	-0.393	-3.303	8.39e-09	1.332e-06	2.056	1.04	9.438	0.05453	0.1871	1.169	0.225	2.042
Pkdcc	protein kinase domain containi	0.04233	0.2143	0.6427	-0.6377	-2.169	0.02065	0.197	0.5455	-0.8743	-2.513	6.509e-05	0.001224	3.07	1.618	5.025	0.01056	0.05843	0.5327	-0.9086	-2.821
Gnb4	guanine nucleotide binding pro	0.01751	0.1281	0.7968	-0.3277	-2.59	0.2762	0.6321	1.123	0.1676	1.12	1.087e-08	1.616e-06	0.4096	-1.288	-9.29	0.168	0.384	0.8716	-0.1983	-1.431
Slc2a4	solute carrier family 2 (facil	0.0001835	0.00801	0.6458	-0.6309	-4.577	0.8232	0.9395	1.026	0.03693	0.2264	1.569e-11	1.552e-08	0.2421	-2.046	-13.55	0.7796	0.8958	1.03	0.04284	0.2837
Lin9	lin-9 homolog (C. elegans)	0.02298	0.1498	0.6448	-0.6331	-2.463	0.0008108	0.0262	0.4358	-1.198	-3.94	0.007509	0.04599	1.787	0.8373	2.974	0.006358	0.04031	1.813	0.8582	3.048
Wdr81	WD repeat domain 81	0.02358	0.1522	1.261	0.3344	2.451	0.2936	0.6492	0.8863	-0.1741	-1.079	0.01518	0.07713	1.317	0.3969	2.656	2.83e-07	1.792e-05	2.186	1.129	7.552
Thap2	THAP domain containing, apopto	0.1347	0.4029	1.192	0.254	1.559	0.05192	0.3155	1.318	0.3984	2.067	0.002793	0.02219	1.524	0.6081	3.408	1.044e-05	0.000305	0.4858	-1.041	-5.837
Slco2b1	solute carrier organic anion t	0.01642	0.1235	1.348	0.4307	2.62	0.3941	0.7231	0.8892	-0.1694	-0.871	0.002239	0.0188	1.549	0.631	3.504	2.506e-06	9.917e-05	2.249	1.169	6.493
Cnp	2',3'-cyclic nucleotide 3' pho	0.8223	0.933	0.9658	-0.05024	-0.2275	0.003535	0.06979	0.5496	-0.8636	-3.306	0.0007362	0.008	1.949	0.963	3.981	5.766e-06	0.0001928	2.784	1.477	6.107
Egln3	egl-9 family hypoxia-inducible	0.02772	0.1679	1.697	0.763	2.374	0.3205	0.6697	0.7645	-0.3874	-1.019	0.0002792	0.003815	2.924	1.548	4.397	2.73e-05	0.0006395	3.741	1.903	5.407
Rfxank	regulatory factor X-associated	0.6027	0.8265	0.9481	-0.07687	-0.5289	0.002742	0.05923	0.6655	-0.5874	-3.416	0.004685	0.03248	1.421	0.5067	3.182	2.819e-06	0.0001073	2.035	1.025	6.438
Cacna1i	calcium channel, voltage-depen	0.0004291	0.01338	1.779	0.8314	4.212	0.628	0.8544	1.083	0.1149	0.4921	0.6384	0.8211	1.074	0.1032	0.4773	8.009e-09	1.242e-06	4.131	2.046	9.464
Trib2	tribbles pseudokinase 2	0.03807	0.2018	1.294	0.3719	2.221	0.001449	0.03946	1.66	0.7312	3.691	0.9338	0.9729	1.011	0.01542	0.08408	7.916e-06	0.0002465	0.4686	-1.093	-5.962
Kitl	kit ligand	0.007907	0.08035	1.327	0.4077	2.951	0.2667	0.6241	1.138	0.1868	1.143	1.929e-06	8.083e-05	2.002	1.001	6.616	0.03682	0.1427	0.7908	-0.3386	-2.237
Dhrs7b	dehydrogenase/reductase (SDR f	0.6636	0.8587	0.9578	-0.06217	-0.4415	0.000786	0.02563	0.6335	-0.6586	-3.953	9.59e-10	2.624e-07	3.151	1.656	10.74	0.3971	0.629	1.097	0.1335	0.8655
Gm4861	predicted gene 4861	0.01053	0.09536	0.6429	-0.6373	-2.822	0.1999	0.5623	1.278	0.3542	1.326	0.9797	0.9931	0.9956	-0.006378	-0.02578	1.382e-10	4.805e-08	0.1278	-2.968	-12
Filip1l	filamin A interacting protein	0.0008344	0.02014	0.5999	-0.7372	-3.928	0.467	0.7685	0.8921	-0.1647	-0.7415	0.7213	0.8706	1.053	0.07439	0.3618	3.055e-08	3.417e-06	0.2888	-1.792	-8.716
Olfml1	olfactomedin-like 1	0.0004251	0.0133	0.4772	-1.067	-4.216	0.01086	0.1372	0.5582	-0.8411	-2.808	0.002878	0.02268	0.5207	-0.9413	-3.395	0.3543	0.5916	1.2	0.2629	0.9483
Ptprd	protein tyrosine phosphatase,	0.02185	0.1459	0.7703	-0.3765	-2.487	0.3638	0.7014	1.122	0.1665	0.9293	0.001151	0.01137	0.6468	-0.6285	-3.79	6.791e-06	0.0002192	0.4999	-1	-6.032
Tmem50a	transmembrane protein 50A	0.0364	0.1965	1.249	0.3206	2.243	0.2346	0.5951	0.8662	-0.2073	-1.225	0.008184	0.04902	1.375	0.4597	2.936	6.007e-07	3.226e-05	2.18	1.124	7.178
Trappc6b	trafficking protein particle c	0.3213	0.6221	0.8831	-0.1794	-1.017	0.0421	0.2868	1.369	0.4533	2.172	9.62e-06	0.0002835	0.4553	-1.135	-5.873	0.0007945	0.008573	0.5892	-0.7631	-3.949
Cptp	ceramide-1-phosphate transfer	0.04119	0.2108	0.7588	-0.3983	-2.182	0.2564	0.616	1.191	0.2523	1.168	0.0003132	0.004164	0.5475	-0.8691	-4.347	2.673e-05	0.0006292	0.4721	-1.083	-5.416
Cdsn	corneodesmosin	0.001939	0.03432	0.4371	-1.194	-3.566	0.8159	0.9364	1.067	0.09345	0.2359	1.078e-07	9.031e-06	0.1293	-2.951	-8.045	0.02195	0.09893	0.5316	-0.9115	-2.485
Gm8242	predicted gene 8242	0.9151	0.9693	0.9879	-0.0175	-0.1079	0.005452	0.09177	1.513	0.5979	3.116	1.943e-06	8.102e-05	0.4429	-1.175	-6.613	0.001181	0.01154	0.6279	-0.6713	-3.779
Sema3g	sema domain, immunoglobulin do	0.05518	0.2485	1.23	0.2981	2.036	0.2001	0.5623	0.8529	-0.2296	-1.325	9.234e-07	4.722e-05	2.17	1.118	6.969	0.008811	0.05116	1.381	0.4655	2.903
Gypc	glycophorin C	0.0008744	0.02077	0.5345	-0.9038	-3.908	0.487	0.7791	0.8743	-0.1938	-0.7083	1.567e-06	6.866e-05	0.3075	-1.701	-6.715	0.1062	0.2886	0.743	-0.4286	-1.692
Cdc14b	CDC14 cell division cycle 14B	0.2327	0.534	1.196	0.2583	1.231	0.06651	0.3545	0.716	-0.482	-1.941	3.361e-05	0.0007483	2.332	1.222	5.315	0.0003145	0.004271	1.999	0.999	4.345
Impa2	inositol (myo)-1(or 4)-monopho	0.1948	0.488	1.191	0.2521	1.342	0.001903	0.04684	1.735	0.7947	3.574	6.239e-05	0.001189	0.4869	-1.038	-5.044	0.009622	0.05452	0.6646	-0.5894	-2.863
Slc46a3	solute carrier family 46, memb	0.7169	0.8851	0.9539	-0.06807	-0.3677	0.002669	0.05817	0.5943	-0.7507	-3.428	1.596e-07	1.222e-05	3.011	1.59	7.842	0.03531	0.1386	1.373	0.4578	2.258
Foxp1	forkhead box P1	0.0006108	0.01664	2.152	1.106	4.061	0.141	0.487	1.408	0.4939	1.533	0.02486	0.1104	1.651	0.7237	2.426	0.001326	0.01253	2.162	1.112	3.729
Sesn2	sestrin 2	0.0003292	0.0114	1.943	0.9584	4.326	0.0251	0.2181	1.553	0.6348	2.421	0.0003583	0.004632	2.058	1.041	4.29	0.7753	0.8932	0.9525	-0.07022	-0.2893
Col5a3	collagen, type V, alpha 3	6.333e-05	0.004198	0.4937	-1.018	-5.037	0.002313	0.05299	0.5607	-0.8347	-3.49	0.01546	0.07821	0.6661	-0.5863	-2.647	0.8743	0.9432	1.025	0.0355	0.1603
Pomt1	protein-O-mannosyltransferase	0.0006455	0.01724	0.6227	-0.6835	-4.038	0.08559	0.3963	0.778	-0.3622	-1.809	2.528e-05	0.0005997	0.4969	-1.009	-5.441	0.81	0.9114	1.032	0.04517	0.2436
Mir193a	microRNA 193a	0.03518	0.1927	0.6253	-0.6774	-2.26	0.263	0.6206	1.327	0.4085	1.152	0.003254	0.02484	0.4674	-1.097	-3.342	2.09e-06	8.735e-05	0.2237	-2.16	-6.579
Gm24707	predicted gene, 24707	0.0009213	0.02143	2.424	1.278	3.885	0.4222	0.7419	1.247	0.3188	0.8195	0.1666	0.3905	1.431	0.5171	1.435	2.222e-06	9.087e-05	5.131	2.359	6.55
Mcm4	minichromosome maintenance com	0.02274	0.1487	1.253	0.3257	2.468	0.317	0.6665	0.8949	-0.1603	-1.026	0.01367	0.0716	1.311	0.3909	2.704	3.979e-07	2.364e-05	2.095	1.067	7.381
Atoh8	atonal bHLH transcription fact	0.001074	0.02387	1.55	0.6318	3.82	0.6455	0.8626	1.065	0.09141	0.4671	9.321e-06	0.0002771	2.095	1.067	5.888	0.006194	0.03951	1.469	0.5544	3.059
Adh1	alcohol dehydrogenase 1 (class	0.01062	0.09572	1.317	0.3969	2.818	0.3451	0.6882	0.8943	-0.1611	-0.967	0.3165	0.5721	1.116	0.1585	1.027	4.304e-09	7.584e-07	2.859	1.516	9.825
Chpt1	choline phosphotransferase 1	0.189	0.4805	1.186	0.246	1.36	0.002162	0.05116	1.685	0.753	3.519	0.223	0.4666	0.8414	-0.2492	-1.258	2.928e-06	0.0001106	0.4141	-1.272	-6.42
Tigd2	tigger transposable element de	0.3033	0.6062	1.14	0.1896	1.057	0.03884	0.2757	0.7222	-0.4695	-2.211	3.976e-07	2.464e-05	2.734	1.451	7.382	0.01448	0.07339	1.44	0.5264	2.678
Plvap	plasmalemma vesicle associated	0.0009022	0.02121	1.891	0.9189	3.894	0.4138	0.7361	1.175	0.233	0.8346	1.906e-05	0.000477	2.711	1.439	5.566	0.02656	0.1138	1.536	0.619	2.395
Slc6a8	solute carrier family 6 (neuro	0.07042	0.2831	1.231	0.3004	1.911	0.001656	0.04313	1.597	0.6757	3.634	0.9772	0.9921	1.003	0.004984	0.02895	2.131e-06	8.815e-05	0.4566	-1.131	-6.569
Slco1a4	solute carrier organic anion t	0.07279	0.2883	1.482	0.568	1.894	0.001434	0.03923	2.482	1.311	3.696	0.0006415	0.007212	0.3985	-1.327	-4.04	0.01241	0.06584	0.5349	-0.9027	-2.748
Mal2	mal, T cell differentiation pr	0.0007025	0.01805	0.5161	-0.9543	-4.001	0.1595	0.5135	0.7514	-0.4124	-1.461	4.5e-06	0.000159	0.3242	-1.625	-6.221	0.9982	0.9991	0.9996	-0.000588	-0.002251
Lsmem1	leucine-rich single-pass membr	0.002234	0.03707	0.5322	-0.9101	-3.505	0.2458	0.6055	0.7752	-0.3674	-1.196	0.3835	0.6342	1.192	0.2535	0.891	1.939e-06	8.284e-05	0.2714	-1.881	-6.614
Ly6c2	lymphocyte antigen 6 complex,	0.03276	0.1854	1.436	0.5217	2.294	0.3091	0.661	0.8231	-0.2808	-1.044	8.664e-06	0.0002631	2.78	1.475	5.921	0.001283	0.01225	1.909	0.9325	3.743
Vma21-ps	VMA21 vacuolar H+-ATPase homol	0.1874	0.4782	0.8494	-0.2354	-1.365	0.08275	0.3921	1.295	0.3728	1.827	1.328e-05	0.0003641	0.4723	-1.082	-5.728	0.0008319	0.008864	0.5978	-0.7423	-3.929
Gm14845	predicted gene 14845	0.1874	0.4782	0.8494	-0.2354	-1.365	0.08275	0.3921	1.295	0.3728	1.827	1.328e-05	0.0003641	0.4723	-1.082	-5.728	0.0008319	0.008864	0.5978	-0.7423	-3.929
Tuba8	tubulin, alpha 8	0.006941	0.07458	1.813	0.858	3.009	0.2322	0.5936	1.334	0.4158	1.232	4.441e-06	0.0001572	3.851	1.945	6.227	0.06173	0.2036	0.6514	-0.6183	-1.979
Gm23462	predicted gene, 23462	0.001312	0.02706	2.239	1.163	3.734	0.0004762	0.01804	2.9	1.536	4.168	0.4956	0.7261	0.8486	-0.2368	-0.6941	0.01768	0.08446	0.5426	-0.8821	-2.586
Gas2	growth arrest specific 2	0.6092	0.8302	1.063	0.08866	0.5193	0.01491	0.1641	0.6887	-0.5381	-2.664	1.81e-06	7.656e-05	2.367	1.243	6.647	0.002792	0.02199	1.555	0.6374	3.408
Cdh4	cadherin 4	0.000655	0.0174	0.5895	-0.7624	-4.031	0.8295	0.9417	0.9667	-0.04883	-0.2182	0.2295	0.4749	0.8369	-0.2568	-1.24	1.54e-08	1.998e-06	0.271	-1.884	-9.094
Irf5	interferon regulatory factor 5	0.9373	0.9779	0.9828	-0.02504	-0.07962	0.004179	0.0782	0.4345	-1.203	-3.232	0.0008443	0.008884	2.551	1.351	3.923	3.526e-06	0.0001279	4.537	2.182	6.334
Ak3l2-ps	adenylate kinase 3-like 2, pse	0.01692	0.1257	1.42	0.506	2.606	0.6813	0.8803	1.069	0.09575	0.4167	2.668e-08	3.191e-06	3.654	1.87	8.79	0.007027	0.04353	0.6422	-0.6389	-3.003
Chd2	chromodomain helicase DNA bind	0.1017	0.3444	1.181	0.2402	1.715	0.09677	0.416	0.8186	-0.2887	-1.743	2.527e-08	3.08e-06	2.554	1.353	8.82	0.1429	0.3466	1.176	0.2339	1.525
Atp2a3	ATPase, Ca++ transporting, ubi	0.0007321	0.01852	2.414	1.272	3.984	0.2073	0.5697	1.407	0.4922	1.303	0.001884	0.01652	2.38	1.251	3.578	0.005542	0.03648	2.124	1.087	3.109
Pole	polymerase (DNA directed), eps	0.04513	0.2218	1.247	0.3185	2.137	0.3232	0.6716	0.8836	-0.1786	-1.013	0.07171	0.2271	0.8064	-0.3104	-1.902	5.952e-10	1.612e-07	3.486	1.802	11.04
Igkv19-93	immunoglobulin kappa chain var	6.299e-05	0.004187	7.723	2.949	5.039	0.002245	0.05211	5.371	2.425	3.503	0.2038	0.4415	1.793	0.8422	1.314	0.2687	0.5075	1.658	0.7293	1.138
Lurap1l	leucine rich adaptor protein 1	0.02462	0.1566	0.7675	-0.3818	-2.431	0.3613	0.6998	1.128	0.1736	0.9343	0.001375	0.01308	0.6422	-0.639	-3.714	7.771e-06	0.0002438	0.4906	-1.027	-5.97
S1pr1	sphingosine-1-phosphate recept	0.07738	0.298	1.401	0.4865	1.862	0.188	0.5497	0.7467	-0.4215	-1.363	1.995e-05	0.0004926	3.005	1.587	5.546	0.0007544	0.00823	2.199	1.137	3.971
Dclre1c	DNA cross-link repair 1C	0.01563	0.1198	1.424	0.5095	2.643	0.4602	0.7645	0.8877	-0.1718	-0.7531	0.0001806	0.002731	1.956	0.9681	4.584	5.564e-05	0.001123	2.108	1.076	5.094
Gngt2	guanine nucleotide binding pro	0.01523	0.1178	1.447	0.5332	2.654	0.4346	0.7494	0.8769	-0.1895	-0.7974	9.814e-07	4.921e-05	2.882	1.527	6.939	0.008589	0.05019	1.56	0.6412	2.914
Ceacam1	carcinoembryonic antigen-relat	0.001121	0.02434	1.856	0.8922	3.801	0.06175	0.3434	1.464	0.5496	1.979	0.0001172	0.001951	2.34	1.226	4.77	0.4487	0.6721	0.8713	-0.1987	-0.7728
Pim1	proviral integration site 1	0.07284	0.2883	0.7076	-0.4991	-1.894	0.001653	0.04312	0.4558	-1.133	-3.635	3.485e-05	0.0007666	2.887	1.53	5.299	0.2109	0.4392	1.295	0.3731	1.292
Gm25321	predicted gene, 25321	0.07904	0.3004	0.7582	-0.3994	-1.851	0.00167	0.04343	0.526	-0.9268	-3.63	0.0001132	0.001897	2.19	1.131	4.785	0.07067	0.2231	1.367	0.4513	1.909
E130308A19Rik	RIKEN cDNA E130308A19 gene	0.0008016	0.01956	0.6592	-0.6012	-3.945	0.4238	0.7431	0.903	-0.1472	-0.8166	0.8241	0.923	0.9743	-0.03759	-0.2252	1.34e-07	1.048e-05	0.3994	-1.324	-7.932
Als2cr12	NA	0.01407	0.1123	0.612	-0.7084	-2.691	0.4556	0.7611	1.179	0.237	0.7609	1.435e-06	6.416e-05	0.259	-1.949	-6.757	0.005952	0.03838	0.5405	-0.8875	-3.077
Rassf6	Ras association (RalGDS/AF-6)	0.01941	0.1359	1.43	0.5164	2.542	0.3026	0.6563	0.8384	-0.2543	-1.058	1.526e-08	2.122e-06	4.069	2.025	9.099	0.2112	0.4396	1.22	0.2874	1.292
Lepr	leptin receptor	0.0004946	0.01457	2.989	1.58	4.152	0.0003174	0.01333	3.877	1.955	4.341	0.06922	0.2221	0.5742	-0.8005	-1.92	0.4455	0.6695	0.7986	-0.3244	-0.7782
5430403G16Rik	RIKEN cDNA 5430403G16 gene	0.003502	0.04813	0.5866	-0.7696	-3.31	0.0005954	0.0211	0.46	-1.12	-4.072	0.1051	0.2928	1.35	0.4324	1.698	0.02445	0.1071	1.537	0.6199	2.434
Nudt2	nudix (nucleoside diphosphate	0.0002935	0.01059	0.5538	-0.8527	-4.375	0.0002742	0.0121	0.4946	-1.016	-4.404	0.06608	0.2153	1.333	0.4151	1.944	0.7337	0.8701	1.052	0.07366	0.345
Zscan26	zinc finger and SCAN domain co	0.001077	0.02388	1.8	0.8477	3.819	0.3526	0.6941	1.189	0.25	0.9517	0.03385	0.1369	1.468	0.554	2.278	5.539e-05	0.001118	2.361	1.239	5.096
Gm4841	predicted gene 4841	0.00111	0.02419	0.4404	-1.183	-3.806	0.007534	0.112	0.4686	-1.093	-2.973	0.09556	0.2755	1.511	0.5958	1.749	0.01952	0.09087	0.5491	-0.8649	-2.54
Nepro	nucleolus and neural progenito	0.00118	0.02534	1.687	0.7543	3.779	0.5176	0.7963	1.114	0.1556	0.6588	0.003007	0.02347	1.668	0.7381	3.376	9.978e-05	0.001759	2.082	1.058	4.84
Mir122	microRNA 122	0.05158	0.239	0.6085	-0.7167	-2.071	0.001442	0.03939	0.3505	-1.513	-3.693	0.00882	0.05174	2.144	1.1	2.902	0.002881	0.02252	2.441	1.287	3.395
Tbx3	T-box 3	0.007804	0.07961	1.52	0.6036	2.957	0.2319	0.5932	1.229	0.2978	1.233	5.802e-06	0.0001938	2.576	1.365	6.104	0.05916	0.1977	0.7333	-0.4475	-2.001
Gm8989	predicted gene 8989	0.1641	0.4453	0.7548	-0.4059	-1.444	0.00215	0.05105	0.4442	-1.171	-3.521	9.827e-05	0.001702	2.813	1.492	4.846	0.01685	0.0817	1.744	0.8028	2.608
Kcnc1	potassium voltage gated channe	0.003258	0.04626	0.6866	-0.5424	-3.341	0.3388	0.6836	0.8777	-0.1882	-0.98	0.25	0.5	1.157	0.2107	1.185	6.243e-07	3.311e-05	0.4137	-1.273	-7.159
Tmem79	transmembrane protein 79	0.004381	0.05552	0.7248	-0.4643	-3.212	0.4489	0.758	0.9125	-0.1321	-0.7724	1.621e-07	1.238e-05	0.4232	-1.241	-7.834	0.1389	0.3407	1.184	0.2441	1.541
Tmie	transmembrane inner ear	0.001051	0.02359	1.551	0.6336	3.829	0.4439	0.7554	1.112	0.153	0.7812	3.079e-06	0.0001167	2.234	1.16	6.397	0.1349	0.3343	1.216	0.2825	1.558
Hs2st1	heparan sulfate 2-O-sulfotrans	0.004847	0.05949	0.7247	-0.4646	-3.167	0.6886	0.8834	1.05	0.07058	0.4067	0.002959	0.0232	0.6861	-0.5436	-3.383	1.958e-06	8.339e-05	0.479	-1.062	-6.609
Pafah2	platelet-activating factor ace	0.04113	0.2108	0.7331	-0.4479	-2.183	0.2463	0.6058	1.223	0.29	1.195	1.718e-07	1.296e-05	0.2965	-1.754	-7.805	0.05426	0.1865	0.7272	-0.4596	-2.045
Plpp1	phospholipid phosphatase 1	0.02018	0.1389	1.428	0.5138	2.524	0.1208	0.4574	1.311	0.3903	1.621	0.0001088	0.001844	2.101	1.071	4.802	0.005147	0.03449	0.6154	-0.7004	-3.141
Fam69a	NA	0.1443	0.4174	0.7568	-0.402	-1.519	0.1198	0.4556	1.423	0.5087	1.625	3.35e-05	0.0007471	0.3437	-1.541	-5.316	0.0005442	0.006437	0.4379	-1.191	-4.111
Fam189a2	family with sequence similarit	0.2004	0.495	1.164	0.2191	1.324	0.2587	0.6174	0.854	-0.2276	-1.163	2.251e-09	5.035e-07	3.607	1.851	10.21	0.01064	0.05882	0.7019	-0.5107	-2.818
Tmem254c	transmembrane protein 254c	0.7613	0.9054	1.054	0.07541	0.308	0.001124	0.03367	2.145	1.101	3.8	1.042e-09	2.792e-07	0.1372	-2.865	-10.68	0.4411	0.6658	0.864	-0.2108	-0.786
Mthfs	5, 10-methenyltetrahydrofolate	0.6964	0.8756	0.9555	-0.06561	-0.3958	0.01309	0.1521	1.448	0.5342	2.724	0.0005929	0.006819	0.5988	-0.7397	-4.074	1.045e-05	0.0003052	0.4798	-1.06	-5.836
Sema6c	sema domain, transmembrane dom	0.009721	0.09086	0.7549	-0.4057	-2.858	0.9526	0.9856	0.993	-0.01011	-0.06023	0.0055	0.03654	1.398	0.4838	3.112	9.452e-10	2.294e-07	0.3142	-1.67	-10.74
Serpine1	serine (or cysteine) peptidase	0.001519	0.02952	2.901	1.536	3.671	0.7658	0.9151	1.109	0.1495	0.3019	5.405e-05	0.001064	5.067	2.341	5.106	0.000759	0.008274	3.529	1.819	3.968
Serinc2	serine incorporator 2	0.7437	0.8976	1.052	0.07294	0.3316	0.004457	0.08159	1.783	0.8341	3.204	0.000307	0.004105	0.4831	-1.05	-4.356	5.244e-05	0.001075	0.4252	-1.234	-5.119
Rnf122	ring finger protein 122	0.01781	0.1295	0.7447	-0.4252	-2.582	0.5037	0.7888	0.9121	-0.1327	-0.681	0.008618	0.05092	1.439	0.5254	2.912	1.813e-07	1.277e-05	0.3782	-1.403	-7.777
Stx2	syntaxin 2	0.719	0.8861	0.9592	-0.06003	-0.3649	0.01309	0.1521	1.444	0.5301	2.724	9.433e-06	0.0002799	0.4797	-1.06	-5.882	0.0008044	0.008658	0.6111	-0.7106	-3.943
Cyyr1	cysteine and tyrosine-rich pro	0.008312	0.08296	1.371	0.4549	2.929	0.2976	0.6523	0.8726	-0.1966	-1.07	3.161e-10	1.173e-07	3.858	1.948	11.45	0.9691	0.986	1.005	0.006674	0.03922
Tc2n	tandem C2 domains, nuclear	0.0009549	0.02205	1.983	0.9879	3.87	0.2752	0.6314	1.265	0.3388	1.122	0.001235	0.01202	2.073	1.051	3.76	0.004464	0.03112	1.861	0.8959	3.204
Uspl1	ubiquitin specific peptidase l	0.08762	0.3183	1.267	0.3413	1.796	0.002145	0.051	1.731	0.7919	3.522	0.115	0.3097	0.7884	-0.343	-1.648	9.823e-05	0.001738	0.497	-1.009	-4.846
Tppp3	tubulin polymerization-promoti	0.0005435	0.01552	0.497	-1.009	-4.111	0.1061	0.4328	0.7114	-0.4913	-1.693	0.006399	0.04094	0.5671	-0.8184	-3.045	0.01292	0.06772	0.6014	-0.7336	-2.73
Atf6b	activating transcription facto	0.03335	0.1874	0.7628	-0.3906	-2.285	0.0017	0.04385	0.6019	-0.7325	-3.622	0.9587	0.9836	1.007	0.009808	0.05239	2.609e-05	0.0006185	2.022	1.016	5.427
Mirt2	myocardial infraction associat	0.4605	0.7349	0.8922	-0.1646	-0.7525	0.003372	0.06787	0.5506	-0.861	-3.326	1.274e-05	0.0003532	2.598	1.377	5.746	0.007567	0.0458	1.638	0.7119	2.971
Gsta4	glutathione S-transferase, alp	6.85e-06	0.0009945	0.4339	-1.204	-6.028	8.9e-05	0.005449	0.4488	-1.156	-4.889	0.5408	0.7598	0.9099	-0.1362	-0.6223	0.9663	0.9847	0.9935	-0.009356	-0.04274
Gadd45a	growth arrest and DNA-damage-i	0.229	0.5295	1.289	0.3662	1.241	0.08294	0.3922	0.6428	-0.6374	-1.825	0.1423	0.3546	0.7101	-0.4939	-1.527	8.117e-10	2.098e-07	11.35	3.505	10.84
Tbc1d7	TBC1 domain family, member 7	0.02649	0.1635	0.6809	-0.5546	-2.396	0.3758	0.7097	1.188	0.2481	0.9059	1.191e-05	0.0003363	0.3623	-1.465	-5.777	0.001356	0.01276	0.5201	-0.9432	-3.72
Aamdc	adipogenesis associated Mth938	0.001205	0.02576	0.5655	-0.8225	-3.77	0.3725	0.708	0.8494	-0.2354	-0.9122	0.01856	0.08937	0.6541	-0.6124	-2.563	0.0001076	0.001857	0.4511	-1.149	-4.807
Gm13160	predicted gene 13160	0.1387	0.4088	1.278	0.3534	1.542	0.1039	0.429	0.726	-0.4619	-1.704	0.01891	0.0906	1.56	0.6412	2.554	5.863e-07	3.162e-05	3.494	1.805	7.19
Gprin3	GPRIN family member 3	0.006093	0.06933	1.753	0.8099	3.067	0.4232	0.7428	0.8377	-0.2555	-0.8176	3.233e-10	1.173e-07	9.898	3.307	11.43	0.7049	0.8533	0.9258	-0.1112	-0.3842
Gm9870	predicted gene 9870	0.07765	0.2982	0.7118	-0.4904	-1.86	0.001751	0.04451	0.4582	-1.126	-3.61	0.001889	0.01655	2.046	1.033	3.577	0.006685	0.04189	1.833	0.8738	3.026
Sobp	sine oculis binding protein	0.000931	0.02161	0.588	-0.7661	-3.881	0.85	0.9501	0.9695	-0.04474	-0.1916	0.4452	0.6874	1.124	0.1684	0.7789	8.845e-10	2.182e-07	0.1985	-2.332	-10.79
Arxes1	adipocyte-related X-chromosome	0.2691	0.5745	0.8342	-0.2616	-1.137	0.05742	0.3312	1.463	0.5489	2.016	8.803e-07	4.538e-05	0.2948	-1.762	-6.992	0.01522	0.07609	0.6289	-0.6691	-2.655
Selenbp1	selenium binding protein 1	0.2079	0.5046	0.7776	-0.363	-1.301	0.002692	0.05854	0.4569	-1.13	-3.424	0.001283	0.0124	2.21	1.144	3.743	0.001158	0.01137	2.23	1.157	3.787
Slc22a3	solute carrier family 22 (orga	0.6207	0.8361	1.106	0.1447	0.5027	0.004799	0.08567	2.115	1.081	3.172	0.0001838	0.002762	0.3677	-1.443	-4.576	0.0003295	0.004412	0.3884	-1.364	-4.325
Pik3r5	phosphoinositide-3-kinase regu	0.0003869	0.01255	2.317	1.212	4.257	0.0372	0.2708	1.685	0.7524	2.232	0.02685	0.1165	1.677	0.7456	2.39	0.05542	0.1888	1.553	0.6347	2.034
Gm5424	predicted gene 5424	0.0003916	0.01264	2.175	1.121	4.252	0.03713	0.2706	1.621	0.6969	2.233	0.03047	0.1273	1.594	0.6729	2.329	0.05085	0.1786	1.516	0.6003	2.078
AI464131	NA	0.0002728	0.01013	0.4701	-1.089	-4.406	0.006136	0.09816	0.5374	-0.8958	-3.064	0.01361	0.07136	0.6018	-0.7325	-2.706	0.5779	0.7693	1.112	0.1532	0.5657
Kcng4	potassium voltage-gated channe	0.001189	0.02549	0.5666	-0.8196	-3.776	0.4272	0.7449	0.8656	-0.2082	-0.8105	0.5099	0.7371	0.8953	-0.1596	-0.6711	7.91e-07	4.029e-05	0.3132	-1.675	-7.044
Slc3a1	solute carrier family 3, membe	0.6333	0.8429	1.099	0.1358	0.4845	0.01562	0.1678	0.5447	-0.8765	-2.643	1.113e-06	5.351e-05	4.324	2.112	6.879	0.006904	0.04292	1.898	0.9247	3.011
Sardh	sarcosine dehydrogenase	0.001481	0.02901	0.6542	-0.6122	-3.682	0.8426	0.9474	0.9729	-0.03958	-0.2012	8.892e-07	4.575e-05	0.4139	-1.273	-6.987	0.0239	0.1053	0.7345	-0.4452	-2.445
B430212C06Rik	RIKEN cDNA B430212C06 gene	0.01208	0.1026	0.7438	-0.427	-2.76	0.4797	0.7753	1.096	0.1318	0.7203	1.313e-07	1.033e-05	0.3934	-1.346	-7.943	0.0653	0.2113	0.7953	-0.3305	-1.95
Pknox2	Pbx/knotted 1 homeobox 2	0.8878	0.9575	1.013	0.01882	0.143	0.003162	0.06522	1.437	0.5226	3.354	0.06986	0.2233	0.8257	-0.2763	-1.915	4.06e-08	4.315e-06	0.4248	-1.235	-8.562
Ripply3	ripply transcriptional repress	0.006898	0.07445	1.308	0.387	3.012	0.5403	0.8079	0.9364	-0.09473	-0.623	2.634e-08	3.181e-06	2.359	1.238	8.797	0.1571	0.3685	1.154	0.2069	1.47
Tmem254b	transmembrane protein 254b	0.022	0.1464	0.6444	-0.6339	-2.484	0.3337	0.6797	1.23	0.2992	0.9907	4.475e-08	4.461e-06	0.1922	-2.379	-8.51	0.1486	0.3562	0.7474	-0.4201	-1.503
Traj7	T cell receptor alpha joining	0.002712	0.0413	0.4271	-1.227	-3.421	0.0007292	0.0242	0.3095	-1.692	-3.985	0.3912	0.641	1.27	0.3445	0.8765	0.01472	0.07432	2.07	1.049	2.67
P2rx3	purinergic receptor P2X, ligan	0.966	0.9882	1.006	0.008197	0.04314	0.005992	0.097	1.615	0.6911	3.074	0.0001158	0.001936	0.5021	-0.9939	-4.775	5.905e-05	0.001176	0.4814	-1.055	-5.068
Msr1	macrophage scavenger receptor	0.02535	0.1594	1.662	0.7329	2.417	0.398	0.7256	0.8067	-0.3099	-0.8637	0.0002444	0.003436	2.789	1.48	4.453	7.493e-05	0.001419	3.136	1.649	4.964
Ddx56	DEAD (Asp-Glu-Ala-Asp) box pol	0.000935	0.02169	1.443	0.5293	3.879	0.8555	0.952	1.021	0.02979	0.1845	0.2535	0.5035	1.13	0.1758	1.176	2.393e-08	2.81e-06	2.501	1.323	8.85
Samhd1	SAM domain and HD domain, 1	0.001541	0.02972	1.649	0.7215	3.665	0.6834	0.8814	1.069	0.0964	0.4138	0.002676	0.02153	1.669	0.739	3.427	3.73e-05	0.0008228	2.198	1.136	5.269
Oas2	2'-5' oligoadenylate synthetas	0.9265	0.9741	1.013	0.01886	0.09342	0.007962	0.1158	0.6138	-0.7041	-2.948	1.532e-05	0.0004067	2.383	1.253	5.664	0.0005031	0.006053	1.888	0.9165	4.144
Lyz2	lysozyme 2	0.09998	0.3415	1.54	0.623	1.725	0.1696	0.5283	0.6557	-0.609	-1.425	0.001731	0.01549	2.695	1.43	3.615	1.33e-05	0.0003698	4.809	2.266	5.727
Olfm1	olfactomedin 1	0.006868	0.07436	0.7152	-0.4837	-3.014	0.7056	0.8908	0.9508	-0.07277	-0.3832	2.05e-08	2.637e-06	0.3366	-1.571	-8.935	0.06881	0.2192	1.264	0.3381	1.923
Fzd7	frizzled class receptor 7	0.007748	0.07924	0.5883	-0.7653	-2.96	0.0009871	0.03063	0.4415	-1.18	-3.856	0.02042	0.09571	1.64	0.7133	2.518	0.07628	0.234	1.443	0.5295	1.87
Ncf1	neutrophil cytosolic factor 1	0.0003222	0.01126	2.12	1.084	4.335	0.02338	0.2099	1.655	0.7264	2.455	0.06314	0.2089	1.453	0.539	1.968	0.06551	0.2119	1.448	0.5338	1.949
Adgrl2	adhesion G protein-coupled rec	0.003323	0.04687	0.7142	-0.4856	-3.332	0.8129	0.9355	1.029	0.04135	0.2399	0.005106	0.0346	0.7062	-0.5019	-3.145	1.429e-06	6.506e-05	0.4734	-1.079	-6.759
Gm15446	predicted gene 15446	0.8046	0.9242	1.03	0.04257	0.2508	0.004102	0.0774	0.6369	-0.6509	-3.241	0.2274	0.4719	1.174	0.2316	1.246	3.529e-09	6.643e-07	3.602	1.849	9.942
Muc2	mucin 2	0.004224	0.05411	1.619	0.6952	3.228	0.4117	0.7348	1.16	0.2137	0.8384	4.167e-07	2.552e-05	3.331	1.736	7.358	0.231	0.4633	0.8171	-0.2915	-1.235
Mier1	MEIR1 treanscription regulator	0.00103	0.02327	1.795	0.8441	3.837	0.1365	0.479	1.323	0.4038	1.551	0.2059	0.4445	1.244	0.315	1.307	0.0004684	0.005729	2.008	1.006	4.175
Gm7308	predicted pseudogene 7308	0.001094	0.02407	0.5178	-0.9497	-3.812	0.6964	0.8867	0.9223	-0.1167	-0.3959	0.4249	0.6712	0.8572	-0.2223	-0.8145	6.136e-08	5.867e-06	0.2064	-2.277	-8.341
n-R5s193	nuclear encoded rRNA 5S 193	0.02977	0.1749	1.566	0.6467	2.34	0.001397	0.0384	2.317	1.212	3.707	0.008599	0.05081	0.5427	-0.8819	-2.913	0.01412	0.0721	0.5688	-0.814	-2.689
Gm17296	NA	0.2259	0.526	0.8468	-0.24	-1.25	0.002851	0.06079	0.5855	-0.7723	-3.399	3.674e-05	0.0007929	2.158	1.11	5.276	0.03127	0.1274	1.402	0.4873	2.316
Zfp771	zinc finger protein 771	0.2979	0.6015	1.107	0.1461	1.069	0.0479	0.3045	0.7895	-0.341	-2.108	0.04198	0.1584	1.253	0.3255	2.173	2.657e-07	1.716e-05	2.197	1.136	7.583
2310040G07Rik	RIKEN cDNA 2310040G07 gene	0.01104	0.09789	0.5523	-0.8565	-2.801	0.5652	0.8208	1.158	0.2116	0.5849	0.002053	0.0177	0.4395	-1.186	-3.541	6.89e-06	0.0002213	0.2469	-2.018	-6.025
Manea	mannosidase, endo-alpha	0.5939	0.821	1.066	0.09239	0.5419	0.004194	0.07834	1.571	0.6518	3.231	1.699e-06	7.26e-05	0.4213	-1.247	-6.677	0.03175	0.1288	0.7416	-0.4313	-2.309
Cabyr	calcium-binding tyrosine-(Y)-p	0.4374	0.7181	0.7676	-0.3816	-0.7924	0.004103	0.0774	0.2781	-1.846	-3.241	0.000118	0.001963	5.714	2.514	4.767	0.00195	0.01684	3.68	1.88	3.563
Ftl1	ferritin light polypeptide 1	0.1266	0.3886	1.185	0.2452	1.594	0.09332	0.4109	0.8007	-0.3207	-1.762	0.3195	0.5747	1.127	0.172	1.021	1.649e-08	2.1e-06	2.879	1.526	9.056
Gm32819	NA	0.001012	0.02294	2.282	1.191	3.845	0.1649	0.5219	1.442	0.5281	1.442	1.239e-05	0.0003469	3.873	1.953	5.759	0.9211	0.9646	1.024	0.034	0.1003
Gm13675	predicted gene 13675	0.023	0.1499	0.6962	-0.5224	-2.463	0.4275	0.7451	1.151	0.2033	0.81	0.0001366	0.002185	0.4688	-1.093	-4.704	0.0001494	0.002376	0.4717	-1.084	-4.665
Paqr7	progestin and adipoQ receptor	0.0456	0.2233	0.6388	-0.6465	-2.132	0.2726	0.6298	1.324	0.4048	1.128	1.251e-06	5.884e-05	0.2079	-2.266	-6.822	0.01464	0.07405	0.5405	-0.8877	-2.673
Tet1	tet methylcytosine dioxygenase	0.08138	0.3049	0.7483	-0.4182	-1.835	0.1766	0.5372	1.299	0.3777	1.401	0.04516	0.1665	0.6909	-0.5334	-2.137	3.618e-07	2.174e-05	0.2766	-1.854	-7.429
Tcaf2	TRPM8 channel-associated facto	0.001337	0.02735	0.6123	-0.7077	-3.726	0.4256	0.7438	0.881	-0.1828	-0.8134	2.803e-05	0.0006465	0.4593	-1.123	-5.395	0.04205	0.1567	0.731	-0.452	-2.172
Ncaph	non-SMC condensin I complex, s	0.9435	0.9802	1.008	0.01092	0.07178	0.005297	0.08999	0.6767	-0.5633	-3.128	0.01202	0.0652	1.376	0.4606	2.763	2.721e-07	1.737e-05	2.399	1.262	7.571
Abca1	ATP-binding cassette, sub-fami	0.2028	0.498	1.187	0.2479	1.317	0.09861	0.4189	0.7653	-0.3858	-1.732	9.302e-05	0.001629	2.006	1.004	4.87	0.0003112	0.004237	1.862	0.8969	4.35
Foxa3	forkhead box A3	0.9117	0.9681	1.018	0.02587	0.1123	0.005503	0.09222	1.801	0.8485	3.112	0.002074	0.0178	0.5386	-0.8928	-3.537	4.328e-06	0.0001517	0.3357	-1.575	-6.239
Arl4d	ADP-ribosylation factor-like 4	0.0003481	0.01186	3.33	1.736	4.302	0.02039	0.1956	2.302	1.203	2.519	0.4568	0.6961	1.262	0.3354	0.7589	0.009702	0.05486	2.401	1.264	2.859
A230050P20Rik	NA	0.9201	0.9712	1.014	0.01948	0.1015	0.008668	0.1212	0.6326	-0.6606	-2.91	9.147e-05	0.001608	2.035	1.025	4.877	0.0001021	0.001785	2.021	1.015	4.83
Zfand5	zinc finger, AN1-type domain 5	0.001235	0.02619	1.5	0.5852	3.76	0.8667	0.9551	1.022	0.03131	0.17	0.2026	0.4399	1.168	0.2246	1.318	5.21e-08	5.235e-06	2.708	1.437	8.428
Pde7b	phosphodiesterase 7B	0.01331	0.1091	0.7229	-0.4681	-2.716	0.5381	0.8067	1.093	0.1277	0.6264	0.002263	0.01894	0.6326	-0.6606	-3.499	7.797e-06	0.000244	0.4579	-1.127	-5.969
Mir708	microRNA 708	0.001505	0.02933	0.5557	-0.8476	-3.675	0.762	0.9131	0.9436	-0.08379	-0.307	4.07e-07	2.512e-05	0.2751	-1.862	-7.37	0.1049	0.2864	0.7426	-0.4293	-1.699
Ralgapa2	Ral GTPase activating protein,	0.6554	0.8542	0.9445	-0.08232	-0.4531	0.01847	0.1851	1.466	0.5515	2.565	0.0005363	0.006313	0.5667	-0.8194	-4.117	2.554e-05	0.0006078	0.4724	-1.082	-5.436
Rgs5	regulator of G-protein signali	0.5637	0.8029	0.9062	-0.142	-0.5872	0.0215	0.2014	1.64	0.714	2.494	1.265e-06	5.928e-05	0.2859	-1.807	-6.817	0.009397	0.05368	0.5899	-0.7616	-2.874
Avl9	AVL9 cell migration associated	0.01522	0.1178	1.345	0.4275	2.655	0.5215	0.7987	0.9174	-0.1243	-0.6525	1.392e-05	0.0003766	2.009	1.007	5.707	0.001493	0.01372	1.568	0.6489	3.678
Hif3a	hypoxia inducible factor 3, al	0.005411	0.06411	1.514	0.5981	3.119	0.7781	0.9199	0.9561	-0.06481	-0.2857	4.393e-05	0.0009084	2.131	1.092	5.197	0.0003745	0.00485	1.862	0.897	4.271
Gstm4	glutathione S-transferase, mu	0.00107	0.02382	0.5501	-0.8622	-3.821	0.0006283	0.02193	0.4727	-1.081	-4.049	0.2791	0.533	1.21	0.275	1.113	0.1385	0.3399	1.303	0.3814	1.543
Vcan	versican	0.001	0.02275	0.4889	-1.033	-3.85	0.1706	0.529	0.7315	-0.451	-1.421	0.00075	0.008116	0.4452	-1.167	-3.973	0.0635	0.2073	0.6703	-0.5772	-1.965
Nova1	NOVA alternative splicing regu	0.2986	0.602	1.145	0.1956	1.067	0.06296	0.3467	0.7438	-0.427	-1.969	7.26e-06	0.0002303	2.305	1.205	6.001	0.003559	0.02644	1.583	0.663	3.303
Tmem182	transmembrane protein 182	0.00154	0.02972	0.6621	-0.5949	-3.665	0.7694	0.9162	1.04	0.05708	0.2972	3.426e-10	1.224e-07	0.2455	-2.026	-11.39	0.6976	0.8487	1.05	0.07009	0.3942
Pebp4	phosphatidylethanolamine bindi	0.001502	0.02929	0.678	-0.5607	-3.676	0.3719	0.7077	0.892	-0.1649	-0.9134	0.6566	0.8337	0.9491	-0.07542	-0.4513	1.777e-06	7.667e-05	0.4626	-1.112	-6.655
Mreg	melanoregulin	0.214	0.5127	0.8489	-0.2363	-1.284	0.009165	0.1244	0.6469	-0.6284	-2.885	1.187e-06	5.652e-05	2.604	1.381	6.848	0.3222	0.5626	0.8677	-0.2047	-1.015
Usp33	ubiquitin specific peptidase 3	0.00447	0.05634	1.359	0.443	3.203	0.3395	0.6839	1.117	0.1601	0.9785	1.349e-06	6.166e-05	2.04	1.028	6.786	0.2499	0.485	0.883	-0.1796	-1.185
Omd	osteomodulin	0.006276	0.07041	1.831	0.8723	3.054	0.001097	0.03336	2.442	1.288	3.811	0.08069	0.2463	0.6709	-0.5757	-1.84	0.04441	0.1624	0.628	-0.6713	-2.145
Ocstamp	osteoclast stimulatory transme	0.7436	0.8975	1.044	0.06273	0.3317	0.005755	0.09478	1.615	0.6918	3.092	0.0008004	0.008544	0.5675	-0.8174	-3.946	4.728e-05	0.0009953	0.4763	-1.07	-5.165
Esr1	estrogen receptor 1 (alpha)	0.001624	0.03069	0.5363	-0.8988	-3.642	0.6099	0.8449	0.9004	-0.1514	-0.5184	0.007996	0.0482	0.5758	-0.7964	-2.946	3.111e-05	0.0007119	0.367	-1.446	-5.349
Stc2	stanniocalcin 2	0.07332	0.2893	1.335	0.4173	1.89	0.002293	0.05265	1.882	0.9126	3.493	4.477e-05	0.0009221	0.419	-1.255	-5.189	0.3511	0.5891	0.8521	-0.2309	-0.9548
Sbk1	SH3-binding kinase 1	0.1061	0.3524	1.491	0.5767	1.693	0.002338	0.05332	2.648	1.405	3.485	0.001432	0.01347	0.3843	-1.38	-3.696	0.007737	0.04661	0.4649	-1.105	-2.961
Comt	catechol-O-methyltransferase	0.08576	0.3144	0.6977	-0.5193	-1.808	0.00261	0.05724	0.4449	-1.169	-3.437	0.05124	0.1813	1.572	0.6527	2.074	0.0005393	0.006395	2.454	1.295	4.115
Gm7278	predicted gene 7278	0.002133	0.03633	1.834	0.8749	3.525	0.06231	0.3448	1.495	0.5799	1.975	0.4	0.6496	0.8503	-0.2339	-0.8601	0.0005395	0.006396	2.172	1.119	4.114
Olfr558	olfactory receptor 558	0.03322	0.1868	0.6954	-0.5241	-2.287	0.3801	0.7123	1.184	0.2433	0.8976	9.364e-05	0.001637	0.4288	-1.222	-4.867	0.0003451	0.004573	0.4728	-1.081	-4.306
Banp	BTG3 associated nuclear protei	0.01414	0.1125	1.666	0.7361	2.688	0.00172	0.04406	2.253	1.172	3.617	0.4146	0.6623	0.841	-0.2499	-0.8331	0.002126	0.018	0.4804	-1.058	-3.526
Col14a1	collagen, type XIV, alpha 1	0.002489	0.0393	0.5955	-0.7478	-3.458	0.0007848	0.02562	0.4959	-1.012	-3.954	0.04954	0.1774	1.41	0.4953	2.091	0.225	0.4558	1.228	0.2966	1.252
Slc4a10	solute carrier family 4, sodiu	0.000418	0.01316	0.4444	-1.17	-4.224	0.02122	0.2001	0.5666	-0.8196	-2.5	0.984	0.9948	1.004	0.006144	0.02025	0.00234	0.01928	0.4805	-1.057	-3.485
Higd1a	HIG1 domain family, member 1A	0.01603	0.1214	0.7248	-0.4643	-2.631	0.5232	0.8	1.099	0.1357	0.6499	2.341e-05	0.0005623	0.4801	-1.058	-5.475	0.001035	0.01044	0.5981	-0.7416	-3.836
Gpr65	G-protein coupled receptor 65	0.001304	0.02694	2.499	1.322	3.737	0.3046	0.6584	1.358	0.441	1.054	0.007097	0.0442	2.238	1.162	2.999	0.001075	0.01073	2.789	1.48	3.819
Mc5r	melanocortin 5 receptor	0.06633	0.2742	1.634	0.7082	1.942	0.8747	0.9577	1.049	0.06889	0.1597	3.322e-08	3.682e-06	11.03	3.463	8.67	0.0009583	0.009827	0.3427	-1.545	-3.869
Dhrs7	dehydrogenase/reductase (SDR f	0.2011	0.496	0.8106	-0.3029	-1.322	0.06368	0.3473	1.446	0.5322	1.963	1.544e-08	2.136e-06	0.2056	-2.282	-9.092	0.384	0.618	0.8566	-0.2234	-0.8901
Gcnt2	glucosaminyl (N-acetyl) transf	0.00155	0.02983	1.599	0.6775	3.662	0.5734	0.8251	1.091	0.1253	0.5724	2.237e-06	9.078e-05	2.508	1.327	6.546	0.1193	0.3099	1.257	0.3299	1.628
Maged2	melanoma antigen, family D, 2	0.00153	0.02966	0.6266	-0.6745	-3.668	0.4228	0.7425	0.8839	-0.1781	-0.8185	2.433e-05	0.0005806	0.4667	-1.099	-5.458	0.06732	0.216	0.7633	-0.3897	-1.935
Fam69b	NA	0.3186	0.6197	0.8726	-0.1967	-1.023	0.02645	0.2247	1.459	0.5452	2.397	3.722e-09	7.254e-07	0.2353	-2.087	-9.911	0.5192	0.7278	0.9086	-0.1382	-0.6561
Mcee	methylmalonyl CoA epimerase	0.4695	0.7414	0.9283	-0.1073	-0.7373	0.03017	0.2411	1.321	0.4018	2.334	3.363e-07	2.168e-05	0.4383	-1.19	-7.465	0.04708	0.1691	0.7915	-0.3374	-2.116
Mamstr	MEF2 activating motif and SAP	0.05495	0.248	0.7333	-0.4475	-2.039	0.3079	0.6606	0.8283	-0.2717	-1.046	0.00184	0.01623	1.819	0.8629	3.588	1.18e-05	0.000337	0.3815	-1.39	-5.781
Efr3b	EFR3 homolog B	0.00232	0.03777	0.6381	-0.6482	-3.488	0.1767	0.5372	0.8078	-0.3079	-1.4	0.6285	0.8153	1.072	0.1	0.4914	2.179e-05	0.000537	0.4598	-1.121	-5.506
Col6a6	collagen, type VI, alpha 6	0.187	0.4777	0.818	-0.2899	-1.366	0.1124	0.4443	1.335	0.4169	1.661	0.000641	0.007212	0.5216	-0.9391	-4.041	5.697e-05	0.001144	0.4409	-1.181	-5.083
Fndc3a	fibronectin type III domain co	0.009205	0.08802	1.362	0.4454	2.883	0.6248	0.8528	0.939	-0.0908	-0.4967	9.544e-07	4.852e-05	2.261	1.177	6.953	0.01901	0.08922	1.349	0.4319	2.552
Ar	androgen receptor	0.01205	0.1024	0.6208	-0.6878	-2.761	0.6059	0.8435	1.113	0.1545	0.5242	0.0001916	0.002851	0.4222	-1.244	-4.558	0.0001371	0.002239	0.4109	-1.283	-4.702
Dupd1	dual specificity phosphatase a	0.002373	0.03827	0.6572	-0.6057	-3.479	0.2626	0.6203	0.8482	-0.2375	-1.153	0.6482	0.8276	1.063	0.08834	0.4632	4.185e-06	0.0001485	0.4374	-1.193	-6.254
Tirap	toll-interleukin 1 receptor (T	0.001913	0.03405	0.5228	-0.9357	-3.572	0.0007847	0.02562	0.4276	-1.226	-3.954	0.02687	0.1165	1.608	0.6856	2.389	0.5279	0.7341	1.136	0.1844	0.6424
Nav1	neuron navigator 1	0.9489	0.9819	0.9932	-0.009823	-0.06488	0.005833	0.09545	0.6817	-0.5529	-3.086	5.561e-07	3.165e-05	2.292	1.197	7.216	0.01691	0.08192	1.349	0.4323	2.606
Ptchd4	patched domain containing 4	0.06723	0.2762	0.7902	-0.3397	-1.935	0.2206	0.582	1.2	0.2626	1.265	1.937e-07	1.42e-05	0.3563	-1.489	-7.743	0.1136	0.3013	0.8021	-0.3181	-1.655
Cxcl13	chemokine (C-X-C motif) ligand	0.0007169	0.01824	9.601	3.263	3.993	0.02652	0.225	4.981	2.316	2.395	0.7735	0.8969	0.8344	-0.2611	-0.2917	0.002452	0.02	8.584	3.102	3.464
Zfp180	zinc finger protein 180	0.5854	0.8162	1.076	0.1051	0.5545	0.005629	0.09342	1.62	0.6958	3.102	0.001705	0.01537	0.5937	-0.7521	-3.621	8.469e-05	0.001547	0.4931	-1.02	-4.911
Cnnm3	cyclin M3	0.00252	0.03955	1.435	0.5212	3.453	0.9285	0.9773	0.9888	-0.01624	-0.0909	0.00448	0.03144	1.443	0.5295	3.202	2.23e-06	9.092e-05	2.118	1.083	6.548
Mum1l1	NA	0.001494	0.02917	0.6487	-0.6243	-3.678	0.6126	0.8465	0.9309	-0.1033	-0.5144	0.5698	0.7794	0.9282	-0.1075	-0.5779	1.641e-07	1.203e-05	0.3646	-1.456	-7.828
Mn1	meningioma 1	0.5868	0.8167	1.106	0.1448	0.5524	0.02567	0.2207	0.5956	-0.7476	-2.411	2.761e-05	0.0006393	2.93	1.551	5.402	0.0008427	0.00893	2.183	1.126	3.924
Fgf2	fibroblast growth factor 2	0.29	0.594	0.8357	-0.259	-1.087	0.06396	0.3478	1.467	0.5529	1.961	7.161e-07	3.857e-05	0.2771	-1.851	-7.092	0.03671	0.1423	0.6669	-0.5844	-2.239
Fmo5	flavin containing monooxygenas	0.003484	0.04802	1.683	0.7506	3.312	0.3579	0.6977	1.191	0.2524	0.9411	1.111e-06	5.351e-05	3.267	1.708	6.88	0.4006	0.6321	0.8626	-0.2132	-0.8588
Gm13375	predicted gene 13375	0.001617	0.03061	0.5799	-0.7861	-3.644	0.5812	0.8297	0.9056	-0.1431	-0.5608	1.384e-06	6.226e-05	0.3297	-1.601	-6.774	0.1803	0.4005	0.7966	-0.3281	-1.388
Tlr4	toll-like receptor 4	0.001595	0.03035	1.738	0.7975	3.65	0.2787	0.6343	1.221	0.2879	1.114	0.06152	0.2054	1.389	0.4742	1.981	0.000273	0.003824	2.077	1.055	4.406
Psip1	PC4 and SFRS1 interacting prot	0.9037	0.9641	1.015	0.02198	0.1225	0.01007	0.1315	0.6582	-0.6034	-2.842	0.001091	0.0109	1.681	0.7494	3.813	1.312e-05	0.0003658	2.184	1.127	5.733
Mettl7a3	methyltransferase like 7A3	0.2325	0.5339	1.165	0.2208	1.231	0.09233	0.4096	0.771	-0.3751	-1.768	2.579e-05	0.000607	2.095	1.067	5.432	0.001524	0.01394	1.648	0.7208	3.669
Antxr2	anthrax toxin receptor 2	0.02133	0.1433	0.7404	-0.4336	-2.498	0.4653	0.7679	1.112	0.1529	0.7445	5.164e-06	0.0001774	0.4442	-1.171	-6.157	0.005691	0.03724	0.6649	-0.5888	-3.097
Gm13271	predicted gene 13271	0.06076	0.2614	1.181	0.2406	1.987	0.2065	0.5691	0.8784	-0.187	-1.306	2.653e-08	3.189e-06	2.244	1.166	8.793	0.389	0.6224	1.084	0.1168	0.8805
Slc12a2	solute carrier family 12, memb	0.001807	0.0328	1.725	0.7863	3.596	0.4465	0.7569	1.149	0.2009	0.7766	0.174	0.4012	1.264	0.3376	1.41	8.633e-06	0.0002622	2.673	1.418	5.922
Dll4	delta like canonical Notch lig	0.001363	0.02762	0.5671	-0.8183	-3.718	0.8139	0.9357	0.9578	-0.06213	-0.2386	4.424e-08	4.436e-06	0.2409	-2.053	-8.516	0.3829	0.6168	0.8615	-0.2152	-0.8922
Naa20	N(alpha)-acetyltransferase 20,	0.589	0.8178	1.085	0.1174	0.5492	0.005757	0.09478	1.72	0.7821	3.092	0.000144	0.002284	0.4677	-1.096	-4.681	0.001041	0.01048	0.5367	-0.8977	-3.833
Csmd1	CUB and Sushi multiple domains	0.0005171	0.01505	2.011	1.008	4.133	0.003219	0.06598	1.953	0.9654	3.346	0.2913	0.5465	0.8182	-0.2895	-1.084	0.1349	0.3343	1.334	0.4162	1.558
Dpep1	dipeptidase 1	0.0002318	0.009256	2.115	1.081	4.476	0.0007416	0.02455	2.199	1.137	3.978	0.6463	0.8263	1.089	0.1232	0.4659	0.2851	0.5256	0.8176	-0.2905	-1.098
Gm13167	predicted gene 13167	0.1964	0.4898	1.225	0.2925	1.337	0.09451	0.4122	0.7297	-0.4546	-1.755	0.03663	0.1448	1.451	0.537	2.24	6.923e-07	3.598e-05	3.259	1.704	7.109
Fdx1	ferredoxin 1	0.2658	0.5716	0.8573	-0.2221	-1.145	0.004005	0.07638	0.5961	-0.7463	-3.251	3.195e-05	0.0007209	2.195	1.134	5.337	0.05244	0.1824	1.355	0.4382	2.062
Adamts15	a disintegrin-like and metallo	0.2105	0.5082	0.8315	-0.2662	-1.294	0.09468	0.4125	1.345	0.4271	1.754	3.406e-06	0.0001261	0.3708	-1.431	-6.35	0.0093	0.05328	0.6378	-0.6488	-2.878
BC005537	cDNA sequence BC005537	0.002383	0.03838	1.405	0.4909	3.477	0.9118	0.9702	0.9871	-0.01875	-0.1122	0.0372	0.1464	1.27	0.3453	2.232	2.316e-07	1.567e-05	2.272	1.184	7.653
Tanc2	tetratricopeptide repeat, anky	0.002308	0.03768	0.6715	-0.5746	-3.491	0.9518	0.9852	0.9918	-0.01193	-0.06126	6.18e-06	0.0002046	0.468	-1.095	-6.075	0.003696	0.02721	0.6632	-0.5926	-3.286
Rmdn3	regulator of microtubule dynam	0.6478	0.8495	0.9468	-0.07887	-0.4638	0.0221	0.2042	1.414	0.4993	2.482	1.509e-05	0.0004018	0.4808	-1.056	-5.671	0.00163	0.01467	0.6249	-0.6782	-3.641
Aldh3b2	aldehyde dehydrogenase 3 famil	0.006177	0.06977	0.5328	-0.9083	-3.061	0.7196	0.8962	1.093	0.1278	0.3641	6.722e-07	3.671e-05	0.2009	-2.316	-7.123	0.02421	0.1063	0.5772	-0.7928	-2.439
Gbp10	guanylate-binding protein 10	0.6691	0.862	0.9163	-0.126	-0.4337	0.005635	0.09345	0.4776	-1.066	-3.101	0.0439	0.1636	1.607	0.6846	2.151	1.583e-06	7.037e-05	4.395	2.136	6.71
Rasgrp3	RAS, guanyl releasing protein	0.001834	0.0332	0.6757	-0.5655	-3.59	0.6606	0.8709	0.944	-0.08308	-0.4457	0.1647	0.3879	0.8415	-0.2489	-1.442	9.707e-07	4.795e-05	0.4357	-1.198	-6.945
Rhpn2	rhophilin, Rho GTPase binding	0.08993	0.3231	1.308	0.3872	1.782	0.1837	0.5445	0.7824	-0.3541	-1.377	0.09295	0.2703	1.338	0.42	1.764	2.681e-07	1.72e-05	3.492	1.804	7.579
1700017B05Rik	RIKEN cDNA 1700017B05 gene	0.3814	0.6742	1.143	0.1933	0.8951	0.05288	0.3178	0.6945	-0.5259	-2.058	4.462e-05	0.0009206	2.342	1.228	5.19	0.0008307	0.008863	1.905	0.9298	3.93
Ece1	endothelin converting enzyme 1	0.1571	0.4354	1.16	0.2147	1.47	0.08161	0.3899	0.8028	-0.3169	-1.834	0.5738	0.7819	1.065	0.09148	0.5718	9.009e-09	1.332e-06	2.835	1.503	9.397
Mkl1	NA	0.001352	0.02749	0.6233	-0.6819	-3.721	0.9666	0.9889	0.9936	-0.009201	-0.04243	0.4683	0.7053	1.108	0.1484	0.7393	8.763e-10	2.182e-07	0.2227	-2.167	-10.79
Lbp	lipopolysaccharide binding pro	0.7518	0.9011	0.93	-0.1047	-0.3206	0.009838	0.1298	2.148	1.103	2.853	3.529e-08	3.822e-06	0.1173	-3.091	-8.638	0.1531	0.3625	0.6918	-0.5316	-1.485
Mir181b-2	microRNA 181b-2	0.00127	0.02661	0.5242	-0.9319	-3.748	0.6801	0.8798	0.9182	-0.1231	-0.4184	0.7911	0.9057	0.9506	-0.07314	-0.2685	3.516e-08	3.832e-06	0.1957	-2.353	-8.64
Anxa2	annexin A2	0.000277	0.01021	0.4085	-1.291	-4.4	0.009693	0.1289	0.5024	-0.9932	-2.86	0.02542	0.1122	0.5837	-0.7767	-2.416	0.7171	0.8608	0.9214	-0.1182	-0.3675
Htra1	HtrA serine peptidase 1	0.009208	0.08802	0.5869	-0.7689	-2.883	0.004335	0.08016	0.4948	-1.015	-3.216	0.3977	0.6474	0.8394	-0.2525	-0.8642	0.002899	0.02259	1.988	0.991	3.392
Gdpd1	glycerophosphodiester phosphod	0.2055	0.501	1.201	0.2637	1.309	0.2251	0.5866	1.23	0.2985	1.252	0.0001522	0.002382	2.039	1.028	4.657	5.123e-05	0.001058	0.4561	-1.133	-5.13
Fkbp14	FK506 binding protein 14	0.01008	0.09302	0.6752	-0.5667	-2.842	0.6608	0.8709	1.076	0.1051	0.4454	0.0003422	0.004459	0.5208	-0.9412	-4.309	8.333e-05	0.001527	0.475	-1.074	-4.918
Lrrk1	leucine-rich repeat kinase 1	0.06766	0.2771	1.263	0.3373	1.932	0.2623	0.6202	0.8478	-0.2383	-1.154	1.977e-05	0.00049	2.087	1.061	5.55	0.002368	0.01949	1.586	0.6654	3.479
Tdg-ps	thymine DNA glycosylase, pseud	0.3055	0.6084	1.178	0.2365	1.052	0.004207	0.07853	1.814	0.8592	3.23	2.832e-05	0.0006504	0.3984	-1.328	-5.39	0.04018	0.1516	0.6875	-0.5405	-2.195
Ms4a6b	membrane-spanning 4-domains, s	0.0008893	0.02104	3.68	1.88	3.901	0.09313	0.4109	2.008	1.006	1.763	0.03408	0.1377	2.299	1.201	2.275	0.014	0.07161	2.679	1.422	2.693
Oxtr	oxytocin receptor	0.001942	0.03432	0.5667	-0.8194	-3.565	0.8798	0.9594	1.029	0.04166	0.1532	1.163e-08	1.699e-06	0.199	-2.329	-9.252	0.3255	0.5656	0.8387	-0.2538	-1.008
Pdhb	pyruvate dehydrogenase (lipoam	0.001941	0.03432	0.6265	-0.6745	-3.565	0.7323	0.9002	0.9476	-0.07767	-0.347	3.976e-06	0.0001429	0.4058	-1.301	-6.278	0.02844	0.119	0.7123	-0.4895	-2.362
Adgrg2	adhesion G protein-coupled rec	0.000363	0.01211	2.335	1.223	4.284	0.003128	0.06477	2.196	1.135	3.359	0.1231	0.323	1.418	0.5036	1.61	0.4551	0.6775	0.8478	-0.2383	-0.7617
Olfr1160	olfactory receptor 1160	0.07863	0.3001	0.6488	-0.6241	-1.854	0.002679	0.05835	0.3883	-1.365	-3.426	0.0007247	0.007905	2.772	1.471	3.988	0.0551	0.1881	1.683	0.7514	2.037
Ugt1a8	UDP glucuronosyltransferase 1	0.6109	0.8311	1.236	0.3052	0.5169	0.006515	0.1023	4.353	2.122	3.037	0.0003993	0.00504	0.1492	-2.745	-4.243	0.0004601	0.00566	0.1533	-2.706	-4.183
Nes	nestin	0.0001323	0.006446	0.3365	-1.572	-4.718	0.002199	0.05157	0.3831	-1.384	-3.511	0.9208	0.9675	1.026	0.03674	0.1007	0.1162	0.3049	0.6601	-0.5992	-1.642
Slc15a2	solute carrier family 15 (H+/p	0.0003586	0.01201	2.445	1.29	4.289	0.01359	0.1549	1.949	0.963	2.707	0.7048	0.8604	1.092	0.1266	0.3844	0.01744	0.08363	1.807	0.8538	2.592
Cyp4b1	cytochrome P450, family 4, sub	0.005683	0.06645	1.747	0.8052	3.097	0.8022	0.9303	0.9473	-0.0781	-0.2539	6.295e-06	0.0002073	3.312	1.728	6.066	0.004117	0.02943	1.895	0.9224	3.239
Adra1a	adrenergic receptor, alpha 1a	0.8536	0.945	0.9792	-0.03035	-0.1869	0.01194	0.1447	1.445	0.5313	2.766	0.002178	0.01844	0.6483	-0.6253	-3.516	7.985e-06	0.0002472	0.4798	-1.06	-5.958
Apol11b	apolipoprotein L 11b	0.03181	0.1821	0.6472	-0.6277	-2.308	0.002002	0.04862	0.4529	-1.143	-3.552	0.01445	0.07445	1.739	0.7978	2.679	0.0208	0.09528	1.679	0.7476	2.51
Tspan3	tetraspanin 3	0.001849	0.03333	0.661	-0.5972	-3.586	0.5064	0.7904	0.9117	-0.1333	-0.6766	1.549e-05	0.0004105	0.489	-1.032	-5.659	0.06285	0.2059	0.7795	-0.3594	-1.97
St3gal6	ST3 beta-galactoside alpha-2,3	0.102	0.3449	1.271	0.3457	1.714	0.08106	0.3892	1.355	0.4385	1.838	0.002988	0.02338	1.678	0.7465	3.379	0.0001589	0.002491	0.4915	-1.025	-4.639
Tiam2	T cell lymphoma invasion and m	0.5211	0.776	0.9035	-0.1464	-0.6532	0.005598	0.09332	0.5653	-0.823	-3.104	0.00705	0.044	1.667	0.7369	3.002	3.742e-05	0.0008239	2.45	1.293	5.268
Ppm1b	protein phosphatase 1B, magnes	0.0202	0.1389	1.352	0.4349	2.524	0.5024	0.7885	0.908	-0.1393	-0.683	1.205e-05	0.0003396	2.128	1.09	5.771	0.00317	0.02418	1.551	0.633	3.353
Tia1	cytotoxic granule-associated R	0.3594	0.6552	0.9084	-0.1385	-0.9381	0.05449	0.3226	1.281	0.3569	2.043	0.01685	0.0832	0.7465	-0.4219	-2.608	2.081e-06	8.729e-05	0.4781	-1.065	-6.581
Hivep2	human immunodeficiency virus t	0.1123	0.3634	0.7829	-0.3531	-1.661	0.1926	0.5536	1.265	0.3392	1.349	3.73e-05	0.0008022	0.4272	-1.227	-5.269	0.001594	0.01439	0.5548	-0.8501	-3.65
Stc1	stanniocalcin 1	0.001721	0.03186	2.066	1.047	3.617	0.4012	0.7281	1.226	0.2938	0.8578	6.344e-05	0.0012	3.025	1.597	5.036	0.0496	0.1753	1.583	0.6627	2.09
Slamf7	SLAM family member 7	0.0006614	0.01753	2.41	1.269	4.027	0.03738	0.2713	1.779	0.8313	2.23	0.1954	0.4301	1.378	0.4624	1.34	0.02296	0.1021	1.803	0.8502	2.463
Slc9a3r1	solute carrier family 9 (sodiu	0.3504	0.6477	1.184	0.2435	0.9562	0.06326	0.3468	0.6631	-0.5926	-1.967	0.001537	0.01425	2.032	1.023	3.666	3.277e-05	0.0007419	2.801	1.486	5.326
Mmp11	matrix metallopeptidase 11	0.002144	0.03638	1.536	0.619	3.522	0.8036	0.9311	1.037	0.0524	0.252	8.739e-07	4.52e-05	2.543	1.347	6.995	0.08149	0.2443	1.277	0.3532	1.835
Gm25121	predicted gene, 25121	0.1051	0.3503	0.7505	-0.4141	-1.698	0.003003	0.06286	0.5089	-0.9746	-3.376	0.0005723	0.006634	2.133	1.093	4.089	0.03952	0.1498	1.504	0.5886	2.203
Clca3a1	chloride channel accessory 3A1	0.0004721	0.01422	2.718	1.442	4.171	0.008368	0.119	2.292	1.197	2.926	0.6917	0.853	0.8997	-0.1524	-0.4024	0.02939	0.1218	1.851	0.8887	2.346
Spry1	sprouty RTK signaling antagoni	0.3144	0.6161	0.8969	-0.1569	-1.032	0.06485	0.3495	1.276	0.3516	1.954	0.03024	0.1267	0.7639	-0.3886	-2.333	1.244e-06	5.841e-05	0.4547	-1.137	-6.825
Snord1c	small nucleolar RNA, C/D box 1	0.0001454	0.006838	2.013	1.01	4.677	0.0003928	0.01557	2.122	1.085	4.25	0.4762	0.7116	0.8878	-0.1717	-0.726	0.8143	0.9131	0.9617	-0.05627	-0.238
Gm24253	predicted gene, 24253	0.0001454	0.006838	2.013	1.01	4.677	0.0003928	0.01557	2.122	1.085	4.25	0.4762	0.7116	0.8878	-0.1717	-0.726	0.8143	0.9131	0.9617	-0.05627	-0.238
Nr0b2	nuclear receptor subfamily 0,	0.01477	0.1154	0.5655	-0.8225	-2.668	0.001821	0.04551	0.4032	-1.31	-3.593	0.02519	0.1115	1.762	0.8171	2.42	0.06993	0.2217	1.565	0.6466	1.915
Bzw2	basic leucine zipper and W2 do	0.04213	0.2139	1.287	0.3641	2.171	0.4348	0.7495	1.116	0.1581	0.797	2.891e-06	0.0001112	2.266	1.18	6.426	0.006151	0.03933	0.6771	-0.5625	-3.062
Prr32	proline rich 32	0.001639	0.03079	0.5279	-0.9217	-3.638	0.2934	0.649	0.7991	-0.3235	-1.079	1.87e-05	0.0004705	0.3422	-1.547	-5.575	0.3829	0.6167	0.8423	-0.2476	-0.8923
Gfod1	glucose-fructose oxidoreductas	0.05214	0.2407	1.269	0.3433	2.065	0.3057	0.6594	0.8665	-0.2068	-1.051	2.85e-06	0.0001097	2.252	1.171	6.433	0.01609	0.0791	1.394	0.4788	2.629
Fmr1	fragile X mental retardation 1	0.03175	0.1818	0.6374	-0.6498	-2.309	0.3909	0.7201	1.224	0.292	0.877	1.106e-06	5.339e-05	0.2299	-2.121	-6.882	0.03343	0.1333	0.6138	-0.7041	-2.284
Mir100	microRNA 100	0.06913	0.2805	0.7778	-0.3625	-1.921	0.2734	0.6305	1.19	0.2515	1.126	0.001239	0.01204	0.5836	-0.777	-3.758	4.876e-05	0.001019	0.478	-1.065	-5.151
Fam53a	family with sequence similarit	0.08642	0.3157	0.8192	-0.2877	-1.803	0.004452	0.08159	0.6575	-0.605	-3.205	1.244e-05	0.0003476	2.009	1.006	5.757	0.7588	0.8843	0.963	-0.05441	-0.3113
Alkbh2	alkB homolog 2, alpha-ketoglut	0.09764	0.3374	1.208	0.2726	1.738	0.2072	0.5697	0.8456	-0.2419	-1.303	6.831e-06	0.0002202	2.051	1.036	6.029	0.007857	0.0471	1.422	0.5076	2.954
Dhrs3	dehydrogenase/reductase (SDR f	0.2815	0.5863	0.8888	-0.17	-1.107	0.02065	0.197	0.7286	-0.4569	-2.513	0.1554	0.3742	0.8418	-0.2485	-1.477	2.041e-06	8.605e-05	2.157	1.109	6.59
Rhbdf2	rhomboid 5 homolog 2	0.07756	0.2981	1.251	0.3235	1.861	0.2377	0.5975	0.8407	-0.2504	-1.217	0.01648	0.08183	1.413	0.4986	2.618	2.913e-06	0.0001102	2.335	1.223	6.423
Gm14719	predicted gene 14719	0.002304	0.03768	0.6156	-0.7	-3.491	0.9449	0.9824	0.9886	-0.01661	-0.07	1.586e-06	6.926e-05	0.3601	-1.474	-6.709	0.01623	0.07959	0.6706	-0.5766	-2.625
Sh3d21	SH3 domain containing 21	0.002359	0.03809	1.467	0.5527	3.481	0.7077	0.8917	0.9517	-0.07144	-0.3803	1.307e-09	3.203e-07	3.564	1.834	10.54	0.826	0.9194	1.027	0.03875	0.2228
Gm4297	predicted gene 4297	0.5111	0.7684	0.8501	-0.2342	-0.669	0.00656	0.1027	0.4185	-1.257	-3.034	0.001112	0.01107	2.75	1.459	3.805	0.0004478	0.00555	3.05	1.609	4.194
Slc10a2	solute carrier family 10, memb	0.1346	0.4029	0.7404	-0.4336	-1.559	0.003439	0.06858	0.4693	-1.092	-3.318	0.0009489	0.00976	2.265	1.18	3.873	0.01687	0.08178	1.734	0.7942	2.607
Gm9847	predicted pseudogene 9847	0.1171	0.3727	0.6532	-0.6144	-1.638	0.003423	0.06839	0.3601	-1.474	-3.32	0.000116	0.001938	3.897	1.962	4.775	0.15	0.3585	1.532	0.6153	1.497
Ets2	E26 avian leukemia oncogene 2,	0.1582	0.4368	0.8638	-0.2113	-1.466	0.1371	0.4795	1.201	0.2642	1.549	4.3e-09	8.133e-07	0.3412	-1.551	-9.825	0.4379	0.6633	1.091	0.125	0.7917
Gphn	gephyrin	0.05129	0.2383	1.168	0.2243	2.073	0.2107	0.5726	0.8916	-0.1655	-1.293	5.433e-09	9.982e-07	2.216	1.148	9.689	0.8592	0.9355	1.015	0.0213	0.1797
Neb	nebulin	0.344	0.6423	0.8668	-0.2063	-0.9692	0.004847	0.08613	0.5753	-0.7976	-3.168	0.0001846	0.002773	2.094	1.066	4.574	0.006536	0.04116	1.633	0.7077	3.036
Rdh13	retinol dehydrogenase 13 (all-	0.8675	0.9508	1.019	0.02658	0.1691	0.007722	0.114	1.465	0.551	2.961	0.004399	0.03106	0.6816	-0.553	-3.21	8.617e-06	0.0002622	0.493	-1.02	-5.923
Fgf21	fibroblast growth factor 21	0.2984	0.6019	1.194	0.2558	1.068	0.004946	0.08656	1.86	0.8953	3.159	0.005414	0.03616	0.5671	-0.8184	-3.119	0.0004499	0.005563	0.4665	-1.1	-4.192
Nutf2-ps1	nuclear transport factor 2, ps	0.01581	0.1208	0.7515	-0.4121	-2.637	0.5721	0.8244	1.076	0.1062	0.5745	8.472e-06	0.0002597	0.4947	-1.015	-5.931	0.005014	0.0339	0.6879	-0.5397	-3.153
Nutf2-ps2	nuclear transport factor 2, ps	0.01581	0.1208	0.7515	-0.4121	-2.637	0.5721	0.8244	1.076	0.1062	0.5745	8.472e-06	0.0002597	0.4947	-1.015	-5.931	0.005014	0.0339	0.6879	-0.5397	-3.153
Il13ra1	interleukin 13 receptor, alpha	0.8514	0.9444	1.028	0.04008	0.1897	0.01311	0.1522	0.6239	-0.6806	-2.723	0.003045	0.02366	1.717	0.78	3.371	7.734e-06	0.0002429	2.606	1.382	5.972
Pstpip2	proline-serine-threonine phosp	0.07419	0.2912	0.7549	-0.4056	-1.884	0.003713	0.07202	0.56	-0.8366	-3.284	0.4841	0.7176	1.124	0.1681	0.7129	0.0001174	0.001979	2.181	1.125	4.769
Zdhhc14	zinc finger, DHHC domain conta	0.1034	0.3477	1.235	0.3043	1.707	0.1997	0.5623	0.8237	-0.2799	-1.326	0.005718	0.03772	1.521	0.6046	3.095	9.545e-06	0.0002829	2.216	1.148	5.877
Ninj1	ninjurin 1	0.09617	0.3346	1.295	0.3731	1.746	0.2134	0.5747	0.7983	-0.325	-1.285	0.01025	0.05775	1.584	0.6635	2.835	5.697e-06	0.0001918	2.696	1.431	6.112
Nbeal2	neurobeachin-like 2	0.2028	0.4979	1.146	0.1969	1.317	0.1106	0.4419	0.8149	-0.2954	-1.669	1.063e-06	5.181e-05	2.189	1.13	6.901	0.04713	0.1692	1.272	0.3466	2.116
Gpnmb	glycoprotein (transmembrane) n	0.001042	0.02345	2.417	1.273	3.833	0.1032	0.4278	1.593	0.6713	1.708	0.01273	0.06789	1.994	0.996	2.736	0.03763	0.145	1.754	0.8105	2.227
Dusp10	dual specificity phosphatase 1	0.0002757	0.01018	0.4272	-1.227	-4.402	0.007197	0.1095	0.5045	-0.9871	-2.993	0.09169	0.268	0.6873	-0.541	-1.772	0.5648	0.7596	0.8835	-0.1788	-0.5854
Rpl3-ps2	ribosomal protein L3, pseudoge	0.001905	0.03397	1.858	0.8937	3.573	0.3367	0.6819	1.224	0.2913	0.9845	0.01959	0.09304	1.619	0.6953	2.538	0.000615	0.007056	2.161	1.112	4.058
Eva1c	eva-1 homolog C (C. elegans)	0.00196	0.03451	1.468	0.5538	3.561	0.5579	0.8177	1.079	0.1097	0.5959	9.636e-07	4.879e-05	2.272	1.184	6.948	0.3928	0.6258	1.109	0.1488	0.8735
Mir1a-2	microRNA 1a-2	0.001417	0.0283	0.4544	-1.138	-3.701	0.864	0.9541	0.9572	-0.06312	-0.1735	0.7805	0.9003	1.068	0.09516	0.2825	4.088e-09	7.252e-07	0.1001	-3.32	-9.855
Mlycd	malonyl-CoA decarboxylase	0.002196	0.0367	1.41	0.4958	3.512	0.7743	0.9185	1.034	0.04854	0.2906	0.1291	0.3334	1.185	0.2448	1.583	7.138e-07	3.695e-05	2.139	1.097	7.094
Pcdhga7	protocadherin gamma subfamily	0.01482	0.1156	0.6285	-0.6699	-2.667	0.002012	0.04878	0.4813	-1.055	-3.55	0.1293	0.3336	1.352	0.4354	1.582	0.01654	0.08066	1.647	0.7199	2.616
Sult1a1	sulfotransferase family 1A, ph	0.0003525	0.01191	2.092	1.065	4.297	0.009964	0.1308	1.784	0.8351	2.847	0.2329	0.4792	1.261	0.334	1.23	0.205	0.4318	1.28	0.3558	1.31
Actn1	actinin, alpha 1	0.1223	0.3819	1.287	0.3639	1.614	0.1903	0.551	0.7782	-0.3618	-1.356	0.001901	0.01662	1.844	0.883	3.574	3.998e-05	0.0008665	2.452	1.294	5.238
Pmepa1	prostate transmembrane protein	0.8825	0.9558	0.9757	-0.03555	-0.1497	0.005144	0.08874	0.5424	-0.8826	-3.141	2.819e-08	3.237e-06	4.852	2.279	8.76	0.3249	0.5651	1.2	0.2626	1.009
Syt7	synaptotagmin VII	0.01227	0.1036	1.329	0.4105	2.753	0.4734	0.7714	0.9145	-0.1289	-0.7307	7.015e-09	1.176e-06	2.945	1.558	9.54	0.7171	0.8608	1.042	0.06002	0.3675
Agmo	alkylglycerol monooxygenase	0.002215	0.03689	1.532	0.615	3.508	0.6039	0.8423	1.079	0.1094	0.5272	1.729e-05	0.0004433	2.11	1.077	5.61	0.03305	0.1323	1.356	0.4397	2.29
Ssx2ip	synovial sarcoma, X 2 interact	0.01785	0.1296	0.7539	-0.4076	-2.581	0.5324	0.8037	1.086	0.1187	0.6353	0.02267	0.1031	0.7437	-0.4272	-2.47	1.766e-06	7.649e-05	0.4501	-1.152	-6.658
Snx7	sorting nexin 7	0.1877	0.4787	0.8364	-0.2577	-1.364	0.1266	0.4668	1.28	0.3563	1.594	9.073e-06	0.0002714	0.429	-1.221	-5.9	0.00705	0.04362	0.6501	-0.6212	-3.002
Sec61b	Sec61 beta subunit	0.0003103	0.011	0.5174	-0.9506	-4.351	0.0008391	0.02701	0.4949	-1.015	-3.925	0.2951	0.5501	1.195	0.2573	1.075	0.7888	0.9003	0.956	-0.06498	-0.2715
Trim7	tripartite motif-containing 7	0.1953	0.4885	0.8605	-0.2167	-1.34	0.07753	0.3817	1.28	0.3561	1.861	0.7389	0.8796	0.9594	-0.05986	-0.3379	9.579e-09	1.4e-06	0.3168	-1.658	-9.362
Syne3	spectrin repeat containing, nu	0.002423	0.03874	1.539	0.6219	3.47	0.937	0.9795	1.012	0.01698	0.08007	1.549e-06	6.824e-05	2.496	1.32	6.72	0.02027	0.09344	1.41	0.4952	2.522
Gm7676	predicted gene 7676	0.02706	0.1654	1.46	0.5459	2.386	0.4709	0.7699	0.8712	-0.199	-0.7349	0.0002651	0.003651	2.155	1.108	4.419	0.0002212	0.003239	2.184	1.127	4.496
Gm6194	NA	0.4677	0.7396	1.114	0.1558	0.7404	0.006273	0.09957	1.694	0.7604	3.054	1.064e-05	0.0003082	0.3941	-1.343	-5.828	0.05478	0.1876	0.7218	-0.4703	-2.04
Gm6030	predicted gene 6030	0.7987	0.9215	0.9685	-0.04623	-0.2585	0.008319	0.1187	0.6508	-0.6197	-2.928	2.424e-05	0.0005792	2.099	1.07	5.459	0.003409	0.02558	1.57	0.6507	3.321
Coro2b	coronin, actin binding protein	0.108	0.356	1.18	0.2392	1.683	0.1859	0.5471	0.8524	-0.2304	-1.37	2.406e-07	1.673e-05	2.279	1.189	7.633	0.1725	0.3901	1.165	0.2203	1.415
Fads2	fatty acid desaturase 2	0.1868	0.4777	0.8279	-0.2724	-1.367	0.1387	0.4827	1.287	0.3636	1.542	0.0001164	0.001942	0.4857	-1.042	-4.773	0.0007601	0.008281	0.5486	-0.8661	-3.968
Apln	apelin	0.002653	0.04075	0.6168	-0.6971	-3.43	0.9995	0.9998	0.9999	-0.00015	-0.0006238	1.981e-06	8.226e-05	0.3609	-1.47	-6.604	0.01135	0.06193	0.6503	-0.6208	-2.788
Klhl23	kelch-like 23	0.7175	0.8854	1.046	0.06544	0.367	0.007712	0.1139	1.542	0.6249	2.962	0.006095	0.03956	0.6602	-0.5989	-3.067	2.084e-05	0.0005216	0.4732	-1.079	-5.527
Dnaja1	DnaJ heat shock protein family	0.4949	0.7574	0.9257	-0.1114	-0.6952	0.04287	0.289	1.329	0.4102	2.163	1.259e-05	0.000351	0.4965	-1.01	-5.752	0.004932	0.0335	0.6807	-0.5549	-3.16
Stat3	signal transducer and activato	0.05102	0.2378	1.275	0.3502	2.076	0.3318	0.6783	0.8714	-0.1986	-0.9947	7.623e-06	0.00024	2.151	1.105	5.979	0.008301	0.04909	1.455	0.5414	2.929
Hgf	hepatocyte growth factor	0.8989	0.9623	1.017	0.0243	0.1287	0.005466	0.09183	1.62	0.6958	3.115	2.605e-08	3.161e-06	0.2831	-1.821	-8.803	0.3598	0.5971	0.8743	-0.1939	-0.9374
Marcks	myristoylated alanine rich pro	0.0005507	0.01567	0.4899	-1.029	-4.106	0.02469	0.2164	0.6068	-0.7206	-2.429	0.01523	0.07728	0.6033	-0.729	-2.654	0.4812	0.6976	0.8723	-0.1971	-0.7178
Gm13275	predicted gene 13275	0.01828	0.1314	1.328	0.4093	2.57	0.4669	0.7684	0.9077	-0.1397	-0.7417	4.432e-08	4.436e-06	2.8	1.485	8.515	0.3649	0.6007	1.119	0.1618	0.9272
Gm13276	predicted gene 13276	0.01828	0.1314	1.328	0.4093	2.57	0.4669	0.7684	0.9077	-0.1397	-0.7417	4.432e-08	4.436e-06	2.8	1.485	8.515	0.3649	0.6007	1.119	0.1618	0.9272
Gm13277	predicted gene 13277	0.01828	0.1314	1.328	0.4093	2.57	0.4669	0.7684	0.9077	-0.1397	-0.7417	4.432e-08	4.436e-06	2.8	1.485	8.515	0.3649	0.6007	1.119	0.1618	0.9272
Gm13278	predicted gene 13278	0.01828	0.1314	1.328	0.4093	2.57	0.4669	0.7684	0.9077	-0.1397	-0.7417	4.432e-08	4.436e-06	2.8	1.485	8.515	0.3649	0.6007	1.119	0.1618	0.9272
Gm13279	predicted gene 13279	0.01828	0.1314	1.328	0.4093	2.57	0.4669	0.7684	0.9077	-0.1397	-0.7417	4.432e-08	4.436e-06	2.8	1.485	8.515	0.3649	0.6007	1.119	0.1618	0.9272
Gm13285	predicted gene 13285	0.01828	0.1314	1.328	0.4093	2.57	0.4669	0.7684	0.9077	-0.1397	-0.7417	4.432e-08	4.436e-06	2.8	1.485	8.515	0.3649	0.6007	1.119	0.1618	0.9272
Rbfox2	RNA binding protein, fox-1 hom	0.02339	0.1515	0.8046	-0.3136	-2.455	0.326	0.6736	1.111	0.1522	1.007	0.9903	0.997	1.001	0.001728	0.01235	3.21e-09	6.162e-07	0.3792	-1.399	-9.998
Tmem100	transmembrane protein 100	0.94	0.9787	1.016	0.02303	0.07621	0.006703	0.1042	2.116	1.081	3.024	1.081e-07	9.031e-06	0.158	-2.662	-8.043	0.1373	0.3378	0.701	-0.5125	-1.548
Lrrc28	leucine rich repeat containing	0.6481	0.8496	1.045	0.0636	0.4633	0.007361	0.1109	1.399	0.4845	2.983	0.1129	0.3063	0.8413	-0.2493	-1.658	1.491e-06	6.707e-05	0.4954	-1.013	-6.739
Ostn	osteocrin	0.002377	0.03831	0.493	-1.02	-3.478	0.1848	0.5461	0.7186	-0.4768	-1.374	0.842	0.9324	1.046	0.06489	0.2019	3.675e-05	0.0008129	0.3088	-1.695	-5.275
Gm13080	predicted gene 13080	0.002169	0.03649	0.6573	-0.6053	-3.517	0.4555	0.761	0.8981	-0.155	-0.7611	3.308e-05	0.0007407	0.4989	-1.003	-5.322	0.07994	0.2413	0.7858	-0.3478	-1.845
Pglyrp1	peptidoglycan recognition prot	0.0005621	0.01586	2.1	1.07	4.097	0.02015	0.1944	1.718	0.7803	2.525	0.2007	0.4373	1.3	0.3786	1.323	0.1017	0.2809	1.405	0.4909	1.716
Ncbp2	nuclear cap binding protein su	0.8307	0.936	1.028	0.03943	0.2166	0.008512	0.1201	1.546	0.6285	2.918	4.552e-06	0.00016	0.4236	-1.239	-6.215	0.01549	0.07697	0.6936	-0.5278	-2.647
Cd86	CD86 antigen	0.001877	0.03369	2.422	1.276	3.58	0.266	0.6234	1.398	0.4829	1.144	0.02126	0.0984	1.968	0.9765	2.5	0.001811	0.01595	2.647	1.404	3.595
Chst11	carbohydrate sulfotransferase	0.02101	0.142	1.367	0.4512	2.505	0.4896	0.7807	0.9012	-0.15	-0.704	2.716e-07	1.848e-05	2.817	1.494	7.572	0.1322	0.3303	1.239	0.3097	1.57
Ddit3	DNA-damage inducible transcrip	0.7367	0.894	0.9429	-0.0849	-0.341	0.02054	0.1967	1.672	0.7412	2.516	0.003244	0.02479	0.5315	-0.9118	-3.343	1.284e-05	0.0003605	0.3377	-1.566	-5.743
Ubtd2	ubiquitin domain containing 2	0.00257	0.04003	0.6228	-0.6832	-3.444	0.6998	0.8877	0.9383	-0.09181	-0.3912	0.03951	0.1525	0.7176	-0.4787	-2.203	7.924e-06	0.0002465	0.4074	-1.295	-5.961
A830035O19Rik	RIKEN cDNA A830035O19 gene	0.0859	0.3147	1.251	0.3227	1.807	0.2534	0.6133	0.8418	-0.2485	-1.176	0.002694	0.02163	1.591	0.6698	3.424	3.212e-05	0.0007311	2.062	1.044	5.335
Fbxo30	F-box protein 30	0.003317	0.04685	1.396	0.4811	3.333	0.7435	0.9057	1.04	0.05666	0.3317	0.549	0.7662	0.9354	-0.0964	-0.6096	3.364e-08	3.698e-06	2.584	1.37	8.663
Lrp11	low density lipoprotein recept	0.3242	0.6245	0.8934	-0.1626	-1.011	0.0758	0.3773	1.28	0.3564	1.873	4.547e-06	0.00016	0.4681	-1.095	-6.216	0.01637	0.08005	0.7261	-0.4618	-2.621
Mettl24	methyltransferase like 24	0.1243	0.385	0.8309	-0.2673	-1.604	0.1942	0.5557	1.202	0.2649	1.344	1.234e-05	0.0003462	0.4825	-1.051	-5.761	0.007304	0.0447	0.6854	-0.5451	-2.986
1600014C10Rik	RIKEN cDNA 1600014C10 gene	0.3372	0.6365	0.8897	-0.1685	-0.9833	0.0676	0.3571	0.7621	-0.3919	-1.933	5.078e-06	0.0001749	2.231	1.157	6.165	0.0173	0.08319	0.7133	-0.4873	-2.596
6430548M08Rik	RIKEN cDNA 6430548M08 gene	0.01212	0.1027	1.459	0.5451	2.759	0.5926	0.8355	0.9156	-0.1271	-0.5438	0.3511	0.6053	1.154	0.2066	0.9547	5.894e-08	5.716e-06	3.507	1.81	8.362
Stard5	StAR-related lipid transfer (S	0.0008183	0.0199	2.222	1.152	3.936	0.009695	0.1289	1.986	0.99	2.86	0.04541	0.1671	1.607	0.684	2.134	0.5417	0.7429	0.8711	-0.199	-0.6209
Camkmt	calmodulin-lysine N-methyltran	0.9707	0.9895	0.995	-0.007247	-0.03723	0.01158	0.1422	1.558	0.6401	2.779	4.75e-05	0.0009673	0.4662	-1.101	-5.163	0.0008007	0.008621	0.5581	-0.8413	-3.945
Camk2n1	calcium/calmodulin-dependent p	0.101	0.3433	1.251	0.3232	1.719	0.2321	0.5935	0.827	-0.2741	-1.232	1.99e-05	0.0004921	2.207	1.142	5.547	0.004993	0.03382	1.569	0.6496	3.154
Inpp5d	inositol polyphosphate-5-phosp	0.001247	0.02634	2.599	1.378	3.756	0.09153	0.4073	1.705	0.7695	1.773	0.05497	0.19	1.764	0.8192	2.038	0.02112	0.09617	2.008	1.006	2.503
Mir692-3	microRNA 692-3	0.1213	0.3803	1.192	0.2535	1.618	0.1711	0.5293	0.8333	-0.2631	-1.42	0.4808	0.715	1.089	0.1233	0.7185	6.459e-08	6.019e-06	2.688	1.427	8.314
Ganc	glucosidase, alpha; neutral C	0.06933	0.2811	0.8055	-0.312	-1.919	0.2668	0.6241	1.164	0.2197	1.142	0.1846	0.4154	0.844	-0.2447	-1.374	2.655e-07	1.716e-05	0.3922	-1.35	-7.584
Tbl2	transducin (beta)-like 2	0.9354	0.9772	1.007	0.01068	0.08207	0.007443	0.1114	1.374	0.4584	2.978	1.176e-07	9.449e-06	0.4537	-1.14	-8	0.1697	0.3864	0.8687	-0.2031	-1.425
Mettl20	NA	0.007922	0.08042	1.445	0.531	2.95	0.7795	0.9204	0.959	-0.06043	-0.2837	7.865e-06	0.0002449	2.26	1.176	5.965	0.006563	0.04127	1.514	0.5982	3.034
Dnajc12	DnaJ heat shock protein family	0.8689	0.951	0.9799	-0.02935	-0.1673	0.01606	0.17	1.46	0.5461	2.63	0.001556	0.01438	0.614	-0.7036	-3.66	3.325e-05	0.0007516	0.4922	-1.023	-5.319
Setmar	SET domain without mariner tra	0.9552	0.9841	0.9909	-0.01317	-0.05686	0.01076	0.1364	1.707	0.7711	2.813	0.0243	0.1084	0.6514	-0.6185	-2.437	1.225e-06	5.802e-05	0.3006	-1.734	-6.833
Myod1	myogenic differentiation 1	0.001371	0.02772	0.554	-0.8521	-3.715	0.9959	0.9991	0.999	-0.001414	-0.00521	0.7867	0.9034	1.049	0.06891	0.2743	1.567e-09	3.36e-07	0.1626	-2.621	-10.43
Plk3	polo like kinase 3	0.1914	0.4836	0.7567	-0.4022	-1.352	0.004738	0.08487	0.4607	-1.118	-3.178	0.001998	0.0173	2.231	1.158	3.553	0.006464	0.04082	1.987	0.9906	3.041
Mpeg1	macrophage expressed gene 1	0.003299	0.04671	3.072	1.619	3.336	0.8427	0.9474	1.083	0.1154	0.201	0.0002096	0.003062	5.289	2.403	4.52	0.0007663	0.008338	4.31	2.108	3.964
Dnajb9	DnaJ heat shock protein family	0.002826	0.04237	1.694	0.7606	3.403	0.6175	0.8497	1.097	0.1342	0.5073	0.01913	0.09134	1.541	0.6242	2.549	5.163e-05	0.001062	2.387	1.255	5.126
Ngfr	nerve growth factor receptor (	0.8814	0.9558	0.9805	-0.02834	-0.1511	0.01019	0.1321	0.6464	-0.6296	-2.837	0.002041	0.01763	1.656	0.728	3.544	4.015e-05	0.0008694	2.108	1.076	5.236
Cln8	ceroid-lipofuscinosis, neurona	0.6287	0.8401	0.9267	-0.1099	-0.4911	0.03268	0.2529	1.524	0.6076	2.295	0.001711	0.0154	0.5407	-0.8872	-3.62	4.753e-05	0.000998	0.416	-1.265	-5.163
P2ry2	purinergic receptor P2Y, G-pro	0.6995	0.8769	1.057	0.08051	0.3916	0.081	0.3892	1.363	0.4471	1.838	0.0137	0.07172	1.525	0.6088	2.703	2.643e-07	1.716e-05	0.306	-1.709	-7.586
Cox7a1	cytochrome c oxidase subunit 7	0.002329	0.03782	0.6712	-0.5751	-3.487	0.373	0.7083	0.884	-0.1779	-0.9114	6.74e-06	0.0002186	0.4696	-1.09	-6.035	0.5816	0.7717	0.9322	-0.1012	-0.5602
Pcolce2	procollagen C-endopeptidase en	0.4281	0.7114	0.8558	-0.2247	-0.8088	0.007273	0.1103	0.5062	-0.9823	-2.988	0.0008122	0.008633	2.296	1.199	3.939	0.002115	0.01793	2.105	1.074	3.528
Pawr	PRKC, apoptosis, WT1, regulato	0.04016	0.2077	1.337	0.4192	2.195	0.4139	0.7362	0.8775	-0.1885	-0.8344	6.413e-05	0.00121	2.074	1.053	5.032	0.001477	0.01363	1.706	0.7705	3.683
Rnd3	Rho family GTPase 3	0.1605	0.4404	0.8342	-0.2616	-1.457	0.004863	0.08621	0.6275	-0.6724	-3.166	4.141e-05	0.0008668	2.038	1.027	5.223	0.3085	0.5493	1.153	0.2055	1.045
Cic	capicua transcriptional repres	0.9001	0.9628	1.014	0.02032	0.1272	0.01411	0.1587	0.703	-0.5083	-2.689	0.003954	0.02874	1.484	0.5699	3.257	1.117e-05	0.0003224	2.022	1.016	5.806
Sucnr1	succinate receptor 1	0.07443	0.2916	0.6897	-0.5359	-1.882	0.00341	0.06826	0.4605	-1.119	-3.321	0.007791	0.0473	1.895	0.9224	2.958	0.0154	0.0767	1.773	0.8263	2.649
Hilpda	hypoxia inducible lipid drople	0.4306	0.7126	1.125	0.1696	0.8045	0.007852	0.1149	1.667	0.7369	2.954	0.1543	0.3727	0.789	-0.3419	-1.481	9.304e-06	0.0002787	0.3896	-1.36	-5.888
Acsf3	acyl-CoA synthetase family mem	0.006796	0.07386	0.7232	-0.4675	-3.018	0.8172	0.937	1.03	0.04291	0.2342	2.105e-06	8.621e-05	0.4615	-1.116	-6.575	0.02366	0.1046	0.7497	-0.4156	-2.449
Ttpa	tocopherol (alpha) transfer pr	0.08692	0.3168	1.448	0.534	1.8	0.003508	0.06936	2.236	1.161	3.309	0.005696	0.0376	0.4979	-1.006	-3.096	0.01394	0.07144	0.545	-0.8756	-2.695
Sema4a	sema domain, immunoglobulin do	0.1486	0.4236	1.264	0.3375	1.503	0.186	0.5474	0.777	-0.3639	-1.369	0.001645	0.01496	1.859	0.8947	3.637	8.363e-05	0.001531	2.313	1.21	4.916
Nceh1	neutral cholesterol ester hydr	0.002792	0.04202	1.803	0.8503	3.408	0.001554	0.04155	2.115	1.081	3.661	0.203	0.4405	0.7793	-0.3597	-1.316	0.2391	0.4725	0.7946	-0.3316	-1.213
Gm17167	predicted gene 17167	0.01203	0.1024	1.922	0.9423	2.762	0.002596	0.0571	2.618	1.388	3.44	0.6153	0.8068	0.8761	-0.1908	-0.5105	0.00603	0.03874	0.4513	-1.148	-3.071
Ahdc1	AT hook, DNA binding motif, co	0.09522	0.3328	0.8318	-0.2658	-1.751	0.2311	0.5927	1.166	0.2218	1.235	0.1359	0.3445	0.8361	-0.2583	-1.554	5.246e-07	2.908e-05	0.434	-1.204	-7.245
Gm5417	predicted gene 5417	0.5711	0.8073	1.088	0.1218	0.5759	0.008903	0.1228	1.653	0.7252	2.898	0.0338	0.1368	0.6935	-0.528	-2.279	2.048e-05	0.000516	0.4112	-1.282	-5.534
Mt1	metallothionein 1	0.0002273	0.009098	3.599	1.848	4.485	0.0007686	0.02525	3.815	1.932	3.963	0.523	0.7472	0.816	-0.2934	-0.6501	0.9289	0.9681	1.029	0.04076	0.09032
n-R5s88	nuclear encoded rRNA 5S 88	0.5485	0.7934	0.8599	-0.2177	-0.6104	0.008449	0.1198	0.4255	-1.233	-2.921	0.0003581	0.004632	3.196	1.676	4.29	0.002234	0.01868	2.584	1.369	3.505
B4galt4	UDP-Gal:betaGlcNAc beta 1,4-ga	0.3288	0.6286	1.108	0.1474	1.001	0.07933	0.385	0.7999	-0.3221	-1.849	3.539e-06	0.0001292	2.03	1.021	6.332	0.02623	0.113	1.308	0.3872	2.401
Ift22	intraflagellar transport 22	0.04458	0.2202	0.8099	-0.3042	-2.143	0.3839	0.715	1.109	0.1495	0.8903	2.49e-06	9.915e-05	0.4966	-1.01	-6.496	0.03525	0.1384	0.784	-0.3511	-2.259
Wdr62	WD repeat domain 62	0.1416	0.4129	1.232	0.3007	1.53	0.1562	0.5094	0.7886	-0.3425	-1.474	0.7491	0.8839	0.9528	-0.0698	-0.3243	1.086e-08	1.535e-06	3.999	1.999	9.291
Ormdl3	ORM1-like 3 (S. cerevisiae)	0.7195	0.8863	1.063	0.0888	0.3642	0.02181	0.2032	0.6081	-0.7176	-2.488	4.403e-07	2.671e-05	3.885	1.958	7.331	0.09959	0.2771	1.377	0.4613	1.727
Rgma	repulsive guidance molecule fa	0.009169	0.08781	0.6485	-0.6249	-2.885	0.438	0.7513	0.8688	-0.2028	-0.7914	0.2706	0.5235	1.205	0.2688	1.133	2.64e-06	0.000103	0.3451	-1.535	-6.469
Zdhhc23	zinc finger, DHHC domain conta	0.0003593	0.01202	2.595	1.376	4.288	0.006236	0.09934	2.235	1.16	3.056	0.6748	0.844	1.109	0.1496	0.4258	0.1727	0.3903	1.411	0.497	1.414
Apcs	serum amyloid P-component	0.05795	0.2553	0.6636	-0.5916	-2.012	0.003905	0.07496	0.4553	-1.135	-3.262	0.07448	0.2333	1.522	0.6063	1.882	0.004716	0.03238	2.034	1.024	3.18
Kdelr3	KDEL (Lys-Asp-Glu-Leu) endopla	0.002135	0.03633	0.5157	-0.9555	-3.524	0.3464	0.6893	0.807	-0.3093	-0.9643	0.001745	0.01558	0.4755	-1.073	-3.611	0.008561	0.05012	0.5487	-0.8659	-2.915
LOC101055727	NA	0.466	0.7384	1.08	0.1107	0.7433	0.008282	0.1184	1.43	0.5162	2.93	0.3511	0.6053	0.8977	-0.1557	-0.9548	2.445e-06	9.781e-05	0.4794	-1.061	-6.505
Cgnl1	cingulin-like 1	0.5574	0.7986	1.077	0.1069	0.5967	0.03383	0.2578	0.7156	-0.4828	-2.279	1.69e-07	1.282e-05	2.893	1.533	7.813	0.2425	0.4764	1.178	0.2363	1.205
Zfp932	zinc finger protein 932	0.5807	0.8131	1.078	0.1087	0.5615	0.03365	0.2571	0.696	-0.5227	-2.281	0.1233	0.3235	1.267	0.3414	1.609	4.5e-07	2.584e-05	2.934	1.553	7.32
Gm12653	predicted gene 12653	0.000997	0.02272	0.5282	-0.921	-3.852	0.001321	0.03721	0.4811	-1.056	-3.731	0.1263	0.329	1.336	0.4179	1.595	0.9579	0.9809	0.9903	-0.014	-0.05344
Ndufb6	NADH:ubiquinone oxidoreductase	0.3027	0.6058	0.8772	-0.189	-1.058	0.09169	0.4078	1.296	0.3745	1.772	1.047e-05	0.0003051	0.4531	-1.142	-5.835	0.01098	0.06032	0.6837	-0.5486	-2.803
Utp14b	UTP14B small subunit processom	0.01298	0.1074	0.6237	-0.6811	-2.727	0.002528	0.0561	0.4932	-1.02	-3.451	0.003021	0.02356	1.896	0.923	3.374	0.7375	0.8722	1.067	0.09297	0.3399
Dexi	dexamethasone-induced transcri	0.02875	0.1714	0.6355	-0.654	-2.357	0.003156	0.06515	0.466	-1.102	-3.355	0.001077	0.01078	2.236	1.161	3.818	0.5561	0.7539	1.134	0.182	0.5987
Dusp7	dual specificity phosphatase 7	0.03399	0.1893	1.479	0.5642	2.276	0.01185	0.1442	1.756	0.8121	2.769	0.0007272	0.007919	0.4722	-1.083	-3.987	0.2266	0.4575	1.265	0.3388	1.248
Cnksr1	connector enhancer of kinase s	0.1396	0.41	1.208	0.2721	1.538	0.1647	0.5216	0.8112	-0.3018	-1.443	0.538	0.7583	1.088	0.1214	0.6266	7.138e-08	6.465e-06	3.032	1.6	8.261
LOC100043921	NA	0.001244	0.02629	5.594	2.484	3.757	0.01088	0.1372	4.584	2.196	2.808	0.4848	0.7181	0.6995	-0.5156	-0.7118	0.07166	0.225	2.599	1.378	1.902
Gm10382	predicted gene 10382	0.576	0.8107	0.9351	-0.09687	-0.5686	0.009494	0.1275	0.6697	-0.5784	-2.869	0.1538	0.3721	1.211	0.2767	1.482	4.159e-06	0.0001482	2.247	1.168	6.257
Cd163	CD163 antigen	0.002308	0.03768	2.1	1.071	3.491	0.3238	0.6719	1.29	0.3671	1.012	0.0005997	0.006871	2.58	1.367	4.069	0.03877	0.148	1.674	0.7432	2.212
Zmat5	zinc finger, matrin type 5	0.04982	0.235	0.7808	-0.357	-2.088	0.3779	0.7111	1.135	0.1825	0.9018	1.561e-05	0.0004126	0.4799	-1.059	-5.655	0.00733	0.0448	0.6787	-0.5591	-2.985
Syk	spleen tyrosine kinase	0.002275	0.03749	2.724	1.446	3.497	0.2219	0.5831	1.534	0.6169	1.261	0.05396	0.1875	1.902	0.9276	2.048	0.002576	0.02073	2.948	1.56	3.443
Gm13286	predicted gene 13286	0.00469	0.05823	1.336	0.4184	3.182	0.8177	0.9372	0.9751	-0.03634	-0.2336	2.394e-08	2.99e-06	2.419	1.275	8.849	0.5411	0.7427	1.064	0.08956	0.6217
Mir133a-2	microRNA 133a-2	0.001564	0.02997	0.5234	-0.9339	-3.658	0.9356	0.9792	0.983	-0.02472	-0.08184	0.9419	0.9769	0.9858	-0.02063	-0.07376	5.518e-09	9.158e-07	0.1531	-2.707	-9.68
Apoo-ps	apolipoprotein O, pseudogene	0.007164	0.07577	0.7652	-0.3862	-2.995	0.8187	0.9376	1.025	0.03543	0.2322	5.776e-07	3.258e-05	0.4943	-1.017	-7.197	0.09422	0.2673	0.842	-0.2482	-1.757
Prox1	prospero homeobox 1	0.004212	0.05402	2.898	1.535	3.229	0.001818	0.04549	4.059	2.021	3.594	0.03792	0.1484	0.4483	-1.158	-2.223	0.5695	0.7631	0.8116	-0.3011	-0.5783
Cmss1	cms small ribosomal subunit 1	0.01399	0.112	0.685	-0.5457	-2.693	0.6465	0.8632	1.08	0.1116	0.4656	0.1013	0.2858	0.7677	-0.3813	-1.718	6.147e-07	3.28e-05	0.332	-1.591	-7.167
Prrg1	proline rich Gla (G-carboxyglu	0.003547	0.04848	0.6657	-0.587	-3.304	0.8378	0.9456	0.9702	-0.0436	-0.2074	0.01448	0.07459	0.6968	-0.5211	-2.677	1.416e-05	0.0003867	0.4636	-1.109	-5.699
Syap1	synapse associated protein 1	0.1539	0.431	0.8311	-0.2669	-1.482	0.1888	0.5501	1.223	0.2899	1.361	3.96e-05	0.000839	0.4883	-1.034	-5.243	0.004244	0.0301	0.6434	-0.6363	-3.226
Fnip2	folliculin interacting protein	0.4394	0.72	1.13	0.1763	0.7889	0.06545	0.3514	0.6996	-0.5153	-1.949	0.0001084	0.00184	2.259	1.176	4.804	0.001511	0.01387	1.865	0.8991	3.673
Gcnt1	glucosaminyl (N-acetyl) transf	0.001831	0.03316	2.049	1.035	3.591	0.1198	0.4556	1.468	0.5542	1.625	0.1413	0.353	1.398	0.4836	1.532	0.006541	0.04117	1.943	0.9583	3.035
Tmem144	transmembrane protein 144	0.6474	0.8494	0.9233	-0.1152	-0.4644	0.0105	0.1349	0.5631	-0.8287	-2.824	0.07687	0.2385	1.421	0.5068	1.865	7.08e-06	0.000226	3.103	1.634	6.013
Slc17a9	solute carrier family 17, memb	0.001435	0.02853	1.848	0.8861	3.695	0.001634	0.04288	2.046	1.033	3.64	0.5743	0.782	0.9012	-0.15	-0.5711	0.2833	0.5233	0.8181	-0.2896	-1.103
Tlr7	toll-like receptor 7	0.001947	0.03437	2.424	1.277	3.564	0.167	0.5254	1.524	0.6083	1.434	0.03913	0.1515	1.824	0.8668	2.208	0.008757	0.05091	2.205	1.141	2.905
Mettl11b	methyltransferase like 11B	0.002791	0.04202	0.3652	-1.453	-3.408	0.2288	0.5898	0.6478	-0.6263	-1.241	0.8174	0.9197	0.9271	-0.1093	-0.234	5.773e-05	0.001156	0.1932	-2.372	-5.078
Bche	butyrylcholinesterase	0.5416	0.7895	0.9063	-0.142	-0.6211	0.04991	0.3094	1.479	0.5646	2.087	0.000362	0.004666	0.4753	-1.073	-4.285	0.0004642	0.005693	0.4841	-1.047	-4.179
Gm9855	predicted pseudogene 9855	0.222	0.5218	1.179	0.2376	1.26	0.006113	0.09799	1.606	0.6836	3.065	9.258e-05	0.001624	0.498	-1.006	-4.872	0.1234	0.3158	0.7943	-0.3322	-1.609
Rps10-ps1	ribosomal protein S10, pseudog	0.5375	0.7868	0.9157	-0.127	-0.6274	0.008833	0.1222	0.6176	-0.6951	-2.901	0.0001049	0.001786	2.098	1.069	4.818	0.009565	0.05429	1.554	0.6357	2.866
Ifi30	interferon gamma inducible pro	0.00176	0.03232	2.51	1.328	3.608	0.07899	0.3846	1.748	0.806	1.851	0.9927	0.9977	1.003	0.003716	0.009218	0.0009505	0.00978	2.95	1.561	3.872
March1	membrane-associated ring finge	0.001271	0.02661	2.028	1.02	3.747	0.04569	0.2974	1.609	0.6865	2.131	0.1908	0.4241	1.323	0.4039	1.354	0.05899	0.1973	1.513	0.5972	2.003
Nav2	neuron navigator 2	0.003602	0.04893	0.6058	-0.7232	-3.297	0.5146	0.795	0.8875	-0.1722	-0.6634	0.8083	0.9151	1.042	0.05907	0.2459	6.677e-07	3.484e-05	0.3052	-1.712	-7.126
Mmd	monocyte to macrophage differe	0.1275	0.3902	0.7597	-0.3966	-1.59	0.2194	0.5808	1.296	0.3741	1.268	2.307e-05	0.0005571	0.3542	-1.497	-5.481	0.007379	0.04502	0.5686	-0.8146	-2.982
Gm7984	predicted gene 7984	0.9797	0.993	1.004	0.00515	0.02581	0.01264	0.1497	1.566	0.6468	2.74	6.922e-05	0.001275	0.469	-1.092	-4.998	0.001102	0.01096	0.5616	-0.8324	-3.809
Arhgap20	Rho GTPase activating protein	0.04851	0.2319	0.7617	-0.3928	-2.101	0.4263	0.7444	0.8829	-0.1796	-0.8121	0.01147	0.06303	1.484	0.57	2.784	8.941e-06	0.0002699	0.4324	-1.209	-5.907
Gm12816	predicted gene 12816	0.003184	0.04568	1.76	0.8155	3.351	0.4551	0.7607	1.164	0.2194	0.7618	0.01943	0.09243	1.599	0.6776	2.542	0.000477	0.005807	2.16	1.111	4.167
Adrb2	adrenergic receptor, beta 2	0.003297	0.0467	2.254	1.172	3.336	0.7206	0.8964	1.11	0.1508	0.3628	9.343e-07	4.768e-05	6.411	2.681	6.963	0.3305	0.5693	1.305	0.384	0.9974
Sh2d4a	SH2 domain containing 4A	0.3599	0.6558	0.8855	-0.1754	-0.9371	0.007781	0.1145	0.6351	-0.655	-2.958	3.53e-05	0.000774	2.122	1.085	5.293	0.09979	0.2774	1.278	0.3538	1.726
Lama1	laminin, alpha 1	0.768	0.9085	0.9608	-0.05767	-0.2991	0.0107	0.136	0.6407	-0.6423	-2.815	1.33e-05	0.0003643	2.313	1.21	5.727	0.01807	0.08596	1.458	0.5441	2.575
Acaca	acetyl-Coenzyme A carboxylase	0.0007663	0.01899	0.4214	-1.247	-3.964	0.01456	0.1617	0.5016	-0.9953	-2.675	0.03043	0.1271	0.5734	-0.8025	-2.33	0.8889	0.9504	1.034	0.04874	0.1415
Fasn	fatty acid synthase	0.0002262	0.009093	0.2268	-2.141	-4.487	0.001935	0.04731	0.2477	-2.013	-3.567	0.6211	0.8107	0.8337	-0.2624	-0.5021	0.8216	0.917	0.9206	-0.1194	-0.2285
Cox8b	cytochrome c oxidase subunit 8	0.2044	0.4996	0.7793	-0.3598	-1.312	0.1467	0.4964	1.404	0.4899	1.51	1.822e-06	7.697e-05	0.2508	-1.995	-6.643	0.08026	0.2419	0.6814	-0.5535	-1.843
Esm1	endothelial cell-specific mole	0.8473	0.9425	0.97	-0.04392	-0.1951	0.01884	0.1874	1.603	0.681	2.556	1.208e-06	5.725e-05	0.3106	-1.687	-6.839	0.06199	0.2041	0.7132	-0.4877	-1.977
Gm5850	predicted gene 5850	0.003123	0.04533	1.734	0.7943	3.36	0.3503	0.6922	1.204	0.2675	0.9563	0.06444	0.2116	1.421	0.5069	1.957	0.0005029	0.006053	2.104	1.073	4.144
Gm5851	predicted gene 5851	0.003123	0.04533	1.734	0.7943	3.36	0.3503	0.6922	1.204	0.2675	0.9563	0.06444	0.2116	1.421	0.5069	1.957	0.0005029	0.006053	2.104	1.073	4.144
Slc9a6	solute carrier family 9 (sodiu	0.2692	0.5745	1.235	0.3041	1.136	0.08035	0.3877	0.6674	-0.5833	-1.842	2.02e-08	2.621e-06	6.155	2.622	8.943	0.8911	0.9512	1.029	0.04065	0.1387
Atp2b4	ATPase, Ca++ transporting, pla	0.007235	0.07615	0.6884	-0.5387	-2.991	0.8597	0.9534	1.027	0.03816	0.179	8.908e-06	0.0002683	0.4457	-1.166	-5.908	0.00965	0.05465	0.6761	-0.5647	-2.862
Gm5879	predicted gene 5879	0.003391	0.0472	1.714	0.7774	3.324	0.6715	0.8751	1.086	0.1191	0.4304	0.00596	0.03887	1.727	0.7883	3.076	0.0001616	0.002523	2.276	1.187	4.631
Taf7	TATA-box binding protein assoc	0.02285	0.1493	1.37	0.4538	2.466	0.5598	0.8185	0.9144	-0.1291	-0.593	0.07759	0.2397	1.297	0.3751	1.861	1.274e-06	5.968e-05	2.591	1.374	6.814
Adamts4	a disintegrin-like and metallo	0.004609	0.05764	1.576	0.6558	3.19	0.7028	0.8891	1.067	0.09417	0.3871	1.207e-07	9.644e-06	3.479	1.799	7.986	0.6188	0.7973	0.9241	-0.1138	-0.5055
Gm14480	predicted gene 14480	0.003699	0.04968	0.6548	-0.6108	-3.286	0.6087	0.8448	0.9238	-0.1144	-0.5201	0.0683	0.22	0.7618	-0.3924	-1.927	2.859e-05	0.0006656	0.4676	-1.097	-5.386
Epha7	Eph receptor A7	0.03135	0.1804	0.7725	-0.3724	-2.315	0.4751	0.7724	1.101	0.1385	0.7279	0.1713	0.3973	0.8409	-0.25	-1.419	4.879e-07	2.74e-05	0.411	-1.283	-7.28
Bloc1s5	biogenesis of lysosomal organe	0.05565	0.2499	0.7249	-0.4641	-2.032	0.388	0.7177	1.18	0.2385	0.8825	0.0001857	0.002784	0.4526	-1.144	-4.571	0.0009932	0.01011	0.5126	-0.964	-3.853
Pcbd1	pterin 4 alpha carbinolamine d	0.02414	0.1543	0.5896	-0.7621	-2.44	0.5564	0.8173	1.166	0.2211	0.5982	4.904e-06	0.00017	0.2308	-2.115	-6.181	0.02417	0.1062	0.5607	-0.8347	-2.439
Gm5627	predicted gene 5627	0.00321	0.04592	0.5603	-0.8356	-3.348	0.6329	0.8574	0.9055	-0.1433	-0.4851	7.84e-07	4.133e-05	0.2629	-1.927	-7.048	0.59	0.7775	0.9014	-0.1497	-0.5476
Col3a1	collagen, type III, alpha 1	0.0003547	0.01198	0.447	-1.162	-4.294	0.00409	0.07736	0.4871	-1.038	-3.242	0.9919	0.9975	1.002	0.003042	0.01026	0.2206	0.4508	0.7712	-0.3747	-1.264
Lamtor1	late endosomal/lysosomal adapt	0.00225	0.03717	0.5219	-0.9382	-3.502	0.06349	0.3469	0.6494	-0.6229	-1.965	0.0017	0.01535	0.4786	-1.063	-3.623	0.6934	0.8459	1.085	0.1174	0.4
Btg1	BTG anti-proliferation factor	0.003606	0.04894	2.395	1.26	3.297	0.7156	0.8942	1.123	0.1671	0.3695	0.0007017	0.00773	3.194	1.675	4.002	0.00105	0.01053	3.038	1.603	3.83
Uxt	ubiquitously expressed prefold	0.01989	0.1378	1.56	0.6412	2.531	0.003136	0.06485	2.009	1.007	3.358	0.007824	0.04744	0.5663	-0.8203	-2.956	0.3324	0.5712	0.8261	-0.2757	-0.9934
Fhl3	four and a half LIM domains 3	0.4361	0.7168	1.144	0.1941	0.7947	0.06745	0.357	0.6789	-0.5587	-1.934	0.03784	0.1482	1.51	0.5949	2.224	4.524e-06	0.000157	3.168	1.663	6.218
Nnt	nicotinamide nucleotide transh	0.147	0.4215	1.277	0.3527	1.509	0.005784	0.09507	1.808	0.8547	3.09	0.0002864	0.00389	0.4591	-1.123	-4.385	0.1506	0.3592	0.7669	-0.3828	-1.495
Neu2	neuraminidase 2	0.06701	0.2759	0.7372	-0.4399	-1.937	0.3525	0.694	1.194	0.2558	0.952	0.03668	0.1448	0.6797	-0.557	-2.239	5.24e-06	0.0001791	0.3463	-1.53	-6.151
Ndrg1	N-myc downstream regulated gen	0.512	0.7688	1.163	0.2182	0.6676	0.05923	0.3361	0.585	-0.7736	-2	0.0005116	0.006085	2.792	1.481	4.137	0.0004699	0.005735	2.817	1.494	4.173
Cep70	centrosomal protein 70	0.7057	0.8795	0.9481	-0.07686	-0.3831	0.0107	0.136	0.6293	-0.6682	-2.815	6.779e-07	3.688e-05	2.958	1.564	7.119	0.3515	0.5895	1.156	0.2096	0.954
Gm15432	predicted gene 15432	0.05223	0.2409	0.6381	-0.6481	-2.064	0.004453	0.08159	0.4381	-1.191	-3.205	0.0008145	0.008654	2.557	1.355	3.938	0.437	0.6626	1.208	0.2728	0.7931
Ntf3	neurotrophin 3	0.6073	0.8293	1.084	0.1168	0.5222	0.01117	0.1392	1.67	0.7396	2.796	0.00228	0.01904	0.5524	-0.8561	-3.496	0.0005158	0.006171	0.4957	-1.012	-4.134
N4bp2l1	NEDD4 binding protein 2-like 1	0.001871	0.03361	1.965	0.9742	3.581	0.002254	0.05219	2.184	1.127	3.501	0.8631	0.9415	1.037	0.05204	0.1746	0.1026	0.2823	0.7023	-0.5099	-1.711
A530099J19Rik	NA	0.001628	0.03075	2.357	1.237	3.641	0.03434	0.2598	1.883	0.9129	2.271	0.7744	0.8971	0.9278	-0.1081	-0.2905	0.008824	0.05122	2.114	1.08	2.902
Erbb2ip	NA	0.004714	0.05835	1.38	0.4648	3.18	0.9213	0.9742	0.9881	-0.01731	-0.1001	0.2478	0.4973	1.141	0.1906	1.191	1.598e-07	1.185e-05	2.388	1.256	7.842
mt-Tg	mitochondrially encoded tRNA g	0.1498	0.4252	0.612	-0.7083	-1.498	0.005733	0.09465	0.3012	-1.731	-3.094	0.003398	0.02562	3.298	1.722	3.323	0.01714	0.08264	2.544	1.347	2.6
Ankrd2	ankyrin repeat domain 2 (stret	0.01102	0.09785	1.892	0.9197	2.802	0.2377	0.5975	1.388	0.4727	1.217	0.2592	0.5108	0.7487	-0.4176	-1.161	8.88e-05	0.001603	3.383	1.758	4.89
Gm13237	predicted gene 13237	0.6913	0.8735	1.069	0.09591	0.4029	0.03426	0.2594	0.6417	-0.64	-2.272	0.01398	0.07277	1.627	0.7024	2.694	1.201e-05	0.0003417	2.839	1.505	5.773
Icam1	intercellular adhesion molecul	0.001901	0.03394	2.103	1.073	3.574	0.1001	0.4215	1.529	0.6124	1.724	0.1685	0.3933	1.385	0.4698	1.429	0.01178	0.06363	1.881	0.9112	2.771
Ptprf	protein tyrosine phosphatase,	0.1346	0.4028	0.7958	-0.3295	-1.56	0.00869	0.1212	0.6041	-0.727	-2.909	0.8856	0.9516	0.9769	-0.03373	-0.1458	3.476e-05	0.0007794	2.34	1.226	5.3
Rassf2	Ras association (RalGDS/AF-6)	0.001477	0.02898	2.86	1.516	3.683	0.04935	0.3077	2.027	1.019	2.093	0.1634	0.3858	1.572	0.6525	1.447	0.07798	0.2373	1.787	0.8378	1.858
Odf3b	outer dense fiber of sperm tai	0.8115	0.9281	0.9567	-0.06388	-0.2417	0.02389	0.2123	1.699	0.7646	2.445	5.175e-05	0.001028	0.3575	-1.484	-5.125	0.002484	0.02018	0.4995	-1.001	-3.459
Mafb	v-maf musculoaponeurotic fibro	0.3923	0.6841	1.134	0.1814	0.8745	0.01051	0.135	1.617	0.6929	2.823	0.1817	0.4119	0.8042	-0.3144	-1.384	2.968e-05	0.0006878	0.4293	-1.22	-5.37
Fnbp1	formin binding protein 1	0.003346	0.047	1.712	0.7759	3.33	0.5751	0.8258	1.115	0.1571	0.5699	0.0004264	0.005297	2.108	1.076	4.215	0.006231	0.03969	1.717	0.7803	3.057
4931406P16Rik	RIKEN cDNA 4931406P16 gene	0.004042	0.05265	1.461	0.5467	3.247	0.9523	0.9855	1.008	0.01206	0.06054	8.172e-07	4.281e-05	2.456	1.296	7.028	0.1108	0.2964	1.238	0.3077	1.669
Shq1	SHQ1 homolog (S. cerevisiae)	3e-04	0.01072	2.092	1.065	4.366	0.002458	0.055	2	0.9997	3.463	0.5004	0.7298	1.136	0.1834	0.6863	0.963	0.9832	1.009	0.01256	0.04701
Popdc2	popeye domain containing 2	0.003772	0.05031	0.5066	-0.9811	-3.277	0.7206	0.8964	0.9148	-0.1285	-0.3628	0.000163	0.002522	0.3493	-1.518	-4.628	0.004799	0.03283	0.4862	-1.04	-3.172
Atp6v0a2	ATPase, H+ transporting, lysos	0.8254	0.934	1.027	0.0379	0.2235	0.01244	0.1482	1.465	0.5511	2.747	2.565e-05	0.0006052	0.4968	-1.009	-5.434	0.009811	0.0553	0.6925	-0.5302	-2.854
Cyp4a10	cytochrome P450, family 4, sub	0.2736	0.5794	1.333	0.4148	1.126	0.007593	0.1128	2.452	1.294	2.969	0.002256	0.01889	0.3756	-1.413	-3.5	0.006514	0.04105	0.4276	-1.226	-3.037
Gm25357	predicted gene, 25357	0.001437	0.02853	0.4979	-1.006	-3.695	0.01986	0.1928	0.5681	-0.8158	-2.532	0.7243	0.8718	1.077	0.1067	0.3577	0.03424	0.1356	0.625	-0.678	-2.273
Igsf6	immunoglobulin superfamily, me	0.002165	0.03647	2.119	1.084	3.518	0.153	0.5063	1.455	0.5414	1.486	0.009653	0.05529	1.953	0.9655	2.862	0.06419	0.2088	1.581	0.6611	1.959
Baz1a	bromodomain adjacent to zinc f	0.001601	0.03042	2.27	1.183	3.648	0.05466	0.3231	1.721	0.783	2.041	0.2884	0.5434	1.308	0.3873	1.091	0.03332	0.133	1.755	0.8118	2.286
Smagp	small cell adhesion glycoprote	0.3187	0.6197	0.8195	-0.2872	-1.023	0.008217	0.1181	0.5088	-0.975	-2.934	0.001386	0.01316	2.206	1.142	3.71	0.007155	0.04411	1.894	0.9216	2.995
Mxra8	matrix-remodelling associated	0.1333	0.4006	0.7821	-0.3545	-1.565	0.2274	0.5885	1.26	0.3338	1.245	1.653e-06	7.146e-05	0.3164	-1.66	-6.69	0.1185	0.3085	0.7553	-0.4048	-1.631
Phospho1	phosphatase, orphan 1	0.3467	0.6445	1.159	0.2124	0.9637	0.07912	0.3847	0.7157	-0.4826	-1.85	1.01e-07	8.577e-06	3.867	1.951	8.079	0.5844	0.774	1.098	0.1343	0.5559
Acvr2a	activin receptor IIA	0.8744	0.953	0.988	-0.01741	-0.1601	0.06753	0.3571	1.188	0.2487	1.933	0.1052	0.2929	1.15	0.2022	1.697	5.494e-08	5.457e-06	0.4998	-1.001	-8.4
Ninl	ninein-like	0.03624	0.1961	1.254	0.3261	2.245	0.4702	0.7696	0.916	-0.1265	-0.7361	5.018e-07	2.934e-05	2.229	1.156	7.267	0.2196	0.4497	1.15	0.2016	1.267
Cyp20a1	cytochrome P450, family 20, su	0.3512	0.6482	1.107	0.1468	0.9546	0.09672	0.416	0.8027	-0.3172	-1.743	0.03476	0.1394	1.303	0.3816	2.265	7.331e-06	0.0002322	2.014	1.01	5.997
Tbc1d1	TBC1 domain family, member 1	0.004019	0.05248	1.738	0.7976	3.25	0.2928	0.6486	1.243	0.3138	1.08	0.9133	0.9646	0.9797	-0.02965	-0.1103	2.169e-05	0.0005356	2.792	1.481	5.509
Tmem97	transmembrane protein 97	0.2624	0.5678	0.8041	-0.3145	-1.153	0.008523	0.1201	0.5207	-0.9415	-2.917	0.01334	0.07019	1.755	0.8112	2.715	0.001875	0.01631	2.099	1.07	3.58
Ibtk	inhibitor of Bruton agammaglob	0.3601	0.6559	1.109	0.1491	0.9367	0.3244	0.6723	0.8764	-0.1903	-1.01	9.085e-08	7.976e-06	2.674	1.419	8.134	0.03269	0.1314	0.7577	-0.4003	-2.295
Lilr4b	leukocyte immunoglobulin-like	0.009754	0.09113	1.555	0.6372	2.857	0.8501	0.9501	0.9656	-0.05054	-0.1915	0.0002898	0.003924	2.1	1.07	4.38	0.000607	0.006992	1.99	0.993	4.064
Srsf3	serine/arginine-rich splicing	0.7493	0.9004	1.055	0.0772	0.324	0.0123	0.1473	1.712	0.776	2.752	3.955e-05	0.0008387	0.3872	-1.369	-5.243	0.01137	0.06198	0.6039	-0.7277	-2.788
mt-Tf	mitochondrially encoded tRNA p	0.0009099	0.0213	0.4453	-1.167	-3.891	0.01795	0.1824	0.5302	-0.9153	-2.579	0.08386	0.2526	0.6607	-0.598	-1.819	0.6362	0.8082	0.8964	-0.1579	-0.4803
Spock2	sparc/osteonectin, cwcv and ka	0.1699	0.4537	1.313	0.3924	1.424	0.2021	0.5644	0.7422	-0.4301	-1.319	0.0003689	0.004738	2.447	1.291	4.277	0.0008968	0.009374	2.26	1.177	3.897
Gm11451	predicted gene 11451	0.2956	0.5996	0.8274	-0.2734	-1.074	0.1211	0.4577	1.402	0.4876	1.619	0.05379	0.187	0.673	-0.5714	-2.049	5.373e-06	0.0001831	0.3053	-1.712	-6.139
Gmip	Gem-interacting protein	0.003136	0.04534	1.842	0.8816	3.358	0.2436	0.6033	1.295	0.3733	1.202	0.1	0.2839	1.41	0.496	1.725	0.001886	0.0164	2.041	1.029	3.578
2610020H08Rik	NA	0.002319	0.03777	1.748	0.806	3.489	0.1423	0.4893	1.336	0.4176	1.528	0.000626	0.007113	2.035	1.025	4.051	0.5863	0.7755	1.102	0.14	0.5531
Gvin1	GTPase, very large interferon	0.05682	0.2524	0.6394	-0.6451	-2.022	0.005244	0.08946	0.4405	-1.183	-3.133	0.001691	0.0153	2.407	1.267	3.625	0.3337	0.5722	1.271	0.3463	0.9906
B3glct	beta-3-glucosyltransferase	0.004729	0.05845	0.7275	-0.4589	-3.178	0.9998	0.9998	1	4.533e-05	0.0002653	3.46e-06	0.0001277	0.4989	-1.003	-6.343	0.0284	0.119	0.7718	-0.3737	-2.363
Rpl38	ribosomal protein L38	0.7975	0.9209	0.9655	-0.0506	-0.2601	0.01319	0.1525	0.6479	-0.6262	-2.72	7.393e-05	0.001345	2.084	1.059	4.97	0.00525	0.03501	1.588	0.6676	3.132
Hmgb2	high mobility group box 2	0.4664	0.7387	1.119	0.1617	0.7425	0.06482	0.3495	0.7054	-0.5035	-1.954	0.2387	0.4867	1.222	0.2897	1.214	6.343e-07	3.348e-05	3.262	1.706	7.151
Chchd10	coiled-coil-helix-coiled-coil-	0.05884	0.2574	1.409	0.4951	2.004	0.1832	0.5439	1.322	0.4031	1.379	0.000593	0.006819	2.147	1.103	4.074	0.006269	0.03985	0.5639	-0.8266	-3.054
Cript	cysteine-rich PDZ-binding prot	0.9673	0.9888	0.9941	-0.008467	-0.04151	0.0169	0.1759	1.547	0.6291	2.607	2.626e-05	0.0006146	0.4317	-1.212	-5.424	0.005207	0.03482	0.6153	-0.7007	-3.136
Prkce	protein kinase C, epsilon	0.06206	0.2647	1.178	0.2367	1.977	0.328	0.6756	0.9062	-0.1421	-1.003	5.074e-08	5e-06	2.155	1.108	8.442	0.8284	0.9205	1.02	0.02881	0.2196
Tenm4	teneurin transmembrane protein	0.03506	0.1924	0.5388	-0.8921	-2.261	0.5141	0.795	1.24	0.31	0.6642	6.599e-05	0.001234	0.2224	-2.169	-5.019	0.003374	0.0254	0.3693	-1.437	-3.326
Dgka	diacylglycerol kinase, alpha	0.0004772	0.01427	2.55	1.35	4.167	0.001451	0.03946	2.667	1.415	3.691	0.7243	0.8718	0.9157	-0.127	-0.3577	0.8516	0.9321	0.9544	-0.06729	-0.1896
Stap1	signal transducing adaptor fam	0.003452	0.04776	4.149	2.053	3.316	0.00243	0.05468	5.817	2.54	3.468	0.07945	0.2437	0.4195	-1.253	-1.848	0.7602	0.8849	0.8646	-0.2098	-0.3095
Ppp1r10	protein phosphatase 1, regulat	0.5229	0.777	1.133	0.1803	0.6504	0.05957	0.3375	0.6349	-0.6554	-1.998	2.656e-06	0.0001042	3.902	1.964	6.466	0.08897	0.258	1.457	0.5431	1.788
Crot	carnitine O-octanoyltransferas	0.005773	0.06723	0.6647	-0.5892	-3.091	0.9864	0.996	1.003	0.003883	0.01722	8.396e-05	0.001496	0.491	-1.026	-4.914	0.00177	0.01568	0.5934	-0.7529	-3.605
Itlnb	NA	0.414	0.7009	0.8582	-0.2207	-0.8342	0.08155	0.3899	1.489	0.5741	1.834	2.406e-05	0.0005756	0.3338	-1.583	-5.463	0.01194	0.06405	0.5738	-0.8014	-2.766
Fabp2	fatty acid binding protein 2,	0.7104	0.8815	1.08	0.1106	0.3767	0.01367	0.1552	1.918	0.9398	2.704	0.00501	0.03409	0.495	-1.015	-3.153	0.0001834	0.002795	0.3603	-1.473	-4.577
Midn	midnolin	0.5932	0.8207	1.079	0.1095	0.5429	0.04612	0.299	0.7035	-0.5074	-2.126	0.2592	0.5108	1.195	0.2565	1.161	5.561e-07	3.024e-05	3.019	1.594	7.216
Il22ra2	interleukin 22 receptor, alpha	0.00212	0.03621	2.83	1.501	3.527	0.125	0.4644	1.749	0.8062	1.601	0.007557	0.04616	2.612	1.385	2.971	0.1492	0.3572	1.624	0.6994	1.5
Tspan9	tetraspanin 9	0.003725	0.04984	0.576	-0.7958	-3.283	0.2522	0.6119	0.791	-0.3382	-1.179	0.7039	0.8599	0.9315	-0.1024	-0.3855	0.0001136	0.001933	0.4146	-1.27	-4.783
Rit1	Ras-like without CAAX 1	0.3202	0.6211	1.137	0.1849	1.019	0.1132	0.4454	0.7815	-0.3556	-1.657	0.1389	0.3494	1.237	0.3064	1.542	1.919e-06	8.226e-05	2.489	1.315	6.619
Exph5	exophilin 5	0.727	0.8897	0.946	-0.08005	-0.3541	0.01477	0.1633	0.6097	-0.7139	-2.668	0.002575	0.02094	1.806	0.8528	3.443	0.0004079	0.005177	2.069	1.049	4.234
Aldh1a7	aldehyde dehydrogenase family	0.002716	0.0413	0.5043	-0.9877	-3.42	0.1686	0.5273	0.713	-0.4881	-1.428	0.001096	0.01094	0.4336	-1.206	-3.811	0.3652	0.601	0.8161	-0.2932	-0.9267
Gja1	gap junction protein, alpha 1	0.6617	0.8576	0.9176	-0.1241	-0.4441	0.04156	0.2853	1.647	0.7201	2.178	6.273e-06	0.0002069	0.276	-1.857	-6.068	0.03928	0.1491	0.6262	-0.6752	-2.206
Atp10a	ATPase, class V, type 10A	0.145	0.4184	0.8383	-0.2545	-1.517	0.2315	0.5929	1.185	0.245	1.234	1.471e-05	0.0003946	0.4848	-1.044	-5.682	0.02263	0.1011	0.73	-0.4541	-2.47
Haao	3-hydroxyanthranilate 3,4-diox	0.003505	0.04813	2.261	1.177	3.309	0.2418	0.6015	1.422	0.5075	1.206	0.2085	0.448	1.42	0.5062	1.3	0.0009898	0.0101	2.831	1.501	3.855
Scand1	SCAN domain-containing 1	0.08056	0.303	0.8093	-0.3053	-1.841	0.3387	0.6836	1.143	0.1924	0.9801	2.702e-06	0.0001056	0.4434	-1.173	-6.458	0.09385	0.2665	0.8013	-0.3197	-1.759
Plcg2	phospholipase C, gamma 2	0.002426	0.03874	2.611	1.385	3.469	0.05085	0.3118	1.974	0.9814	2.078	0.776	0.8979	0.9163	-0.1261	-0.2884	0.006237	0.03972	2.525	1.337	3.056
Gm8074	predicted gene 8074	0.9023	0.9636	1.016	0.02335	0.1244	0.02179	0.203	0.6817	-0.5528	-2.488	7.869e-05	0.00142	2.023	1.017	4.943	0.002473	0.02011	1.638	0.7118	3.461
LOC100862446	NA	0.1433	0.4154	1.2	0.2634	1.523	0.2206	0.582	0.8359	-0.2587	-1.265	0.5507	0.7675	1.083	0.115	0.6071	2.27e-07	1.545e-05	2.734	1.451	7.663
Cd300a	CD300A molecule	0.3725	0.6671	1.084	0.1167	0.9123	0.4043	0.7299	0.9145	-0.129	-0.852	1.382e-07	1.08e-05	2.158	1.11	7.917	0.01514	0.07586	0.7725	-0.3724	-2.657
Rgs7bp	regulator of G-protein signall	0.0636	0.2681	0.6641	-0.5906	-1.964	0.3925	0.7216	1.241	0.311	0.874	1.072e-05	0.0003097	0.2645	-1.919	-5.825	0.02704	0.1151	0.5799	-0.7861	-2.386
Gm12538	predicted gene 12538	0.9091	0.967	1.023	0.03237	0.1157	0.02063	0.197	0.5617	-0.8321	-2.514	1.335e-05	0.0003651	3.375	1.755	5.726	0.01273	0.06707	1.788	0.8387	2.736
Paox	polyamine oxidase (exo-N4-amin	0.1778	0.465	1.421	0.5065	1.397	0.2068	0.5691	0.6784	-0.5598	-1.305	0.0001447	0.002293	3.626	1.859	4.679	0.003016	0.02325	2.532	1.34	3.375
0610009B22Rik	RIKEN cDNA 0610009B22 gene	0.1894	0.481	0.7982	-0.3252	-1.359	0.198	0.5611	1.299	0.3771	1.332	0.0001108	0.001868	0.4184	-1.257	-4.794	0.004096	0.02933	0.5548	-0.8499	-3.241
Apobec1	apolipoprotein B mRNA editing	0.08964	0.3225	1.422	0.5076	1.784	0.329	0.6761	0.7917	-0.3369	-1.001	0.0003121	0.004156	2.559	1.356	4.349	0.001181	0.01154	2.263	1.178	3.779
St6galnac5	ST6 (alpha-N-acetyl-neuraminyl	0.01372	0.111	1.932	0.9501	2.702	0.7535	0.9095	0.9123	-0.1324	-0.3184	1.368e-06	6.199e-05	6.11	2.611	6.78	0.1141	0.3017	1.554	0.6363	1.652
Adcyap1r1	adenylate cyclase activating p	0.03098	0.1791	1.264	0.3377	2.321	0.5408	0.8082	0.9284	-0.1071	-0.6223	6.582e-07	3.626e-05	2.199	1.137	7.133	0.2295	0.4612	1.147	0.1976	1.24
Trbv20	T cell receptor beta, variable	0.001433	0.0285	8.066	3.012	3.696	0.01537	0.1665	5.878	2.555	2.65	0.7658	0.8931	0.8295	-0.2696	-0.302	0.0812	0.2438	3.116	1.64	1.837
Hip1r	huntingtin interacting protein	0.3289	0.6287	1.153	0.2052	1.001	0.1161	0.4504	0.7587	-0.3984	-1.643	0.003104	0.02397	1.688	0.755	3.362	0.0001374	0.002241	2.079	1.056	4.701
Syp	synaptophysin	0.004663	0.05812	0.6292	-0.6684	-3.185	0.7143	0.8938	0.9381	-0.09222	-0.3713	6.011e-06	0.0001998	0.379	-1.4	-6.088	0.1681	0.384	0.7962	-0.3289	-1.43
Cd300lg	CD300 molecule like family mem	0.02296	0.1498	1.301	0.3794	2.463	0.6197	0.8507	0.9383	-0.09187	-0.5041	7.496e-07	3.967e-05	2.286	1.193	7.07	0.205	0.4318	1.166	0.221	1.31
Paqr4	progestin and adipoQ receptor	0.03574	0.1946	0.7193	-0.4754	-2.252	0.5243	0.8007	1.119	0.1619	0.648	6.624e-06	0.000216	0.3796	-1.397	-6.043	0.03787	0.1458	0.7002	-0.5142	-2.224
Mest	mesoderm specific transcript	0.00214	0.03634	0.4015	-1.317	-3.523	0.08225	0.3915	0.5708	-0.809	-1.83	0.08398	0.2529	0.5969	-0.7445	-1.819	0.07185	0.2254	0.5831	-0.7781	-1.901
Tmem126a	transmembrane protein 126A	0.005188	0.06228	0.6754	-0.5661	-3.138	0.7763	0.9194	0.9583	-0.06148	-0.288	1.195e-05	0.000337	0.4533	-1.142	-5.776	0.07421	0.2303	0.7725	-0.3724	-1.884
Ccl7	chemokine (C-C motif) ligand 7	0.003255	0.04626	0.5397	-0.8898	-3.342	0.2326	0.5939	0.7643	-0.3878	-1.231	0.000571	0.006625	0.4374	-1.193	-4.09	0.2964	0.5373	0.8051	-0.3128	-1.072
Ccdc146	coiled-coil domain containing	0.004917	0.06007	0.6791	-0.5582	-3.161	0.4365	0.7507	0.8914	-0.1659	-0.7941	0.3873	0.6381	0.8883	-0.171	-0.8837	4.359e-05	0.0009328	0.4979	-1.006	-5.2
Wfdc1	WAP four-disulfide core domain	0.1251	0.3863	0.7283	-0.4573	-1.601	0.007365	0.1109	0.4972	-1.008	-2.983	0.001049	0.01056	2.295	1.198	3.83	0.1623	0.3756	1.37	0.4541	1.451
Ccdc28a	coiled-coil domain containing	0.977	0.9918	1.003	0.004593	0.02919	0.01765	0.1805	0.7162	-0.4815	-2.586	3.661e-06	0.0001328	2.127	1.089	6.316	0.04445	0.1624	1.292	0.3697	2.145
Mettl7b	methyltransferase like 7B	0.01597	0.1213	0.7008	-0.5129	-2.633	0.3071	0.66	0.8458	-0.2416	-1.048	4.106e-05	0.00086	0.4615	-1.115	-5.227	0.1729	0.3906	1.233	0.3017	1.414
Gm12407	predicted gene 12407	0.001952	0.03439	5.488	2.456	3.563	0.01503	0.1646	4.501	2.17	2.661	0.559	0.7726	0.7326	-0.4488	-0.5943	0.09896	0.276	2.474	1.307	1.73
Gm2457	NA	0.001952	0.03439	5.488	2.456	3.563	0.01503	0.1646	4.501	2.17	2.661	0.559	0.7726	0.7326	-0.4488	-0.5943	0.09896	0.276	2.474	1.307	1.73
Zfp422-rs1	NA	0.005266	0.063	1.437	0.5235	3.131	0.5543	0.8167	1.086	0.119	0.6015	0.5051	0.7336	1.09	0.1243	0.6787	8.178e-06	0.0002516	2.128	1.089	5.947
Deb1	NA	0.009125	0.08754	0.7127	-0.4886	-2.887	0.8853	0.9611	1.02	0.02927	0.1462	0.00899	0.05245	0.6895	-0.5365	-2.894	2.282e-05	0.0005574	0.4941	-1.017	-5.486
Tmem2	NA	0.5222	0.7767	1.116	0.1579	0.6514	0.01451	0.1614	1.703	0.7679	2.676	0.1361	0.3449	0.7513	-0.4125	-1.553	3.203e-05	0.0007298	0.3744	-1.417	-5.336
Cxcl9	chemokine (C-X-C motif) ligand	0.5996	0.8247	1.116	0.1583	0.5335	0.05284	0.3178	0.606	-0.7226	-2.058	2.562e-05	0.0006052	3.402	1.766	5.435	0.0139	0.07128	1.836	0.8763	2.696
Csf1r	colony stimulating factor 1 re	0.04557	0.2233	1.531	0.6148	2.132	0.4906	0.7812	0.847	-0.2396	-0.7023	0.002607	0.02116	2.122	1.086	3.438	0.0001452	0.002337	2.784	1.477	4.678
Cldn22	claudin 22	0.3154	0.6168	0.8388	-0.2536	-1.03	0.111	0.4428	1.4	0.4859	1.668	2.911e-07	1.94e-05	0.2443	-2.033	-7.537	0.5003	0.7125	0.8795	-0.1852	-0.6864
Lsm10	U7 snRNP-specific Sm-like prot	0.2107	0.5084	0.8082	-0.3073	-1.293	0.009966	0.1308	0.5741	-0.8005	-2.847	0.08867	0.2623	1.381	0.4659	1.79	0.0009008	0.009407	2.019	1.014	3.895
Napb	N-ethylmaleimide sensitive fus	0.007985	0.08077	1.521	0.6048	2.947	0.8352	0.9447	0.9651	-0.05121	-0.2108	0.7823	0.9011	1.045	0.06298	0.2801	4.793e-08	4.912e-06	3.745	1.905	8.473
Cebpb	CCAAT/enhancer binding protein	0.01291	0.1072	1.734	0.7945	2.73	0.2231	0.5841	1.35	0.433	1.258	0.3307	0.5857	0.8023	-0.3179	-0.997	0.0002781	0.003879	2.643	1.402	4.398
Gm13283	predicted gene 13283	0.125	0.386	1.179	0.2373	1.601	0.2524	0.6122	0.8665	-0.2066	-1.179	2.757e-07	1.861e-05	2.343	1.228	7.565	0.5297	0.7354	1.075	0.1038	0.6396
Ric8b	RIC8 guanine nucleotide exchan	0.02347	0.1518	0.6948	-0.5254	-2.453	0.6419	0.8608	1.086	0.1197	0.4722	0.008041	0.04836	0.6196	-0.6906	-2.943	3.435e-05	0.000773	0.422	-1.245	-5.305
Hspb3	heat shock protein 3	0.005422	0.06419	0.6281	-0.6709	-3.118	0.5185	0.7968	0.8905	-0.1673	-0.6572	0.4946	0.7252	0.8926	-0.164	-0.6958	1.37e-05	0.000378	0.3932	-1.347	-5.714
Gm29718	predicted gene, 29718	0.004596	0.0575	0.6089	-0.7156	-3.191	0.6245	0.8526	0.9126	-0.1319	-0.4971	6.601e-07	3.628e-05	0.2968	-1.752	-7.132	0.9965	0.9982	1.001	0.00108	0.004396
Plin3	perilipin 3	0.7749	0.9109	0.9639	-0.05302	-0.2899	0.06217	0.3444	0.7435	-0.4275	-1.976	0.1206	0.319	0.7984	-0.3248	-1.621	5.412e-07	2.956e-05	2.729	1.448	7.229
Grb10	growth factor receptor bound p	0.4316	0.7132	1.115	0.1571	0.8027	0.1306	0.4718	0.7764	-0.3651	-1.576	8.881e-08	7.877e-06	3.356	1.747	8.146	0.4111	0.6403	0.8827	-0.18	-0.8395
Ccl19	predicted 2023	0.002125	0.03624	5.315	2.41	3.526	0.01562	0.1678	4.399	2.137	2.643	0.5484	0.7658	0.7285	-0.4571	-0.6105	0.104	0.285	2.42	1.275	1.703
Grb14	growth factor receptor bound p	0.0199	0.1378	0.4754	-1.073	-2.531	0.6816	0.8803	1.156	0.2088	0.4164	2.809e-05	0.0006467	0.1762	-2.505	-5.394	0.00915	0.05267	0.3951	-1.34	-2.886
Prob1	proline rich basic protein 1	0.1264	0.3883	1.292	0.3696	1.595	0.02805	0.2323	1.568	0.6493	2.369	0.0001773	0.002694	0.4459	-1.165	-4.591	0.2136	0.4425	1.254	0.3261	1.285
Ccdc69	coiled-coil domain containing	0.6464	0.8492	1.053	0.0744	0.4657	0.06214	0.3443	0.7719	-0.3735	-1.976	7.06e-08	6.604e-06	2.726	1.447	8.267	0.5628	0.7584	0.9311	-0.103	-0.5885
Igsf11	immunoglobulin superfamily, me	0.2556	0.5598	1.255	0.328	1.171	0.01006	0.1315	1.922	0.9424	2.843	0.0005547	0.006462	0.4178	-1.259	-4.103	0.07144	0.2247	0.667	-0.5843	-1.904
Atp10d	ATPase, class V, type 10D	0.002535	0.03963	2.483	1.312	3.45	0.01115	0.1392	2.393	1.259	2.797	0.202	0.439	1.464	0.5497	1.319	0.3617	0.5981	0.7637	-0.3889	-0.9335
Gm22362	predicted gene, 22362	0.5692	0.8064	1.112	0.1531	0.5788	0.06208	0.3442	0.6514	-0.6184	-1.976	0.006715	0.04243	1.835	0.8759	3.024	7.461e-05	0.001415	2.71	1.438	4.966
Tmcc3	transmembrane and coiled coil	0.03651	0.1968	1.266	0.3407	2.241	0.4853	0.7781	0.9152	-0.1279	-0.711	8.769e-08	7.805e-06	2.562	1.357	8.153	0.7751	0.8932	1.034	0.04821	0.2895
Rtp3	receptor transporter protein 3	0.1341	0.4021	1.157	0.2102	1.562	0.7778	0.9198	0.9689	-0.04556	-0.2861	1.469e-07	1.138e-05	2.239	1.163	7.885	0.01436	0.07301	0.7603	-0.3954	-2.681
P2ry10	purinergic receptor P2Y, G-pro	0.002245	0.03716	2.386	1.255	3.503	0.06088	0.3414	1.792	0.8419	1.986	0.2626	0.5149	1.368	0.4524	1.153	0.05897	0.1973	1.724	0.7859	2.003
Slc9a2	solute carrier family 9 (sodiu	0.006191	0.06979	0.6755	-0.566	-3.06	0.777	0.9195	0.9574	-0.06285	-0.2871	0.09715	0.2784	0.7831	-0.3527	-1.741	1.388e-05	0.0003813	0.4485	-1.157	-5.708
Gm13287	predicted gene 13287	0.005143	0.06194	1.377	0.4619	3.141	0.6331	0.8575	1.06	0.08436	0.4849	7.097e-07	3.843e-05	2.209	1.143	7.097	0.9492	0.977	0.9928	-0.01039	-0.06448
Stard8	START domain containing 8	0.5455	0.7913	0.9472	-0.07828	-0.6149	0.152	0.5042	1.168	0.2243	1.49	0.1817	0.4119	1.143	0.193	1.384	1.442e-07	1.096e-05	0.4663	-1.101	-7.894
Angpt1	angiopoietin 1	0.004967	0.06038	0.4955	-1.013	-3.157	0.688	0.8831	0.8983	-0.1547	-0.4075	0.0001163	0.001942	0.3125	-1.678	-4.773	0.01903	0.08929	0.5371	-0.8968	-2.551
Adam12	a disintegrin and metallopepti	0.5232	0.7771	0.9289	-0.1064	-0.6499	0.06572	0.3524	1.299	0.3771	1.947	1.604e-06	6.983e-05	0.4346	-1.202	-6.704	0.1813	0.4016	0.8418	-0.2484	-1.385
Cxcr4	chemokine (C-X-C motif) recept	0.001099	0.02409	3.145	1.653	3.81	0.01486	0.1638	2.582	1.368	2.666	0.9327	0.9725	1.029	0.04061	0.08546	0.1027	0.2826	1.757	0.8129	1.71
Gm7819	NA	0.0008547	0.02045	2.164	1.114	3.918	0.005181	0.08884	2.079	1.056	3.138	0.4583	0.6972	1.177	0.2356	0.7563	0.846	0.9297	0.9584	-0.06131	-0.1968
Mdga1	MAM domain containing glycosyl	0.01047	0.09494	0.6947	-0.5255	-2.825	0.3223	0.6709	0.8566	-0.2233	-1.015	0.529	0.752	1.095	0.1305	0.6407	5.621e-05	0.001133	0.4873	-1.037	-5.089
Tpgs2	tubulin polyglutamylase comple	0.006438	0.0716	0.5903	-0.7604	-3.042	0.8983	0.9658	0.9738	-0.03829	-0.1295	0.0008316	0.008799	0.4744	-1.076	-3.929	0.0007337	0.008058	0.4696	-1.091	-3.983
Cyp2b10	cytochrome P450, family 2, sub	0.007452	0.07736	3.872	1.953	2.977	0.1266	0.4668	2.358	1.237	1.594	0.000959	0.009836	6.867	2.78	3.868	0.3894	0.6228	0.6451	-0.6323	-0.8799
Ptch1	patched 1	0.5257	0.7788	0.9402	-0.089	-0.6459	0.203	0.5658	1.16	0.2146	1.316	1.893e-07	1.4e-05	0.4443	-1.171	-7.755	0.1007	0.2791	1.197	0.2598	1.721
Ppp1r3d	protein phosphatase 1, regulat	0.003701	0.04968	0.617	-0.6966	-3.286	0.2716	0.6292	0.8215	-0.2836	-1.131	0.0002163	0.003133	0.4841	-1.046	-4.506	0.4171	0.6452	0.8751	-0.1924	-0.8287
Cadm1	cell adhesion molecule 1	0.006058	0.06916	0.6522	-0.6167	-3.069	0.6824	0.8807	0.9339	-0.09871	-0.4152	0.1225	0.3224	0.7819	-0.3549	-1.612	2.489e-05	0.000597	0.4356	-1.199	-5.448
F730043M19Rik	RIKEN cDNA F730043M19 gene	0.005948	0.06859	0.7003	-0.514	-3.077	0.8701	0.9562	0.9776	-0.03273	-0.1656	2.332e-05	0.0005611	0.4993	-1.002	-5.476	0.02547	0.1105	0.7362	-0.4418	-2.415
Strip2	striatin interacting protein 2	0.8875	0.9574	0.984	-0.02324	-0.1432	0.02318	0.209	1.387	0.4722	2.459	3.379e-08	3.694e-06	0.344	-1.54	-8.661	0.767	0.8886	1.038	0.0534	0.3004
4930445K14Rik	NA	0.6488	0.85	0.9371	-0.09366	-0.4624	0.01479	0.1634	0.642	-0.6394	-2.668	8.112e-05	0.001457	2.134	1.094	4.929	0.02368	0.1046	1.457	0.5435	2.449
9030612E09Rik	RIKEN cDNA 9030612E09 gene	0.00595	0.06859	0.6072	-0.7198	-3.077	0.5095	0.7924	0.8791	-0.1859	-0.6717	0.5267	0.7502	0.8919	-0.1651	-0.6443	1.742e-05	0.000454	0.3695	-1.436	-5.606
Snhg5	small nucleolar RNA host gene	0.006584	0.07245	1.635	0.7097	3.032	0.8755	0.9578	1.031	0.04395	0.1587	0.001234	0.01201	1.951	0.9641	3.76	0.0006571	0.007416	2.047	1.033	4.03
Efna2	ephrin A2	0.006097	0.06933	0.715	-0.484	-3.066	0.9358	0.9792	0.9895	-0.01523	-0.08155	2.738e-06	0.0001066	0.4615	-1.116	-6.452	0.1082	0.2918	0.8174	-0.2908	-1.682
Fstl1	follistatin-like 1	0.002081	0.03579	0.5151	-0.9571	-3.535	0.002873	0.06107	0.4705	-1.088	-3.396	0.2975	0.5524	1.246	0.3172	1.07	0.8037	0.908	1.053	0.07469	0.2518
Bpgm	2,3-bisphosphoglycerate mutase	0.005371	0.06385	0.6546	-0.6112	-3.122	0.3153	0.6652	0.8476	-0.2386	-1.03	0.9571	0.9829	1.008	0.01169	0.0545	3.741e-05	0.0008239	0.457	-1.13	-5.268
Zfand2a	zinc finger, AN1-type domain 2	0.1838	0.4733	1.372	0.4564	1.377	0.08713	0.3991	1.631	0.7057	1.799	0.0001962	0.002897	0.3183	-1.652	-4.548	0.02176	0.09839	1.871	0.9038	2.489
Arhgef37	Rho guanine nucleotide exchang	0.03312	0.1865	1.581	0.6604	2.289	0.5607	0.8189	0.8693	-0.202	-0.5917	1.629e-06	7.08e-05	4.337	2.117	6.696	0.1521	0.3614	1.386	0.4707	1.489
Gm5558	predicted gene 5558	0.001298	0.02689	0.4917	-1.024	-3.738	0.0136	0.1549	0.5444	-0.8773	-2.706	0.8824	0.9505	1.032	0.04495	0.1498	0.1214	0.3128	0.7142	-0.4856	-1.618
Mapkbp1	mitogen-activated protein kina	0.1762	0.4623	1.236	0.3061	1.402	0.2125	0.574	0.7941	-0.3327	-1.288	2.714e-07	1.848e-05	3.509	1.811	7.573	0.6638	0.8264	1.076	0.1055	0.4412
Ubac1	ubiquitin associated domain co	0.07598	0.2956	0.7856	-0.3481	-1.872	0.3898	0.7192	1.144	0.1935	0.8792	0.009074	0.0528	0.6649	-0.5887	-2.889	5.673e-05	0.001141	0.4877	-1.036	-5.085
Tprn	taperin	0.1429	0.4149	1.28	0.3557	1.525	0.2567	0.6161	0.7998	-0.3222	-1.168	2.902e-05	0.0006635	2.593	1.374	5.38	0.01786	0.08514	1.579	0.6594	2.581
Flot2	flotillin 2	0.2229	0.5226	0.8327	-0.2642	-1.258	0.1874	0.5493	1.265	0.3392	1.365	0.0001916	0.002851	0.4835	-1.048	-4.558	0.003496	0.02611	0.5899	-0.7615	-3.31
Fzd4	frizzled class receptor 4	0.1673	0.4497	1.275	0.3505	1.433	0.01801	0.1826	1.677	0.7457	2.577	6.184e-05	0.001182	0.3917	-1.352	-5.047	0.5411	0.7427	1.122	0.1666	0.6218
Lmbr1	limb region 1	0.7199	0.8864	1.042	0.05931	0.3638	0.08405	0.3943	1.275	0.3508	1.818	0.07078	0.2252	1.267	0.3409	1.909	1.299e-06	6.033e-05	0.4306	-1.215	-6.804
S1pr3	sphingosine-1-phosphate recept	0.2687	0.5744	0.8262	-0.2754	-1.138	0.1622	0.5177	1.334	0.4158	1.452	0.0001761	0.00268	0.4297	-1.219	-4.594	0.004256	0.03017	0.5528	-0.8552	-3.225
Wbp5	NA	0.218	0.5173	0.8215	-0.2837	-1.272	0.01013	0.1319	0.5948	-0.7494	-2.84	0.0004252	0.00529	2.042	1.03	4.216	0.1488	0.3566	1.29	0.3669	1.502
Ces2g	carboxylesterase 2G	0.1674	0.45	1.296	0.3738	1.433	0.2485	0.6081	0.7754	-0.367	-1.189	0.002524	0.02062	1.982	0.9866	3.452	0.0003311	0.004429	2.355	1.236	4.323
Adgrl3	adhesion G protein-coupled rec	0.00477	0.05876	1.471	0.5566	3.175	0.3722	0.708	1.14	0.1894	0.9129	3.589e-05	0.0007805	2.021	1.015	5.286	0.6575	0.8223	1.062	0.08644	0.4501
Dapp1	dual adaptor for phosphotyrosi	0.001547	0.02979	2.495	1.319	3.663	0.01954	0.1911	2.117	1.082	2.539	0.9224	0.9679	0.9734	-0.03891	-0.09863	0.07157	0.2248	1.683	0.7506	1.903
Plekha8	pleckstrin homology domain con	0.7466	0.8991	0.9596	-0.05955	-0.3277	0.0417	0.2855	1.383	0.468	2.176	0.05252	0.1842	0.7524	-0.4104	-2.061	9.309e-06	0.0002787	0.4437	-1.172	-5.888
Tead4	TEA domain family member 4	0.6822	0.8698	0.9473	-0.07806	-0.4155	0.4781	0.7743	0.8946	-0.1607	-0.7229	9.586e-06	0.0002831	2.312	1.209	5.875	0.0001476	0.002364	0.5136	-0.9612	-4.67
Rpsa	ribosomal protein SA	0.1025	0.3459	0.7103	-0.4935	-1.711	0.00764	0.1133	0.4958	-1.012	-2.966	0.006321	0.04059	1.95	0.9636	3.05	0.07555	0.2324	1.508	0.5922	1.875
Zfp655	zinc finger protein 655	0.006301	0.07058	1.508	0.5922	3.052	0.9077	0.9692	1.019	0.02697	0.1175	3.779e-05	0.0008108	2.172	1.119	5.263	0.01337	0.06932	1.492	0.5769	2.714
Plxnc1	plexin C1	0.002348	0.03804	2.356	1.236	3.483	0.06301	0.3468	1.774	0.8267	1.969	0.1317	0.3378	1.527	0.6111	1.572	0.1282	0.3236	1.534	0.6171	1.587
Prkcdbp	NA	0.09038	0.3236	0.6332	-0.6593	-1.779	0.359	0.6983	1.33	0.4116	0.9389	0.0001086	0.001842	0.259	-1.949	-4.803	0.005486	0.03617	0.4165	-1.263	-3.113
Cdk5	cyclin-dependent kinase 5	0.5117	0.7688	0.9293	-0.1058	-0.6681	0.06794	0.3575	1.285	0.3615	1.93	1.981e-07	1.439e-05	0.3948	-1.341	-7.732	0.7292	0.868	0.9587	-0.06087	-0.351
Pctp	phosphatidylcholine transfer p	0.5556	0.7979	0.9031	-0.147	-0.5994	0.06791	0.3575	1.474	0.5601	1.93	0.0001204	0.001996	0.4123	-1.278	-4.758	0.005188	0.03472	0.5575	-0.8429	-3.138
Depdc7	DEP domain containing 7	0.583	0.8148	0.9213	-0.1183	-0.558	0.01761	0.1804	0.6377	-0.6489	-2.587	0.0472	0.1719	1.405	0.4911	2.115	0.0001252	0.002085	2.145	1.101	4.741
Sh3bp2	SH3-domain binding protein 2	0.2735	0.5793	1.141	0.1903	1.126	0.1697	0.5285	0.8208	-0.2849	-1.425	0.04317	0.1616	1.319	0.3999	2.159	2.02e-05	0.00051	2.036	1.026	5.54
Parm1	prostate androgen-regulated mu	0.006465	0.07175	0.4543	-1.138	-3.04	0.8805	0.9596	0.9543	-0.06742	-0.1522	2.552e-05	0.0006045	0.2132	-2.229	-5.436	0.02643	0.1134	0.5059	-0.983	-2.397
Rnu73b	U73B small nuclear RNA	0.354	0.6505	1.274	0.3493	0.9489	0.1229	0.4611	0.6149	-0.7016	-1.611	0.000216	0.003133	3.524	1.817	4.507	0.003488	0.02606	2.523	1.335	3.311
Dennd2a	DENN/MADD domain containing 2A	0.09787	0.3377	1.217	0.2828	1.737	0.3264	0.6738	0.8742	-0.1939	-1.006	2.757e-07	1.861e-05	2.549	1.35	7.565	0.6569	0.822	1.057	0.08047	0.451
Nwd1	NACHT and WD repeat domain con	0.007335	0.07668	0.7036	-0.5071	-2.984	0.8212	0.9388	0.9686	-0.04603	-0.229	0.1592	0.3795	0.8281	-0.2722	-1.462	7.792e-06	0.000244	0.463	-1.111	-5.969
Pla2g7	phospholipase A2, group VII (p	0.1515	0.4275	1.341	0.4235	1.492	0.05582	0.3259	1.605	0.6822	2.031	0.1054	0.2933	1.441	0.5276	1.696	0.0004505	0.005569	0.4051	-1.304	-4.192
Gabrr1	gamma-aminobutyric acid (GABA)	0.1559	0.4336	1.194	0.2561	1.475	0.2422	0.6017	0.8422	-0.2477	-1.205	0.8703	0.9448	0.9784	-0.03147	-0.1654	9.517e-08	8.094e-06	2.914	1.543	8.11
Slc25a42	solute carrier family 25, memb	0.02328	0.1512	1.364	0.4477	2.457	0.6724	0.8754	0.9379	-0.09255	-0.4292	1.327e-06	6.115e-05	2.56	1.356	6.795	0.2001	0.4256	1.201	0.2645	1.325
Fam219a	family with sequence similarit	0.03955	0.2059	1.223	0.2901	2.202	0.5148	0.795	0.9309	-0.1033	-0.6631	0.7039	0.8599	1.039	0.05563	0.3856	1.752e-07	1.251e-05	2.18	1.125	7.795
Cd68	CD68 antigen	0.007282	0.07652	2.005	1.004	2.988	0.8453	0.9484	1.056	0.07859	0.1977	0.003668	0.02713	2.314	1.211	3.289	0.0003912	0.005016	2.958	1.565	4.252
AB124611	cDNA sequence AB124611	0.002954	0.04365	2.655	1.409	3.384	0.1016	0.4248	1.797	0.8456	1.716	0.08202	0.2487	1.784	0.8353	1.831	0.07569	0.2327	1.808	0.8546	1.874
Stk11ip	serine/threonine kinase 11 int	0.004984	0.06053	1.421	0.5065	3.155	0.9565	0.9863	1.007	0.0105	0.05527	0.8864	0.952	1.018	0.02544	0.1447	6.417e-08	6.002e-06	2.756	1.463	8.317
Hacd1	3-hydroxyacyl-CoA dehydratase	0.05499	0.2481	0.8067	-0.3099	-2.038	0.4722	0.7708	1.096	0.1318	0.7327	0.3458	0.6003	0.8945	-0.1608	-0.9656	8.824e-07	4.39e-05	0.4462	-1.164	-6.991
Angptl4	angiopoietin-like 4	0.002847	0.04258	2.187	1.129	3.4	0.005759	0.09478	2.321	1.215	3.092	0.2435	0.4924	0.7386	-0.4371	-1.202	0.6266	0.8022	1.133	0.1797	0.4941
Gm23264	predicted gene, 23264	0.001427	0.02843	2.068	1.048	3.698	0.01825	0.1842	1.818	0.8625	2.571	0.1121	0.3049	1.43	0.5163	1.662	0.8948	0.9527	1.029	0.0416	0.1339
Ablim1	actin-binding LIM protein 1	0.007189	0.07593	1.743	0.8018	2.993	0.9066	0.9691	1.026	0.03767	0.1189	0.0006102	0.006964	2.284	1.192	4.062	0.001261	0.01209	2.144	1.101	3.751
Sult1c2	sulfotransferase family, cytos	0.2911	0.5953	0.8166	-0.2924	-1.084	0.01293	0.1512	0.5469	-0.8707	-2.729	0.03169	0.1306	1.605	0.6823	2.31	0.001945	0.0168	2.075	1.053	3.565
Tmeff2	transmembrane protein with EGF	0.1187	0.3756	1.287	0.364	1.63	0.3174	0.6668	0.8288	-0.2708	-1.025	8.195e-06	0.0002534	2.74	1.454	5.946	0.08044	0.2423	1.366	0.4503	1.842
Ndn	necdin	0.02861	0.171	0.6422	-0.6389	-2.359	0.6494	0.8648	1.108	0.1479	0.4615	0.0002386	0.003373	0.3993	-1.324	-4.464	0.002297	0.01904	0.4876	-1.036	-3.493
E030011O05Rik	NA	0.00603	0.06904	1.581	0.661	3.071	0.6755	0.8768	1.078	0.1082	0.4249	1.01e-06	4.996e-05	3.101	1.633	6.925	0.9144	0.9617	1.018	0.02566	0.1088
Akr1c14	aldo-keto reductase family 1,	0.07984	0.3016	0.6716	-0.5744	-1.846	0.01999	0.1937	0.5244	-0.9311	-2.528	0.0006413	0.007212	2.598	1.378	4.04	0.378	0.6119	0.8081	-0.3074	-0.9017
Kcne4	potassium voltage-gated channe	0.1776	0.4647	1.338	0.4203	1.397	0.2381	0.5979	0.7408	-0.4328	-1.216	1.696e-05	0.0004372	3.607	1.851	5.618	0.04401	0.1615	1.634	0.7082	2.15
Cth	cystathionase (cystathionine g	0.9891	0.9963	1.002	0.002837	0.0139	0.03782	0.2731	1.451	0.5372	2.224	1.106e-07	9.121e-06	0.288	-1.796	-8.032	0.3989	0.6307	1.143	0.1928	0.8621
Upp1	uridine phosphorylase 1	0.2556	0.5598	1.15	0.2017	1.17	0.1806	0.5411	0.8219	-0.2829	-1.387	8.492e-06	0.0002597	2.173	1.119	5.93	0.09179	0.263	1.261	0.3343	1.771
Snapin	SNAP-associated protein	0.3289	0.6287	0.8948	-0.1603	-1.001	0.1359	0.4782	1.226	0.2945	1.554	6.235e-06	0.0002061	0.4779	-1.065	-6.071	0.1036	0.2843	0.8127	-0.2992	-1.705
Il4ra	interleukin 4 receptor, alpha	0.004256	0.0544	1.945	0.96	3.225	0.3264	0.6738	1.278	0.3544	1.006	0.005872	0.03843	2.008	1.005	3.083	0.02182	0.0985	1.755	0.8112	2.488
Hsf2	heat shock factor 2	0.03073	0.1782	1.258	0.3314	2.325	0.6382	0.8598	0.9457	-0.08051	-0.4774	0.1643	0.3871	1.169	0.2254	1.444	2.631e-06	0.0001028	2.014	1.01	6.47
Dhrs1	dehydrogenase/reductase (SDR f	0.07281	0.2883	0.7706	-0.3759	-1.894	0.4244	0.7434	1.142	0.1915	0.8155	5.536e-06	0.0001871	0.3973	-1.332	-6.125	0.1039	0.2847	0.7735	-0.3705	-1.704
Slc25a30	solute carrier family 25, memb	0.07419	0.2912	1.434	0.5198	1.884	0.4208	0.7412	0.8303	-0.2683	-0.8219	0.0001623	0.002512	2.638	1.399	4.63	0.004569	0.03165	1.952	0.9652	3.193
Slc8b1	solute carrier family 8 (sodiu	0.01293	0.1073	1.37	0.4547	2.729	0.8618	0.9535	0.9762	-0.03477	-0.1764	8.751e-07	4.52e-05	2.423	1.277	6.995	0.3058	0.547	1.142	0.1918	1.051
Ighv14-2	immunoglobulin heavy variable	0.001421	0.02833	7.39	2.886	3.7	0.007337	0.1108	6.747	2.754	2.984	0.7459	0.8824	0.8232	-0.2807	-0.3285	0.4388	0.664	1.597	0.675	0.79
Slc35a4	solute carrier family 35, memb	0.5875	0.817	1.095	0.1316	0.5513	0.01649	0.1725	1.669	0.7391	2.618	0.0003548	0.004596	0.4593	-1.122	-4.294	0.01444	0.07324	0.6155	-0.7003	-2.679
Rnf144b	ring finger protein 144B	0.9655	0.9881	1.006	0.008423	0.04382	0.02336	0.2099	0.679	-0.5584	-2.455	1.381e-05	0.0003743	2.301	1.202	5.71	0.0282	0.1184	1.412	0.4982	2.366
Ankrd28	ankyrin repeat domain 28	0.6459	0.8491	1.052	0.07324	0.4665	0.01966	0.1917	1.386	0.4712	2.536	0.6269	0.8144	0.9428	-0.08493	-0.4938	2.764e-06	0.0001063	0.4636	-1.109	-6.447
Thumpd3	THUMP domain containing 3	0.144	0.4168	1.258	0.331	1.521	0.01081	0.1368	1.652	0.7238	2.811	0.0001902	0.002839	0.4706	-1.088	-4.561	0.7066	0.8544	0.9389	-0.09103	-0.3818
Rsad2	radical S-adenosyl methionine	0.1668	0.4493	1.361	0.4451	1.435	0.01087	0.1372	2.043	1.031	2.808	0.0006811	0.007562	0.3884	-1.364	-4.015	0.2617	0.499	0.7618	-0.3926	-1.155
Zfp930	zinc finger protein 930	0.08272	0.3075	0.6972	-0.5204	-1.827	0.008704	0.1212	0.5069	-0.9803	-2.908	0.001731	0.01549	2.186	1.128	3.615	0.4299	0.6566	1.19	0.2514	0.8056
Pqlc3	PQ loop repeat containing	0.4396	0.72	1.15	0.2011	0.7886	0.01512	0.165	1.743	0.8019	2.658	4.492e-05	0.0009237	0.3662	-1.449	-5.187	0.2205	0.4507	0.7828	-0.3533	-1.265
Dcst1	DC-STAMP domain containing 1	0.03278	0.1854	1.352	0.4351	2.294	0.6199	0.8507	0.9246	-0.1131	-0.5038	9.419e-07	4.798e-05	2.725	1.446	6.959	0.3508	0.5889	1.148	0.1985	0.9554
Serf1	small EDRK-rich factor 1	0.004371	0.05546	0.5471	-0.8701	-3.213	0.2488	0.6085	0.7681	-0.3806	-1.188	0.001726	0.01548	0.4754	-1.073	-3.616	0.1973	0.4223	0.7602	-0.3956	-1.334
Ffar2	free fatty acid receptor 2	0.009456	0.08932	0.6526	-0.6157	-2.871	0.9461	0.9829	1.012	0.01736	0.06843	5.812e-05	0.001124	0.4376	-1.192	-5.075	0.006935	0.04306	0.6126	-0.707	-3.009
Nuak1	NUAK family, SNF1-like kinase,	0.0868	0.3166	1.341	0.4237	1.801	0.3945	0.7236	0.8455	-0.2422	-0.8702	0.2461	0.4951	1.238	0.3079	1.195	2.186e-06	8.981e-05	3.226	1.69	6.557
Hrct1	histidine rich carboxyl termin	0.4471	0.7258	1.113	0.1547	0.7755	0.09625	0.4152	0.7516	-0.412	-1.746	0.0001131	0.001896	2.064	1.046	4.786	0.00717	0.04411	1.574	0.6544	2.995
Wdr93	WD repeat domain 93	0.2424	0.5454	0.8408	-0.2502	-1.205	0.1881	0.5497	1.261	0.3349	1.363	4.947e-05	0.0009934	0.4443	-1.17	-5.145	0.01828	0.08668	0.6668	-0.5847	-2.57
Clmn	calmin	0.06442	0.2702	1.377	0.4619	1.957	0.5527	0.8156	0.8897	-0.1686	-0.6039	1.175e-07	9.449e-06	4.193	2.068	8	0.5025	0.7147	0.8848	-0.1765	-0.6828
Crlf3	cytokine receptor-like factor	0.003382	0.04716	2.101	1.071	3.325	0.1008	0.4234	1.576	0.6559	1.72	0.2148	0.4561	1.368	0.4522	1.281	0.03588	0.1401	1.734	0.7942	2.25
Snca	synuclein, alpha	0.2728	0.5786	0.7905	-0.3392	-1.128	0.01212	0.1459	0.5063	-0.9818	-2.759	0.003442	0.02583	2.133	1.093	3.317	0.01976	0.09172	1.784	0.8349	2.534
Srms	src-related kinase lacking C-t	0.5104	0.768	1.084	0.1163	0.6702	0.08548	0.3963	0.773	-0.3714	-1.809	1.855e-05	0.0004685	2.085	1.06	5.578	0.04673	0.1684	1.322	0.4029	2.12
Ighv6-7	immunoglobulin heavy variable	0.479	0.7479	0.8004	-0.3212	-0.7214	0.0943	0.412	1.899	0.9253	1.757	0.0005375	0.006321	0.2487	-2.007	-4.116	0.002004	0.0172	0.301	-1.732	-3.552
Gm5815	predicted pseudogene 5815	0.06072	0.2614	1.296	0.3736	1.988	0.6101	0.8449	1.083	0.1152	0.518	0.04011	0.154	0.731	-0.4521	-2.196	7.936e-06	0.0002465	2.341	1.227	5.961
Crem	cAMP responsive element modula	0.2046	0.4999	0.8025	-0.3174	-1.311	0.01245	0.1482	0.5797	-0.7866	-2.747	8.784e-05	0.001554	2.459	1.298	4.895	0.6833	0.8404	1.079	0.1098	0.414
Sel1l3	sel-1 suppressor of lin-12-lik	0.006007	0.0689	0.5693	-0.8126	-3.073	0.2386	0.5984	0.7684	-0.3801	-1.215	0.6903	0.8522	0.922	-0.1171	-0.4043	0.0005917	0.006865	0.4412	-1.18	-4.075
Trim67	tripartite motif-containing 67	0.22	0.5196	0.7757	-0.3665	-1.266	0.2121	0.5736	1.358	0.4414	1.289	6.703e-06	0.0002177	0.2654	-1.914	-6.038	0.1237	0.3163	0.7024	-0.5095	-1.607
Epb41l2	erythrocyte membrane protein b	0.01156	0.1001	0.7161	-0.4818	-2.78	0.9042	0.9682	1.017	0.025	0.1219	3.15e-06	0.0001188	0.4316	-1.212	-6.386	0.1204	0.3116	0.8078	-0.308	-1.622
Nrn1	neuritin 1	0.6891	0.8725	1.067	0.09412	0.406	0.05791	0.3328	0.6821	-0.5519	-2.012	0.002326	0.01934	1.848	0.8856	3.487	0.0005034	0.006053	2.074	1.052	4.144
Ralgps2	Ral GEF with PH domain and SH3	0.002523	0.03955	3.221	1.687	3.452	0.01488	0.1639	2.911	1.541	2.665	0.6129	0.8056	0.8263	-0.2752	-0.514	0.1978	0.4228	1.64	0.7133	1.332
Postn	periostin, osteoblast specific	0.0102	0.09358	2.023	1.016	2.837	0.1317	0.4723	1.587	0.6664	1.572	0.001789	0.01589	2.663	1.413	3.601	0.3661	0.6019	0.7776	-0.363	-0.9247
Slc4a4	solute carrier family 4 (anion	0.8832	0.956	1.027	0.03826	0.1488	0.2628	0.6203	1.275	0.3506	1.152	0.003088	0.02389	1.929	0.9478	3.364	1.648e-06	7.261e-05	0.2708	-1.885	-6.691
Esrrg	estrogen-related receptor gamm	0.7776	0.9124	0.9525	-0.07027	-0.2863	0.04587	0.2983	1.535	0.6184	2.129	0.00133	0.01281	0.4992	-1.002	-3.728	0.0007823	0.008466	0.4785	-1.064	-3.955
Hvcn1	hydrogen voltage-gated channel	0.04544	0.2228	2.458	1.298	2.134	0.02432	0.2145	3.371	1.753	2.436	0.003991	0.02896	0.2227	-2.167	-3.253	0.2436	0.4778	1.742	0.8004	1.202
Hnrnpf	heterogeneous nuclear ribonucl	0.02182	0.1458	1.416	0.502	2.487	0.7665	0.9153	0.9514	-0.07187	-0.301	0.02753	0.1186	1.44	0.5256	2.378	2.709e-05	0.0006363	2.291	1.196	5.41
Sertad2	SERTA domain containing 2	0.5906	0.8187	1.079	0.1094	0.5468	0.0764	0.3788	0.7359	-0.4425	-1.869	0.1396	0.3505	1.263	0.3373	1.539	7.056e-06	0.0002255	2.494	1.318	6.014
Filip1	filamin A interacting protein	0.05325	0.2438	1.272	0.3474	2.054	0.6237	0.8523	0.9332	-0.09968	-0.4983	0.5267	0.7502	0.9206	-0.1193	-0.6443	1.468e-07	1.105e-05	2.752	1.461	7.885
Osbpl6	oxysterol binding protein-like	0.6123	0.8317	0.9163	-0.1261	-0.5148	0.2632	0.6206	0.7936	-0.3336	-1.151	1.346e-05	0.0003668	2.897	1.535	5.722	0.002841	0.02226	0.5314	-0.9121	-3.401
Gm28041	predicted gene, 28041	0.18	0.4684	1.252	0.3237	1.389	0.2619	0.6201	0.802	-0.3183	-1.155	0.00395	0.02872	1.779	0.8314	3.257	0.000359	0.004702	2.136	1.095	4.289
Adgrg6	adhesion G protein-coupled rec	0.1024	0.3456	1.319	0.399	1.712	0.3804	0.7123	0.8424	-0.2474	-0.897	0.003057	0.02371	1.815	0.8602	3.369	0.0004159	0.005252	2.113	1.079	4.226
Coro2a	coronin, actin binding protein	0.003493	0.04808	2.162	1.113	3.311	0.1095	0.4397	1.587	0.666	1.675	0.0538	0.187	1.687	0.7544	2.049	0.1275	0.3227	1.5	0.5853	1.59
Zc3h12c	zinc finger CCCH type containi	0.009102	0.08751	0.7021	-0.5103	-2.888	0.9592	0.987	0.9925	-0.01084	-0.05187	0.06646	0.2161	0.7707	-0.3758	-1.941	1.132e-05	0.0003251	0.4593	-1.123	-5.8
Nol6	nucleolar protein family 6 (RN	0.111	0.3613	0.8462	-0.2409	-1.668	0.936	0.9792	0.9904	-0.0139	-0.08131	5.704e-07	3.225e-05	0.4538	-1.14	-7.203	0.008863	0.05141	1.374	0.4589	2.9
Zbed4	zinc finger, BED type containi	0.9373	0.9779	1.011	0.01637	0.07962	0.0248	0.2167	1.506	0.5903	2.427	0.1058	0.2937	0.7677	-0.3815	-1.694	8.079e-06	0.0002492	0.3949	-1.34	-5.953
Runx1	runt related transcription fac	0.02479	0.1573	1.551	0.6335	2.427	0.2239	0.5848	1.308	0.3876	1.255	0.1771	0.4057	0.7578	-0.4	-1.399	0.0007395	0.008104	2.2	1.138	3.98
Crim1	cysteine rich transmembrane BM	0.006425	0.07155	1.281	0.3573	3.043	0.9626	0.9879	1.005	0.006603	0.04752	9.667e-08	8.373e-06	2.059	1.042	8.102	0.9383	0.9718	1.007	0.01009	0.07841
Gde1	glycerophosphodiester phosphod	0.2572	0.5618	1.2	0.2632	1.166	0.08498	0.3959	1.398	0.4838	1.812	0.0653	0.2133	1.397	0.482	1.95	0.0001625	0.002533	0.4525	-1.144	-4.629
Gm22951	predicted gene, 22951	0.1005	0.3423	1.408	0.4935	1.722	0.06477	0.3493	1.583	0.6628	1.955	0.07061	0.2249	1.515	0.5996	1.91	0.002121	0.01796	0.4642	-1.107	-3.527
Gkn3	gastrokine 3	0.01838	0.1317	0.7439	-0.4269	-2.568	0.7955	0.9276	1.036	0.05167	0.2626	3.33e-06	0.0001238	0.448	-1.158	-6.36	0.1435	0.3476	0.8251	-0.2773	-1.523
Dlx6	distal-less homeobox 6	0.9428	0.9801	1.015	0.02172	0.07266	0.02413	0.2137	1.819	0.8629	2.44	0.009972	0.05657	0.5241	-0.9321	-2.847	9.501e-05	0.001694	0.3318	-1.592	-4.861
Sod2	superoxide dismutase 2, mitoch	0.06842	0.2791	0.8091	-0.3055	-1.926	0.4617	0.7657	1.103	0.1408	0.7504	4.582e-06	0.0001608	0.4732	-1.079	-6.212	0.1506	0.3592	0.8353	-0.2597	-1.495
Zfyve21	zinc finger, FYVE domain conta	0.6369	0.8448	0.9401	-0.08907	-0.4793	0.1094	0.4396	0.7746	-0.3684	-1.675	0.0677	0.2188	0.7614	-0.3933	-1.932	6.549e-06	0.0002135	2.348	1.231	6.048
9830004L10Rik	RIKEN cDNA 9830004L10 gene	0.009395	0.08895	0.6482	-0.6255	-2.874	0.8497	0.9501	0.9663	-0.04945	-0.192	0.0878	0.2607	0.7433	-0.428	-1.795	2.458e-05	0.0005918	0.4061	-1.3	-5.453
Ighv5-12	immunoglobulin heavy variable	0.001774	0.0325	6.181	2.628	3.604	0.01838	0.1847	4.643	2.215	2.567	0.7994	0.9104	1.153	0.2057	0.2575	0.2108	0.439	2.046	1.033	1.293
Gm23677	predicted gene, 23677	0.2201	0.5196	0.8019	-0.3185	-1.266	0.6157	0.8483	1.111	0.1518	0.51	0.02894	0.1228	1.568	0.6487	2.354	3.31e-07	2.013e-05	0.2399	-2.059	-7.473
C4a	complement component 4A (Rodge	0.5756	0.8105	0.8845	-0.1771	-0.5691	0.01906	0.1886	0.5216	-0.9391	-2.551	0.005399	0.03609	2.09	1.063	3.12	0.001847	0.01615	2.334	1.223	3.587
Acyp1	acylphosphatase 1, erythrocyte	0.01385	0.1115	1.524	0.6077	2.698	0.2695	0.6273	1.233	0.3027	1.136	0.5324	0.7542	0.897	-0.1568	-0.6353	0.0003159	0.004281	2.102	1.072	4.343
Otub2	OTU domain, ubiquitin aldehyde	0.009474	0.08943	0.4856	-1.042	-2.87	0.123	0.4611	0.619	-0.692	-1.61	0.523	0.7473	1.196	0.2586	0.6501	0.003652	0.02696	0.4035	-1.309	-3.291
Aff3	AF4/FMR2 family, member 3	0.002756	0.04164	2.284	1.191	3.414	0.04145	0.285	1.866	0.9	2.179	0.7296	0.8748	1.097	0.134	0.3505	0.0671	0.2155	1.671	0.7404	1.936
Alg12	asparagine-linked glycosylatio	0.1527	0.4294	1.284	0.361	1.487	0.01207	0.1457	1.733	0.7932	2.761	0.0006327	0.00716	0.4742	-1.076	-4.046	0.4177	0.6458	0.8585	-0.2202	-0.8276
Gm6517	predicted gene 6517	0.4517	0.7282	0.8635	-0.2117	-0.7676	0.01732	0.1786	0.556	-0.8468	-2.595	0.001212	0.01185	2.201	1.138	3.768	0.01952	0.09087	1.702	0.7671	2.54
Orm3	orosomucoid 3	0.06212	0.2647	0.6282	-0.6707	-1.976	0.4946	0.7838	1.214	0.2794	0.6957	3.894e-06	0.0001401	0.1978	-2.338	-6.288	0.1833	0.4039	0.701	-0.5125	-1.378
Cmklr1	chemokine-like receptor 1	0.09886	0.3398	1.389	0.4736	1.731	0.3805	0.7123	0.8177	-0.2904	-0.8969	0.0001567	0.002438	2.625	1.392	4.645	0.007048	0.04361	1.866	0.8998	3.002
Cdc42ep1	CDC42 effector protein (Rho GT	0.377	0.6709	0.8907	-0.167	-0.9035	0.134	0.4755	1.267	0.3416	1.562	8.561e-06	0.0002609	0.4353	-1.2	-5.926	0.1233	0.3158	0.7979	-0.3258	-1.609
Slc6a13	solute carrier family 6 (neuro	0.01321	0.1086	0.5803	-0.7852	-2.72	0.9055	0.9684	1.029	0.04108	0.1202	2.529e-05	0.0005997	0.3034	-1.721	-5.44	0.02642	0.1134	0.5912	-0.7582	-2.397
Mttp	microsomal triglyceride transf	0.4963	0.7588	1.085	0.1182	0.693	0.0399	0.2793	1.36	0.4437	2.198	0.5434	0.7617	1.083	0.1155	0.6182	1.029e-05	0.0003022	0.4691	-1.092	-5.843
Eln	elastin	0.006905	0.07447	1.78	0.8318	3.011	0.52	0.7979	1.16	0.214	0.6549	0.0002303	0.003291	2.558	1.355	4.479	0.1155	0.3038	1.412	0.4979	1.646
Amot	angiomotin	0.7165	0.885	1.057	0.07954	0.3683	0.02438	0.2149	1.539	0.6222	2.435	0.02732	0.1179	0.6768	-0.5633	-2.381	0.0002188	0.003211	0.4781	-1.065	-4.501
Pcdhb17	protocadherin beta 17	0.129	0.3931	0.7612	-0.3936	-1.584	0.3383	0.6834	1.221	0.2884	0.981	0.001732	0.01549	0.5056	-0.984	-3.614	0.0008875	0.009299	0.4789	-1.062	-3.901
Fam213a	NA	0.2127	0.5109	1.19	0.2505	1.287	0.2333	0.5947	0.8219	-0.283	-1.229	3.462e-05	0.0007631	2.189	1.13	5.302	0.03922	0.149	1.385	0.4704	2.207
Repin1	replication initiator 1	0.5079	0.7661	0.9183	-0.123	-0.6742	0.02285	0.2075	0.6915	-0.5322	-2.466	0.6731	0.843	1.061	0.08557	0.4282	1.366e-05	0.0003774	2.207	1.142	5.715
Gm22748	predicted gene, 22748	0.4801	0.7483	1.163	0.2178	0.7196	0.01833	0.1844	1.892	0.9198	2.569	0.001115	0.0111	0.4173	-1.261	-3.804	0.0191	0.08958	0.5566	-0.8453	-2.55
Csrnp1	cysteine-serine-rich nuclear p	0.06503	0.2712	1.377	0.4613	1.953	0.4979	0.7854	0.8748	-0.193	-0.6904	0.0005737	0.006644	2.082	1.058	4.088	0.002278	0.01891	1.872	0.9049	3.496
Gm24564	predicted gene, 24564	0.006056	0.06916	0.5048	-0.9863	-3.069	0.2225	0.5838	0.7176	-0.4787	-1.259	0.2191	0.4614	0.7338	-0.4466	-1.269	0.006223	0.03965	0.4743	-1.076	-3.057
Cpne2	copine II	0.01567	0.12	0.7503	-0.4144	-2.641	0.5631	0.8203	0.9271	-0.1092	-0.588	7.092e-06	0.0002266	0.4886	-1.033	-6.012	0.5019	0.714	1.085	0.1175	0.6839
A430105I19Rik	NA	0.0721	0.2868	0.7715	-0.3742	-1.899	0.4622	0.7662	1.129	0.1748	0.7497	1.32e-06	6.094e-05	0.3617	-1.467	-6.797	0.4148	0.6429	0.8828	-0.1798	-0.8328
Rtn4rl1	reticulon 4 receptor-like 1	0.389	0.6811	0.8494	-0.2356	-0.8807	0.1344	0.476	1.408	0.4938	1.56	2.766e-06	0.0001075	0.27	-1.889	-6.447	0.3199	0.5605	0.8129	-0.2989	-1.02
Sox17	SRY (sex determining region Y)	0.01229	0.1037	1.333	0.415	2.752	0.9125	0.9706	0.9863	-0.01985	-0.1113	4.494e-07	2.707e-05	2.312	1.209	7.321	0.5701	0.7636	1.068	0.09537	0.5774
Cks1b	CDC28 protein kinase 1b	0.06287	0.2662	0.7304	-0.4533	-1.97	0.2912	0.6471	0.815	-0.2952	-1.084	0.0003634	0.004679	0.4731	-1.08	-4.284	0.02617	0.1128	1.521	0.6055	2.402
Igkv1-117	immunoglobulin kappa variable	0.002606	0.04029	10.49	3.392	3.438	0.03396	0.2583	6.309	2.657	2.277	0.7086	0.8634	1.328	0.4097	0.3791	0.1127	0.2997	3.465	1.793	1.659
Mtss1l	NA	0.01465	0.115	0.6948	-0.5253	-2.672	0.8901	0.9627	1.023	0.03255	0.14	0.0001351	0.002168	0.4952	-1.014	-4.709	0.006141	0.03929	0.633	-0.6597	-3.063
Angpt2	angiopoietin 2	0.4409	0.7214	0.9125	-0.1321	-0.7863	0.1135	0.4457	1.256	0.329	1.655	6.067e-07	3.393e-05	0.4005	-1.32	-7.173	0.7345	0.8704	0.9571	-0.0633	-0.3439
Gen1	GEN1, Holliday junction 5' fla	0.4382	0.7189	0.9061	-0.1422	-0.791	0.1244	0.4633	1.267	0.3413	1.604	0.5099	0.7371	0.9125	-0.1321	-0.6709	1.641e-06	7.239e-05	0.401	-1.318	-6.693
Plpp7	phospholipid phosphatase 7 (in	0.01537	0.1183	0.5776	-0.7918	-2.65	0.3092	0.661	0.7744	-0.3689	-1.043	0.5418	0.7604	1.151	0.2032	0.6207	0.0002208	0.003236	0.3605	-1.472	-4.497
Smkr-ps	smal lysine rich protein 1, ps	0.9941	0.9981	0.9992	-0.001193	-0.007429	0.02656	0.2252	0.7294	-0.4551	-2.395	3.094e-06	0.000117	2.181	1.125	6.395	0.1939	0.4179	1.178	0.2365	1.344
Znrf2	zinc and ring finger 2	0.008163	0.08197	0.6943	-0.5264	-2.937	0.6341	0.8581	0.9314	-0.1025	-0.4834	3.392e-06	0.0001259	0.4213	-1.247	-6.352	0.9022	0.9556	0.9832	-0.02444	-0.1245
Fbxo22	F-box protein 22	0.03275	0.1854	0.7689	-0.3792	-2.294	0.6691	0.8745	1.061	0.08484	0.4338	2.201e-06	8.958e-05	0.4393	-1.187	-6.554	0.27	0.5087	0.8673	-0.2054	-1.134
1810011H11Rik	NA	0.1858	0.4761	1.172	0.2286	1.37	0.2639	0.6211	0.8544	-0.2269	-1.15	9.465e-06	0.0002805	2.106	1.075	5.881	0.1258	0.3197	1.224	0.292	1.598
Exd2	exonuclease 3'-5' domain conta	0.009116	0.08753	0.7512	-0.4127	-2.887	0.8992	0.9662	0.9851	-0.02171	-0.1284	0.737	0.8785	0.9637	-0.05332	-0.3405	6.351e-07	3.348e-05	0.4602	-1.12	-7.151
Anxa4	annexin A4	0.4075	0.6955	0.9083	-0.1387	-0.8461	0.02622	0.2235	0.7241	-0.4657	-2.401	0.8311	0.9264	0.9735	-0.03881	-0.2161	1.482e-05	0.000402	2.028	1.02	5.679
Junb	jun B proto-oncogene	0.2197	0.5193	1.236	0.3055	1.267	0.2455	0.6055	0.7893	-0.3414	-1.197	0.3215	0.5767	1.205	0.2685	1.017	3.544e-06	0.0001282	3.187	1.672	6.331
Ctxn3	cortexin 3	0.05612	0.2509	1.335	0.4172	2.028	0.504	0.7889	0.8915	-0.1657	-0.6805	0.8943	0.9556	1.021	0.03032	0.1345	2.45e-07	1.624e-05	3.29	1.718	7.624
Wscd2	WSC domain containing 2	0.009648	0.09035	0.7147	-0.4845	-2.862	0.7799	0.9206	0.9614	-0.05673	-0.2832	7.82e-06	0.0002441	0.4643	-1.107	-5.967	0.3523	0.59	0.8848	-0.1766	-0.9524
Gm6485	predicted gene 6485	0.01098	0.0977	1.325	0.4064	2.804	0.9326	0.9781	0.9899	-0.0147	-0.08571	0.8757	0.948	1.018	0.02516	0.1585	1.742e-07	1.248e-05	2.359	1.238	7.797
Cdc14a	CDC14 cell division cycle 14A	0.5375	0.7868	0.9184	-0.1228	-0.6273	0.1009	0.4235	1.318	0.3985	1.72	0.1353	0.3438	0.7934	-0.3338	-1.556	1.307e-05	0.0003647	0.4263	-1.23	-5.735
Jarid2	jumonji, AT rich interactive d	0.0205	0.1401	0.7957	-0.3296	-2.517	0.8194	0.9379	1.025	0.03585	0.2313	0.8399	0.9314	1.021	0.02937	0.2047	1.583e-07	1.177e-05	0.4583	-1.126	-7.847
Acaa2	acetyl-Coenzyme A acyltransfer	0.3966	0.6876	0.913	-0.1314	-0.8662	0.1375	0.4803	1.212	0.2776	1.547	3.312e-06	0.0001233	0.4806	-1.057	-6.363	0.3187	0.5593	0.8889	-0.1699	-1.023
Frmd8	FERM domain containing 8	0.01014	0.0934	1.385	0.4701	2.839	0.6934	0.8854	1.056	0.07836	0.4	0.7022	0.8593	1.05	0.07034	0.3879	5.955e-06	0.0001982	2.151	1.105	6.092
Tlcd1	TLC domain containing 1	0.01476	0.1154	0.6615	-0.5961	-2.669	0.5838	0.8307	0.903	-0.1472	-0.5569	6.929e-06	0.0002225	0.3601	-1.474	-6.023	0.6101	0.7917	1.092	0.1268	0.5181
Gm24098	predicted gene, 24098	0.1096	0.3591	1.191	0.2526	1.675	0.624	0.8523	0.9403	-0.08883	-0.4978	0.228	0.4727	0.8673	-0.2054	-1.244	3.514e-07	2.122e-05	2.345	1.23	7.443
Cebpzos	CCAAT/enhancer binding protein	0.1179	0.3739	0.66	-0.5995	-1.634	0.3667	0.7044	1.32	0.4009	0.9236	0.0002333	0.003325	0.2876	-1.798	-4.474	0.007167	0.04411	0.4342	-1.204	-2.995
Irx3	Iroquois related homeobox 3	0.1731	0.4581	1.227	0.295	1.413	0.2957	0.6508	0.832	-0.2653	-1.074	4.024e-06	0.0001444	2.703	1.435	6.272	0.2947	0.5355	1.186	0.2462	1.076
5430416O09Rik	NA	0.008224	0.08225	1.58	0.6595	2.933	0.5391	0.807	1.122	0.1662	0.6249	9.211e-05	0.001618	2.298	1.2	4.874	0.27	0.5087	1.214	0.2794	1.134
Shisa2	shisa family member 2	0.02541	0.1596	0.6959	-0.523	-2.416	0.422	0.7418	0.8645	-0.21	-0.8199	0.3338	0.5893	1.177	0.2349	0.9904	7.749e-05	0.00145	0.4433	-1.174	-4.949
Gas2l3	growth arrest-specific 2 like	0.6829	0.8702	1.078	0.1084	0.4146	0.07161	0.3666	0.665	-0.5886	-1.903	0.01579	0.07941	1.688	0.7556	2.638	0.0001503	0.002387	2.524	1.335	4.663
Phlda1	pleckstrin homology like domai	0.1044	0.3492	0.7276	-0.4587	-1.701	0.01485	0.1638	0.5546	-0.8505	-2.666	0.5632	0.7754	1.128	0.1736	0.5879	0.002899	0.02259	2.002	1.002	3.392
Relt	RELT tumor necrosis factor rec	0.01089	0.09724	0.6906	-0.534	-2.807	0.7524	0.9092	0.9513	-0.07201	-0.3199	0.6934	0.8539	0.9439	-0.08334	-0.3999	4.216e-06	0.0001492	0.4054	-1.303	-6.251
Atg10	autophagy related 10	0.04591	0.2244	0.7115	-0.4911	-2.129	0.6096	0.8449	1.103	0.1416	0.5188	0.0003325	0.004362	0.4691	-1.092	-4.322	0.004612	0.03189	0.572	-0.806	-3.189
Xrcc5	X-ray repair complementing def	0.0203	0.1392	0.6844	-0.5471	-2.521	0.8611	0.9534	1.032	0.04551	0.1773	0.04192	0.1582	0.699	-0.5167	-2.174	3.432e-05	0.000773	0.4172	-1.261	-5.305
Tmem170b	transmembrane protein 170B	0.6406	0.8463	1.054	0.07528	0.4741	0.1358	0.4781	0.8167	-0.2921	-1.554	5.666e-07	3.217e-05	2.385	1.254	7.207	0.3936	0.6261	0.9002	-0.1517	-0.8719
Acta1	actin, alpha 1, skeletal muscl	0.01675	0.125	2.035	1.025	2.611	0.4424	0.7544	1.287	0.3641	0.7837	3.487e-05	0.0007666	4.854	2.279	5.299	0.499	0.7114	0.8144	-0.2962	-0.6886
Rny3	RNA, Y3 small cytoplasmic (ass	0.3143	0.6159	0.7963	-0.3285	-1.032	0.01835	0.1845	0.5115	-0.9672	-2.568	0.001311	0.01265	2.465	1.302	3.734	0.0935	0.2659	1.531	0.614	1.761
Cyp2r1	cytochrome P450, family 2, sub	0.6306	0.8412	0.8962	-0.1581	-0.4884	0.02811	0.2324	0.5333	-0.9069	-2.368	0.1446	0.3582	1.452	0.5385	1.518	0.0001054	0.001825	3.267	1.708	4.816
Lmod2	leiomodin 2 (cardiac)	0.01741	0.1277	2.088	1.062	2.593	0.289	0.6443	1.442	0.5278	1.089	0.5295	0.7522	0.8195	-0.2871	-0.6399	0.0004303	0.005392	3.705	1.889	4.211
Prss55	protease, serine 55	0.4901	0.7544	1.166	0.2211	0.7031	0.3459	0.6889	1.283	0.3592	0.9654	0.001426	0.01344	2.418	1.274	3.698	8.669e-05	0.001578	0.3103	-1.688	-4.901
Lgi3	leucine-rich repeat LGI family	0.8191	0.9311	0.9685	-0.04623	-0.2317	0.0507	0.3113	1.405	0.4907	2.079	3.156e-05	0.0007147	0.4452	-1.167	-5.342	0.05595	0.19	0.7354	-0.4435	-2.029
Ddo	D-aspartate oxidase	0.5227	0.777	1.103	0.1418	0.6507	0.123	0.4611	1.334	0.4152	1.611	0.07013	0.2239	1.372	0.4567	1.913	3.101e-05	0.0007103	0.4126	-1.277	-5.35
Spag5	sperm associated antigen 5	0.3604	0.6562	0.8682	-0.204	-0.9361	0.0454	0.2969	0.6829	-0.5502	-2.134	0.4968	0.7271	0.8918	-0.1652	-0.6921	6.23e-05	0.001233	2.304	1.204	5.044
Gm13272	predicted gene 13272	0.01719	0.1269	1.336	0.4175	2.598	0.8727	0.9568	0.9788	-0.03086	-0.1623	6.271e-07	3.491e-05	2.394	1.26	7.157	0.6328	0.8062	1.061	0.08538	0.4852
Tagap	T cell activation Rho GTPase a	0.008752	0.08564	1.919	0.9407	2.906	0.4595	0.764	1.222	0.2889	0.7542	0.05078	0.1803	1.667	0.7371	2.078	0.002624	0.02102	2.327	1.218	3.435
Amotl2	angiomotin-like 2	0.6554	0.8542	0.9309	-0.1034	-0.4531	0.0742	0.373	1.423	0.5086	1.884	5.633e-05	0.001098	0.4142	-1.272	-5.088	0.03532	0.1386	0.6763	-0.5643	-2.258
Gm2810	predicted pseudogene 2810	0.1134	0.3654	1.322	0.4028	1.656	0.4053	0.7304	0.844	-0.2447	-0.8501	0.005468	0.0364	1.777	0.8298	3.114	0.0004683	0.005729	2.162	1.112	4.175
Tnfrsf23	tumor necrosis factor receptor	0.4425	0.7226	0.8725	-0.1968	-0.7835	0.1336	0.4754	1.38	0.4648	1.563	0.007515	0.04601	0.5671	-0.8184	-2.974	0.0004039	0.005138	0.4455	-1.166	-4.238
Stk17b	serine/threonine kinase 17b (a	0.007428	0.07717	2.667	1.415	2.979	0.4469	0.7571	1.353	0.4362	0.7759	0.007111	0.04423	2.95	1.561	2.998	0.01553	0.07713	2.597	1.377	2.645
Samd4	sterile alpha motif domain con	0.01245	0.1047	1.401	0.4865	2.747	0.7806	0.9207	1.042	0.05918	0.2824	0.3485	0.6031	1.138	0.1863	0.9601	1.591e-05	0.0004232	2.137	1.096	5.647
Ppm1l	protein phosphatase 1 (formerl	0.766	0.9077	0.9609	-0.05749	-0.3017	0.8322	0.9432	1.034	0.04839	0.2146	9.845e-05	0.001703	2.016	1.012	4.845	3.282e-06	0.0001208	0.398	-1.329	-6.367
Adprhl1	ADP-ribosylhydrolase like 1	0.05118	0.2382	0.7974	-0.3265	-2.074	0.5889	0.8335	1.073	0.1023	0.5492	0.7663	0.8934	0.9646	-0.05196	-0.3013	6.241e-07	3.311e-05	0.425	-1.235	-7.159
Slc2a5	solute carrier family 2 (facil	0.357	0.6537	0.8381	-0.2548	-0.9429	0.1702	0.5287	1.371	0.455	1.423	3.396e-05	0.0007523	0.3364	-1.572	-5.31	0.07434	0.2304	0.6795	-0.5574	-1.883
Zfp951	zinc finger protein 951	0.6074	0.8293	1.084	0.1162	0.522	0.08476	0.3955	0.7181	-0.4777	-1.814	0.0001939	0.002875	2.159	1.11	4.553	0.01225	0.06523	1.593	0.6714	2.754
Dok3	docking protein 3	0.00344	0.04765	2.522	1.334	3.318	0.03911	0.2767	2.072	1.051	2.208	0.8465	0.9347	1.062	0.08643	0.1962	0.09816	0.2744	1.699	0.7645	1.735
Adcy4	adenylate cyclase 4	0.02257	0.1482	1.321	0.4018	2.472	0.8065	0.9325	0.9675	-0.04773	-0.2482	3.56e-07	2.261e-05	2.504	1.324	7.437	0.8929	0.9518	1.017	0.02428	0.1363
Myl1	myosin, light polypeptide 1	0.02263	0.1484	0.5954	-0.748	-2.47	0.8194	0.9379	1.059	0.08287	0.2313	0.0002053	0.003012	0.353	-1.502	-4.528	0.007301	0.04469	0.5033	-0.9906	-2.986
Bst1	bone marrow stromal cell antig	0.002466	0.03913	2.926	1.549	3.462	0.01867	0.1864	2.558	1.355	2.56	0.543	0.7613	1.234	0.3033	0.6189	0.5779	0.7693	1.212	0.2773	0.5658
Tmpo	thymopoietin	0.03486	0.192	1.349	0.4322	2.264	0.7263	0.8982	0.9459	-0.0802	-0.3551	0.05057	0.1798	1.352	0.435	2.08	3.72e-05	0.0008213	2.147	1.102	5.27
Phxr1	NA	0.02762	0.1676	1.44	0.526	2.376	0.7693	0.9162	0.9475	-0.07786	-0.2972	6.228e-05	0.001188	2.335	1.223	5.044	0.02488	0.1086	1.503	0.5883	2.426
Gnmt	glycine N-methyltransferase	0.01245	0.1047	1.366	0.4496	2.747	0.9587	0.9867	1.007	0.01017	0.0525	0.6878	0.8508	1.052	0.07311	0.4078	9.713e-07	4.795e-05	2.37	1.245	6.944
Tnfrsf12a	tumor necrosis factor receptor	0.03064	0.1778	1.874	0.9063	2.326	0.5025	0.7885	1.244	0.3148	0.6829	0.3235	0.5788	0.7412	-0.432	-1.012	4.671e-05	0.0009856	4.615	2.206	5.17
Adgre1	adhesion G protein-coupled rec	0.6751	0.8654	0.9215	-0.118	-0.4254	0.02744	0.229	0.582	-0.7808	-2.379	0.003575	0.02663	2.004	1.003	3.301	0.004079	0.02924	1.98	0.9855	3.243
Cachd1	cache domain containing 1	0.04258	0.2148	0.7211	-0.4717	-2.166	0.6473	0.8639	1.087	0.1197	0.4645	6.782e-07	3.688e-05	0.3082	-1.698	-7.119	0.7534	0.8819	0.9487	-0.07597	-0.3185
Mir377	microRNA 377	0.07962	0.301	0.7373	-0.4397	-1.847	0.5098	0.7925	1.14	0.1891	0.6712	0.01198	0.06503	0.6067	-0.7209	-2.764	0.0002358	0.003411	0.4458	-1.165	-4.469
Fas	Fas (TNF receptor superfamily	0.04395	0.2186	1.381	0.4659	2.15	0.6736	0.8759	0.9268	-0.1096	-0.4275	0.04152	0.1573	1.431	0.5171	2.179	5.535e-05	0.001118	2.313	1.21	5.096
Zbtb10	zinc finger and BTB domain con	0.05265	0.2422	1.269	0.3442	2.06	0.629	0.855	0.935	-0.097	-0.4906	0.314	0.5698	1.14	0.1891	1.033	4.718e-06	0.0001627	2.196	1.135	6.199
Olfr920	olfactory receptor 920	0.1076	0.3554	1.312	0.3923	1.685	0.4129	0.7353	0.8524	-0.2304	-0.8363	0.0002931	0.003945	2.167	1.116	4.376	0.007944	0.04747	1.684	0.7521	2.949
Entpd2	ectonucleoside triphosphate di	0.2448	0.5478	1.211	0.276	1.198	0.241	0.6007	0.7959	-0.3293	-1.208	6.844e-05	0.001266	2.399	1.262	5.003	0.0402	0.1516	1.468	0.5537	2.194
Tmtc1	transmembrane and tetratricope	0.9937	0.9979	1.001	0.001433	0.007937	0.6593	0.8702	0.9359	-0.09562	-0.4475	5.435e-06	0.0001858	2.319	1.213	6.134	0.0001506	0.002389	0.5277	-0.9223	-4.662
Snord116l1	small nucleolar RNA, C/D box 1	0.4998	0.7611	1.198	0.2602	0.6873	0.1228	0.4608	0.6063	-0.7218	-1.611	0.001356	0.01298	2.913	1.542	3.72	0.002949	0.02288	2.645	1.403	3.384
Ncapg2	non-SMC condensin II complex,	0.1622	0.4427	1.222	0.2889	1.451	0.3275	0.6747	0.8489	-0.2364	-1.004	0.0001133	0.001898	2.061	1.043	4.785	0.02401	0.1057	1.446	0.5326	2.442
Lum	lumican	0.009511	0.08965	0.504	-0.9886	-2.868	0.4066	0.7308	0.7869	-0.3458	-0.8478	0.08889	0.2627	0.6262	-0.6752	-1.788	0.003425	0.02568	0.4195	-1.253	-3.319
Mir568	microRNA 568	0.2687	0.5743	0.8258	-0.2761	-1.138	0.02426	0.2142	0.6156	-0.6999	-2.438	0.4264	0.6722	1.161	0.2158	0.8119	0.0007544	0.00823	2.079	1.056	3.971
Glo1	glyoxalase 1	0.284	0.5889	0.8303	-0.2684	-1.101	0.02057	0.1969	0.6048	-0.7254	-2.515	0.0002405	0.00339	2.283	1.191	4.46	0.508	0.7187	1.133	0.18	0.6741
Eif4a2	eukaryotic translation initiat	0.433	0.7142	1.136	0.184	0.8002	0.1439	0.4916	0.7506	-0.4139	-1.521	6.463e-05	0.001218	2.406	1.267	5.028	0.04944	0.175	1.441	0.527	2.092
Polk	polymerase (DNA directed), kap	0.01241	0.1045	0.6082	-0.7173	-2.748	0.5422	0.8092	0.8757	-0.1915	-0.6201	0.2322	0.4784	0.7833	-0.3523	-1.232	0.0003623	0.004728	0.4277	-1.225	-4.285
Gm21816	predicted gene, 21816	0.02227	0.1473	0.755	-0.4055	-2.478	0.8728	0.9568	1.022	0.03141	0.1622	0.2862	0.5409	0.8727	-0.1965	-1.096	4.55e-06	0.0001577	0.462	-1.114	-6.216
n-R5s136	nuclear encoded rRNA 5S 136	0.2342	0.5358	0.6784	-0.5598	-1.227	0.01847	0.1851	0.3828	-1.385	-2.565	0.004731	0.03273	3.008	1.589	3.178	0.09114	0.2617	1.85	0.8874	1.775
Gm15772	predicted gene 15772	0.4245	0.7088	0.8206	-0.2852	-0.8152	0.02315	0.2088	0.4937	-1.018	-2.46	0.002548	0.02078	2.499	1.321	3.448	0.03303	0.1323	1.837	0.8777	2.29
B230307C23Rik	RIKEN cDNA B230307C23 gene	0.7741	0.9105	1.032	0.04529	0.2909	0.06958	0.3621	0.7828	-0.3533	-1.918	0.3923	0.6422	1.109	0.1491	0.8745	5.412e-06	0.0001841	2.066	1.046	6.136
Synj2	synaptojanin 2	0.01435	0.1134	1.557	0.639	2.682	0.9859	0.996	1.003	0.005039	0.01787	0.01928	0.09186	1.585	0.6644	2.545	0.0001254	0.002086	2.358	1.237	4.741
Fam105a	NA	0.003129	0.04534	2.041	1.029	3.359	0.02539	0.2193	1.835	0.8761	2.416	0.7877	0.9039	1.066	0.09164	0.2729	0.2859	0.5263	1.291	0.3681	1.096
Gm13150	NA	0.6437	0.848	1.117	0.1591	0.4696	0.08344	0.3925	0.6027	-0.7305	-1.822	0.0002403	0.00339	3.151	1.656	4.461	0.01292	0.06772	2.018	1.013	2.73
Ephb6	Eph receptor B6	0.1153	0.3694	0.8434	-0.2457	-1.646	0.4193	0.7401	1.106	0.1456	0.8247	1.319e-06	6.094e-05	0.4629	-1.111	-6.797	0.7051	0.8533	0.9574	-0.06278	-0.384
Cryab	crystallin, alpha B	0.009901	0.09191	0.5857	-0.7718	-2.85	0.3954	0.7238	0.8246	-0.2783	-0.8686	6.523e-05	0.001225	0.3559	-1.49	-5.024	0.9737	0.9882	1.007	0.009886	0.03333
Aldh3b3	aldehyde dehydrogenase 3 famil	0.0424	0.2145	0.6916	-0.532	-2.168	0.6678	0.8736	1.092	0.1265	0.4356	4.289e-05	0.0008918	0.379	-1.4	-5.208	0.04472	0.1631	0.671	-0.5757	-2.142
Hspa12b	heat shock protein 12B	0.5564	0.7982	1.063	0.08777	0.5982	0.106	0.4326	0.8157	-0.2939	-1.693	1.706e-06	7.264e-05	2.103	1.073	6.675	0.6575	0.8223	1.051	0.07234	0.4501
Tubb6	tubulin, beta 6 class V	0.9125	0.9684	1.025	0.03494	0.1113	0.1575	0.5109	0.6852	-0.5455	-1.469	0.1168	0.3127	0.6766	-0.5637	-1.639	1.608e-06	7.108e-05	4.941	2.305	6.703
Ercc1	excision repair cross-compleme	0.346	0.6438	1.133	0.1799	0.9651	0.1866	0.5484	0.8113	-0.3016	-1.368	4.383e-05	0.0009071	2.087	1.061	5.198	0.07522	0.232	1.304	0.3832	1.877
Sema6d	sema domain, transmembrane dom	0.0976	0.3373	0.8153	-0.2946	-1.738	0.786	0.9232	0.9625	-0.05521	-0.2752	0.04076	0.1556	1.325	0.4062	2.188	6.448e-06	0.0002116	0.4587	-1.124	-6.055
Itgb2	integrin beta 2	0.01061	0.09572	2.037	1.027	2.819	0.2915	0.6473	1.382	0.4669	1.083	0.5091	0.7366	1.204	0.2682	0.6722	0.002071	0.01762	2.66	1.411	3.537
Fkbpl	FK506 binding protein-like	0.02966	0.1745	1.551	0.6332	2.342	0.3008	0.6548	1.266	0.3399	1.062	0.316	0.5717	0.8096	-0.3047	-1.029	0.0007054	0.007821	2.273	1.185	4
Myl6b	myosin, light polypeptide 6B	0.01146	0.09962	0.6775	-0.5617	-2.784	0.6814	0.8803	0.9334	-0.09945	-0.4166	6.749e-05	0.001255	0.4642	-1.107	-5.009	0.2203	0.4504	0.8238	-0.2797	-1.265
Dmtn	dematin actin binding protein	0.01204	0.1024	0.7099	-0.4942	-2.762	0.7215	0.8966	0.9483	-0.07655	-0.3615	1.298e-05	0.0003574	0.4585	-1.125	-5.738	0.5208	0.7287	0.915	-0.1282	-0.6537
Mctp2	multiple C2 domains, transmemb	0.01088	0.09716	1.94	0.9562	2.808	0.6654	0.8726	1.13	0.1769	0.4389	0.004587	0.03196	2.283	1.191	3.192	0.00598	0.0385	2.215	1.147	3.075
Rps10	ribosomal protein S10	0.9595	0.9857	1.007	0.0106	0.05138	0.03988	0.2793	0.6894	-0.5367	-2.198	0.0001875	0.002804	2.045	1.032	4.567	0.01389	0.07123	1.526	0.6095	2.697
Tcaf1	TRPM8 channel-associated facto	0.01317	0.1085	0.7109	-0.4923	-2.721	0.864	0.9541	0.9746	-0.03714	-0.1735	3.262e-05	0.0007316	0.481	-1.056	-5.328	0.1341	0.3332	0.8069	-0.3095	-1.562
Ccdc134	coiled-coil domain containing	0.4034	0.6931	0.8785	-0.1869	-0.8536	0.1759	0.5358	1.287	0.3635	1.403	0.04424	0.1644	0.6998	-0.5149	-2.147	0.0001263	0.002095	0.455	-1.136	-4.738
Vcam1	vascular cell adhesion molecul	0.003096	0.04514	2.608	1.383	3.363	0.02128	0.2005	2.323	1.216	2.499	0.3812	0.632	1.323	0.4033	0.8955	0.8304	0.9218	1.07	0.09771	0.217
Slc25a53	solute carrier family 25, memb	0.003532	0.04837	2.065	1.046	3.306	0.01752	0.1798	1.958	0.9697	2.59	0.8067	0.9141	0.9422	-0.08594	-0.2479	0.3737	0.6081	1.244	0.3154	0.9099
Anxa8	annexin A8	0.04968	0.2348	1.431	0.5167	2.089	0.6431	0.8615	0.909	-0.1377	-0.4705	4.503e-05	0.0009252	2.648	1.405	5.186	0.05262	0.1829	1.472	0.5582	2.06
Gm23549	NA	0.569	0.8062	1.167	0.2224	0.5791	0.1091	0.4389	0.5896	-0.7622	-1.677	0.001446	0.01359	2.935	1.553	3.692	0.003352	0.02529	2.64	1.401	3.329
Gpr1	G protein-coupled receptor 1	0.5052	0.7644	1.101	0.1386	0.6785	0.1258	0.4656	0.7652	-0.3862	-1.598	2.736e-05	0.0006358	2.313	1.21	5.406	0.1189	0.3093	1.288	0.3646	1.629
Edem1	ER degradation enhancer, manno	0.2175	0.5166	1.208	0.2731	1.274	0.7448	0.9064	0.9436	-0.08375	-0.33	0.03452	0.1388	0.6911	-0.533	-2.269	1.243e-06	5.841e-05	3.039	1.604	6.826
Gm10762	predicted gene 10762	0.04983	0.235	0.7002	-0.5143	-2.088	0.6659	0.873	1.093	0.1277	0.4383	0.01607	0.08042	0.6115	-0.7095	-2.63	0.0002152	0.003167	0.4303	-1.216	-4.508
Ncan	neurocan	0.06075	0.2614	0.7832	-0.3525	-1.987	0.612	0.8462	1.078	0.1081	0.5153	5.496e-06	0.0001868	0.4381	-1.191	-6.129	0.3369	0.5756	0.8759	-0.1912	-0.984
Mogat2	monoacylglycerol O-acyltransfe	0.01221	0.1034	0.6414	-0.6408	-2.755	0.653	0.8665	0.9166	-0.1256	-0.4564	2.425e-05	0.0005792	0.3814	-1.391	-5.459	0.5503	0.749	0.8983	-0.1548	-0.6075
LOC102642734	NA	0.1887	0.4801	0.8762	-0.1906	-1.361	0.3142	0.6644	1.126	0.1711	1.033	7.271e-07	3.896e-05	0.4707	-1.087	-7.085	0.9909	0.9953	1.001	0.001774	0.01156
2310067E19Rik	NA	0.7126	0.8828	0.9501	-0.07382	-0.3736	0.08543	0.3962	1.341	0.4231	1.81	0.2629	0.5151	0.8413	-0.2493	-1.152	1.307e-05	0.0003647	0.423	-1.241	-5.735
Gadd45g	growth arrest and DNA-damage-i	0.003374	0.04708	2.562	1.357	3.326	0.01963	0.1916	2.337	1.225	2.537	0.3374	0.5929	1.356	0.4393	0.9829	0.9255	0.9668	0.9711	-0.04235	-0.09475
Mapk8ip1	mitogen-activated protein kina	0.01583	0.1208	0.6975	-0.5197	-2.637	0.9811	0.9945	1.004	0.005593	0.02398	8.781e-06	0.0002651	0.4126	-1.277	-5.915	0.1818	0.4023	0.813	-0.2988	-1.383
Dock8	dedicator of cytokinesis 8	0.01209	0.1026	1.971	0.9792	2.76	0.4436	0.7554	1.255	0.3281	0.7816	0.1661	0.3899	1.473	0.5586	1.437	0.001841	0.01614	2.629	1.395	3.588
[truncated: 380 more rows]
