# Supplementary material for: GIANT: galaxy-based tool for interactive analysis of transcriptomic data
Source: Sci Rep. 2020 Nov 16;10:19835. doi: 10.1038/s41598-020-76769-w (PMC7670435; doi:10.1038/s41598-020-76769-w)
Supplement: Supplementary file 2 — Supplementary Information. [file 41598_2020_76769_MOESM2_ESM.zip › Tools_InputOutput_Parameters/MicroArray_workflow/Step4-LIMMA/Outputs/LIMMA_FastedVsFed_LIMMAdetailed_74.tabular]

Statistics	df.residual	df.prior	df.total
Serpina7	16	3.976	19.98
Gm15998	16	3.976	19.98
Pcsk9	16	3.976	19.98
Hsd3b5	16	3.976	19.98
Zbtb16	16	3.976	19.98
Usp2	16	3.976	19.98
Cyp17a1	16	3.976	19.98
Rgn	16	3.976	19.98
Slc16a5	16	3.976	19.98
Pfkfb2	16	3.976	19.98
Mfsd2a	16	3.976	19.98
Hsd3b4	16	3.976	19.98
Apex2	16	3.976	19.98
Clec2h	16	3.976	19.98
Cyp4a31	16	3.976	19.98
Adgrf1	16	3.976	19.98
Rgs16	16	3.976	19.98
Map3k6	16	3.976	19.98
Nudt7	16	3.976	19.98
Cdkn1a	16	3.976	19.98
Mvd	16	3.976	19.98
Hmgcr	16	3.976	19.98
Gstm3	16	3.976	19.98
Adh4	16	3.976	19.98
Keg1	16	3.976	19.98
Lss	16	3.976	19.98
C330021F23Rik	16	3.976	19.98
Car3	16	3.976	19.98
Gm15441	16	3.976	19.98
Aqp8	16	3.976	19.98
Id3	16	3.976	19.98
St3gal5	16	3.976	19.98
Chrna4	16	3.976	19.98
Galnt15	16	3.976	19.98
Tcp11l2	16	3.976	19.98
5830473C10Rik	16	3.976	19.98
Aplnr	16	3.976	19.98
Flcn	16	3.976	19.98
Rdh11	16	3.976	19.98
Cyp2c55	16	3.976	19.98
Map2k6	16	3.976	19.98
Asl	16	3.976	19.98
Dpy19l3	16	3.976	19.98
Pmvk	16	3.976	19.98
Aacs	16	3.976	19.98
Prok1	16	3.976	19.98
Asic5	16	3.976	19.98
Sdsl	16	3.976	19.98
Gabbr2	16	3.976	19.98
Tnfaip2	16	3.976	19.98
As3mt	16	3.976	19.98
Slc22a5	16	3.976	19.98
Acacb	16	3.976	19.98
Defb1	16	3.976	19.98
Cyp2c70	16	3.976	19.98
2810416G20Rik	16	3.976	19.98
Abca8a	16	3.976	19.98
Cyp39a1	16	3.976	19.98
Sqle	16	3.976	19.98
Hes6	16	3.976	19.98
Mvk	16	3.976	19.98
Pdk4	16	3.976	19.98
Col15a1	16	3.976	19.98
BC029214	16	3.976	19.98
Hsd3b2	16	3.976	19.98
Ern1	16	3.976	19.98
Efna1	16	3.976	19.98
Ddit4	16	3.976	19.98
Fabp5	16	3.976	19.98
Plxna1	16	3.976	19.98
Inmt	16	3.976	19.98
Afm	16	3.976	19.98
Gm38481	16	3.976	19.98
Selenbp2	16	3.976	19.98
Acadm	16	3.976	19.98
Nsdhl	16	3.976	19.98
Cebpd	16	3.976	19.98
Lrrfip1	16	3.976	19.98
Slc7a8	16	3.976	19.98
Maff	16	3.976	19.98
Ldha	16	3.976	19.98
Zfyve1	16	3.976	19.98
Serpina4-ps1	16	3.976	19.98
Mocos	16	3.976	19.98
Hsdl2	16	3.976	19.98
Acot2	16	3.976	19.98
Crat	16	3.976	19.98
AA986860	16	3.976	19.98
1810064F22Rik	16	3.976	19.98
Rab30	16	3.976	19.98
Fgf11	16	3.976	19.98
1810055G02Rik	16	3.976	19.98
Zwint	16	3.976	19.98
Fdft1	16	3.976	19.98
Gcat	16	3.976	19.98
Cyp1a2	16	3.976	19.98
Cpsf4l	16	3.976	19.98
Slc22a28	16	3.976	19.98
Slc19a1	16	3.976	19.98
Aox3	16	3.976	19.98
Rnpep	16	3.976	19.98
Zim1	16	3.976	19.98
Cyp51	16	3.976	19.98
Abcb1b	16	3.976	19.98
Acot12	16	3.976	19.98
Pold2	16	3.976	19.98
Sort1	16	3.976	19.98
Ifi205	16	3.976	19.98
Sc5d	16	3.976	19.98
Sik1	16	3.976	19.98
Wbscr27	16	3.976	19.98
Cars	16	3.976	19.98
Hsd3b3	16	3.976	19.98
Cyp4f14	16	3.976	19.98
Ppp1r15a	16	3.976	19.98
1700039E15Rik	16	3.976	19.98
1600002H07Rik	16	3.976	19.98
Lpin1	16	3.976	19.98
Fdps	16	3.976	19.98
Ms4a4a	16	3.976	19.98
Insig1	16	3.976	19.98
Fbxo32	16	3.976	19.98
Gucd1	16	3.976	19.98
Mlxipl	16	3.976	19.98
Cdip1	16	3.976	19.98
Slc11a1	16	3.976	19.98
Lncpint	16	3.976	19.98
Npc1	16	3.976	19.98
Srebf1	16	3.976	19.98
Ddi2	16	3.976	19.98
Slc27a1	16	3.976	19.98
Hykk	16	3.976	19.98
Osgin1	16	3.976	19.98
Rhou	16	3.976	19.98
Prss8	16	3.976	19.98
Chac1	16	3.976	19.98
8430408G22Rik	16	3.976	19.98
Plxnd1	16	3.976	19.98
Prnd	16	3.976	19.98
Gm3571	16	3.976	19.98
Fam149a	16	3.976	19.98
Il6ra	16	3.976	19.98
Cpt1b	16	3.976	19.98
Gjc3	16	3.976	19.98
Gng7	16	3.976	19.98
1500012F01Rik	16	3.976	19.98
Gamt	16	3.976	19.98
Akr1c6	16	3.976	19.98
Plin4	16	3.976	19.98
Klk1b4	16	3.976	19.98
Clcn6	16	3.976	19.98
Foxo1	16	3.976	19.98
Mbl1	16	3.976	19.98
Gm16551	16	3.976	19.98
Crcp	16	3.976	19.98
Acot1	16	3.976	19.98
Sf1	16	3.976	19.98
Mir704	16	3.976	19.98
Rarb	16	3.976	19.98
Rala	16	3.976	19.98
Whamm	16	3.976	19.98
Acer2	16	3.976	19.98
Oplah	16	3.976	19.98
Catsper2	16	3.976	19.98
Arrdc2	16	3.976	19.98
Gadd45b	16	3.976	19.98
Eps8l2	16	3.976	19.98
Car4	16	3.976	19.98
Rnft2	16	3.976	19.98
Def8	16	3.976	19.98
Tmem140	16	3.976	19.98
Pgd	16	3.976	19.98
Slc41a3	16	3.976	19.98
Cntnap1	16	3.976	19.98
Cyp21a2-ps	16	3.976	19.98
Map3k13	16	3.976	19.98
Pank1	16	3.976	19.98
Usp3	16	3.976	19.98
Igfals	16	3.976	19.98
Slc37a4	16	3.976	19.98
1700001C19Rik	16	3.976	19.98
Ces1g	16	3.976	19.98
Sgk1	16	3.976	19.98
Crls1	16	3.976	19.98
Abcb4	16	3.976	19.98
Slc19a2	16	3.976	19.98
Pptc7	16	3.976	19.98
Slc10a6	16	3.976	19.98
Gm15453	16	3.976	19.98
Hps5	16	3.976	19.98
Gabarapl1	16	3.976	19.98
Smad3	16	3.976	19.98
Rorc	16	3.976	19.98
Gm19680	16	3.976	19.98
Fbxo31	16	3.976	19.98
Atp4a	16	3.976	19.98
Adipor2	16	3.976	19.98
Ctsl	16	3.976	19.98
Thrsp	16	3.976	19.98
Prkag3	16	3.976	19.98
Ptprs	16	3.976	19.98
Fgfr3	16	3.976	19.98
Sesn1	16	3.976	19.98
Slc22a7	16	3.976	19.98
Lifr	16	3.976	19.98
Gm10156	16	3.976	19.98
Adra1b	16	3.976	19.98
Slc17a8	16	3.976	19.98
Hsd17b10	16	3.976	19.98
Mafk	16	3.976	19.98
Acnat2	16	3.976	19.98
Msmo1	16	3.976	19.98
Fbxo36	16	3.976	19.98
Plekhm2	16	3.976	19.98
Spryd3	16	3.976	19.98
Nudt4	16	3.976	19.98
Arnt	16	3.976	19.98
Ciart	16	3.976	19.98
Zfp598	16	3.976	19.98
Mettl7a1	16	3.976	19.98
Retsat	16	3.976	19.98
Bcl6b	16	3.976	19.98
Sec23a	16	3.976	19.98
Tor1a	16	3.976	19.98
Rnf19b	16	3.976	19.98
Ip6k2	16	3.976	19.98
Apol10b	16	3.976	19.98
Abcb10	16	3.976	19.98
Kdm3a	16	3.976	19.98
Mylip	16	3.976	19.98
Igf1r	16	3.976	19.98
Sall1	16	3.976	19.98
Vegfa	16	3.976	19.98
Qtrt1	16	3.976	19.98
Slc20a1	16	3.976	19.98
Pik3r1	16	3.976	19.98
Gclc	16	3.976	19.98
Slc25a15	16	3.976	19.98
Tram2	16	3.976	19.98
Col6a3	16	3.976	19.98
Hmgcs2	16	3.976	19.98
Arrdc3	16	3.976	19.98
Sfxn5	16	3.976	19.98
Agpat9	16	3.976	19.98
Idi1	16	3.976	19.98
Angptl2	16	3.976	19.98
Svil	16	3.976	19.98
Gpd1	16	3.976	19.98
Rnf186	16	3.976	19.98
Noct	16	3.976	19.98
Bhmt	16	3.976	19.98
Abca2	16	3.976	19.98
Tox	16	3.976	19.98
Hmgcs1	16	3.976	19.98
LOC101055995	16	3.976	19.98
Ufsp1	16	3.976	19.98
Serpina6	16	3.976	19.98
Scd2	16	3.976	19.98
Nr4a1	16	3.976	19.98
Phlda2	16	3.976	19.98
Slc25a29	16	3.976	19.98
Aqp4	16	3.976	19.98
Cd276	16	3.976	19.98
Nr1i3	16	3.976	19.98
Hmox1	16	3.976	19.98
Tlcd2	16	3.976	19.98
Eif4ebp3	16	3.976	19.98
Tmc7	16	3.976	19.98
Nrep	16	3.976	19.98
Ttyh2	16	3.976	19.98
Decr1	16	3.976	19.98
Spns2	16	3.976	19.98
Ly6a	16	3.976	19.98
Fmn1	16	3.976	19.98
Trp53inp1	16	3.976	19.98
Mfsd7c	16	3.976	19.98
Acsl3	16	3.976	19.98
Acot3	16	3.976	19.98
Slc18b1	16	3.976	19.98
Nfkbia	16	3.976	19.98
Arsi	16	3.976	19.98
Coq7	16	3.976	19.98
Slc25a19	16	3.976	19.98
Tifa	16	3.976	19.98
Pex11a	16	3.976	19.98
Sec61g	16	3.976	19.98
Gpr182	16	3.976	19.98
Tpi1	16	3.976	19.98
Egln1	16	3.976	19.98
Ei24	16	3.976	19.98
Baiap2	16	3.976	19.98
Rhbdd2	16	3.976	19.98
Grem2	16	3.976	19.98
Cyp26a1	16	3.976	19.98
Acss2	16	3.976	19.98
Adap2	16	3.976	19.98
2010003K11Rik	16	3.976	19.98
Shank2	16	3.976	19.98
Thbs2	16	3.976	19.98
Cacng7	16	3.976	19.98
Pnpla7	16	3.976	19.98
Frrs1	16	3.976	19.98
Ttc39c	16	3.976	19.98
Scpep1	16	3.976	19.98
Treh	16	3.976	19.98
Gm25783	16	3.976	19.98
Glrx	16	3.976	19.98
Cyb5b	16	3.976	19.98
1810010H24Rik	16	3.976	19.98
Hlcs	16	3.976	19.98
Prelid2	16	3.976	19.98
Slc25a10	16	3.976	19.98
Tmem135	16	3.976	19.98
Gbp2b	16	3.976	19.98
Pcsk4	16	3.976	19.98
Fh1	16	3.976	19.98
Zfand4	16	3.976	19.98
Slc39a14	16	3.976	19.98
Gm5499	16	3.976	19.98
Mapkap1	16	3.976	19.98
Dsg1a	16	3.976	19.98
Gstm6	16	3.976	19.98
Ly6c1	16	3.976	19.98
Ahcy	16	3.976	19.98
Gm9826	16	3.976	19.98
Ucp2	16	3.976	19.98
Plin5	16	3.976	19.98
Nucks1	16	3.976	19.98
Gprc5c	16	3.976	19.98
Cyp2c38	16	3.976	19.98
1810011O10Rik	16	3.976	19.98
Foxq1	16	3.976	19.98
Fbxl3	16	3.976	19.98
Abca5	16	3.976	19.98
Ucp3	16	3.976	19.98
Cpt1a	16	3.976	19.98
Pi4k2a	16	3.976	19.98
D230025D16Rik	16	3.976	19.98
Klhl38	16	3.976	19.98
Slc1a4	16	3.976	19.98
Lpgat1	16	3.976	19.98
Xkr9	16	3.976	19.98
Ifngr2	16	3.976	19.98
F11	16	3.976	19.98
Ulk1	16	3.976	19.98
Kcnn2	16	3.976	19.98
Gfra1	16	3.976	19.98
Cblb	16	3.976	19.98
Syde2	16	3.976	19.98
Cerkl	16	3.976	19.98
Tead1	16	3.976	19.98
Slc43a1	16	3.976	19.98
Fam198a	16	3.976	19.98
Sfxn2	16	3.976	19.98
Foxk1	16	3.976	19.98
Acsm3	16	3.976	19.98
Rbm3	16	3.976	19.98
Tmem50b	16	3.976	19.98
Cyp2d22	16	3.976	19.98
Gk	16	3.976	19.98
Gpc1	16	3.976	19.98
Bach1	16	3.976	19.98
Nnmt	16	3.976	19.98
Grtp1	16	3.976	19.98
Trabd2b	16	3.976	19.98
Mtss1	16	3.976	19.98
Col6a2	16	3.976	19.98
Vwa3b	16	3.976	19.98
Bace1	16	3.976	19.98
Gga2	16	3.976	19.98
Gpt	16	3.976	19.98
Bhmt2	16	3.976	19.98
Srxn1	16	3.976	19.98
Tbc1d15	16	3.976	19.98
Baiap2l1	16	3.976	19.98
Gm13244	16	3.976	19.98
Gpd2	16	3.976	19.98
Acot4	16	3.976	19.98
Rtn4ip1	16	3.976	19.98
Wdr6	16	3.976	19.98
H2-Q10	16	3.976	19.98
Slc41a2	16	3.976	19.98
Tmbim1	16	3.976	19.98
Trp53inp2	16	3.976	19.98
Tbcb	16	3.976	19.98
Slc7a6	16	3.976	19.98
Gm4737	16	3.976	19.98
P2rx4	16	3.976	19.98
Foxi1	16	3.976	19.98
Slc25a47	16	3.976	19.98
Bet1l	16	3.976	19.98
Gm6781	16	3.976	19.98
Tmco6	16	3.976	19.98
Hspa12a	16	3.976	19.98
Lipg	16	3.976	19.98
Cyp4a14	16	3.976	19.98
Shroom3	16	3.976	19.98
Fam63a	16	3.976	19.98
Slc25a37	16	3.976	19.98
Rgs2	16	3.976	19.98
Agpat3	16	3.976	19.98
Adam11	16	3.976	19.98
Prpf6	16	3.976	19.98
Rnf19a	16	3.976	19.98
Acly	16	3.976	19.98
Foxo3	16	3.976	19.98
Zfp707	16	3.976	19.98
Gm9903	16	3.976	19.98
Aldh4a1	16	3.976	19.98
6430571L13Rik	16	3.976	19.98
Map3k5	16	3.976	19.98
Pfkfb1	16	3.976	19.98
Slc35g1	16	3.976	19.98
Zswim4	16	3.976	19.98
Cutal	16	3.976	19.98
Slco1a1	16	3.976	19.98
Fst	16	3.976	19.98
Dhcr7	16	3.976	19.98
Thyn1	16	3.976	19.98
Wdr91	16	3.976	19.98
Slc25a20	16	3.976	19.98
Adamts9	16	3.976	19.98
Insc	16	3.976	19.98
Pias4	16	3.976	19.98
2900026A02Rik	16	3.976	19.98
Rnf39	16	3.976	19.98
Lvrn	16	3.976	19.98
Tmem55b	16	3.976	19.98
Sec22c	16	3.976	19.98
Tnk2	16	3.976	19.98
Rbl2	16	3.976	19.98
Aco2	16	3.976	19.98
Mgll	16	3.976	19.98
Serpina12	16	3.976	19.98
Tbc1d17	16	3.976	19.98
Tbx6	16	3.976	19.98
Pank3	16	3.976	19.98
Chrna2	16	3.976	19.98
Als2cl	16	3.976	19.98
E230001N04Rik	16	3.976	19.98
Stard4	16	3.976	19.98
Tacc2	16	3.976	19.98
Slc43a2	16	3.976	19.98
Osbpl11	16	3.976	19.98
Pcx	16	3.976	19.98
Pkp4	16	3.976	19.98
Ugt1a7c	16	3.976	19.98
H2-K2	16	3.976	19.98
Arhgdia	16	3.976	19.98
Rassf4	16	3.976	19.98
Ifrd1	16	3.976	19.98
Cbx7	16	3.976	19.98
Slc7a2	16	3.976	19.98
Atl2	16	3.976	19.98
Hand2	16	3.976	19.98
Gm6430	16	3.976	19.98
Meiob	16	3.976	19.98
Stk38l	16	3.976	19.98
Rps6ka3	16	3.976	19.98
Gnb5	16	3.976	19.98
A830018L16Rik	16	3.976	19.98
Tut1	16	3.976	19.98
Slc45a3	16	3.976	19.98
Lgals1	16	3.976	19.98
Myo5a	16	3.976	19.98
Wnt5b	16	3.976	19.98
Trafd1	16	3.976	19.98
Ivns1abp	16	3.976	19.98
Ranbp9	16	3.976	19.98
Slc6a16	16	3.976	19.98
Rrm2	16	3.976	19.98
Dsg1c	16	3.976	19.98
Parp16	16	3.976	19.98
Jkamp	16	3.976	19.98
Cyp2c29	16	3.976	19.98
Tln2	16	3.976	19.98
Smim20	16	3.976	19.98
Aim1	16	3.976	19.98
Enc1	16	3.976	19.98
9130401M01Rik	16	3.976	19.98
Rab27a	16	3.976	19.98
Ergic1	16	3.976	19.98
Serpina9	16	3.976	19.98
Cuedc2	16	3.976	19.98
Ppp2r5e	16	3.976	19.98
Cat	16	3.976	19.98
Gys2	16	3.976	19.98
Mcm7	16	3.976	19.98
Lamb3	16	3.976	19.98
Nkiras1	16	3.976	19.98
Tfpi2	16	3.976	19.98
Me1	16	3.976	19.98
Gngt1	16	3.976	19.98
Btg2	16	3.976	19.98
Gm15401	16	3.976	19.98
Dpyd	16	3.976	19.98
Acss3	16	3.976	19.98
Kctd17	16	3.976	19.98
Isoc1	16	3.976	19.98
Immt	16	3.976	19.98
Nipal1	16	3.976	19.98
Tspan31	16	3.976	19.98
Syne4	16	3.976	19.98
Gm26064	16	3.976	19.98
Steap3	16	3.976	19.98
Kcnh2	16	3.976	19.98
Cyp2u1	16	3.976	19.98
Plxna2	16	3.976	19.98
Rnf170-ps	16	3.976	19.98
Gnl3	16	3.976	19.98
C77080	16	3.976	19.98
Tubb4b	16	3.976	19.98
Ptges	16	3.976	19.98
Plcg1	16	3.976	19.98
Cyp2a22	16	3.976	19.98
Lnx1	16	3.976	19.98
Amer1	16	3.976	19.98
Cidec	16	3.976	19.98
Tsku	16	3.976	19.98
Smyd1	16	3.976	19.98
Grn	16	3.976	19.98
Aifm2	16	3.976	19.98
Mmab	16	3.976	19.98
Pgm3	16	3.976	19.98
Tmem57	16	3.976	19.98
Fkbp5	16	3.976	19.98
Ell	16	3.976	19.98
Cep85l	16	3.976	19.98
Slc36a1	16	3.976	19.98
Por	16	3.976	19.98
Stat5b	16	3.976	19.98
Lgals4	16	3.976	19.98
Akap5	16	3.976	19.98
Rnf125	16	3.976	19.98
Qsox1	16	3.976	19.98
Erc2	16	3.976	19.98
Bdh2	16	3.976	19.98
Arl8a	16	3.976	19.98
Tmtc2	16	3.976	19.98
Fam71e1	16	3.976	19.98
Camk2b	16	3.976	19.98
Pcca	16	3.976	19.98
Abcd2	16	3.976	19.98
Gstp1	16	3.976	19.98
Erlin2	16	3.976	19.98
Man2a2	16	3.976	19.98
Ces2c	16	3.976	19.98
Tubb5	16	3.976	19.98
Bach2	16	3.976	19.98
Nek6	16	3.976	19.98
Wrb	16	3.976	19.98
Psmd6	16	3.976	19.98
Nrg4	16	3.976	19.98
Rasa3	16	3.976	19.98
Eif2ak4	16	3.976	19.98
Slc25a34	16	3.976	19.98
Fktn	16	3.976	19.98
Fmo2	16	3.976	19.98
Gm9956	16	3.976	19.98
Fibin	16	3.976	19.98
Gas7	16	3.976	19.98
Bhlhe40	16	3.976	19.98
Tbc1d8	16	3.976	19.98
Tubb4b-ps1	16	3.976	19.98
Vwa3a	16	3.976	19.98
Kank1	16	3.976	19.98
Igf1	16	3.976	19.98
Alas2	16	3.976	19.98
Thbd	16	3.976	19.98
D930015E06Rik	16	3.976	19.98
Uhrf1bp1l	16	3.976	19.98
Trit1	16	3.976	19.98
Spsb1	16	3.976	19.98
Mycl	16	3.976	19.98
Odc1	16	3.976	19.98
Fam234b	16	3.976	19.98
Lrp2bp	16	3.976	19.98
Sult1d1	16	3.976	19.98
Sntg2	16	3.976	19.98
Bpnt1	16	3.976	19.98
Atp11a	16	3.976	19.98
Pdk2	16	3.976	19.98
D5Ertd579e	16	3.976	19.98
Atp5s	16	3.976	19.98
Jag2	16	3.976	19.98
Trpv4	16	3.976	19.98
Bcl9l	16	3.976	19.98
Tinagl1	16	3.976	19.98
Ptp4a1	16	3.976	19.98
Gm17709	16	3.976	19.98
Slc15a4	16	3.976	19.98
Pxdc1	16	3.976	19.98
Cyp4a32	16	3.976	19.98
Cerk	16	3.976	19.98
Fbxl21	16	3.976	19.98
Igfbp5	16	3.976	19.98
Gpcpd1	16	3.976	19.98
LOC105243827	16	3.976	19.98
St6galnac2	16	3.976	19.98
Tgif1	16	3.976	19.98
Lyve1	16	3.976	19.98
Cdk2ap2	16	3.976	19.98
Gse1	16	3.976	19.98
Ccl9	16	3.976	19.98
Nxpe3	16	3.976	19.98
Alpl	16	3.976	19.98
Adh6-ps1	16	3.976	19.98
Tspan7	16	3.976	19.98
Eepd1	16	3.976	19.98
Il1r1	16	3.976	19.98
Zfyve26	16	3.976	19.98
Slc2a13	16	3.976	19.98
Adam23	16	3.976	19.98
Pdzd7	16	3.976	19.98
Gm21839	16	3.976	19.98
Lce6a	16	3.976	19.98
Egfr	16	3.976	19.98
Itgb6	16	3.976	19.98
Bhlhe41	16	3.976	19.98
Acot8	16	3.976	19.98
Asb12	16	3.976	19.98
Rnf5	16	3.976	19.98
Pde4b	16	3.976	19.98
Cml5	16	3.976	19.98
Mid1ip1	16	3.976	19.98
Hmbs	16	3.976	19.98
Zfp462	16	3.976	19.98
Acat1	16	3.976	19.98
Ssbp2	16	3.976	19.98
Apol9a	16	3.976	19.98
Ubr2	16	3.976	19.98
Tmem180	16	3.976	19.98
Gm5866	16	3.976	19.98
Tef	16	3.976	19.98
B230340J04Rik	16	3.976	19.98
Ntm	16	3.976	19.98
Pdgfrb	16	3.976	19.98
Unc5a	16	3.976	19.98
Ccdc77	16	3.976	19.98
Elovl6	16	3.976	19.98
Atp8b1	16	3.976	19.98
Rsad1	16	3.976	19.98
5730508B09Rik	16	3.976	19.98
Doc2b	16	3.976	19.98
Gemin2	16	3.976	19.98
Slc25a32	16	3.976	19.98
Ap3m1-ps	16	3.976	19.98
Them6	16	3.976	19.98
Arv1	16	3.976	19.98
Pck2	16	3.976	19.98
Fbxo21	16	3.976	19.98
Gm34985	16	3.976	19.98
Abhd17c	16	3.976	19.98
Snord14e	16	3.976	19.98
Eif1ax	16	3.976	19.98
Gin1	16	3.976	19.98
Dbp	16	3.976	19.98
Sephs2	16	3.976	19.98
Slc38a6	16	3.976	19.98
Pld5	16	3.976	19.98
Zfyve16	16	3.976	19.98
Abhd2	16	3.976	19.98
Gm13363	16	3.976	19.98
Serpinh1	16	3.976	19.98
Fmo3	16	3.976	19.98
Slc25a51	16	3.976	19.98
Npas2	16	3.976	19.98
Fam83a	16	3.976	19.98
Hsd17b6	16	3.976	19.98
Fam126b	16	3.976	19.98
Gm10309	16	3.976	19.98
Hn1l	16	3.976	19.98
Cryz	16	3.976	19.98
Tec	16	3.976	19.98
Tango2	16	3.976	19.98
Zpr1	16	3.976	19.98
Prg4	16	3.976	19.98
Hfe	16	3.976	19.98
9030617O03Rik	16	3.976	19.98
Serpine2	16	3.976	19.98
Nol3	16	3.976	19.98
Ank1	16	3.976	19.98
Mpp3	16	3.976	19.98
Gdf1	16	3.976	19.98
Dnajb4	16	3.976	19.98
Mcf2l	16	3.976	19.98
Ano8	16	3.976	19.98
Dpy19l1	16	3.976	19.98
Galnt2	16	3.976	19.98
Gm13233	16	3.976	19.98
Golt1a	16	3.976	19.98
Atp6v1h	16	3.976	19.98
Smim19	16	3.976	19.98
Fam129b	16	3.976	19.98
Trim63	16	3.976	19.98
Slc39a13	16	3.976	19.98
Lsr	16	3.976	19.98
Cmbl	16	3.976	19.98
Asxl1	16	3.976	19.98
Fam46a	16	3.976	19.98
Gm3579	16	3.976	19.98
Nfic	16	3.976	19.98
Stxbp4	16	3.976	19.98
Orai3	16	3.976	19.98
Megf9	16	3.976	19.98
Desi2	16	3.976	19.98
Ddhd1	16	3.976	19.98
Gck	16	3.976	19.98
Zfp36l1	16	3.976	19.98
Dot1l	16	3.976	19.98
Tfrc	16	3.976	19.98
Sparcl1	16	3.976	19.98
Ppp1r15b	16	3.976	19.98
Nos2	16	3.976	19.98
Hdac9	16	3.976	19.98
Acss1	16	3.976	19.98
Lrrc38	16	3.976	19.98
Odf3l1	16	3.976	19.98
Thbs1	16	3.976	19.98
Creld2	16	3.976	19.98
Fbxo45	16	3.976	19.98
Afap1l1	16	3.976	19.98
Gpc4	16	3.976	19.98
Setdb2	16	3.976	19.98
Dbf4	16	3.976	19.98
Vnn1	16	3.976	19.98
Pde4a	16	3.976	19.98
Fam214a	16	3.976	19.98
Slc22a30	16	3.976	19.98
Maged1	16	3.976	19.98
Slc6a6	16	3.976	19.98
Ppp1r14c	16	3.976	19.98
Xdh	16	3.976	19.98
Cyp1b1	16	3.976	19.98
Mir185	16	3.976	19.98
Nufip1	16	3.976	19.98
Dcaf4	16	3.976	19.98
Elmo3	16	3.976	19.98
Usp54	16	3.976	19.98
Gnptab	16	3.976	19.98
Acsm5	16	3.976	19.98
BC021614	16	3.976	19.98
Pbx1	16	3.976	19.98
Hlf	16	3.976	19.98
Per1	16	3.976	19.98
Atf5	16	3.976	19.98
Cdh23	16	3.976	19.98
Nt5dc2	16	3.976	19.98
Ptk6	16	3.976	19.98
Ctps2	16	3.976	19.98
6230400D17Rik	16	3.976	19.98
Dhcr24	16	3.976	19.98
Tmem71	16	3.976	19.98
9630013D21Rik	16	3.976	19.98
Inf2	16	3.976	19.98
Lrrc58	16	3.976	19.98
Slc22a23	16	3.976	19.98
Gm4876	16	3.976	19.98
Pole4	16	3.976	19.98
Slc16a10	16	3.976	19.98
Trpv2	16	3.976	19.98
Steap4	16	3.976	19.98
Fsd1l	16	3.976	19.98
Sbds	16	3.976	19.98
Clcn1	16	3.976	19.98
Sulf2	16	3.976	19.98
Utp14a	16	3.976	19.98
Tcn2	16	3.976	19.98
Ache	16	3.976	19.98
Nr1d1	16	3.976	19.98
Nid2	16	3.976	19.98
Tars	16	3.976	19.98
Rell1	16	3.976	19.98
Reep6	16	3.976	19.98
Ppif	16	3.976	19.98
2310015D24Rik	16	3.976	19.98
Fam96a	16	3.976	19.98
Mrpl48	16	3.976	19.98
Ms4a6c	16	3.976	19.98
Cnst	16	3.976	19.98
Lmbr1l	16	3.976	19.98
Aldoc	16	3.976	19.98
Asb2	16	3.976	19.98
Xab2	16	3.976	19.98
Gm826	16	3.976	19.98
Gata6	16	3.976	19.98
Cldnd1	16	3.976	19.98
Zfp280b	16	3.976	19.98
Rbp7	16	3.976	19.98
Cnppd1	16	3.976	19.98
Lncenc1	16	3.976	19.98
Ube4a	16	3.976	19.98
Erbb4	16	3.976	19.98
Pnpla3	16	3.976	19.98
Matn2	16	3.976	19.98
Mir133a-1	16	3.976	19.98
Rnf170	16	3.976	19.98
Pnpla2	16	3.976	19.98
Ampd3	16	3.976	19.98
Mir365-2	16	3.976	19.98
Gm9992	16	3.976	19.98
Epha2	16	3.976	19.98
Cyp7a1	16	3.976	19.98
Maob	16	3.976	19.98
Rsrp1	16	3.976	19.98
Lrrc39	16	3.976	19.98
Dock4	16	3.976	19.98
Ky	16	3.976	19.98
Mocs1	16	3.976	19.98
D430041D05Rik	16	3.976	19.98
Bmp1	16	3.976	19.98
AI607873	16	3.976	19.98
Slc9a1	16	3.976	19.98
Ick	16	3.976	19.98
Fcamr	16	3.976	19.98
Fam13a	16	3.976	19.98
Lrat	16	3.976	19.98
Echdc1	16	3.976	19.98
Cdkn2c	16	3.976	19.98
Smco1	16	3.976	19.98
Glns-ps1	16	3.976	19.98
Figf	16	3.976	19.98
Apol9b	16	3.976	19.98
Loxl4	16	3.976	19.98
Cxx1a	16	3.976	19.98
Ube2e2	16	3.976	19.98
Slc13a2	16	3.976	19.98
Ank2	16	3.976	19.98
Slc16a7	16	3.976	19.98
Eno1	16	3.976	19.98
Slc46a1	16	3.976	19.98
Palld	16	3.976	19.98
Abca8b	16	3.976	19.98
Gm40892	16	3.976	19.98
Idh3a	16	3.976	19.98
Pakap	16	3.976	19.98
Optn	16	3.976	19.98
Fam78b	16	3.976	19.98
Gm10639	16	3.976	19.98
Rasd1	16	3.976	19.98
Ccl2	16	3.976	19.98
Slco5a1	16	3.976	19.98
Tbk1	16	3.976	19.98
Lrtm1	16	3.976	19.98
Lrp4	16	3.976	19.98
Vtcn1	16	3.976	19.98
Insig2	16	3.976	19.98
Palm2	16	3.976	19.98
Zfp9	16	3.976	19.98
Trim24	16	3.976	19.98
Gm4184	16	3.976	19.98
Utp11l	16	3.976	19.98
Tgm1	16	3.976	19.98
Rhbdl3	16	3.976	19.98
C730034F03Rik	16	3.976	19.98
Cdh1	16	3.976	19.98
Slc45a4	16	3.976	19.98
Cxx1b	16	3.976	19.98
Angptl1	16	3.976	19.98
Lbr	16	3.976	19.98
Ints2	16	3.976	19.98
LOC102643131	16	3.976	19.98
Rai14	16	3.976	19.98
Klhdc3	16	3.976	19.98
Acad11	16	3.976	19.98
Bcap29	16	3.976	19.98
Sec13	16	3.976	19.98
Chka	16	3.976	19.98
Nfyb	16	3.976	19.98
Cyr61	16	3.976	19.98
Cyp2c39	16	3.976	19.98
Cirbp	16	3.976	19.98
Slc35f5	16	3.976	19.98
Dclre1b	16	3.976	19.98
Deptor	16	3.976	19.98
Tmem150a	16	3.976	19.98
Plcd4	16	3.976	19.98
Gm16412	16	3.976	19.98
Psmd11	16	3.976	19.98
Coa6	16	3.976	19.98
Lox	16	3.976	19.98
Mapk1ip1	16	3.976	19.98
Gemin5	16	3.976	19.98
Gm22645	16	3.976	19.98
1700055D18Rik	16	3.976	19.98
Khdrbs3	16	3.976	19.98
St8sia5	16	3.976	19.98
Noc4l	16	3.976	19.98
Rsc1a1	16	3.976	19.98
Enpep	16	3.976	19.98
Mt2	16	3.976	19.98
Gdap1	16	3.976	19.98
Slc25a22	16	3.976	19.98
Ccnd3	16	3.976	19.98
Morc4	16	3.976	19.98
Mir3064	16	3.976	19.98
Fam134b	16	3.976	19.98
Mir181a-2	16	3.976	19.98
Zrsr1	16	3.976	19.98
Arhgap26	16	3.976	19.98
Car1	16	3.976	19.98
Tsc22d3	16	3.976	19.98
Gm6762	16	3.976	19.98
Lfng	16	3.976	19.98
LOC105247125	16	3.976	19.98
Bnip3	16	3.976	19.98
Adamts20	16	3.976	19.98
Sema7a	16	3.976	19.98
P2ry1	16	3.976	19.98
Tmem25	16	3.976	19.98
Pikfyve	16	3.976	19.98
Sorbs3	16	3.976	19.98
Gclm	16	3.976	19.98
Abi3	16	3.976	19.98
Gm10680	16	3.976	19.98
Epg5	16	3.976	19.98
Gm42368	16	3.976	19.98
3010026O09Rik	16	3.976	19.98
Synpo2l	16	3.976	19.98
Fgf1	16	3.976	19.98
Dnttip2	16	3.976	19.98
Mpc1	16	3.976	19.98
Slc4a1	16	3.976	19.98
Emp1	16	3.976	19.98
Stom	16	3.976	19.98
Etl4	16	3.976	19.98
Dmpk	16	3.976	19.98
Tmem120a	16	3.976	19.98
Plekhm1	16	3.976	19.98
Arhgef26	16	3.976	19.98
Gm12060	16	3.976	19.98
Ppip5k2	16	3.976	19.98
Irf4	16	3.976	19.98
Gm9824	16	3.976	19.98
Kcnj2	16	3.976	19.98
Glyctk	16	3.976	19.98
Krt222	16	3.976	19.98
Mknk2	16	3.976	19.98
Mchr1	16	3.976	19.98
Abcg1	16	3.976	19.98
Akap6	16	3.976	19.98
AA474408	16	3.976	19.98
Pbld1	16	3.976	19.98
Cav2	16	3.976	19.98
Gm10069	16	3.976	19.98
Nmrk2	16	3.976	19.98
Krt18	16	3.976	19.98
Hba-a1	16	3.976	19.98
Ociad2	16	3.976	19.98
Pter	16	3.976	19.98
Gm34595	16	3.976	19.98
Myo19	16	3.976	19.98
Mmp15	16	3.976	19.98
H3f3b	16	3.976	19.98
Fam78a	16	3.976	19.98
Clybl	16	3.976	19.98
Tspan12	16	3.976	19.98
Eif4ebp1	16	3.976	19.98
Erlin1	16	3.976	19.98
Gm15590	16	3.976	19.98
AF357355	16	3.976	19.98
Nfe2l2	16	3.976	19.98
Vldlr	16	3.976	19.98
Pmf1	16	3.976	19.98
Cgref1	16	3.976	19.98
Adrbk2	16	3.976	19.98
Cxcl14	16	3.976	19.98
Itga7	16	3.976	19.98
Plxna3	16	3.976	19.98
Psmb10	16	3.976	19.98
Dld	16	3.976	19.98
Gm8181	16	3.976	19.98
Gale	16	3.976	19.98
Calm2	16	3.976	19.98
Gm4956	16	3.976	19.98
Dhrs9	16	3.976	19.98
Lhpp	16	3.976	19.98
Kctd20	16	3.976	19.98
Dysf	16	3.976	19.98
Unc119	16	3.976	19.98
Gm5597	16	3.976	19.98
Mir1a-1	16	3.976	19.98
Mir29a	16	3.976	19.98
Mmachc	16	3.976	19.98
Gbas	16	3.976	19.98
Maf	16	3.976	19.98
Gm5510	16	3.976	19.98
Plbd1	16	3.976	19.98
Chpf2	16	3.976	19.98
Nrarp	16	3.976	19.98
Laptm4b	16	3.976	19.98
Rab1b	16	3.976	19.98
Glul	16	3.976	19.98
Vkorc1l1	16	3.976	19.98
Nsmaf	16	3.976	19.98
Jag1	16	3.976	19.98
Ddx21	16	3.976	19.98
Slc25a35	16	3.976	19.98
Lin7a	16	3.976	19.98
Cntrl	16	3.976	19.98
Rps15	16	3.976	19.98
Prkch	16	3.976	19.98
Trpv1	16	3.976	19.98
Gm22887	16	3.976	19.98
Rpusd3	16	3.976	19.98
Gm379	16	3.976	19.98
Igfbp3	16	3.976	19.98
Ctdp1	16	3.976	19.98
Hyi	16	3.976	19.98
Slc7a1	16	3.976	19.98
Per3	16	3.976	19.98
4930429B21Rik	16	3.976	19.98
Atad2	16	3.976	19.98
Eda2r	16	3.976	19.98
Rabl3	16	3.976	19.98
Tapt1	16	3.976	19.98
C4bp-ps1	16	3.976	19.98
Prodh	16	3.976	19.98
Ccdc88c	16	3.976	19.98
Hcar1	16	3.976	19.98
Gm5105	16	3.976	19.98
Pld2	16	3.976	19.98
Hba-a2	16	3.976	19.98
Coro6	16	3.976	19.98
Mtmr11	16	3.976	19.98
Jph2	16	3.976	19.98
BC005685	16	3.976	19.98
Mir107	16	3.976	19.98
Ephb2	16	3.976	19.98
Gm40902	16	3.976	19.98
Cyp2d40	16	3.976	19.98
Twf2	16	3.976	19.98
Tnxb	16	3.976	19.98
Ctgf	16	3.976	19.98
Spice1	16	3.976	19.98
Ppargc1a	16	3.976	19.98
1700025G04Rik	16	3.976	19.98
Mfhas1	16	3.976	19.98
Sgpl1	16	3.976	19.98
Ceacam2	16	3.976	19.98
Hbb-bt	16	3.976	19.98
Klf15	16	3.976	19.98
Gsta1	16	3.976	19.98
Gsta2	16	3.976	19.98
Gpr160	16	3.976	19.98
Txnip	16	3.976	19.98
Sec14l5	16	3.976	19.98
Ptpmt1	16	3.976	19.98
Ramp2	16	3.976	19.98
Apoa4	16	3.976	19.98
Rxrg	16	3.976	19.98
Acat2	16	3.976	19.98
Klf11	16	3.976	19.98
Ino80c	16	3.976	19.98
Adck3	16	3.976	19.98
Sec14l4	16	3.976	19.98
Fam107a	16	3.976	19.98
Sult1e1	16	3.976	19.98
Cxadr	16	3.976	19.98
Dtx2	16	3.976	19.98
Gm5785	16	3.976	19.98
Gm3776	16	3.976	19.98
Odf3l2	16	3.976	19.98
Hgs	16	3.976	19.98
Gm9909	16	3.976	19.98
Rasgef1b	16	3.976	19.98
Tubb2a	16	3.976	19.98
Slc25a17	16	3.976	19.98
Rpl3	16	3.976	19.98
Hamp2	16	3.976	19.98
Sall4	16	3.976	19.98
Dgat2l6	16	3.976	19.98
Gm9958	16	3.976	19.98
Tdg	16	3.976	19.98
Gm10053	16	3.976	19.98
Taf1a	16	3.976	19.98
Arid5a	16	3.976	19.98
Prss27	16	3.976	19.98
Asns	16	3.976	19.98
Kcnb1	16	3.976	19.98
Gm5808	16	3.976	19.98
Pir	16	3.976	19.98
Mertk	16	3.976	19.98
Eng	16	3.976	19.98
Trim25	16	3.976	19.98
Gpd1l	16	3.976	19.98
Gm14964	16	3.976	19.98
Abcb1a	16	3.976	19.98
Stmn2	16	3.976	19.98
Man2a1	16	3.976	19.98
Suv420h2	16	3.976	19.98
Clec9a	16	3.976	19.98
Fam20a	16	3.976	19.98
Paqr9	16	3.976	19.98
Cacna2d4	16	3.976	19.98
Gnpat	16	3.976	19.98
Hbb-bs	16	3.976	19.98
Fign	16	3.976	19.98
Cd93	16	3.976	19.98
Aurka	16	3.976	19.98
Simc1	16	3.976	19.98
Tbcel	16	3.976	19.98
Smim8	16	3.976	19.98
Mat2a	16	3.976	19.98
Rin3	16	3.976	19.98
2200002D01Rik	16	3.976	19.98
Mir677	16	3.976	19.98
Ska2	16	3.976	19.98
Glrx3	16	3.976	19.98
Edn1	16	3.976	19.98
Aox1	16	3.976	19.98
Sypl2	16	3.976	19.98
D630039A03Rik	16	3.976	19.98
Fam45a	16	3.976	19.98
Adgrl4	16	3.976	19.98
Magt1	16	3.976	19.98
Parp4	16	3.976	19.98
Gm42035	16	3.976	19.98
Tmem184c	16	3.976	19.98
Kbtbd13	16	3.976	19.98
Itgb3	16	3.976	19.98
Mrps6	16	3.976	19.98
Fgf6	16	3.976	19.98
Wnt5a	16	3.976	19.98
Pgam1	16	3.976	19.98
Cxxc5	16	3.976	19.98
D1Ertd622e	16	3.976	19.98
BC023105	16	3.976	19.98
Poldip2	16	3.976	19.98
Ypel2	16	3.976	19.98
Ighv1-54	16	3.976	19.98
Peg3	16	3.976	19.98
Myc	16	3.976	19.98
Glmn	16	3.976	19.98
Dcun1d3	16	3.976	19.98
Wdr34	16	3.976	19.98
Sh2b2	16	3.976	19.98
Piezo1	16	3.976	19.98
Lrrc16a	16	3.976	19.98
Slc17a4	16	3.976	19.98
Thoc7	16	3.976	19.98
Cry2	16	3.976	19.98
Lpl	16	3.976	19.98
Tfdp2	16	3.976	19.98
Oser1	16	3.976	19.98
Kdm7a	16	3.976	19.98
Tcf15	16	3.976	19.98
Ephx2	16	3.976	19.98
Tmem255b	16	3.976	19.98
Got1	16	3.976	19.98
Ndufb3	16	3.976	19.98
Lsmem2	16	3.976	19.98
Gna12	16	3.976	19.98
Nqo2	16	3.976	19.98
Gpihbp1	16	3.976	19.98
Tmem189	16	3.976	19.98
Ptch2	16	3.976	19.98
Med4	16	3.976	19.98
Cntfr	16	3.976	19.98
Tob1	16	3.976	19.98
Derl3	16	3.976	19.98
Wsb1	16	3.976	19.98
Gpatch1	16	3.976	19.98
Gm16418	16	3.976	19.98
Them4	16	3.976	19.98
Mr1	16	3.976	19.98
Chst15	16	3.976	19.98
Obp2a	16	3.976	19.98
Dhx32	16	3.976	19.98
Slc40a1	16	3.976	19.98
Zfp185	16	3.976	19.98
Clec1b	16	3.976	19.98
Fntb	16	3.976	19.98
Sctr	16	3.976	19.98
Cited4	16	3.976	19.98
Parp3	16	3.976	19.98
1500011K16Rik	16	3.976	19.98
Mcam	16	3.976	19.98
Ubxn4	16	3.976	19.98
mt-Tm	16	3.976	19.98
Pfn2	16	3.976	19.98
Onecut1	16	3.976	19.98
Slc39a2	16	3.976	19.98
Arhgap6	16	3.976	19.98
Itpk1	16	3.976	19.98
Rab22a	16	3.976	19.98
Wdtc1	16	3.976	19.98
Pkdcc	16	3.976	19.98
Gnb4	16	3.976	19.98
Slc2a4	16	3.976	19.98
Lin9	16	3.976	19.98
Wdr81	16	3.976	19.98
Thap2	16	3.976	19.98
Slco2b1	16	3.976	19.98
Cnp	16	3.976	19.98
Egln3	16	3.976	19.98
Rfxank	16	3.976	19.98
Cacna1i	16	3.976	19.98
Trib2	16	3.976	19.98
Kitl	16	3.976	19.98
Dhrs7b	16	3.976	19.98
Gm4861	16	3.976	19.98
Filip1l	16	3.976	19.98
Olfml1	16	3.976	19.98
Ptprd	16	3.976	19.98
Tmem50a	16	3.976	19.98
Trappc6b	16	3.976	19.98
Cptp	16	3.976	19.98
Cdsn	16	3.976	19.98
Gm8242	16	3.976	19.98
Sema3g	16	3.976	19.98
Gypc	16	3.976	19.98
Cdc14b	16	3.976	19.98
Impa2	16	3.976	19.98
Slc46a3	16	3.976	19.98
Foxp1	16	3.976	19.98
Sesn2	16	3.976	19.98
Col5a3	16	3.976	19.98
Pomt1	16	3.976	19.98
Mir193a	16	3.976	19.98
Gm24707	16	3.976	19.98
Mcm4	16	3.976	19.98
Atoh8	16	3.976	19.98
Adh1	16	3.976	19.98
Chpt1	16	3.976	19.98
Tigd2	16	3.976	19.98
Plvap	16	3.976	19.98
Slc6a8	16	3.976	19.98
Slco1a4	16	3.976	19.98
Mal2	16	3.976	19.98
Lsmem1	16	3.976	19.98
Ly6c2	16	3.976	19.98
Vma21-ps	16	3.976	19.98
Gm14845	16	3.976	19.98
Tuba8	16	3.976	19.98
Gm23462	16	3.976	19.98
Gas2	16	3.976	19.98
Cdh4	16	3.976	19.98
Irf5	16	3.976	19.98
Ak3l2-ps	16	3.976	19.98
Chd2	16	3.976	19.98
Atp2a3	16	3.976	19.98
Pole	16	3.976	19.98
Igkv19-93	16	3.976	19.98
Lurap1l	16	3.976	19.98
S1pr1	16	3.976	19.98
Dclre1c	16	3.976	19.98
Gngt2	16	3.976	19.98
Ceacam1	16	3.976	19.98
Pim1	16	3.976	19.98
Gm25321	16	3.976	19.98
E130308A19Rik	16	3.976	19.98
Als2cr12	16	3.976	19.98
Rassf6	16	3.976	19.98
Lepr	16	3.976	19.98
5430403G16Rik	16	3.976	19.98
Nudt2	16	3.976	19.98
Zscan26	16	3.976	19.98
Gm4841	16	3.976	19.98
Nepro	16	3.976	19.98
Mir122	16	3.976	19.98
Tbx3	16	3.976	19.98
Gm8989	16	3.976	19.98
Kcnc1	16	3.976	19.98
Tmem79	16	3.976	19.98
Tmie	16	3.976	19.98
Hs2st1	16	3.976	19.98
Pafah2	16	3.976	19.98
Plpp1	16	3.976	19.98
Fam69a	16	3.976	19.98
Fam189a2	16	3.976	19.98
Tmem254c	16	3.976	19.98
Mthfs	16	3.976	19.98
Sema6c	16	3.976	19.98
Serpine1	16	3.976	19.98
Serinc2	16	3.976	19.98
Rnf122	16	3.976	19.98
Stx2	16	3.976	19.98
Cyyr1	16	3.976	19.98
Tc2n	16	3.976	19.98
Uspl1	16	3.976	19.98
Tppp3	16	3.976	19.98
Atf6b	16	3.976	19.98
Mirt2	16	3.976	19.98
Gsta4	16	3.976	19.98
Gadd45a	16	3.976	19.98
Tbc1d7	16	3.976	19.98
Aamdc	16	3.976	19.98
Gm13160	16	3.976	19.98
Gprin3	16	3.976	19.98
Gm9870	16	3.976	19.98
Sobp	16	3.976	19.98
Arxes1	16	3.976	19.98
Selenbp1	16	3.976	19.98
Slc22a3	16	3.976	19.98
Pik3r5	16	3.976	19.98
Gm5424	16	3.976	19.98
AI464131	16	3.976	19.98
Kcng4	16	3.976	19.98
Slc3a1	16	3.976	19.98
Sardh	16	3.976	19.98
B430212C06Rik	16	3.976	19.98
Pknox2	16	3.976	19.98
Ripply3	16	3.976	19.98
Tmem254b	16	3.976	19.98
Traj7	16	3.976	19.98
P2rx3	16	3.976	19.98
Msr1	16	3.976	19.98
Ddx56	16	3.976	19.98
Samhd1	16	3.976	19.98
Oas2	16	3.976	19.98
Lyz2	16	3.976	19.98
Olfm1	16	3.976	19.98
Fzd7	16	3.976	19.98
Ncf1	16	3.976	19.98
Adgrl2	16	3.976	19.98
Gm15446	16	3.976	19.98
Muc2	16	3.976	19.98
Mier1	16	3.976	19.98
Gm7308	16	3.976	19.98
n-R5s193	16	3.976	19.98
Gm17296	16	3.976	19.98
Zfp771	16	3.976	19.98
2310040G07Rik	16	3.976	19.98
Manea	16	3.976	19.98
Cabyr	16	3.976	19.98
Ftl1	16	3.976	19.98
Gm32819	16	3.976	19.98
Gm13675	16	3.976	19.98
Paqr7	16	3.976	19.98
Tet1	16	3.976	19.98
Tcaf2	16	3.976	19.98
Ncaph	16	3.976	19.98
Abca1	16	3.976	19.98
Foxa3	16	3.976	19.98
Arl4d	16	3.976	19.98
A230050P20Rik	16	3.976	19.98
Zfand5	16	3.976	19.98
Pde7b	16	3.976	19.98
Mir708	16	3.976	19.98
Ralgapa2	16	3.976	19.98
Rgs5	16	3.976	19.98
Avl9	16	3.976	19.98
Hif3a	16	3.976	19.98
Gstm4	16	3.976	19.98
Vcan	16	3.976	19.98
Nova1	16	3.976	19.98
Tmem182	16	3.976	19.98
Pebp4	16	3.976	19.98
Mreg	16	3.976	19.98
Usp33	16	3.976	19.98
Omd	16	3.976	19.98
Ocstamp	16	3.976	19.98
Esr1	16	3.976	19.98
Stc2	16	3.976	19.98
Sbk1	16	3.976	19.98
Comt	16	3.976	19.98
Gm7278	16	3.976	19.98
Olfr558	16	3.976	19.98
Banp	16	3.976	19.98
Col14a1	16	3.976	19.98
Slc4a10	16	3.976	19.98
Higd1a	16	3.976	19.98
Gpr65	16	3.976	19.98
Mc5r	16	3.976	19.98
Dhrs7	16	3.976	19.98
Gcnt2	16	3.976	19.98
Maged2	16	3.976	19.98
Fam69b	16	3.976	19.98
Mcee	16	3.976	19.98
Mamstr	16	3.976	19.98
Efr3b	16	3.976	19.98
Col6a6	16	3.976	19.98
Fndc3a	16	3.976	19.98
Ar	16	3.976	19.98
Dupd1	16	3.976	19.98
Tirap	16	3.976	19.98
Nav1	16	3.976	19.98
Ptchd4	16	3.976	19.98
Cxcl13	16	3.976	19.98
Zfp180	16	3.976	19.98
Cnnm3	16	3.976	19.98
Mum1l1	16	3.976	19.98
Mn1	16	3.976	19.98
Fgf2	16	3.976	19.98
Fmo5	16	3.976	19.98
Gm13375	16	3.976	19.98
Tlr4	16	3.976	19.98
Psip1	16	3.976	19.98
Mettl7a3	16	3.976	19.98
Antxr2	16	3.976	19.98
Gm13271	16	3.976	19.98
Slc12a2	16	3.976	19.98
Dll4	16	3.976	19.98
Naa20	16	3.976	19.98
Csmd1	16	3.976	19.98
Dpep1	16	3.976	19.98
Gm13167	16	3.976	19.98
Fdx1	16	3.976	19.98
Adamts15	16	3.976	19.98
BC005537	16	3.976	19.98
Tanc2	16	3.976	19.98
Rmdn3	16	3.976	19.98
Aldh3b2	16	3.976	19.98
Gbp10	16	3.976	19.98
Rasgrp3	16	3.976	19.98
Rhpn2	16	3.976	19.98
1700017B05Rik	16	3.976	19.98
Ece1	16	3.976	19.98
Mkl1	16	3.976	19.98
Lbp	16	3.976	19.98
Mir181b-2	16	3.976	19.98
Anxa2	16	3.976	19.98
Htra1	16	3.976	19.98
Gdpd1	16	3.976	19.98
Fkbp14	16	3.976	19.98
Lrrk1	16	3.976	19.98
Tdg-ps	16	3.976	19.98
Ms4a6b	16	3.976	19.98
Oxtr	16	3.976	19.98
Pdhb	16	3.976	19.98
Adgrg2	16	3.976	19.98
Olfr1160	16	3.976	19.98
Ugt1a8	16	3.976	19.98
Nes	16	3.976	19.98
Slc15a2	16	3.976	19.98
Cyp4b1	16	3.976	19.98
Adra1a	16	3.976	19.98
Apol11b	16	3.976	19.98
Tspan3	16	3.976	19.98
St3gal6	16	3.976	19.98
Tiam2	16	3.976	19.98
Ppm1b	16	3.976	19.98
Tia1	16	3.976	19.98
Hivep2	16	3.976	19.98
Stc1	16	3.976	19.98
Slamf7	16	3.976	19.98
Slc9a3r1	16	3.976	19.98
Mmp11	16	3.976	19.98
Gm25121	16	3.976	19.98
Clca3a1	16	3.976	19.98
Spry1	16	3.976	19.98
Snord1c	16	3.976	19.98
Gm24253	16	3.976	19.98
Nr0b2	16	3.976	19.98
Bzw2	16	3.976	19.98
Prr32	16	3.976	19.98
Gfod1	16	3.976	19.98
Fmr1	16	3.976	19.98
Mir100	16	3.976	19.98
Fam53a	16	3.976	19.98
Alkbh2	16	3.976	19.98
Dhrs3	16	3.976	19.98
Rhbdf2	16	3.976	19.98
Gm14719	16	3.976	19.98
Sh3d21	16	3.976	19.98
Gm4297	16	3.976	19.98
Slc10a2	16	3.976	19.98
Gm9847	16	3.976	19.98
Ets2	16	3.976	19.98
Gphn	16	3.976	19.98
Neb	16	3.976	19.98
Rdh13	16	3.976	19.98
Fgf21	16	3.976	19.98
Nutf2-ps1	16	3.976	19.98
Nutf2-ps2	16	3.976	19.98
Il13ra1	16	3.976	19.98
Pstpip2	16	3.976	19.98
Zdhhc14	16	3.976	19.98
Ninj1	16	3.976	19.98
Nbeal2	16	3.976	19.98
Gpnmb	16	3.976	19.98
Dusp10	16	3.976	19.98
Rpl3-ps2	16	3.976	19.98
Eva1c	16	3.976	19.98
Mir1a-2	16	3.976	19.98
Mlycd	16	3.976	19.98
Pcdhga7	16	3.976	19.98
Sult1a1	16	3.976	19.98
Actn1	16	3.976	19.98
Pmepa1	16	3.976	19.98
Syt7	16	3.976	19.98
Agmo	16	3.976	19.98
Ssx2ip	16	3.976	19.98
Snx7	16	3.976	19.98
Sec61b	16	3.976	19.98
Trim7	16	3.976	19.98
Syne3	16	3.976	19.98
Gm7676	16	3.976	19.98
Gm6194	16	3.976	19.98
Gm6030	16	3.976	19.98
Coro2b	16	3.976	19.98
Fads2	16	3.976	19.98
Apln	16	3.976	19.98
Klhl23	16	3.976	19.98
Dnaja1	16	3.976	19.98
Stat3	16	3.976	19.98
Hgf	16	3.976	19.98
Marcks	16	3.976	19.98
Gm13275	16	3.976	19.98
Gm13276	16	3.976	19.98
Gm13277	16	3.976	19.98
Gm13278	16	3.976	19.98
Gm13279	16	3.976	19.98
Gm13285	16	3.976	19.98
Rbfox2	16	3.976	19.98
Tmem100	16	3.976	19.98
Lrrc28	16	3.976	19.98
Ostn	16	3.976	19.98
Gm13080	16	3.976	19.98
Pglyrp1	16	3.976	19.98
Ncbp2	16	3.976	19.98
Cd86	16	3.976	19.98
Chst11	16	3.976	19.98
Ddit3	16	3.976	19.98
Ubtd2	16	3.976	19.98
A830035O19Rik	16	3.976	19.98
Fbxo30	16	3.976	19.98
Lrp11	16	3.976	19.98
Mettl24	16	3.976	19.98
1600014C10Rik	16	3.976	19.98
6430548M08Rik	16	3.976	19.98
Stard5	16	3.976	19.98
Camkmt	16	3.976	19.98
Camk2n1	16	3.976	19.98
Inpp5d	16	3.976	19.98
Mir692-3	16	3.976	19.98
Ganc	16	3.976	19.98
Tbl2	16	3.976	19.98
Mettl20	16	3.976	19.98
Dnajc12	16	3.976	19.98
Setmar	16	3.976	19.98
Myod1	16	3.976	19.98
Plk3	16	3.976	19.98
Mpeg1	16	3.976	19.98
Dnajb9	16	3.976	19.98
Ngfr	16	3.976	19.98
Cln8	16	3.976	19.98
P2ry2	16	3.976	19.98
Cox7a1	16	3.976	19.98
Pcolce2	16	3.976	19.98
Pawr	16	3.976	19.98
Rnd3	16	3.976	19.98
Cic	16	3.976	19.98
Sucnr1	16	3.976	19.98
Hilpda	16	3.976	19.98
Acsf3	16	3.976	19.98
Ttpa	16	3.976	19.98
Sema4a	16	3.976	19.98
Nceh1	16	3.976	19.98
Gm17167	16	3.976	19.98
Ahdc1	16	3.976	19.98
Gm5417	16	3.976	19.98
Mt1	16	3.976	19.98
n-R5s88	16	3.976	19.98
B4galt4	16	3.976	19.98
Ift22	16	3.976	19.98
Wdr62	16	3.976	19.98
Ormdl3	16	3.976	19.98
Rgma	16	3.976	19.98
Zdhhc23	16	3.976	19.98
Apcs	16	3.976	19.98
Kdelr3	16	3.976	19.98
LOC101055727	16	3.976	19.98
Cgnl1	16	3.976	19.98
Zfp932	16	3.976	19.98
Gm12653	16	3.976	19.98
Ndufb6	16	3.976	19.98
Utp14b	16	3.976	19.98
Dexi	16	3.976	19.98
Dusp7	16	3.976	19.98
Cnksr1	16	3.976	19.98
LOC100043921	16	3.976	19.98
Gm10382	16	3.976	19.98
Cd163	16	3.976	19.98
Zmat5	16	3.976	19.98
Syk	16	3.976	19.98
Gm13286	16	3.976	19.98
Mir133a-2	16	3.976	19.98
Apoo-ps	16	3.976	19.98
Prox1	16	3.976	19.98
Cmss1	16	3.976	19.98
Prrg1	16	3.976	19.98
Syap1	16	3.976	19.98
Fnip2	16	3.976	19.98
Gcnt1	16	3.976	19.98
Tmem144	16	3.976	19.98
Slc17a9	16	3.976	19.98
Tlr7	16	3.976	19.98
Mettl11b	16	3.976	19.98
Bche	16	3.976	19.98
Gm9855	16	3.976	19.98
Rps10-ps1	16	3.976	19.98
Ifi30	16	3.976	19.98
March1	16	3.976	19.98
Nav2	16	3.976	19.98
Mmd	16	3.976	19.98
Gm7984	16	3.976	19.98
Arhgap20	16	3.976	19.98
Gm12816	16	3.976	19.98
Adrb2	16	3.976	19.98
Sh2d4a	16	3.976	19.98
Lama1	16	3.976	19.98
Acaca	16	3.976	19.98
Fasn	16	3.976	19.98
Cox8b	16	3.976	19.98
Esm1	16	3.976	19.98
Gm5850	16	3.976	19.98
Gm5851	16	3.976	19.98
Slc9a6	16	3.976	19.98
Atp2b4	16	3.976	19.98
Gm5879	16	3.976	19.98
Taf7	16	3.976	19.98
Adamts4	16	3.976	19.98
Gm14480	16	3.976	19.98
Epha7	16	3.976	19.98
Bloc1s5	16	3.976	19.98
Pcbd1	16	3.976	19.98
Gm5627	16	3.976	19.98
Col3a1	16	3.976	19.98
Lamtor1	16	3.976	19.98
Btg1	16	3.976	19.98
Uxt	16	3.976	19.98
Fhl3	16	3.976	19.98
Nnt	16	3.976	19.98
Neu2	16	3.976	19.98
Ndrg1	16	3.976	19.98
Cep70	16	3.976	19.98
Gm15432	16	3.976	19.98
Ntf3	16	3.976	19.98
N4bp2l1	16	3.976	19.98
A530099J19Rik	16	3.976	19.98
Erbb2ip	16	3.976	19.98
mt-Tg	16	3.976	19.98
Ankrd2	16	3.976	19.98
Gm13237	16	3.976	19.98
Icam1	16	3.976	19.98
Ptprf	16	3.976	19.98
Rassf2	16	3.976	19.98
Odf3b	16	3.976	19.98
Mafb	16	3.976	19.98
Fnbp1	16	3.976	19.98
4931406P16Rik	16	3.976	19.98
Shq1	16	3.976	19.98
Popdc2	16	3.976	19.98
Atp6v0a2	16	3.976	19.98
Cyp4a10	16	3.976	19.98
Gm25357	16	3.976	19.98
Igsf6	16	3.976	19.98
Baz1a	16	3.976	19.98
Smagp	16	3.976	19.98
Mxra8	16	3.976	19.98
Phospho1	16	3.976	19.98
Acvr2a	16	3.976	19.98
Ninl	16	3.976	19.98
Cyp20a1	16	3.976	19.98
Tbc1d1	16	3.976	19.98
Tmem97	16	3.976	19.98
Ibtk	16	3.976	19.98
Lilr4b	16	3.976	19.98
Srsf3	16	3.976	19.98
mt-Tf	16	3.976	19.98
Spock2	16	3.976	19.98
Gm11451	16	3.976	19.98
Gmip	16	3.976	19.98
2610020H08Rik	16	3.976	19.98
Gvin1	16	3.976	19.98
B3glct	16	3.976	19.98
Rpl38	16	3.976	19.98
Hmgb2	16	3.976	19.98
Chchd10	16	3.976	19.98
Cript	16	3.976	19.98
Prkce	16	3.976	19.98
Tenm4	16	3.976	19.98
Dgka	16	3.976	19.98
Stap1	16	3.976	19.98
Ppp1r10	16	3.976	19.98
Crot	16	3.976	19.98
Itlnb	16	3.976	19.98
Fabp2	16	3.976	19.98
Midn	16	3.976	19.98
Il22ra2	16	3.976	19.98
Tspan9	16	3.976	19.98
Rit1	16	3.976	19.98
Exph5	16	3.976	19.98
Aldh1a7	16	3.976	19.98
Gja1	16	3.976	19.98
Atp10a	16	3.976	19.98
Haao	16	3.976	19.98
Scand1	16	3.976	19.98
Plcg2	16	3.976	19.98
Gm8074	16	3.976	19.98
LOC100862446	16	3.976	19.98
Cd300a	16	3.976	19.98
Rgs7bp	16	3.976	19.98
Gm12538	16	3.976	19.98
Paox	16	3.976	19.98
0610009B22Rik	16	3.976	19.98
Apobec1	16	3.976	19.98
St6galnac5	16	3.976	19.98
Adcyap1r1	16	3.976	19.98
Trbv20	16	3.976	19.98
Hip1r	16	3.976	19.98
Syp	16	3.976	19.98
Cd300lg	16	3.976	19.98
Paqr4	16	3.976	19.98
Mest	16	3.976	19.98
Tmem126a	16	3.976	19.98
Ccl7	16	3.976	19.98
Ccdc146	16	3.976	19.98
Wfdc1	16	3.976	19.98
Ccdc28a	16	3.976	19.98
Mettl7b	16	3.976	19.98
Gm12407	16	3.976	19.98
Gm2457	16	3.976	19.98
Zfp422-rs1	16	3.976	19.98
Deb1	16	3.976	19.98
Tmem2	16	3.976	19.98
Cxcl9	16	3.976	19.98
Csf1r	16	3.976	19.98
Cldn22	16	3.976	19.98
Lsm10	16	3.976	19.98
Napb	16	3.976	19.98
Cebpb	16	3.976	19.98
Gm13283	16	3.976	19.98
Ric8b	16	3.976	19.98
Hspb3	16	3.976	19.98
Gm29718	16	3.976	19.98
Plin3	16	3.976	19.98
Grb10	16	3.976	19.98
Ccl19	16	3.976	19.98
Grb14	16	3.976	19.98
Prob1	16	3.976	19.98
Ccdc69	16	3.976	19.98
Igsf11	16	3.976	19.98
Atp10d	16	3.976	19.98
Gm22362	16	3.976	19.98
Tmcc3	16	3.976	19.98
Rtp3	16	3.976	19.98
P2ry10	16	3.976	19.98
Slc9a2	16	3.976	19.98
Gm13287	16	3.976	19.98
Stard8	16	3.976	19.98
Angpt1	16	3.976	19.98
Adam12	16	3.976	19.98
Cxcr4	16	3.976	19.98
Gm7819	16	3.976	19.98
Mdga1	16	3.976	19.98
Tpgs2	16	3.976	19.98
Cyp2b10	16	3.976	19.98
Ptch1	16	3.976	19.98
Ppp1r3d	16	3.976	19.98
Cadm1	16	3.976	19.98
F730043M19Rik	16	3.976	19.98
Strip2	16	3.976	19.98
4930445K14Rik	16	3.976	19.98
9030612E09Rik	16	3.976	19.98
Snhg5	16	3.976	19.98
Efna2	16	3.976	19.98
Fstl1	16	3.976	19.98
Bpgm	16	3.976	19.98
Zfand2a	16	3.976	19.98
Arhgef37	16	3.976	19.98
Gm5558	16	3.976	19.98
Mapkbp1	16	3.976	19.98
Ubac1	16	3.976	19.98
Tprn	16	3.976	19.98
Flot2	16	3.976	19.98
Fzd4	16	3.976	19.98
Lmbr1	16	3.976	19.98
S1pr3	16	3.976	19.98
Wbp5	16	3.976	19.98
Ces2g	16	3.976	19.98
Adgrl3	16	3.976	19.98
Dapp1	16	3.976	19.98
Plekha8	16	3.976	19.98
Tead4	16	3.976	19.98
Rpsa	16	3.976	19.98
Zfp655	16	3.976	19.98
Plxnc1	16	3.976	19.98
Prkcdbp	16	3.976	19.98
Cdk5	16	3.976	19.98
Pctp	16	3.976	19.98
Depdc7	16	3.976	19.98
Sh3bp2	16	3.976	19.98
Parm1	16	3.976	19.98
Rnu73b	16	3.976	19.98
Dennd2a	16	3.976	19.98
Nwd1	16	3.976	19.98
Pla2g7	16	3.976	19.98
Gabrr1	16	3.976	19.98
Slc25a42	16	3.976	19.98
Fam219a	16	3.976	19.98
Cd68	16	3.976	19.98
AB124611	16	3.976	19.98
Stk11ip	16	3.976	19.98
Hacd1	16	3.976	19.98
Angptl4	16	3.976	19.98
Gm23264	16	3.976	19.98
Ablim1	16	3.976	19.98
Sult1c2	16	3.976	19.98
Tmeff2	16	3.976	19.98
Ndn	16	3.976	19.98
E030011O05Rik	16	3.976	19.98
Akr1c14	16	3.976	19.98
Kcne4	16	3.976	19.98
Cth	16	3.976	19.98
Upp1	16	3.976	19.98
Snapin	16	3.976	19.98
Il4ra	16	3.976	19.98
Hsf2	16	3.976	19.98
Dhrs1	16	3.976	19.98
Slc25a30	16	3.976	19.98
Slc8b1	16	3.976	19.98
Ighv14-2	16	3.976	19.98
Slc35a4	16	3.976	19.98
Rnf144b	16	3.976	19.98
Ankrd28	16	3.976	19.98
Thumpd3	16	3.976	19.98
Rsad2	16	3.976	19.98
Zfp930	16	3.976	19.98
Pqlc3	16	3.976	19.98
Dcst1	16	3.976	19.98
Serf1	16	3.976	19.98
Ffar2	16	3.976	19.98
Nuak1	16	3.976	19.98
Hrct1	16	3.976	19.98
Wdr93	16	3.976	19.98
Clmn	16	3.976	19.98
Crlf3	16	3.976	19.98
Snca	16	3.976	19.98
Srms	16	3.976	19.98
Ighv6-7	16	3.976	19.98
Gm5815	16	3.976	19.98
Crem	16	3.976	19.98
Sel1l3	16	3.976	19.98
Trim67	16	3.976	19.98
Epb41l2	16	3.976	19.98
Nrn1	16	3.976	19.98
Ralgps2	16	3.976	19.98
Postn	16	3.976	19.98
Slc4a4	16	3.976	19.98
Esrrg	16	3.976	19.98
Hvcn1	16	3.976	19.98
Hnrnpf	16	3.976	19.98
Sertad2	16	3.976	19.98
Filip1	16	3.976	19.98
Osbpl6	16	3.976	19.98
Gm28041	16	3.976	19.98
Adgrg6	16	3.976	19.98
Coro2a	16	3.976	19.98
Zc3h12c	16	3.976	19.98
Nol6	16	3.976	19.98
Zbed4	16	3.976	19.98
Runx1	16	3.976	19.98
Crim1	16	3.976	19.98
Gde1	16	3.976	19.98
Gm22951	16	3.976	19.98
Gkn3	16	3.976	19.98
Dlx6	16	3.976	19.98
Sod2	16	3.976	19.98
Zfyve21	16	3.976	19.98
9830004L10Rik	16	3.976	19.98
Ighv5-12	16	3.976	19.98
Gm23677	16	3.976	19.98
C4a	16	3.976	19.98
Acyp1	16	3.976	19.98
Otub2	16	3.976	19.98
Aff3	16	3.976	19.98
Alg12	16	3.976	19.98
Gm6517	16	3.976	19.98
Orm3	16	3.976	19.98
Cmklr1	16	3.976	19.98
Cdc42ep1	16	3.976	19.98
Slc6a13	16	3.976	19.98
Mttp	16	3.976	19.98
Eln	16	3.976	19.98
Amot	16	3.976	19.98
Pcdhb17	16	3.976	19.98
Fam213a	16	3.976	19.98
Repin1	16	3.976	19.98
Gm22748	16	3.976	19.98
Csrnp1	16	3.976	19.98
Gm24564	16	3.976	19.98
Cpne2	16	3.976	19.98
A430105I19Rik	16	3.976	19.98
Rtn4rl1	16	3.976	19.98
Sox17	16	3.976	19.98
Cks1b	16	3.976	19.98
Igkv1-117	16	3.976	19.98
Mtss1l	16	3.976	19.98
Angpt2	16	3.976	19.98
Gen1	16	3.976	19.98
Plpp7	16	3.976	19.98
Smkr-ps	16	3.976	19.98
Znrf2	16	3.976	19.98
Fbxo22	16	3.976	19.98
1810011H11Rik	16	3.976	19.98
Exd2	16	3.976	19.98
Anxa4	16	3.976	19.98
Junb	16	3.976	19.98
Ctxn3	16	3.976	19.98
Wscd2	16	3.976	19.98
Gm6485	16	3.976	19.98
Cdc14a	16	3.976	19.98
Jarid2	16	3.976	19.98
Acaa2	16	3.976	19.98
Frmd8	16	3.976	19.98
Tlcd1	16	3.976	19.98
Gm24098	16	3.976	19.98
Cebpzos	16	3.976	19.98
Irx3	16	3.976	19.98
5430416O09Rik	16	3.976	19.98
Shisa2	16	3.976	19.98
Gas2l3	16	3.976	19.98
Phlda1	16	3.976	19.98
Relt	16	3.976	19.98
Atg10	16	3.976	19.98
Xrcc5	16	3.976	19.98
Tmem170b	16	3.976	19.98
Acta1	16	3.976	19.98
Rny3	16	3.976	19.98
Cyp2r1	16	3.976	19.98
Lmod2	16	3.976	19.98
Prss55	16	3.976	19.98
Lgi3	16	3.976	19.98
Ddo	16	3.976	19.98
Spag5	16	3.976	19.98
Gm13272	16	3.976	19.98
Tagap	16	3.976	19.98
Amotl2	16	3.976	19.98
Gm2810	16	3.976	19.98
Tnfrsf23	16	3.976	19.98
Stk17b	16	3.976	19.98
Samd4	16	3.976	19.98
Ppm1l	16	3.976	19.98
Adprhl1	16	3.976	19.98
Slc2a5	16	3.976	19.98
Zfp951	16	3.976	19.98
Dok3	16	3.976	19.98
Adcy4	16	3.976	19.98
Myl1	16	3.976	19.98
Bst1	16	3.976	19.98
Tmpo	16	3.976	19.98
Phxr1	16	3.976	19.98
Gnmt	16	3.976	19.98
Tnfrsf12a	16	3.976	19.98
Adgre1	16	3.976	19.98
Cachd1	16	3.976	19.98
Mir377	16	3.976	19.98
Fas	16	3.976	19.98
Zbtb10	16	3.976	19.98
Olfr920	16	3.976	19.98
Entpd2	16	3.976	19.98
Tmtc1	16	3.976	19.98
Snord116l1	16	3.976	19.98
Ncapg2	16	3.976	19.98
Lum	16	3.976	19.98
Mir568	16	3.976	19.98
Glo1	16	3.976	19.98
Eif4a2	16	3.976	19.98
Polk	16	3.976	19.98
Gm21816	16	3.976	19.98
n-R5s136	16	3.976	19.98
Gm15772	16	3.976	19.98
B230307C23Rik	16	3.976	19.98
Synj2	16	3.976	19.98
Fam105a	16	3.976	19.98
Gm13150	16	3.976	19.98
Ephb6	16	3.976	19.98
Cryab	16	3.976	19.98
Aldh3b3	16	3.976	19.98
Hspa12b	16	3.976	19.98
Tubb6	16	3.976	19.98
Ercc1	16	3.976	19.98
Sema6d	16	3.976	19.98
Itgb2	16	3.976	19.98
Fkbpl	16	3.976	19.98
Myl6b	16	3.976	19.98
Dmtn	16	3.976	19.98
Mctp2	16	3.976	19.98
Rps10	16	3.976	19.98
Tcaf1	16	3.976	19.98
Ccdc134	16	3.976	19.98
Vcam1	16	3.976	19.98
Slc25a53	16	3.976	19.98
Anxa8	16	3.976	19.98
Gm23549	16	3.976	19.98
Gpr1	16	3.976	19.98
Edem1	16	3.976	19.98
Gm10762	16	3.976	19.98
Ncan	16	3.976	19.98
Mogat2	16	3.976	19.98
LOC102642734	16	3.976	19.98
2310067E19Rik	16	3.976	19.98
Gadd45g	16	3.976	19.98
Mapk8ip1	16	3.976	19.98
Dock8	16	3.976	19.98
Cdh13	16	3.976	19.98
[truncated: 379 more rows]
