# Supplementary material for: GIANT: galaxy-based tool for interactive analysis of transcriptomic data
Source: Sci Rep. 2020 Nov 16;10:19835. doi: 10.1038/s41598-020-76769-w (PMC7670435; doi:10.1038/s41598-020-76769-w)
Supplement: Supplementary file 2 — Supplementary Information. [file 41598_2020_76769_MOESM2_ESM.zip › Tools_InputOutput_Parameters/MicroArray_workflow/Step4-LIMMA/Outputs/LIMMA_FastedVsFed_Log_76.txt]

[INFO]End of scriptPrepareTable
[INFO]Renaming is done
[INFO]Start of R script
[INFO]Parameters checked!
[INFO]Working directory:  /home/vandelj/galaxy/galaxy/database/jobs_directory/000/942/working
[INFO]Command line:  /home/vandelj/galaxy/galaxy/database/dependencies/_conda/envs/mulled-v1-f818bb6c4e6bfd90b2475fe17a3fa6800e28fde1c264f31b4151717056fcfe22/lib/R/bin/exec/R --slave --no-restore --file=/home/vandelj/galaxy/galaxy/tools/GIANT/galaxy/wrappers/../../src/LIMMAscriptV4.R --args -i expressionRenamed.csv -l /home/vandelj/galaxy/galaxy/database/files/002/dataset_2232.dat -o /home/vandelj/galaxy/galaxy/database/files/002/dataset_2229.dat -z /home/vandelj/galaxy/galaxy/database/files/002/dataset_2230.dat -f pdf -a factorTableRenamed.csv -s sumSquareFtest -g dictionnaryRenamed.csv -b blockingTableRenamed.csv -u additive -r Diet,Tissue -p FastedVsFed -m Fasted*AdiposeTis,Fasted*Liver,Fasted*SkeletalMus -n Fed*AdiposeTis,Fed*Liver,Fed*SkeletalMus -p FastedVsFed-Liver -m Fasted*Liver -n Fed*Liver -c Diet:Fed,Tissue:Liver -t 0.05 -d 2.0 -h Histograms -x mmusculus_gene_ensembl -y external_gene_name
[INFO]Expression data loaded and checked
[INFO]Dim of expression matrix: 25723 30
[INFO]Factors OK
[INFO]Dim of factorInfo matrix: 30 3
[INFO]Blocking info OK
[INFO]Contrast variables are renamed to avoid confusion
[INFO]Available coefficients:  Factor1_Value1.Factor2_Value2 Factor1_Value1.Factor2_Value3 Factor1_Value1.Factor2_Value4 Factor1_Value5.Factor2_Value2 Factor1_Value5.Factor2_Value3 Factor1_Value5.Factor2_Value4 Factor3_Value11 Factor3_Value12 Factor3_Value13 Factor3_Value14 Factor3_Value15 Factor3_Value6 Factor3_Value7 Factor3_Value8 Factor3_Value9
[INFO]Design done
[INFO]Lmfit done
[INFO]Contrast added :  Value5*Value2+Value5*Value3+Value5*Value4-Value1*Value2-Value1*Value3-Value1*Value4
with complete formula  0.333333333333333*Factor1_Value5.Factor2_Value2+0.333333333333333*Factor1_Value5.Factor2_Value3+0.333333333333333*Factor1_Value5.Factor2_Value4-0.333333333333333*Factor1_Value1.Factor2_Value2-0.333333333333333*Factor1_Value1.Factor2_Value3-0.333333333333333*Factor1_Value1.Factor2_Value4
[INFO]Contrast added :  Value5*Value3-Value1*Value3
with complete formula  1*Factor1_Value5.Factor2_Value3-1*Factor1_Value1.Factor2_Value3
[INFO]Interaction contrast added :  Factor1_Value5:Factor2_Value2
with complete formula  Factor1_Value5.Factor2_Value2-Factor1_Value1.Factor2_Value2-Factor1_Value5.Factor2_Value3+Factor1_Value1.Factor2_Value3
[INFO]Interaction contrast added :  Factor1_Value5:Factor2_Value4
with complete formula  Factor1_Value5.Factor2_Value4-Factor1_Value1.Factor2_Value4-Factor1_Value5.Factor2_Value3+Factor1_Value1.Factor2_Value3
[INFO]Contrast definition done
[INFO]Estimation done
[INFO]Core treatment done
[INFO]Histograms drawn
[INFO]SumSquareTest drawn
[INFO]Significant genes filtering done
[INFO]Formated output
[INFO]Total execution time for R script: 4.57410296996435 mins
[INFO]End of R script
[INFO]R session info :
R version 3.5.1 (2018-07-02)
Platform : x86_64-conda_cos6-linux-gnu (64-bit)
Running under : Ubuntu 18.04.4 LTS
Local variables : LC_CTYPE=fr_FR.UTF-8;LC_NUMERIC=C;LC_TIME=fr_FR.UTF-8;LC_COLLATE=fr_FR.UTF-8;LC_MONETARY=fr_FR.UTF-8;LC_MESSAGES=en_US.UTF-8;LC_PAPER=fr_FR.UTF-8;LC_NAME=C;LC_ADDRESS=C;LC_TELEPHONE=C;LC_MEASUREMENT=fr_FR.UTF-8;LC_IDENTIFICATION=C
Attached base packages : grid; stats; graphics; grDevices; utils; datasets; methods; base
Other attached packages : RColorBrewer 1.1-2; stringr 1.3.1; plotly 4.8.0; ggplot2 3.0.0; biomaRt 2.36.1; limma 3.36.5; 
Loaded packages : progress 1.2.2; tidyselect 0.2.5; purrr 0.3.2; colorspace 1.4-1; vctrs 0.2.0; htmltools 0.4.0; stats4 3.5.1; viridisLite 0.3.0; yaml 2.2.0; blob 1.2.0; XML 3.98-1.20; rlang 0.4.0; later 1.0.0; pillar 1.4.2; glue 1.3.1; withr 2.1.2; DBI 1.0.0; BiocGenerics 0.26.0; bit64 0.9-7; lifecycle 0.1.0; plyr 1.8.4; munsell 0.5.0; gtable 0.3.0; htmlwidgets 1.5.1; memoise 1.1.0; labeling 0.3; Biobase 2.40.0; fastmap 1.0.1; IRanges 2.14.12; httpuv 1.5.2; crosstalk 1.0.0; curl 4.2; parallel 3.5.1; AnnotationDbi 1.42.1; Rcpp 1.0.2; xtable 1.8-4; promises 1.1.0; backports 1.1.5; scales 1.0.0; S4Vectors 0.18.3; jsonlite 1.6; mime 0.7; bit 1.1-14; hms 0.5.1; digest 0.6.21; stringi 1.4.3; shiny 1.4.0; dplyr 0.8.3; tools 3.5.1; bitops 1.0-6; magrittr 1.5; RCurl 1.95-4.12; lazyeval 0.2.2; tibble 2.1.3; RSQLite 2.1.2; crayon 1.3.4; tidyr 1.0.0; pkgconfig 2.0.3; zeallot 0.1.0; data.table 1.11.6; prettyunits 1.0.2; assertthat 0.2.1; httr 1.4.1; R6 2.4.0; compiler 3.5.1; 
[INFO]End of tool script
