# Supplementary material for: GIANT: galaxy-based tool for interactive analysis of transcriptomic data
Source: Sci Rep. 2020 Nov 16;10:19835. doi: 10.1038/s41598-020-76769-w (PMC7670435; doi:10.1038/s41598-020-76769-w)
Supplement: Supplementary file 2 — Supplementary Information. [file 41598_2020_76769_MOESM2_ESM.zip › Tools_InputOutput_Parameters/MicroArray_workflow/Step4-LIMMA/Outputs/extra_files_path_75/PlotLy_Histogram_scripts/plotly-main-1.39.2/plotly-latest.min.js]

/**
* plotly.js v1.39.2
* Copyright 2012-2018, Plotly, Inc.
* All rights reserved.
* Licensed under the MIT license
*/
!function(t){if("object"==typeof exports&&"undefined"!=typeof module)module.exports=t();else if("function"==typeof define&&define.amd)define([],t);else{("undefined"!=typeof window?window:"undefined"!=typeof global?global:"undefined"!=typeof self?self:this).Plotly=t()}}(function(){return function(){return function t(e,r,n){function i(o,s){if(!r[o]){if(!e[o]){var l="function"==typeof require&&require;if(!s&&l)return l(o,!0);if(a)return a(o,!0);var c=new Error("Cannot find module '"+o+"'");throw c.code="MODULE_NOT_FOUND",c}var u=r[o]={exports:{}};e[o][0].call(u.exports,function(t){var r=e[o][1][t];return i(r||t)},u,u.exports,t,e,r,n)}return r[o].exports}for(var a="function"==typeof require&&require,o=0;o<n.length;o++)i(n[o]);return i}}()({1:[function(t,e,r){"use strict";var n=t("../src/lib"),i={"X,X div":"direction:ltr;font-family:'Open Sans', verdana, arial, sans-serif;margin:0;padding:0;","X input,X button":"font-family:'Open Sans', verdana, arial, sans-serif;","X input:focus,X button:focus":"outline:none;","X a":"text-decoration:none;","X a:hover":"text-decoration:none;","X .crisp":"shape-rendering:crispEdges;","X .user-select-none":"-webkit-user-select:none;-moz-user-select:none;-ms-user-select:none;-o-user-select:none;user-select:none;","X svg":"overflow:hidden;","X svg a":"fill:#447adb;","X svg a:hover":"fill:#3c6dc5;","X .main-svg":"position:absolute;top:0;left:0;pointer-events:none;","X .main-svg .draglayer":"pointer-events:all;","X .cursor-default":"cursor:default;","X .cursor-pointer":"cursor:pointer;","X .cursor-crosshair":"cursor:crosshair;","X .cursor-move":"cursor:move;","X .cursor-col-resize":"cursor:col-resize;","X .cursor-row-resize":"cursor:row-resize;","X .cursor-ns-resize":"cursor:ns-resize;","X .cursor-ew-resize":"cursor:ew-resize;","X .cursor-sw-resize":"cursor:sw-resize;","X .cursor-s-resize":"cursor:s-resize;","X .cursor-se-resize":"cursor:se-resize;","X .cursor-w-resize":"cursor:w-resize;","X .cursor-e-resize":"cursor:e-resize;","X .cursor-nw-resize":"cursor:nw-resize;","X .cursor-n-resize":"cursor:n-resize;","X .cursor-ne-resize":"cursor:ne-resize;","X .cursor-grab":"cursor:-webkit-grab;cursor:grab;","X .modebar":"position:absolute;top:2px;right:2px;z-index:1001;background:rgba(255,255,255,0.7);","X .modebar--hover":"opacity:0;-webkit-transition:opacity 0.3s ease 0s;-moz-transition:opacity 0.3s ease 0s;-ms-transition:opacity 0.3s ease 0s;-o-transition:opacity 0.3s ease 0s;transition:opacity 0.3s ease 0s;","X:hover .modebar--hover":"opacity:1;","X .modebar-group":"float:left;display:inline-block;box-sizing:border-box;margin-left:8px;position:relative;vertical-align:middle;white-space:nowrap;","X .modebar-group:first-child":"margin-left:0px;","X .modebar-btn":"position:relative;font-size:16px;padding:3px 4px;cursor:pointer;line-height:normal;box-sizing:border-box;","X .modebar-btn svg":"position:relative;top:2px;","X .modebar-btn path":"fill:rgba(0,31,95,0.3);","X .modebar-btn.active path,X .modebar-btn:hover path":"fill:rgba(0,22,72,0.5);","X .modebar-btn.modebar-btn--logo":"padding:3px 1px;","X .modebar-btn.modebar-btn--logo path":"fill:#447adb !important;","X [data-title]:before,X [data-title]:after":"position:absolute;-webkit-transform:translate3d(0, 0, 0);-moz-transform:translate3d(0, 0, 0);-ms-transform:translate3d(0, 0, 0);-o-transform:translate3d(0, 0, 0);transform:translate3d(0, 0, 0);display:none;opacity:0;z-index:1001;pointer-events:none;top:110%;right:50%;","X [data-title]:hover:before,X [data-title]:hover:after":"display:block;opacity:1;","X [data-title]:before":"content:'';position:absolute;background:transparent;border:6px solid transparent;z-index:1002;margin-top:-12px;border-bottom-color:#69738a;margin-right:-6px;","X [data-title]:after":"content:attr(data-title);background:#69738a;color:white;padding:8px 10px;font-size:12px;line-height:12px;white-space:nowrap;margin-right:-18px;border-radius:2px;","X .select-outline":"fill:none;stroke-width:1;shape-rendering:crispEdges;","X .select-outline-1":"stroke:white;","X .select-outline-2":"stroke:black;stroke-dasharray:2px 2px;",Y:"font-family:'Open Sans';position:fixed;top:50px;right:20px;z-index:10000;font-size:10pt;max-width:180px;","Y p":"margin:0;","Y .notifier-note":"min-width:180px;max-width:250px;border:1px solid #fff;z-index:3000;margin:0;background-color:#8c97af;background-color:rgba(140,151,175,0.9);color:#fff;padding:10px;overflow-wrap:break-word;word-wrap:break-word;-ms-hyphens:auto;-webkit-hyphens:auto;hyphens:auto;","Y .notifier-close":"color:#fff;opacity:0.8;float:right;padding:0 5px;background:none;border:none;font-size:20px;font-weight:bold;line-height:20px;","Y .notifier-close:hover":"color:#444;text-decoration:none;cursor:pointer;"};for(var a in i){var o=a.replace(/^,/," ,").replace(/X/g,".js-plotly-plot .plotly").replace(/Y/g,".plotly-notifier");n.addStyleRule(o,i[a])}},{"../src/lib":684}],2:[function(t,e,r){"use strict";e.exports={undo:{width:857.1,height:1e3,path:"m857 350q0-87-34-166t-91-137-137-92-166-34q-96 0-183 41t-147 114q-4 6-4 13t5 11l76 77q6 5 14 5 9-1 13-7 41-53 100-82t126-29q58 0 110 23t92 61 61 91 22 111-22 111-61 91-92 61-110 23q-55 0-105-20t-90-57l77-77q17-16 8-38-10-23-33-23h-250q-15 0-25 11t-11 25v250q0 24 22 33 22 10 39-8l72-72q60 57 137 88t159 31q87 0 166-34t137-92 91-137 34-166z",transform:"matrix(1 0 0 -1 0 850)"},home:{width:928.6,height:1e3,path:"m786 296v-267q0-15-11-26t-25-10h-214v214h-143v-214h-214q-15 0-25 10t-11 26v267q0 1 0 2t0 2l321 264 321-264q1-1 1-4z m124 39l-34-41q-5-5-12-6h-2q-7 0-12 3l-386 322-386-322q-7-4-13-4-7 2-12 7l-35 41q-4 5-3 13t6 12l401 334q18 15 42 15t43-15l136-114v109q0 8 5 13t13 5h107q8 0 13-5t5-13v-227l122-102q5-5 6-12t-4-13z",transform:"matrix(1 0 0 -1 0 850)"},"camera-retro":{width:1e3,height:1e3,path:"m518 386q0 8-5 13t-13 5q-37 0-63-27t-26-63q0-8 5-13t13-5 12 5 5 13q0 23 16 38t38 16q8 0 13 5t5 13z m125-73q0-59-42-101t-101-42-101 42-42 101 42 101 101 42 101-42 42-101z m-572-320h858v71h-858v-71z m643 320q0 89-62 152t-152 62-151-62-63-152 63-151 151-63 152 63 62 151z m-571 358h214v72h-214v-72z m-72-107h858v143h-462l-36-71h-360v-72z m929 143v-714q0-30-21-51t-50-21h-858q-29 0-50 21t-21 51v714q0 30 21 51t50 21h858q29 0 50-21t21-51z",transform:"matrix(1 0 0 -1 0 850)"},zoombox:{width:1e3,height:1e3,path:"m1000-25l-250 251c40 63 63 138 63 218 0 224-182 406-407 406-224 0-406-182-406-406s183-406 407-406c80 0 155 22 218 62l250-250 125 125z m-812 250l0 438 437 0 0-438-437 0z m62 375l313 0 0-312-313 0 0 312z",transform:"matrix(1 0 0 -1 0 850)"},pan:{width:1e3,height:1e3,path:"m1000 350l-187 188 0-125-250 0 0 250 125 0-188 187-187-187 125 0 0-250-250 0 0 125-188-188 186-187 0 125 252 0 0-250-125 0 187-188 188 188-125 0 0 250 250 0 0-126 187 188z",transform:"matrix(1 0 0 -1 0 850)"},zoom_plus:{width:1e3,height:1e3,path:"m1 787l0-875 875 0 0 875-875 0z m687-500l-187 0 0-187-125 0 0 187-188 0 0 125 188 0 0 187 125 0 0-187 187 0 0-125z",transform:"matrix(1 0 0 -1 0 850)"},zoom_minus:{width:1e3,height:1e3,path:"m0 788l0-876 875 0 0 876-875 0z m688-500l-500 0 0 125 500 0 0-125z",transform:"matrix(1 0 0 -1 0 850)"},autoscale:{width:1e3,height:1e3,path:"m250 850l-187 0-63 0 0-62 0-188 63 0 0 188 187 0 0 62z m688 0l-188 0 0-62 188 0 0-188 62 0 0 188 0 62-62 0z m-875-938l0 188-63 0 0-188 0-62 63 0 187 0 0 62-187 0z m875 188l0-188-188 0 0-62 188 0 62 0 0 62 0 188-62 0z m-125 188l-1 0-93-94-156 156 156 156 92-93 2 0 0 250-250 0 0-2 93-92-156-156-156 156 94 92 0 2-250 0 0-250 0 0 93 93 157-156-157-156-93 94 0 0 0-250 250 0 0 0-94 93 156 157 156-157-93-93 0 0 250 0 0 250z",transform:"matrix(1 0 0 -1 0 850)"},tooltip_basic:{width:1500,height:1e3,path:"m375 725l0 0-375-375 375-374 0-1 1125 0 0 750-1125 0z",transform:"matrix(1 0 0 -1 0 850)"},tooltip_compare:{width:1125,height:1e3,path:"m187 786l0 2-187-188 188-187 0 0 937 0 0 373-938 0z m0-499l0 1-187-188 188-188 0 0 937 0 0 376-938-1z",transform:"matrix(1 0 0 -1 0 850)"},plotlylogo:{width:1542,height:1e3,path:"m0-10h182v-140h-182v140z m228 146h183v-286h-183v286z m225 714h182v-1000h-182v1000z m225-285h182v-715h-182v715z m225 142h183v-857h-183v857z m231-428h182v-429h-182v429z m225-291h183v-138h-183v138z",transform:"matrix(1 0 0 -1 0 850)"},"z-axis":{width:1e3,height:1e3,path:"m833 5l-17 108v41l-130-65 130-66c0 0 0 38 0 39 0-1 36-14 39-25 4-15-6-22-16-30-15-12-39-16-56-20-90-22-187-23-279-23-261 0-341 34-353 59 3 60 228 110 228 110-140-8-351-35-351-116 0-120 293-142 474-142 155 0 477 22 477 142 0 50-74 79-163 96z m-374 94c-58-5-99-21-99-40 0-24 65-43 144-43 79 0 143 19 143 43 0 19-42 34-98 40v216h87l-132 135-133-135h88v-216z m167 515h-136v1c16 16 31 34 46 52l84 109v54h-230v-71h124v-1c-16-17-28-32-44-51l-89-114v-51h245v72z",transform:"matrix(1 0 0 -1 0 850)"},"3d_rotate":{width:1e3,height:1e3,path:"m922 660c-5 4-9 7-14 11-359 263-580-31-580-31l-102 28 58-400c0 1 1 1 2 2 118 108 351 249 351 249s-62 27-100 42c88 83 222 183 347 122 16-8 30-17 44-27-2 1-4 2-6 4z m36-329c0 0 64 229-88 296-62 27-124 14-175-11 157-78 225-208 249-266 8-19 11-31 11-31 2 5 6 15 11 32-5-13-8-20-8-20z m-775-239c70-31 117-50 198-32-121 80-199 346-199 346l-96-15-58-12c0 0 55-226 155-287z m603 133l-317-139c0 0 4-4 19-14 7-5 24-15 24-15s-177-147-389 4c235-287 536-112 536-112l31-22 100 299-4-1z m-298-153c6-4 14-9 24-15 0 0-17 10-24 15z",transform:"matrix(1 0 0 -1 0 850)"},camera:{width:1e3,height:1e3,path:"m500 450c-83 0-150-67-150-150 0-83 67-150 150-150 83 0 150 67 150 150 0 83-67 150-150 150z m400 150h-120c-16 0-34 13-39 29l-31 93c-6 15-23 28-40 28h-340c-16 0-34-13-39-28l-31-94c-6-15-23-28-40-28h-120c-55 0-100-45-100-100v-450c0-55 45-100 100-100h800c55 0 100 45 100 100v450c0 55-45 100-100 100z m-400-550c-138 0-250 112-250 250 0 138 112 250 250 250 138 0 250-112 250-250 0-138-112-250-250-250z m365 380c-19 0-35 16-35 35 0 19 16 35 35 35 19 0 35-16 35-35 0-19-16-35-35-35z",transform:"matrix(1 0 0 -1 0 850)"},movie:{width:1e3,height:1e3,path:"m938 413l-188-125c0 37-17 71-44 94 64 38 107 107 107 187 0 121-98 219-219 219-121 0-219-98-219-219 0-61 25-117 66-156h-115c30 33 49 76 49 125 0 103-84 187-187 187s-188-84-188-187c0-57 26-107 65-141-38-22-65-62-65-109v-250c0-70 56-126 125-126h500c69 0 125 56 125 126l188-126c34 0 62 28 62 63v375c0 35-28 63-62 63z m-750 0c-69 0-125 56-125 125s56 125 125 125 125-56 125-125-56-125-125-125z m406-1c-87 0-157 70-157 157 0 86 70 156 157 156s156-70 156-156-70-157-156-157z",transform:"matrix(1 0 0 -1 0 850)"},question:{width:857.1,height:1e3,path:"m500 82v107q0 8-5 13t-13 5h-107q-8 0-13-5t-5-13v-107q0-8 5-13t13-5h107q8 0 13 5t5 13z m143 375q0 49-31 91t-77 65-95 23q-136 0-207-119-9-14 4-24l74-55q4-4 10-4 9 0 14 7 30 38 48 51 19 14 48 14 27 0 48-15t21-33q0-21-11-34t-38-25q-35-16-65-48t-29-70v-20q0-8 5-13t13-5h107q8 0 13 5t5 13q0 10 12 27t30 28q18 10 28 16t25 19 25 27 16 34 7 45z m214-107q0-117-57-215t-156-156-215-58-216 58-155 156-58 215 58 215 155 156 216 58 215-58 156-156 57-215z",transform:"matrix(1 0 0 -1 0 850)"},disk:{width:857.1,height:1e3,path:"m214-7h429v214h-429v-214z m500 0h72v500q0 8-6 21t-11 20l-157 156q-5 6-19 12t-22 5v-232q0-22-15-38t-38-16h-322q-22 0-37 16t-16 38v232h-72v-714h72v232q0 22 16 38t37 16h465q22 0 38-16t15-38v-232z m-214 518v178q0 8-5 13t-13 5h-107q-7 0-13-5t-5-13v-178q0-8 5-13t13-5h107q7 0 13 5t5 13z m357-18v-518q0-22-15-38t-38-16h-750q-23 0-38 16t-16 38v750q0 22 16 38t38 16h517q23 0 50-12t42-26l156-157q16-15 27-42t11-49z",transform:"matrix(1 0 0 -1 0 850)"},lasso:{width:1031,height:1e3,path:"m1018 538c-36 207-290 336-568 286-277-48-473-256-436-463 10-57 36-108 76-151-13-66 11-137 68-183 34-28 75-41 114-42l-55-70 0 0c-2-1-3-2-4-3-10-14-8-34 5-45 14-11 34-8 45 4 1 1 2 3 2 5l0 0 113 140c16 11 31 24 45 40 4 3 6 7 8 11 48-3 100 0 151 9 278 48 473 255 436 462z m-624-379c-80 14-149 48-197 96 42 42 109 47 156 9 33-26 47-66 41-105z m-187-74c-19 16-33 37-39 60 50-32 109-55 174-68-42-25-95-24-135 8z m360 75c-34-7-69-9-102-8 8 62-16 128-68 170-73 59-175 54-244-5-9 20-16 40-20 61-28 159 121 317 333 354s407-60 434-217c28-159-121-318-333-355z",transform:"matrix(1 0 0 -1 0 850)"},selectbox:{width:1e3,height:1e3,path:"m0 850l0-143 143 0 0 143-143 0z m286 0l0-143 143 0 0 143-143 0z m285 0l0-143 143 0 0 143-143 0z m286 0l0-143 143 0 0 143-143 0z m-857-286l0-143 143 0 0 143-143 0z m857 0l0-143 143 0 0 143-143 0z m-857-285l0-143 143 0 0 143-143 0z m857 0l0-143 143 0 0 143-143 0z m-857-286l0-143 143 0 0 143-143 0z m286 0l0-143 143 0 0 143-143 0z m285 0l0-143 143 0 0 143-143 0z m286 0l0-143 143 0 0 143-143 0z",transform:"matrix(1 0 0 -1 0 850)"},spikeline:{width:1e3,height:1e3,path:"M512 409c0-57-46-104-103-104-57 0-104 47-104 104 0 57 47 103 104 103 57 0 103-46 103-103z m-327-39l92 0 0 92-92 0z m-185 0l92 0 0 92-92 0z m370-186l92 0 0 93-92 0z m0-184l92 0 0 92-92 0z",transform:"matrix(1.5 0 0 -1.5 0 850)"}}},{}],3:[function(t,e,r){"use strict";e.exports=t("../src/transforms/aggregate")},{"../src/transforms/aggregate":1125}],4:[function(t,e,r){"use strict";e.exports=t("../src/traces/bar")},{"../src/traces/bar":831}],5:[function(t,e,r){"use strict";e.exports=t("../src/traces/box")},{"../src/traces/box":844}],6:[function(t,e,r){"use strict";e.exports=t("../src/components/calendars")},{"../src/components/calendars":556}],7:[function(t,e,r){"use strict";e.exports=t("../src/traces/candlestick")},{"../src/traces/candlestick":854}],8:[function(t,e,r){"use strict";e.exports=t("../src/traces/carpet")},{"../src/traces/carpet":873}],9:[function(t,e,r){"use strict";e.exports=t("../src/traces/choropleth")},{"../src/traces/choropleth":887}],10:[function(t,e,r){"use strict";e.exports=t("../src/traces/cone")},{"../src/traces/cone":895}],11:[function(t,e,r){"use strict";e.exports=t("../src/traces/contour")},{"../src/traces/contour":910}],12:[function(t,e,r){"use strict";e.exports=t("../src/traces/contourcarpet")},{"../src/traces/contourcarpet":921}],13:[function(t,e,r){"use strict";e.exports=t("../src/core")},{"../src/core":664}],14:[function(t,e,r){"use strict";e.exports=t("../src/transforms/filter")},{"../src/transforms/filter":1126}],15:[function(t,e,r){"use strict";e.exports=t("../src/transforms/groupby")},{"../src/transforms/groupby":1127}],16:[function(t,e,r){"use strict";e.exports=t("../src/traces/heatmap")},{"../src/traces/heatmap":933}],17:[function(t,e,r){"use strict";e.exports=t("../src/traces/heatmapgl")},{"../src/traces/heatmapgl":943}],18:[function(t,e,r){"use strict";e.exports=t("../src/traces/histogram")},{"../src/traces/histogram":954}],19:[function(t,e,r){"use strict";e.exports=t("../src/traces/histogram2d")},{"../src/traces/histogram2d":960}],20:[function(t,e,r){"use strict";e.exports=t("../src/traces/histogram2dcontour")},{"../src/traces/histogram2dcontour":964}],21:[function(t,e,r){"use strict";var n=t("./core");n.register([t("./bar"),t("./box"),t("./heatmap"),t("./histogram"),t("./histogram2d"),t("./histogram2dcontour"),t("./pie"),t("./contour"),t("./scatterternary"),t("./violin"),t("./scatter3d"),t("./surface"),t("./mesh3d"),t("./cone"),t("./streamtube"),t("./scattergeo"),t("./choropleth"),t("./scattergl"),t("./splom"),t("./pointcloud"),t("./heatmapgl"),t("./parcoords"),t("./scattermapbox"),t("./sankey"),t("./table"),t("./carpet"),t("./scattercarpet"),t("./contourcarpet"),t("./ohlc"),t("./candlestick"),t("./scatterpolar"),t("./scatterpolargl")]),n.register([t("./aggregate"),t("./filter"),t("./groupby"),t("./sort")]),n.register([t("./calendars")]),e.exports=n},{"./aggregate":3,"./bar":4,"./box":5,"./calendars":6,"./candlestick":7,"./carpet":8,"./choropleth":9,"./cone":10,"./contour":11,"./contourcarpet":12,"./core":13,"./filter":14,"./groupby":15,"./heatmap":16,"./heatmapgl":17,"./histogram":18,"./histogram2d":19,"./histogram2dcontour":20,"./mesh3d":22,"./ohlc":23,"./parcoords":24,"./pie":25,"./pointcloud":26,"./sankey":27,"./scatter3d":28,"./scattercarpet":29,"./scattergeo":30,"./scattergl":31,"./scattermapbox":32,"./scatterpolar":33,"./scatterpolargl":34,"./scatterternary":35,"./sort":36,"./splom":37,"./streamtube":38,"./surface":39,"./table":40,"./violin":41}],22:[function(t,e,r){"use strict";e.exports=t("../src/traces/mesh3d")},{"../src/traces/mesh3d":969}],23:[function(t,e,r){"use strict";e.exports=t("../src/traces/ohlc")},{"../src/traces/ohlc":974}],24:[function(t,e,r){"use strict";e.exports=t("../src/traces/parcoords")},{"../src/traces/parcoords":985}],25:[function(t,e,r){"use strict";e.exports=t("../src/traces/pie")},{"../src/traces/pie":996}],26:[function(t,e,r){"use strict";e.exports=t("../src/traces/pointcloud")},{"../src/traces/pointcloud":1005}],27:[function(t,e,r){"use strict";e.exports=t("../src/traces/sankey")},{"../src/traces/sankey":1011}],28:[function(t,e,r){"use strict";e.exports=t("../src/traces/scatter3d")},{"../src/traces/scatter3d":1045}],29:[function(t,e,r){"use strict";e.exports=t("../src/traces/scattercarpet")},{"../src/traces/scattercarpet":1051}],30:[function(t,e,r){"use strict";e.exports=t("../src/traces/scattergeo")},{"../src/traces/scattergeo":1058}],31:[function(t,e,r){"use strict";e.exports=t("../src/traces/scattergl")},{"../src/traces/scattergl":1066}],32:[function(t,e,r){"use strict";e.exports=t("../src/traces/scattermapbox")},{"../src/traces/scattermapbox":1072}],33:[function(t,e,r){"use strict";e.exports=t("../src/traces/scatterpolar")},{"../src/traces/scatterpolar":1079}],34:[function(t,e,r){"use strict";e.exports=t("../src/traces/scatterpolargl")},{"../src/traces/scatterpolargl":1083}],35:[function(t,e,r){"use strict";e.exports=t("../src/traces/scatterternary")},{"../src/traces/scatterternary":1089}],36:[function(t,e,r){"use strict";e.exports=t("../src/transforms/sort")},{"../src/transforms/sort":1129}],37:[function(t,e,r){"use strict";e.exports=t("../src/traces/splom")},{"../src/traces/splom":1094}],38:[function(t,e,r){"use strict";e.exports=t("../src/traces/streamtube")},{"../src/traces/streamtube":1099}],39:[function(t,e,r){"use strict";e.exports=t("../src/traces/surface")},{"../src/traces/surface":1104}],40:[function(t,e,r){"use strict";e.exports=t("../src/traces/table")},{"../src/traces/table":1112}],41:[function(t,e,r){"use strict";e.exports=t("../src/traces/violin")},{"../src/traces/violin":1119}],42:[function(t,e,r){"use strict";e.exports=function(t,e){t=t||document.body,e=e||{};var r=[.01,1/0];"distanceLimits"in e&&(r[0]=e.distanceLimits[0],r[1]=e.distanceLimits[1]);"zoomMin"in e&&(r[0]=e.zoomMin);"zoomMax"in e&&(r[1]=e.zoomMax);var c=i({center:e.center||[0,0,0],up:e.up||[0,1,0],eye:e.eye||[0,0,10],mode:e.mode||"orbit",distanceLimits:r}),u=[0,0,0,0,0,0,0,0,0,0,0,0,0,0,0,0],h=0,f=t.clientWidth,p=t.clientHeight,d={view:c,element:t,delay:e.delay||16,rotateSpeed:e.rotateSpeed||1,zoomSpeed:e.zoomSpeed||1,translateSpeed:e.translateSpeed||1,flipX:!!e.flipX,flipY:!!e.flipY,modes:c.modes,tick:function(){var e=n(),r=this.delay;c.idle(e-r),c.flush(e-(100+2*r));var i=e-2*r;c.recalcMatrix(i);for(var a=!0,o=c.computedMatrix,s=0;s<16;++s)a=a&&u[s]===o[s],u[s]=o[s];var l=t.clientWidth===f&&t.clientHeight===p;return f=t.clientWidth,p=t.clientHeight,a?!l:(h=Math.exp(c.computedRadius[0]),!0)},lookAt:function(t,e,r){c.lookAt(c.lastT(),t,e,r)},rotate:function(t,e,r){c.rotate(c.lastT(),t,e,r)},pan:function(t,e,r){c.pan(c.lastT(),t,e,r)},translate:function(t,e,r){c.translate(c.lastT(),t,e,r)}};Object.defineProperties(d,{matrix:{get:function(){return c.computedMatrix},set:function(t){return c.setMatrix(c.lastT(),t),c.computedMatrix},enumerable:!0},mode:{get:function(){return c.getMode()},set:function(t){return c.setMode(t),c.getMode()},enumerable:!0},center:{get:function(){return c.computedCenter},set:function(t){return c.lookAt(c.lastT(),t),c.computedCenter},enumerable:!0},eye:{get:function(){return c.computedEye},set:function(t){return c.lookAt(c.lastT(),null,t),c.computedEye},enumerable:!0},up:{get:function(){return c.computedUp},set:function(t){return c.lookAt(c.lastT(),null,null,t),c.computedUp},enumerable:!0},distance:{get:function(){return h},set:function(t){return c.setDistance(c.lastT(),t),t},enumerable:!0},distanceLimits:{get:function(){return c.getDistanceLimits(r)},set:function(t){return c.setDistanceLimits(t),t},enumerable:!0}}),t.addEventListener("contextmenu",function(t){return t.preventDefault(),!1});var g=0,m=0,v={shift:!1,control:!1,alt:!1,meta:!1};function y(e,r,i,a){var o=1/t.clientHeight,s=o*(r-g),l=o*(i-m),u=d.flipX?1:-1,f=d.flipY?1:-1,p=Math.PI*d.rotateSpeed,y=n();if(1&e)a.shift?c.rotate(y,0,0,-s*p):c.rotate(y,u*p*s,-f*p*l,0);else if(2&e)c.pan(y,-d.translateSpeed*s*h,d.translateSpeed*l*h,0);else if(4&e){var x=d.zoomSpeed*l/window.innerHeight*(y-c.lastT())*50;c.pan(y,0,0,h*(Math.exp(x)-1))}g=r,m=i,v=a}return a(t,y),t.addEventListener("touchstart",function(e){var r=s(e.changedTouches[0],t);y(0,r[0],r[1],v),y(1,r[0],r[1],v),e.preventDefault()},!!l&&{passive:!1}),t.addEventListener("touchmove",function(e){var r=s(e.changedTouches[0],t);y(1,r[0],r[1],v),e.preventDefault()},!!l&&{passive:!1}),t.addEventListener("touchend",function(e){s(e.changedTouches[0],t),y(0,g,m,v),e.preventDefault()},!!l&&{passive:!1}),o(t,function(t,e,r){var i=d.flipX?1:-1,a=d.flipY?1:-1,o=n();if(Math.abs(t)>Math.abs(e))c.rotate(o,0,0,-t*i*Math.PI*d.rotateSpeed/window.innerWidth);else{var s=d.zoomSpeed*a*e/window.innerHeight*(o-c.lastT())/100;c.pan(o,0,0,h*(Math.exp(s)-1))}},!0),d};var n=t("right-now"),i=t("3d-view"),a=t("mouse-change"),o=t("mouse-wheel"),s=t("mouse-event-offset"),l=t("has-passive-events")},{"3d-view":43,"has-passive-events":379,"mouse-change":402,"mouse-event-offset":403,"mouse-wheel":405,"right-now":465}],43:[function(t,e,r){"use strict";e.exports=function(t){var e=(t=t||{}).eye||[0,0,1],r=t.center||[0,0,0],s=t.up||[0,1,0],l=t.distanceLimits||[0,1/0],c=t.mode||"turntable",u=n(),h=i(),f=a();return u.setDistanceLimits(l[0],l[1]),u.lookAt(0,e,r,s),h.setDistanceLimits(l[0],l[1]),h.lookAt(0,e,r,s),f.setDistanceLimits(l[0],l[1]),f.lookAt(0,e,r,s),new o({turntable:u,orbit:h,matrix:f},c)};var n=t("turntable-camera-controller"),i=t("orbit-camera-controller"),a=t("matrix-camera-controller");function o(t,e){this._controllerNames=Object.keys(t),this._controllerList=this._controllerNames.map(function(e){return t[e]}),this._mode=e,this._active=t[e],this._active||(this._mode="turntable",this._active=t.turntable),this.modes=this._controllerNames,this.computedMatrix=this._active.computedMatrix,this.computedEye=this._active.computedEye,this.computedUp=this._active.computedUp,this.computedCenter=this._active.computedCenter,this.computedRadius=this._active.computedRadius}var s=o.prototype;[["flush",1],["idle",1],["lookAt",4],["rotate",4],["pan",4],["translate",4],["setMatrix",2],["setDistanceLimits",2],["setDistance",2]].forEach(function(t){for(var e=t[0],r=[],n=0;n<t[1];++n)r.push("a"+n);var i="var cc=this._controllerList;for(var i=0;i<cc.length;++i){cc[i]."+t[0]+"("+r.join()+")}";s[e]=Function.apply(null,r.concat(i))}),s.recalcMatrix=function(t){this._active.recalcMatrix(t)},s.getDistance=function(t){return this._active.getDistance(t)},s.getDistanceLimits=function(t){return this._active.getDistanceLimits(t)},s.lastT=function(){return this._active.lastT()},s.setMode=function(t){if(t!==this._mode){var e=this._controllerNames.indexOf(t);if(!(e<0)){var r=this._active,n=this._controllerList[e],i=Math.max(r.lastT(),n.lastT());r.recalcMatrix(i),n.setMatrix(i,r.computedMatrix),this._active=n,this._mode=t,this.computedMatrix=this._active.computedMatrix,this.computedEye=this._active.computedEye,this.computedUp=this._active.computedUp,this.computedCenter=this._active.computedCenter,this.computedRadius=this._active.computedRadius}}},s.getMode=function(){return this._mode}},{"matrix-camera-controller":400,"orbit-camera-controller":423,"turntable-camera-controller":504}],44:[function(t,e,r){"use strict";var n=t("css-font"),i=t("pick-by-alias"),a=t("regl"),o=t("gl-util/context"),s=t("es6-weak-map"),l=t("color-normalize"),c=t("font-atlas"),u=t("typedarray-pool"),h=t("parse-rect"),f=t("is-plain-obj"),p=t("parse-unit"),d=t("to-px"),g=t("detect-kerning"),m=t("object-assign"),v=t("font-measure"),y=t("flatten-vertex-data"),x=new s,b=!1;if(document.body){var _=document.body.appendChild(document.createElement("div"));_.style.font="italic small-caps bold condensed 16px/2 cursive",getComputedStyle(_).fontStretch&&(b=!0),document.body.removeChild(_)}var w=function(t){!function(t){return"function"==typeof t&&t._gl&&t.prop&&t.texture&&t.buffer}(t)?this.gl=o(t):(t={regl:t},this.gl=t.regl._gl),this.shader=x.get(this.gl),this.shader?this.regl=this.shader.regl:this.regl=t.regl||a({gl:this.gl}),this.charBuffer=this.regl.buffer({type:"uint8",usage:"stream"}),this.sizeBuffer=this.regl.buffer({type:"float",usage:"stream"}),this.shader||(this.shader=this.createShader(),x.set(this.gl,this.shader)),this.batch=[],this.fontSize=[],this.font=[],this.fontAtlas=[],this.draw=this.shader.draw.bind(this),this.render=function(){this.regl._refresh(),this.draw(this.batch)},this.canvas=this.gl.canvas,this.update(f(t)?t:{})};w.prototype.createShader=function(){var t=this.regl,e=t({blend:{enable:!0,color:[0,0,0,1],func:{srcRGB:"src alpha",dstRGB:"one minus src alpha",srcAlpha:"one minus dst alpha",dstAlpha:"one"}},stencil:{enable:!1},depth:{enable:!1},count:t.prop("count"),offset:t.prop("offset"),attributes:{charOffset:{offset:4,stride:8,buffer:t.this("sizeBuffer")},width:{offset:0,stride:8,buffer:t.this("sizeBuffer")},char:t.this("charBuffer"),position:t.this("position")},uniforms:{atlasSize:function(t,e){return[e.atlas.width,e.atlas.height]},atlasDim:function(t,e){return[e.atlas.cols,e.atlas.rows]},atlas:function(t,e){return e.atlas.texture},charStep:function(t,e){return e.atlas.step},em:function(t,e){return e.atlas.em},color:t.prop("color"),opacity:t.prop("opacity"),viewport:t.this("viewportArray"),scale:t.this("scale"),align:t.prop("align"),baseline:t.prop("baseline"),translate:t.this("translate"),positionOffset:t.prop("positionOffset")},primitive:"points",viewport:t.this("viewport"),vert:"\n\t\t\tprecision highp float;\n\t\t\tattribute float width, charOffset, char;\n\t\t\tattribute vec2 position;\n\t\t\tuniform float fontSize, charStep, em, align, baseline;\n\t\t\tuniform vec4 viewport;\n\t\t\tuniform vec4 color;\n\t\t\tuniform vec2 atlasSize, atlasDim, scale, translate, positionOffset;\n\t\t\tvarying vec2 charCoord, charId;\n\t\t\tvarying float charWidth;\n\t\t\tvarying vec4 fontColor;\n\t\t\tvoid main () {\n\t\t\t\t"+(w.normalViewport?"":"vec2 positionOffset = vec2(positionOffset.x,- positionOffset.y);")+"\n\n\t\t\t\tvec2 offset = floor(em * (vec2(align + charOffset, baseline)\n\t\t\t\t\t+ positionOffset))\n\t\t\t\t\t/ (viewport.zw * scale.xy);\n\n\t\t\t\tvec2 position = (position + translate) * scale;\n\t\t\t\tposition += offset * scale;\n\n\t\t\t\t"+(w.normalViewport?"position.y = 1. - position.y;":"")+"\n\n\t\t\t\tcharCoord = position * viewport.zw + viewport.xy;\n\n\t\t\t\tgl_Position = vec4(position * 2. - 1., 0, 1);\n\n\t\t\t\tgl_PointSize = charStep;\n\n\t\t\t\tcharId.x = mod(char, atlasDim.x);\n\t\t\t\tcharId.y = floor(char / atlasDim.x);\n\n\t\t\t\tcharWidth = width * em;\n\n\t\t\t\tfontColor = color / 255.;\n\t\t\t}",frag:"\n\t\t\tprecision highp float;\n\t\t\tuniform sampler2D atlas;\n\t\t\tuniform float fontSize, charStep, opacity;\n\t\t\tuniform vec2 atlasSize;\n\t\t\tuniform vec4 viewport;\n\t\t\tvarying vec4 fontColor;\n\t\t\tvarying vec2 charCoord, charId;\n\t\t\tvarying float charWidth;\n\n\t\t\tfloat lightness(vec4 color) {\n\t\t\t\treturn color.r * 0.299 + color.g * 0.587 + color.b * 0.114;\n\t\t\t}\n\n\t\t\tvoid main () {\n\t\t\t\tvec2 uv = gl_FragCoord.xy - charCoord + charStep * .5;\n\t\t\t\tfloat halfCharStep = floor(charStep * .5 + .5);\n\n\t\t\t\t// invert y and shift by 1px (FF expecially needs that)\n\t\t\t\tuv.y = charStep - uv.y;\n\n\t\t\t\t// ignore points outside of character bounding box\n\t\t\t\tfloat halfCharWidth = ceil(charWidth * .5);\n\t\t\t\tif (floor(uv.x) > halfCharStep + halfCharWidth ||\n\t\t\t\t\tfloor(uv.x) < halfCharStep - halfCharWidth) return;\n\n\t\t\t\tuv += charId * charStep;\n\t\t\t\tuv = uv / atlasSize;\n\n\t\t\t\tvec4 color = fontColor;\n\t\t\t\tvec4 mask = texture2D(atlas, uv);\n\n\t\t\t\tfloat maskY = lightness(mask);\n\t\t\t\t// float colorY = lightness(color);\n\t\t\t\tcolor.a *= maskY;\n\t\t\t\tcolor.a *= opacity;\n\n\t\t\t\t// color.a += .1;\n\n\t\t\t\t// antialiasing, see yiq color space y-channel formula\n\t\t\t\t// color.rgb += (1. - color.rgb) * (1. - mask.rgb);\n\n\t\t\t\tgl_FragColor = color;\n\t\t\t}"});return{regl:t,draw:e,atlas:{}}},w.prototype.update=function(t){var e=this;if("string"==typeof t)t={text:t};else if(!t)return;null!=(t=i(t,{position:"position positions coord coords coordinates",font:"font fontFace fontface typeface cssFont css-font family fontFamily",fontSize:"fontSize fontsize size font-size",text:"text texts chars characters value values symbols",align:"align alignment textAlign textbaseline",baseline:"baseline textBaseline textbaseline",direction:"dir direction textDirection",color:"color colour fill fill-color fillColor textColor textcolor",kerning:"kerning kern",range:"range dataBox",viewport:"vp viewport viewBox viewbox viewPort",opacity:"opacity alpha transparency visible visibility opaque",offset:"offset positionOffset padding shift indent indentation"},!0)).opacity&&(Array.isArray(t.opacity)?this.opacity=t.opacity.map(function(t){return parseFloat(t)}):this.opacity=parseFloat(t.opacity)),null!=t.viewport&&(this.viewport=h(t.viewport),w.normalViewport&&(this.viewport.y=this.canvas.height-this.viewport.y-this.viewport.height),this.viewportArray=[this.viewport.x,this.viewport.y,this.viewport.width,this.viewport.height]),null==this.viewport&&(this.viewport={x:0,y:0,width:this.gl.drawingBufferWidth,height:this.gl.drawingBufferHeight},this.viewportArray=[this.viewport.x,this.viewport.y,this.viewport.width,this.viewport.height]),null!=t.kerning&&(this.kerning=t.kerning),null!=t.offset&&("number"==typeof t.offset&&(t.offset=[t.offset,0]),this.positionOffset=y(t.offset)),t.direction&&(this.direction=t.direction),t.range&&(this.range=t.range,this.scale=[1/(t.range[2]-t.range[0]),1/(t.range[3]-t.range[1])],this.translate=[-t.range[0],-t.range[1]]),t.scale&&(this.scale=t.scale),t.translate&&(this.translate=t.translate),this.scale||(this.scale=[1/this.viewport.width,1/this.viewport.height]),this.translate||(this.translate=[0,0]),this.font.length||t.font||(t.font=w.baseFontSize+"px sans-serif");var r,a=!1,o=!1;if(t.font&&(Array.isArray(t.font)?t.font:[t.font]).forEach(function(t,r){if("string"==typeof t)try{t=n.parse(t)}catch(e){t=n.parse(w.baseFontSize+"px "+t)}else t=n.parse(n.stringify(t));var i=n.stringify({size:w.baseFontSize,family:t.family,stretch:b?t.stretch:void 0,variant:t.variant,weight:t.weight,style:t.style}),s=p(t.size),l=Math.round(s[0]*d(s[1]));if(l!==e.fontSize[r]&&(o=!0,e.fontSize[r]=l),!(e.font[r]&&i==e.font[r].baseString||(a=!0,e.font[r]=w.fonts[i],e.font[r]))){var c=t.family.join(", "),u=[t.style];t.style!=t.variant&&u.push(t.variant),t.variant!=t.weight&&u.push(t.weight),b&&t.weight!=t.stretch&&u.push(t.stretch),e.font[r]={baseString:i,family:c,weight:t.weight,stretch:t.stretch,style:t.style,variant:t.variant,width:{},kerning:{},metrics:v(c,{origin:"top",fontSize:w.baseFontSize,fontStyle:u.join(" ")})},w.fonts[i]=e.font[r]}}),(a||o)&&this.font.forEach(function(r,i){var a=n.stringify({size:e.fontSize[i],family:r.family,stretch:b?r.stretch:void 0,variant:r.variant,weight:r.weight,style:r.style});if(e.fontAtlas[i]=e.shader.atlas[a],!e.fontAtlas[i]){var o=r.metrics;e.shader.atlas[a]=e.fontAtlas[i]={fontString:a,step:2*Math.ceil(e.fontSize[i]*o.bottom*.5),em:e.fontSize[i],cols:0,rows:0,height:0,width:0,chars:[],ids:{},texture:e.regl.texture()}}null==t.text&&(t.text=e.text)}),"string"==typeof t.text&&t.position&&t.position.length>2){for(var s=Array(.5*t.position.length),f=0;f<s.length;f++)s[f]=t.text;t.text=s}if(null!=t.text||a){if(this.textOffsets=[0],Array.isArray(t.text)){this.count=t.text[0].length,this.counts=[this.count];for(var x=1;x<t.text.length;x++)e.textOffsets[x]=e.textOffsets[x-1]+t.text[x-1].length,e.count+=t.text[x].length,e.counts.push(t.text[x].length);this.text=t.text.join("")}else this.text=t.text,this.count=this.text.length,this.counts=[this.count];r=[],this.font.forEach(function(t,n){w.atlasContext.font=t.baseString;for(var i=e.fontAtlas[n],a=0;a<e.text.length;a++){var o=e.text.charAt(a);if(null==i.ids[o]&&(i.ids[o]=i.chars.length,i.chars.push(o),r.push(o)),null==t.width[o]&&(t.width[o]=w.atlasContext.measureText(o).width/w.baseFontSize,e.kerning)){var s=[];for(var l in t.width)s.push(l+o,o+l);m(t.kerning,g(t.family,{pairs:s}))}}})}if(t.position)if(t.position.length>2){for(var _=!t.position[0].length,k=u.mallocFloat(2*this.count),M=0,A=0;M<this.counts.length;M++){var T=e.counts[M];if(_)for(var S=0;S<T;S++)k[A++]=t.position[2*M],k[A++]=t.position[2*M+1];else for(var E=0;E<T;E++)k[A++]=t.position[M][0],k[A++]=t.position[M][1]}this.position.call?this.position({type:"float",data:k}):this.position=this.regl.buffer({type:"float",data:k}),u.freeFloat(k)}else this.position.destroy&&this.position.destroy(),this.position={constant:t.position};if(t.text||a){var C=u.mallocUint8(this.count),L=u.mallocFloat(2*this.count);this.textWidth=[];for(var z=0,P=0;z<this.counts.length;z++){for(var I=e.counts[z],O=e.font[z]||e.font[0],D=e.fontAtlas[z]||e.fontAtlas[0],R=0;R<I;R++){var B=e.text.charAt(P),F=e.text.charAt(P-1);if(C[P]=D.ids[B],L[2*P]=O.width[B],R){var N=L[2*P-2],j=L[2*P],V=L[2*P-1]+.5*N+.5*j;if(e.kerning){var U=O.kerning[F+B];U&&(V+=.001*U)}L[2*P+1]=V}else L[2*P+1]=.5*L[2*P];P++}e.textWidth.push(L.length?.5*L[2*P-2]+L[2*P-1]:0)}t.align||(t.align=this.align),this.charBuffer({data:C,type:"uint8",usage:"stream"}),this.sizeBuffer({data:L,type:"float",usage:"stream"}),u.freeUint8(C),u.freeFloat(L),r.length&&this.font.forEach(function(t,r){var n=e.fontAtlas[r],i=n.step,a=Math.floor(w.maxAtlasSize/i),o=Math.min(a,n.chars.length),s=Math.ceil(n.chars.length/o),l=o*i,u=s*i;n.width=l,n.height=u,n.rows=s,n.cols=o,n.em&&n.texture({data:c({canvas:w.atlasCanvas,font:n.fontString,chars:n.chars,shape:[l,u],step:[i,i]})})})}if(t.align&&(this.align=t.align,this.alignOffset=this.textWidth.map(function(t,r){var n=Array.isArray(e.align)?e.align.length>1?e.align[r]:e.align[0]:e.align;if("number"==typeof n)return n;switch(n){case"right":case"end":return-t;case"center":case"centre":case"middle":return.5*-t}return 0})),null==this.baseline&&null==t.baseline&&(t.baseline=0),null!=t.baseline&&(this.baseline=t.baseline,Array.isArray(this.baseline)||(this.baseline=[this.baseline]),this.baselineOffset=this.baseline.map(function(t,r){var n=(e.font[r]||e.font[0]).metrics,i=0;return i+=.5*n.bottom,i+="number"==typeof t?t-n.baseline:-n[t],w.normalViewport||(i*=-1),i})),null!=t.color)if(t.color||(t.color="transparent"),"string"!=typeof t.color&&isNaN(t.color)){var q;if("number"==typeof t.color[0]&&t.color.length>this.counts.length){var H=t.color.length;q=u.mallocUint8(H);for(var G=(t.color.subarray||t.color.slice).bind(t.color),W=0;W<H;W+=4)q.set(l(G(W,W+4),"uint8"),W)}else{var Y=t.color.length;q=u.mallocUint8(4*Y);for(var X=0;X<Y;X++)q.set(l(t.color[X]||0,"uint8"),4*X)}this.color=q}else this.color=l(t.color,"uint8");if(t.position||t.text||t.color||t.baseline||t.align||t.font||t.offset||t.opacity)if(this.color.length>4||this.baselineOffset.length>1||this.align&&this.align.length>1||this.fontAtlas.length>1||this.positionOffset.length>2){var Z=Math.max(.5*this.position.length||0,.25*this.color.length||0,this.baselineOffset.length||0,this.alignOffset.length||0,this.font.length||0,this.opacity.length||0,.5*this.positionOffset.length||0);this.batch=Array(Z);for(var $=0;$<this.batch.length;$++)e.batch[$]={count:e.counts.length>1?e.counts[$]:e.counts[0],offset:e.textOffsets.length>1?e.textOffsets[$]:e.textOffsets[0],color:e.color?e.color.length<=4?e.color:e.color.subarray(4*$,4*$+4):[0,0,0,255],opacity:Array.isArray(e.opacity)?e.opacity[$]:e.opacity,baseline:null!=e.baselineOffset[$]?e.baselineOffset[$]:e.baselineOffset[0],align:e.align?null!=e.alignOffset[$]?e.alignOffset[$]:e.alignOffset[0]:0,atlas:e.fontAtlas[$]||e.fontAtlas[0],positionOffset:e.positionOffset.length>2?e.positionOffset.subarray(2*$,2*$+2):e.positionOffset}}else this.count?this.batch=[{count:this.count,offset:0,color:this.color||[0,0,0,255],opacity:Array.isArray(this.opacity)?this.opacity[0]:this.opacity,baseline:this.baselineOffset[0],align:this.alignOffset?this.alignOffset[0]:0,atlas:this.fontAtlas[0],positionOffset:this.positionOffset}]:this.batch=[]},w.prototype.destroy=function(){},w.prototype.kerning=!0,w.prototype.position={constant:new Float32Array(2)},w.prototype.translate=null,w.prototype.scale=null,w.prototype.font=null,w.prototype.text="",w.prototype.positionOffset=[0,0],w.prototype.opacity=1,w.prototype.color=new Uint8Array([0,0,0,255]),w.prototype.alignOffset=[0,0],w.normalViewport=!1,w.maxAtlasSize=1024,w.atlasCanvas=document.createElement("canvas"),w.atlasContext=w.atlasCanvas.getContext("2d",{alpha:!1}),w.baseFontSize=64,w.fonts={},e.exports=w},{"color-normalize":45,"css-font":126,"detect-kerning":150,"es6-weak-map":208,"flatten-vertex-data":48,"font-atlas":217,"font-measure":218,"gl-util/context":304,"is-plain-obj":390,"object-assign":421,"parse-rect":426,"parse-unit":428,"pick-by-alias":432,regl:463,"to-px":501,"typedarray-pool":507}],45:[function(t,e,r){"use strict";var n=t("color-rgba"),i=t("clamp"),a=t("dtype");e.exports=function(t,e){"float"!==e&&e||(e="array"),"uint"===e&&(e="uint8"),"uint_clamped"===e&&(e="uint8_clamped");var r=a(e),o=new r(4);if(t instanceof r)return Array.isArray(t)?t.slice():(o.set(t),o);var s="uint8"!==e&&"uint8_clamped"!==e;return t instanceof Uint8Array||t instanceof Uint8ClampedArray?(o[0]=t[0],o[1]=t[1],o[2]=t[2],o[3]=null!=t[3]?t[3]:255,s&&(o[0]/=255,o[1]/=255,o[2]/=255,o[3]/=255),o):(t.length&&"string"!=typeof t||((t=n(t))[0]/=255,t[1]/=255,t[2]/=255),s?(o[0]=t[0],o[1]=t[1],o[2]=t[2],o[3]=null!=t[3]?t[3]:1):(o[0]=i(Math.round(255*t[0]),0,255),o[1]=i(Math.round(255*t[1]),0,255),o[2]=i(Math.round(255*t[2]),0,255),o[3]=null==t[3]?255:i(Math.floor(255*t[3]),0,255)),o)}},{clamp:102,"color-rgba":47,dtype:153}],46:[function(t,e,r){(function(r){"use strict";var n=t("color-name"),i=t("is-plain-obj"),a=t("defined");e.exports=function(t){var e,s,l=[],c=1;if("string"==typeof t)if(n[t])l=n[t].slice(),s="rgb";else if("transparent"===t)c=0,s="rgb",l=[0,0,0];else if(/^#[A-Fa-f0-9]+$/.test(t)){var u=t.slice(1),h=u.length,f=h<=4;c=1,f?(l=[parseInt(u[0]+u[0],16),parseInt(u[1]+u[1],16),parseInt(u[2]+u[2],16)],4===h&&(c=parseInt(u[3]+u[3],16)/255)):(l=[parseInt(u[0]+u[1],16),parseInt(u[2]+u[3],16),parseInt(u[4]+u[5],16)],8===h&&(c=parseInt(u[6]+u[7],16)/255)),l[0]||(l[0]=0),l[1]||(l[1]=0),l[2]||(l[2]=0),s="rgb"}else if(e=/^((?:rgb|hs[lvb]|hwb|cmyk?|xy[zy]|gray|lab|lchu?v?|[ly]uv|lms)a?)\s*\(([^\)]*)\)/.exec(t)){var p=e[1],u=p.replace(/a$/,"");s=u;var h="cmyk"===u?4:"gray"===u?1:3;l=e[2].trim().split(/\s*,\s*/).map(function(t,e){if(/%$/.test(t))return e===h?parseFloat(t)/100:"rgb"===u?255*parseFloat(t)/100:parseFloat(t);if("h"===u[e]){if(/deg$/.test(t))return parseFloat(t);if(void 0!==o[t])return o[t]}return parseFloat(t)}),p===u&&l.push(1),c=void 0===l[h]?1:l[h],l=l.slice(0,h)}else t.length>10&&/[0-9](?:\s|\/)/.test(t)&&(l=t.match(/([0-9]+)/g).map(function(t){return parseFloat(t)}),s=t.match(/([a-z])/ig).join("").toLowerCase());else if(isNaN(t))if(i(t)){var d=a(t.r,t.red,t.R,null);null!==d?(s="rgb",l=[d,a(t.g,t.green,t.G),a(t.b,t.blue,t.B)]):(s="hsl",l=[a(t.h,t.hue,t.H),a(t.s,t.saturation,t.S),a(t.l,t.lightness,t.L,t.b,t.brightness)]),c=a(t.a,t.alpha,t.opacity,1),null!=t.opacity&&(c/=100)}else(Array.isArray(t)||r.ArrayBuffer&&ArrayBuffer.isView&&ArrayBuffer.isView(t))&&(l=[t[0],t[1],t[2]],s="rgb",c=4===t.length?t[3]:1);else s="rgb",l=[t>>>16,(65280&t)>>>8,255&t];return{space:s,values:l,alpha:c}};var o={red:0,orange:60,yellow:120,green:180,blue:240,purple:300}}).call(this,"undefined"!=typeof global?global:"undefined"!=typeof self?self:"undefined"!=typeof window?window:{})},{"color-name":106,defined:148,"is-plain-obj":390}],47:[function(t,e,r){"use strict";var n=t("color-parse"),i=t("color-space/hsl"),a=t("clamp");e.exports=function(t){var e,r=n(t);return r.space?((e=Array(3))[0]=a(r.values[0],0,255),e[1]=a(r.values[1],0,255),e[2]=a(r.values[2],0,255),"h"===r.space[0]&&(e=i.rgb(e)),e.push(a(r.alpha,0,1)),e):[]}},{clamp:102,"color-parse":46,"color-space/hsl":110}],48:[function(t,e,r){var n=t("dtype");e.exports=function(t,e,r){if(!t)throw new TypeError("must specify data as first parameter");if(r=0|+(r||0),Array.isArray(t)&&t[0]&&"number"==typeof t[0][0]){var i,a,o,s,l=t[0].length,c=t.length*l;e&&"string"!=typeof e||(e=new(n(e||"float32"))(c+r));var u=e.length-r;if(c!==u)throw new Error("source length "+c+" ("+l+"x"+t.length+") does not match destination length "+u);for(i=0,o=r;i<t.length;i++)for(a=0;a<l;a++)e[o++]=null===t[i][a]?NaN:t[i][a]}else if(e&&"string"!=typeof e)e.set(t,r);else{var h=n(e||"float32");if(Array.isArray(t)||"array"===e)for(e=new h(t.length+r),i=0,o=r,s=e.length;o<s;o++,i++)e[o]=null===t[i]?NaN:t[i];else 0===r?e=new h(t):(e=new h(t.length+r)).set(t,r)}return e}},{dtype:153}],49:[function(t,e,r){var n,i;n=this,i=function(t,e,r,n){"use strict";t.sankey=function(){var t={},i=24,a=8,o=[1,1],s=[],l=[];function c(){function t(t,e){return t.source.y-e.source.y||t.originalIndex-e.originalIndex}function e(t,e){return t.target.y-e.target.y||t.originalIndex-e.originalIndex}s.forEach(function(r){r.sourceLinks.sort(e),r.targetLinks.sort(t)}),s.forEach(function(t){var e=0,r=0;t.sourceLinks.forEach(function(t){t.sy=e,e+=t.dy}),t.targetLinks.forEach(function(t){t.ty=r,r+=t.dy})})}function u(t){return t.y+t.dy/2}function h(t){return t.value}return t.nodeWidth=function(e){return arguments.length?(i=+e,t):i},t.nodePadding=function(e){return arguments.length?(a=+e,t):a},t.nodes=function(e){return arguments.length?(s=e,t):s},t.links=function(e){return arguments.length?(l=e,t):l},t.size=function(e){return arguments.length?(o=e,t):o},t.layout=function(n){return s.forEach(function(t){t.sourceLinks=[],t.targetLinks=[]}),l.forEach(function(t,e){var r=t.source,n=t.target;"number"==typeof r&&(r=t.source=s[t.source]),"number"==typeof n&&(n=t.target=s[t.target]),t.originalIndex=e,r.sourceLinks.push(t),n.targetLinks.push(t)}),s.forEach(function(t){t.value=Math.max(e.sum(t.sourceLinks,h),e.sum(t.targetLinks,h))}),function(){for(var t,e,r=s,n=0;r.length;)t=[],r.forEach(function(e){e.x=n,e.dx=i,e.sourceLinks.forEach(function(e){t.indexOf(e.target)<0&&t.push(e.target)})}),r=t,++n;(function(t){s.forEach(function(e){e.sourceLinks.length||(e.x=t-1)})})(n),e=(o[0]-i)/(n-1),s.forEach(function(t){t.x*=e})}(),function(t){var n,i=r.nest().key(function(t){return t.x}).sortKeys(e.ascending).entries(s).map(function(t){return t.values});n=e.min(i,function(t){return(o[1]-(t.length-1)*a)/e.sum(t,h)}),i.forEach(function(t){t.forEach(function(t,e){t.y=e,t.dy=t.value*n})}),l.forEach(function(t){t.dy=t.value*n}),d();for(var c=1;t>0;--t)p(c*=.99),d(),f(c),d();function f(t){function r(t){return u(t.source)*t.value}i.forEach(function(n){n.forEach(function(n){if(n.targetLinks.length){var i=e.sum(n.targetLinks,r)/e.sum(n.targetLinks,h);n.y+=(i-u(n))*t}})})}function p(t){function r(t){return u(t.target)*t.value}i.slice().reverse().forEach(function(n){n.forEach(function(n){if(n.sourceLinks.length){var i=e.sum(n.sourceLinks,r)/e.sum(n.sourceLinks,h);n.y+=(i-u(n))*t}})})}function d(){i.forEach(function(t){var e,r,n,i=0,s=t.length;for(t.sort(g),n=0;n<s;++n)e=t[n],(r=i-e.y)>0&&(e.y+=r),i=e.y+e.dy+a;if((r=i-a-o[1])>0)for(i=e.y-=r,n=s-2;n>=0;--n)e=t[n],(r=e.y+e.dy+a-i)>0&&(e.y-=r),i=e.y})}function g(t,e){return t.y-e.y}}(n),c(),t},t.relayout=function(){return c(),t},t.link=function(){var t=.5;function e(e){var r=e.source.x+e.source.dx,i=e.target.x,a=n.interpolateNumber(r,i),o=a(t),s=a(1-t),l=e.source.y+e.sy,c=l+e.dy,u=e.target.y+e.ty,h=u+e.dy;return"M"+r+","+l+"C"+o+","+l+" "+s+","+u+" "+i+","+u+"L"+i+","+h+"C"+s+","+h+" "+o+","+c+" "+r+","+c+"Z"}return e.curvature=function(r){return arguments.length?(t=+r,e):t},e},t},Object.defineProperty(t,"__esModule",{value:!0})},"object"==typeof r&&"undefined"!=typeof e?i(r,t("d3-array"),t("d3-collection"),t("d3-interpolate")):i(n.d3=n.d3||{},n.d3,n.d3,n.d3)},{"d3-array":139,"d3-collection":140,"d3-interpolate":144}],50:[function(t,e,r){"use strict";var n="undefined"==typeof WeakMap?t("weak-map"):WeakMap,i=t("gl-buffer"),a=t("gl-vao"),o=new n;e.exports=function(t){var e=o.get(t),r=e&&(e._triangleBuffer.handle||e._triangleBuffer.buffer);if(!r||!t.isBuffer(r)){var n=i(t,new Float32Array([-1,-1,-1,4,4,-1]));(e=a(t,[{buffer:n,type:t.FLOAT,size:2}]))._triangleBuffer=n,o.set(t,e)}e.bind(),t.drawArrays(t.TRIANGLES,0,3),e.unbind()}},{"gl-buffer":230,"gl-vao":308,"weak-map":517}],51:[function(t,e,r){e.exports=function(t){var e=0,r=0,n=0,i=0;return t.map(function(t){var a=(t=t.slice())[0],o=a.toUpperCase();if(a!=o)switch(t[0]=o,a){case"a":t[6]+=n,t[7]+=i;break;case"v":t[1]+=i;break;case"h":t[1]+=n;break;default:for(var s=1;s<t.length;)t[s++]+=n,t[s++]+=i}switch(o){case"Z":n=e,i=r;break;case"H":n=t[1];break;case"V":i=t[1];break;case"M":n=e=t[1],i=r=t[2];break;default:n=t[t.length-2],i=t[t.length-1]}return t})}},{}],52:[function(t,e,r){var n=t("pad-left");e.exports=function(t,e,r){e="number"==typeof e?e:1,r=r||": ";var i=t.split(/\r?\n/),a=String(i.length+e-1).length;return i.map(function(t,i){var o=i+e,s=String(o).length,l=n(o,a-s);return l+r+t}).join("\n")}},{"pad-left":424}],53:[function(t,e,r){"use strict";e.exports=function(t){var e=t.length;if(0===e)return[];if(1===e)return[0];for(var r=t[0].length,n=[t[0]],a=[0],o=1;o<e;++o)if(n.push(t[o]),i(n,r)){if(a.push(o),a.length===r+1)return a}else n.pop();return a};var n=t("robust-orientation");function i(t,e){for(var r=new Array(e+1),i=0;i<t.length;++i)r[i]=t[i];for(i=0;i<=t.length;++i){for(var a=t.length;a<=e;++a){for(var o=new Array(e),s=0;s<e;++s)o[s]=Math.pow(a+1-i,s);r[a]=o}if(n.apply(void 0,r))return!0}return!1}},{"robust-orientation":471}],54:[function(t,e,r){"use strict";e.exports=function(t,e){return n(e).filter(function(r){for(var n=new Array(r.length),a=0;a<r.length;++a)n[a]=e[r[a]];return i(n)*t<1})};var n=t("delaunay-triangulate"),i=t("circumradius")},{circumradius:101,"delaunay-triangulate":149}],55:[function(t,e,r){e.exports=function(t,e){return i(n(t,e))};var n=t("alpha-complex"),i=t("simplicial-complex-boundary")},{"alpha-complex":54,"simplicial-complex-boundary":478}],56:[function(t,e,r){"use strict";e.exports=function(t,e){if(!t||null==t.length)throw Error("Argument should be an array");e=null==e?1:Math.floor(e);for(var r=Array(2*e),n=0;n<e;n++){for(var i=-1/0,a=1/0,o=n,s=t.length;o<s;o+=e)t[o]>i&&(i=t[o]),t[o]<a&&(a=t[o]);r[n]=a,r[e+n]=i}return r}},{}],57:[function(t,e,r){"use strict";var n=t("array-bounds");e.exports=function(t,e,r){if(!t||null==t.length)throw Error("Argument should be an array");null==e&&(e=1);null==r&&(r=n(t,e));for(var i=0;i<e;i++){var a=r[e+i],o=r[i],s=i,l=t.length;if(a===1/0&&o===-1/0)for(s=i;s<l;s+=e)t[s]=t[s]===a?1:t[s]===o?0:.5;else if(a===1/0)for(s=i;s<l;s+=e)t[s]=t[s]===a?1:0;else if(o===-1/0)for(s=i;s<l;s+=e)t[s]=t[s]===o?0:1;else{var c=a-o;for(s=i;s<l;s+=e)t[s]=0===c?.5:(t[s]-o)/c}}return t}},{"array-bounds":56}],58:[function(t,e,r){e.exports=function(t,e){var r="number"==typeof t,n="number"==typeof e;r&&!n?(e=t,t=0):r||n||(t=0,e=0);var i=(e|=0)-(t|=0);if(i<0)throw new Error("array length must be positive");for(var a=new Array(i),o=0,s=t;o<i;o++,s++)a[o]=s;return a}},{}],59:[function(t,e,r){(function(r){"use strict";function n(t,e){if(t===e)return 0;for(var r=t.length,n=e.length,i=0,a=Math.min(r,n);i<a;++i)if(t[i]!==e[i]){r=t[i],n=e[i];break}return r<n?-1:n<r?1:0}function i(t){return r.Buffer&&"function"==typeof r.Buffer.isBuffer?r.Buffer.isBuffer(t):!(null==t||!t._isBuffer)}var a=t("util/"),o=Object.prototype.hasOwnProperty,s=Array.prototype.slice,l="foo"===function(){}.name;function c(t){return Object.prototype.toString.call(t)}function u(t){return!i(t)&&("function"==typeof r.ArrayBuffer&&("function"==typeof ArrayBuffer.isView?ArrayBuffer.isView(t):!!t&&(t instanceof DataView||!!(t.buffer&&t.buffer instanceof ArrayBuffer))))}var h=e.exports=v,f=/\s*function\s+([^\(\s]*)\s*/;function p(t){if(a.isFunction(t)){if(l)return t.name;var e=t.toString().match(f);return e&&e[1]}}function d(t,e){return"string"==typeof t?t.length<e?t:t.slice(0,e):t}function g(t){if(l||!a.isFunction(t))return a.inspect(t);var e=p(t);return"[Function"+(e?": "+e:"")+"]"}function m(t,e,r,n,i){throw new h.AssertionError({message:r,actual:t,expected:e,operator:n,stackStartFunction:i})}function v(t,e){t||m(t,!0,e,"==",h.ok)}function y(t,e,r,o){if(t===e)return!0;if(i(t)&&i(e))return 0===n(t,e);if(a.isDate(t)&&a.isDate(e))return t.getTime()===e.getTime();if(a.isRegExp(t)&&a.isRegExp(e))return t.source===e.source&&t.global===e.global&&t.multiline===e.multiline&&t.lastIndex===e.lastIndex&&t.ignoreCase===e.ignoreCase;if(null!==t&&"object"==typeof t||null!==e&&"object"==typeof e){if(u(t)&&u(e)&&c(t)===c(e)&&!(t instanceof Float32Array||t instanceof Float64Array))return 0===n(new Uint8Array(t.buffer),new Uint8Array(e.buffer));if(i(t)!==i(e))return!1;var l=(o=o||{actual:[],expected:[]}).actual.indexOf(t);return-1!==l&&l===o.expected.indexOf(e)||(o.actual.push(t),o.expected.push(e),function(t,e,r,n){if(null==t||null==e)return!1;if(a.isPrimitive(t)||a.isPrimitive(e))return t===e;if(r&&Object.getPrototypeOf(t)!==Object.getPrototypeOf(e))return!1;var i=x(t),o=x(e);if(i&&!o||!i&&o)return!1;if(i)return t=s.call(t),e=s.call(e),y(t,e,r);var l,c,u=w(t),h=w(e);if(u.length!==h.length)return!1;for(u.sort(),h.sort(),c=u.length-1;c>=0;c--)if(u[c]!==h[c])return!1;for(c=u.length-1;c>=0;c--)if(l=u[c],!y(t[l],e[l],r,n))return!1;return!0}(t,e,r,o))}return r?t===e:t==e}function x(t){return"[object Arguments]"==Object.prototype.toString.call(t)}function b(t,e){if(!t||!e)return!1;if("[object RegExp]"==Object.prototype.toString.call(e))return e.test(t);try{if(t instanceof e)return!0}catch(t){}return!Error.isPrototypeOf(e)&&!0===e.call({},t)}function _(t,e,r,n){var i;if("function"!=typeof e)throw new TypeError('"block" argument must be a function');"string"==typeof r&&(n=r,r=null),i=function(t){var e;try{t()}catch(t){e=t}return e}(e),n=(r&&r.name?" ("+r.name+").":".")+(n?" "+n:"."),t&&!i&&m(i,r,"Missing expected exception"+n);var o="string"==typeof n,s=!t&&i&&!r;if((!t&&a.isError(i)&&o&&b(i,r)||s)&&m(i,r,"Got unwanted exception"+n),t&&i&&r&&!b(i,r)||!t&&i)throw i}h.AssertionError=function(t){var e;this.name="AssertionError",this.actual=t.actual,this.expected=t.expected,this.operator=t.operator,t.message?(this.message=t.message,this.generatedMessage=!1):(this.message=d(g((e=this).actual),128)+" "+e.operator+" "+d(g(e.expected),128),this.generatedMessage=!0);var r=t.stackStartFunction||m;if(Error.captureStackTrace)Error.captureStackTrace(this,r);else{var n=new Error;if(n.stack){var i=n.stack,a=p(r),o=i.indexOf("\n"+a);if(o>=0){var s=i.indexOf("\n",o+1);i=i.substring(s+1)}this.stack=i}}},a.inherits(h.AssertionError,Error),h.fail=m,h.ok=v,h.equal=function(t,e,r){t!=e&&m(t,e,r,"==",h.equal)},h.notEqual=function(t,e,r){t==e&&m(t,e,r,"!=",h.notEqual)},h.deepEqual=function(t,e,r){y(t,e,!1)||m(t,e,r,"deepEqual",h.deepEqual)},h.deepStrictEqual=function(t,e,r){y(t,e,!0)||m(t,e,r,"deepStrictEqual",h.deepStrictEqual)},h.notDeepEqual=function(t,e,r){y(t,e,!1)&&m(t,e,r,"notDeepEqual",h.notDeepEqual)},h.notDeepStrictEqual=function t(e,r,n){y(e,r,!0)&&m(e,r,n,"notDeepStrictEqual",t)},h.strictEqual=function(t,e,r){t!==e&&m(t,e,r,"===",h.strictEqual)},h.notStrictEqual=function(t,e,r){t===e&&m(t,e,r,"!==",h.notStrictEqual)},h.throws=function(t,e,r){_(!0,t,e,r)},h.doesNotThrow=function(t,e,r){_(!1,t,e,r)},h.ifError=function(t){if(t)throw t};var w=Object.keys||function(t){var e=[];for(var r in t)o.call(t,r)&&e.push(r);return e}}).call(this,"undefined"!=typeof global?global:"undefined"!=typeof self?self:"undefined"!=typeof window?window:{})},{"util/":514}],60:[function(t,e,r){e.exports=function(t){return atob(t)}},{}],61:[function(t,e,r){"use strict";e.exports=function(t,e){for(var r=e.length,a=new Array(r+1),o=0;o<r;++o){for(var s=new Array(r+1),l=0;l<=r;++l)s[l]=t[l][o];a[o]=s}a[r]=new Array(r+1);for(var o=0;o<=r;++o)a[r][o]=1;for(var c=new Array(r+1),o=0;o<r;++o)c[o]=e[o];c[r]=1;var u=n(a,c),h=i(u[r+1]);0===h&&(h=1);for(var f=new Array(r+1),o=0;o<=r;++o)f[o]=i(u[o])/h;return f};var n=t("robust-linear-solve");function i(t){for(var e=0,r=0;r<t.length;++r)e+=t[r];return e}},{"robust-linear-solve":470}],62:[function(t,e,r){"use strict";r.byteLength=function(t){return 3*t.length/4-c(t)},r.toByteArray=function(t){var e,r,n,o,s,l=t.length;o=c(t),s=new a(3*l/4-o),r=o>0?l-4:l;var u=0;for(e=0;e<r;e+=4)n=i[t.charCodeAt(e)]<<18|i[t.charCodeAt(e+1)]<<12|i[t.charCodeAt(e+2)]<<6|i[t.charCodeAt(e+3)],s[u++]=n>>16&255,s[u++]=n>>8&255,s[u++]=255&n;2===o?(n=i[t.charCodeAt(e)]<<2|i[t.charCodeAt(e+1)]>>4,s[u++]=255&n):1===o&&(n=i[t.charCodeAt(e)]<<10|i[t.charCodeAt(e+1)]<<4|i[t.charCodeAt(e+2)]>>2,s[u++]=n>>8&255,s[u++]=255&n);return s},r.fromByteArray=function(t){for(var e,r=t.length,i=r%3,a="",o=[],s=0,l=r-i;s<l;s+=16383)o.push(u(t,s,s+16383>l?l:s+16383));1===i?(e=t[r-1],a+=n[e>>2],a+=n[e<<4&63],a+="=="):2===i&&(e=(t[r-2]<<8)+t[r-1],a+=n[e>>10],a+=n[e>>4&63],a+=n[e<<2&63],a+="=");return o.push(a),o.join("")};for(var n=[],i=[],a="undefined"!=typeof Uint8Array?Uint8Array:Array,o="ABCDEFGHIJKLMNOPQRSTUVWXYZabcdefghijklmnopqrstuvwxyz0123456789+/",s=0,l=o.length;s<l;++s)n[s]=o[s],i[o.charCodeAt(s)]=s;function c(t){var e=t.length;if(e%4>0)throw new Error("Invalid string. Length must be a multiple of 4");return"="===t[e-2]?2:"="===t[e-1]?1:0}function u(t,e,r){for(var i,a,o=[],s=e;s<r;s+=3)i=(t[s]<<16&16711680)+(t[s+1]<<8&65280)+(255&t[s+2]),o.push(n[(a=i)>>18&63]+n[a>>12&63]+n[a>>6&63]+n[63&a]);return o.join("")}i["-".charCodeAt(0)]=62,i["_".charCodeAt(0)]=63},{}],63:[function(t,e,r){"use strict";var n=t("./lib/rationalize");e.exports=function(t,e){return n(t[0].mul(e[1]).add(e[0].mul(t[1])),t[1].mul(e[1]))}},{"./lib/rationalize":73}],64:[function(t,e,r){"use strict";e.exports=function(t,e){return t[0].mul(e[1]).cmp(e[0].mul(t[1]))}},{}],65:[function(t,e,r){"use strict";var n=t("./lib/rationalize");e.exports=function(t,e){return n(t[0].mul(e[1]),t[1].mul(e[0]))}},{"./lib/rationalize":73}],66:[function(t,e,r){"use strict";var n=t("./is-rat"),i=t("./lib/is-bn"),a=t("./lib/num-to-bn"),o=t("./lib/str-to-bn"),s=t("./lib/rationalize"),l=t("./div");e.exports=function t(e,r){if(n(e))return r?l(e,t(r)):[e[0].clone(),e[1].clone()];var c=0;var u,h;if(i(e))u=e.clone();else if("string"==typeof e)u=o(e);else{if(0===e)return[a(0),a(1)];if(e===Math.floor(e))u=a(e);else{for(;e!==Math.floor(e);)e*=Math.pow(2,256),c-=256;u=a(e)}}if(n(r))u.mul(r[1]),h=r[0].clone();else if(i(r))h=r.clone();else if("string"==typeof r)h=o(r);else if(r)if(r===Math.floor(r))h=a(r);else{for(;r!==Math.floor(r);)r*=Math.pow(2,256),c+=256;h=a(r)}else h=a(1);c>0?u=u.ushln(c):c<0&&(h=h.ushln(-c));return s(u,h)}},{"./div":65,"./is-rat":67,"./lib/is-bn":71,"./lib/num-to-bn":72,"./lib/rationalize":73,"./lib/str-to-bn":74}],67:[function(t,e,r){"use strict";var n=t("./lib/is-bn");e.exports=function(t){return Array.isArray(t)&&2===t.length&&n(t[0])&&n(t[1])}},{"./lib/is-bn":71}],68:[function(t,e,r){"use strict";var n=t("bn.js");e.exports=function(t){return t.cmp(new n(0))}},{"bn.js":82}],69:[function(t,e,r){"use strict";var n=t("./bn-sign");e.exports=function(t){var e=t.length,r=t.words,i=0;if(1===e)i=r[0];else if(2===e)i=r[0]+67108864*r[1];else for(var a=0;a<e;a++){var o=r[a];i+=o*Math.pow(67108864,a)}return n(t)*i}},{"./bn-sign":68}],70:[function(t,e,r){"use strict";var n=t("double-bits"),i=t("bit-twiddle").countTrailingZeros;e.exports=function(t){var e=i(n.lo(t));if(e<32)return e;var r=i(n.hi(t));if(r>20)return 52;return r+32}},{"bit-twiddle":80,"double-bits":151}],71:[function(t,e,r){"use strict";t("bn.js");e.exports=function(t){return t&&"object"==typeof t&&Boolean(t.words)}},{"bn.js":82}],72:[function(t,e,r){"use strict";var n=t("bn.js"),i=t("double-bits");e.exports=function(t){var e=i.exponent(t);return e<52?new n(t):new n(t*Math.pow(2,52-e)).ushln(e-52)}},{"bn.js":82,"double-bits":151}],73:[function(t,e,r){"use strict";var n=t("./num-to-bn"),i=t("./bn-sign");e.exports=function(t,e){var r=i(t),a=i(e);if(0===r)return[n(0),n(1)];if(0===a)return[n(0),n(0)];a<0&&(t=t.neg(),e=e.neg());var o=t.gcd(e);if(o.cmpn(1))return[t.div(o),e.div(o)];return[t,e]}},{"./bn-sign":68,"./num-to-bn":72}],74:[function(t,e,r){"use strict";var n=t("bn.js");e.exports=function(t){return new n(t)}},{"bn.js":82}],75:[function(t,e,r){"use strict";var n=t("./lib/rationalize");e.exports=function(t,e){return n(t[0].mul(e[0]),t[1].mul(e[1]))}},{"./lib/rationalize":73}],76:[function(t,e,r){"use strict";var n=t("./lib/bn-sign");e.exports=function(t){return n(t[0])*n(t[1])}},{"./lib/bn-sign":68}],77:[function(t,e,r){"use strict";var n=t("./lib/rationalize");e.exports=function(t,e){return n(t[0].mul(e[1]).sub(t[1].mul(e[0])),t[1].mul(e[1]))}},{"./lib/rationalize":73}],78:[function(t,e,r){"use strict";var n=t("./lib/bn-to-num"),i=t("./lib/ctz");e.exports=function(t){var e=t[0],r=t[1];if(0===e.cmpn(0))return 0;var a=e.abs().divmod(r.abs()),o=a.div,s=n(o),l=a.mod,c=e.negative!==r.negative?-1:1;if(0===l.cmpn(0))return c*s;if(s){var u=i(s)+4,h=n(l.ushln(u).divRound(r));return c*(s+h*Math.pow(2,-u))}var f=r.bitLength()-l.bitLength()+53,h=n(l.ushln(f).divRound(r));return f<1023?c*h*Math.pow(2,-f):(h*=Math.pow(2,-1023),c*h*Math.pow(2,1023-f))}},{"./lib/bn-to-num":69,"./lib/ctz":70}],79:[function(t,e,r){"use strict";function n(t,e,r,n,i,a){var o=["function ",t,"(a,l,h,",n.join(","),"){",a?"":"var i=",r?"l-1":"h+1",";while(l<=h){var m=(l+h)>>>1,x=a",i?".get(m)":"[m]"];return a?e.indexOf("c")<0?o.push(";if(x===y){return m}else if(x<=y){"):o.push(";var p=c(x,y);if(p===0){return m}else if(p<=0){"):o.push(";if(",e,"){i=m;"),r?o.push("l=m+1}else{h=m-1}"):o.push("h=m-1}else{l=m+1}"),o.push("}"),a?o.push("return -1};"):o.push("return i};"),o.join("")}function i(t,e,r,i){return new Function([n("A","x"+t+"y",e,["y"],!1,i),n("B","x"+t+"y",e,["y"],!0,i),n("P","c(x,y)"+t+"0",e,["y","c"],!1,i),n("Q","c(x,y)"+t+"0",e,["y","c"],!0,i),"function dispatchBsearch",r,"(a,y,c,l,h){if(a.shape){if(typeof(c)==='function'){return Q(a,(l===undefined)?0:l|0,(h===undefined)?a.shape[0]-1:h|0,y,c)}else{return B(a,(c===undefined)?0:c|0,(l===undefined)?a.shape[0]-1:l|0,y)}}else{if(typeof(c)==='function'){return P(a,(l===undefined)?0:l|0,(h===undefined)?a.length-1:h|0,y,c)}else{return A(a,(c===undefined)?0:c|0,(l===undefined)?a.length-1:l|0,y)}}}return dispatchBsearch",r].join(""))()}e.exports={ge:i(">=",!1,"GE"),gt:i(">",!1,"GT"),lt:i("<",!0,"LT"),le:i("<=",!0,"LE"),eq:i("-",!0,"EQ",!0)}},{}],80:[function(t,e,r){"use strict";"use restrict";function n(t){var e=32;return(t&=-t)&&e--,65535&t&&(e-=16),16711935&t&&(e-=8),252645135&t&&(e-=4),858993459&t&&(e-=2),1431655765&t&&(e-=1),e}r.INT_BITS=32,r.INT_MAX=2147483647,r.INT_MIN=-1<<31,r.sign=function(t){return(t>0)-(t<0)},r.abs=function(t){var e=t>>31;return(t^e)-e},r.min=function(t,e){return e^(t^e)&-(t<e)},r.max=function(t,e){return t^(t^e)&-(t<e)},r.isPow2=function(t){return!(t&t-1||!t)},r.log2=function(t){var e,r;return e=(t>65535)<<4,e|=r=((t>>>=e)>255)<<3,e|=r=((t>>>=r)>15)<<2,(e|=r=((t>>>=r)>3)<<1)|(t>>>=r)>>1},r.log10=function(t){return t>=1e9?9:t>=1e8?8:t>=1e7?7:t>=1e6?6:t>=1e5?5:t>=1e4?4:t>=1e3?3:t>=100?2:t>=10?1:0},r.popCount=function(t){return 16843009*((t=(858993459&(t-=t>>>1&1431655765))+(t>>>2&858993459))+(t>>>4)&252645135)>>>24},r.countTrailingZeros=n,r.nextPow2=function(t){return t+=0===t,--t,t|=t>>>1,t|=t>>>2,t|=t>>>4,t|=t>>>8,(t|=t>>>16)+1},r.prevPow2=function(t){return t|=t>>>1,t|=t>>>2,t|=t>>>4,t|=t>>>8,(t|=t>>>16)-(t>>>1)},r.parity=function(t){return t^=t>>>16,t^=t>>>8,t^=t>>>4,27030>>>(t&=15)&1};var i=new Array(256);!function(t){for(var e=0;e<256;++e){var r=e,n=e,i=7;for(r>>>=1;r;r>>>=1)n<<=1,n|=1&r,--i;t[e]=n<<i&255}}(i),r.reverse=function(t){return i[255&t]<<24|i[t>>>8&255]<<16|i[t>>>16&255]<<8|i[t>>>24&255]},r.interleave2=function(t,e){return(t=1431655765&((t=858993459&((t=252645135&((t=16711935&((t&=65535)|t<<8))|t<<4))|t<<2))|t<<1))|(e=1431655765&((e=858993459&((e=252645135&((e=16711935&((e&=65535)|e<<8))|e<<4))|e<<2))|e<<1))<<1},r.deinterleave2=function(t,e){return(t=65535&((t=16711935&((t=252645135&((t=858993459&((t=t>>>e&1431655765)|t>>>1))|t>>>2))|t>>>4))|t>>>16))<<16>>16},r.interleave3=function(t,e,r){return t=1227133513&((t=3272356035&((t=251719695&((t=4278190335&((t&=1023)|t<<16))|t<<8))|t<<4))|t<<2),(t|=(e=1227133513&((e=3272356035&((e=251719695&((e=4278190335&((e&=1023)|e<<16))|e<<8))|e<<4))|e<<2))<<1)|(r=1227133513&((r=3272356035&((r=251719695&((r=4278190335&((r&=1023)|r<<16))|r<<8))|r<<4))|r<<2))<<2},r.deinterleave3=function(t,e){return(t=1023&((t=4278190335&((t=251719695&((t=3272356035&((t=t>>>e&1227133513)|t>>>2))|t>>>4))|t>>>8))|t>>>16))<<22>>22},r.nextCombination=function(t){var e=t|t-1;return e+1|(~e&-~e)-1>>>n(t)+1}},{}],81:[function(t,e,r){"use strict";var n=t("clamp");e.exports=function(t,e){e||(e={});var r,o,s,l,c,u,h,f,p,d,g,m=null==e.cutoff?.25:e.cutoff,v=null==e.radius?8:e.radius,y=e.channel||0;if(ArrayBuffer.isView(t)||Array.isArray(t)){if(!e.width||!e.height)throw Error("For raw data width and height should be provided by options");r=e.width,o=e.height,l=t,u=e.stride?e.stride:Math.floor(t.length/r/o)}else window.HTMLCanvasElement&&t instanceof window.HTMLCanvasElement?(h=(f=t).getContext("2d"),r=f.width,o=f.height,p=h.getImageData(0,0,r,o),l=p.data,u=4):window.CanvasRenderingContext2D&&t instanceof window.CanvasRenderingContext2D?(f=t.canvas,h=t,r=f.width,o=f.height,p=h.getImageData(0,0,r,o),l=p.data,u=4):window.ImageData&&t instanceof window.ImageData&&(p=t,r=t.width,o=t.height,l=p.data,u=4);if(s=Math.max(r,o),window.Uint8ClampedArray&&l instanceof window.Uint8ClampedArray||window.Uint8Array&&l instanceof window.Uint8Array)for(c=l,l=Array(r*o),d=0,g=c.length;d<g;d++)l[d]=c[d*u+y]/255;else if(1!==u)throw Error("Raw data can have only 1 value per pixel");var x=Array(r*o),b=Array(r*o),_=Array(s),w=Array(s),k=Array(s+1),M=Array(s);for(d=0,g=r*o;d<g;d++){var A=l[d];x[d]=1===A?0:0===A?i:Math.pow(Math.max(0,.5-A),2),b[d]=1===A?i:0===A?0:Math.pow(Math.max(0,A-.5),2)}a(x,r,o,_,w,M,k),a(b,r,o,_,w,M,k);var T=window.Float32Array?new Float32Array(r*o):new Array(r*o);for(d=0,g=r*o;d<g;d++)T[d]=n(1-((x[d]-b[d])/v+m),0,1);return T};var i=1e20;function a(t,e,r,n,i,a,s){for(var l=0;l<e;l++){for(var c=0;c<r;c++)n[c]=t[c*e+l];for(o(n,i,a,s,r),c=0;c<r;c++)t[c*e+l]=i[c]}for(c=0;c<r;c++){for(l=0;l<e;l++)n[l]=t[c*e+l];for(o(n,i,a,s,e),l=0;l<e;l++)t[c*e+l]=Math.sqrt(i[l])}}function o(t,e,r,n,a){r[0]=0,n[0]=-i,n[1]=+i;for(var o=1,s=0;o<a;o++){for(var l=(t[o]+o*o-(t[r[s]]+r[s]*r[s]))/(2*o-2*r[s]);l<=n[s];)s--,l=(t[o]+o*o-(t[r[s]]+r[s]*r[s]))/(2*o-2*r[s]);r[++s]=o,n[s]=l,n[s+1]=+i}for(o=0,s=0;o<a;o++){for(;n[s+1]<o;)s++;e[o]=(o-r[s])*(o-r[s])+t[r[s]]}}},{clamp:102}],82:[function(t,e,r){!function(e,r){"use strict";function n(t,e){if(!t)throw new Error(e||"Assertion failed")}function i(t,e){t.super_=e;var r=function(){};r.prototype=e.prototype,t.prototype=new r,t.prototype.constructor=t}function a(t,e,r){if(a.isBN(t))return t;this.negative=0,this.words=null,this.length=0,this.red=null,null!==t&&("le"!==e&&"be"!==e||(r=e,e=10),this._init(t||0,e||10,r||"be"))}var o;"object"==typeof e?e.exports=a:r.BN=a,a.BN=a,a.wordSize=26;try{o=t("buffer").Buffer}catch(t){}function s(t,e,r){for(var n=0,i=Math.min(t.length,r),a=e;a<i;a++){var o=t.charCodeAt(a)-48;n<<=4,n|=o>=49&&o<=54?o-49+10:o>=17&&o<=22?o-17+10:15&o}return n}function l(t,e,r,n){for(var i=0,a=Math.min(t.length,r),o=e;o<a;o++){var s=t.charCodeAt(o)-48;i*=n,i+=s>=49?s-49+10:s>=17?s-17+10:s}return i}a.isBN=function(t){return t instanceof a||null!==t&&"object"==typeof t&&t.constructor.wordSize===a.wordSize&&Array.isArray(t.words)},a.max=function(t,e){return t.cmp(e)>0?t:e},a.min=function(t,e){return t.cmp(e)<0?t:e},a.prototype._init=function(t,e,r){if("number"==typeof t)return this._initNumber(t,e,r);if("object"==typeof t)return this._initArray(t,e,r);"hex"===e&&(e=16),n(e===(0|e)&&e>=2&&e<=36);var i=0;"-"===(t=t.toString().replace(/\s+/g,""))[0]&&i++,16===e?this._parseHex(t,i):this._parseBase(t,e,i),"-"===t[0]&&(this.negative=1),this.strip(),"le"===r&&this._initArray(this.toArray(),e,r)},a.prototype._initNumber=function(t,e,r){t<0&&(this.negative=1,t=-t),t<67108864?(this.words=[67108863&t],this.length=1):t<4503599627370496?(this.words=[67108863&t,t/67108864&67108863],this.length=2):(n(t<9007199254740992),this.words=[67108863&t,t/67108864&67108863,1],this.length=3),"le"===r&&this._initArray(this.toArray(),e,r)},a.prototype._initArray=function(t,e,r){if(n("number"==typeof t.length),t.length<=0)return this.words=[0],this.length=1,this;this.length=Math.ceil(t.length/3),this.words=new Array(this.length);for(var i=0;i<this.length;i++)this.words[i]=0;var a,o,s=0;if("be"===r)for(i=t.length-1,a=0;i>=0;i-=3)o=t[i]|t[i-1]<<8|t[i-2]<<16,this.words[a]|=o<<s&67108863,this.words[a+1]=o>>>26-s&67108863,(s+=24)>=26&&(s-=26,a++);else if("le"===r)for(i=0,a=0;i<t.length;i+=3)o=t[i]|t[i+1]<<8|t[i+2]<<16,this.words[a]|=o<<s&67108863,this.words[a+1]=o>>>26-s&67108863,(s+=24)>=26&&(s-=26,a++);return this.strip()},a.prototype._parseHex=function(t,e){this.length=Math.ceil((t.length-e)/6),this.words=new Array(this.length);for(var r=0;r<this.length;r++)this.words[r]=0;var n,i,a=0;for(r=t.length-6,n=0;r>=e;r-=6)i=s(t,r,r+6),this.words[n]|=i<<a&67108863,this.words[n+1]|=i>>>26-a&4194303,(a+=24)>=26&&(a-=26,n++);r+6!==e&&(i=s(t,e,r+6),this.words[n]|=i<<a&67108863,this.words[n+1]|=i>>>26-a&4194303),this.strip()},a.prototype._parseBase=function(t,e,r){this.words=[0],this.length=1;for(var n=0,i=1;i<=67108863;i*=e)n++;n--,i=i/e|0;for(var a=t.length-r,o=a%n,s=Math.min(a,a-o)+r,c=0,u=r;u<s;u+=n)c=l(t,u,u+n,e),this.imuln(i),this.words[0]+c<67108864?this.words[0]+=c:this._iaddn(c);if(0!==o){var h=1;for(c=l(t,u,t.length,e),u=0;u<o;u++)h*=e;this.imuln(h),this.words[0]+c<67108864?this.words[0]+=c:this._iaddn(c)}},a.prototype.copy=function(t){t.words=new Array(this.length);for(var e=0;e<this.length;e++)t.words[e]=this.words[e];t.length=this.length,t.negative=this.negative,t.red=this.red},a.prototype.clone=function(){var t=new a(null);return this.copy(t),t},a.prototype._expand=function(t){for(;this.length<t;)this.words[this.length++]=0;return this},a.prototype.strip=function(){for(;this.length>1&&0===this.words[this.length-1];)this.length--;return this._normSign()},a.prototype._normSign=function(){return 1===this.length&&0===this.words[0]&&(this.negative=0),this},a.prototype.inspect=function(){return(this.red?"<BN-R: ":"<BN: ")+this.toString(16)+">"};var c=["","0","00","000","0000","00000","000000","0000000","00000000","000000000","0000000000","00000000000","000000000000","0000000000000","00000000000000","000000000000000","0000000000000000","00000000000000000","000000000000000000","0000000000000000000","00000000000000000000","000000000000000000000","0000000000000000000000","00000000000000000000000","000000000000000000000000","0000000000000000000000000"],u=[0,0,25,16,12,11,10,9,8,8,7,7,7,7,6,6,6,6,6,6,6,5,5,5,5,5,5,5,5,5,5,5,5,5,5,5,5],h=[0,0,33554432,43046721,16777216,48828125,60466176,40353607,16777216,43046721,1e7,19487171,35831808,62748517,7529536,11390625,16777216,24137569,34012224,47045881,64e6,4084101,5153632,6436343,7962624,9765625,11881376,14348907,17210368,20511149,243e5,28629151,33554432,39135393,45435424,52521875,60466176];function f(t,e,r){r.negative=e.negative^t.negative;var n=t.length+e.length|0;r.length=n,n=n-1|0;var i=0|t.words[0],a=0|e.words[0],o=i*a,s=67108863&o,l=o/67108864|0;r.words[0]=s;for(var c=1;c<n;c++){for(var u=l>>>26,h=67108863&l,f=Math.min(c,e.length-1),p=Math.max(0,c-t.length+1);p<=f;p++){var d=c-p|0;u+=(o=(i=0|t.words[d])*(a=0|e.words[p])+h)/67108864|0,h=67108863&o}r.words[c]=0|h,l=0|u}return 0!==l?r.words[c]=0|l:r.length--,r.strip()}a.prototype.toString=function(t,e){var r;if(e=0|e||1,16===(t=t||10)||"hex"===t){r="";for(var i=0,a=0,o=0;o<this.length;o++){var s=this.words[o],l=(16777215&(s<<i|a)).toString(16);r=0!==(a=s>>>24-i&16777215)||o!==this.length-1?c[6-l.length]+l+r:l+r,(i+=2)>=26&&(i-=26,o--)}for(0!==a&&(r=a.toString(16)+r);r.length%e!=0;)r="0"+r;return 0!==this.negative&&(r="-"+r),r}if(t===(0|t)&&t>=2&&t<=36){var f=u[t],p=h[t];r="";var d=this.clone();for(d.negative=0;!d.isZero();){var g=d.modn(p).toString(t);r=(d=d.idivn(p)).isZero()?g+r:c[f-g.length]+g+r}for(this.isZero()&&(r="0"+r);r.length%e!=0;)r="0"+r;return 0!==this.negative&&(r="-"+r),r}n(!1,"Base should be between 2 and 36")},a.prototype.toNumber=function(){var t=this.words[0];return 2===this.length?t+=67108864*this.words[1]:3===this.length&&1===this.words[2]?t+=4503599627370496+67108864*this.words[1]:this.length>2&&n(!1,"Number can only safely store up to 53 bits"),0!==this.negative?-t:t},a.prototype.toJSON=function(){return this.toString(16)},a.prototype.toBuffer=function(t,e){return n("undefined"!=typeof o),this.toArrayLike(o,t,e)},a.prototype.toArray=function(t,e){return this.toArrayLike(Array,t,e)},a.prototype.toArrayLike=function(t,e,r){var i=this.byteLength(),a=r||Math.max(1,i);n(i<=a,"byte array longer than desired length"),n(a>0,"Requested array length <= 0"),this.strip();var o,s,l="le"===e,c=new t(a),u=this.clone();if(l){for(s=0;!u.isZero();s++)o=u.andln(255),u.iushrn(8),c[s]=o;for(;s<a;s++)c[s]=0}else{for(s=0;s<a-i;s++)c[s]=0;for(s=0;!u.isZero();s++)o=u.andln(255),u.iushrn(8),c[a-s-1]=o}return c},Math.clz32?a.prototype._countBits=function(t){return 32-Math.clz32(t)}:a.prototype._countBits=function(t){var e=t,r=0;return e>=4096&&(r+=13,e>>>=13),e>=64&&(r+=7,e>>>=7),e>=8&&(r+=4,e>>>=4),e>=2&&(r+=2,e>>>=2),r+e},a.prototype._zeroBits=function(t){if(0===t)return 26;var e=t,r=0;return 0==(8191&e)&&(r+=13,e>>>=13),0==(127&e)&&(r+=7,e>>>=7),0==(15&e)&&(r+=4,e>>>=4),0==(3&e)&&(r+=2,e>>>=2),0==(1&e)&&r++,r},a.prototype.bitLength=function(){var t=this.words[this.length-1],e=this._countBits(t);return 26*(this.length-1)+e},a.prototype.zeroBits=function(){if(this.isZero())return 0;for(var t=0,e=0;e<this.length;e++){var r=this._zeroBits(this.words[e]);if(t+=r,26!==r)break}return t},a.prototype.byteLength=function(){return Math.ceil(this.bitLength()/8)},a.prototype.toTwos=function(t){return 0!==this.negative?this.abs().inotn(t).iaddn(1):this.clone()},a.prototype.fromTwos=function(t){return this.testn(t-1)?this.notn(t).iaddn(1).ineg():this.clone()},a.prototype.isNeg=function(){return 0!==this.negative},a.prototype.neg=function(){return this.clone().ineg()},a.prototype.ineg=function(){return this.isZero()||(this.negative^=1),this},a.prototype.iuor=function(t){for(;this.length<t.length;)this.words[this.length++]=0;for(var e=0;e<t.length;e++)this.words[e]=this.words[e]|t.words[e];return this.strip()},a.prototype.ior=function(t){return n(0==(this.negative|t.negative)),this.iuor(t)},a.prototype.or=function(t){return this.length>t.length?this.clone().ior(t):t.clone().ior(this)},a.prototype.uor=function(t){return this.length>t.length?this.clone().iuor(t):t.clone().iuor(this)},a.prototype.iuand=function(t){var e;e=this.length>t.length?t:this;for(var r=0;r<e.length;r++)this.words[r]=this.words[r]&t.words[r];return this.length=e.length,this.strip()},a.prototype.iand=function(t){return n(0==(this.negative|t.negative)),this.iuand(t)},a.prototype.and=function(t){return this.length>t.length?this.clone().iand(t):t.clone().iand(this)},a.prototype.uand=function(t){return this.length>t.length?this.clone().iuand(t):t.clone().iuand(this)},a.prototype.iuxor=function(t){var e,r;this.length>t.length?(e=this,r=t):(e=t,r=this);for(var n=0;n<r.length;n++)this.words[n]=e.words[n]^r.words[n];if(this!==e)for(;n<e.length;n++)this.words[n]=e.words[n];return this.length=e.length,this.strip()},a.prototype.ixor=function(t){return n(0==(this.negative|t.negative)),this.iuxor(t)},a.prototype.xor=function(t){return this.length>t.length?this.clone().ixor(t):t.clone().ixor(this)},a.prototype.uxor=function(t){return this.length>t.length?this.clone().iuxor(t):t.clone().iuxor(this)},a.prototype.inotn=function(t){n("number"==typeof t&&t>=0);var e=0|Math.ceil(t/26),r=t%26;this._expand(e),r>0&&e--;for(var i=0;i<e;i++)this.words[i]=67108863&~this.words[i];return r>0&&(this.words[i]=~this.words[i]&67108863>>26-r),this.strip()},a.prototype.notn=function(t){return this.clone().inotn(t)},a.prototype.setn=function(t,e){n("number"==typeof t&&t>=0);var r=t/26|0,i=t%26;return this._expand(r+1),this.words[r]=e?this.words[r]|1<<i:this.words[r]&~(1<<i),this.strip()},a.prototype.iadd=function(t){var e,r,n;if(0!==this.negative&&0===t.negative)return this.negative=0,e=this.isub(t),this.negative^=1,this._normSign();if(0===this.negative&&0!==t.negative)return t.negative=0,e=this.isub(t),t.negative=1,e._normSign();this.length>t.length?(r=this,n=t):(r=t,n=this);for(var i=0,a=0;a<n.length;a++)e=(0|r.words[a])+(0|n.words[a])+i,this.words[a]=67108863&e,i=e>>>26;for(;0!==i&&a<r.length;a++)e=(0|r.words[a])+i,this.words[a]=67108863&e,i=e>>>26;if(this.length=r.length,0!==i)this.words[this.length]=i,this.length++;else if(r!==this)for(;a<r.length;a++)this.words[a]=r.words[a];return this},a.prototype.add=function(t){var e;return 0!==t.negative&&0===this.negative?(t.negative=0,e=this.sub(t),t.negative^=1,e):0===t.negative&&0!==this.negative?(this.negative=0,e=t.sub(this),this.negative=1,e):this.length>t.length?this.clone().iadd(t):t.clone().iadd(this)},a.prototype.isub=function(t){if(0!==t.negative){t.negative=0;var e=this.iadd(t);return t.negative=1,e._normSign()}if(0!==this.negative)return this.negative=0,this.iadd(t),this.negative=1,this._normSign();var r,n,i=this.cmp(t);if(0===i)return this.negative=0,this.length=1,this.words[0]=0,this;i>0?(r=this,n=t):(r=t,n=this);for(var a=0,o=0;o<n.length;o++)a=(e=(0|r.words[o])-(0|n.words[o])+a)>>26,this.words[o]=67108863&e;for(;0!==a&&o<r.length;o++)a=(e=(0|r.words[o])+a)>>26,this.words[o]=67108863&e;if(0===a&&o<r.length&&r!==this)for(;o<r.length;o++)this.words[o]=r.words[o];return this.length=Math.max(this.length,o),r!==this&&(this.negative=1),this.strip()},a.prototype.sub=function(t){return this.clone().isub(t)};var p=function(t,e,r){var n,i,a,o=t.words,s=e.words,l=r.words,c=0,u=0|o[0],h=8191&u,f=u>>>13,p=0|o[1],d=8191&p,g=p>>>13,m=0|o[2],v=8191&m,y=m>>>13,x=0|o[3],b=8191&x,_=x>>>13,w=0|o[4],k=8191&w,M=w>>>13,A=0|o[5],T=8191&A,S=A>>>13,E=0|o[6],C=8191&E,L=E>>>13,z=0|o[7],P=8191&z,I=z>>>13,O=0|o[8],D=8191&O,R=O>>>13,B=0|o[9],F=8191&B,N=B>>>13,j=0|s[0],V=8191&j,U=j>>>13,q=0|s[1],H=8191&q,G=q>>>13,W=0|s[2],Y=8191&W,X=W>>>13,Z=0|s[3],$=8191&Z,J=Z>>>13,K=0|s[4],Q=8191&K,tt=K>>>13,et=0|s[5],rt=8191&et,nt=et>>>13,it=0|s[6],at=8191&it,ot=it>>>13,st=0|s[7],lt=8191&st,ct=st>>>13,ut=0|s[8],ht=8191&ut,ft=ut>>>13,pt=0|s[9],dt=8191&pt,gt=pt>>>13;r.negative=t.negative^e.negative,r.length=19;var mt=(c+(n=Math.imul(h,V))|0)+((8191&(i=(i=Math.imul(h,U))+Math.imul(f,V)|0))<<13)|0;c=((a=Math.imul(f,U))+(i>>>13)|0)+(mt>>>26)|0,mt&=67108863,n=Math.imul(d,V),i=(i=Math.imul(d,U))+Math.imul(g,V)|0,a=Math.imul(g,U);var vt=(c+(n=n+Math.imul(h,H)|0)|0)+((8191&(i=(i=i+Math.imul(h,G)|0)+Math.imul(f,H)|0))<<13)|0;c=((a=a+Math.imul(f,G)|0)+(i>>>13)|0)+(vt>>>26)|0,vt&=67108863,n=Math.imul(v,V),i=(i=Math.imul(v,U))+Math.imul(y,V)|0,a=Math.imul(y,U),n=n+Math.imul(d,H)|0,i=(i=i+Math.imul(d,G)|0)+Math.imul(g,H)|0,a=a+Math.imul(g,G)|0;var yt=(c+(n=n+Math.imul(h,Y)|0)|0)+((8191&(i=(i=i+Math.imul(h,X)|0)+Math.imul(f,Y)|0))<<13)|0;c=((a=a+Math.imul(f,X)|0)+(i>>>13)|0)+(yt>>>26)|0,yt&=67108863,n=Math.imul(b,V),i=(i=Math.imul(b,U))+Math.imul(_,V)|0,a=Math.imul(_,U),n=n+Math.imul(v,H)|0,i=(i=i+Math.imul(v,G)|0)+Math.imul(y,H)|0,a=a+Math.imul(y,G)|0,n=n+Math.imul(d,Y)|0,i=(i=i+Math.imul(d,X)|0)+Math.imul(g,Y)|0,a=a+Math.imul(g,X)|0;var xt=(c+(n=n+Math.imul(h,$)|0)|0)+((8191&(i=(i=i+Math.imul(h,J)|0)+Math.imul(f,$)|0))<<13)|0;c=((a=a+Math.imul(f,J)|0)+(i>>>13)|0)+(xt>>>26)|0,xt&=67108863,n=Math.imul(k,V),i=(i=Math.imul(k,U))+Math.imul(M,V)|0,a=Math.imul(M,U),n=n+Math.imul(b,H)|0,i=(i=i+Math.imul(b,G)|0)+Math.imul(_,H)|0,a=a+Math.imul(_,G)|0,n=n+Math.imul(v,Y)|0,i=(i=i+Math.imul(v,X)|0)+Math.imul(y,Y)|0,a=a+Math.imul(y,X)|0,n=n+Math.imul(d,$)|0,i=(i=i+Math.imul(d,J)|0)+Math.imul(g,$)|0,a=a+Math.imul(g,J)|0;var bt=(c+(n=n+Math.imul(h,Q)|0)|0)+((8191&(i=(i=i+Math.imul(h,tt)|0)+Math.imul(f,Q)|0))<<13)|0;c=((a=a+Math.imul(f,tt)|0)+(i>>>13)|0)+(bt>>>26)|0,bt&=67108863,n=Math.imul(T,V),i=(i=Math.imul(T,U))+Math.imul(S,V)|0,a=Math.imul(S,U),n=n+Math.imul(k,H)|0,i=(i=i+Math.imul(k,G)|0)+Math.imul(M,H)|0,a=a+Math.imul(M,G)|0,n=n+Math.imul(b,Y)|0,i=(i=i+Math.imul(b,X)|0)+Math.imul(_,Y)|0,a=a+Math.imul(_,X)|0,n=n+Math.imul(v,$)|0,i=(i=i+Math.imul(v,J)|0)+Math.imul(y,$)|0,a=a+Math.imul(y,J)|0,n=n+Math.imul(d,Q)|0,i=(i=i+Math.imul(d,tt)|0)+Math.imul(g,Q)|0,a=a+Math.imul(g,tt)|0;var _t=(c+(n=n+Math.imul(h,rt)|0)|0)+((8191&(i=(i=i+Math.imul(h,nt)|0)+Math.imul(f,rt)|0))<<13)|0;c=((a=a+Math.imul(f,nt)|0)+(i>>>13)|0)+(_t>>>26)|0,_t&=67108863,n=Math.imul(C,V),i=(i=Math.imul(C,U))+Math.imul(L,V)|0,a=Math.imul(L,U),n=n+Math.imul(T,H)|0,i=(i=i+Math.imul(T,G)|0)+Math.imul(S,H)|0,a=a+Math.imul(S,G)|0,n=n+Math.imul(k,Y)|0,i=(i=i+Math.imul(k,X)|0)+Math.imul(M,Y)|0,a=a+Math.imul(M,X)|0,n=n+Math.imul(b,$)|0,i=(i=i+Math.imul(b,J)|0)+Math.imul(_,$)|0,a=a+Math.imul(_,J)|0,n=n+Math.imul(v,Q)|0,i=(i=i+Math.imul(v,tt)|0)+Math.imul(y,Q)|0,a=a+Math.imul(y,tt)|0,n=n+Math.imul(d,rt)|0,i=(i=i+Math.imul(d,nt)|0)+Math.imul(g,rt)|0,a=a+Math.imul(g,nt)|0;var wt=(c+(n=n+Math.imul(h,at)|0)|0)+((8191&(i=(i=i+Math.imul(h,ot)|0)+Math.imul(f,at)|0))<<13)|0;c=((a=a+Math.imul(f,ot)|0)+(i>>>13)|0)+(wt>>>26)|0,wt&=67108863,n=Math.imul(P,V),i=(i=Math.imul(P,U))+Math.imul(I,V)|0,a=Math.imul(I,U),n=n+Math.imul(C,H)|0,i=(i=i+Math.imul(C,G)|0)+Math.imul(L,H)|0,a=a+Math.imul(L,G)|0,n=n+Math.imul(T,Y)|0,i=(i=i+Math.imul(T,X)|0)+Math.imul(S,Y)|0,a=a+Math.imul(S,X)|0,n=n+Math.imul(k,$)|0,i=(i=i+Math.imul(k,J)|0)+Math.imul(M,$)|0,a=a+Math.imul(M,J)|0,n=n+Math.imul(b,Q)|0,i=(i=i+Math.imul(b,tt)|0)+Math.imul(_,Q)|0,a=a+Math.imul(_,tt)|0,n=n+Math.imul(v,rt)|0,i=(i=i+Math.imul(v,nt)|0)+Math.imul(y,rt)|0,a=a+Math.imul(y,nt)|0,n=n+Math.imul(d,at)|0,i=(i=i+Math.imul(d,ot)|0)+Math.imul(g,at)|0,a=a+Math.imul(g,ot)|0;var kt=(c+(n=n+Math.imul(h,lt)|0)|0)+((8191&(i=(i=i+Math.imul(h,ct)|0)+Math.imul(f,lt)|0))<<13)|0;c=((a=a+Math.imul(f,ct)|0)+(i>>>13)|0)+(kt>>>26)|0,kt&=67108863,n=Math.imul(D,V),i=(i=Math.imul(D,U))+Math.imul(R,V)|0,a=Math.imul(R,U),n=n+Math.imul(P,H)|0,i=(i=i+Math.imul(P,G)|0)+Math.imul(I,H)|0,a=a+Math.imul(I,G)|0,n=n+Math.imul(C,Y)|0,i=(i=i+Math.imul(C,X)|0)+Math.imul(L,Y)|0,a=a+Math.imul(L,X)|0,n=n+Math.imul(T,$)|0,i=(i=i+Math.imul(T,J)|0)+Math.imul(S,$)|0,a=a+Math.imul(S,J)|0,n=n+Math.imul(k,Q)|0,i=(i=i+Math.imul(k,tt)|0)+Math.imul(M,Q)|0,a=a+Math.imul(M,tt)|0,n=n+Math.imul(b,rt)|0,i=(i=i+Math.imul(b,nt)|0)+Math.imul(_,rt)|0,a=a+Math.imul(_,nt)|0,n=n+Math.imul(v,at)|0,i=(i=i+Math.imul(v,ot)|0)+Math.imul(y,at)|0,a=a+Math.imul(y,ot)|0,n=n+Math.imul(d,lt)|0,i=(i=i+Math.imul(d,ct)|0)+Math.imul(g,lt)|0,a=a+Math.imul(g,ct)|0;var Mt=(c+(n=n+Math.imul(h,ht)|0)|0)+((8191&(i=(i=i+Math.imul(h,ft)|0)+Math.imul(f,ht)|0))<<13)|0;c=((a=a+Math.imul(f,ft)|0)+(i>>>13)|0)+(Mt>>>26)|0,Mt&=67108863,n=Math.imul(F,V),i=(i=Math.imul(F,U))+Math.imul(N,V)|0,a=Math.imul(N,U),n=n+Math.imul(D,H)|0,i=(i=i+Math.imul(D,G)|0)+Math.imul(R,H)|0,a=a+Math.imul(R,G)|0,n=n+Math.imul(P,Y)|0,i=(i=i+Math.imul(P,X)|0)+Math.imul(I,Y)|0,a=a+Math.imul(I,X)|0,n=n+Math.imul(C,$)|0,i=(i=i+Math.imul(C,J)|0)+Math.imul(L,$)|0,a=a+Math.imul(L,J)|0,n=n+Math.imul(T,Q)|0,i=(i=i+Math.imul(T,tt)|0)+Math.imul(S,Q)|0,a=a+Math.imul(S,tt)|0,n=n+Math.imul(k,rt)|0,i=(i=i+Math.imul(k,nt)|0)+Math.imul(M,rt)|0,a=a+Math.imul(M,nt)|0,n=n+Math.imul(b,at)|0,i=(i=i+Math.imul(b,ot)|0)+Math.imul(_,at)|0,a=a+Math.imul(_,ot)|0,n=n+Math.imul(v,lt)|0,i=(i=i+Math.imul(v,ct)|0)+Math.imul(y,lt)|0,a=a+Math.imul(y,ct)|0,n=n+Math.imul(d,ht)|0,i=(i=i+Math.imul(d,ft)|0)+Math.imul(g,ht)|0,a=a+Math.imul(g,ft)|0;var At=(c+(n=n+Math.imul(h,dt)|0)|0)+((8191&(i=(i=i+Math.imul(h,gt)|0)+Math.imul(f,dt)|0))<<13)|0;c=((a=a+Math.imul(f,gt)|0)+(i>>>13)|0)+(At>>>26)|0,At&=67108863,n=Math.imul(F,H),i=(i=Math.imul(F,G))+Math.imul(N,H)|0,a=Math.imul(N,G),n=n+Math.imul(D,Y)|0,i=(i=i+Math.imul(D,X)|0)+Math.imul(R,Y)|0,a=a+Math.imul(R,X)|0,n=n+Math.imul(P,$)|0,i=(i=i+Math.imul(P,J)|0)+Math.imul(I,$)|0,a=a+Math.imul(I,J)|0,n=n+Math.imul(C,Q)|0,i=(i=i+Math.imul(C,tt)|0)+Math.imul(L,Q)|0,a=a+Math.imul(L,tt)|0,n=n+Math.imul(T,rt)|0,i=(i=i+Math.imul(T,nt)|0)+Math.imul(S,rt)|0,a=a+Math.imul(S,nt)|0,n=n+Math.imul(k,at)|0,i=(i=i+Math.imul(k,ot)|0)+Math.imul(M,at)|0,a=a+Math.imul(M,ot)|0,n=n+Math.imul(b,lt)|0,i=(i=i+Math.imul(b,ct)|0)+Math.imul(_,lt)|0,a=a+Math.imul(_,ct)|0,n=n+Math.imul(v,ht)|0,i=(i=i+Math.imul(v,ft)|0)+Math.imul(y,ht)|0,a=a+Math.imul(y,ft)|0;var Tt=(c+(n=n+Math.imul(d,dt)|0)|0)+((8191&(i=(i=i+Math.imul(d,gt)|0)+Math.imul(g,dt)|0))<<13)|0;c=((a=a+Math.imul(g,gt)|0)+(i>>>13)|0)+(Tt>>>26)|0,Tt&=67108863,n=Math.imul(F,Y),i=(i=Math.imul(F,X))+Math.imul(N,Y)|0,a=Math.imul(N,X),n=n+Math.imul(D,$)|0,i=(i=i+Math.imul(D,J)|0)+Math.imul(R,$)|0,a=a+Math.imul(R,J)|0,n=n+Math.imul(P,Q)|0,i=(i=i+Math.imul(P,tt)|0)+Math.imul(I,Q)|0,a=a+Math.imul(I,tt)|0,n=n+Math.imul(C,rt)|0,i=(i=i+Math.imul(C,nt)|0)+Math.imul(L,rt)|0,a=a+Math.imul(L,nt)|0,n=n+Math.imul(T,at)|0,i=(i=i+Math.imul(T,ot)|0)+Math.imul(S,at)|0,a=a+Math.imul(S,ot)|0,n=n+Math.imul(k,lt)|0,i=(i=i+Math.imul(k,ct)|0)+Math.imul(M,lt)|0,a=a+Math.imul(M,ct)|0,n=n+Math.imul(b,ht)|0,i=(i=i+Math.imul(b,ft)|0)+Math.imul(_,ht)|0,a=a+Math.imul(_,ft)|0;var St=(c+(n=n+Math.imul(v,dt)|0)|0)+((8191&(i=(i=i+Math.imul(v,gt)|0)+Math.imul(y,dt)|0))<<13)|0;c=((a=a+Math.imul(y,gt)|0)+(i>>>13)|0)+(St>>>26)|0,St&=67108863,n=Math.imul(F,$),i=(i=Math.imul(F,J))+Math.imul(N,$)|0,a=Math.imul(N,J),n=n+Math.imul(D,Q)|0,i=(i=i+Math.imul(D,tt)|0)+Math.imul(R,Q)|0,a=a+Math.imul(R,tt)|0,n=n+Math.imul(P,rt)|0,i=(i=i+Math.imul(P,nt)|0)+Math.imul(I,rt)|0,a=a+Math.imul(I,nt)|0,n=n+Math.imul(C,at)|0,i=(i=i+Math.imul(C,ot)|0)+Math.imul(L,at)|0,a=a+Math.imul(L,ot)|0,n=n+Math.imul(T,lt)|0,i=(i=i+Math.imul(T,ct)|0)+Math.imul(S,lt)|0,a=a+Math.imul(S,ct)|0,n=n+Math.imul(k,ht)|0,i=(i=i+Math.imul(k,ft)|0)+Math.imul(M,ht)|0,a=a+Math.imul(M,ft)|0;var Et=(c+(n=n+Math.imul(b,dt)|0)|0)+((8191&(i=(i=i+Math.imul(b,gt)|0)+Math.imul(_,dt)|0))<<13)|0;c=((a=a+Math.imul(_,gt)|0)+(i>>>13)|0)+(Et>>>26)|0,Et&=67108863,n=Math.imul(F,Q),i=(i=Math.imul(F,tt))+Math.imul(N,Q)|0,a=Math.imul(N,tt),n=n+Math.imul(D,rt)|0,i=(i=i+Math.imul(D,nt)|0)+Math.imul(R,rt)|0,a=a+Math.imul(R,nt)|0,n=n+Math.imul(P,at)|0,i=(i=i+Math.imul(P,ot)|0)+Math.imul(I,at)|0,a=a+Math.imul(I,ot)|0,n=n+Math.imul(C,lt)|0,i=(i=i+Math.imul(C,ct)|0)+Math.imul(L,lt)|0,a=a+Math.imul(L,ct)|0,n=n+Math.imul(T,ht)|0,i=(i=i+Math.imul(T,ft)|0)+Math.imul(S,ht)|0,a=a+Math.imul(S,ft)|0;var Ct=(c+(n=n+Math.imul(k,dt)|0)|0)+((8191&(i=(i=i+Math.imul(k,gt)|0)+Math.imul(M,dt)|0))<<13)|0;c=((a=a+Math.imul(M,gt)|0)+(i>>>13)|0)+(Ct>>>26)|0,Ct&=67108863,n=Math.imul(F,rt),i=(i=Math.imul(F,nt))+Math.imul(N,rt)|0,a=Math.imul(N,nt),n=n+Math.imul(D,at)|0,i=(i=i+Math.imul(D,ot)|0)+Math.imul(R,at)|0,a=a+Math.imul(R,ot)|0,n=n+Math.imul(P,lt)|0,i=(i=i+Math.imul(P,ct)|0)+Math.imul(I,lt)|0,a=a+Math.imul(I,ct)|0,n=n+Math.imul(C,ht)|0,i=(i=i+Math.imul(C,ft)|0)+Math.imul(L,ht)|0,a=a+Math.imul(L,ft)|0;var Lt=(c+(n=n+Math.imul(T,dt)|0)|0)+((8191&(i=(i=i+Math.imul(T,gt)|0)+Math.imul(S,dt)|0))<<13)|0;c=((a=a+Math.imul(S,gt)|0)+(i>>>13)|0)+(Lt>>>26)|0,Lt&=67108863,n=Math.imul(F,at),i=(i=Math.imul(F,ot))+Math.imul(N,at)|0,a=Math.imul(N,ot),n=n+Math.imul(D,lt)|0,i=(i=i+Math.imul(D,ct)|0)+Math.imul(R,lt)|0,a=a+Math.imul(R,ct)|0,n=n+Math.imul(P,ht)|0,i=(i=i+Math.imul(P,ft)|0)+Math.imul(I,ht)|0,a=a+Math.imul(I,ft)|0;var zt=(c+(n=n+Math.imul(C,dt)|0)|0)+((8191&(i=(i=i+Math.imul(C,gt)|0)+Math.imul(L,dt)|0))<<13)|0;c=((a=a+Math.imul(L,gt)|0)+(i>>>13)|0)+(zt>>>26)|0,zt&=67108863,n=Math.imul(F,lt),i=(i=Math.imul(F,ct))+Math.imul(N,lt)|0,a=Math.imul(N,ct),n=n+Math.imul(D,ht)|0,i=(i=i+Math.imul(D,ft)|0)+Math.imul(R,ht)|0,a=a+Math.imul(R,ft)|0;var Pt=(c+(n=n+Math.imul(P,dt)|0)|0)+((8191&(i=(i=i+Math.imul(P,gt)|0)+Math.imul(I,dt)|0))<<13)|0;c=((a=a+Math.imul(I,gt)|0)+(i>>>13)|0)+(Pt>>>26)|0,Pt&=67108863,n=Math.imul(F,ht),i=(i=Math.imul(F,ft))+Math.imul(N,ht)|0,a=Math.imul(N,ft);var It=(c+(n=n+Math.imul(D,dt)|0)|0)+((8191&(i=(i=i+Math.imul(D,gt)|0)+Math.imul(R,dt)|0))<<13)|0;c=((a=a+Math.imul(R,gt)|0)+(i>>>13)|0)+(It>>>26)|0,It&=67108863;var Ot=(c+(n=Math.imul(F,dt))|0)+((8191&(i=(i=Math.imul(F,gt))+Math.imul(N,dt)|0))<<13)|0;return c=((a=Math.imul(N,gt))+(i>>>13)|0)+(Ot>>>26)|0,Ot&=67108863,l[0]=mt,l[1]=vt,l[2]=yt,l[3]=xt,l[4]=bt,l[5]=_t,l[6]=wt,l[7]=kt,l[8]=Mt,l[9]=At,l[10]=Tt,l[11]=St,l[12]=Et,l[13]=Ct,l[14]=Lt,l[15]=zt,l[16]=Pt,l[17]=It,l[18]=Ot,0!==c&&(l[19]=c,r.length++),r};function d(t,e,r){return(new g).mulp(t,e,r)}function g(t,e){this.x=t,this.y=e}Math.imul||(p=f),a.prototype.mulTo=function(t,e){var r=this.length+t.length;return 10===this.length&&10===t.length?p(this,t,e):r<63?f(this,t,e):r<1024?function(t,e,r){r.negative=e.negative^t.negative,r.length=t.length+e.length;for(var n=0,i=0,a=0;a<r.length-1;a++){var o=i;i=0;for(var s=67108863&n,l=Math.min(a,e.length-1),c=Math.max(0,a-t.length+1);c<=l;c++){var u=a-c,h=(0|t.words[u])*(0|e.words[c]),f=67108863&h;s=67108863&(f=f+s|0),i+=(o=(o=o+(h/67108864|0)|0)+(f>>>26)|0)>>>26,o&=67108863}r.words[a]=s,n=o,o=i}return 0!==n?r.words[a]=n:r.length--,r.strip()}(this,t,e):d(this,t,e)},g.prototype.makeRBT=function(t){for(var e=new Array(t),r=a.prototype._countBits(t)-1,n=0;n<t;n++)e[n]=this.revBin(n,r,t);return e},g.prototype.revBin=function(t,e,r){if(0===t||t===r-1)return t;for(var n=0,i=0;i<e;i++)n|=(1&t)<<e-i-1,t>>=1;return n},g.prototype.permute=function(t,e,r,n,i,a){for(var o=0;o<a;o++)n[o]=e[t[o]],i[o]=r[t[o]]},g.prototype.transform=function(t,e,r,n,i,a){this.permute(a,t,e,r,n,i);for(var o=1;o<i;o<<=1)for(var s=o<<1,l=Math.cos(2*Math.PI/s),c=Math.sin(2*Math.PI/s),u=0;u<i;u+=s)for(var h=l,f=c,p=0;p<o;p++){var d=r[u+p],g=n[u+p],m=r[u+p+o],v=n[u+p+o],y=h*m-f*v;v=h*v+f*m,m=y,r[u+p]=d+m,n[u+p]=g+v,r[u+p+o]=d-m,n[u+p+o]=g-v,p!==s&&(y=l*h-c*f,f=l*f+c*h,h=y)}},g.prototype.guessLen13b=function(t,e){var r=1|Math.max(e,t),n=1&r,i=0;for(r=r/2|0;r;r>>>=1)i++;return 1<<i+1+n},g.prototype.conjugate=function(t,e,r){if(!(r<=1))for(var n=0;n<r/2;n++){var i=t[n];t[n]=t[r-n-1],t[r-n-1]=i,i=e[n],e[n]=-e[r-n-1],e[r-n-1]=-i}},g.prototype.normalize13b=function(t,e){for(var r=0,n=0;n<e/2;n++){var i=8192*Math.round(t[2*n+1]/e)+Math.round(t[2*n]/e)+r;t[n]=67108863&i,r=i<67108864?0:i/67108864|0}return t},g.prototype.convert13b=function(t,e,r,i){for(var a=0,o=0;o<e;o++)a+=0|t[o],r[2*o]=8191&a,a>>>=13,r[2*o+1]=8191&a,a>>>=13;for(o=2*e;o<i;++o)r[o]=0;n(0===a),n(0==(-8192&a))},g.prototype.stub=function(t){for(var e=new Array(t),r=0;r<t;r++)e[r]=0;return e},g.prototype.mulp=function(t,e,r){var n=2*this.guessLen13b(t.length,e.length),i=this.makeRBT(n),a=this.stub(n),o=new Array(n),s=new Array(n),l=new Array(n),c=new Array(n),u=new Array(n),h=new Array(n),f=r.words;f.length=n,this.convert13b(t.words,t.length,o,n),this.convert13b(e.words,e.length,c,n),this.transform(o,a,s,l,n,i),this.transform(c,a,u,h,n,i);for(var p=0;p<n;p++){var d=s[p]*u[p]-l[p]*h[p];l[p]=s[p]*h[p]+l[p]*u[p],s[p]=d}return this.conjugate(s,l,n),this.transform(s,l,f,a,n,i),this.conjugate(f,a,n),this.normalize13b(f,n),r.negative=t.negative^e.negative,r.length=t.length+e.length,r.strip()},a.prototype.mul=function(t){var e=new a(null);return e.words=new Array(this.length+t.length),this.mulTo(t,e)},a.prototype.mulf=function(t){var e=new a(null);return e.words=new Array(this.length+t.length),d(this,t,e)},a.prototype.imul=function(t){return this.clone().mulTo(t,this)},a.prototype.imuln=function(t){n("number"==typeof t),n(t<67108864);for(var e=0,r=0;r<this.length;r++){var i=(0|this.words[r])*t,a=(67108863&i)+(67108863&e);e>>=26,e+=i/67108864|0,e+=a>>>26,this.words[r]=67108863&a}return 0!==e&&(this.words[r]=e,this.length++),this},a.prototype.muln=function(t){return this.clone().imuln(t)},a.prototype.sqr=function(){return this.mul(this)},a.prototype.isqr=function(){return this.imul(this.clone())},a.prototype.pow=function(t){var e=function(t){for(var e=new Array(t.bitLength()),r=0;r<e.length;r++){var n=r/26|0,i=r%26;e[r]=(t.words[n]&1<<i)>>>i}return e}(t);if(0===e.length)return new a(1);for(var r=this,n=0;n<e.length&&0===e[n];n++,r=r.sqr());if(++n<e.length)for(var i=r.sqr();n<e.length;n++,i=i.sqr())0!==e[n]&&(r=r.mul(i));return r},a.prototype.iushln=function(t){n("number"==typeof t&&t>=0);var e,r=t%26,i=(t-r)/26,a=67108863>>>26-r<<26-r;if(0!==r){var o=0;for(e=0;e<this.length;e++){var s=this.words[e]&a,l=(0|this.words[e])-s<<r;this.words[e]=l|o,o=s>>>26-r}o&&(this.words[e]=o,this.length++)}if(0!==i){for(e=this.length-1;e>=0;e--)this.words[e+i]=this.words[e];for(e=0;e<i;e++)this.words[e]=0;this.length+=i}return this.strip()},a.prototype.ishln=function(t){return n(0===this.negative),this.iushln(t)},a.prototype.iushrn=function(t,e,r){var i;n("number"==typeof t&&t>=0),i=e?(e-e%26)/26:0;var a=t%26,o=Math.min((t-a)/26,this.length),s=67108863^67108863>>>a<<a,l=r;if(i-=o,i=Math.max(0,i),l){for(var c=0;c<o;c++)l.words[c]=this.words[c];l.length=o}if(0===o);else if(this.length>o)for(this.length-=o,c=0;c<this.length;c++)this.words[c]=this.words[c+o];else this.words[0]=0,this.length=1;var u=0;for(c=this.length-1;c>=0&&(0!==u||c>=i);c--){var h=0|this.words[c];this.words[c]=u<<26-a|h>>>a,u=h&s}return l&&0!==u&&(l.words[l.length++]=u),0===this.length&&(this.words[0]=0,this.length=1),this.strip()},a.prototype.ishrn=function(t,e,r){return n(0===this.negative),this.iushrn(t,e,r)},a.prototype.shln=function(t){return this.clone().ishln(t)},a.prototype.ushln=function(t){return this.clone().iushln(t)},a.prototype.shrn=function(t){return this.clone().ishrn(t)},a.prototype.ushrn=function(t){return this.clone().iushrn(t)},a.prototype.testn=function(t){n("number"==typeof t&&t>=0);var e=t%26,r=(t-e)/26,i=1<<e;return!(this.length<=r)&&!!(this.words[r]&i)},a.prototype.imaskn=function(t){n("number"==typeof t&&t>=0);var e=t%26,r=(t-e)/26;if(n(0===this.negative,"imaskn works only with positive numbers"),this.length<=r)return this;if(0!==e&&r++,this.length=Math.min(r,this.length),0!==e){var i=67108863^67108863>>>e<<e;this.words[this.length-1]&=i}return this.strip()},a.prototype.maskn=function(t){return this.clone().imaskn(t)},a.prototype.iaddn=function(t){return n("number"==typeof t),n(t<67108864),t<0?this.isubn(-t):0!==this.negative?1===this.length&&(0|this.words[0])<t?(this.words[0]=t-(0|this.words[0]),this.negative=0,this):(this.negative=0,this.isubn(t),this.negative=1,this):this._iaddn(t)},a.prototype._iaddn=function(t){this.words[0]+=t;for(var e=0;e<this.length&&this.words[e]>=67108864;e++)this.words[e]-=67108864,e===this.length-1?this.words[e+1]=1:this.words[e+1]++;return this.length=Math.max(this.length,e+1),this},a.prototype.isubn=function(t){if(n("number"==typeof t),n(t<67108864),t<0)return this.iaddn(-t);if(0!==this.negative)return this.negative=0,this.iaddn(t),this.negative=1,this;if(this.words[0]-=t,1===this.length&&this.words[0]<0)this.words[0]=-this.words[0],this.negative=1;else for(var e=0;e<this.length&&this.words[e]<0;e++)this.words[e]+=67108864,this.words[e+1]-=1;return this.strip()},a.prototype.addn=function(t){return this.clone().iaddn(t)},a.prototype.subn=function(t){return this.clone().isubn(t)},a.prototype.iabs=function(){return this.negative=0,this},a.prototype.abs=function(){return this.clone().iabs()},a.prototype._ishlnsubmul=function(t,e,r){var i,a,o=t.length+r;this._expand(o);var s=0;for(i=0;i<t.length;i++){a=(0|this.words[i+r])+s;var l=(0|t.words[i])*e;s=((a-=67108863&l)>>26)-(l/67108864|0),this.words[i+r]=67108863&a}for(;i<this.length-r;i++)s=(a=(0|this.words[i+r])+s)>>26,this.words[i+r]=67108863&a;if(0===s)return this.strip();for(n(-1===s),s=0,i=0;i<this.length;i++)s=(a=-(0|this.words[i])+s)>>26,this.words[i]=67108863&a;return this.negative=1,this.strip()},a.prototype._wordDiv=function(t,e){var r=(this.length,t.length),n=this.clone(),i=t,o=0|i.words[i.length-1];0!==(r=26-this._countBits(o))&&(i=i.ushln(r),n.iushln(r),o=0|i.words[i.length-1]);var s,l=n.length-i.length;if("mod"!==e){(s=new a(null)).length=l+1,s.words=new Array(s.length);for(var c=0;c<s.length;c++)s.words[c]=0}var u=n.clone()._ishlnsubmul(i,1,l);0===u.negative&&(n=u,s&&(s.words[l]=1));for(var h=l-1;h>=0;h--){var f=67108864*(0|n.words[i.length+h])+(0|n.words[i.length+h-1]);for(f=Math.min(f/o|0,67108863),n._ishlnsubmul(i,f,h);0!==n.negative;)f--,n.negative=0,n._ishlnsubmul(i,1,h),n.isZero()||(n.negative^=1);s&&(s.words[h]=f)}return s&&s.strip(),n.strip(),"div"!==e&&0!==r&&n.iushrn(r),{div:s||null,mod:n}},a.prototype.divmod=function(t,e,r){return n(!t.isZero()),this.isZero()?{div:new a(0),mod:new a(0)}:0!==this.negative&&0===t.negative?(s=this.neg().divmod(t,e),"mod"!==e&&(i=s.div.neg()),"div"!==e&&(o=s.mod.neg(),r&&0!==o.negative&&o.iadd(t)),{div:i,mod:o}):0===this.negative&&0!==t.negative?(s=this.divmod(t.neg(),e),"mod"!==e&&(i=s.div.neg()),{div:i,mod:s.mod}):0!=(this.negative&t.negative)?(s=this.neg().divmod(t.neg(),e),"div"!==e&&(o=s.mod.neg(),r&&0!==o.negative&&o.isub(t)),{div:s.div,mod:o}):t.length>this.length||this.cmp(t)<0?{div:new a(0),mod:this}:1===t.length?"div"===e?{div:this.divn(t.words[0]),mod:null}:"mod"===e?{div:null,mod:new a(this.modn(t.words[0]))}:{div:this.divn(t.words[0]),mod:new a(this.modn(t.words[0]))}:this._wordDiv(t,e);var i,o,s},a.prototype.div=function(t){return this.divmod(t,"div",!1).div},a.prototype.mod=function(t){return this.divmod(t,"mod",!1).mod},a.prototype.umod=function(t){return this.divmod(t,"mod",!0).mod},a.prototype.divRound=function(t){var e=this.divmod(t);if(e.mod.isZero())return e.div;var r=0!==e.div.negative?e.mod.isub(t):e.mod,n=t.ushrn(1),i=t.andln(1),a=r.cmp(n);return a<0||1===i&&0===a?e.div:0!==e.div.negative?e.div.isubn(1):e.div.iaddn(1)},a.prototype.modn=function(t){n(t<=67108863);for(var e=(1<<26)%t,r=0,i=this.length-1;i>=0;i--)r=(e*r+(0|this.words[i]))%t;return r},a.prototype.idivn=function(t){n(t<=67108863);for(var e=0,r=this.length-1;r>=0;r--){var i=(0|this.words[r])+67108864*e;this.words[r]=i/t|0,e=i%t}return this.strip()},a.prototype.divn=function(t){return this.clone().idivn(t)},a.prototype.egcd=function(t){n(0===t.negative),n(!t.isZero());var e=this,r=t.clone();e=0!==e.negative?e.umod(t):e.clone();for(var i=new a(1),o=new a(0),s=new a(0),l=new a(1),c=0;e.isEven()&&r.isEven();)e.iushrn(1),r.iushrn(1),++c;for(var u=r.clone(),h=e.clone();!e.isZero();){for(var f=0,p=1;0==(e.words[0]&p)&&f<26;++f,p<<=1);if(f>0)for(e.iushrn(f);f-- >0;)(i.isOdd()||o.isOdd())&&(i.iadd(u),o.isub(h)),i.iushrn(1),o.iushrn(1);for(var d=0,g=1;0==(r.words[0]&g)&&d<26;++d,g<<=1);if(d>0)for(r.iushrn(d);d-- >0;)(s.isOdd()||l.isOdd())&&(s.iadd(u),l.isub(h)),s.iushrn(1),l.iushrn(1);e.cmp(r)>=0?(e.isub(r),i.isub(s),o.isub(l)):(r.isub(e),s.isub(i),l.isub(o))}return{a:s,b:l,gcd:r.iushln(c)}},a.prototype._invmp=function(t){n(0===t.negative),n(!t.isZero());var e=this,r=t.clone();e=0!==e.negative?e.umod(t):e.clone();for(var i,o=new a(1),s=new a(0),l=r.clone();e.cmpn(1)>0&&r.cmpn(1)>0;){for(var c=0,u=1;0==(e.words[0]&u)&&c<26;++c,u<<=1);if(c>0)for(e.iushrn(c);c-- >0;)o.isOdd()&&o.iadd(l),o.iushrn(1);for(var h=0,f=1;0==(r.words[0]&f)&&h<26;++h,f<<=1);if(h>0)for(r.iushrn(h);h-- >0;)s.isOdd()&&s.iadd(l),s.iushrn(1);e.cmp(r)>=0?(e.isub(r),o.isub(s)):(r.isub(e),s.isub(o))}return(i=0===e.cmpn(1)?o:s).cmpn(0)<0&&i.iadd(t),i},a.prototype.gcd=function(t){if(this.isZero())return t.abs();if(t.isZero())return this.abs();var e=this.clone(),r=t.clone();e.negative=0,r.negative=0;for(var n=0;e.isEven()&&r.isEven();n++)e.iushrn(1),r.iushrn(1);for(;;){for(;e.isEven();)e.iushrn(1);for(;r.isEven();)r.iushrn(1);var i=e.cmp(r);if(i<0){var a=e;e=r,r=a}else if(0===i||0===r.cmpn(1))break;e.isub(r)}return r.iushln(n)},a.prototype.invm=function(t){return this.egcd(t).a.umod(t)},a.prototype.isEven=function(){return 0==(1&this.words[0])},a.prototype.isOdd=function(){return 1==(1&this.words[0])},a.prototype.andln=function(t){return this.words[0]&t},a.prototype.bincn=function(t){n("number"==typeof t);var e=t%26,r=(t-e)/26,i=1<<e;if(this.length<=r)return this._expand(r+1),this.words[r]|=i,this;for(var a=i,o=r;0!==a&&o<this.length;o++){var s=0|this.words[o];a=(s+=a)>>>26,s&=67108863,this.words[o]=s}return 0!==a&&(this.words[o]=a,this.length++),this},a.prototype.isZero=function(){return 1===this.length&&0===this.words[0]},a.prototype.cmpn=function(t){var e,r=t<0;if(0!==this.negative&&!r)return-1;if(0===this.negative&&r)return 1;if(this.strip(),this.length>1)e=1;else{r&&(t=-t),n(t<=67108863,"Number is too big");var i=0|this.words[0];e=i===t?0:i<t?-1:1}return 0!==this.negative?0|-e:e},a.prototype.cmp=function(t){if(0!==this.negative&&0===t.negative)return-1;if(0===this.negative&&0!==t.negative)return 1;var e=this.ucmp(t);return 0!==this.negative?0|-e:e},a.prototype.ucmp=function(t){if(this.length>t.length)return 1;if(this.length<t.length)return-1;for(var e=0,r=this.length-1;r>=0;r--){var n=0|this.words[r],i=0|t.words[r];if(n!==i){n<i?e=-1:n>i&&(e=1);break}}return e},a.prototype.gtn=function(t){return 1===this.cmpn(t)},a.prototype.gt=function(t){return 1===this.cmp(t)},a.prototype.gten=function(t){return this.cmpn(t)>=0},a.prototype.gte=function(t){return this.cmp(t)>=0},a.prototype.ltn=function(t){return-1===this.cmpn(t)},a.prototype.lt=function(t){return-1===this.cmp(t)},a.prototype.lten=function(t){return this.cmpn(t)<=0},a.prototype.lte=function(t){return this.cmp(t)<=0},a.prototype.eqn=function(t){return 0===this.cmpn(t)},a.prototype.eq=function(t){return 0===this.cmp(t)},a.red=function(t){return new w(t)},a.prototype.toRed=function(t){return n(!this.red,"Already a number in reduction context"),n(0===this.negative,"red works only with positives"),t.convertTo(this)._forceRed(t)},a.prototype.fromRed=function(){return n(this.red,"fromRed works only with numbers in reduction context"),this.red.convertFrom(this)},a.prototype._forceRed=function(t){return this.red=t,this},a.prototype.forceRed=function(t){return n(!this.red,"Already a number in reduction context"),this._forceRed(t)},a.prototype.redAdd=function(t){return n(this.red,"redAdd works only with red numbers"),this.red.add(this,t)},a.prototype.redIAdd=function(t){return n(this.red,"redIAdd works only with red numbers"),this.red.iadd(this,t)},a.prototype.redSub=function(t){return n(this.red,"redSub works only with red numbers"),this.red.sub(this,t)},a.prototype.redISub=function(t){return n(this.red,"redISub works only with red numbers"),this.red.isub(this,t)},a.prototype.redShl=function(t){return n(this.red,"redShl works only with red numbers"),this.red.shl(this,t)},a.prototype.redMul=function(t){return n(this.red,"redMul works only with red numbers"),this.red._verify2(this,t),this.red.mul(this,t)},a.prototype.redIMul=function(t){return n(this.red,"redMul works only with red numbers"),this.red._verify2(this,t),this.red.imul(this,t)},a.prototype.redSqr=function(){return n(this.red,"redSqr works only with red numbers"),this.red._verify1(this),this.red.sqr(this)},a.prototype.redISqr=function(){return n(this.red,"redISqr works only with red numbers"),this.red._verify1(this),this.red.isqr(this)},a.prototype.redSqrt=function(){return n(this.red,"redSqrt works only with red numbers"),this.red._verify1(this),this.red.sqrt(this)},a.prototype.redInvm=function(){return n(this.red,"redInvm works only with red numbers"),this.red._verify1(this),this.red.invm(this)},a.prototype.redNeg=function(){return n(this.red,"redNeg works only with red numbers"),this.red._verify1(this),this.red.neg(this)},a.prototype.redPow=function(t){return n(this.red&&!t.red,"redPow(normalNum)"),this.red._verify1(this),this.red.pow(this,t)};var m={k256:null,p224:null,p192:null,p25519:null};function v(t,e){this.name=t,this.p=new a(e,16),this.n=this.p.bitLength(),this.k=new a(1).iushln(this.n).isub(this.p),this.tmp=this._tmp()}function y(){v.call(this,"k256","ffffffff ffffffff ffffffff ffffffff ffffffff ffffffff fffffffe fffffc2f")}function x(){v.call(this,"p224","ffffffff ffffffff ffffffff ffffffff 00000000 00000000 00000001")}function b(){v.call(this,"p192","ffffffff ffffffff ffffffff fffffffe ffffffff ffffffff")}function _(){v.call(this,"25519","7fffffffffffffff ffffffffffffffff ffffffffffffffff ffffffffffffffed")}function w(t){if("string"==typeof t){var e=a._prime(t);this.m=e.p,this.prime=e}else n(t.gtn(1),"modulus must be greater than 1"),this.m=t,this.prime=null}function k(t){w.call(this,t),this.shift=this.m.bitLength(),this.shift%26!=0&&(this.shift+=26-this.shift%26),this.r=new a(1).iushln(this.shift),this.r2=this.imod(this.r.sqr()),this.rinv=this.r._invmp(this.m),this.minv=this.rinv.mul(this.r).isubn(1).div(this.m),this.minv=this.minv.umod(this.r),this.minv=this.r.sub(this.minv)}v.prototype._tmp=function(){var t=new a(null);return t.words=new Array(Math.ceil(this.n/13)),t},v.prototype.ireduce=function(t){var e,r=t;do{this.split(r,this.tmp),e=(r=(r=this.imulK(r)).iadd(this.tmp)).bitLength()}while(e>this.n);var n=e<this.n?-1:r.ucmp(this.p);return 0===n?(r.words[0]=0,r.length=1):n>0?r.isub(this.p):r.strip(),r},v.prototype.split=function(t,e){t.iushrn(this.n,0,e)},v.prototype.imulK=function(t){return t.imul(this.k)},i(y,v),y.prototype.split=function(t,e){for(var r=Math.min(t.length,9),n=0;n<r;n++)e.words[n]=t.words[n];if(e.length=r,t.length<=9)return t.words[0]=0,void(t.length=1);var i=t.words[9];for(e.words[e.length++]=4194303&i,n=10;n<t.length;n++){var a=0|t.words[n];t.words[n-10]=(4194303&a)<<4|i>>>22,i=a}i>>>=22,t.words[n-10]=i,0===i&&t.length>10?t.length-=10:t.length-=9},y.prototype.imulK=function(t){t.words[t.length]=0,t.words[t.length+1]=0,t.length+=2;for(var e=0,r=0;r<t.length;r++){var n=0|t.words[r];e+=977*n,t.words[r]=67108863&e,e=64*n+(e/67108864|0)}return 0===t.words[t.length-1]&&(t.length--,0===t.words[t.length-1]&&t.length--),t},i(x,v),i(b,v),i(_,v),_.prototype.imulK=function(t){for(var e=0,r=0;r<t.length;r++){var n=19*(0|t.words[r])+e,i=67108863&n;n>>>=26,t.words[r]=i,e=n}return 0!==e&&(t.words[t.length++]=e),t},a._prime=function(t){if(m[t])return m[t];var e;if("k256"===t)e=new y;else if("p224"===t)e=new x;else if("p192"===t)e=new b;else{if("p25519"!==t)throw new Error("Unknown prime "+t);e=new _}return m[t]=e,e},w.prototype._verify1=function(t){n(0===t.negative,"red works only with positives"),n(t.red,"red works only with red numbers")},w.prototype._verify2=function(t,e){n(0==(t.negative|e.negative),"red works only with positives"),n(t.red&&t.red===e.red,"red works only with red numbers")},w.prototype.imod=function(t){return this.prime?this.prime.ireduce(t)._forceRed(this):t.umod(this.m)._forceRed(this)},w.prototype.neg=function(t){return t.isZero()?t.clone():this.m.sub(t)._forceRed(this)},w.prototype.add=function(t,e){this._verify2(t,e);var r=t.add(e);return r.cmp(this.m)>=0&&r.isub(this.m),r._forceRed(this)},w.prototype.iadd=function(t,e){this._verify2(t,e);var r=t.iadd(e);return r.cmp(this.m)>=0&&r.isub(this.m),r},w.prototype.sub=function(t,e){this._verify2(t,e);var r=t.sub(e);return r.cmpn(0)<0&&r.iadd(this.m),r._forceRed(this)},w.prototype.isub=function(t,e){this._verify2(t,e);var r=t.isub(e);return r.cmpn(0)<0&&r.iadd(this.m),r},w.prototype.shl=function(t,e){return this._verify1(t),this.imod(t.ushln(e))},w.prototype.imul=function(t,e){return this._verify2(t,e),this.imod(t.imul(e))},w.prototype.mul=function(t,e){return this._verify2(t,e),this.imod(t.mul(e))},w.prototype.isqr=function(t){return this.imul(t,t.clone())},w.prototype.sqr=function(t){return this.mul(t,t)},w.prototype.sqrt=function(t){if(t.isZero())return t.clone();var e=this.m.andln(3);if(n(e%2==1),3===e){var r=this.m.add(new a(1)).iushrn(2);return this.pow(t,r)}for(var i=this.m.subn(1),o=0;!i.isZero()&&0===i.andln(1);)o++,i.iushrn(1);n(!i.isZero());var s=new a(1).toRed(this),l=s.redNeg(),c=this.m.subn(1).iushrn(1),u=this.m.bitLength();for(u=new a(2*u*u).toRed(this);0!==this.pow(u,c).cmp(l);)u.redIAdd(l);for(var h=this.pow(u,i),f=this.pow(t,i.addn(1).iushrn(1)),p=this.pow(t,i),d=o;0!==p.cmp(s);){for(var g=p,m=0;0!==g.cmp(s);m++)g=g.redSqr();n(m<d);var v=this.pow(h,new a(1).iushln(d-m-1));f=f.redMul(v),h=v.redSqr(),p=p.redMul(h),d=m}return f},w.prototype.invm=function(t){var e=t._invmp(this.m);return 0!==e.negative?(e.negative=0,this.imod(e).redNeg()):this.imod(e)},w.prototype.pow=function(t,e){if(e.isZero())return new a(1).toRed(this);if(0===e.cmpn(1))return t.clone();var r=new Array(16);r[0]=new a(1).toRed(this),r[1]=t;for(var n=2;n<r.length;n++)r[n]=this.mul(r[n-1],t);var i=r[0],o=0,s=0,l=e.bitLength()%26;for(0===l&&(l=26),n=e.length-1;n>=0;n--){for(var c=e.words[n],u=l-1;u>=0;u--){var h=c>>u&1;i!==r[0]&&(i=this.sqr(i)),0!==h||0!==o?(o<<=1,o|=h,(4===++s||0===n&&0===u)&&(i=this.mul(i,r[o]),s=0,o=0)):s=0}l=26}return i},w.prototype.convertTo=function(t){var e=t.umod(this.m);return e===t?e.clone():e},w.prototype.convertFrom=function(t){var e=t.clone();return e.red=null,e},a.mont=function(t){return new k(t)},i(k,w),k.prototype.convertTo=function(t){return this.imod(t.ushln(this.shift))},k.prototype.convertFrom=function(t){var e=this.imod(t.mul(this.rinv));return e.red=null,e},k.prototype.imul=function(t,e){if(t.isZero()||e.isZero())return t.words[0]=0,t.length=1,t;var r=t.imul(e),n=r.maskn(this.shift).mul(this.minv).imaskn(this.shift).mul(this.m),i=r.isub(n).iushrn(this.shift),a=i;return i.cmp(this.m)>=0?a=i.isub(this.m):i.cmpn(0)<0&&(a=i.iadd(this.m)),a._forceRed(this)},k.prototype.mul=function(t,e){if(t.isZero()||e.isZero())return new a(0)._forceRed(this);var r=t.mul(e),n=r.maskn(this.shift).mul(this.minv).imaskn(this.shift).mul(this.m),i=r.isub(n).iushrn(this.shift),o=i;return i.cmp(this.m)>=0?o=i.isub(this.m):i.cmpn(0)<0&&(o=i.iadd(this.m)),o._forceRed(this)},k.prototype.invm=function(t){return this.imod(t._invmp(this.m).mul(this.r2))._forceRed(this)}}("undefined"==typeof e||e,this)},{buffer:91}],83:[function(t,e,r){"use strict";e.exports=function(t){var e,r,n,i=t.length,a=0;for(e=0;e<i;++e)a+=t[e].length;var o=new Array(a),s=0;for(e=0;e<i;++e){var l=t[e],c=l.length;for(r=0;r<c;++r){var u=o[s++]=new Array(c-1),h=0;for(n=0;n<c;++n)n!==r&&(u[h++]=l[n]);if(1&r){var f=u[1];u[1]=u[0],u[0]=f}}}return o}},{}],84:[function(t,e,r){"use strict";e.exports=function(t,e,r){switch(arguments.length){case 1:return n=[],c(i=t,i,u,!0),n;case 2:return"function"==typeof e?c(t,t,e,!0):function(t,e){return n=[],c(t,e,u,!1),n}(t,e);case 3:return c(t,e,r,!1);default:throw new Error("box-intersect: Invalid arguments")}var i};var n,i=t("typedarray-pool"),a=t("./lib/sweep"),o=t("./lib/intersect");function s(t,e){for(var r=0;r<t;++r)if(!(e[r]<=e[r+t]))return!0;return!1}function l(t,e,r,n){for(var i=0,a=0,o=0,l=t.length;o<l;++o){var c=t[o];if(!s(e,c)){for(var u=0;u<2*e;++u)r[i++]=c[u];n[a++]=o}}return a}function c(t,e,r,n){var s=t.length,c=e.length;if(!(s<=0||c<=0)){var u=t[0].length>>>1;if(!(u<=0)){var h,f=i.mallocDouble(2*u*s),p=i.mallocInt32(s);if((s=l(t,u,f,p))>0){if(1===u&&n)a.init(s),h=a.sweepComplete(u,r,0,s,f,p,0,s,f,p);else{var d=i.mallocDouble(2*u*c),g=i.mallocInt32(c);(c=l(e,u,d,g))>0&&(a.init(s+c),h=1===u?a.sweepBipartite(u,r,0,s,f,p,0,c,d,g):o(u,r,n,s,f,p,c,d,g),i.free(d),i.free(g))}i.free(f),i.free(p)}return h}}}function u(t,e){n.push([t,e])}},{"./lib/intersect":86,"./lib/sweep":90,"typedarray-pool":507}],85:[function(t,e,r){"use strict";var n="d",i="ax",a="vv",o="fp",s="es",l="rs",c="re",u="rb",h="ri",f="rp",p="bs",d="be",g="bb",m="bi",v="bp",y="rv",x="Q",b=[n,i,a,l,c,u,h,p,d,g,m];function _(t){var e="bruteForce"+(t?"Full":"Partial"),r=[],_=b.slice();t||_.splice(3,0,o);var w=["function "+e+"("+_.join()+"){"];function k(e,o){var _=function(t,e,r){var o="bruteForce"+(t?"Red":"Blue")+(e?"Flip":"")+(r?"Full":""),_=["function ",o,"(",b.join(),"){","var ",s,"=2*",n,";"],w="for(var i="+l+","+f+"="+s+"*"+l+";i<"+c+";++i,"+f+"+="+s+"){var x0="+u+"["+i+"+"+f+"],x1="+u+"["+i+"+"+f+"+"+n+"],xi="+h+"[i];",k="for(var j="+p+","+v+"="+s+"*"+p+";j<"+d+";++j,"+v+"+="+s+"){var y0="+g+"["+i+"+"+v+"],"+(r?"y1="+g+"["+i+"+"+v+"+"+n+"],":"")+"yi="+m+"[j];";return t?_.push(w,x,":",k):_.push(k,x,":",w),r?_.push("if(y1<x0||x1<y0)continue;"):e?_.push("if(y0<=x0||x1<y0)continue;"):_.push("if(y0<x0||x1<y0)continue;"),_.push("for(var k="+i+"+1;k<"+n+";++k){var r0="+u+"[k+"+f+"],r1="+u+"[k+"+n+"+"+f+"],b0="+g+"[k+"+v+"],b1="+g+"[k+"+n+"+"+v+"];if(r1<b0||b1<r0)continue "+x+";}var "+y+"="+a+"("),e?_.push("yi,xi"):_.push("xi,yi"),_.push(");if("+y+"!==void 0)return "+y+";}}}"),{name:o,code:_.join("")}}(e,o,t);r.push(_.code),w.push("return "+_.name+"("+b.join()+");")}w.push("if("+c+"-"+l+">"+d+"-"+p+"){"),t?(k(!0,!1),w.push("}else{"),k(!1,!1)):(w.push("if("+o+"){"),k(!0,!0),w.push("}else{"),k(!0,!1),w.push("}}else{if("+o+"){"),k(!1,!0),w.push("}else{"),k(!1,!1),w.push("}")),w.push("}}return "+e);var M=r.join("")+w.join("");return new Function(M)()}r.partial=_(!1),r.full=_(!0)},{}],86:[function(t,e,r){"use strict";e.exports=function(t,e,r,a,u,S,E,C,L){!function(t,e){var r=8*i.log2(e+1)*(t+1)|0,a=i.nextPow2(b*r);w.length<a&&(n.free(w),w=n.mallocInt32(a));var o=i.nextPow2(_*r);k<o&&(n.free(k),k=n.mallocDouble(o))}(t,a+E);var z,P=0,I=2*t;M(P++,0,0,a,0,E,r?16:0,-1/0,1/0),r||M(P++,0,0,E,0,a,1,-1/0,1/0);for(;P>0;){var O=(P-=1)*b,D=w[O],R=w[O+1],B=w[O+2],F=w[O+3],N=w[O+4],j=w[O+5],V=P*_,U=k[V],q=k[V+1],H=1&j,G=!!(16&j),W=u,Y=S,X=C,Z=L;if(H&&(W=C,Y=L,X=u,Z=S),!(2&j&&(B=m(t,D,R,B,W,Y,q),R>=B)||4&j&&(R=v(t,D,R,B,W,Y,U))>=B)){var $=B-R,J=N-F;if(G){if(t*$*($+J)<p){if(void 0!==(z=l.scanComplete(t,D,e,R,B,W,Y,F,N,X,Z)))return z;continue}}else{if(t*Math.min($,J)<h){if(void 0!==(z=o(t,D,e,H,R,B,W,Y,F,N,X,Z)))return z;continue}if(t*$*J<f){if(void 0!==(z=l.scanBipartite(t,D,e,H,R,B,W,Y,F,N,X,Z)))return z;continue}}var K=d(t,D,R,B,W,Y,U,q);if(R<K)if(t*(K-R)<h){if(void 0!==(z=s(t,D+1,e,R,K,W,Y,F,N,X,Z)))return z}else if(D===t-2){if(void 0!==(z=H?l.sweepBipartite(t,e,F,N,X,Z,R,K,W,Y):l.sweepBipartite(t,e,R,K,W,Y,F,N,X,Z)))return z}else M(P++,D+1,R,K,F,N,H,-1/0,1/0),M(P++,D+1,F,N,R,K,1^H,-1/0,1/0);if(K<B){var Q=c(t,D,F,N,X,Z),tt=X[I*Q+D],et=g(t,D,Q,N,X,Z,tt);if(et<N&&M(P++,D,K,B,et,N,(4|H)+(G?16:0),tt,q),F<Q&&M(P++,D,K,B,F,Q,(2|H)+(G?16:0),U,tt),Q+1===et){if(void 0!==(z=G?T(t,D,e,K,B,W,Y,Q,X,Z[Q]):A(t,D,e,H,K,B,W,Y,Q,X,Z[Q])))return z}else if(Q<et){var rt;if(G){if(rt=y(t,D,K,B,W,Y,tt),K<rt){var nt=g(t,D,K,rt,W,Y,tt);if(D===t-2){if(K<nt&&void 0!==(z=l.sweepComplete(t,e,K,nt,W,Y,Q,et,X,Z)))return z;if(nt<rt&&void 0!==(z=l.sweepBipartite(t,e,nt,rt,W,Y,Q,et,X,Z)))return z}else K<nt&&M(P++,D+1,K,nt,Q,et,16,-1/0,1/0),nt<rt&&(M(P++,D+1,nt,rt,Q,et,0,-1/0,1/0),M(P++,D+1,Q,et,nt,rt,1,-1/0,1/0))}}else rt=H?x(t,D,K,B,W,Y,tt):y(t,D,K,B,W,Y,tt),K<rt&&(D===t-2?z=H?l.sweepBipartite(t,e,Q,et,X,Z,K,rt,W,Y):l.sweepBipartite(t,e,K,rt,W,Y,Q,et,X,Z):(M(P++,D+1,K,rt,Q,et,H,-1/0,1/0),M(P++,D+1,Q,et,K,rt,1^H,-1/0,1/0)))}}}}};var n=t("typedarray-pool"),i=t("bit-twiddle"),a=t("./brute"),o=a.partial,s=a.full,l=t("./sweep"),c=t("./median"),u=t("./partition"),h=128,f=1<<22,p=1<<22,d=u("!(lo>=p0)&&!(p1>=hi)",["p0","p1"]),g=u("lo===p0",["p0"]),m=u("lo<p0",["p0"]),v=u("hi<=p0",["p0"]),y=u("lo<=p0&&p0<=hi",["p0"]),x=u("lo<p0&&p0<=hi",["p0"]),b=6,_=2,w=n.mallocInt32(1024),k=n.mallocDouble(1024);function M(t,e,r,n,i,a,o,s,l){var c=b*t;w[c]=e,w[c+1]=r,w[c+2]=n,w[c+3]=i,w[c+4]=a,w[c+5]=o;var u=_*t;k[u]=s,k[u+1]=l}function A(t,e,r,n,i,a,o,s,l,c,u){var h=2*t,f=l*h,p=c[f+e];t:for(var d=i,g=i*h;d<a;++d,g+=h){var m=o[g+e],v=o[g+e+t];if(!(p<m||v<p)&&(!n||p!==m)){for(var y,x=s[d],b=e+1;b<t;++b){m=o[g+b],v=o[g+b+t];var _=c[f+b],w=c[f+b+t];if(v<_||w<m)continue t}if(void 0!==(y=n?r(u,x):r(x,u)))return y}}}function T(t,e,r,n,i,a,o,s,l,c){var u=2*t,h=s*u,f=l[h+e];t:for(var p=n,d=n*u;p<i;++p,d+=u){var g=o[p];if(g!==c){var m=a[d+e],v=a[d+e+t];if(!(f<m||v<f)){for(var y=e+1;y<t;++y){m=a[d+y],v=a[d+y+t];var x=l[h+y],b=l[h+y+t];if(v<x||b<m)continue t}var _=r(g,c);if(void 0!==_)return _}}}}},{"./brute":85,"./median":87,"./partition":88,"./sweep":90,"bit-twiddle":80,"typedarray-pool":507}],87:[function(t,e,r){"use strict";e.exports=function(t,e,r,o,s,l){if(o<=r+1)return r;var c=r,u=o,h=o+r>>>1,f=2*t,p=h,d=s[f*h+e];for(;c<u;){if(u-c<i){a(t,e,c,u,s,l),d=s[f*h+e];break}var g=u-c,m=Math.random()*g+c|0,v=s[f*m+e],y=Math.random()*g+c|0,x=s[f*y+e],b=Math.random()*g+c|0,_=s[f*b+e];v<=x?_>=x?(p=y,d=x):v>=_?(p=m,d=v):(p=b,d=_):x>=_?(p=y,d=x):_>=v?(p=m,d=v):(p=b,d=_);for(var w=f*(u-1),k=f*p,M=0;M<f;++M,++w,++k){var A=s[w];s[w]=s[k],s[k]=A}var T=l[u-1];l[u-1]=l[p],l[p]=T,p=n(t,e,c,u-1,s,l,d);for(var w=f*(u-1),k=f*p,M=0;M<f;++M,++w,++k){var A=s[w];s[w]=s[k],s[k]=A}var T=l[u-1];if(l[u-1]=l[p],l[p]=T,h<p){for(u=p-1;c<u&&s[f*(u-1)+e]===d;)u-=1;u+=1}else{if(!(p<h))break;for(c=p+1;c<u&&s[f*c+e]===d;)c+=1}}return n(t,e,r,h,s,l,s[f*h+e])};var n=t("./partition")("lo<p0",["p0"]),i=8;function a(t,e,r,n,i,a){for(var o=2*t,s=o*(r+1)+e,l=r+1;l<n;++l,s+=o)for(var c=i[s],u=l,h=o*(l-1);u>r&&i[h+e]>c;--u,h-=o){for(var f=h,p=h+o,d=0;d<o;++d,++f,++p){var g=i[f];i[f]=i[p],i[p]=g}var m=a[u];a[u]=a[u-1],a[u-1]=m}}},{"./partition":88}],88:[function(t,e,r){"use strict";e.exports=function(t,e){var r="abcdef".split("").concat(e),i=[];t.indexOf("lo")>=0&&i.push("lo=e[k+n]");t.indexOf("hi")>=0&&i.push("hi=e[k+o]");return r.push(n.replace("_",i.join()).replace("$",t)),Function.apply(void 0,r)};var n="for(var j=2*a,k=j*c,l=k,m=c,n=b,o=a+b,p=c;d>p;++p,k+=j){var _;if($)if(m===p)m+=1,l+=j;else{for(var s=0;j>s;++s){var t=e[k+s];e[k+s]=e[l],e[l++]=t}var u=f[p];f[p]=f[m],f[m++]=u}}return m"},{}],89:[function(t,e,r){"use strict";e.exports=function(t,e){e<=4*n?i(0,e-1,t):function t(e,r,h){var f=(r-e+1)/6|0,p=e+f,d=r-f,g=e+r>>1,m=g-f,v=g+f,y=p,x=m,b=g,_=v,w=d,k=e+1,M=r-1,A=0;c(y,x,h)&&(A=y,y=x,x=A);c(_,w,h)&&(A=_,_=w,w=A);c(y,b,h)&&(A=y,y=b,b=A);c(x,b,h)&&(A=x,x=b,b=A);c(y,_,h)&&(A=y,y=_,_=A);c(b,_,h)&&(A=b,b=_,_=A);c(x,w,h)&&(A=x,x=w,w=A);c(x,b,h)&&(A=x,x=b,b=A);c(_,w,h)&&(A=_,_=w,w=A);var T=h[2*x];var S=h[2*x+1];var E=h[2*_];var C=h[2*_+1];var L=2*y;var z=2*b;var P=2*w;var I=2*p;var O=2*g;var D=2*d;for(var R=0;R<2;++R){var B=h[L+R],F=h[z+R],N=h[P+R];h[I+R]=B,h[O+R]=F,h[D+R]=N}o(m,e,h);o(v,r,h);for(var j=k;j<=M;++j)if(u(j,T,S,h))j!==k&&a(j,k,h),++k;else if(!u(j,E,C,h))for(;;){if(u(M,E,C,h)){u(M,T,S,h)?(s(j,k,M,h),++k,--M):(a(j,M,h),--M);break}if(--M<j)break}l(e,k-1,T,S,h);l(r,M+1,E,C,h);k-2-e<=n?i(e,k-2,h):t(e,k-2,h);r-(M+2)<=n?i(M+2,r,h):t(M+2,r,h);M-k<=n?i(k,M,h):t(k,M,h)}(0,e-1,t)};var n=32;function i(t,e,r){for(var n=2*(t+1),i=t+1;i<=e;++i){for(var a=r[n++],o=r[n++],s=i,l=n-2;s-- >t;){var c=r[l-2],u=r[l-1];if(c<a)break;if(c===a&&u<o)break;r[l]=c,r[l+1]=u,l-=2}r[l]=a,r[l+1]=o}}function a(t,e,r){e*=2;var n=r[t*=2],i=r[t+1];r[t]=r[e],r[t+1]=r[e+1],r[e]=n,r[e+1]=i}function o(t,e,r){e*=2,r[t*=2]=r[e],r[t+1]=r[e+1]}function s(t,e,r,n){e*=2,r*=2;var i=n[t*=2],a=n[t+1];n[t]=n[e],n[t+1]=n[e+1],n[e]=n[r],n[e+1]=n[r+1],n[r]=i,n[r+1]=a}function l(t,e,r,n,i){e*=2,i[t*=2]=i[e],i[e]=r,i[t+1]=i[e+1],i[e+1]=n}function c(t,e,r){e*=2;var n=r[t*=2],i=r[e];return!(n<i)&&(n!==i||r[t+1]>r[e+1])}function u(t,e,r,n){var i=n[t*=2];return i<e||i===e&&n[t+1]<r}},{}],90:[function(t,e,r){"use strict";e.exports={init:function(t){var e=i.nextPow2(t);s.length<e&&(n.free(s),s=n.mallocInt32(e));l.length<e&&(n.free(l),l=n.mallocInt32(e));c.length<e&&(n.free(c),c=n.mallocInt32(e));u.length<e&&(n.free(u),u=n.mallocInt32(e));h.length<e&&(n.free(h),h=n.mallocInt32(e));f.length<e&&(n.free(f),f=n.mallocInt32(e));var r=8*e;p.length<r&&(n.free(p),p=n.mallocDouble(r))},sweepBipartite:function(t,e,r,n,i,h,f,m,v,y){for(var x=0,b=2*t,_=t-1,w=b-1,k=r;k<n;++k){var M=h[k],A=b*k;p[x++]=i[A+_],p[x++]=-(M+1),p[x++]=i[A+w],p[x++]=M}for(var k=f;k<m;++k){var M=y[k]+o,T=b*k;p[x++]=v[T+_],p[x++]=-M,p[x++]=v[T+w],p[x++]=M}var S=x>>>1;a(p,S);for(var E=0,C=0,k=0;k<S;++k){var L=0|p[2*k+1];if(L>=o)d(c,u,C--,L=L-o|0);else if(L>=0)d(s,l,E--,L);else if(L<=-o){L=-L-o|0;for(var z=0;z<E;++z){var P=e(s[z],L);if(void 0!==P)return P}g(c,u,C++,L)}else{L=-L-1|0;for(var z=0;z<C;++z){var P=e(L,c[z]);if(void 0!==P)return P}g(s,l,E++,L)}}},sweepComplete:function(t,e,r,n,i,o,m,v,y,x){for(var b=0,_=2*t,w=t-1,k=_-1,M=r;M<n;++M){var A=o[M]+1<<1,T=_*M;p[b++]=i[T+w],p[b++]=-A,p[b++]=i[T+k],p[b++]=A}for(var M=m;M<v;++M){var A=x[M]+1<<1,S=_*M;p[b++]=y[S+w],p[b++]=1|-A,p[b++]=y[S+k],p[b++]=1|A}var E=b>>>1;a(p,E);for(var C=0,L=0,z=0,M=0;M<E;++M){var P=0|p[2*M+1],I=1&P;if(M<E-1&&P>>1==p[2*M+3]>>1&&(I=2,M+=1),P<0){for(var O=-(P>>1)-1,D=0;D<z;++D){var R=e(h[D],O);if(void 0!==R)return R}if(0!==I)for(var D=0;D<C;++D){var R=e(s[D],O);if(void 0!==R)return R}if(1!==I)for(var D=0;D<L;++D){var R=e(c[D],O);if(void 0!==R)return R}0===I?g(s,l,C++,O):1===I?g(c,u,L++,O):2===I&&g(h,f,z++,O)}else{var O=(P>>1)-1;0===I?d(s,l,C--,O):1===I?d(c,u,L--,O):2===I&&d(h,f,z--,O)}}},scanBipartite:function(t,e,r,n,i,c,u,h,f,m,v,y){var x=0,b=2*t,_=e,w=e+t,k=1,M=1;n?M=o:k=o;for(var A=i;A<c;++A){var T=A+k,S=b*A;p[x++]=u[S+_],p[x++]=-T,p[x++]=u[S+w],p[x++]=T}for(var A=f;A<m;++A){var T=A+M,E=b*A;p[x++]=v[E+_],p[x++]=-T}var C=x>>>1;a(p,C);for(var L=0,A=0;A<C;++A){var z=0|p[2*A+1];if(z<0){var T=-z,P=!1;if(T>=o?(P=!n,T-=o):(P=!!n,T-=1),P)g(s,l,L++,T);else{var I=y[T],O=b*T,D=v[O+e+1],R=v[O+e+1+t];t:for(var B=0;B<L;++B){var F=s[B],N=b*F;if(!(R<u[N+e+1]||u[N+e+1+t]<D)){for(var j=e+2;j<t;++j)if(v[O+j+t]<u[N+j]||u[N+j+t]<v[O+j])continue t;var V,U=h[F];if(void 0!==(V=n?r(I,U):r(U,I)))return V}}}}else d(s,l,L--,z-k)}},scanComplete:function(t,e,r,n,i,l,c,u,h,f,d){for(var g=0,m=2*t,v=e,y=e+t,x=n;x<i;++x){var b=x+o,_=m*x;p[g++]=l[_+v],p[g++]=-b,p[g++]=l[_+y],p[g++]=b}for(var x=u;x<h;++x){var b=x+1,w=m*x;p[g++]=f[w+v],p[g++]=-b}var k=g>>>1;a(p,k);for(var M=0,x=0;x<k;++x){var A=0|p[2*x+1];if(A<0){var b=-A;if(b>=o)s[M++]=b-o;else{var T=d[b-=1],S=m*b,E=f[S+e+1],C=f[S+e+1+t];t:for(var L=0;L<M;++L){var z=s[L],P=c[z];if(P===T)break;var I=m*z;if(!(C<l[I+e+1]||l[I+e+1+t]<E)){for(var O=e+2;O<t;++O)if(f[S+O+t]<l[I+O]||l[I+O+t]<f[S+O])continue t;var D=r(P,T);if(void 0!==D)return D}}}}else{for(var b=A-o,L=M-1;L>=0;--L)if(s[L]===b){for(var O=L+1;O<M;++O)s[O-1]=s[O];break}--M}}}};var n=t("typedarray-pool"),i=t("bit-twiddle"),a=t("./sort"),o=1<<28,s=n.mallocInt32(1024),l=n.mallocInt32(1024),c=n.mallocInt32(1024),u=n.mallocInt32(1024),h=n.mallocInt32(1024),f=n.mallocInt32(1024),p=n.mallocDouble(8192);function d(t,e,r,n){var i=e[n],a=t[r-1];t[i]=a,e[a]=i}function g(t,e,r,n){t[r]=n,e[n]=r}},{"./sort":89,"bit-twiddle":80,"typedarray-pool":507}],91:[function(t,e,r){},{}],92:[function(t,e,r){"use strict";var n=t("base64-js"),i=t("ieee754");r.Buffer=s,r.SlowBuffer=function(t){+t!=t&&(t=0);return s.alloc(+t)},r.INSPECT_MAX_BYTES=50;var a=2147483647;function o(t){if(t>a)throw new RangeError("Invalid typed array length");var e=new Uint8Array(t);return e.__proto__=s.prototype,e}function s(t,e,r){if("number"==typeof t){if("string"==typeof e)throw new Error("If encoding is specified then the first argument must be a string");return u(t)}return l(t,e,r)}function l(t,e,r){if("number"==typeof t)throw new TypeError('"value" argument must not be a number');return j(t)||t&&j(t.buffer)?function(t,e,r){if(e<0||t.byteLength<e)throw new RangeError('"offset" is outside of buffer bounds');if(t.byteLength<e+(r||0))throw new RangeError('"length" is outside of buffer bounds');var n;n=void 0===e&&void 0===r?new Uint8Array(t):void 0===r?new Uint8Array(t,e):new Uint8Array(t,e,r);return n.__proto__=s.prototype,n}(t,e,r):"string"==typeof t?function(t,e){"string"==typeof e&&""!==e||(e="utf8");if(!s.isEncoding(e))throw new TypeError("Unknown encoding: "+e);var r=0|p(t,e),n=o(r),i=n.write(t,e);i!==r&&(n=n.slice(0,i));return n}(t,e):function(t){if(s.isBuffer(t)){var e=0|f(t.length),r=o(e);return 0===r.length?r:(t.copy(r,0,0,e),r)}if(t){if(ArrayBuffer.isView(t)||"length"in t)return"number"!=typeof t.length||V(t.length)?o(0):h(t);if("Buffer"===t.type&&Array.isArray(t.data))return h(t.data)}throw new TypeError("The first argument must be one of type string, Buffer, ArrayBuffer, Array, or Array-like Object.")}(t)}function c(t){if("number"!=typeof t)throw new TypeError('"size" argument must be of type number');if(t<0)throw new RangeError('"size" argument must not be negative')}function u(t){return c(t),o(t<0?0:0|f(t))}function h(t){for(var e=t.length<0?0:0|f(t.length),r=o(e),n=0;n<e;n+=1)r[n]=255&t[n];return r}function f(t){if(t>=a)throw new RangeError("Attempt to allocate Buffer larger than maximum size: 0x"+a.toString(16)+" bytes");return 0|t}function p(t,e){if(s.isBuffer(t))return t.length;if(ArrayBuffer.isView(t)||j(t))return t.byteLength;"string"!=typeof t&&(t=""+t);var r=t.length;if(0===r)return 0;for(var n=!1;;)switch(e){case"ascii":case"latin1":case"binary":return r;case"utf8":case"utf-8":case void 0:return B(t).length;case"ucs2":case"ucs-2":case"utf16le":case"utf-16le":return 2*r;case"hex":return r>>>1;case"base64":return F(t).length;default:if(n)return B(t).length;e=(""+e).toLowerCase(),n=!0}}function d(t,e,r){var n=t[e];t[e]=t[r],t[r]=n}function g(t,e,r,n,i){if(0===t.length)return-1;if("string"==typeof r?(n=r,r=0):r>2147483647?r=2147483647:r<-2147483648&&(r=-2147483648),V(r=+r)&&(r=i?0:t.length-1),r<0&&(r=t.length+r),r>=t.length){if(i)return-1;r=t.length-1}else if(r<0){if(!i)return-1;r=0}if("string"==typeof e&&(e=s.from(e,n)),s.isBuffer(e))return 0===e.length?-1:m(t,e,r,n,i);if("number"==typeof e)return e&=255,"function"==typeof Uint8Array.prototype.indexOf?i?Uint8Array.prototype.indexOf.call(t,e,r):Uint8Array.prototype.lastIndexOf.call(t,e,r):m(t,[e],r,n,i);throw new TypeError("val must be string, number or Buffer")}function m(t,e,r,n,i){var a,o=1,s=t.length,l=e.length;if(void 0!==n&&("ucs2"===(n=String(n).toLowerCase())||"ucs-2"===n||"utf16le"===n||"utf-16le"===n)){if(t.length<2||e.length<2)return-1;o=2,s/=2,l/=2,r/=2}function c(t,e){return 1===o?t[e]:t.readUInt16BE(e*o)}if(i){var u=-1;for(a=r;a<s;a++)if(c(t,a)===c(e,-1===u?0:a-u)){if(-1===u&&(u=a),a-u+1===l)return u*o}else-1!==u&&(a-=a-u),u=-1}else for(r+l>s&&(r=s-l),a=r;a>=0;a--){for(var h=!0,f=0;f<l;f++)if(c(t,a+f)!==c(e,f)){h=!1;break}if(h)return a}return-1}function v(t,e,r,n){r=Number(r)||0;var i=t.length-r;n?(n=Number(n))>i&&(n=i):n=i;var a=e.length;n>a/2&&(n=a/2);for(var o=0;o<n;++o){var s=parseInt(e.substr(2*o,2),16);if(V(s))return o;t[r+o]=s}return o}function y(t,e,r,n){return N(B(e,t.length-r),t,r,n)}function x(t,e,r,n){return N(function(t){for(var e=[],r=0;r<t.length;++r)e.push(255&t.charCodeAt(r));return e}(e),t,r,n)}function b(t,e,r,n){return x(t,e,r,n)}function _(t,e,r,n){return N(F(e),t,r,n)}function w(t,e,r,n){return N(function(t,e){for(var r,n,i,a=[],o=0;o<t.length&&!((e-=2)<0);++o)r=t.charCodeAt(o),n=r>>8,i=r%256,a.push(i),a.push(n);return a}(e,t.length-r),t,r,n)}function k(t,e,r){return 0===e&&r===t.length?n.fromByteArray(t):n.fromByteArray(t.slice(e,r))}function M(t,e,r){r=Math.min(t.length,r);for(var n=[],i=e;i<r;){var a,o,s,l,c=t[i],u=null,h=c>239?4:c>223?3:c>191?2:1;if(i+h<=r)switch(h){case 1:c<128&&(u=c);break;case 2:128==(192&(a=t[i+1]))&&(l=(31&c)<<6|63&a)>127&&(u=l);break;case 3:a=t[i+1],o=t[i+2],128==(192&a)&&128==(192&o)&&(l=(15&c)<<12|(63&a)<<6|63&o)>2047&&(l<55296||l>57343)&&(u=l);break;case 4:a=t[i+1],o=t[i+2],s=t[i+3],128==(192&a)&&128==(192&o)&&128==(192&s)&&(l=(15&c)<<18|(63&a)<<12|(63&o)<<6|63&s)>65535&&l<1114112&&(u=l)}null===u?(u=65533,h=1):u>65535&&(u-=65536,n.push(u>>>10&1023|55296),u=56320|1023&u),n.push(u),i+=h}return function(t){var e=t.length;if(e<=A)return String.fromCharCode.apply(String,t);var r="",n=0;for(;n<e;)r+=String.fromCharCode.apply(String,t.slice(n,n+=A));return r}(n)}r.kMaxLength=a,s.TYPED_ARRAY_SUPPORT=function(){try{var t=new Uint8Array(1);return t.__proto__={__proto__:Uint8Array.prototype,foo:function(){return 42}},42===t.foo()}catch(t){return!1}}(),s.TYPED_ARRAY_SUPPORT||"undefined"==typeof console||"function"!=typeof console.error||console.error("This browser lacks typed array (Uint8Array) support which is required by `buffer` v5.x. Use `buffer` v4.x if you require old browser support."),Object.defineProperty(s.prototype,"parent",{get:function(){if(this instanceof s)return this.buffer}}),Object.defineProperty(s.prototype,"offset",{get:function(){if(this instanceof s)return this.byteOffset}}),"undefined"!=typeof Symbol&&Symbol.species&&s[Symbol.species]===s&&Object.defineProperty(s,Symbol.species,{value:null,configurable:!0,enumerable:!1,writable:!1}),s.poolSize=8192,s.from=function(t,e,r){return l(t,e,r)},s.prototype.__proto__=Uint8Array.prototype,s.__proto__=Uint8Array,s.alloc=function(t,e,r){return function(t,e,r){return c(t),t<=0?o(t):void 0!==e?"string"==typeof r?o(t).fill(e,r):o(t).fill(e):o(t)}(t,e,r)},s.allocUnsafe=function(t){return u(t)},s.allocUnsafeSlow=function(t){return u(t)},s.isBuffer=function(t){return null!=t&&!0===t._isBuffer},s.compare=function(t,e){if(!s.isBuffer(t)||!s.isBuffer(e))throw new TypeError("Arguments must be Buffers");if(t===e)return 0;for(var r=t.length,n=e.length,i=0,a=Math.min(r,n);i<a;++i)if(t[i]!==e[i]){r=t[i],n=e[i];break}return r<n?-1:n<r?1:0},s.isEncoding=function(t){switch(String(t).toLowerCase()){case"hex":case"utf8":case"utf-8":case"ascii":case"latin1":case"binary":case"base64":case"ucs2":case"ucs-2":case"utf16le":case"utf-16le":return!0;default:return!1}},s.concat=function(t,e){if(!Array.isArray(t))throw new TypeError('"list" argument must be an Array of Buffers');if(0===t.length)return s.alloc(0);var r;if(void 0===e)for(e=0,r=0;r<t.length;++r)e+=t[r].length;var n=s.allocUnsafe(e),i=0;for(r=0;r<t.length;++r){var a=t[r];if(ArrayBuffer.isView(a)&&(a=s.from(a)),!s.isBuffer(a))throw new TypeError('"list" argument must be an Array of Buffers');a.copy(n,i),i+=a.length}return n},s.byteLength=p,s.prototype._isBuffer=!0,s.prototype.swap16=function(){var t=this.length;if(t%2!=0)throw new RangeError("Buffer size must be a multiple of 16-bits");for(var e=0;e<t;e+=2)d(this,e,e+1);return this},s.prototype.swap32=function(){var t=this.length;if(t%4!=0)throw new RangeError("Buffer size must be a multiple of 32-bits");for(var e=0;e<t;e+=4)d(this,e,e+3),d(this,e+1,e+2);return this},s.prototype.swap64=function(){var t=this.length;if(t%8!=0)throw new RangeError("Buffer size must be a multiple of 64-bits");for(var e=0;e<t;e+=8)d(this,e,e+7),d(this,e+1,e+6),d(this,e+2,e+5),d(this,e+3,e+4);return this},s.prototype.toString=function(){var t=this.length;return 0===t?"":0===arguments.length?M(this,0,t):function(t,e,r){var n=!1;if((void 0===e||e<0)&&(e=0),e>this.length)return"";if((void 0===r||r>this.length)&&(r=this.length),r<=0)return"";if((r>>>=0)<=(e>>>=0))return"";for(t||(t="utf8");;)switch(t){case"hex":return E(this,e,r);case"utf8":case"utf-8":return M(this,e,r);case"ascii":return T(this,e,r);case"latin1":case"binary":return S(this,e,r);case"base64":return k(this,e,r);case"ucs2":case"ucs-2":case"utf16le":case"utf-16le":return C(this,e,r);default:if(n)throw new TypeError("Unknown encoding: "+t);t=(t+"").toLowerCase(),n=!0}}.apply(this,arguments)},s.prototype.toLocaleString=s.prototype.toString,s.prototype.equals=function(t){if(!s.isBuffer(t))throw new TypeError("Argument must be a Buffer");return this===t||0===s.compare(this,t)},s.prototype.inspect=function(){var t="",e=r.INSPECT_MAX_BYTES;return this.length>0&&(t=this.toString("hex",0,e).match(/.{2}/g).join(" "),this.length>e&&(t+=" ... ")),"<Buffer "+t+">"},s.prototype.compare=function(t,e,r,n,i){if(!s.isBuffer(t))throw new TypeError("Argument must be a Buffer");if(void 0===e&&(e=0),void 0===r&&(r=t?t.length:0),void 0===n&&(n=0),void 0===i&&(i=this.length),e<0||r>t.length||n<0||i>this.length)throw new RangeError("out of range index");if(n>=i&&e>=r)return 0;if(n>=i)return-1;if(e>=r)return 1;if(this===t)return 0;for(var a=(i>>>=0)-(n>>>=0),o=(r>>>=0)-(e>>>=0),l=Math.min(a,o),c=this.slice(n,i),u=t.slice(e,r),h=0;h<l;++h)if(c[h]!==u[h]){a=c[h],o=u[h];break}return a<o?-1:o<a?1:0},s.prototype.includes=function(t,e,r){return-1!==this.indexOf(t,e,r)},s.prototype.indexOf=function(t,e,r){return g(this,t,e,r,!0)},s.prototype.lastIndexOf=function(t,e,r){return g(this,t,e,r,!1)},s.prototype.write=function(t,e,r,n){if(void 0===e)n="utf8",r=this.length,e=0;else if(void 0===r&&"string"==typeof e)n=e,r=this.length,e=0;else{if(!isFinite(e))throw new Error("Buffer.write(string, encoding, offset[, length]) is no longer supported");e>>>=0,isFinite(r)?(r>>>=0,void 0===n&&(n="utf8")):(n=r,r=void 0)}var i=this.length-e;if((void 0===r||r>i)&&(r=i),t.length>0&&(r<0||e<0)||e>this.length)throw new RangeError("Attempt to write outside buffer bounds");n||(n="utf8");for(var a=!1;;)switch(n){case"hex":return v(this,t,e,r);case"utf8":case"utf-8":return y(this,t,e,r);case"ascii":return x(this,t,e,r);case"latin1":case"binary":return b(this,t,e,r);case"base64":return _(this,t,e,r);case"ucs2":case"ucs-2":case"utf16le":case"utf-16le":return w(this,t,e,r);default:if(a)throw new TypeError("Unknown encoding: "+n);n=(""+n).toLowerCase(),a=!0}},s.prototype.toJSON=function(){return{type:"Buffer",data:Array.prototype.slice.call(this._arr||this,0)}};var A=4096;function T(t,e,r){var n="";r=Math.min(t.length,r);for(var i=e;i<r;++i)n+=String.fromCharCode(127&t[i]);return n}function S(t,e,r){var n="";r=Math.min(t.length,r);for(var i=e;i<r;++i)n+=String.fromCharCode(t[i]);return n}function E(t,e,r){var n=t.length;(!e||e<0)&&(e=0),(!r||r<0||r>n)&&(r=n);for(var i="",a=e;a<r;++a)i+=R(t[a]);return i}function C(t,e,r){for(var n=t.slice(e,r),i="",a=0;a<n.length;a+=2)i+=String.fromCharCode(n[a]+256*n[a+1]);return i}function L(t,e,r){if(t%1!=0||t<0)throw new RangeError("offset is not uint");if(t+e>r)throw new RangeError("Trying to access beyond buffer length")}function z(t,e,r,n,i,a){if(!s.isBuffer(t))throw new TypeError('"buffer" argument must be a Buffer instance');if(e>i||e<a)throw new RangeError('"value" argument is out of bounds');if(r+n>t.length)throw new RangeError("Index out of range")}function P(t,e,r,n,i,a){if(r+n>t.length)throw new RangeError("Index out of range");if(r<0)throw new RangeError("Index out of range")}function I(t,e,r,n,a){return e=+e,r>>>=0,a||P(t,0,r,4),i.write(t,e,r,n,23,4),r+4}function O(t,e,r,n,a){return e=+e,r>>>=0,a||P(t,0,r,8),i.write(t,e,r,n,52,8),r+8}s.prototype.slice=function(t,e){var r=this.length;(t=~~t)<0?(t+=r)<0&&(t=0):t>r&&(t=r),(e=void 0===e?r:~~e)<0?(e+=r)<0&&(e=0):e>r&&(e=r),e<t&&(e=t);var n=this.subarray(t,e);return n.__proto__=s.prototype,n},s.prototype.readUIntLE=function(t,e,r){t>>>=0,e>>>=0,r||L(t,e,this.length);for(var n=this[t],i=1,a=0;++a<e&&(i*=256);)n+=this[t+a]*i;return n},s.prototype.readUIntBE=function(t,e,r){t>>>=0,e>>>=0,r||L(t,e,this.length);for(var n=this[t+--e],i=1;e>0&&(i*=256);)n+=this[t+--e]*i;return n},s.prototype.readUInt8=function(t,e){return t>>>=0,e||L(t,1,this.length),this[t]},s.prototype.readUInt16LE=function(t,e){return t>>>=0,e||L(t,2,this.length),this[t]|this[t+1]<<8},s.prototype.readUInt16BE=function(t,e){return t>>>=0,e||L(t,2,this.length),this[t]<<8|this[t+1]},s.prototype.readUInt32LE=function(t,e){return t>>>=0,e||L(t,4,this.length),(this[t]|this[t+1]<<8|this[t+2]<<16)+16777216*this[t+3]},s.prototype.readUInt32BE=function(t,e){return t>>>=0,e||L(t,4,this.length),16777216*this[t]+(this[t+1]<<16|this[t+2]<<8|this[t+3])},s.prototype.readIntLE=function(t,e,r){t>>>=0,e>>>=0,r||L(t,e,this.length);for(var n=this[t],i=1,a=0;++a<e&&(i*=256);)n+=this[t+a]*i;return n>=(i*=128)&&(n-=Math.pow(2,8*e)),n},s.prototype.readIntBE=function(t,e,r){t>>>=0,e>>>=0,r||L(t,e,this.length);for(var n=e,i=1,a=this[t+--n];n>0&&(i*=256);)a+=this[t+--n]*i;return a>=(i*=128)&&(a-=Math.pow(2,8*e)),a},s.prototype.readInt8=function(t,e){return t>>>=0,e||L(t,1,this.length),128&this[t]?-1*(255-this[t]+1):this[t]},s.prototype.readInt16LE=function(t,e){t>>>=0,e||L(t,2,this.length);var r=this[t]|this[t+1]<<8;return 32768&r?4294901760|r:r},s.prototype.readInt16BE=function(t,e){t>>>=0,e||L(t,2,this.length);var r=this[t+1]|this[t]<<8;return 32768&r?4294901760|r:r},s.prototype.readInt32LE=function(t,e){return t>>>=0,e||L(t,4,this.length),this[t]|this[t+1]<<8|this[t+2]<<16|this[t+3]<<24},s.prototype.readInt32BE=function(t,e){return t>>>=0,e||L(t,4,this.length),this[t]<<24|this[t+1]<<16|this[t+2]<<8|this[t+3]},s.prototype.readFloatLE=function(t,e){return t>>>=0,e||L(t,4,this.length),i.read(this,t,!0,23,4)},s.prototype.readFloatBE=function(t,e){return t>>>=0,e||L(t,4,this.length),i.read(this,t,!1,23,4)},s.prototype.readDoubleLE=function(t,e){return t>>>=0,e||L(t,8,this.length),i.read(this,t,!0,52,8)},s.prototype.readDoubleBE=function(t,e){return t>>>=0,e||L(t,8,this.length),i.read(this,t,!1,52,8)},s.prototype.writeUIntLE=function(t,e,r,n){(t=+t,e>>>=0,r>>>=0,n)||z(this,t,e,r,Math.pow(2,8*r)-1,0);var i=1,a=0;for(this[e]=255&t;++a<r&&(i*=256);)this[e+a]=t/i&255;return e+r},s.prototype.writeUIntBE=function(t,e,r,n){(t=+t,e>>>=0,r>>>=0,n)||z(this,t,e,r,Math.pow(2,8*r)-1,0);var i=r-1,a=1;for(this[e+i]=255&t;--i>=0&&(a*=256);)this[e+i]=t/a&255;return e+r},s.prototype.writeUInt8=function(t,e,r){return t=+t,e>>>=0,r||z(this,t,e,1,255,0),this[e]=255&t,e+1},s.prototype.writeUInt16LE=function(t,e,r){return t=+t,e>>>=0,r||z(this,t,e,2,65535,0),this[e]=255&t,this[e+1]=t>>>8,e+2},s.prototype.writeUInt16BE=function(t,e,r){return t=+t,e>>>=0,r||z(this,t,e,2,65535,0),this[e]=t>>>8,this[e+1]=255&t,e+2},s.prototype.writeUInt32LE=function(t,e,r){return t=+t,e>>>=0,r||z(this,t,e,4,4294967295,0),this[e+3]=t>>>24,this[e+2]=t>>>16,this[e+1]=t>>>8,this[e]=255&t,e+4},s.prototype.writeUInt32BE=function(t,e,r){return t=+t,e>>>=0,r||z(this,t,e,4,4294967295,0),this[e]=t>>>24,this[e+1]=t>>>16,this[e+2]=t>>>8,this[e+3]=255&t,e+4},s.prototype.writeIntLE=function(t,e,r,n){if(t=+t,e>>>=0,!n){var i=Math.pow(2,8*r-1);z(this,t,e,r,i-1,-i)}var a=0,o=1,s=0;for(this[e]=255&t;++a<r&&(o*=256);)t<0&&0===s&&0!==this[e+a-1]&&(s=1),this[e+a]=(t/o>>0)-s&255;return e+r},s.prototype.writeIntBE=function(t,e,r,n){if(t=+t,e>>>=0,!n){var i=Math.pow(2,8*r-1);z(this,t,e,r,i-1,-i)}var a=r-1,o=1,s=0;for(this[e+a]=255&t;--a>=0&&(o*=256);)t<0&&0===s&&0!==this[e+a+1]&&(s=1),this[e+a]=(t/o>>0)-s&255;return e+r},s.prototype.writeInt8=function(t,e,r){return t=+t,e>>>=0,r||z(this,t,e,1,127,-128),t<0&&(t=255+t+1),this[e]=255&t,e+1},s.prototype.writeInt16LE=function(t,e,r){return t=+t,e>>>=0,r||z(this,t,e,2,32767,-32768),this[e]=255&t,this[e+1]=t>>>8,e+2},s.prototype.writeInt16BE=function(t,e,r){return t=+t,e>>>=0,r||z(this,t,e,2,32767,-32768),this[e]=t>>>8,this[e+1]=255&t,e+2},s.prototype.writeInt32LE=function(t,e,r){return t=+t,e>>>=0,r||z(this,t,e,4,2147483647,-2147483648),this[e]=255&t,this[e+1]=t>>>8,this[e+2]=t>>>16,this[e+3]=t>>>24,e+4},s.prototype.writeInt32BE=function(t,e,r){return t=+t,e>>>=0,r||z(this,t,e,4,2147483647,-2147483648),t<0&&(t=4294967295+t+1),this[e]=t>>>24,this[e+1]=t>>>16,this[e+2]=t>>>8,this[e+3]=255&t,e+4},s.prototype.writeFloatLE=function(t,e,r){return I(this,t,e,!0,r)},s.prototype.writeFloatBE=function(t,e,r){return I(this,t,e,!1,r)},s.prototype.writeDoubleLE=function(t,e,r){return O(this,t,e,!0,r)},s.prototype.writeDoubleBE=function(t,e,r){return O(this,t,e,!1,r)},s.prototype.copy=function(t,e,r,n){if(!s.isBuffer(t))throw new TypeError("argument should be a Buffer");if(r||(r=0),n||0===n||(n=this.length),e>=t.length&&(e=t.length),e||(e=0),n>0&&n<r&&(n=r),n===r)return 0;if(0===t.length||0===this.length)return 0;if(e<0)throw new RangeError("targetStart out of bounds");if(r<0||r>=this.length)throw new RangeError("Index out of range");if(n<0)throw new RangeError("sourceEnd out of bounds");n>this.length&&(n=this.length),t.length-e<n-r&&(n=t.length-e+r);var i=n-r;if(this===t&&"function"==typeof Uint8Array.prototype.copyWithin)this.copyWithin(e,r,n);else if(this===t&&r<e&&e<n)for(var a=i-1;a>=0;--a)t[a+e]=this[a+r];else Uint8Array.prototype.set.call(t,this.subarray(r,n),e);return i},s.prototype.fill=function(t,e,r,n){if("string"==typeof t){if("string"==typeof e?(n=e,e=0,r=this.length):"string"==typeof r&&(n=r,r=this.length),void 0!==n&&"string"!=typeof n)throw new TypeError("encoding must be a string");if("string"==typeof n&&!s.isEncoding(n))throw new TypeError("Unknown encoding: "+n);if(1===t.length){var i=t.charCodeAt(0);("utf8"===n&&i<128||"latin1"===n)&&(t=i)}}else"number"==typeof t&&(t&=255);if(e<0||this.length<e||this.length<r)throw new RangeError("Out of range index");if(r<=e)return this;var a;if(e>>>=0,r=void 0===r?this.length:r>>>0,t||(t=0),"number"==typeof t)for(a=e;a<r;++a)this[a]=t;else{var o=s.isBuffer(t)?t:new s(t,n),l=o.length;if(0===l)throw new TypeError('The value "'+t+'" is invalid for argument "value"');for(a=0;a<r-e;++a)this[a+e]=o[a%l]}return this};var D=/[^+/0-9A-Za-z-_]/g;function R(t){return t<16?"0"+t.toString(16):t.toString(16)}function B(t,e){var r;e=e||1/0;for(var n=t.length,i=null,a=[],o=0;o<n;++o){if((r=t.charCodeAt(o))>55295&&r<57344){if(!i){if(r>56319){(e-=3)>-1&&a.push(239,191,189);continue}if(o+1===n){(e-=3)>-1&&a.push(239,191,189);continue}i=r;continue}if(r<56320){(e-=3)>-1&&a.push(239,191,189),i=r;continue}r=65536+(i-55296<<10|r-56320)}else i&&(e-=3)>-1&&a.push(239,191,189);if(i=null,r<128){if((e-=1)<0)break;a.push(r)}else if(r<2048){if((e-=2)<0)break;a.push(r>>6|192,63&r|128)}else if(r<65536){if((e-=3)<0)break;a.push(r>>12|224,r>>6&63|128,63&r|128)}else{if(!(r<1114112))throw new Error("Invalid code point");if((e-=4)<0)break;a.push(r>>18|240,r>>12&63|128,r>>6&63|128,63&r|128)}}return a}function F(t){return n.toByteArray(function(t){if((t=(t=t.split("=")[0]).trim().replace(D,"")).length<2)return"";for(;t.length%4!=0;)t+="=";return t}(t))}function N(t,e,r,n){for(var i=0;i<n&&!(i+r>=e.length||i>=t.length);++i)e[i+r]=t[i];return i}function j(t){return t instanceof ArrayBuffer||null!=t&&null!=t.constructor&&"ArrayBuffer"===t.constructor.name&&"number"==typeof t.byteLength}function V(t){return t!=t}},{"base64-js":62,ieee754:380}],93:[function(t,e,r){"use strict";var n=t("./lib/monotone"),i=t("./lib/triangulation"),a=t("./lib/delaunay"),o=t("./lib/filter");function s(t){return[Math.min(t[0],t[1]),Math.max(t[0],t[1])]}function l(t,e){return t[0]-e[0]||t[1]-e[1]}function c(t,e,r){return e in t?t[e]:r}e.exports=function(t,e,r){Array.isArray(e)?(r=r||{},e=e||[]):(r=e||{},e=[]);var u=!!c(r,"delaunay",!0),h=!!c(r,"interior",!0),f=!!c(r,"exterior",!0),p=!!c(r,"infinity",!1);if(!h&&!f||0===t.length)return[];var d=n(t,e);if(u||h!==f||p){for(var g=i(t.length,function(t){return t.map(s).sort(l)}(e)),m=0;m<d.length;++m){var v=d[m];g.addTriangle(v[0],v[1],v[2])}return u&&a(t,g),f?h?p?o(g,0,p):g.cells():o(g,1,p):o(g,-1)}return d}},{"./lib/delaunay":94,"./lib/filter":95,"./lib/monotone":96,"./lib/triangulation":97}],94:[function(t,e,r){"use strict";var n=t("robust-in-sphere")[4];t("binary-search-bounds");function i(t,e,r,i,a,o){var s=e.opposite(i,a);if(!(s<0)){if(a<i){var l=i;i=a,a=l,l=o,o=s,s=l}e.isConstraint(i,a)||n(t[i],t[a],t[o],t[s])<0&&r.push(i,a)}}e.exports=function(t,e){for(var r=[],a=t.length,o=e.stars,s=0;s<a;++s)for(var l=o[s],c=1;c<l.length;c+=2){var u=l[c];if(!(u<s)&&!e.isConstraint(s,u)){for(var h=l[c-1],f=-1,p=1;p<l.length;p+=2)if(l[p-1]===u){f=l[p];break}f<0||n(t[s],t[u],t[h],t[f])<0&&r.push(s,u)}}for(;r.length>0;){for(var u=r.pop(),s=r.pop(),h=-1,f=-1,l=o[s],d=1;d<l.length;d+=2){var g=l[d-1],m=l[d];g===u?f=m:m===u&&(h=g)}h<0||f<0||(n(t[s],t[u],t[h],t[f])>=0||(e.flip(s,u),i(t,e,r,h,s,f),i(t,e,r,s,f,h),i(t,e,r,f,u,h),i(t,e,r,u,h,f)))}}},{"binary-search-bounds":98,"robust-in-sphere":469}],95:[function(t,e,r){"use strict";var n,i=t("binary-search-bounds");function a(t,e,r,n,i,a,o){this.cells=t,this.neighbor=e,this.flags=n,this.constraint=r,this.active=i,this.next=a,this.boundary=o}function o(t,e){return t[0]-e[0]||t[1]-e[1]||t[2]-e[2]}e.exports=function(t,e,r){var n=function(t,e){for(var r=t.cells(),n=r.length,i=0;i<n;++i){var s=r[i],l=s[0],c=s[1],u=s[2];c<u?c<l&&(s[0]=c,s[1]=u,s[2]=l):u<l&&(s[0]=u,s[1]=l,s[2]=c)}r.sort(o);for(var h=new Array(n),i=0;i<h.length;++i)h[i]=0;var f=[],p=[],d=new Array(3*n),g=new Array(3*n),m=null;e&&(m=[]);for(var v=new a(r,d,g,h,f,p,m),i=0;i<n;++i)for(var s=r[i],y=0;y<3;++y){var l=s[y],c=s[(y+1)%3],x=d[3*i+y]=v.locate(c,l,t.opposite(c,l)),b=g[3*i+y]=t.isConstraint(l,c);x<0&&(b?p.push(i):(f.push(i),h[i]=1),e&&m.push([c,l,-1]))}return v}(t,r);if(0===e)return r?n.cells.concat(n.boundary):n.cells;var i=1,s=n.active,l=n.next,c=n.flags,u=n.cells,h=n.constraint,f=n.neighbor;for(;s.length>0||l.length>0;){for(;s.length>0;){var p=s.pop();if(c[p]!==-i){c[p]=i;u[p];for(var d=0;d<3;++d){var g=f[3*p+d];g>=0&&0===c[g]&&(h[3*p+d]?l.push(g):(s.push(g),c[g]=i))}}}var m=l;l=s,s=m,l.length=0,i=-i}var v=function(t,e,r){for(var n=0,i=0;i<t.length;++i)e[i]===r&&(t[n++]=t[i]);return t.length=n,t}(u,c,e);if(r)return v.concat(n.boundary);return v},a.prototype.locate=(n=[0,0,0],function(t,e,r){var a=t,s=e,l=r;return e<r?e<t&&(a=e,s=r,l=t):r<t&&(a=r,s=t,l=e),a<0?-1:(n[0]=a,n[1]=s,n[2]=l,i.eq(this.cells,n,o))})},{"binary-search-bounds":98}],96:[function(t,e,r){"use strict";var n=t("binary-search-bounds"),i=t("robust-orientation")[3],a=0,o=1,s=2;function l(t,e,r,n,i){this.a=t,this.b=e,this.idx=r,this.lowerIds=n,this.upperIds=i}function c(t,e,r,n){this.a=t,this.b=e,this.type=r,this.idx=n}function u(t,e){var r=t.a[0]-e.a[0]||t.a[1]-e.a[1]||t.type-e.type;return r||(t.type!==a&&(r=i(t.a,t.b,e.b))?r:t.idx-e.idx)}function h(t,e){return i(t.a,t.b,e)}function f(t,e,r,a,o){for(var s=n.lt(e,a,h),l=n.gt(e,a,h),c=s;c<l;++c){for(var u=e[c],f=u.lowerIds,p=f.length;p>1&&i(r[f[p-2]],r[f[p-1]],a)>0;)t.push([f[p-1],f[p-2],o]),p-=1;f.length=p,f.push(o);var d=u.upperIds;for(p=d.length;p>1&&i(r[d[p-2]],r[d[p-1]],a)<0;)t.push([d[p-2],d[p-1],o]),p-=1;d.length=p,d.push(o)}}function p(t,e){var r;return(r=t.a[0]<e.a[0]?i(t.a,t.b,e.a):i(e.b,e.a,t.a))?r:(r=e.b[0]<t.b[0]?i(t.a,t.b,e.b):i(e.b,e.a,t.b))||t.idx-e.idx}function d(t,e,r){var i=n.le(t,r,p),a=t[i],o=a.upperIds,s=o[o.length-1];a.upperIds=[s],t.splice(i+1,0,new l(r.a,r.b,r.idx,[s],o))}function g(t,e,r){var i=r.a;r.a=r.b,r.b=i;var a=n.eq(t,r,p),o=t[a];t[a-1].upperIds=o.upperIds,t.splice(a,1)}e.exports=function(t,e){for(var r=t.length,n=e.length,i=[],h=0;h<r;++h)i.push(new c(t[h],null,a,h));for(var h=0;h<n;++h){var p=e[h],m=t[p[0]],v=t[p[1]];m[0]<v[0]?i.push(new c(m,v,s,h),new c(v,m,o,h)):m[0]>v[0]&&i.push(new c(v,m,s,h),new c(m,v,o,h))}i.sort(u);for(var y=i[0].a[0]-(1+Math.abs(i[0].a[0]))*Math.pow(2,-52),x=[new l([y,1],[y,0],-1,[],[],[],[])],b=[],h=0,_=i.length;h<_;++h){var w=i[h],k=w.type;k===a?f(b,x,t,w.a,w.idx):k===s?d(x,t,w):g(x,t,w)}return b}},{"binary-search-bounds":98,"robust-orientation":471}],97:[function(t,e,r){"use strict";var n=t("binary-search-bounds");function i(t,e){this.stars=t,this.edges=e}e.exports=function(t,e){for(var r=new Array(t),n=0;n<t;++n)r[n]=[];return new i(r,e)};var a=i.prototype;function o(t,e,r){for(var n=1,i=t.length;n<i;n+=2)if(t[n-1]===e&&t[n]===r)return t[n-1]=t[i-2],t[n]=t[i-1],void(t.length=i-2)}a.isConstraint=function(){var t=[0,0];function e(t,e){return t[0]-e[0]||t[1]-e[1]}return function(r,i){return t[0]=Math.min(r,i),t[1]=Math.max(r,i),n.eq(this.edges,t,e)>=0}}(),a.removeTriangle=function(t,e,r){var n=this.stars;o(n[t],e,r),o(n[e],r,t),o(n[r],t,e)},a.addTriangle=function(t,e,r){var n=this.stars;n[t].push(e,r),n[e].push(r,t),n[r].push(t,e)},a.opposite=function(t,e){for(var r=this.stars[e],n=1,i=r.length;n<i;n+=2)if(r[n]===t)return r[n-1];return-1},a.flip=function(t,e){var r=this.opposite(t,e),n=this.opposite(e,t);this.removeTriangle(t,e,r),this.removeTriangle(e,t,n),this.addTriangle(t,n,r),this.addTriangle(e,r,n)},a.edges=function(){for(var t=this.stars,e=[],r=0,n=t.length;r<n;++r)for(var i=t[r],a=0,o=i.length;a<o;a+=2)e.push([i[a],i[a+1]]);return e},a.cells=function(){for(var t=this.stars,e=[],r=0,n=t.length;r<n;++r)for(var i=t[r],a=0,o=i.length;a<o;a+=2){var s=i[a],l=i[a+1];r<Math.min(s,l)&&e.push([r,s,l])}return e}},{"binary-search-bounds":98}],98:[function(t,e,r){"use strict";function n(t,e,r,n,i){var a=["function ",t,"(a,l,h,",n.join(","),"){",i?"":"var i=",r?"l-1":"h+1",";while(l<=h){var m=(l+h)>>>1,x=a[m]"];return i?e.indexOf("c")<0?a.push(";if(x===y){return m}else if(x<=y){"):a.push(";var p=c(x,y);if(p===0){return m}else if(p<=0){"):a.push(";if(",e,"){i=m;"),r?a.push("l=m+1}else{h=m-1}"):a.push("h=m-1}else{l=m+1}"),a.push("}"),i?a.push("return -1};"):a.push("return i};"),a.join("")}function i(t,e,r,i){return new Function([n("A","x"+t+"y",e,["y"],i),n("P","c(x,y)"+t+"0",e,["y","c"],i),"function dispatchBsearch",r,"(a,y,c,l,h){if(typeof(c)==='function'){return P(a,(l===void 0)?0:l|0,(h===void 0)?a.length-1:h|0,y,c)}else{return A(a,(c===void 0)?0:c|0,(l===void 0)?a.length-1:l|0,y)}}return dispatchBsearch",r].join(""))()}e.exports={ge:i(">=",!1,"GE"),gt:i(">",!1,"GT"),lt:i("<",!0,"LT"),le:i("<=",!0,"LE"),eq:i("-",!0,"EQ",!0)}},{}],99:[function(t,e,r){"use strict";e.exports=function(t){for(var e=1,r=1;r<t.length;++r)for(var n=0;n<r;++n)if(t[r]<t[n])e=-e;else if(t[n]===t[r])return 0;return e}},{}],100:[function(t,e,r){"use strict";var n=t("dup"),i=t("robust-linear-solve");function a(t,e){for(var r=0,n=t.length,i=0;i<n;++i)r+=t[i]*e[i];return r}function o(t){var e=t.length;if(0===e)return[];t[0].length;var r=n([t.length+1,t.length+1],1),o=n([t.length+1],1);r[e][e]=0;for(var s=0;s<e;++s){for(var l=0;l<=s;++l)r[l][s]=r[s][l]=2*a(t[s],t[l]);o[s]=a(t[s],t[s])}var c=i(r,o),u=0,h=c[e+1];for(s=0;s<h.length;++s)u+=h[s];var f=new Array(e);for(s=0;s<e;++s){h=c[s];var p=0;for(l=0;l<h.length;++l)p+=h[l];f[s]=p/u}return f}function s(t){if(0===t.length)return[];for(var e=t[0].length,r=n([e]),i=o(t),a=0;a<t.length;++a)for(var s=0;s<e;++s)r[s]+=t[a][s]*i[a];return r}s.barycenetric=o,e.exports=s},{dup:154,"robust-linear-solve":470}],101:[function(t,e,r){e.exports=function(t){for(var e=n(t),r=0,i=0;i<t.length;++i)for(var a=t[i],o=0;o<e.length;++o)r+=Math.pow(a[o]-e[o],2);return Math.sqrt(r/t.length)};var n=t("circumcenter")},{circumcenter:100}],102:[function(t,e,r){e.exports=function(t,e,r){return e<r?t<e?e:t>r?r:t:t<r?r:t>e?e:t}},{}],103:[function(t,e,r){"use strict";e.exports=function(t,e,r){var n;if(r){n=e;for(var i=new Array(e.length),a=0;a<e.length;++a){var o=e[a];i[a]=[o[0],o[1],r[a]]}e=i}var s=function(t,e,r){var n=d(t,[],p(t));return v(e,n,r),!!n}(t,e,!!r);for(;y(t,e,!!r);)s=!0;if(r&&s){n.length=0,r.length=0;for(var a=0;a<e.length;++a){var o=e[a];n.push([o[0],o[1]]),r.push(o[2])}}return s};var n=t("union-find"),i=t("box-intersect"),a=t("robust-segment-intersect"),o=t("big-rat"),s=t("big-rat/cmp"),l=t("big-rat/to-float"),c=t("rat-vec"),u=t("nextafter"),h=t("./lib/rat-seg-intersect");function f(t){var e=l(t);return[u(e,-1/0),u(e,1/0)]}function p(t){for(var e=new Array(t.length),r=0;r<t.length;++r){var n=t[r];e[r]=[u(n[0],-1/0),u(n[1],-1/0),u(n[0],1/0),u(n[1],1/0)]}return e}function d(t,e,r){for(var a=e.length,o=new n(a),s=[],l=0;l<e.length;++l){var c=e[l],h=f(c[0]),p=f(c[1]);s.push([u(h[0],-1/0),u(p[0],-1/0),u(h[1],1/0),u(p[1],1/0)])}i(s,function(t,e){o.link(t,e)});var d=!0,g=new Array(a);for(l=0;l<a;++l){(v=o.find(l))!==l&&(d=!1,t[v]=[Math.min(t[l][0],t[v][0]),Math.min(t[l][1],t[v][1])])}if(d)return null;var m=0;for(l=0;l<a;++l){var v;(v=o.find(l))===l?(g[l]=m,t[m++]=t[l]):g[l]=-1}t.length=m;for(l=0;l<a;++l)g[l]<0&&(g[l]=g[o.find(l)]);return g}function g(t,e){return t[0]-e[0]||t[1]-e[1]}function m(t,e){var r=t[0]-e[0]||t[1]-e[1];return r||(t[2]<e[2]?-1:t[2]>e[2]?1:0)}function v(t,e,r){if(0!==t.length){if(e)for(var n=0;n<t.length;++n){var i=e[(o=t[n])[0]],a=e[o[1]];o[0]=Math.min(i,a),o[1]=Math.max(i,a)}else for(n=0;n<t.length;++n){var o;i=(o=t[n])[0],a=o[1];o[0]=Math.min(i,a),o[1]=Math.max(i,a)}r?t.sort(m):t.sort(g);var s=1;for(n=1;n<t.length;++n){var l=t[n-1],c=t[n];(c[0]!==l[0]||c[1]!==l[1]||r&&c[2]!==l[2])&&(t[s++]=c)}t.length=s}}function y(t,e,r){var n=function(t,e){for(var r=new Array(e.length),n=0;n<e.length;++n){var i=e[n],a=t[i[0]],o=t[i[1]];r[n]=[u(Math.min(a[0],o[0]),-1/0),u(Math.min(a[1],o[1]),-1/0),u(Math.max(a[0],o[0]),1/0),u(Math.max(a[1],o[1]),1/0)]}return r}(t,e),f=function(t,e,r){var n=[];return i(r,function(r,i){var o=e[r],s=e[i];if(o[0]!==s[0]&&o[0]!==s[1]&&o[1]!==s[0]&&o[1]!==s[1]){var l=t[o[0]],c=t[o[1]],u=t[s[0]],h=t[s[1]];a(l,c,u,h)&&n.push([r,i])}}),n}(t,e,n),g=p(t),m=function(t,e,r,n){var o=[];return i(r,n,function(r,n){var i=e[r];if(i[0]!==n&&i[1]!==n){var s=t[n],l=t[i[0]],c=t[i[1]];a(l,c,s,s)&&o.push([r,n])}}),o}(t,e,n,g),y=d(t,function(t,e,r,n,i){var a,u,f=t.map(function(t){return[o(t[0]),o(t[1])]});for(a=0;a<r.length;++a){var p=r[a];u=p[0];var d=p[1],g=e[u],m=e[d],v=h(c(t[g[0]]),c(t[g[1]]),c(t[m[0]]),c(t[m[1]]));if(v){var y=t.length;t.push([l(v[0]),l(v[1])]),f.push(v),n.push([u,y],[d,y])}}for(n.sort(function(t,e){if(t[0]!==e[0])return t[0]-e[0];var r=f[t[1]],n=f[e[1]];return s(r[0],n[0])||s(r[1],n[1])}),a=n.length-1;a>=0;--a){var x=e[u=(S=n[a])[0]],b=x[0],_=x[1],w=t[b],k=t[_];if((w[0]-k[0]||w[1]-k[1])<0){var M=b;b=_,_=M}x[0]=b;var A,T=x[1]=S[1];for(i&&(A=x[2]);a>0&&n[a-1][0]===u;){var S,E=(S=n[--a])[1];i?e.push([T,E,A]):e.push([T,E]),T=E}i?e.push([T,_,A]):e.push([T,_])}return f}(t,e,f,m,r));return v(e,y,r),!!y||(f.length>0||m.length>0)}},{"./lib/rat-seg-intersect":104,"big-rat":66,"big-rat/cmp":64,"big-rat/to-float":78,"box-intersect":84,nextafter:418,"rat-vec":453,"robust-segment-intersect":474,"union-find":508}],104:[function(t,e,r){"use strict";e.exports=function(t,e,r,n){var a=s(e,t),h=s(n,r),f=u(a,h);if(0===o(f))return null;var p=s(t,r),d=u(h,p),g=i(d,f),m=c(a,g);return l(t,m)};var n=t("big-rat/mul"),i=t("big-rat/div"),a=t("big-rat/sub"),o=t("big-rat/sign"),s=t("rat-vec/sub"),l=t("rat-vec/add"),c=t("rat-vec/muls");function u(t,e){return a(n(t[0],e[1]),n(t[1],e[0]))}},{"big-rat/div":65,"big-rat/mul":75,"big-rat/sign":76,"big-rat/sub":77,"rat-vec/add":452,"rat-vec/muls":454,"rat-vec/sub":455}],105:[function(t,e,r){"use strict";var n=t("clamp");function i(t,e){null==e&&(e=!0);var r=t[0],i=t[1],a=t[2],o=t[3];return null==o&&(o=e?1:255),e&&(r*=255,i*=255,a*=255,o*=255),16777216*(r=255&n(r,0,255))+((i=255&n(i,0,255))<<16)+((a=255&n(a,0,255))<<8)+(o=255&n(o,0,255))}e.exports=i,e.exports.to=i,e.exports.from=function(t,e){var r=(t=+t)>>>24,n=(16711680&t)>>>16,i=(65280&t)>>>8,a=255&t;return!1===e?[r,n,i,a]:[r/255,n/255,i/255,a/255]}},{clamp:102}],106:[function(t,e,r){"use strict";e.exports={aliceblue:[240,248,255],antiquewhite:[250,235,215],aqua:[0,255,255],aquamarine:[127,255,212],azure:[240,255,255],beige:[245,245,220],bisque:[255,228,196],black:[0,0,0],blanchedalmond:[255,235,205],blue:[0,0,255],blueviolet:[138,43,226],brown:[165,42,42],burlywood:[222,184,135],cadetblue:[95,158,160],chartreuse:[127,255,0],chocolate:[210,105,30],coral:[255,127,80],cornflowerblue:[100,149,237],cornsilk:[255,248,220],crimson:[220,20,60],cyan:[0,255,255],darkblue:[0,0,139],darkcyan:[0,139,139],darkgoldenrod:[184,134,11],darkgray:[169,169,169],darkgreen:[0,100,0],darkgrey:[169,169,169],darkkhaki:[189,183,107],darkmagenta:[139,0,139],darkolivegreen:[85,107,47],darkorange:[255,140,0],darkorchid:[153,50,204],darkred:[139,0,0],darksalmon:[233,150,122],darkseagreen:[143,188,143],darkslateblue:[72,61,139],darkslategray:[47,79,79],darkslategrey:[47,79,79],darkturquoise:[0,206,209],darkviolet:[148,0,211],deeppink:[255,20,147],deepskyblue:[0,191,255],dimgray:[105,105,105],dimgrey:[105,105,105],dodgerblue:[30,144,255],firebrick:[178,34,34],floralwhite:[255,250,240],forestgreen:[34,139,34],fuchsia:[255,0,255],gainsboro:[220,220,220],ghostwhite:[248,248,255],gold:[255,215,0],goldenrod:[218,165,32],gray:[128,128,128],green:[0,128,0],greenyellow:[173,255,47],grey:[128,128,128],honeydew:[240,255,240],hotpink:[255,105,180],indianred:[205,92,92],indigo:[75,0,130],ivory:[255,255,240],khaki:[240,230,140],lavender:[230,230,250],lavenderblush:[255,240,245],lawngreen:[124,252,0],lemonchiffon:[255,250,205],lightblue:[173,216,230],lightcoral:[240,128,128],lightcyan:[224,255,255],lightgoldenrodyellow:[250,250,210],lightgray:[211,211,211],lightgreen:[144,238,144],lightgrey:[211,211,211],lightpink:[255,182,193],lightsalmon:[255,160,122],lightseagreen:[32,178,170],lightskyblue:[135,206,250],lightslategray:[119,136,153],lightslategrey:[119,136,153],lightsteelblue:[176,196,222],lightyellow:[255,255,224],lime:[0,255,0],limegreen:[50,205,50],linen:[250,240,230],magenta:[255,0,255],maroon:[128,0,0],mediumaquamarine:[102,205,170],mediumblue:[0,0,205],mediumorchid:[186,85,211],mediumpurple:[147,112,219],mediumseagreen:[60,179,113],mediumslateblue:[123,104,238],mediumspringgreen:[0,250,154],mediumturquoise:[72,209,204],mediumvioletred:[199,21,133],midnightblue:[25,25,112],mintcream:[245,255,250],mistyrose:[255,228,225],moccasin:[255,228,181],navajowhite:[255,222,173],navy:[0,0,128],oldlace:[253,245,230],olive:[128,128,0],olivedrab:[107,142,35],orange:[255,165,0],orangered:[255,69,0],orchid:[218,112,214],palegoldenrod:[238,232,170],palegreen:[152,251,152],paleturquoise:[175,238,238],palevioletred:[219,112,147],papayawhip:[255,239,213],peachpuff:[255,218,185],peru:[205,133,63],pink:[255,192,203],plum:[221,160,221],powderblue:[176,224,230],purple:[128,0,128],rebeccapurple:[102,51,153],red:[255,0,0],rosybrown:[188,143,143],royalblue:[65,105,225],saddlebrown:[139,69,19],salmon:[250,128,114],sandybrown:[244,164,96],seagreen:[46,139,87],seashell:[255,245,238],sienna:[160,82,45],silver:[192,192,192],skyblue:[135,206,235],slateblue:[106,90,205],slategray:[112,128,144],slategrey:[112,128,144],snow:[255,250,250],springgreen:[0,255,127],steelblue:[70,130,180],tan:[210,180,140],teal:[0,128,128],thistle:[216,191,216],tomato:[255,99,71],turquoise:[64,224,208],violet:[238,130,238],wheat:[245,222,179],white:[255,255,255],whitesmoke:[245,245,245],yellow:[255,255,0],yellowgreen:[154,205,50]}},{}],107:[function(t,e,r){"use strict";var n=t("color-rgba"),i=t("clamp"),a=t("dtype");e.exports=function(t,e){"float"!==e&&e||(e="array"),"uint"===e&&(e="uint8"),"uint_clamped"===e&&(e="uint8_clamped");var r=a(e),o=new r(4);if(t instanceof r)return Array.isArray(t)?t.slice():(o.set(t),o);var s="uint8"!==e&&"uint8_clamped"!==e;return t instanceof Uint8Array||t instanceof Uint8ClampedArray?(o[0]=t[0],o[1]=t[1],o[2]=t[2],o[3]=null!=t[3]?t[3]:255,s&&(o[0]/=255,o[1]/=255,o[2]/=255,o[3]/=255),o):(t.length&&"string"!=typeof t||((t=n(t))[0]/=255,t[1]/=255,t[2]/=255),s?(o[0]=t[0],o[1]=t[1],o[2]=t[2],o[3]=null!=t[3]?t[3]:1):(o[0]=i(Math.round(255*t[0]),0,255),o[1]=i(Math.round(255*t[1]),0,255),o[2]=i(Math.round(255*t[2]),0,255),o[3]=null==t[3]?255:i(Math.floor(255*t[3]),0,255)),o)}},{clamp:102,"color-rgba":109,dtype:153}],108:[function(t,e,r){(function(r){"use strict";var n=t("color-name"),i=t("is-plain-obj"),a=t("defined");e.exports=function(t){var e,s,l=[],c=1;if("string"==typeof t)if(n[t])l=n[t].slice(),s="rgb";else if("transparent"===t)c=0,s="rgb",l=[0,0,0];else if(/^#[A-Fa-f0-9]+$/.test(t)){var u=t.slice(1),h=u.length,f=h<=4;c=1,f?(l=[parseInt(u[0]+u[0],16),parseInt(u[1]+u[1],16),parseInt(u[2]+u[2],16)],4===h&&(c=parseInt(u[3]+u[3],16)/255)):(l=[parseInt(u[0]+u[1],16),parseInt(u[2]+u[3],16),parseInt(u[4]+u[5],16)],8===h&&(c=parseInt(u[6]+u[7],16)/255)),l[0]||(l[0]=0),l[1]||(l[1]=0),l[2]||(l[2]=0),s="rgb"}else if(e=/^((?:rgb|hs[lvb]|hwb|cmyk?|xy[zy]|gray|lab|lchu?v?|[ly]uv|lms)a?)\s*\(([^\)]*)\)/.exec(t)){var p=e[1],u=p.replace(/a$/,"");s=u;var h="cmyk"===u?4:"gray"===u?1:3;l=e[2].trim().split(/\s*,\s*/).map(function(t,e){if(/%$/.test(t))return e===h?parseFloat(t)/100:"rgb"===u?255*parseFloat(t)/100:parseFloat(t);if("h"===u[e]){if(/deg$/.test(t))return parseFloat(t);if(void 0!==o[t])return o[t]}return parseFloat(t)}),p===u&&l.push(1),c=void 0===l[h]?1:l[h],l=l.slice(0,h)}else t.length>10&&/[0-9](?:\s|\/)/.test(t)&&(l=t.match(/([0-9]+)/g).map(function(t){return parseFloat(t)}),s=t.match(/([a-z])/ig).join("").toLowerCase());else if("number"==typeof t)s="rgb",l=[t>>>16,(65280&t)>>>8,255&t];else if(i(t)){var d=a(t.r,t.red,t.R,null);null!==d?(s="rgb",l=[d,a(t.g,t.green,t.G),a(t.b,t.blue,t.B)]):(s="hsl",l=[a(t.h,t.hue,t.H),a(t.s,t.saturation,t.S),a(t.l,t.lightness,t.L,t.b,t.brightness)]),c=a(t.a,t.alpha,t.opacity,1),null!=t.opacity&&(c/=100)}else(Array.isArray(t)||r.ArrayBuffer&&ArrayBuffer.isView&&ArrayBuffer.isView(t))&&(l=[t[0],t[1],t[2]],s="rgb",c=4===t.length?t[3]:1);return{space:s,values:l,alpha:c}};var o={red:0,orange:60,yellow:120,green:180,blue:240,purple:300}}).call(this,"undefined"!=typeof global?global:"undefined"!=typeof self?self:"undefined"!=typeof window?window:{})},{"color-name":106,defined:148,"is-plain-obj":390}],109:[function(t,e,r){"use strict";var n=t("color-parse"),i=t("color-space/hsl"),a=t("clamp");e.exports=function(t){var e;if("string"!=typeof t)throw Error("Argument should be a string");var r=n(t);return r.space?((e=Array(3))[0]=a(r.values[0],0,255),e[1]=a(r.values[1],0,255),e[2]=a(r.values[2],0,255),"h"===r.space[0]&&(e=i.rgb(e)),e.push(a(r.alpha,0,1)),e):[]}},{clamp:102,"color-parse":108,"color-space/hsl":110}],110:[function(t,e,r){"use strict";var n=t("./rgb");e.exports={name:"hsl",min:[0,0,0],max:[360,100,100],channel:["hue","saturation","lightness"],alias:["HSL"],rgb:function(t){var e,r,n,i,a,o=t[0]/360,s=t[1]/100,l=t[2]/100;if(0===s)return[a=255*l,a,a];e=2*l-(r=l<.5?l*(1+s):l+s-l*s),i=[0,0,0];for(var c=0;c<3;c++)(n=o+1/3*-(c-1))<0?n++:n>1&&n--,a=6*n<1?e+6*(r-e)*n:2*n<1?r:3*n<2?e+(r-e)*(2/3-n)*6:e,i[c]=255*a;return i}},n.hsl=function(t){var e,r,n=t[0]/255,i=t[1]/255,a=t[2]/255,o=Math.min(n,i,a),s=Math.max(n,i,a),l=s-o;return s===o?e=0:n===s?e=(i-a)/l:i===s?e=2+(a-n)/l:a===s&&(e=4+(n-i)/l),(e=Math.min(60*e,360))<0&&(e+=360),r=(o+s)/2,[e,100*(s===o?0:r<=.5?l/(s+o):l/(2-s-o)),100*r]}},{"./rgb":111}],111:[function(t,e,r){"use strict";e.exports={name:"rgb",min:[0,0,0],max:[255,255,255],channel:["red","green","blue"],alias:["RGB"]}},{}],112:[function(t,e,r){e.exports={jet:[{index:0,rgb:[0,0,131]},{index:.125,rgb:[0,60,170]},{index:.375,rgb:[5,255,255]},{index:.625,rgb:[255,255,0]},{index:.875,rgb:[250,0,0]},{index:1,rgb:[128,0,0]}],hsv:[{index:0,rgb:[255,0,0]},{index:.169,rgb:[253,255,2]},{index:.173,rgb:[247,255,2]},{index:.337,rgb:[0,252,4]},{index:.341,rgb:[0,252,10]},{index:.506,rgb:[1,249,255]},{index:.671,rgb:[2,0,253]},{index:.675,rgb:[8,0,253]},{index:.839,rgb:[255,0,251]},{index:.843,rgb:[255,0,245]},{index:1,rgb:[255,0,6]}],hot:[{index:0,rgb:[0,0,0]},{index:.3,rgb:[230,0,0]},{index:.6,rgb:[255,210,0]},{index:1,rgb:[255,255,255]}],cool:[{index:0,rgb:[0,255,255]},{index:1,rgb:[255,0,255]}],spring:[{index:0,rgb:[255,0,255]},{index:1,rgb:[255,255,0]}],summer:[{index:0,rgb:[0,128,102]},{index:1,rgb:[255,255,102]}],autumn:[{index:0,rgb:[255,0,0]},{index:1,rgb:[255,255,0]}],winter:[{index:0,rgb:[0,0,255]},{index:1,rgb:[0,255,128]}],bone:[{index:0,rgb:[0,0,0]},{index:.376,rgb:[84,84,116]},{index:.753,rgb:[169,200,200]},{index:1,rgb:[255,255,255]}],copper:[{index:0,rgb:[0,0,0]},{index:.804,rgb:[255,160,102]},{index:1,rgb:[255,199,127]}],greys:[{index:0,rgb:[0,0,0]},{index:1,rgb:[255,255,255]}],yignbu:[{index:0,rgb:[8,29,88]},{index:.125,rgb:[37,52,148]},{index:.25,rgb:[34,94,168]},{index:.375,rgb:[29,145,192]},{index:.5,rgb:[65,182,196]},{index:.625,rgb:[127,205,187]},{index:.75,rgb:[199,233,180]},{index:.875,rgb:[237,248,217]},{index:1,rgb:[255,255,217]}],greens:[{index:0,rgb:[0,68,27]},{index:.125,rgb:[0,109,44]},{index:.25,rgb:[35,139,69]},{index:.375,rgb:[65,171,93]},{index:.5,rgb:[116,196,118]},{index:.625,rgb:[161,217,155]},{index:.75,rgb:[199,233,192]},{index:.875,rgb:[229,245,224]},{index:1,rgb:[247,252,245]}],yiorrd:[{index:0,rgb:[128,0,38]},{index:.125,rgb:[189,0,38]},{index:.25,rgb:[227,26,28]},{index:.375,rgb:[252,78,42]},{index:.5,rgb:[253,141,60]},{index:.625,rgb:[254,178,76]},{index:.75,rgb:[254,217,118]},{index:.875,rgb:[255,237,160]},{index:1,rgb:[255,255,204]}],bluered:[{index:0,rgb:[0,0,255]},{index:1,rgb:[255,0,0]}],rdbu:[{index:0,rgb:[5,10,172]},{index:.35,rgb:[106,137,247]},{index:.5,rgb:[190,190,190]},{index:.6,rgb:[220,170,132]},{index:.7,rgb:[230,145,90]},{index:1,rgb:[178,10,28]}],picnic:[{index:0,rgb:[0,0,255]},{index:.1,rgb:[51,153,255]},{index:.2,rgb:[102,204,255]},{index:.3,rgb:[153,204,255]},{index:.4,rgb:[204,204,255]},{index:.5,rgb:[255,255,255]},{index:.6,rgb:[255,204,255]},{index:.7,rgb:[255,153,255]},{index:.8,rgb:[255,102,204]},{index:.9,rgb:[255,102,102]},{index:1,rgb:[255,0,0]}],rainbow:[{index:0,rgb:[150,0,90]},{index:.125,rgb:[0,0,200]},{index:.25,rgb:[0,25,255]},{index:.375,rgb:[0,152,255]},{index:.5,rgb:[44,255,150]},{index:.625,rgb:[151,255,0]},{index:.75,rgb:[255,234,0]},{index:.875,rgb:[255,111,0]},{index:1,rgb:[255,0,0]}],portland:[{index:0,rgb:[12,51,131]},{index:.25,rgb:[10,136,186]},{index:.5,rgb:[242,211,56]},{index:.75,rgb:[242,143,56]},{index:1,rgb:[217,30,30]}],blackbody:[{index:0,rgb:[0,0,0]},{index:.2,rgb:[230,0,0]},{index:.4,rgb:[230,210,0]},{index:.7,rgb:[255,255,255]},{index:1,rgb:[160,200,255]}],earth:[{index:0,rgb:[0,0,130]},{index:.1,rgb:[0,180,180]},{index:.2,rgb:[40,210,40]},{index:.4,rgb:[230,230,50]},{index:.6,rgb:[120,70,20]},{index:1,rgb:[255,255,255]}],electric:[{index:0,rgb:[0,0,0]},{index:.15,rgb:[30,0,100]},{index:.4,rgb:[120,0,100]},{index:.6,rgb:[160,90,0]},{index:.8,rgb:[230,200,0]},{index:1,rgb:[255,250,220]}],alpha:[{index:0,rgb:[255,255,255,0]},{index:1,rgb:[255,255,255,1]}],viridis:[{index:0,rgb:[68,1,84]},{index:.13,rgb:[71,44,122]},{index:.25,rgb:[59,81,139]},{index:.38,rgb:[44,113,142]},{index:.5,rgb:[33,144,141]},{index:.63,rgb:[39,173,129]},{index:.75,rgb:[92,200,99]},{index:.88,rgb:[170,220,50]},{index:1,rgb:[253,231,37]}],inferno:[{index:0,rgb:[0,0,4]},{index:.13,rgb:[31,12,72]},{index:.25,rgb:[85,15,109]},{index:.38,rgb:[136,34,106]},{index:.5,rgb:[186,54,85]},{index:.63,rgb:[227,89,51]},{index:.75,rgb:[249,140,10]},{index:.88,rgb:[249,201,50]},{index:1,rgb:[252,255,164]}],magma:[{index:0,rgb:[0,0,4]},{index:.13,rgb:[28,16,68]},{index:.25,rgb:[79,18,123]},{index:.38,rgb:[129,37,129]},{index:.5,rgb:[181,54,122]},{index:.63,rgb:[229,80,100]},{index:.75,rgb:[251,135,97]},{index:.88,rgb:[254,194,135]},{index:1,rgb:[252,253,191]}],plasma:[{index:0,rgb:[13,8,135]},{index:.13,rgb:[75,3,161]},{index:.25,rgb:[125,3,168]},{index:.38,rgb:[168,34,150]},{index:.5,rgb:[203,70,121]},{index:.63,rgb:[229,107,93]},{index:.75,rgb:[248,148,65]},{index:.88,rgb:[253,195,40]},{index:1,rgb:[240,249,33]}],warm:[{index:0,rgb:[125,0,179]},{index:.13,rgb:[172,0,187]},{index:.25,rgb:[219,0,170]},{index:.38,rgb:[255,0,130]},{index:.5,rgb:[255,63,74]},{index:.63,rgb:[255,123,0]},{index:.75,rgb:[234,176,0]},{index:.88,rgb:[190,228,0]},{index:1,rgb:[147,255,0]}],cool:[{index:0,rgb:[125,0,179]},{index:.13,rgb:[116,0,218]},{index:.25,rgb:[98,74,237]},{index:.38,rgb:[68,146,231]},{index:.5,rgb:[0,204,197]},{index:.63,rgb:[0,247,146]},{index:.75,rgb:[0,255,88]},{index:.88,rgb:[40,255,8]},{index:1,rgb:[147,255,0]}],"rainbow-soft":[{index:0,rgb:[125,0,179]},{index:.1,rgb:[199,0,180]},{index:.2,rgb:[255,0,121]},{index:.3,rgb:[255,108,0]},{index:.4,rgb:[222,194,0]},{index:.5,rgb:[150,255,0]},{index:.6,rgb:[0,255,55]},{index:.7,rgb:[0,246,150]},{index:.8,rgb:[50,167,222]},{index:.9,rgb:[103,51,235]},{index:1,rgb:[124,0,186]}],bathymetry:[{index:0,rgb:[40,26,44]},{index:.13,rgb:[59,49,90]},{index:.25,rgb:[64,76,139]},{index:.38,rgb:[63,110,151]},{index:.5,rgb:[72,142,158]},{index:.63,rgb:[85,174,163]},{index:.75,rgb:[120,206,163]},{index:.88,rgb:[187,230,172]},{index:1,rgb:[253,254,204]}],cdom:[{index:0,rgb:[47,15,62]},{index:.13,rgb:[87,23,86]},{index:.25,rgb:[130,28,99]},{index:.38,rgb:[171,41,96]},{index:.5,rgb:[206,67,86]},{index:.63,rgb:[230,106,84]},{index:.75,rgb:[242,149,103]},{index:.88,rgb:[249,193,135]},{index:1,rgb:[254,237,176]}],chlorophyll:[{index:0,rgb:[18,36,20]},{index:.13,rgb:[25,63,41]},{index:.25,rgb:[24,91,59]},{index:.38,rgb:[13,119,72]},{index:.5,rgb:[18,148,80]},{index:.63,rgb:[80,173,89]},{index:.75,rgb:[132,196,122]},{index:.88,rgb:[175,221,162]},{index:1,rgb:[215,249,208]}],density:[{index:0,rgb:[54,14,36]},{index:.13,rgb:[89,23,80]},{index:.25,rgb:[110,45,132]},{index:.38,rgb:[120,77,178]},{index:.5,rgb:[120,113,213]},{index:.63,rgb:[115,151,228]},{index:.75,rgb:[134,185,227]},{index:.88,rgb:[177,214,227]},{index:1,rgb:[230,241,241]}],"freesurface-blue":[{index:0,rgb:[30,4,110]},{index:.13,rgb:[47,14,176]},{index:.25,rgb:[41,45,236]},{index:.38,rgb:[25,99,212]},{index:.5,rgb:[68,131,200]},{index:.63,rgb:[114,156,197]},{index:.75,rgb:[157,181,203]},{index:.88,rgb:[200,208,216]},{index:1,rgb:[241,237,236]}],"freesurface-red":[{index:0,rgb:[60,9,18]},{index:.13,rgb:[100,17,27]},{index:.25,rgb:[142,20,29]},{index:.38,rgb:[177,43,27]},{index:.5,rgb:[192,87,63]},{index:.63,rgb:[205,125,105]},{index:.75,rgb:[216,162,148]},{index:.88,rgb:[227,199,193]},{index:1,rgb:[241,237,236]}],oxygen:[{index:0,rgb:[64,5,5]},{index:.13,rgb:[106,6,15]},{index:.25,rgb:[144,26,7]},{index:.38,rgb:[168,64,3]},{index:.5,rgb:[188,100,4]},{index:.63,rgb:[206,136,11]},{index:.75,rgb:[220,174,25]},{index:.88,rgb:[231,215,44]},{index:1,rgb:[248,254,105]}],par:[{index:0,rgb:[51,20,24]},{index:.13,rgb:[90,32,35]},{index:.25,rgb:[129,44,34]},{index:.38,rgb:[159,68,25]},{index:.5,rgb:[182,99,19]},{index:.63,rgb:[199,134,22]},{index:.75,rgb:[212,171,35]},{index:.88,rgb:[221,210,54]},{index:1,rgb:[225,253,75]}],phase:[{index:0,rgb:[145,105,18]},{index:.13,rgb:[184,71,38]},{index:.25,rgb:[186,58,115]},{index:.38,rgb:[160,71,185]},{index:.5,rgb:[110,97,218]},{index:.63,rgb:[50,123,164]},{index:.75,rgb:[31,131,110]},{index:.88,rgb:[77,129,34]},{index:1,rgb:[145,105,18]}],salinity:[{index:0,rgb:[42,24,108]},{index:.13,rgb:[33,50,162]},{index:.25,rgb:[15,90,145]},{index:.38,rgb:[40,118,137]},{index:.5,rgb:[59,146,135]},{index:.63,rgb:[79,175,126]},{index:.75,rgb:[120,203,104]},{index:.88,rgb:[193,221,100]},{index:1,rgb:[253,239,154]}],temperature:[{index:0,rgb:[4,35,51]},{index:.13,rgb:[23,51,122]},{index:.25,rgb:[85,59,157]},{index:.38,rgb:[129,79,143]},{index:.5,rgb:[175,95,130]},{index:.63,rgb:[222,112,101]},{index:.75,rgb:[249,146,66]},{index:.88,rgb:[249,196,65]},{index:1,rgb:[232,250,91]}],turbidity:[{index:0,rgb:[34,31,27]},{index:.13,rgb:[65,50,41]},{index:.25,rgb:[98,69,52]},{index:.38,rgb:[131,89,57]},{index:.5,rgb:[161,112,59]},{index:.63,rgb:[185,140,66]},{index:.75,rgb:[202,174,88]},{index:.88,rgb:[216,209,126]},{index:1,rgb:[233,246,171]}],"velocity-blue":[{index:0,rgb:[17,32,64]},{index:.13,rgb:[35,52,116]},{index:.25,rgb:[29,81,156]},{index:.38,rgb:[31,113,162]},{index:.5,rgb:[50,144,169]},{index:.63,rgb:[87,173,176]},{index:.75,rgb:[149,196,189]},{index:.88,rgb:[203,221,211]},{index:1,rgb:[254,251,230]}],"velocity-green":[{index:0,rgb:[23,35,19]},{index:.13,rgb:[24,64,38]},{index:.25,rgb:[11,95,45]},{index:.38,rgb:[39,123,35]},{index:.5,rgb:[95,146,12]},{index:.63,rgb:[152,165,18]},{index:.75,rgb:[201,186,69]},{index:.88,rgb:[233,216,137]},{index:1,rgb:[255,253,205]}],cubehelix:[{index:0,rgb:[0,0,0]},{index:.07,rgb:[22,5,59]},{index:.13,rgb:[60,4,105]},{index:.2,rgb:[109,1,135]},{index:.27,rgb:[161,0,147]},{index:.33,rgb:[210,2,142]},{index:.4,rgb:[251,11,123]},{index:.47,rgb:[255,29,97]},{index:.53,rgb:[255,54,69]},{index:.6,rgb:[255,85,46]},{index:.67,rgb:[255,120,34]},{index:.73,rgb:[255,157,37]},{index:.8,rgb:[241,191,57]},{index:.87,rgb:[224,220,93]},{index:.93,rgb:[218,241,142]},{index:1,rgb:[227,253,198]}]}},{}],113:[function(t,e,r){"use strict";var n=t("./colorScale"),i=t("lerp");function a(t){return[t[0]/255,t[1]/255,t[2]/255,t[3]]}function o(t){for(var e,r="#",n=0;n<3;++n)r+=("00"+(e=(e=t[n]).toString(16))).substr(e.length);return r}function s(t){return"rgba("+t.join(",")+")"}e.exports=function(t){var e,r,l,c,u,h,f,p,d,g;t||(t={});p=(t.nshades||72)-1,f=t.format||"hex",(h=t.colormap)||(h="jet");if("string"==typeof h){if(h=h.toLowerCase(),!n[h])throw Error(h+" not a supported colorscale");u=n[h]}else{if(!Array.isArray(h))throw Error("unsupported colormap option",h);u=h.slice()}if(u.length>p)throw new Error(h+" map requires nshades to be at least size "+u.length);d=Array.isArray(t.alpha)?2!==t.alpha.length?[1,1]:t.alpha.slice():"number"==typeof t.alpha?[t.alpha,t.alpha]:[1,1];e=u.map(function(t){return Math.round(t.index*p)}),d[0]=Math.min(Math.max(d[0],0),1),d[1]=Math.min(Math.max(d[1],0),1);var m=u.map(function(t,e){var r=u[e].index,n=u[e].rgb.slice();return 4===n.length&&n[3]>=0&&n[3]<=1?n:(n[3]=d[0]+(d[1]-d[0])*r,n)}),v=[];for(g=0;g<e.length-1;++g){c=e[g+1]-e[g],r=m[g],l=m[g+1];for(var y=0;y<c;y++){var x=y/c;v.push([Math.round(i(r[0],l[0],x)),Math.round(i(r[1],l[1],x)),Math.round(i(r[2],l[2],x)),i(r[3],l[3],x)])}}v.push(u[u.length-1].rgb.concat(d[1])),"hex"===f?v=v.map(o):"rgbaString"===f?v=v.map(s):"float"===f&&(v=v.map(a));return v}},{"./colorScale":112,lerp:392}],114:[function(t,e,r){"use strict";e.exports=function(t,e,r,a){var o=n(e,r,a);if(0===o){var s=i(n(t,e,r)),c=i(n(t,e,a));if(s===c){if(0===s){var u=l(t,e,r),h=l(t,e,a);return u===h?0:u?1:-1}return 0}return 0===c?s>0?-1:l(t,e,a)?-1:1:0===s?c>0?1:l(t,e,r)?1:-1:i(c-s)}var f=n(t,e,r);if(f>0)return o>0&&n(t,e,a)>0?1:-1;if(f<0)return o>0||n(t,e,a)>0?1:-1;var p=n(t,e,a);return p>0?1:l(t,e,r)?1:-1};var n=t("robust-orientation"),i=t("signum"),a=t("two-sum"),o=t("robust-product"),s=t("robust-sum");function l(t,e,r){var n=a(t[0],-e[0]),i=a(t[1],-e[1]),l=a(r[0],-e[0]),c=a(r[1],-e[1]),u=s(o(n,l),o(i,c));return u[u.length-1]>=0}},{"robust-orientation":471,"robust-product":472,"robust-sum":476,signum:477,"two-sum":506}],115:[function(t,e,r){e.exports=function(t,e){var r=t.length,a=t.length-e.length;if(a)return a;switch(r){case 0:return 0;case 1:return t[0]-e[0];case 2:return t[0]+t[1]-e[0]-e[1]||n(t[0],t[1])-n(e[0],e[1]);case 3:var o=t[0]+t[1],s=e[0]+e[1];if(a=o+t[2]-(s+e[2]))return a;var l=n(t[0],t[1]),c=n(e[0],e[1]);return n(l,t[2])-n(c,e[2])||n(l+t[2],o)-n(c+e[2],s);case 4:var u=t[0],h=t[1],f=t[2],p=t[3],d=e[0],g=e[1],m=e[2],v=e[3];return u+h+f+p-(d+g+m+v)||n(u,h,f,p)-n(d,g,m,v,d)||n(u+h,u+f,u+p,h+f,h+p,f+p)-n(d+g,d+m,d+v,g+m,g+v,m+v)||n(u+h+f,u+h+p,u+f+p,h+f+p)-n(d+g+m,d+g+v,d+m+v,g+m+v);default:for(var y=t.slice().sort(i),x=e.slice().sort(i),b=0;b<r;++b)if(a=y[b]-x[b])return a;return 0}};var n=Math.min;function i(t,e){return t-e}},{}],116:[function(t,e,r){"use strict";var n=t("compare-cell"),i=t("cell-orientation");e.exports=function(t,e){return n(t,e)||i(t)-i(e)}},{"cell-orientation":99,"compare-cell":115}],117:[function(t,e,r){"use strict";var n=t("./lib/ch1d"),i=t("./lib/ch2d"),a=t("./lib/chnd");e.exports=function(t){var e=t.length;if(0===e)return[];if(1===e)return[[0]];var r=t[0].length;if(0===r)return[];if(1===r)return n(t);if(2===r)return i(t);return a(t,r)}},{"./lib/ch1d":118,"./lib/ch2d":119,"./lib/chnd":120}],118:[function(t,e,r){"use strict";e.exports=function(t){for(var e=0,r=0,n=1;n<t.length;++n)t[n][0]<t[e][0]&&(e=n),t[n][0]>t[r][0]&&(r=n);return e<r?[[e],[r]]:e>r?[[r],[e]]:[[e]]}},{}],119:[function(t,e,r){"use strict";e.exports=function(t){var e=n(t),r=e.length;if(r<=2)return[];for(var i=new Array(r),a=e[r-1],o=0;o<r;++o){var s=e[o];i[o]=[a,s],a=s}return i};var n=t("monotone-convex-hull-2d")},{"monotone-convex-hull-2d":401}],120:[function(t,e,r){"use strict";e.exports=function(t,e){try{return n(t,!0)}catch(s){var r=i(t);if(r.length<=e)return[];var a=function(t,e){for(var r=t.length,n=new Array(r),i=0;i<e.length;++i)n[i]=t[e[i]];for(var a=e.length,i=0;i<r;++i)e.indexOf(i)<0&&(n[a++]=t[i]);return n}(t,r),o=n(a,!0);return function(t,e){for(var r=t.length,n=e.length,i=0;i<r;++i)for(var a=t[i],o=0;o<a.length;++o){var s=a[o];if(s<n)a[o]=e[s];else{s-=n;for(var l=0;l<n;++l)s>=e[l]&&(s+=1);a[o]=s}}return t}(o,r)}};var n=t("incremental-convex-hull"),i=t("affine-hull")},{"affine-hull":53,"incremental-convex-hull":381}],121:[function(t,e,r){e.exports={AFG:"afghan",ALA:"\\b\\wland",ALB:"albania",DZA:"algeria",ASM:"^(?=.*americ).*samoa",AND:"andorra",AGO:"angola",AIA:"anguill?a",ATA:"antarctica",ATG:"antigua",ARG:"argentin",ARM:"armenia",ABW:"^(?!.*bonaire).*\\baruba",AUS:"australia",AUT:"^(?!.*hungary).*austria|\\baustri.*\\bemp",AZE:"azerbaijan",BHS:"bahamas",BHR:"bahrain",BGD:"bangladesh|^(?=.*east).*paki?stan",BRB:"barbados",BLR:"belarus|byelo",BEL:"^(?!.*luxem).*belgium",BLZ:"belize|^(?=.*british).*honduras",BEN:"benin|dahome",BMU:"bermuda",BTN:"bhutan",BOL:"bolivia",BES:"^(?=.*bonaire).*eustatius|^(?=.*carib).*netherlands|\\bbes.?islands",BIH:"herzegovina|bosnia",BWA:"botswana|bechuana",BVT:"bouvet",BRA:"brazil",IOT:"british.?indian.?ocean",BRN:"brunei",BGR:"bulgaria",BFA:"burkina|\\bfaso|upper.?volta",BDI:"burundi",CPV:"verde",KHM:"cambodia|kampuchea|khmer",CMR:"cameroon",CAN:"canada",CYM:"cayman",CAF:"\\bcentral.african.republic",TCD:"\\bchad",CHL:"\\bchile",CHN:"^(?!.*\\bmac)(?!.*\\bhong)(?!.*\\btai)(?!.*\\brep).*china|^(?=.*peo)(?=.*rep).*china",CXR:"christmas",CCK:"\\bcocos|keeling",COL:"colombia",COM:"comoro",COG:"^(?!.*\\bdem)(?!.*\\bd[\\.]?r)(?!.*kinshasa)(?!.*zaire)(?!.*belg)(?!.*l.opoldville)(?!.*free).*\\bcongo",COK:"\\bcook",CRI:"costa.?rica",CIV:"ivoire|ivory",HRV:"croatia",CUB:"\\bcuba",CUW:"^(?!.*bonaire).*\\bcura(c|\xe7)ao",CYP:"cyprus",CSK:"czechoslovakia",CZE:"^(?=.*rep).*czech|czechia|bohemia",COD:"\\bdem.*congo|congo.*\\bdem|congo.*\\bd[\\.]?r|\\bd[\\.]?r.*congo|belgian.?congo|congo.?free.?state|kinshasa|zaire|l.opoldville|drc|droc|rdc",DNK:"denmark",DJI:"djibouti",DMA:"dominica(?!n)",DOM:"dominican.rep",ECU:"ecuador",EGY:"egypt",SLV:"el.?salvador",GNQ:"guine.*eq|eq.*guine|^(?=.*span).*guinea",ERI:"eritrea",EST:"estonia",ETH:"ethiopia|abyssinia",FLK:"falkland|malvinas",FRO:"faroe|faeroe",FJI:"fiji",FIN:"finland",FRA:"^(?!.*\\bdep)(?!.*martinique).*france|french.?republic|\\bgaul",GUF:"^(?=.*french).*guiana",PYF:"french.?polynesia|tahiti",ATF:"french.?southern",GAB:"gabon",GMB:"gambia",GEO:"^(?!.*south).*georgia",DDR:"german.?democratic.?republic|democratic.?republic.*germany|east.germany",DEU:"^(?!.*east).*germany|^(?=.*\\bfed.*\\brep).*german",GHA:"ghana|gold.?coast",GIB:"gibraltar",GRC:"greece|hellenic|hellas",GRL:"greenland",GRD:"grenada",GLP:"guadeloupe",GUM:"\\bguam",GTM:"guatemala",GGY:"guernsey",GIN:"^(?!.*eq)(?!.*span)(?!.*bissau)(?!.*portu)(?!.*new).*guinea",GNB:"bissau|^(?=.*portu).*guinea",GUY:"guyana|british.?guiana",HTI:"haiti",HMD:"heard.*mcdonald",VAT:"holy.?see|vatican|papal.?st",HND:"^(?!.*brit).*honduras",HKG:"hong.?kong",HUN:"^(?!.*austr).*hungary",ISL:"iceland",IND:"india(?!.*ocea)",IDN:"indonesia",IRN:"\\biran|persia",IRQ:"\\biraq|mesopotamia",IRL:"(^ireland)|(^republic.*ireland)",IMN:"^(?=.*isle).*\\bman",ISR:"israel",ITA:"italy",JAM:"jamaica",JPN:"japan",JEY:"jersey",JOR:"jordan",KAZ:"kazak",KEN:"kenya|british.?east.?africa|east.?africa.?prot",KIR:"kiribati",PRK:"^(?=.*democrat|people|north|d.*p.*.r).*\\bkorea|dprk|korea.*(d.*p.*r)",KWT:"kuwait",KGZ:"kyrgyz|kirghiz",LAO:"\\blaos?\\b",LVA:"latvia",LBN:"lebanon",LSO:"lesotho|basuto",LBR:"liberia",LBY:"libya",LIE:"liechtenstein",LTU:"lithuania",LUX:"^(?!.*belg).*luxem",MAC:"maca(o|u)",MDG:"madagascar|malagasy",MWI:"malawi|nyasa",MYS:"malaysia",MDV:"maldive",MLI:"\\bmali\\b",MLT:"\\bmalta",MHL:"marshall",MTQ:"martinique",MRT:"mauritania",MUS:"mauritius",MYT:"\\bmayotte",MEX:"\\bmexic",FSM:"fed.*micronesia|micronesia.*fed",MCO:"monaco",MNG:"mongolia",MNE:"^(?!.*serbia).*montenegro",MSR:"montserrat",MAR:"morocco|\\bmaroc",MOZ:"mozambique",MMR:"myanmar|burma",NAM:"namibia",NRU:"nauru",NPL:"nepal",NLD:"^(?!.*\\bant)(?!.*\\bcarib).*netherlands",ANT:"^(?=.*\\bant).*(nether|dutch)",NCL:"new.?caledonia",NZL:"new.?zealand",NIC:"nicaragua",NER:"\\bniger(?!ia)",NGA:"nigeria",NIU:"niue",NFK:"norfolk",MNP:"mariana",NOR:"norway",OMN:"\\boman|trucial",PAK:"^(?!.*east).*paki?stan",PLW:"palau",PSE:"palestin|\\bgaza|west.?bank",PAN:"panama",PNG:"papua|new.?guinea",PRY:"paraguay",PER:"peru",PHL:"philippines",PCN:"pitcairn",POL:"poland",PRT:"portugal",PRI:"puerto.?rico",QAT:"qatar",KOR:"^(?!.*d.*p.*r)(?!.*democrat)(?!.*people)(?!.*north).*\\bkorea(?!.*d.*p.*r)",MDA:"moldov|b(a|e)ssarabia",REU:"r(e|\xe9)union",ROU:"r(o|u|ou)mania",RUS:"\\brussia|soviet.?union|u\\.?s\\.?s\\.?r|socialist.?republics",RWA:"rwanda",BLM:"barth(e|\xe9)lemy",SHN:"helena",KNA:"kitts|\\bnevis",LCA:"\\blucia",MAF:"^(?=.*collectivity).*martin|^(?=.*france).*martin(?!ique)|^(?=.*french).*martin(?!ique)",SPM:"miquelon",VCT:"vincent",WSM:"^(?!.*amer).*samoa",SMR:"san.?marino",STP:"\\bs(a|\xe3)o.?tom(e|\xe9)",SAU:"\\bsa\\w*.?arabia",SEN:"senegal",SRB:"^(?!.*monte).*serbia",SYC:"seychell",SLE:"sierra",SGP:"singapore",SXM:"^(?!.*martin)(?!.*saba).*maarten",SVK:"^(?!.*cze).*slovak",SVN:"slovenia",SLB:"solomon",SOM:"somali",ZAF:"south.africa|s\\\\..?africa",SGS:"south.?georgia|sandwich",SSD:"\\bs\\w*.?sudan",ESP:"spain",LKA:"sri.?lanka|ceylon",SDN:"^(?!.*\\bs(?!u)).*sudan",SUR:"surinam|dutch.?guiana",SJM:"svalbard",SWZ:"swaziland",SWE:"sweden",CHE:"switz|swiss",SYR:"syria",TWN:"taiwan|taipei|formosa|^(?!.*peo)(?=.*rep).*china",TJK:"tajik",THA:"thailand|\\bsiam",MKD:"macedonia|fyrom",TLS:"^(?=.*leste).*timor|^(?=.*east).*timor",TGO:"togo",TKL:"tokelau",TON:"tonga",TTO:"trinidad|tobago",TUN:"tunisia",TUR:"turkey",TKM:"turkmen",TCA:"turks",TUV:"tuvalu",UGA:"uganda",UKR:"ukrain",ARE:"emirates|^u\\.?a\\.?e\\.?$|united.?arab.?em",GBR:"united.?kingdom|britain|^u\\.?k\\.?$",TZA:"tanzania",USA:"united.?states\\b(?!.*islands)|\\bu\\.?s\\.?a\\.?\\b|^\\s*u\\.?s\\.?\\b(?!.*islands)",UMI:"minor.?outlying.?is",URY:"uruguay",UZB:"uzbek",VUT:"vanuatu|new.?hebrides",VEN:"venezuela",VNM:"^(?!.*republic).*viet.?nam|^(?=.*socialist).*viet.?nam",VGB:"^(?=.*\\bu\\.?\\s?k).*virgin|^(?=.*brit).*virgin|^(?=.*kingdom).*virgin",VIR:"^(?=.*\\bu\\.?\\s?s).*virgin|^(?=.*states).*virgin",WLF:"futuna|wallis",ESH:"western.sahara",YEM:"^(?!.*arab)(?!.*north)(?!.*sana)(?!.*peo)(?!.*dem)(?!.*south)(?!.*aden)(?!.*\\bp\\.?d\\.?r).*yemen",YMD:"^(?=.*peo).*yemen|^(?!.*rep)(?=.*dem).*yemen|^(?=.*south).*yemen|^(?=.*aden).*yemen|^(?=.*\\bp\\.?d\\.?r).*yemen",YUG:"yugoslavia",ZMB:"zambia|northern.?rhodesia",EAZ:"zanzibar",ZWE:"zimbabwe|^(?!.*northern).*rhodesia"}},{}],122:[function(t,e,r){e.exports=["xx-small","x-small","small","medium","large","x-large","xx-large","larger","smaller"]},{}],123:[function(t,e,r){e.exports=["normal","condensed","semi-condensed","extra-condensed","ultra-condensed","expanded","semi-expanded","extra-expanded","ultra-expanded"]},{}],124:[function(t,e,r){e.exports=["normal","italic","oblique"]},{}],125:[function(t,e,r){e.exports=["normal","bold","bolder","lighter","100","200","300","400","500","600","700","800","900"]},{}],126:[function(t,e,r){"use strict";e.exports={parse:t("./parse"),stringify:t("./stringify")}},{"./parse":128,"./stringify":129}],127:[function(t,e,r){"use strict";var n=t("css-font-size-keywords");e.exports={isSize:function(t){return/^[\d\.]/.test(t)||-1!==t.indexOf("/")||-1!==n.indexOf(t)}}},{"css-font-size-keywords":122}],128:[function(t,e,r){"use strict";var n=t("unquote"),i=t("css-global-keywords"),a=t("css-system-font-keywords"),o=t("css-font-weight-keywords"),s=t("css-font-style-keywords"),l=t("css-font-stretch-keywords"),c=t("string-split-by"),u=t("./lib/util").isSize;e.exports=f;var h=f.cache={};function f(t){if("string"!=typeof t)throw new Error("Font argument must be a string.");if(h[t])return h[t];if(""===t)throw new Error("Cannot parse an empty string.");if(-1!==a.indexOf(t))return h[t]={system:t};for(var e,r={style:"normal",variant:"normal",weight:"normal",stretch:"normal",lineHeight:"normal",size:"1rem",family:["serif"]},f=c(t,/\s+/);e=f.shift();){if(-1!==i.indexOf(e))return["style","variant","weight","stretch"].forEach(function(t){r[t]=e}),h[t]=r;if(-1===s.indexOf(e))if("normal"!==e&&"small-caps"!==e)if(-1===l.indexOf(e)){if(-1===o.indexOf(e)){if(u(e)){var d=c(e,"/");if(r.size=d[0],null!=d[1]?r.lineHeight=p(d[1]):"/"===f[0]&&(f.shift(),r.lineHeight=p(f.shift())),!f.length)throw new Error("Missing required font-family.");return r.family=c(f.join(" "),/\s*,\s*/).map(n),h[t]=r}throw new Error("Unknown or unsupported font token: "+e)}r.weight=e}else r.stretch=e;else r.variant=e;else r.style=e}throw new Error("Missing required font-size.")}function p(t){var e=parseFloat(t);return e.toString()===t?e:t}},{"./lib/util":127,"css-font-stretch-keywords":123,"css-font-style-keywords":124,"css-font-weight-keywords":125,"css-global-keywords":130,"css-system-font-keywords":131,"string-split-by":490,unquote:510}],129:[function(t,e,r){"use strict";var n=t("pick-by-alias"),i=t("./lib/util").isSize,a=g(t("css-global-keywords")),o=g(t("css-system-font-keywords")),s=g(t("css-font-weight-keywords")),l=g(t("css-font-style-keywords")),c=g(t("css-font-stretch-keywords")),u={normal:1,"small-caps":1},h={serif:1,"sans-serif":1,monospace:1,cursive:1,fantasy:1,"system-ui":1},f="1rem",p="serif";function d(t,e){if(t&&!e[t]&&!a[t])throw Error("Unknown keyword `"+t+"`");return t}function g(t){for(var e={},r=0;r<t.length;r++)e[t[r]]=1;return e}e.exports=function(t){if((t=n(t,{style:"style fontstyle fontStyle font-style slope distinction",variant:"variant font-variant fontVariant fontvariant var capitalization",weight:"weight w font-weight fontWeight fontweight",stretch:"stretch font-stretch fontStretch fontstretch width",size:"size s font-size fontSize fontsize height em emSize",lineHeight:"lh line-height lineHeight lineheight leading",family:"font family fontFamily font-family fontfamily type typeface face",system:"system reserved default global"})).system)return t.system&&d(t.system,o),t.system;if(d(t.style,l),d(t.variant,u),d(t.weight,s),d(t.stretch,c),null==t.size&&(t.size=f),"number"==typeof t.size&&(t.size+="px"),!i)throw Error("Bad size value `"+t.size+"`");t.family||(t.family=p),Array.isArray(t.family)&&(t.family.length||(t.family=[p]),t.family=t.family.map(function(t){return h[t]?t:'"'+t+'"'}).join(", "));var e=[];return e.push(t.style),t.variant!==t.style&&e.push(t.variant),t.weight!==t.variant&&t.weight!==t.style&&e.push(t.weight),t.stretch!==t.weight&&t.stretch!==t.variant&&t.stretch!==t.style&&e.push(t.stretch),e.push(t.size+(null==t.lineHeight||"normal"===t.lineHeight||t.lineHeight+""=="1"?"":"/"+t.lineHeight)),e.push(t.family),e.filter(Boolean).join(" ")}},{"./lib/util":127,"css-font-stretch-keywords":123,"css-font-style-keywords":124,"css-font-weight-keywords":125,"css-global-keywords":130,"css-system-font-keywords":131,"pick-by-alias":432}],130:[function(t,e,r){e.exports=["inherit","initial","unset"]},{}],131:[function(t,e,r){e.exports=["caption","icon","menu","message-box","small-caption","status-bar"]},{}],132:[function(t,e,r){"use strict";e.exports=function(t,e,r,n,i,a){var o=i-1,s=i*i,l=o*o,c=(1+2*i)*l,u=i*l,h=s*(3-2*i),f=s*o;if(t.length){a||(a=new Array(t.length));for(var p=t.length-1;p>=0;--p)a[p]=c*t[p]+u*e[p]+h*r[p]+f*n[p];return a}return c*t+u*e+h*r+f*n},e.exports.derivative=function(t,e,r,n,i,a){var o=6*i*i-6*i,s=3*i*i-4*i+1,l=-6*i*i+6*i,c=3*i*i-2*i;if(t.length){a||(a=new Array(t.length));for(var u=t.length-1;u>=0;--u)a[u]=o*t[u]+s*e[u]+l*r[u]+c*n[u];return a}return o*t+s*e+l*r[u]+c*n}},{}],133:[function(t,e,r){"use strict";var n=t("./lib/thunk.js");function i(){this.argTypes=[],this.shimArgs=[],this.arrayArgs=[],this.arrayBlockIndices=[],this.scalarArgs=[],this.offsetArgs=[],this.offsetArgIndex=[],this.indexArgs=[],this.shapeArgs=[],this.funcName="",this.pre=null,this.body=null,this.post=null,this.debug=!1}e.exports=function(t){var e=new i;e.pre=t.pre,e.body=t.body,e.post=t.post;var r=t.args.slice(0);e.argTypes=r;for(var a=0;a<r.length;++a){var o=r[a];if("array"===o||"object"==typeof o&&o.blockIndices){if(e.argTypes[a]="array",e.arrayArgs.push(a),e.arrayBlockIndices.push(o.blockIndices?o.blockIndices:0),e.shimArgs.push("array"+a),a<e.pre.args.length&&e.pre.args[a].count>0)throw new Error("cwise: pre() block may not reference array args");if(a<e.post.args.length&&e.post.args[a].count>0)throw new Error("cwise: post() block may not reference array args")}else if("scalar"===o)e.scalarArgs.push(a),e.shimArgs.push("scalar"+a);else if("index"===o){if(e.indexArgs.push(a),a<e.pre.args.length&&e.pre.args[a].count>0)throw new Error("cwise: pre() block may not reference array index");if(a<e.body.args.length&&e.body.args[a].lvalue)throw new Error("cwise: body() block may not write to array index");if(a<e.post.args.length&&e.post.args[a].count>0)throw new Error("cwise: post() block may not reference array index")}else if("shape"===o){if(e.shapeArgs.push(a),a<e.pre.args.length&&e.pre.args[a].lvalue)throw new Error("cwise: pre() block may not write to array shape");if(a<e.body.args.length&&e.body.args[a].lvalue)throw new Error("cwise: body() block may not write to array shape");if(a<e.post.args.length&&e.post.args[a].lvalue)throw new Error("cwise: post() block may not write to array shape")}else{if("object"!=typeof o||!o.offset)throw new Error("cwise: Unknown argument type "+r[a]);e.argTypes[a]="offset",e.offsetArgs.push({array:o.array,offset:o.offset}),e.offsetArgIndex.push(a)}}if(e.arrayArgs.length<=0)throw new Error("cwise: No array arguments specified");if(e.pre.args.length>r.length)throw new Error("cwise: Too many arguments in pre() block");if(e.body.args.length>r.length)throw new Error("cwise: Too many arguments in body() block");if(e.post.args.length>r.length)throw new Error("cwise: Too many arguments in post() block");return e.debug=!!t.printCode||!!t.debug,e.funcName=t.funcName||"cwise",e.blockSize=t.blockSize||64,n(e)}},{"./lib/thunk.js":135}],134:[function(t,e,r){"use strict";var n=t("uniq");function i(t,e,r){var n,i,a=t.length,o=e.arrayArgs.length,s=e.indexArgs.length>0,l=[],c=[],u=0,h=0;for(n=0;n<a;++n)c.push(["i",n,"=0"].join(""));for(i=0;i<o;++i)for(n=0;n<a;++n)h=u,u=t[n],0===n?c.push(["d",i,"s",n,"=t",i,"p",u].join("")):c.push(["d",i,"s",n,"=(t",i,"p",u,"-s",h,"*t",i,"p",h,")"].join(""));for(c.length>0&&l.push("var "+c.join(",")),n=a-1;n>=0;--n)u=t[n],l.push(["for(i",n,"=0;i",n,"<s",u,";++i",n,"){"].join(""));for(l.push(r),n=0;n<a;++n){for(h=u,u=t[n],i=0;i<o;++i)l.push(["p",i,"+=d",i,"s",n].join(""));s&&(n>0&&l.push(["index[",h,"]-=s",h].join("")),l.push(["++index[",u,"]"].join(""))),l.push("}")}return l.join("\n")}function a(t,e,r){for(var n=t.body,i=[],a=[],o=0;o<t.args.length;++o){var s=t.args[o];if(!(s.count<=0)){var l=new RegExp(s.name,"g"),c="",u=e.arrayArgs.indexOf(o);switch(e.argTypes[o]){case"offset":var h=e.offsetArgIndex.indexOf(o);u=e.offsetArgs[h].array,c="+q"+h;case"array":c="p"+u+c;var f="l"+o,p="a"+u;if(0===e.arrayBlockIndices[u])1===s.count?"generic"===r[u]?s.lvalue?(i.push(["var ",f,"=",p,".get(",c,")"].join("")),n=n.replace(l,f),a.push([p,".set(",c,",",f,")"].join(""))):n=n.replace(l,[p,".get(",c,")"].join("")):n=n.replace(l,[p,"[",c,"]"].join("")):"generic"===r[u]?(i.push(["var ",f,"=",p,".get(",c,")"].join("")),n=n.replace(l,f),s.lvalue&&a.push([p,".set(",c,",",f,")"].join(""))):(i.push(["var ",f,"=",p,"[",c,"]"].join("")),n=n.replace(l,f),s.lvalue&&a.push([p,"[",c,"]=",f].join("")));else{for(var d=[s.name],g=[c],m=0;m<Math.abs(e.arrayBlockIndices[u]);m++)d.push("\\s*\\[([^\\]]+)\\]"),g.push("$"+(m+1)+"*t"+u+"b"+m);if(l=new RegExp(d.join(""),"g"),c=g.join("+"),"generic"===r[u])throw new Error("cwise: Generic arrays not supported in combination with blocks!");n=n.replace(l,[p,"[",c,"]"].join(""))}break;case"scalar":n=n.replace(l,"Y"+e.scalarArgs.indexOf(o));break;case"index":n=n.replace(l,"index");break;case"shape":n=n.replace(l,"shape")}}}return[i.join("\n"),n,a.join("\n")].join("\n").trim()}e.exports=function(t,e){for(var r=e[1].length-Math.abs(t.arrayBlockIndices[0])|0,o=new Array(t.arrayArgs.length),s=new Array(t.arrayArgs.length),l=0;l<t.arrayArgs.length;++l)s[l]=e[2*l],o[l]=e[2*l+1];var c=[],u=[],h=[],f=[],p=[];for(l=0;l<t.arrayArgs.length;++l){t.arrayBlockIndices[l]<0?(h.push(0),f.push(r),c.push(r),u.push(r+t.arrayBlockIndices[l])):(h.push(t.arrayBlockIndices[l]),f.push(t.arrayBlockIndices[l]+r),c.push(0),u.push(t.arrayBlockIndices[l]));for(var d=[],g=0;g<o[l].length;g++)h[l]<=o[l][g]&&o[l][g]<f[l]&&d.push(o[l][g]-h[l]);p.push(d)}var m=["SS"],v=["'use strict'"],y=[];for(g=0;g<r;++g)y.push(["s",g,"=SS[",g,"]"].join(""));for(l=0;l<t.arrayArgs.length;++l){for(m.push("a"+l),m.push("t"+l),m.push("p"+l),g=0;g<r;++g)y.push(["t",l,"p",g,"=t",l,"[",h[l]+g,"]"].join(""));for(g=0;g<Math.abs(t.arrayBlockIndices[l]);++g)y.push(["t",l,"b",g,"=t",l,"[",c[l]+g,"]"].join(""))}for(l=0;l<t.scalarArgs.length;++l)m.push("Y"+l);if(t.shapeArgs.length>0&&y.push("shape=SS.slice(0)"),t.indexArgs.length>0){var x=new Array(r);for(l=0;l<r;++l)x[l]="0";y.push(["index=[",x.join(","),"]"].join(""))}for(l=0;l<t.offsetArgs.length;++l){var b=t.offsetArgs[l],_=[];for(g=0;g<b.offset.length;++g)0!==b.offset[g]&&(1===b.offset[g]?_.push(["t",b.array,"p",g].join("")):_.push([b.offset[g],"*t",b.array,"p",g].join("")));0===_.length?y.push("q"+l+"=0"):y.push(["q",l,"=",_.join("+")].join(""))}var w=n([].concat(t.pre.thisVars).concat(t.body.thisVars).concat(t.post.thisVars));for((y=y.concat(w)).length>0&&v.push("var "+y.join(",")),l=0;l<t.arrayArgs.length;++l)v.push("p"+l+"|=0");t.pre.body.length>3&&v.push(a(t.pre,t,s));var k=a(t.body,t,s),M=function(t){for(var e=0,r=t[0].length;e<r;){for(var n=1;n<t.length;++n)if(t[n][e]!==t[0][e])return e;++e}return e}(p);M<r?v.push(function(t,e,r,n){for(var a=e.length,o=r.arrayArgs.length,s=r.blockSize,l=r.indexArgs.length>0,c=[],u=0;u<o;++u)c.push(["var offset",u,"=p",u].join(""));for(u=t;u<a;++u)c.push(["for(var j"+u+"=SS[",e[u],"]|0;j",u,">0;){"].join("")),c.push(["if(j",u,"<",s,"){"].join("")),c.push(["s",e[u],"=j",u].join("")),c.push(["j",u,"=0"].join("")),c.push(["}else{s",e[u],"=",s].join("")),c.push(["j",u,"-=",s,"}"].join("")),l&&c.push(["index[",e[u],"]=j",u].join(""));for(u=0;u<o;++u){for(var h=["offset"+u],f=t;f<a;++f)h.push(["j",f,"*t",u,"p",e[f]].join(""));c.push(["p",u,"=(",h.join("+"),")"].join(""))}for(c.push(i(e,r,n)),u=t;u<a;++u)c.push("}");return c.join("\n")}(M,p[0],t,k)):v.push(i(p[0],t,k)),t.post.body.length>3&&v.push(a(t.post,t,s)),t.debug&&console.log("-----Generated cwise routine for ",e,":\n"+v.join("\n")+"\n----------");var A=[t.funcName||"unnamed","_cwise_loop_",o[0].join("s"),"m",M,function(t){for(var e=new Array(t.length),r=!0,n=0;n<t.length;++n){var i=t[n],a=i.match(/\d+/);a=a?a[0]:"",0===i.charAt(0)?e[n]="u"+i.charAt(1)+a:e[n]=i.charAt(0)+a,n>0&&(r=r&&e[n]===e[n-1])}return r?e[0]:e.join("")}(s)].join("");return new Function(["function ",A,"(",m.join(","),"){",v.join("\n"),"} return ",A].join(""))()}},{uniq:509}],135:[function(t,e,r){"use strict";var n=t("./compile.js");e.exports=function(t){var e=["'use strict'","var CACHED={}"],r=[],i=t.funcName+"_cwise_thunk";e.push(["return function ",i,"(",t.shimArgs.join(","),"){"].join(""));for(var a=[],o=[],s=[["array",t.arrayArgs[0],".shape.slice(",Math.max(0,t.arrayBlockIndices[0]),t.arrayBlockIndices[0]<0?","+t.arrayBlockIndices[0]+")":")"].join("")],l=[],c=[],u=0;u<t.arrayArgs.length;++u){var h=t.arrayArgs[u];r.push(["t",h,"=array",h,".dtype,","r",h,"=array",h,".order"].join("")),a.push("t"+h),a.push("r"+h),o.push("t"+h),o.push("r"+h+".join()"),s.push("array"+h+".data"),s.push("array"+h+".stride"),s.push("array"+h+".offset|0"),u>0&&(l.push("array"+t.arrayArgs[0]+".shape.length===array"+h+".shape.length+"+(Math.abs(t.arrayBlockIndices[0])-Math.abs(t.arrayBlockIndices[u]))),c.push("array"+t.arrayArgs[0]+".shape[shapeIndex+"+Math.max(0,t.arrayBlockIndices[0])+"]===array"+h+".shape[shapeIndex+"+Math.max(0,t.arrayBlockIndices[u])+"]"))}for(t.arrayArgs.length>1&&(e.push("if (!("+l.join(" && ")+")) throw new Error('cwise: Arrays do not all have the same dimensionality!')"),e.push("for(var shapeIndex=array"+t.arrayArgs[0]+".shape.length-"+Math.abs(t.arrayBlockIndices[0])+"; shapeIndex--\x3e0;) {"),e.push("if (!("+c.join(" && ")+")) throw new Error('cwise: Arrays do not all have the same shape!')"),e.push("}")),u=0;u<t.scalarArgs.length;++u)s.push("scalar"+t.scalarArgs[u]);return r.push(["type=[",o.join(","),"].join()"].join("")),r.push("proc=CACHED[type]"),e.push("var "+r.join(",")),e.push(["if(!proc){","CACHED[type]=proc=compile([",a.join(","),"])}","return proc(",s.join(","),")}"].join("")),t.debug&&console.log("-----Generated thunk:\n"+e.join("\n")+"\n----------"),new Function("compile",e.join("\n"))(n.bind(void 0,t))}},{"./compile.js":134}],136:[function(t,e,r){e.exports=t("cwise-compiler")},{"cwise-compiler":133}],137:[function(t,e,r){"use strict";var n,i=t("es5-ext/object/copy"),a=t("es5-ext/object/normalize-options"),o=t("es5-ext/object/valid-callable"),s=t("es5-ext/object/map"),l=t("es5-ext/object/valid-callable"),c=t("es5-ext/object/valid-value"),u=Function.prototype.bind,h=Object.defineProperty,f=Object.prototype.hasOwnProperty;n=function(t,e,r){var n,a=c(e)&&l(e.value);return delete(n=i(e)).writable,delete n.value,n.get=function(){return!r.overwriteDefinition&&f.call(this,t)?a:(e.value=u.call(a,r.resolveContext?r.resolveContext(this):this),h(this,t,e),this[t])},n},e.exports=function(t){var e=a(arguments[1]);return null!=e.resolveContext&&o(e.resolveContext),s(t,function(t,r){return n(r,t,e)})}},{"es5-ext/object/copy":173,"es5-ext/object/map":182,"es5-ext/object/normalize-options":183,"es5-ext/object/valid-callable":187,"es5-ext/object/valid-value":189}],138:[function(t,e,r){"use strict";var n=t("es5-ext/object/assign"),i=t("es5-ext/object/normalize-options"),a=t("es5-ext/object/is-callable"),o=t("es5-ext/string/#/contains");(e.exports=function(t,e){var r,a,s,l,c;return arguments.length<2||"string"!=typeof t?(l=e,e=t,t=null):l=arguments[2],null==t?(r=s=!0,a=!1):(r=o.call(t,"c"),a=o.call(t,"e"),s=o.call(t,"w")),c={value:e,configurable:r,enumerable:a,writable:s},l?n(i(l),c):c}).gs=function(t,e,r){var s,l,c,u;return"string"!=typeof t?(c=r,r=e,e=t,t=null):c=arguments[3],null==e?e=void 0:a(e)?null==r?r=void 0:a(r)||(c=r,r=void 0):(c=e,e=r=void 0),null==t?(s=!0,l=!1):(s=o.call(t,"c"),l=o.call(t,"e")),u={get:e,set:r,configurable:s,enumerable:l},c?n(i(c),u):u}},{"es5-ext/object/assign":170,"es5-ext/object/is-callable":176,"es5-ext/object/normalize-options":183,"es5-ext/string/#/contains":190}],139:[function(t,e,r){var n;n=this,function(t){"use strict";var e=function(t,e){return t<e?-1:t>e?1:t>=e?0:NaN},r=function(t){var r;return 1===t.length&&(r=t,t=function(t,n){return e(r(t),n)}),{left:function(e,r,n,i){for(null==n&&(n=0),null==i&&(i=e.length);n<i;){var a=n+i>>>1;t(e[a],r)<0?n=a+1:i=a}return n},right:function(e,r,n,i){for(null==n&&(n=0),null==i&&(i=e.length);n<i;){var a=n+i>>>1;t(e[a],r)>0?i=a:n=a+1}return n}}};var n=r(e),i=n.right,a=n.left;function o(t,e){return[t,e]}var s=function(t){return null===t?NaN:+t},l=function(t,e){var r,n,i=t.length,a=0,o=-1,l=0,c=0;if(null==e)for(;++o<i;)isNaN(r=s(t[o]))||(c+=(n=r-l)*(r-(l+=n/++a)));else for(;++o<i;)isNaN(r=s(e(t[o],o,t)))||(c+=(n=r-l)*(r-(l+=n/++a)));if(a>1)return c/(a-1)},c=function(t,e){var r=l(t,e);return r?Math.sqrt(r):r},u=function(t,e){var r,n,i,a=t.length,o=-1;if(null==e){for(;++o<a;)if(null!=(r=t[o])&&r>=r)for(n=i=r;++o<a;)null!=(r=t[o])&&(n>r&&(n=r),i<r&&(i=r))}else for(;++o<a;)if(null!=(r=e(t[o],o,t))&&r>=r)for(n=i=r;++o<a;)null!=(r=e(t[o],o,t))&&(n>r&&(n=r),i<r&&(i=r));return[n,i]},h=Array.prototype,f=h.slice,p=h.map,d=function(t){return function(){return t}},g=function(t){return t},m=function(t,e,r){t=+t,e=+e,r=(i=arguments.length)<2?(e=t,t=0,1):i<3?1:+r;for(var n=-1,i=0|Math.max(0,Math.ceil((e-t)/r)),a=new Array(i);++n<i;)a[n]=t+n*r;return a},v=Math.sqrt(50),y=Math.sqrt(10),x=Math.sqrt(2);function b(t,e,r){var n=(e-t)/Math.max(0,r),i=Math.floor(Math.log(n)/Math.LN10),a=n/Math.pow(10,i);return i>=0?(a>=v?10:a>=y?5:a>=x?2:1)*Math.pow(10,i):-Math.pow(10,-i)/(a>=v?10:a>=y?5:a>=x?2:1)}function _(t,e,r){var n=Math.abs(e-t)/Math.max(0,r),i=Math.pow(10,Math.floor(Math.log(n)/Math.LN10)),a=n/i;return a>=v?i*=10:a>=y?i*=5:a>=x&&(i*=2),e<t?-i:i}var w=function(t){return Math.ceil(Math.log(t.length)/Math.LN2)+1},k=function(t,e,r){if(null==r&&(r=s),n=t.length){if((e=+e)<=0||n<2)return+r(t[0],0,t);if(e>=1)return+r(t[n-1],n-1,t);var n,i=(n-1)*e,a=Math.floor(i),o=+r(t[a],a,t);return o+(+r(t[a+1],a+1,t)-o)*(i-a)}},M=function(t,e){var r,n,i=t.length,a=-1;if(null==e){for(;++a<i;)if(null!=(r=t[a])&&r>=r)for(n=r;++a<i;)null!=(r=t[a])&&n>r&&(n=r)}else for(;++a<i;)if(null!=(r=e(t[a],a,t))&&r>=r)for(n=r;++a<i;)null!=(r=e(t[a],a,t))&&n>r&&(n=r);return n},A=function(t){if(!(i=t.length))return[];for(var e=-1,r=M(t,T),n=new Array(r);++e<r;)for(var i,a=-1,o=n[e]=new Array(i);++a<i;)o[a]=t[a][e];return n};function T(t){return t.length}t.bisect=i,t.bisectRight=i,t.bisectLeft=a,t.ascending=e,t.bisector=r,t.cross=function(t,e,r){var n,i,a,s,l=t.length,c=e.length,u=new Array(l*c);for(null==r&&(r=o),n=a=0;n<l;++n)for(s=t[n],i=0;i<c;++i,++a)u[a]=r(s,e[i]);return u},t.descending=function(t,e){return e<t?-1:e>t?1:e>=t?0:NaN},t.deviation=c,t.extent=u,t.histogram=function(){var t=g,e=u,r=w;function n(n){var a,o,s=n.length,l=new Array(s);for(a=0;a<s;++a)l[a]=t(n[a],a,n);var c=e(l),u=c[0],h=c[1],f=r(l,u,h);Array.isArray(f)||(f=_(u,h,f),f=m(Math.ceil(u/f)*f,Math.floor(h/f)*f,f));for(var p=f.length;f[0]<=u;)f.shift(),--p;for(;f[p-1]>h;)f.pop(),--p;var d,g=new Array(p+1);for(a=0;a<=p;++a)(d=g[a]=[]).x0=a>0?f[a-1]:u,d.x1=a<p?f[a]:h;for(a=0;a<s;++a)u<=(o=l[a])&&o<=h&&g[i(f,o,0,p)].push(n[a]);return g}return n.value=function(e){return arguments.length?(t="function"==typeof e?e:d(e),n):t},n.domain=function(t){return arguments.length?(e="function"==typeof t?t:d([t[0],t[1]]),n):e},n.thresholds=function(t){return arguments.length?(r="function"==typeof t?t:Array.isArray(t)?d(f.call(t)):d(t),n):r},n},t.thresholdFreedmanDiaconis=function(t,r,n){return t=p.call(t,s).sort(e),Math.ceil((n-r)/(2*(k(t,.75)-k(t,.25))*Math.pow(t.length,-1/3)))},t.thresholdScott=function(t,e,r){return Math.ceil((r-e)/(3.5*c(t)*Math.pow(t.length,-1/3)))},t.thresholdSturges=w,t.max=function(t,e){var r,n,i=t.length,a=-1;if(null==e){for(;++a<i;)if(null!=(r=t[a])&&r>=r)for(n=r;++a<i;)null!=(r=t[a])&&r>n&&(n=r)}else for(;++a<i;)if(null!=(r=e(t[a],a,t))&&r>=r)for(n=r;++a<i;)null!=(r=e(t[a],a,t))&&r>n&&(n=r);return n},t.mean=function(t,e){var r,n=t.length,i=n,a=-1,o=0;if(null==e)for(;++a<n;)isNaN(r=s(t[a]))?--i:o+=r;else for(;++a<n;)isNaN(r=s(e(t[a],a,t)))?--i:o+=r;if(i)return o/i},t.median=function(t,r){var n,i=t.length,a=-1,o=[];if(null==r)for(;++a<i;)isNaN(n=s(t[a]))||o.push(n);else for(;++a<i;)isNaN(n=s(r(t[a],a,t)))||o.push(n);return k(o.sort(e),.5)},t.merge=function(t){for(var e,r,n,i=t.length,a=-1,o=0;++a<i;)o+=t[a].length;for(r=new Array(o);--i>=0;)for(e=(n=t[i]).length;--e>=0;)r[--o]=n[e];return r},t.min=M,t.pairs=function(t,e){null==e&&(e=o);for(var r=0,n=t.length-1,i=t[0],a=new Array(n<0?0:n);r<n;)a[r]=e(i,i=t[++r]);return a},t.permute=function(t,e){for(var r=e.length,n=new Array(r);r--;)n[r]=t[e[r]];return n},t.quantile=k,t.range=m,t.scan=function(t,r){if(n=t.length){var n,i,a=0,o=0,s=t[o];for(null==r&&(r=e);++a<n;)(r(i=t[a],s)<0||0!==r(s,s))&&(s=i,o=a);return 0===r(s,s)?o:void 0}},t.shuffle=function(t,e,r){for(var n,i,a=(null==r?t.length:r)-(e=null==e?0:+e);a;)i=Math.random()*a--|0,n=t[a+e],t[a+e]=t[i+e],t[i+e]=n;return t},t.sum=function(t,e){var r,n=t.length,i=-1,a=0;if(null==e)for(;++i<n;)(r=+t[i])&&(a+=r);else for(;++i<n;)(r=+e(t[i],i,t))&&(a+=r);return a},t.ticks=function(t,e,r){var n,i,a,o,s=-1;if(r=+r,(t=+t)==(e=+e)&&r>0)return[t];if((n=e<t)&&(i=t,t=e,e=i),0===(o=b(t,e,r))||!isFinite(o))return[];if(o>0)for(t=Math.ceil(t/o),e=Math.floor(e/o),a=new Array(i=Math.ceil(e-t+1));++s<i;)a[s]=(t+s)*o;else for(t=Math.floor(t*o),e=Math.ceil(e*o),a=new Array(i=Math.ceil(t-e+1));++s<i;)a[s]=(t-s)/o;return n&&a.reverse(),a},t.tickIncrement=b,t.tickStep=_,t.transpose=A,t.variance=l,t.zip=function(){return A(arguments)},Object.defineProperty(t,"__esModule",{value:!0})}("object"==typeof r&&"undefined"!=typeof e?r:n.d3=n.d3||{})},{}],140:[function(t,e,r){var n;n=this,function(t){"use strict";function e(){}function r(t,r){var n=new e;if(t instanceof e)t.each(function(t,e){n.set(e,t)});else if(Array.isArray(t)){var i,a=-1,o=t.length;if(null==r)for(;++a<o;)n.set(a,t[a]);else for(;++a<o;)n.set(r(i=t[a],a,t),i)}else if(t)for(var s in t)n.set(s,t[s]);return n}e.prototype=r.prototype={constructor:e,has:function(t){return"$"+t in this},get:function(t){return this["$"+t]},set:function(t,e){return this["$"+t]=e,this},remove:function(t){var e="$"+t;return e in this&&delete this[e]},clear:function(){for(var t in this)"$"===t[0]&&delete this[t]},keys:function(){var t=[];for(var e in this)"$"===e[0]&&t.push(e.slice(1));return t},values:function(){var t=[];for(var e in this)"$"===e[0]&&t.push(this[e]);return t},entries:function(){var t=[];for(var e in this)"$"===e[0]&&t.push({key:e.slice(1),value:this[e]});return t},size:function(){var t=0;for(var e in this)"$"===e[0]&&++t;return t},empty:function(){for(var t in this)if("$"===t[0])return!1;return!0},each:function(t){for(var e in this)"$"===e[0]&&t(this[e],e.slice(1),this)}};function n(){return{}}function i(t,e,r){t[e]=r}function a(){return r()}function o(t,e,r){t.set(e,r)}function s(){}var l=r.prototype;function c(t,e){var r=new s;if(t instanceof s)t.each(function(t){r.add(t)});else if(t){var n=-1,i=t.length;if(null==e)for(;++n<i;)r.add(t[n]);else for(;++n<i;)r.add(e(t[n],n,t))}return r}s.prototype=c.prototype={constructor:s,has:l.has,add:function(t){return this["$"+(t+="")]=t,this},remove:l.remove,clear:l.clear,values:l.keys,size:l.size,empty:l.empty,each:l.each};t.nest=function(){var t,e,s,l=[],c=[];function u(n,i,a,o){if(i>=l.length)return null!=t&&n.sort(t),null!=e?e(n):n;for(var s,c,h,f=-1,p=n.length,d=l[i++],g=r(),m=a();++f<p;)(h=g.get(s=d(c=n[f])+""))?h.push(c):g.set(s,[c]);return g.each(function(t,e){o(m,e,u(t,i,a,o))}),m}return s={object:function(t){return u(t,0,n,i)},map:function(t){return u(t,0,a,o)},entries:function(t){return function t(r,n){if(++n>l.length)return r;var i,a=c[n-1];return null!=e&&n>=l.length?i=r.entries():(i=[],r.each(function(e,r){i.push({key:r,values:t(e,n)})})),null!=a?i.sort(function(t,e){return a(t.key,e.key)}):i}(u(t,0,a,o),0)},key:function(t){return l.push(t),s},sortKeys:function(t){return c[l.length-1]=t,s},sortValues:function(e){return t=e,s},rollup:function(t){return e=t,s}}},t.set=c,t.map=r,t.keys=function(t){var e=[];for(var r in t)e.push(r);return e},t.values=function(t){var e=[];for(var r in t)e.push(t[r]);return e},t.entries=function(t){var e=[];for(var r in t)e.push({key:r,value:t[r]});return e},Object.defineProperty(t,"__esModule",{value:!0})}("object"==typeof r&&"undefined"!=typeof e?r:n.d3=n.d3||{})},{}],141:[function(t,e,r){var n;n=this,function(t){"use strict";var e=function(t,e,r){t.prototype=e.prototype=r,r.constructor=t};function r(t,e){var r=Object.create(t.prototype);for(var n in e)r[n]=e[n];return r}function n(){}var i="\\s*([+-]?\\d+)\\s*",a="\\s*([+-]?\\d*\\.?\\d+(?:[eE][+-]?\\d+)?)\\s*",o="\\s*([+-]?\\d*\\.?\\d+(?:[eE][+-]?\\d+)?)%\\s*",s=/^#([0-9a-f]{3})$/,l=/^#([0-9a-f]{6})$/,c=new RegExp("^rgb\\("+[i,i,i]+"\\)$"),u=new RegExp("^rgb\\("+[o,o,o]+"\\)$"),h=new RegExp("^rgba\\("+[i,i,i,a]+"\\)$"),f=new RegExp("^rgba\\("+[o,o,o,a]+"\\)$"),p=new RegExp("^hsl\\("+[a,o,o]+"\\)$"),d=new RegExp("^hsla\\("+[a,o,o,a]+"\\)$"),g={aliceblue:15792383,antiquewhite:16444375,aqua:65535,aquamarine:8388564,azure:15794175,beige:16119260,bisque:16770244,black:0,blanchedalmond:16772045,blue:255,blueviolet:9055202,brown:10824234,burlywood:14596231,cadetblue:6266528,chartreuse:8388352,chocolate:13789470,coral:16744272,cornflowerblue:6591981,cornsilk:16775388,crimson:14423100,cyan:65535,darkblue:139,darkcyan:35723,darkgoldenrod:12092939,darkgray:11119017,darkgreen:25600,darkgrey:11119017,darkkhaki:12433259,darkmagenta:9109643,darkolivegreen:5597999,darkorange:16747520,darkorchid:10040012,darkred:9109504,darksalmon:15308410,darkseagreen:9419919,darkslateblue:4734347,darkslategray:3100495,darkslategrey:3100495,darkturquoise:52945,darkviolet:9699539,deeppink:16716947,deepskyblue:49151,dimgray:6908265,dimgrey:6908265,dodgerblue:2003199,firebrick:11674146,floralwhite:16775920,forestgreen:2263842,fuchsia:16711935,gainsboro:14474460,ghostwhite:16316671,gold:16766720,goldenrod:14329120,gray:8421504,green:32768,greenyellow:11403055,grey:8421504,honeydew:15794160,hotpink:16738740,indianred:13458524,indigo:4915330,ivory:16777200,khaki:15787660,lavender:15132410,lavenderblush:16773365,lawngreen:8190976,lemonchiffon:16775885,lightblue:11393254,lightcoral:15761536,lightcyan:14745599,lightgoldenrodyellow:16448210,lightgray:13882323,lightgreen:9498256,lightgrey:13882323,lightpink:16758465,lightsalmon:16752762,lightseagreen:2142890,lightskyblue:8900346,lightslategray:7833753,lightslategrey:7833753,lightsteelblue:11584734,lightyellow:16777184,lime:65280,limegreen:3329330,linen:16445670,magenta:16711935,maroon:8388608,mediumaquamarine:6737322,mediumblue:205,mediumorchid:12211667,mediumpurple:9662683,mediumseagreen:3978097,mediumslateblue:8087790,mediumspringgreen:64154,mediumturquoise:4772300,mediumvioletred:13047173,midnightblue:1644912,mintcream:16121850,mistyrose:16770273,moccasin:16770229,navajowhite:16768685,navy:128,oldlace:16643558,olive:8421376,olivedrab:7048739,orange:16753920,orangered:16729344,orchid:14315734,palegoldenrod:15657130,palegreen:10025880,paleturquoise:11529966,palevioletred:14381203,papayawhip:16773077,peachpuff:16767673,peru:13468991,pink:16761035,plum:14524637,powderblue:11591910,purple:8388736,rebeccapurple:6697881,red:16711680,rosybrown:12357519,royalblue:4286945,saddlebrown:9127187,salmon:16416882,sandybrown:16032864,seagreen:3050327,seashell:16774638,sienna:10506797,silver:12632256,skyblue:8900331,slateblue:6970061,slategray:7372944,slategrey:7372944,snow:16775930,springgreen:65407,steelblue:4620980,tan:13808780,teal:32896,thistle:14204888,tomato:16737095,turquoise:4251856,violet:15631086,wheat:16113331,white:16777215,whitesmoke:16119285,yellow:16776960,yellowgreen:10145074};function m(t){var e;return t=(t+"").trim().toLowerCase(),(e=s.exec(t))?new _((e=parseInt(e[1],16))>>8&15|e>>4&240,e>>4&15|240&e,(15&e)<<4|15&e,1):(e=l.exec(t))?v(parseInt(e[1],16)):(e=c.exec(t))?new _(e[1],e[2],e[3],1):(e=u.exec(t))?new _(255*e[1]/100,255*e[2]/100,255*e[3]/100,1):(e=h.exec(t))?y(e[1],e[2],e[3],e[4]):(e=f.exec(t))?y(255*e[1]/100,255*e[2]/100,255*e[3]/100,e[4]):(e=p.exec(t))?w(e[1],e[2]/100,e[3]/100,1):(e=d.exec(t))?w(e[1],e[2]/100,e[3]/100,e[4]):g.hasOwnProperty(t)?v(g[t]):"transparent"===t?new _(NaN,NaN,NaN,0):null}function v(t){return new _(t>>16&255,t>>8&255,255&t,1)}function y(t,e,r,n){return n<=0&&(t=e=r=NaN),new _(t,e,r,n)}function x(t){return t instanceof n||(t=m(t)),t?new _((t=t.rgb()).r,t.g,t.b,t.opacity):new _}function b(t,e,r,n){return 1===arguments.length?x(t):new _(t,e,r,null==n?1:n)}function _(t,e,r,n){this.r=+t,this.g=+e,this.b=+r,this.opacity=+n}function w(t,e,r,n){return n<=0?t=e=r=NaN:r<=0||r>=1?t=e=NaN:e<=0&&(t=NaN),new M(t,e,r,n)}function k(t,e,r,i){return 1===arguments.length?function(t){if(t instanceof M)return new M(t.h,t.s,t.l,t.opacity);if(t instanceof n||(t=m(t)),!t)return new M;if(t instanceof M)return t;var e=(t=t.rgb()).r/255,r=t.g/255,i=t.b/255,a=Math.min(e,r,i),o=Math.max(e,r,i),s=NaN,l=o-a,c=(o+a)/2;return l?(s=e===o?(r-i)/l+6*(r<i):r===o?(i-e)/l+2:(e-r)/l+4,l/=c<.5?o+a:2-o-a,s*=60):l=c>0&&c<1?0:s,new M(s,l,c,t.opacity)}(t):new M(t,e,r,null==i?1:i)}function M(t,e,r,n){this.h=+t,this.s=+e,this.l=+r,this.opacity=+n}function A(t,e,r){return 255*(t<60?e+(r-e)*t/60:t<180?r:t<240?e+(r-e)*(240-t)/60:e)}e(n,m,{displayable:function(){return this.rgb().displayable()},toString:function(){return this.rgb()+""}}),e(_,b,r(n,{brighter:function(t){return t=null==t?1/.7:Math.pow(1/.7,t),new _(this.r*t,this.g*t,this.b*t,this.opacity)},darker:function(t){return t=null==t?.7:Math.pow(.7,t),new _(this.r*t,this.g*t,this.b*t,this.opacity)},rgb:function(){return this},displayable:function(){return 0<=this.r&&this.r<=255&&0<=this.g&&this.g<=255&&0<=this.b&&this.b<=255&&0<=this.opacity&&this.opacity<=1},toString:function(){var t=this.opacity;return(1===(t=isNaN(t)?1:Math.max(0,Math.min(1,t)))?"rgb(":"rgba(")+Math.max(0,Math.min(255,Math.round(this.r)||0))+", "+Math.max(0,Math.min(255,Math.round(this.g)||0))+", "+Math.max(0,Math.min(255,Math.round(this.b)||0))+(1===t?")":", "+t+")")}})),e(M,k,r(n,{brighter:function(t){return t=null==t?1/.7:Math.pow(1/.7,t),new M(this.h,this.s,this.l*t,this.opacity)},darker:function(t){return t=null==t?.7:Math.pow(.7,t),new M(this.h,this.s,this.l*t,this.opacity)},rgb:function(){var t=this.h%360+360*(this.h<0),e=isNaN(t)||isNaN(this.s)?0:this.s,r=this.l,n=r+(r<.5?r:1-r)*e,i=2*r-n;return new _(A(t>=240?t-240:t+120,i,n),A(t,i,n),A(t<120?t+240:t-120,i,n),this.opacity)},displayable:function(){return(0<=this.s&&this.s<=1||isNaN(this.s))&&0<=this.l&&this.l<=1&&0<=this.opacity&&this.opacity<=1}}));var T=Math.PI/180,S=180/Math.PI,E=.95047,C=1,L=1.08883,z=4/29,P=6/29,I=3*P*P,O=P*P*P;function D(t){if(t instanceof B)return new B(t.l,t.a,t.b,t.opacity);if(t instanceof q){var e=t.h*T;return new B(t.l,Math.cos(e)*t.c,Math.sin(e)*t.c,t.opacity)}t instanceof _||(t=x(t));var r=V(t.r),n=V(t.g),i=V(t.b),a=F((.4124564*r+.3575761*n+.1804375*i)/E),o=F((.2126729*r+.7151522*n+.072175*i)/C);return new B(116*o-16,500*(a-o),200*(o-F((.0193339*r+.119192*n+.9503041*i)/L)),t.opacity)}function R(t,e,r,n){return 1===arguments.length?D(t):new B(t,e,r,null==n?1:n)}function B(t,e,r,n){this.l=+t,this.a=+e,this.b=+r,this.opacity=+n}function F(t){return t>O?Math.pow(t,1/3):t/I+z}function N(t){return t>P?t*t*t:I*(t-z)}function j(t){return 255*(t<=.0031308?12.92*t:1.055*Math.pow(t,1/2.4)-.055)}function V(t){return(t/=255)<=.04045?t/12.92:Math.pow((t+.055)/1.055,2.4)}function U(t,e,r,n){return 1===arguments.length?function(t){if(t instanceof q)return new q(t.h,t.c,t.l,t.opacity);t instanceof B||(t=D(t));var e=Math.atan2(t.b,t.a)*S;return new q(e<0?e+360:e,Math.sqrt(t.a*t.a+t.b*t.b),t.l,t.opacity)}(t):new q(t,e,r,null==n?1:n)}function q(t,e,r,n){this.h=+t,this.c=+e,this.l=+r,this.opacity=+n}e(B,R,r(n,{brighter:function(t){return new B(this.l+18*(null==t?1:t),this.a,this.b,this.opacity)},darker:function(t){return new B(this.l-18*(null==t?1:t),this.a,this.b,this.opacity)},rgb:function(){var t=(this.l+16)/116,e=isNaN(this.a)?t:t+this.a/500,r=isNaN(this.b)?t:t-this.b/200;return t=C*N(t),new _(j(3.2404542*(e=E*N(e))-1.5371385*t-.4985314*(r=L*N(r))),j(-.969266*e+1.8760108*t+.041556*r),j(.0556434*e-.2040259*t+1.0572252*r),this.opacity)}})),e(q,U,r(n,{brighter:function(t){return new q(this.h,this.c,this.l+18*(null==t?1:t),this.opacity)},darker:function(t){return new q(this.h,this.c,this.l-18*(null==t?1:t),this.opacity)},rgb:function(){return D(this).rgb()}}));var H=-.14861,G=1.78277,W=-.29227,Y=-.90649,X=1.97294,Z=X*Y,$=X*G,J=G*W-Y*H;function K(t,e,r,n){return 1===arguments.length?function(t){if(t instanceof Q)return new Q(t.h,t.s,t.l,t.opacity);t instanceof _||(t=x(t));var e=t.r/255,r=t.g/255,n=t.b/255,i=(J*n+Z*e-$*r)/(J+Z-$),a=n-i,o=(X*(r-i)-W*a)/Y,s=Math.sqrt(o*o+a*a)/(X*i*(1-i)),l=s?Math.atan2(o,a)*S-120:NaN;return new Q(l<0?l+360:l,s,i,t.opacity)}(t):new Q(t,e,r,null==n?1:n)}function Q(t,e,r,n){this.h=+t,this.s=+e,this.l=+r,this.opacity=+n}e(Q,K,r(n,{brighter:function(t){return t=null==t?1/.7:Math.pow(1/.7,t),new Q(this.h,this.s,this.l*t,this.opacity)},darker:function(t){return t=null==t?.7:Math.pow(.7,t),new Q(this.h,this.s,this.l*t,this.opacity)},rgb:function(){var t=isNaN(this.h)?0:(this.h+120)*T,e=+this.l,r=isNaN(this.s)?0:this.s*e*(1-e),n=Math.cos(t),i=Math.sin(t);return new _(255*(e+r*(H*n+G*i)),255*(e+r*(W*n+Y*i)),255*(e+r*(X*n)),this.opacity)}})),t.color=m,t.rgb=b,t.hsl=k,t.lab=R,t.hcl=U,t.cubehelix=K,Object.defineProperty(t,"__esModule",{value:!0})}("object"==typeof r&&"undefined"!=typeof e?r:n.d3=n.d3||{})},{}],142:[function(t,e,r){var n;n=this,function(t){"use strict";var e={value:function(){}};function r(){for(var t,e=0,r=arguments.length,i={};e<r;++e){if(!(t=arguments[e]+"")||t in i)throw new Error("illegal type: "+t);i[t]=[]}return new n(i)}function n(t){this._=t}function i(t,e){for(var r,n=0,i=t.length;n<i;++n)if((r=t[n]).name===e)return r.value}function a(t,r,n){for(var i=0,a=t.length;i<a;++i)if(t[i].name===r){t[i]=e,t=t.slice(0,i).concat(t.slice(i+1));break}return null!=n&&t.push({name:r,value:n}),t}n.prototype=r.prototype={constructor:n,on:function(t,e){var r,n,o=this._,s=(n=o,(t+"").trim().split(/^|\s+/).map(function(t){var e="",r=t.indexOf(".");if(r>=0&&(e=t.slice(r+1),t=t.slice(0,r)),t&&!n.hasOwnProperty(t))throw new Error("unknown type: "+t);return{type:t,name:e}})),l=-1,c=s.length;if(!(arguments.length<2)){if(null!=e&&"function"!=typeof e)throw new Error("invalid callback: "+e);for(;++l<c;)if(r=(t=s[l]).type)o[r]=a(o[r],t.name,e);else if(null==e)for(r in o)o[r]=a(o[r],t.name,null);return this}for(;++l<c;)if((r=(t=s[l]).type)&&(r=i(o[r],t.name)))return r},copy:function(){var t={},e=this._;for(var r in e)t[r]=e[r].slice();return new n(t)},call:function(t,e){if((r=arguments.length-2)>0)for(var r,n,i=new Array(r),a=0;a<r;++a)i[a]=arguments[a+2];if(!this._.hasOwnProperty(t))throw new Error("unknown type: "+t);for(a=0,r=(n=this._[t]).length;a<r;++a)n[a].value.apply(e,i)},apply:function(t,e,r){if(!this._.hasOwnProperty(t))throw new Error("unknown type: "+t);for(var n=this._[t],i=0,a=n.length;i<a;++i)n[i].value.apply(e,r)}},t.dispatch=r,Object.defineProperty(t,"__esModule",{value:!0})}("object"==typeof r&&"undefined"!=typeof e?r:n.d3=n.d3||{})},{}],143:[function(t,e,r){var n,i;n=this,i=function(t,e,r,n,i){"use strict";var a=function(t){return function(){return t}},o=function(){return 1e-6*(Math.random()-.5)};function s(t){return t.x+t.vx}function l(t){return t.y+t.vy}function c(t){return t.index}function u(t,e){var r=t.get(e);if(!r)throw new Error("missing: "+e);return r}function h(t){return t.x}function f(t){return t.y}var p=10,d=Math.PI*(3-Math.sqrt(5));t.forceCenter=function(t,e){var r;function n(){var n,i,a=r.length,o=0,s=0;for(n=0;n<a;++n)o+=(i=r[n]).x,s+=i.y;for(o=o/a-t,s=s/a-e,n=0;n<a;++n)(i=r[n]).x-=o,i.y-=s}return null==t&&(t=0),null==e&&(e=0),n.initialize=function(t){r=t},n.x=function(e){return arguments.length?(t=+e,n):t},n.y=function(t){return arguments.length?(e=+t,n):e},n},t.forceCollide=function(t){var r,n,i=1,c=1;function u(){for(var t,a,u,f,p,d,g,m=r.length,v=0;v<c;++v)for(a=e.quadtree(r,s,l).visitAfter(h),t=0;t<m;++t)u=r[t],d=n[u.index],g=d*d,f=u.x+u.vx,p=u.y+u.vy,a.visit(y);function y(t,e,r,n,a){var s=t.data,l=t.r,c=d+l;if(!s)return e>f+c||n<f-c||r>p+c||a<p-c;if(s.index>u.index){var h=f-s.x-s.vx,m=p-s.y-s.vy,v=h*h+m*m;v<c*c&&(0===h&&(v+=(h=o())*h),0===m&&(v+=(m=o())*m),v=(c-(v=Math.sqrt(v)))/v*i,u.vx+=(h*=v)*(c=(l*=l)/(g+l)),u.vy+=(m*=v)*c,s.vx-=h*(c=1-c),s.vy-=m*c)}}}function h(t){if(t.data)return t.r=n[t.data.index];for(var e=t.r=0;e<4;++e)t[e]&&t[e].r>t.r&&(t.r=t[e].r)}function f(){if(r){var e,i,a=r.length;for(n=new Array(a),e=0;e<a;++e)i=r[e],n[i.index]=+t(i,e,r)}}return"function"!=typeof t&&(t=a(null==t?1:+t)),u.initialize=function(t){r=t,f()},u.iterations=function(t){return arguments.length?(c=+t,u):c},u.strength=function(t){return arguments.length?(i=+t,u):i},u.radius=function(e){return arguments.length?(t="function"==typeof e?e:a(+e),f(),u):t},u},t.forceLink=function(t){var e,n,i,s,l,h=c,f=function(t){return 1/Math.min(s[t.source.index],s[t.target.index])},p=a(30),d=1;function g(r){for(var i=0,a=t.length;i<d;++i)for(var s,c,u,h,f,p,g,m=0;m<a;++m)c=(s=t[m]).source,h=(u=s.target).x+u.vx-c.x-c.vx||o(),f=u.y+u.vy-c.y-c.vy||o(),h*=p=((p=Math.sqrt(h*h+f*f))-n[m])/p*r*e[m],f*=p,u.vx-=h*(g=l[m]),u.vy-=f*g,c.vx+=h*(g=1-g),c.vy+=f*g}function m(){if(i){var a,o,c=i.length,f=t.length,p=r.map(i,h);for(a=0,s=new Array(c);a<f;++a)(o=t[a]).index=a,"object"!=typeof o.source&&(o.source=u(p,o.source)),"object"!=typeof o.target&&(o.target=u(p,o.target)),s[o.source.index]=(s[o.source.index]||0)+1,s[o.target.index]=(s[o.target.index]||0)+1;for(a=0,l=new Array(f);a<f;++a)o=t[a],l[a]=s[o.source.index]/(s[o.source.index]+s[o.target.index]);e=new Array(f),v(),n=new Array(f),y()}}function v(){if(i)for(var r=0,n=t.length;r<n;++r)e[r]=+f(t[r],r,t)}function y(){if(i)for(var e=0,r=t.length;e<r;++e)n[e]=+p(t[e],e,t)}return null==t&&(t=[]),g.initialize=function(t){i=t,m()},g.links=function(e){return arguments.length?(t=e,m(),g):t},g.id=function(t){return arguments.length?(h=t,g):h},g.iterations=function(t){return arguments.length?(d=+t,g):d},g.strength=function(t){return arguments.length?(f="function"==typeof t?t:a(+t),v(),g):f},g.distance=function(t){return arguments.length?(p="function"==typeof t?t:a(+t),y(),g):p},g},t.forceManyBody=function(){var t,r,n,i,s=a(-30),l=1,c=1/0,u=.81;function p(i){var a,o=t.length,s=e.quadtree(t,h,f).visitAfter(g);for(n=i,a=0;a<o;++a)r=t[a],s.visit(m)}function d(){if(t){var e,r,n=t.length;for(i=new Array(n),e=0;e<n;++e)r=t[e],i[r.index]=+s(r,e,t)}}function g(t){var e,r,n,a,o,s=0,l=0;if(t.length){for(n=a=o=0;o<4;++o)(e=t[o])&&(r=Math.abs(e.value))&&(s+=e.value,l+=r,n+=r*e.x,a+=r*e.y);t.x=n/l,t.y=a/l}else{(e=t).x=e.data.x,e.y=e.data.y;do{s+=i[e.data.index]}while(e=e.next)}t.value=s}function m(t,e,a,s){if(!t.value)return!0;var h=t.x-r.x,f=t.y-r.y,p=s-e,d=h*h+f*f;if(p*p/u<d)return d<c&&(0===h&&(d+=(h=o())*h),0===f&&(d+=(f=o())*f),d<l&&(d=Math.sqrt(l*d)),r.vx+=h*t.value*n/d,r.vy+=f*t.value*n/d),!0;if(!(t.length||d>=c)){(t.data!==r||t.next)&&(0===h&&(d+=(h=o())*h),0===f&&(d+=(f=o())*f),d<l&&(d=Math.sqrt(l*d)));do{t.data!==r&&(p=i[t.data.index]*n/d,r.vx+=h*p,r.vy+=f*p)}while(t=t.next)}}return p.initialize=function(e){t=e,d()},p.strength=function(t){return arguments.length?(s="function"==typeof t?t:a(+t),d(),p):s},p.distanceMin=function(t){return arguments.length?(l=t*t,p):Math.sqrt(l)},p.distanceMax=function(t){return arguments.length?(c=t*t,p):Math.sqrt(c)},p.theta=function(t){return arguments.length?(u=t*t,p):Math.sqrt(u)},p},t.forceRadial=function(t,e,r){var n,i,o,s=a(.1);function l(t){for(var a=0,s=n.length;a<s;++a){var l=n[a],c=l.x-e||1e-6,u=l.y-r||1e-6,h=Math.sqrt(c*c+u*u),f=(o[a]-h)*i[a]*t/h;l.vx+=c*f,l.vy+=u*f}}function c(){if(n){var e,r=n.length;for(i=new Array(r),o=new Array(r),e=0;e<r;++e)o[e]=+t(n[e],e,n),i[e]=isNaN(o[e])?0:+s(n[e],e,n)}}return"function"!=typeof t&&(t=a(+t)),null==e&&(e=0),null==r&&(r=0),l.initialize=function(t){n=t,c()},l.strength=function(t){return arguments.length?(s="function"==typeof t?t:a(+t),c(),l):s},l.radius=function(e){return arguments.length?(t="function"==typeof e?e:a(+e),c(),l):t},l.x=function(t){return arguments.length?(e=+t,l):e},l.y=function(t){return arguments.length?(r=+t,l):r},l},t.forceSimulation=function(t){var e,a=1,o=.001,s=1-Math.pow(o,1/300),l=0,c=.6,u=r.map(),h=i.timer(g),f=n.dispatch("tick","end");function g(){m(),f.call("tick",e),a<o&&(h.stop(),f.call("end",e))}function m(){var e,r,n=t.length;for(a+=(l-a)*s,u.each(function(t){t(a)}),e=0;e<n;++e)null==(r=t[e]).fx?r.x+=r.vx*=c:(r.x=r.fx,r.vx=0),null==r.fy?r.y+=r.vy*=c:(r.y=r.fy,r.vy=0)}function v(){for(var e,r=0,n=t.length;r<n;++r){if((e=t[r]).index=r,isNaN(e.x)||isNaN(e.y)){var i=p*Math.sqrt(r),a=r*d;e.x=i*Math.cos(a),e.y=i*Math.sin(a)}(isNaN(e.vx)||isNaN(e.vy))&&(e.vx=e.vy=0)}}function y(e){return e.initialize&&e.initialize(t),e}return null==t&&(t=[]),v(),e={tick:m,restart:function(){return h.restart(g),e},stop:function(){return h.stop(),e},nodes:function(r){return arguments.length?(t=r,v(),u.each(y),e):t},alpha:function(t){return arguments.length?(a=+t,e):a},alphaMin:function(t){return arguments.length?(o=+t,e):o},alphaDecay:function(t){return arguments.length?(s=+t,e):+s},alphaTarget:function(t){return arguments.length?(l=+t,e):l},velocityDecay:function(t){return arguments.length?(c=1-t,e):1-c},force:function(t,r){return arguments.length>1?(null==r?u.remove(t):u.set(t,y(r)),e):u.get(t)},find:function(e,r,n){var i,a,o,s,l,c=0,u=t.length;for(null==n?n=1/0:n*=n,c=0;c<u;++c)(o=(i=e-(s=t[c]).x)*i+(a=r-s.y)*a)<n&&(l=s,n=o);return l},on:function(t,r){return arguments.length>1?(f.on(t,r),e):f.on(t)}}},t.forceX=function(t){var e,r,n,i=a(.1);function o(t){for(var i,a=0,o=e.length;a<o;++a)(i=e[a]).vx+=(n[a]-i.x)*r[a]*t}function s(){if(e){var a,o=e.length;for(r=new Array(o),n=new Array(o),a=0;a<o;++a)r[a]=isNaN(n[a]=+t(e[a],a,e))?0:+i(e[a],a,e)}}return"function"!=typeof t&&(t=a(null==t?0:+t)),o.initialize=function(t){e=t,s()},o.strength=function(t){return arguments.length?(i="function"==typeof t?t:a(+t),s(),o):i},o.x=function(e){return arguments.length?(t="function"==typeof e?e:a(+e),s(),o):t},o},t.forceY=function(t){var e,r,n,i=a(.1);function o(t){for(var i,a=0,o=e.length;a<o;++a)(i=e[a]).vy+=(n[a]-i.y)*r[a]*t}function s(){if(e){var a,o=e.length;for(r=new Array(o),n=new Array(o),a=0;a<o;++a)r[a]=isNaN(n[a]=+t(e[a],a,e))?0:+i(e[a],a,e)}}return"function"!=typeof t&&(t=a(null==t?0:+t)),o.initialize=function(t){e=t,s()},o.strength=function(t){return arguments.length?(i="function"==typeof t?t:a(+t),s(),o):i},o.y=function(e){return arguments.length?(t="function"==typeof e?e:a(+e),s(),o):t},o},Object.defineProperty(t,"__esModule",{value:!0})},"object"==typeof r&&"undefined"!=typeof e?i(r,t("d3-quadtree"),t("d3-collection"),t("d3-dispatch"),t("d3-timer")):i(n.d3=n.d3||{},n.d3,n.d3,n.d3,n.d3)},{"d3-collection":140,"d3-dispatch":142,"d3-quadtree":145,"d3-timer":146}],144:[function(t,e,r){var n,i;n=this,i=function(t,e){"use strict";function r(t,e,r,n,i){var a=t*t,o=a*t;return((1-3*t+3*a-o)*e+(4-6*a+3*o)*r+(1+3*t+3*a-3*o)*n+o*i)/6}var n=function(t){var e=t.length-1;return function(n){var i=n<=0?n=0:n>=1?(n=1,e-1):Math.floor(n*e),a=t[i],o=t[i+1],s=i>0?t[i-1]:2*a-o,l=i<e-1?t[i+2]:2*o-a;return r((n-i/e)*e,s,a,o,l)}},i=function(t){var e=t.length;return function(n){var i=Math.floor(((n%=1)<0?++n:n)*e),a=t[(i+e-1)%e],o=t[i%e],s=t[(i+1)%e],l=t[(i+2)%e];return r((n-i/e)*e,a,o,s,l)}},a=function(t){return function(){return t}};function o(t,e){return function(r){return t+r*e}}function s(t,e){var r=e-t;return r?o(t,r>180||r<-180?r-360*Math.round(r/360):r):a(isNaN(t)?e:t)}function l(t){return 1==(t=+t)?c:function(e,r){return r-e?function(t,e,r){return t=Math.pow(t,r),e=Math.pow(e,r)-t,r=1/r,function(n){return Math.pow(t+n*e,r)}}(e,r,t):a(isNaN(e)?r:e)}}function c(t,e){var r=e-t;return r?o(t,r):a(isNaN(t)?e:t)}var u=function t(r){var n=l(r);function i(t,r){var i=n((t=e.rgb(t)).r,(r=e.rgb(r)).r),a=n(t.g,r.g),o=n(t.b,r.b),s=c(t.opacity,r.opacity);return function(e){return t.r=i(e),t.g=a(e),t.b=o(e),t.opacity=s(e),t+""}}return i.gamma=t,i}(1);function h(t){return function(r){var n,i,a=r.length,o=new Array(a),s=new Array(a),l=new Array(a);for(n=0;n<a;++n)i=e.rgb(r[n]),o[n]=i.r||0,s[n]=i.g||0,l[n]=i.b||0;return o=t(o),s=t(s),l=t(l),i.opacity=1,function(t){return i.r=o(t),i.g=s(t),i.b=l(t),i+""}}}var f=h(n),p=h(i),d=function(t,e){var r,n=e?e.length:0,i=t?Math.min(n,t.length):0,a=new Array(i),o=new Array(n);for(r=0;r<i;++r)a[r]=A(t[r],e[r]);for(;r<n;++r)o[r]=e[r];return function(t){for(r=0;r<i;++r)o[r]=a[r](t);return o}},g=function(t,e){var r=new Date;return e-=t=+t,function(n){return r.setTime(t+e*n),r}},m=function(t,e){return e-=t=+t,function(r){return t+e*r}},v=function(t,e){var r,n={},i={};for(r in null!==t&&"object"==typeof t||(t={}),null!==e&&"object"==typeof e||(e={}),e)r in t?n[r]=A(t[r],e[r]):i[r]=e[r];return function(t){for(r in n)i[r]=n[r](t);return i}},y=/[-+]?(?:\d+\.?\d*|\.?\d+)(?:[eE][-+]?\d+)?/g,x=new RegExp(y.source,"g");var b,_,w,k,M=function(t,e){var r,n,i,a=y.lastIndex=x.lastIndex=0,o=-1,s=[],l=[];for(t+="",e+="";(r=y.exec(t))&&(n=x.exec(e));)(i=n.index)>a&&(i=e.slice(a,i),s[o]?s[o]+=i:s[++o]=i),(r=r[0])===(n=n[0])?s[o]?s[o]+=n:s[++o]=n:(s[++o]=null,l.push({i:o,x:m(r,n)})),a=x.lastIndex;return a<e.length&&(i=e.slice(a),s[o]?s[o]+=i:s[++o]=i),s.length<2?l[0]?function(t){return function(e){return t(e)+""}}(l[0].x):function(t){return function(){return t}}(e):(e=l.length,function(t){for(var r,n=0;n<e;++n)s[(r=l[n]).i]=r.x(t);return s.join("")})},A=function(t,r){var n,i=typeof r;return null==r||"boolean"===i?a(r):("number"===i?m:"string"===i?(n=e.color(r))?(r=n,u):M:r instanceof e.color?u:r instanceof Date?g:Array.isArray(r)?d:"function"!=typeof r.valueOf&&"function"!=typeof r.toString||isNaN(r)?v:m)(t,r)},T=180/Math.PI,S={translateX:0,translateY:0,rotate:0,skewX:0,scaleX:1,scaleY:1},E=function(t,e,r,n,i,a){var o,s,l;return(o=Math.sqrt(t*t+e*e))&&(t/=o,e/=o),(l=t*r+e*n)&&(r-=t*l,n-=e*l),(s=Math.sqrt(r*r+n*n))&&(r/=s,n/=s,l/=s),t*n<e*r&&(t=-t,e=-e,l=-l,o=-o),{translateX:i,translateY:a,rotate:Math.atan2(e,t)*T,skewX:Math.atan(l)*T,scaleX:o,scaleY:s}};function C(t,e,r,n){function i(t){return t.length?t.pop()+" ":""}return function(a,o){var s=[],l=[];return a=t(a),o=t(o),function(t,n,i,a,o,s){if(t!==i||n!==a){var l=o.push("translate(",null,e,null,r);s.push({i:l-4,x:m(t,i)},{i:l-2,x:m(n,a)})}else(i||a)&&o.push("translate("+i+e+a+r)}(a.translateX,a.translateY,o.translateX,o.translateY,s,l),function(t,e,r,a){t!==e?(t-e>180?e+=360:e-t>180&&(t+=360),a.push({i:r.push(i(r)+"rotate(",null,n)-2,x:m(t,e)})):e&&r.push(i(r)+"rotate("+e+n)}(a.rotate,o.rotate,s,l),function(t,e,r,a){t!==e?a.push({i:r.push(i(r)+"skewX(",null,n)-2,x:m(t,e)}):e&&r.push(i(r)+"skewX("+e+n)}(a.skewX,o.skewX,s,l),function(t,e,r,n,a,o){if(t!==r||e!==n){var s=a.push(i(a)+"scale(",null,",",null,")");o.push({i:s-4,x:m(t,r)},{i:s-2,x:m(e,n)})}else 1===r&&1===n||a.push(i(a)+"scale("+r+","+n+")")}(a.scaleX,a.scaleY,o.scaleX,o.scaleY,s,l),a=o=null,function(t){for(var e,r=-1,n=l.length;++r<n;)s[(e=l[r]).i]=e.x(t);return s.join("")}}}var L=C(function(t){return"none"===t?S:(b||(b=document.createElement("DIV"),_=document.documentElement,w=document.defaultView),b.style.transform=t,t=w.getComputedStyle(_.appendChild(b),null).getPropertyValue("transform"),_.removeChild(b),t=t.slice(7,-1).split(","),E(+t[0],+t[1],+t[2],+t[3],+t[4],+t[5]))},"px, ","px)","deg)"),z=C(function(t){return null==t?S:(k||(k=document.createElementNS("http://www.w3.org/2000/svg","g")),k.setAttribute("transform",t),(t=k.transform.baseVal.consolidate())?(t=t.matrix,E(t.a,t.b,t.c,t.d,t.e,t.f)):S)},", ",")",")"),P=Math.SQRT2;function I(t){return((t=Math.exp(t))+1/t)/2}function O(t){return function(r,n){var i=t((r=e.hsl(r)).h,(n=e.hsl(n)).h),a=c(r.s,n.s),o=c(r.l,n.l),s=c(r.opacity,n.opacity);return function(t){return r.h=i(t),r.s=a(t),r.l=o(t),r.opacity=s(t),r+""}}}var D=O(s),R=O(c);function B(t){return function(r,n){var i=t((r=e.hcl(r)).h,(n=e.hcl(n)).h),a=c(r.c,n.c),o=c(r.l,n.l),s=c(r.opacity,n.opacity);return function(t){return r.h=i(t),r.c=a(t),r.l=o(t),r.opacity=s(t),r+""}}}var F=B(s),N=B(c);function j(t){return function r(n){function i(r,i){var a=t((r=e.cubehelix(r)).h,(i=e.cubehelix(i)).h),o=c(r.s,i.s),s=c(r.l,i.l),l=c(r.opacity,i.opacity);return function(t){return r.h=a(t),r.s=o(t),r.l=s(Math.pow(t,n)),r.opacity=l(t),r+""}}return n=+n,i.gamma=r,i}(1)}var V=j(s),U=j(c);t.interpolate=A,t.interpolateArray=d,t.interpolateBasis=n,t.interpolateBasisClosed=i,t.interpolateDate=g,t.interpolateNumber=m,t.interpolateObject=v,t.interpolateRound=function(t,e){return e-=t=+t,function(r){return Math.round(t+e*r)}},t.interpolateString=M,t.interpolateTransformCss=L,t.interpolateTransformSvg=z,t.interpolateZoom=function(t,e){var r,n,i=t[0],a=t[1],o=t[2],s=e[0],l=e[1],c=e[2],u=s-i,h=l-a,f=u*u+h*h;if(f<1e-12)n=Math.log(c/o)/P,r=function(t){return[i+t*u,a+t*h,o*Math.exp(P*t*n)]};else{var p=Math.sqrt(f),d=(c*c-o*o+4*f)/(2*o*2*p),g=(c*c-o*o-4*f)/(2*c*2*p),m=Math.log(Math.sqrt(d*d+1)-d),v=Math.log(Math.sqrt(g*g+1)-g);n=(v-m)/P,r=function(t){var e,r=t*n,s=I(m),l=o/(2*p)*(s*(e=P*r+m,((e=Math.exp(2*e))-1)/(e+1))-function(t){return((t=Math.exp(t))-1/t)/2}(m));return[i+l*u,a+l*h,o*s/I(P*r+m)]}}return r.duration=1e3*n,r},t.interpolateRgb=u,t.interpolateRgbBasis=f,t.interpolateRgbBasisClosed=p,t.interpolateHsl=D,t.interpolateHslLong=R,t.interpolateLab=function(t,r){var n=c((t=e.lab(t)).l,(r=e.lab(r)).l),i=c(t.a,r.a),a=c(t.b,r.b),o=c(t.opacity,r.opacity);return function(e){return t.l=n(e),t.a=i(e),t.b=a(e),t.opacity=o(e),t+""}},t.interpolateHcl=F,t.interpolateHclLong=N,t.interpolateCubehelix=V,t.interpolateCubehelixLong=U,t.quantize=function(t,e){for(var r=new Array(e),n=0;n<e;++n)r[n]=t(n/(e-1));return r},Object.defineProperty(t,"__esModule",{value:!0})},"object"==typeof r&&"undefined"!=typeof e?i(r,t("d3-color")):i(n.d3=n.d3||{},n.d3)},{"d3-color":141}],145:[function(t,e,r){var n;n=this,function(t){"use strict";function e(t,e,r,n){if(isNaN(e)||isNaN(r))return t;var i,a,o,s,l,c,u,h,f,p=t._root,d={data:n},g=t._x0,m=t._y0,v=t._x1,y=t._y1;if(!p)return t._root=d,t;for(;p.length;)if((c=e>=(a=(g+v)/2))?g=a:v=a,(u=r>=(o=(m+y)/2))?m=o:y=o,i=p,!(p=p[h=u<<1|c]))return i[h]=d,t;if(s=+t._x.call(null,p.data),l=+t._y.call(null,p.data),e===s&&r===l)return d.next=p,i?i[h]=d:t._root=d,t;do{i=i?i[h]=new Array(4):t._root=new Array(4),(c=e>=(a=(g+v)/2))?g=a:v=a,(u=r>=(o=(m+y)/2))?m=o:y=o}while((h=u<<1|c)==(f=(l>=o)<<1|s>=a));return i[f]=p,i[h]=d,t}var r=function(t,e,r,n,i){this.node=t,this.x0=e,this.y0=r,this.x1=n,this.y1=i};function n(t){return t[0]}function i(t){return t[1]}function a(t,e,r){var a=new o(null==e?n:e,null==r?i:r,NaN,NaN,NaN,NaN);return null==t?a:a.addAll(t)}function o(t,e,r,n,i,a){this._x=t,this._y=e,this._x0=r,this._y0=n,this._x1=i,this._y1=a,this._root=void 0}function s(t){for(var e={data:t.data},r=e;t=t.next;)r=r.next={data:t.data};return e}var l=a.prototype=o.prototype;l.copy=function(){var t,e,r=new o(this._x,this._y,this._x0,this._y0,this._x1,this._y1),n=this._root;if(!n)return r;if(!n.length)return r._root=s(n),r;for(t=[{source:n,target:r._root=new Array(4)}];n=t.pop();)for(var i=0;i<4;++i)(e=n.source[i])&&(e.length?t.push({source:e,target:n.target[i]=new Array(4)}):n.target[i]=s(e));return r},l.add=function(t){var r=+this._x.call(null,t),n=+this._y.call(null,t);return e(this.cover(r,n),r,n,t)},l.addAll=function(t){var r,n,i,a,o=t.length,s=new Array(o),l=new Array(o),c=1/0,u=1/0,h=-1/0,f=-1/0;for(n=0;n<o;++n)isNaN(i=+this._x.call(null,r=t[n]))||isNaN(a=+this._y.call(null,r))||(s[n]=i,l[n]=a,i<c&&(c=i),i>h&&(h=i),a<u&&(u=a),a>f&&(f=a));for(h<c&&(c=this._x0,h=this._x1),f<u&&(u=this._y0,f=this._y1),this.cover(c,u).cover(h,f),n=0;n<o;++n)e(this,s[n],l[n],t[n]);return this},l.cover=function(t,e){if(isNaN(t=+t)||isNaN(e=+e))return this;var r=this._x0,n=this._y0,i=this._x1,a=this._y1;if(isNaN(r))i=(r=Math.floor(t))+1,a=(n=Math.floor(e))+1;else{if(!(r>t||t>i||n>e||e>a))return this;var o,s,l=i-r,c=this._root;switch(s=(e<(n+a)/2)<<1|t<(r+i)/2){case 0:do{(o=new Array(4))[s]=c,c=o}while(a=n+(l*=2),t>(i=r+l)||e>a);break;case 1:do{(o=new Array(4))[s]=c,c=o}while(a=n+(l*=2),(r=i-l)>t||e>a);break;case 2:do{(o=new Array(4))[s]=c,c=o}while(n=a-(l*=2),t>(i=r+l)||n>e);break;case 3:do{(o=new Array(4))[s]=c,c=o}while(n=a-(l*=2),(r=i-l)>t||n>e)}this._root&&this._root.length&&(this._root=c)}return this._x0=r,this._y0=n,this._x1=i,this._y1=a,this},l.data=function(){var t=[];return this.visit(function(e){if(!e.length)do{t.push(e.data)}while(e=e.next)}),t},l.extent=function(t){return arguments.length?this.cover(+t[0][0],+t[0][1]).cover(+t[1][0],+t[1][1]):isNaN(this._x0)?void 0:[[this._x0,this._y0],[this._x1,this._y1]]},l.find=function(t,e,n){var i,a,o,s,l,c,u,h=this._x0,f=this._y0,p=this._x1,d=this._y1,g=[],m=this._root;for(m&&g.push(new r(m,h,f,p,d)),null==n?n=1/0:(h=t-n,f=e-n,p=t+n,d=e+n,n*=n);c=g.pop();)if(!(!(m=c.node)||(a=c.x0)>p||(o=c.y0)>d||(s=c.x1)<h||(l=c.y1)<f))if(m.length){var v=(a+s)/2,y=(o+l)/2;g.push(new r(m[3],v,y,s,l),new r(m[2],a,y,v,l),new r(m[1],v,o,s,y),new r(m[0],a,o,v,y)),(u=(e>=y)<<1|t>=v)&&(c=g[g.length-1],g[g.length-1]=g[g.length-1-u],g[g.length-1-u]=c)}else{var x=t-+this._x.call(null,m.data),b=e-+this._y.call(null,m.data),_=x*x+b*b;if(_<n){var w=Math.sqrt(n=_);h=t-w,f=e-w,p=t+w,d=e+w,i=m.data}}return i},l.remove=function(t){if(isNaN(a=+this._x.call(null,t))||isNaN(o=+this._y.call(null,t)))return this;var e,r,n,i,a,o,s,l,c,u,h,f,p=this._root,d=this._x0,g=this._y0,m=this._x1,v=this._y1;if(!p)return this;if(p.length)for(;;){if((c=a>=(s=(d+m)/2))?d=s:m=s,(u=o>=(l=(g+v)/2))?g=l:v=l,e=p,!(p=p[h=u<<1|c]))return this;if(!p.length)break;(e[h+1&3]||e[h+2&3]||e[h+3&3])&&(r=e,f=h)}for(;p.data!==t;)if(n=p,!(p=p.next))return this;return(i=p.next)&&delete p.next,n?(i?n.next=i:delete n.next,this):e?(i?e[h]=i:delete e[h],(p=e[0]||e[1]||e[2]||e[3])&&p===(e[3]||e[2]||e[1]||e[0])&&!p.length&&(r?r[f]=p:this._root=p),this):(this._root=i,this)},l.removeAll=function(t){for(var e=0,r=t.length;e<r;++e)this.remove(t[e]);return this},l.root=function(){return this._root},l.size=function(){var t=0;return this.visit(function(e){if(!e.length)do{++t}while(e=e.next)}),t},l.visit=function(t){var e,n,i,a,o,s,l=[],c=this._root;for(c&&l.push(new r(c,this._x0,this._y0,this._x1,this._y1));e=l.pop();)if(!t(c=e.node,i=e.x0,a=e.y0,o=e.x1,s=e.y1)&&c.length){var u=(i+o)/2,h=(a+s)/2;(n=c[3])&&l.push(new r(n,u,h,o,s)),(n=c[2])&&l.push(new r(n,i,h,u,s)),(n=c[1])&&l.push(new r(n,u,a,o,h)),(n=c[0])&&l.push(new r(n,i,a,u,h))}return this},l.visitAfter=function(t){var e,n=[],i=[];for(this._root&&n.push(new r(this._root,this._x0,this._y0,this._x1,this._y1));e=n.pop();){var a=e.node;if(a.length){var o,s=e.x0,l=e.y0,c=e.x1,u=e.y1,h=(s+c)/2,f=(l+u)/2;(o=a[0])&&n.push(new r(o,s,l,h,f)),(o=a[1])&&n.push(new r(o,h,l,c,f)),(o=a[2])&&n.push(new r(o,s,f,h,u)),(o=a[3])&&n.push(new r(o,h,f,c,u))}i.push(e)}for(;e=i.pop();)t(e.node,e.x0,e.y0,e.x1,e.y1);return this},l.x=function(t){return arguments.length?(this._x=t,this):this._x},l.y=function(t){return arguments.length?(this._y=t,this):this._y},t.quadtree=a,Object.defineProperty(t,"__esModule",{value:!0})}("object"==typeof r&&"undefined"!=typeof e?r:n.d3=n.d3||{})},{}],146:[function(t,e,r){var n;n=this,function(t){"use strict";var e,r,n=0,i=0,a=0,o=1e3,s=0,l=0,c=0,u="object"==typeof performance&&performance.now?performance:Date,h="object"==typeof window&&window.requestAnimationFrame?window.requestAnimationFrame.bind(window):function(t){setTimeout(t,17)};function f(){return l||(h(p),l=u.now()+c)}function p(){l=0}function d(){this._call=this._time=this._next=null}function g(t,e,r){var n=new d;return n.restart(t,e,r),n}function m(){f(),++n;for(var t,r=e;r;)(t=l-r._time)>=0&&r._call.call(null,t),r=r._next;--n}function v(){l=(s=u.now())+c,n=i=0;try{m()}finally{n=0,function(){var t,n,i=e,a=1/0;for(;i;)i._call?(a>i._time&&(a=i._time),t=i,i=i._next):(n=i._next,i._next=null,i=t?t._next=n:e=n);r=t,x(a)}(),l=0}}function y(){var t=u.now(),e=t-s;e>o&&(c-=e,s=t)}function x(t){n||(i&&(i=clearTimeout(i)),t-l>24?(t<1/0&&(i=setTimeout(v,t-u.now()-c)),a&&(a=clearInterval(a))):(a||(s=u.now(),a=setInterval(y,o)),n=1,h(v)))}d.prototype=g.prototype={constructor:d,restart:function(t,n,i){if("function"!=typeof t)throw new TypeError("callback is not a function");i=(null==i?f():+i)+(null==n?0:+n),this._next||r===this||(r?r._next=this:e=this,r=this),this._call=t,this._time=i,x()},stop:function(){this._call&&(this._call=null,this._time=1/0,x())}};t.now=f,t.timer=g,t.timerFlush=m,t.timeout=function(t,e,r){var n=new d;return e=null==e?0:+e,n.restart(function(r){n.stop(),t(r+e)},e,r),n},t.interval=function(t,e,r){var n=new d,i=e;return null==e?(n.restart(t,e,r),n):(e=+e,r=null==r?f():+r,n.restart(function a(o){o+=i,n.restart(a,i+=e,r),t(o)},e,r),n)},Object.defineProperty(t,"__esModule",{value:!0})}("object"==typeof r&&"undefined"!=typeof e?r:n.d3=n.d3||{})},{}],147:[function(t,e,r){!function(){var t={version:"3.5.17"},r=[].slice,n=function(t){return r.call(t)},i=this.document;function a(t){return t&&(t.ownerDocument||t.document||t).documentElement}function o(t){return t&&(t.ownerDocument&&t.ownerDocument.defaultView||t.document&&t||t.defaultView)}if(i)try{n(i.documentElement.childNodes)[0].nodeType}catch(t){n=function(t){for(var e=t.length,r=new Array(e);e--;)r[e]=t[e];return r}}if(Date.now||(Date.now=function(){return+new Date}),i)try{i.createElement("DIV").style.setProperty("opacity",0,"")}catch(t){var s=this.Element.prototype,l=s.setAttribute,c=s.setAttributeNS,u=this.CSSStyleDeclaration.prototype,h=u.setProperty;s.setAttribute=function(t,e){l.call(this,t,e+"")},s.setAttributeNS=function(t,e,r){c.call(this,t,e,r+"")},u.setProperty=function(t,e,r){h.call(this,t,e+"",r)}}function f(t,e){return t<e?-1:t>e?1:t>=e?0:NaN}function p(t){return null===t?NaN:+t}function d(t){return!isNaN(t)}function g(t){return{left:function(e,r,n,i){for(arguments.length<3&&(n=0),arguments.length<4&&(i=e.length);n<i;){var a=n+i>>>1;t(e[a],r)<0?n=a+1:i=a}return n},right:function(e,r,n,i){for(arguments.length<3&&(n=0),arguments.length<4&&(i=e.length);n<i;){var a=n+i>>>1;t(e[a],r)>0?i=a:n=a+1}return n}}}t.ascending=f,t.descending=function(t,e){return e<t?-1:e>t?1:e>=t?0:NaN},t.min=function(t,e){var r,n,i=-1,a=t.length;if(1===arguments.length){for(;++i<a;)if(null!=(n=t[i])&&n>=n){r=n;break}for(;++i<a;)null!=(n=t[i])&&r>n&&(r=n)}else{for(;++i<a;)if(null!=(n=e.call(t,t[i],i))&&n>=n){r=n;break}for(;++i<a;)null!=(n=e.call(t,t[i],i))&&r>n&&(r=n)}return r},t.max=function(t,e){var r,n,i=-1,a=t.length;if(1===arguments.length){for(;++i<a;)if(null!=(n=t[i])&&n>=n){r=n;break}for(;++i<a;)null!=(n=t[i])&&n>r&&(r=n)}else{for(;++i<a;)if(null!=(n=e.call(t,t[i],i))&&n>=n){r=n;break}for(;++i<a;)null!=(n=e.call(t,t[i],i))&&n>r&&(r=n)}return r},t.extent=function(t,e){var r,n,i,a=-1,o=t.length;if(1===arguments.length){for(;++a<o;)if(null!=(n=t[a])&&n>=n){r=i=n;break}for(;++a<o;)null!=(n=t[a])&&(r>n&&(r=n),i<n&&(i=n))}else{for(;++a<o;)if(null!=(n=e.call(t,t[a],a))&&n>=n){r=i=n;break}for(;++a<o;)null!=(n=e.call(t,t[a],a))&&(r>n&&(r=n),i<n&&(i=n))}return[r,i]},t.sum=function(t,e){var r,n=0,i=t.length,a=-1;if(1===arguments.length)for(;++a<i;)d(r=+t[a])&&(n+=r);else for(;++a<i;)d(r=+e.call(t,t[a],a))&&(n+=r);return n},t.mean=function(t,e){var r,n=0,i=t.length,a=-1,o=i;if(1===arguments.length)for(;++a<i;)d(r=p(t[a]))?n+=r:--o;else for(;++a<i;)d(r=p(e.call(t,t[a],a)))?n+=r:--o;if(o)return n/o},t.quantile=function(t,e){var r=(t.length-1)*e+1,n=Math.floor(r),i=+t[n-1],a=r-n;return a?i+a*(t[n]-i):i},t.median=function(e,r){var n,i=[],a=e.length,o=-1;if(1===arguments.length)for(;++o<a;)d(n=p(e[o]))&&i.push(n);else for(;++o<a;)d(n=p(r.call(e,e[o],o)))&&i.push(n);if(i.length)return t.quantile(i.sort(f),.5)},t.variance=function(t,e){var r,n,i=t.length,a=0,o=0,s=-1,l=0;if(1===arguments.length)for(;++s<i;)d(r=p(t[s]))&&(o+=(n=r-a)*(r-(a+=n/++l)));else for(;++s<i;)d(r=p(e.call(t,t[s],s)))&&(o+=(n=r-a)*(r-(a+=n/++l)));if(l>1)return o/(l-1)},t.deviation=function(){var e=t.variance.apply(this,arguments);return e?Math.sqrt(e):e};var m=g(f);function v(t){return t.length}t.bisectLeft=m.left,t.bisect=t.bisectRight=m.right,t.bisector=function(t){return g(1===t.length?function(e,r){return f(t(e),r)}:t)},t.shuffle=function(t,e,r){(a=arguments.length)<3&&(r=t.length,a<2&&(e=0));for(var n,i,a=r-e;a;)i=Math.random()*a--|0,n=t[a+e],t[a+e]=t[i+e],t[i+e]=n;return t},t.permute=function(t,e){for(var r=e.length,n=new Array(r);r--;)n[r]=t[e[r]];return n},t.pairs=function(t){for(var e=0,r=t.length-1,n=t[0],i=new Array(r<0?0:r);e<r;)i[e]=[n,n=t[++e]];return i},t.transpose=function(e){if(!(a=e.length))return[];for(var r=-1,n=t.min(e,v),i=new Array(n);++r<n;)for(var a,o=-1,s=i[r]=new Array(a);++o<a;)s[o]=e[o][r];return i},t.zip=function(){return t.transpose(arguments)},t.keys=function(t){var e=[];for(var r in t)e.push(r);return e},t.values=function(t){var e=[];for(var r in t)e.push(t[r]);return e},t.entries=function(t){var e=[];for(var r in t)e.push({key:r,value:t[r]});return e},t.merge=function(t){for(var e,r,n,i=t.length,a=-1,o=0;++a<i;)o+=t[a].length;for(r=new Array(o);--i>=0;)for(e=(n=t[i]).length;--e>=0;)r[--o]=n[e];return r};var y=Math.abs;function x(t,e){for(var r in e)Object.defineProperty(t.prototype,r,{value:e[r],enumerable:!1})}function b(){this._=Object.create(null)}t.range=function(t,e,r){if(arguments.length<3&&(r=1,arguments.length<2&&(e=t,t=0)),(e-t)/r==1/0)throw new Error("infinite range");var n,i=[],a=function(t){var e=1;for(;t*e%1;)e*=10;return e}(y(r)),o=-1;if(t*=a,e*=a,(r*=a)<0)for(;(n=t+r*++o)>e;)i.push(n/a);else for(;(n=t+r*++o)<e;)i.push(n/a);return i},t.map=function(t,e){var r=new b;if(t instanceof b)t.forEach(function(t,e){r.set(t,e)});else if(Array.isArray(t)){var n,i=-1,a=t.length;if(1===arguments.length)for(;++i<a;)r.set(i,t[i]);else for(;++i<a;)r.set(e.call(t,n=t[i],i),n)}else for(var o in t)r.set(o,t[o]);return r};var _="__proto__",w="\0";function k(t){return(t+="")===_||t[0]===w?w+t:t}function M(t){return(t+="")[0]===w?t.slice(1):t}function A(t){return k(t)in this._}function T(t){return(t=k(t))in this._&&delete this._[t]}function S(){var t=[];for(var e in this._)t.push(M(e));return t}function E(){var t=0;for(var e in this._)++t;return t}function C(){for(var t in this._)return!1;return!0}function L(){this._=Object.create(null)}function z(t){return t}function P(t,e,r){return function(){var n=r.apply(e,arguments);return n===e?t:n}}function I(t,e){if(e in t)return e;e=e.charAt(0).toUpperCase()+e.slice(1);for(var r=0,n=O.length;r<n;++r){var i=O[r]+e;if(i in t)return i}}x(b,{has:A,get:function(t){return this._[k(t)]},set:function(t,e){return this._[k(t)]=e},remove:T,keys:S,values:function(){var t=[];for(var e in this._)t.push(this._[e]);return t},entries:function(){var t=[];for(var e in this._)t.push({key:M(e),value:this._[e]});return t},size:E,empty:C,forEach:function(t){for(var e in this._)t.call(this,M(e),this._[e])}}),t.nest=function(){var e,r,n={},i=[],a=[];function o(t,a,s){if(s>=i.length)return r?r.call(n,a):e?a.sort(e):a;for(var l,c,u,h,f=-1,p=a.length,d=i[s++],g=new b;++f<p;)(h=g.get(l=d(c=a[f])))?h.push(c):g.set(l,[c]);return t?(c=t(),u=function(e,r){c.set(e,o(t,r,s))}):(c={},u=function(e,r){c[e]=o(t,r,s)}),g.forEach(u),c}return n.map=function(t,e){return o(e,t,0)},n.entries=function(e){return function t(e,r){if(r>=i.length)return e;var n=[],o=a[r++];return e.forEach(function(e,i){n.push({key:e,values:t(i,r)})}),o?n.sort(function(t,e){return o(t.key,e.key)}):n}(o(t.map,e,0),0)},n.key=function(t){return i.push(t),n},n.sortKeys=function(t){return a[i.length-1]=t,n},n.sortValues=function(t){return e=t,n},n.rollup=function(t){return r=t,n},n},t.set=function(t){var e=new L;if(t)for(var r=0,n=t.length;r<n;++r)e.add(t[r]);return e},x(L,{has:A,add:function(t){return this._[k(t+="")]=!0,t},remove:T,values:S,size:E,empty:C,forEach:function(t){for(var e in this._)t.call(this,M(e))}}),t.behavior={},t.rebind=function(t,e){for(var r,n=1,i=arguments.length;++n<i;)t[r=arguments[n]]=P(t,e,e[r]);return t};var O=["webkit","ms","moz","Moz","o","O"];function D(){}function R(){}function B(t){var e=[],r=new b;function n(){for(var r,n=e,i=-1,a=n.length;++i<a;)(r=n[i].on)&&r.apply(this,arguments);return t}return n.on=function(n,i){var a,o=r.get(n);return arguments.length<2?o&&o.on:(o&&(o.on=null,e=e.slice(0,a=e.indexOf(o)).concat(e.slice(a+1)),r.remove(n)),i&&e.push(r.set(n,{on:i})),t)},n}function F(){t.event.preventDefault()}function N(){for(var e,r=t.event;e=r.sourceEvent;)r=e;return r}function j(e){for(var r=new R,n=0,i=arguments.length;++n<i;)r[arguments[n]]=B(r);return r.of=function(n,i){return function(a){try{var o=a.sourceEvent=t.event;a.target=e,t.event=a,r[a.type].apply(n,i)}finally{t.event=o}}},r}t.dispatch=function(){for(var t=new R,e=-1,r=arguments.length;++e<r;)t[arguments[e]]=B(t);return t},R.prototype.on=function(t,e){var r=t.indexOf("."),n="";if(r>=0&&(n=t.slice(r+1),t=t.slice(0,r)),t)return arguments.length<2?this[t].on(n):this[t].on(n,e);if(2===arguments.length){if(null==e)for(t in this)this.hasOwnProperty(t)&&this[t].on(n,null);return this}},t.event=null,t.requote=function(t){return t.replace(V,"\\$&")};var V=/[\\\^\$\*\+\?\|\[\]\(\)\.\{\}]/g,U={}.__proto__?function(t,e){t.__proto__=e}:function(t,e){for(var r in e)t[r]=e[r]};function q(t){return U(t,Y),t}var H=function(t,e){return e.querySelector(t)},G=function(t,e){return e.querySelectorAll(t)},W=function(t,e){var r=t.matches||t[I(t,"matchesSelector")];return(W=function(t,e){return r.call(t,e)})(t,e)};"function"==typeof Sizzle&&(H=function(t,e){return Sizzle(t,e)[0]||null},G=Sizzle,W=Sizzle.matchesSelector),t.selection=function(){return t.select(i.documentElement)};var Y=t.selection.prototype=[];function X(t){return"function"==typeof t?t:function(){return H(t,this)}}function Z(t){return"function"==typeof t?t:function(){return G(t,this)}}Y.select=function(t){var e,r,n,i,a=[];t=X(t);for(var o=-1,s=this.length;++o<s;){a.push(e=[]),e.parentNode=(n=this[o]).parentNode;for(var l=-1,c=n.length;++l<c;)(i=n[l])?(e.push(r=t.call(i,i.__data__,l,o)),r&&"__data__"in i&&(r.__data__=i.__data__)):e.push(null)}return q(a)},Y.selectAll=function(t){var e,r,i=[];t=Z(t);for(var a=-1,o=this.length;++a<o;)for(var s=this[a],l=-1,c=s.length;++l<c;)(r=s[l])&&(i.push(e=n(t.call(r,r.__data__,l,a))),e.parentNode=r);return q(i)};var $="http://www.w3.org/1999/xhtml",J={svg:"http://www.w3.org/2000/svg",xhtml:$,xlink:"http://www.w3.org/1999/xlink",xml:"http://www.w3.org/XML/1998/namespace",xmlns:"http://www.w3.org/2000/xmlns/"};function K(e,r){return e=t.ns.qualify(e),null==r?e.local?function(){this.removeAttributeNS(e.space,e.local)}:function(){this.removeAttribute(e)}:"function"==typeof r?e.local?function(){var t=r.apply(this,arguments);null==t?this.removeAttributeNS(e.space,e.local):this.setAttributeNS(e.space,e.local,t)}:function(){var t=r.apply(this,arguments);null==t?this.removeAttribute(e):this.setAttribute(e,t)}:e.local?function(){this.setAttributeNS(e.space,e.local,r)}:function(){this.setAttribute(e,r)}}function Q(t){return t.trim().replace(/\s+/g," ")}function tt(e){return new RegExp("(?:^|\\s+)"+t.requote(e)+"(?:\\s+|$)","g")}function et(t){return(t+"").trim().split(/^|\s+/)}function rt(t,e){var r=(t=et(t).map(nt)).length;return"function"==typeof e?function(){for(var n=-1,i=e.apply(this,arguments);++n<r;)t[n](this,i)}:function(){for(var n=-1;++n<r;)t[n](this,e)}}function nt(t){var e=tt(t);return function(r,n){if(i=r.classList)return n?i.add(t):i.remove(t);var i=r.getAttribute("class")||"";n?(e.lastIndex=0,e.test(i)||r.setAttribute("class",Q(i+" "+t))):r.setAttribute("class",Q(i.replace(e," ")))}}function it(t,e,r){return null==e?function(){this.style.removeProperty(t)}:"function"==typeof e?function(){var n=e.apply(this,arguments);null==n?this.style.removeProperty(t):this.style.setProperty(t,n,r)}:function(){this.style.setProperty(t,e,r)}}function at(t,e){return null==e?function(){delete this[t]}:"function"==typeof e?function(){var r=e.apply(this,arguments);null==r?delete this[t]:this[t]=r}:function(){this[t]=e}}function ot(e){return"function"==typeof e?e:(e=t.ns.qualify(e)).local?function(){return this.ownerDocument.createElementNS(e.space,e.local)}:function(){var t=this.ownerDocument,r=this.namespaceURI;return r===$&&t.documentElement.namespaceURI===$?t.createElement(e):t.createElementNS(r,e)}}function st(){var t=this.parentNode;t&&t.removeChild(this)}function lt(t){return{__data__:t}}function ct(t){return function(){return W(this,t)}}function ut(t,e){for(var r=0,n=t.length;r<n;r++)for(var i,a=t[r],o=0,s=a.length;o<s;o++)(i=a[o])&&e(i,o,r);return t}function ht(t){return U(t,ft),t}t.ns={prefix:J,qualify:function(t){var e=t.indexOf(":"),r=t;return e>=0&&"xmlns"!==(r=t.slice(0,e))&&(t=t.slice(e+1)),J.hasOwnProperty(r)?{space:J[r],local:t}:t}},Y.attr=function(e,r){if(arguments.length<2){if("string"==typeof e){var n=this.node();return(e=t.ns.qualify(e)).local?n.getAttributeNS(e.space,e.local):n.getAttribute(e)}for(r in e)this.each(K(r,e[r]));return this}return this.each(K(e,r))},Y.classed=function(t,e){if(arguments.length<2){if("string"==typeof t){var r=this.node(),n=(t=et(t)).length,i=-1;if(e=r.classList){for(;++i<n;)if(!e.contains(t[i]))return!1}else for(e=r.getAttribute("class");++i<n;)if(!tt(t[i]).test(e))return!1;return!0}for(e in t)this.each(rt(e,t[e]));return this}return this.each(rt(t,e))},Y.style=function(t,e,r){var n=arguments.length;if(n<3){if("string"!=typeof t){for(r in n<2&&(e=""),t)this.each(it(r,t[r],e));return this}if(n<2){var i=this.node();return o(i).getComputedStyle(i,null).getPropertyValue(t)}r=""}return this.each(it(t,e,r))},Y.property=function(t,e){if(arguments.length<2){if("string"==typeof t)return this.node()[t];for(e in t)this.each(at(e,t[e]));return this}return this.each(at(t,e))},Y.text=function(t){return arguments.length?this.each("function"==typeof t?function(){var e=t.apply(this,arguments);this.textContent=null==e?"":e}:null==t?function(){this.textContent=""}:function(){this.textContent=t}):this.node().textContent},Y.html=function(t){return arguments.length?this.each("function"==typeof t?function(){var e=t.apply(this,arguments);this.innerHTML=null==e?"":e}:null==t?function(){this.innerHTML=""}:function(){this.innerHTML=t}):this.node().innerHTML},Y.append=function(t){return t=ot(t),this.select(function(){return this.appendChild(t.apply(this,arguments))})},Y.insert=function(t,e){return t=ot(t),e=X(e),this.select(function(){return this.insertBefore(t.apply(this,arguments),e.apply(this,arguments)||null)})},Y.remove=function(){return this.each(st)},Y.data=function(t,e){var r,n,i=-1,a=this.length;if(!arguments.length){for(t=new Array(a=(r=this[0]).length);++i<a;)(n=r[i])&&(t[i]=n.__data__);return t}function o(t,r){var n,i,a,o=t.length,u=r.length,h=Math.min(o,u),f=new Array(u),p=new Array(u),d=new Array(o);if(e){var g,m=new b,v=new Array(o);for(n=-1;++n<o;)(i=t[n])&&(m.has(g=e.call(i,i.__data__,n))?d[n]=i:m.set(g,i),v[n]=g);for(n=-1;++n<u;)(i=m.get(g=e.call(r,a=r[n],n)))?!0!==i&&(f[n]=i,i.__data__=a):p[n]=lt(a),m.set(g,!0);for(n=-1;++n<o;)n in v&&!0!==m.get(v[n])&&(d[n]=t[n])}else{for(n=-1;++n<h;)i=t[n],a=r[n],i?(i.__data__=a,f[n]=i):p[n]=lt(a);for(;n<u;++n)p[n]=lt(r[n]);for(;n<o;++n)d[n]=t[n]}p.update=f,p.parentNode=f.parentNode=d.parentNode=t.parentNode,s.push(p),l.push(f),c.push(d)}var s=ht([]),l=q([]),c=q([]);if("function"==typeof t)for(;++i<a;)o(r=this[i],t.call(r,r.parentNode.__data__,i));else for(;++i<a;)o(r=this[i],t);return l.enter=function(){return s},l.exit=function(){return c},l},Y.datum=function(t){return arguments.length?this.property("__data__",t):this.property("__data__")},Y.filter=function(t){var e,r,n,i=[];"function"!=typeof t&&(t=ct(t));for(var a=0,o=this.length;a<o;a++){i.push(e=[]),e.parentNode=(r=this[a]).parentNode;for(var s=0,l=r.length;s<l;s++)(n=r[s])&&t.call(n,n.__data__,s,a)&&e.push(n)}return q(i)},Y.order=function(){for(var t=-1,e=this.length;++t<e;)for(var r,n=this[t],i=n.length-1,a=n[i];--i>=0;)(r=n[i])&&(a&&a!==r.nextSibling&&a.parentNode.insertBefore(r,a),a=r);return this},Y.sort=function(t){t=function(t){arguments.length||(t=f);return function(e,r){return e&&r?t(e.__data__,r.__data__):!e-!r}}.apply(this,arguments);for(var e=-1,r=this.length;++e<r;)this[e].sort(t);return this.order()},Y.each=function(t){return ut(this,function(e,r,n){t.call(e,e.__data__,r,n)})},Y.call=function(t){var e=n(arguments);return t.apply(e[0]=this,e),this},Y.empty=function(){return!this.node()},Y.node=function(){for(var t=0,e=this.length;t<e;t++)for(var r=this[t],n=0,i=r.length;n<i;n++){var a=r[n];if(a)return a}return null},Y.size=function(){var t=0;return ut(this,function(){++t}),t};var ft=[];function pt(e,r,i){var a="__on"+e,o=e.indexOf("."),s=gt;o>0&&(e=e.slice(0,o));var l=dt.get(e);function c(){var t=this[a];t&&(this.removeEventListener(e,t,t.$),delete this[a])}return l&&(e=l,s=mt),o?r?function(){var t=s(r,n(arguments));c.call(this),this.addEventListener(e,this[a]=t,t.$=i),t._=r}:c:r?D:function(){var r,n=new RegExp("^__on([^.]+)"+t.requote(e)+"$");for(var i in this)if(r=i.match(n)){var a=this[i];this.removeEventListener(r[1],a,a.$),delete this[i]}}}t.selection.enter=ht,t.selection.enter.prototype=ft,ft.append=Y.append,ft.empty=Y.empty,ft.node=Y.node,ft.call=Y.call,ft.size=Y.size,ft.select=function(t){for(var e,r,n,i,a,o=[],s=-1,l=this.length;++s<l;){n=(i=this[s]).update,o.push(e=[]),e.parentNode=i.parentNode;for(var c=-1,u=i.length;++c<u;)(a=i[c])?(e.push(n[c]=r=t.call(i.parentNode,a.__data__,c,s)),r.__data__=a.__data__):e.push(null)}return q(o)},ft.insert=function(t,e){var r,n,i;return arguments.length<2&&(r=this,e=function(t,e,a){var o,s=r[a].update,l=s.length;for(a!=i&&(i=a,n=0),e>=n&&(n=e+1);!(o=s[n])&&++n<l;);return o}),Y.insert.call(this,t,e)},t.select=function(t){var e;return"string"==typeof t?(e=[H(t,i)]).parentNode=i.documentElement:(e=[t]).parentNode=a(t),q([e])},t.selectAll=function(t){var e;return"string"==typeof t?(e=n(G(t,i))).parentNode=i.documentElement:(e=n(t)).parentNode=null,q([e])},Y.on=function(t,e,r){var n=arguments.length;if(n<3){if("string"!=typeof t){for(r in n<2&&(e=!1),t)this.each(pt(r,t[r],e));return this}if(n<2)return(n=this.node()["__on"+t])&&n._;r=!1}return this.each(pt(t,e,r))};var dt=t.map({mouseenter:"mouseover",mouseleave:"mouseout"});function gt(e,r){return function(n){var i=t.event;t.event=n,r[0]=this.__data__;try{e.apply(this,r)}finally{t.event=i}}}function mt(t,e){var r=gt(t,e);return function(t){var e=t.relatedTarget;e&&(e===this||8&e.compareDocumentPosition(this))||r.call(this,t)}}i&&dt.forEach(function(t){"on"+t in i&&dt.remove(t)});var vt,yt=0;function xt(e){var r=".dragsuppress-"+ ++yt,n="click"+r,i=t.select(o(e)).on("touchmove"+r,F).on("dragstart"+r,F).on("selectstart"+r,F);if(null==vt&&(vt=!("onselectstart"in e)&&I(e.style,"userSelect")),vt){var s=a(e).style,l=s[vt];s[vt]="none"}return function(t){if(i.on(r,null),vt&&(s[vt]=l),t){var e=function(){i.on(n,null)};i.on(n,function(){F(),e()},!0),setTimeout(e,0)}}}t.mouse=function(t){return _t(t,N())};var bt=this.navigator&&/WebKit/.test(this.navigator.userAgent)?-1:0;function _t(e,r){r.changedTouches&&(r=r.changedTouches[0]);var n=e.ownerSVGElement||e;if(n.createSVGPoint){var i=n.createSVGPoint();if(bt<0){var a=o(e);if(a.scrollX||a.scrollY){var s=(n=t.select("body").append("svg").style({position:"absolute",top:0,left:0,margin:0,padding:0,border:"none"},"important"))[0][0].getScreenCTM();bt=!(s.f||s.e),n.remove()}}return bt?(i.x=r.pageX,i.y=r.pageY):(i.x=r.clientX,i.y=r.clientY),[(i=i.matrixTransform(e.getScreenCTM().inverse())).x,i.y]}var l=e.getBoundingClientRect();return[r.clientX-l.left-e.clientLeft,r.clientY-l.top-e.clientTop]}function wt(){return t.event.changedTouches[0].identifier}t.touch=function(t,e,r){if(arguments.length<3&&(r=e,e=N().changedTouches),e)for(var n,i=0,a=e.length;i<a;++i)if((n=e[i]).identifier===r)return _t(t,n)},t.behavior.drag=function(){var e=j(a,"drag","dragstart","dragend"),r=null,n=s(D,t.mouse,o,"mousemove","mouseup"),i=s(wt,t.touch,z,"touchmove","touchend");function a(){this.on("mousedown.drag",n).on("touchstart.drag",i)}function s(n,i,a,o,s){return function(){var l,c=t.event.target.correspondingElement||t.event.target,u=this.parentNode,h=e.of(this,arguments),f=0,p=n(),d=".drag"+(null==p?"":"-"+p),g=t.select(a(c)).on(o+d,function(){var t,e,r=i(u,p);if(!r)return;t=r[0]-v[0],e=r[1]-v[1],f|=t|e,v=r,h({type:"drag",x:r[0]+l[0],y:r[1]+l[1],dx:t,dy:e})}).on(s+d,function(){if(!i(u,p))return;g.on(o+d,null).on(s+d,null),m(f),h({type:"dragend"})}),m=xt(c),v=i(u,p);l=r?[(l=r.apply(this,arguments)).x-v[0],l.y-v[1]]:[0,0],h({type:"dragstart"})}}return a.origin=function(t){return arguments.length?(r=t,a):r},t.rebind(a,e,"on")},t.touches=function(t,e){return arguments.length<2&&(e=N().touches),e?n(e).map(function(e){var r=_t(t,e);return r.identifier=e.identifier,r}):[]};var kt=1e-6,Mt=kt*kt,At=Math.PI,Tt=2*At,St=Tt-kt,Et=At/2,Ct=At/180,Lt=180/At;function zt(t){return t>0?1:t<0?-1:0}function Pt(t,e,r){return(e[0]-t[0])*(r[1]-t[1])-(e[1]-t[1])*(r[0]-t[0])}function It(t){return t>1?0:t<-1?At:Math.acos(t)}function Ot(t){return t>1?Et:t<-1?-Et:Math.asin(t)}function Dt(t){return((t=Math.exp(t))+1/t)/2}function Rt(t){return(t=Math.sin(t/2))*t}var Bt=Math.SQRT2;t.interpolateZoom=function(t,e){var r,n,i=t[0],a=t[1],o=t[2],s=e[0],l=e[1],c=e[2],u=s-i,h=l-a,f=u*u+h*h;if(f<Mt)n=Math.log(c/o)/Bt,r=function(t){return[i+t*u,a+t*h,o*Math.exp(Bt*t*n)]};else{var p=Math.sqrt(f),d=(c*c-o*o+4*f)/(2*o*2*p),g=(c*c-o*o-4*f)/(2*c*2*p),m=Math.log(Math.sqrt(d*d+1)-d),v=Math.log(Math.sqrt(g*g+1)-g);n=(v-m)/Bt,r=function(t){var e,r=t*n,s=Dt(m),l=o/(2*p)*(s*(e=Bt*r+m,((e=Math.exp(2*e))-1)/(e+1))-function(t){return((t=Math.exp(t))-1/t)/2}(m));return[i+l*u,a+l*h,o*s/Dt(Bt*r+m)]}}return r.duration=1e3*n,r},t.behavior.zoom=function(){var e,r,n,a,s,l,c,u,h,f={x:0,y:0,k:1},p=[960,500],d=jt,g=250,m=0,v="mousedown.zoom",y="mousemove.zoom",x="mouseup.zoom",b="touchstart.zoom",_=j(w,"zoomstart","zoom","zoomend");function w(t){t.on(v,z).on(Nt+".zoom",I).on("dblclick.zoom",O).on(b,P)}function k(t){return[(t[0]-f.x)/f.k,(t[1]-f.y)/f.k]}function M(t){f.k=Math.max(d[0],Math.min(d[1],t))}function A(t,e){e=function(t){return[t[0]*f.k+f.x,t[1]*f.k+f.y]}(e),f.x+=t[0]-e[0],f.y+=t[1]-e[1]}function T(e,n,i,a){e.__chart__={x:f.x,y:f.y,k:f.k},M(Math.pow(2,a)),A(r=n,i),e=t.select(e),g>0&&(e=e.transition().duration(g)),e.call(w.event)}function S(){c&&c.domain(l.range().map(function(t){return(t-f.x)/f.k}).map(l.invert)),h&&h.domain(u.range().map(function(t){return(t-f.y)/f.k}).map(u.invert))}function E(t){m++||t({type:"zoomstart"})}function C(t){S(),t({type:"zoom",scale:f.k,translate:[f.x,f.y]})}function L(t){--m||(t({type:"zoomend"}),r=null)}function z(){var e=this,r=_.of(e,arguments),n=0,i=t.select(o(e)).on(y,function(){n=1,A(t.mouse(e),a),C(r)}).on(x,function(){i.on(y,null).on(x,null),s(n),L(r)}),a=k(t.mouse(e)),s=xt(e);hs.call(e),E(r)}function P(){var e,r=this,n=_.of(r,arguments),i={},a=0,o=".zoom-"+t.event.changedTouches[0].identifier,l="touchmove"+o,c="touchend"+o,u=[],h=t.select(r),p=xt(r);function d(){var n=t.touches(r);return e=f.k,n.forEach(function(t){t.identifier in i&&(i[t.identifier]=k(t))}),n}function g(){var e=t.event.target;t.select(e).on(l,m).on(c,y),u.push(e);for(var n=t.event.changedTouches,o=0,h=n.length;o<h;++o)i[n[o].identifier]=null;var p=d(),g=Date.now();if(1===p.length){if(g-s<500){var v=p[0];T(r,v,i[v.identifier],Math.floor(Math.log(f.k)/Math.LN2)+1),F()}s=g}else if(p.length>1){v=p[0];var x=p[1],b=v[0]-x[0],_=v[1]-x[1];a=b*b+_*_}}function m(){var o,l,c,u,h=t.touches(r);hs.call(r);for(var f=0,p=h.length;f<p;++f,u=null)if(c=h[f],u=i[c.identifier]){if(l)break;o=c,l=u}if(u){var d=(d=c[0]-o[0])*d+(d=c[1]-o[1])*d,g=a&&Math.sqrt(d/a);o=[(o[0]+c[0])/2,(o[1]+c[1])/2],l=[(l[0]+u[0])/2,(l[1]+u[1])/2],M(g*e)}s=null,A(o,l),C(n)}function y(){if(t.event.touches.length){for(var e=t.event.changedTouches,r=0,a=e.length;r<a;++r)delete i[e[r].identifier];for(var s in i)return void d()}t.selectAll(u).on(o,null),h.on(v,z).on(b,P),p(),L(n)}g(),E(n),h.on(v,null).on(b,g)}function I(){var i=_.of(this,arguments);a?clearTimeout(a):(hs.call(this),e=k(r=n||t.mouse(this)),E(i)),a=setTimeout(function(){a=null,L(i)},50),F(),M(Math.pow(2,.002*Ft())*f.k),A(r,e),C(i)}function O(){var e=t.mouse(this),r=Math.log(f.k)/Math.LN2;T(this,e,k(e),t.event.shiftKey?Math.ceil(r)-1:Math.floor(r)+1)}return Nt||(Nt="onwheel"in i?(Ft=function(){return-t.event.deltaY*(t.event.deltaMode?120:1)},"wheel"):"onmousewheel"in i?(Ft=function(){return t.event.wheelDelta},"mousewheel"):(Ft=function(){return-t.event.detail},"MozMousePixelScroll")),w.event=function(e){e.each(function(){var e=_.of(this,arguments),n=f;ds?t.select(this).transition().each("start.zoom",function(){f=this.__chart__||{x:0,y:0,k:1},E(e)}).tween("zoom:zoom",function(){var i=p[0],a=p[1],o=r?r[0]:i/2,s=r?r[1]:a/2,l=t.interpolateZoom([(o-f.x)/f.k,(s-f.y)/f.k,i/f.k],[(o-n.x)/n.k,(s-n.y)/n.k,i/n.k]);return function(t){var r=l(t),n=i/r[2];this.__chart__=f={x:o-r[0]*n,y:s-r[1]*n,k:n},C(e)}}).each("interrupt.zoom",function(){L(e)}).each("end.zoom",function(){L(e)}):(this.__chart__=f,E(e),C(e),L(e))})},w.translate=function(t){return arguments.length?(f={x:+t[0],y:+t[1],k:f.k},S(),w):[f.x,f.y]},w.scale=function(t){return arguments.length?(f={x:f.x,y:f.y,k:null},M(+t),S(),w):f.k},w.scaleExtent=function(t){return arguments.length?(d=null==t?jt:[+t[0],+t[1]],w):d},w.center=function(t){return arguments.length?(n=t&&[+t[0],+t[1]],w):n},w.size=function(t){return arguments.length?(p=t&&[+t[0],+t[1]],w):p},w.duration=function(t){return arguments.length?(g=+t,w):g},w.x=function(t){return arguments.length?(c=t,l=t.copy(),f={x:0,y:0,k:1},w):c},w.y=function(t){return arguments.length?(h=t,u=t.copy(),f={x:0,y:0,k:1},w):h},t.rebind(w,_,"on")};var Ft,Nt,jt=[0,1/0];function Vt(){}function Ut(t,e,r){return this instanceof Ut?(this.h=+t,this.s=+e,void(this.l=+r)):arguments.length<2?t instanceof Ut?new Ut(t.h,t.s,t.l):ue(""+t,he,Ut):new Ut(t,e,r)}t.color=Vt,Vt.prototype.toString=function(){return this.rgb()+""},t.hsl=Ut;var qt=Ut.prototype=new Vt;function Ht(t,e,r){var n,i;function a(t){return Math.round(255*function(t){return t>360?t-=360:t<0&&(t+=360),t<60?n+(i-n)*t/60:t<180?i:t<240?n+(i-n)*(240-t)/60:n}(t))}return t=isNaN(t)?0:(t%=360)<0?t+360:t,e=isNaN(e)?0:e<0?0:e>1?1:e,n=2*(r=r<0?0:r>1?1:r)-(i=r<=.5?r*(1+e):r+e-r*e),new ae(a(t+120),a(t),a(t-120))}function Gt(e,r,n){return this instanceof Gt?(this.h=+e,this.c=+r,void(this.l=+n)):arguments.length<2?e instanceof Gt?new Gt(e.h,e.c,e.l):ee(e instanceof Xt?e.l:(e=fe((e=t.rgb(e)).r,e.g,e.b)).l,e.a,e.b):new Gt(e,r,n)}qt.brighter=function(t){return t=Math.pow(.7,arguments.length?t:1),new Ut(this.h,this.s,this.l/t)},qt.darker=function(t){return t=Math.pow(.7,arguments.length?t:1),new Ut(this.h,this.s,t*this.l)},qt.rgb=function(){return Ht(this.h,this.s,this.l)},t.hcl=Gt;var Wt=Gt.prototype=new Vt;function Yt(t,e,r){return isNaN(t)&&(t=0),isNaN(e)&&(e=0),new Xt(r,Math.cos(t*=Ct)*e,Math.sin(t)*e)}function Xt(t,e,r){return this instanceof Xt?(this.l=+t,this.a=+e,void(this.b=+r)):arguments.length<2?t instanceof Xt?new Xt(t.l,t.a,t.b):t instanceof Gt?Yt(t.h,t.c,t.l):fe((t=ae(t)).r,t.g,t.b):new Xt(t,e,r)}Wt.brighter=function(t){return new Gt(this.h,this.c,Math.min(100,this.l+Zt*(arguments.length?t:1)))},Wt.darker=function(t){return new Gt(this.h,this.c,Math.max(0,this.l-Zt*(arguments.length?t:1)))},Wt.rgb=function(){return Yt(this.h,this.c,this.l).rgb()},t.lab=Xt;var Zt=18,$t=.95047,Jt=1,Kt=1.08883,Qt=Xt.prototype=new Vt;function te(t,e,r){var n=(t+16)/116,i=n+e/500,a=n-r/200;return new ae(ie(3.2404542*(i=re(i)*$t)-1.5371385*(n=re(n)*Jt)-.4985314*(a=re(a)*Kt)),ie(-.969266*i+1.8760108*n+.041556*a),ie(.0556434*i-.2040259*n+1.0572252*a))}function ee(t,e,r){return t>0?new Gt(Math.atan2(r,e)*Lt,Math.sqrt(e*e+r*r),t):new Gt(NaN,NaN,t)}function re(t){return t>.206893034?t*t*t:(t-4/29)/7.787037}function ne(t){return t>.008856?Math.pow(t,1/3):7.787037*t+4/29}function ie(t){return Math.round(255*(t<=.00304?12.92*t:1.055*Math.pow(t,1/2.4)-.055))}function ae(t,e,r){return this instanceof ae?(this.r=~~t,this.g=~~e,void(this.b=~~r)):arguments.length<2?t instanceof ae?new ae(t.r,t.g,t.b):ue(""+t,ae,Ht):new ae(t,e,r)}function oe(t){return new ae(t>>16,t>>8&255,255&t)}function se(t){return oe(t)+""}Qt.brighter=function(t){return new Xt(Math.min(100,this.l+Zt*(arguments.length?t:1)),this.a,this.b)},Qt.darker=function(t){return new Xt(Math.max(0,this.l-Zt*(arguments.length?t:1)),this.a,this.b)},Qt.rgb=function(){return te(this.l,this.a,this.b)},t.rgb=ae;var le=ae.prototype=new Vt;function ce(t){return t<16?"0"+Math.max(0,t).toString(16):Math.min(255,t).toString(16)}function ue(t,e,r){var n,i,a,o=0,s=0,l=0;if(n=/([a-z]+)\((.*)\)/.exec(t=t.toLowerCase()))switch(i=n[2].split(","),n[1]){case"hsl":return r(parseFloat(i[0]),parseFloat(i[1])/100,parseFloat(i[2])/100);case"rgb":return e(de(i[0]),de(i[1]),de(i[2]))}return(a=ge.get(t))?e(a.r,a.g,a.b):(null==t||"#"!==t.charAt(0)||isNaN(a=parseInt(t.slice(1),16))||(4===t.length?(o=(3840&a)>>4,o|=o>>4,s=240&a,s|=s>>4,l=15&a,l|=l<<4):7===t.length&&(o=(16711680&a)>>16,s=(65280&a)>>8,l=255&a)),e(o,s,l))}function he(t,e,r){var n,i,a=Math.min(t/=255,e/=255,r/=255),o=Math.max(t,e,r),s=o-a,l=(o+a)/2;return s?(i=l<.5?s/(o+a):s/(2-o-a),n=t==o?(e-r)/s+(e<r?6:0):e==o?(r-t)/s+2:(t-e)/s+4,n*=60):(n=NaN,i=l>0&&l<1?0:n),new Ut(n,i,l)}function fe(t,e,r){var n=ne((.4124564*(t=pe(t))+.3575761*(e=pe(e))+.1804375*(r=pe(r)))/$t),i=ne((.2126729*t+.7151522*e+.072175*r)/Jt);return Xt(116*i-16,500*(n-i),200*(i-ne((.0193339*t+.119192*e+.9503041*r)/Kt)))}function pe(t){return(t/=255)<=.04045?t/12.92:Math.pow((t+.055)/1.055,2.4)}function de(t){var e=parseFloat(t);return"%"===t.charAt(t.length-1)?Math.round(2.55*e):e}le.brighter=function(t){t=Math.pow(.7,arguments.length?t:1);var e=this.r,r=this.g,n=this.b,i=30;return e||r||n?(e&&e<i&&(e=i),r&&r<i&&(r=i),n&&n<i&&(n=i),new ae(Math.min(255,e/t),Math.min(255,r/t),Math.min(255,n/t))):new ae(i,i,i)},le.darker=function(t){return new ae((t=Math.pow(.7,arguments.length?t:1))*this.r,t*this.g,t*this.b)},le.hsl=function(){return he(this.r,this.g,this.b)},le.toString=function(){return"#"+ce(this.r)+ce(this.g)+ce(this.b)};var ge=t.map({aliceblue:15792383,antiquewhite:16444375,aqua:65535,aquamarine:8388564,azure:15794175,beige:16119260,bisque:16770244,black:0,blanchedalmond:16772045,blue:255,blueviolet:9055202,brown:10824234,burlywood:14596231,cadetblue:6266528,chartreuse:8388352,chocolate:13789470,coral:16744272,cornflowerblue:6591981,cornsilk:16775388,crimson:14423100,cyan:65535,darkblue:139,darkcyan:35723,darkgoldenrod:12092939,darkgray:11119017,darkgreen:25600,darkgrey:11119017,darkkhaki:12433259,darkmagenta:9109643,darkolivegreen:5597999,darkorange:16747520,darkorchid:10040012,darkred:9109504,darksalmon:15308410,darkseagreen:9419919,darkslateblue:4734347,darkslategray:3100495,darkslategrey:3100495,darkturquoise:52945,darkviolet:9699539,deeppink:16716947,deepskyblue:49151,dimgray:6908265,dimgrey:6908265,dodgerblue:2003199,firebrick:11674146,floralwhite:16775920,forestgreen:2263842,fuchsia:16711935,gainsboro:14474460,ghostwhite:16316671,gold:16766720,goldenrod:14329120,gray:8421504,green:32768,greenyellow:11403055,grey:8421504,honeydew:15794160,hotpink:16738740,indianred:13458524,indigo:4915330,ivory:16777200,khaki:15787660,lavender:15132410,lavenderblush:16773365,lawngreen:8190976,lemonchiffon:16775885,lightblue:11393254,lightcoral:15761536,lightcyan:14745599,lightgoldenrodyellow:16448210,lightgray:13882323,lightgreen:9498256,lightgrey:13882323,lightpink:16758465,lightsalmon:16752762,lightseagreen:2142890,lightskyblue:8900346,lightslategray:7833753,lightslategrey:7833753,lightsteelblue:11584734,lightyellow:16777184,lime:65280,limegreen:3329330,linen:16445670,magenta:16711935,maroon:8388608,mediumaquamarine:6737322,mediumblue:205,mediumorchid:12211667,mediumpurple:9662683,mediumseagreen:3978097,mediumslateblue:8087790,mediumspringgreen:64154,mediumturquoise:4772300,mediumvioletred:13047173,midnightblue:1644912,mintcream:16121850,mistyrose:16770273,moccasin:16770229,navajowhite:16768685,navy:128,oldlace:16643558,olive:8421376,olivedrab:7048739,orange:16753920,orangered:16729344,orchid:14315734,palegoldenrod:15657130,palegreen:10025880,paleturquoise:11529966,palevioletred:14381203,papayawhip:16773077,peachpuff:16767673,peru:13468991,pink:16761035,plum:14524637,powderblue:11591910,purple:8388736,rebeccapurple:6697881,red:16711680,rosybrown:12357519,royalblue:4286945,saddlebrown:9127187,salmon:16416882,sandybrown:16032864,seagreen:3050327,seashell:16774638,sienna:10506797,silver:12632256,skyblue:8900331,slateblue:6970061,slategray:7372944,slategrey:7372944,snow:16775930,springgreen:65407,steelblue:4620980,tan:13808780,teal:32896,thistle:14204888,tomato:16737095,turquoise:4251856,violet:15631086,wheat:16113331,white:16777215,whitesmoke:16119285,yellow:16776960,yellowgreen:10145074});function me(t){return"function"==typeof t?t:function(){return t}}function ve(t){return function(e,r,n){return 2===arguments.length&&"function"==typeof r&&(n=r,r=null),ye(e,r,t,n)}}function ye(e,r,i,a){var o={},s=t.dispatch("beforesend","progress","load","error"),l={},c=new XMLHttpRequest,u=null;function h(){var t,e=c.status;if(!e&&function(t){var e=t.responseType;return e&&"text"!==e?t.response:t.responseText}(c)||e>=200&&e<300||304===e){try{t=i.call(o,c)}catch(t){return void s.error.call(o,t)}s.load.call(o,t)}else s.error.call(o,c)}return!this.XDomainRequest||"withCredentials"in c||!/^(http(s)?:)?\/\//.test(e)||(c=new XDomainRequest),"onload"in c?c.onload=c.onerror=h:c.onreadystatechange=function(){c.readyState>3&&h()},c.onprogress=function(e){var r=t.event;t.event=e;try{s.progress.call(o,c)}finally{t.event=r}},o.header=function(t,e){return t=(t+"").toLowerCase(),arguments.length<2?l[t]:(null==e?delete l[t]:l[t]=e+"",o)},o.mimeType=function(t){return arguments.length?(r=null==t?null:t+"",o):r},o.responseType=function(t){return arguments.length?(u=t,o):u},o.response=function(t){return i=t,o},["get","post"].forEach(function(t){o[t]=function(){return o.send.apply(o,[t].concat(n(arguments)))}}),o.send=function(t,n,i){if(2===arguments.length&&"function"==typeof n&&(i=n,n=null),c.open(t,e,!0),null==r||"accept"in l||(l.accept=r+",*/*"),c.setRequestHeader)for(var a in l)c.setRequestHeader(a,l[a]);return null!=r&&c.overrideMimeType&&c.overrideMimeType(r),null!=u&&(c.responseType=u),null!=i&&o.on("error",i).on("load",function(t){i(null,t)}),s.beforesend.call(o,c),c.send(null==n?null:n),o},o.abort=function(){return c.abort(),o},t.rebind(o,s,"on"),null==a?o:o.get(function(t){return 1===t.length?function(e,r){t(null==e?r:null)}:t}(a))}ge.forEach(function(t,e){ge.set(t,oe(e))}),t.functor=me,t.xhr=ve(z),t.dsv=function(t,e){var r=new RegExp('["'+t+"\n]"),n=t.charCodeAt(0);function i(t,r,n){arguments.length<3&&(n=r,r=null);var i=ye(t,e,null==r?a:o(r),n);return i.row=function(t){return arguments.length?i.response(null==(r=t)?a:o(t)):r},i}function a(t){return i.parse(t.responseText)}function o(t){return function(e){return i.parse(e.responseText,t)}}function s(e){return e.map(l).join(t)}function l(t){return r.test(t)?'"'+t.replace(/\"/g,'""')+'"':t}return i.parse=function(t,e){var r;return i.parseRows(t,function(t,n){if(r)return r(t,n-1);var i=new Function("d","return {"+t.map(function(t,e){return JSON.stringify(t)+": d["+e+"]"}).join(",")+"}");r=e?function(t,r){return e(i(t),r)}:i})},i.parseRows=function(t,e){var r,i,a={},o={},s=[],l=t.length,c=0,u=0;function h(){if(c>=l)return o;if(i)return i=!1,a;var e=c;if(34===t.charCodeAt(e)){for(var r=e;r++<l;)if(34===t.charCodeAt(r)){if(34!==t.charCodeAt(r+1))break;++r}return c=r+2,13===(s=t.charCodeAt(r+1))?(i=!0,10===t.charCodeAt(r+2)&&++c):10===s&&(i=!0),t.slice(e+1,r).replace(/""/g,'"')}for(;c<l;){var s,u=1;if(10===(s=t.charCodeAt(c++)))i=!0;else if(13===s)i=!0,10===t.charCodeAt(c)&&(++c,++u);else if(s!==n)continue;return t.slice(e,c-u)}return t.slice(e)}for(;(r=h())!==o;){for(var f=[];r!==a&&r!==o;)f.push(r),r=h();e&&null==(f=e(f,u++))||s.push(f)}return s},i.format=function(e){if(Array.isArray(e[0]))return i.formatRows(e);var r=new L,n=[];return e.forEach(function(t){for(var e in t)r.has(e)||n.push(r.add(e))}),[n.map(l).join(t)].concat(e.map(function(e){return n.map(function(t){return l(e[t])}).join(t)})).join("\n")},i.formatRows=function(t){return t.map(s).join("\n")},i},t.csv=t.dsv(",","text/csv"),t.tsv=t.dsv("\t","text/tab-separated-values");var xe,be,_e,we,ke=this[I(this,"requestAnimationFrame")]||function(t){setTimeout(t,17)};function Me(t,e,r){var n=arguments.length;n<2&&(e=0),n<3&&(r=Date.now());var i={c:t,t:r+e,n:null};return be?be.n=i:xe=i,be=i,_e||(we=clearTimeout(we),_e=1,ke(Ae)),i}function Ae(){var t=Te(),e=Se()-t;e>24?(isFinite(e)&&(clearTimeout(we),we=setTimeout(Ae,e)),_e=0):(_e=1,ke(Ae))}function Te(){for(var t=Date.now(),e=xe;e;)t>=e.t&&e.c(t-e.t)&&(e.c=null),e=e.n;return t}function Se(){for(var t,e=xe,r=1/0;e;)e.c?(e.t<r&&(r=e.t),e=(t=e).n):e=t?t.n=e.n:xe=e.n;return be=t,r}function Ee(t,e){return e-(t?Math.ceil(Math.log(t)/Math.LN10):1)}t.timer=function(){Me.apply(this,arguments)},t.timer.flush=function(){Te(),Se()},t.round=function(t,e){return e?Math.round(t*(e=Math.pow(10,e)))/e:Math.round(t)};var Ce=["y","z","a","f","p","n","\xb5","m","","k","M","G","T","P","E","Z","Y"].map(function(t,e){var r=Math.pow(10,3*y(8-e));return{scale:e>8?function(t){return t/r}:function(t){return t*r},symbol:t}});t.formatPrefix=function(e,r){var n=0;return(e=+e)&&(e<0&&(e*=-1),r&&(e=t.round(e,Ee(e,r))),n=1+Math.floor(1e-12+Math.log(e)/Math.LN10),n=Math.max(-24,Math.min(24,3*Math.floor((n-1)/3)))),Ce[8+n/3]};var Le=/(?:([^{])?([<>=^]))?([+\- ])?([$#])?(0)?(\d+)?(,)?(\.-?\d+)?([a-z%])?/i,ze=t.map({b:function(t){return t.toString(2)},c:function(t){return String.fromCharCode(t)},o:function(t){return t.toString(8)},x:function(t){return t.toString(16)},X:function(t){return t.toString(16).toUpperCase()},g:function(t,e){return t.toPrecision(e)},e:function(t,e){return t.toExponential(e)},f:function(t,e){return t.toFixed(e)},r:function(e,r){return(e=t.round(e,Ee(e,r))).toFixed(Math.max(0,Math.min(20,Ee(e*(1+1e-15),r))))}});function Pe(t){return t+""}var Ie=t.time={},Oe=Date;function De(){this._=new Date(arguments.length>1?Date.UTC.apply(this,arguments):arguments[0])}De.prototype={getDate:function(){return this._.getUTCDate()},getDay:function(){return this._.getUTCDay()},getFullYear:function(){return this._.getUTCFullYear()},getHours:function(){return this._.getUTCHours()},getMilliseconds:function(){return this._.getUTCMilliseconds()},getMinutes:function(){return this._.getUTCMinutes()},getMonth:function(){return this._.getUTCMonth()},getSeconds:function(){return this._.getUTCSeconds()},getTime:function(){return this._.getTime()},getTimezoneOffset:function(){return 0},valueOf:function(){return this._.valueOf()},setDate:function(){Re.setUTCDate.apply(this._,arguments)},setDay:function(){Re.setUTCDay.apply(this._,arguments)},setFullYear:function(){Re.setUTCFullYear.apply(this._,arguments)},setHours:function(){Re.setUTCHours.apply(this._,arguments)},setMilliseconds:function(){Re.setUTCMilliseconds.apply(this._,arguments)},setMinutes:function(){Re.setUTCMinutes.apply(this._,arguments)},setMonth:function(){Re.setUTCMonth.apply(this._,arguments)},setSeconds:function(){Re.setUTCSeconds.apply(this._,arguments)},setTime:function(){Re.setTime.apply(this._,arguments)}};var Re=Date.prototype;function Be(t,e,r){function n(e){var r=t(e),n=a(r,1);return e-r<n-e?r:n}function i(r){return e(r=t(new Oe(r-1)),1),r}function a(t,r){return e(t=new Oe(+t),r),t}function o(t,n,a){var o=i(t),s=[];if(a>1)for(;o<n;)r(o)%a||s.push(new Date(+o)),e(o,1);else for(;o<n;)s.push(new Date(+o)),e(o,1);return s}t.floor=t,t.round=n,t.ceil=i,t.offset=a,t.range=o;var s=t.utc=Fe(t);return s.floor=s,s.round=Fe(n),s.ceil=Fe(i),s.offset=Fe(a),s.range=function(t,e,r){try{Oe=De;var n=new De;return n._=t,o(n,e,r)}finally{Oe=Date}},t}function Fe(t){return function(e,r){try{Oe=De;var n=new De;return n._=e,t(n,r)._}finally{Oe=Date}}}Ie.year=Be(function(t){return(t=Ie.day(t)).setMonth(0,1),t},function(t,e){t.setFullYear(t.getFullYear()+e)},function(t){return t.getFullYear()}),Ie.years=Ie.year.range,Ie.years.utc=Ie.year.utc.range,Ie.day=Be(function(t){var e=new Oe(2e3,0);return e.setFullYear(t.getFullYear(),t.getMonth(),t.getDate()),e},function(t,e){t.setDate(t.getDate()+e)},function(t){return t.getDate()-1}),Ie.days=Ie.day.range,Ie.days.utc=Ie.day.utc.range,Ie.dayOfYear=function(t){var e=Ie.year(t);return Math.floor((t-e-6e4*(t.getTimezoneOffset()-e.getTimezoneOffset()))/864e5)},["sunday","monday","tuesday","wednesday","thursday","friday","saturday"].forEach(function(t,e){e=7-e;var r=Ie[t]=Be(function(t){return(t=Ie.day(t)).setDate(t.getDate()-(t.getDay()+e)%7),t},function(t,e){t.setDate(t.getDate()+7*Math.floor(e))},function(t){var r=Ie.year(t).getDay();return Math.floor((Ie.dayOfYear(t)+(r+e)%7)/7)-(r!==e)});Ie[t+"s"]=r.range,Ie[t+"s"].utc=r.utc.range,Ie[t+"OfYear"]=function(t){var r=Ie.year(t).getDay();return Math.floor((Ie.dayOfYear(t)+(r+e)%7)/7)}}),Ie.week=Ie.sunday,Ie.weeks=Ie.sunday.range,Ie.weeks.utc=Ie.sunday.utc.range,Ie.weekOfYear=Ie.sundayOfYear;var Ne={"-":"",_:" ",0:"0"},je=/^\s*\d+/,Ve=/^%/;function Ue(t,e,r){var n=t<0?"-":"",i=(n?-t:t)+"",a=i.length;return n+(a<r?new Array(r-a+1).join(e)+i:i)}function qe(e){return new RegExp("^(?:"+e.map(t.requote).join("|")+")","i")}function He(t){for(var e=new b,r=-1,n=t.length;++r<n;)e.set(t[r].toLowerCase(),r);return e}function Ge(t,e,r){je.lastIndex=0;var n=je.exec(e.slice(r,r+1));return n?(t.w=+n[0],r+n[0].length):-1}function We(t,e,r){je.lastIndex=0;var n=je.exec(e.slice(r));return n?(t.U=+n[0],r+n[0].length):-1}function Ye(t,e,r){je.lastIndex=0;var n=je.exec(e.slice(r));return n?(t.W=+n[0],r+n[0].length):-1}function Xe(t,e,r){je.lastIndex=0;var n=je.exec(e.slice(r,r+4));return n?(t.y=+n[0],r+n[0].length):-1}function Ze(t,e,r){je.lastIndex=0;var n,i=je.exec(e.slice(r,r+2));return i?(t.y=(n=+i[0])+(n>68?1900:2e3),r+i[0].length):-1}function $e(t,e,r){return/^[+-]\d{4}$/.test(e=e.slice(r,r+5))?(t.Z=-e,r+5):-1}function Je(t,e,r){je.lastIndex=0;var n=je.exec(e.slice(r,r+2));return n?(t.m=n[0]-1,r+n[0].length):-1}function Ke(t,e,r){je.lastIndex=0;var n=je.exec(e.slice(r,r+2));return n?(t.d=+n[0],r+n[0].length):-1}function Qe(t,e,r){je.lastIndex=0;var n=je.exec(e.slice(r,r+3));return n?(t.j=+n[0],r+n[0].length):-1}function tr(t,e,r){je.lastIndex=0;var n=je.exec(e.slice(r,r+2));return n?(t.H=+n[0],r+n[0].length):-1}function er(t,e,r){je.lastIndex=0;var n=je.exec(e.slice(r,r+2));return n?(t.M=+n[0],r+n[0].length):-1}function rr(t,e,r){je.lastIndex=0;var n=je.exec(e.slice(r,r+2));return n?(t.S=+n[0],r+n[0].length):-1}function nr(t,e,r){je.lastIndex=0;var n=je.exec(e.slice(r,r+3));return n?(t.L=+n[0],r+n[0].length):-1}function ir(t){var e=t.getTimezoneOffset(),r=e>0?"-":"+",n=y(e)/60|0,i=y(e)%60;return r+Ue(n,"0",2)+Ue(i,"0",2)}function ar(t,e,r){Ve.lastIndex=0;var n=Ve.exec(e.slice(r,r+1));return n?r+n[0].length:-1}function or(t){for(var e=t.length,r=-1;++r<e;)t[r][0]=this(t[r][0]);return function(e){for(var r=0,n=t[r];!n[1](e);)n=t[++r];return n[0](e)}}t.locale=function(e){return{numberFormat:function(e){var r=e.decimal,n=e.thousands,i=e.grouping,a=e.currency,o=i&&n?function(t,e){for(var r=t.length,a=[],o=0,s=i[0],l=0;r>0&&s>0&&(l+s+1>e&&(s=Math.max(1,e-l)),a.push(t.substring(r-=s,r+s)),!((l+=s+1)>e));)s=i[o=(o+1)%i.length];return a.reverse().join(n)}:z;return function(e){var n=Le.exec(e),i=n[1]||" ",s=n[2]||">",l=n[3]||"-",c=n[4]||"",u=n[5],h=+n[6],f=n[7],p=n[8],d=n[9],g=1,m="",v="",y=!1,x=!0;switch(p&&(p=+p.substring(1)),(u||"0"===i&&"="===s)&&(u=i="0",s="="),d){case"n":f=!0,d="g";break;case"%":g=100,v="%",d="f";break;case"p":g=100,v="%",d="r";break;case"b":case"o":case"x":case"X":"#"===c&&(m="0"+d.toLowerCase());case"c":x=!1;case"d":y=!0,p=0;break;case"s":g=-1,d="r"}"$"===c&&(m=a[0],v=a[1]),"r"!=d||p||(d="g"),null!=p&&("g"==d?p=Math.max(1,Math.min(21,p)):"e"!=d&&"f"!=d||(p=Math.max(0,Math.min(20,p)))),d=ze.get(d)||Pe;var b=u&&f;return function(e){var n=v;if(y&&e%1)return"";var a=e<0||0===e&&1/e<0?(e=-e,"-"):"-"===l?"":l;if(g<0){var c=t.formatPrefix(e,p);e=c.scale(e),n=c.symbol+v}else e*=g;var _,w,k=(e=d(e,p)).lastIndexOf(".");if(k<0){var M=x?e.lastIndexOf("e"):-1;M<0?(_=e,w=""):(_=e.substring(0,M),w=e.substring(M))}else _=e.substring(0,k),w=r+e.substring(k+1);!u&&f&&(_=o(_,1/0));var A=m.length+_.length+w.length+(b?0:a.length),T=A<h?new Array(A=h-A+1).join(i):"";return b&&(_=o(T+_,T.length?h-w.length:1/0)),a+=m,e=_+w,("<"===s?a+e+T:">"===s?T+a+e:"^"===s?T.substring(0,A>>=1)+a+e+T.substring(A):a+(b?e:T+e))+n}}}(e),timeFormat:function(e){var r=e.dateTime,n=e.date,i=e.time,a=e.periods,o=e.days,s=e.shortDays,l=e.months,c=e.shortMonths;function u(t){var e=t.length;function r(r){for(var n,i,a,o=[],s=-1,l=0;++s<e;)37===t.charCodeAt(s)&&(o.push(t.slice(l,s)),null!=(i=Ne[n=t.charAt(++s)])&&(n=t.charAt(++s)),(a=_[n])&&(n=a(r,null==i?"e"===n?" ":"0":i)),o.push(n),l=s+1);return o.push(t.slice(l,s)),o.join("")}return r.parse=function(e){var r={y:1900,m:0,d:1,H:0,M:0,S:0,L:0,Z:null};if(h(r,t,e,0)!=e.length)return null;"p"in r&&(r.H=r.H%12+12*r.p);var n=null!=r.Z&&Oe!==De,i=new(n?De:Oe);return"j"in r?i.setFullYear(r.y,0,r.j):"W"in r||"U"in r?("w"in r||(r.w="W"in r?1:0),i.setFullYear(r.y,0,1),i.setFullYear(r.y,0,"W"in r?(r.w+6)%7+7*r.W-(i.getDay()+5)%7:r.w+7*r.U-(i.getDay()+6)%7)):i.setFullYear(r.y,r.m,r.d),i.setHours(r.H+(r.Z/100|0),r.M+r.Z%100,r.S,r.L),n?i._:i},r.toString=function(){return t},r}function h(t,e,r,n){for(var i,a,o,s=0,l=e.length,c=r.length;s<l;){if(n>=c)return-1;if(37===(i=e.charCodeAt(s++))){if(o=e.charAt(s++),!(a=w[o in Ne?e.charAt(s++):o])||(n=a(t,r,n))<0)return-1}else if(i!=r.charCodeAt(n++))return-1}return n}u.utc=function(t){var e=u(t);function r(t){try{var r=new(Oe=De);return r._=t,e(r)}finally{Oe=Date}}return r.parse=function(t){try{Oe=De;var r=e.parse(t);return r&&r._}finally{Oe=Date}},r.toString=e.toString,r},u.multi=u.utc.multi=or;var f=t.map(),p=qe(o),d=He(o),g=qe(s),m=He(s),v=qe(l),y=He(l),x=qe(c),b=He(c);a.forEach(function(t,e){f.set(t.toLowerCase(),e)});var _={a:function(t){return s[t.getDay()]},A:function(t){return o[t.getDay()]},b:function(t){return c[t.getMonth()]},B:function(t){return l[t.getMonth()]},c:u(r),d:function(t,e){return Ue(t.getDate(),e,2)},e:function(t,e){return Ue(t.getDate(),e,2)},H:function(t,e){return Ue(t.getHours(),e,2)},I:function(t,e){return Ue(t.getHours()%12||12,e,2)},j:function(t,e){return Ue(1+Ie.dayOfYear(t),e,3)},L:function(t,e){return Ue(t.getMilliseconds(),e,3)},m:function(t,e){return Ue(t.getMonth()+1,e,2)},M:function(t,e){return Ue(t.getMinutes(),e,2)},p:function(t){return a[+(t.getHours()>=12)]},S:function(t,e){return Ue(t.getSeconds(),e,2)},U:function(t,e){return Ue(Ie.sundayOfYear(t),e,2)},w:function(t){return t.getDay()},W:function(t,e){return Ue(Ie.mondayOfYear(t),e,2)},x:u(n),X:u(i),y:function(t,e){return Ue(t.getFullYear()%100,e,2)},Y:function(t,e){return Ue(t.getFullYear()%1e4,e,4)},Z:ir,"%":function(){return"%"}},w={a:function(t,e,r){g.lastIndex=0;var n=g.exec(e.slice(r));return n?(t.w=m.get(n[0].toLowerCase()),r+n[0].length):-1},A:function(t,e,r){p.lastIndex=0;var n=p.exec(e.slice(r));return n?(t.w=d.get(n[0].toLowerCase()),r+n[0].length):-1},b:function(t,e,r){x.lastIndex=0;var n=x.exec(e.slice(r));return n?(t.m=b.get(n[0].toLowerCase()),r+n[0].length):-1},B:function(t,e,r){v.lastIndex=0;var n=v.exec(e.slice(r));return n?(t.m=y.get(n[0].toLowerCase()),r+n[0].length):-1},c:function(t,e,r){return h(t,_.c.toString(),e,r)},d:Ke,e:Ke,H:tr,I:tr,j:Qe,L:nr,m:Je,M:er,p:function(t,e,r){var n=f.get(e.slice(r,r+=2).toLowerCase());return null==n?-1:(t.p=n,r)},S:rr,U:We,w:Ge,W:Ye,x:function(t,e,r){return h(t,_.x.toString(),e,r)},X:function(t,e,r){return h(t,_.X.toString(),e,r)},y:Ze,Y:Xe,Z:$e,"%":ar};return u}(e)}};var sr=t.locale({decimal:".",thousands:",",grouping:[3],currency:["$",""],dateTime:"%a %b %e %X %Y",date:"%m/%d/%Y",time:"%H:%M:%S",periods:["AM","PM"],days:["Sunday","Monday","Tuesday","Wednesday","Thursday","Friday","Saturday"],shortDays:["Sun","Mon","Tue","Wed","Thu","Fri","Sat"],months:["January","February","March","April","May","June","July","August","September","October","November","December"],shortMonths:["Jan","Feb","Mar","Apr","May","Jun","Jul","Aug","Sep","Oct","Nov","Dec"]});function lr(){}t.format=sr.numberFormat,t.geo={},lr.prototype={s:0,t:0,add:function(t){ur(t,this.t,cr),ur(cr.s,this.s,this),this.s?this.t+=cr.t:this.s=cr.t},reset:function(){this.s=this.t=0},valueOf:function(){return this.s}};var cr=new lr;function ur(t,e,r){var n=r.s=t+e,i=n-t,a=n-i;r.t=t-a+(e-i)}function hr(t,e){t&&pr.hasOwnProperty(t.type)&&pr[t.type](t,e)}t.geo.stream=function(t,e){t&&fr.hasOwnProperty(t.type)?fr[t.type](t,e):hr(t,e)};var fr={Feature:function(t,e){hr(t.geometry,e)},FeatureCollection:function(t,e){for(var r=t.features,n=-1,i=r.length;++n<i;)hr(r[n].geometry,e)}},pr={Sphere:function(t,e){e.sphere()},Point:function(t,e){t=t.coordinates,e.point(t[0],t[1],t[2])},MultiPoint:function(t,e){for(var r=t.coordinates,n=-1,i=r.length;++n<i;)t=r[n],e.point(t[0],t[1],t[2])},LineString:function(t,e){dr(t.coordinates,e,0)},MultiLineString:function(t,e){for(var r=t.coordinates,n=-1,i=r.length;++n<i;)dr(r[n],e,0)},Polygon:function(t,e){gr(t.coordinates,e)},MultiPolygon:function(t,e){for(var r=t.coordinates,n=-1,i=r.length;++n<i;)gr(r[n],e)},GeometryCollection:function(t,e){for(var r=t.geometries,n=-1,i=r.length;++n<i;)hr(r[n],e)}};function dr(t,e,r){var n,i=-1,a=t.length-r;for(e.lineStart();++i<a;)n=t[i],e.point(n[0],n[1],n[2]);e.lineEnd()}function gr(t,e){var r=-1,n=t.length;for(e.polygonStart();++r<n;)dr(t[r],e,1);e.polygonEnd()}t.geo.area=function(e){return mr=0,t.geo.stream(e,Cr),mr};var mr,vr,yr,xr,br,_r,wr,kr,Mr,Ar,Tr,Sr,Er=new lr,Cr={sphere:function(){mr+=4*At},point:D,lineStart:D,lineEnd:D,polygonStart:function(){Er.reset(),Cr.lineStart=Lr},polygonEnd:function(){var t=2*Er;mr+=t<0?4*At+t:t,Cr.lineStart=Cr.lineEnd=Cr.point=D}};function Lr(){var t,e,r,n,i;function a(t,e){e=e*Ct/2+At/4;var a=(t*=Ct)-r,o=a>=0?1:-1,s=o*a,l=Math.cos(e),c=Math.sin(e),u=i*c,h=n*l+u*Math.cos(s),f=u*o*Math.sin(s);Er.add(Math.atan2(f,h)),r=t,n=l,i=c}Cr.point=function(o,s){Cr.point=a,r=(t=o)*Ct,n=Math.cos(s=(e=s)*Ct/2+At/4),i=Math.sin(s)},Cr.lineEnd=function(){a(t,e)}}function zr(t){var e=t[0],r=t[1],n=Math.cos(r);return[n*Math.cos(e),n*Math.sin(e),Math.sin(r)]}function Pr(t,e){return t[0]*e[0]+t[1]*e[1]+t[2]*e[2]}function Ir(t,e){return[t[1]*e[2]-t[2]*e[1],t[2]*e[0]-t[0]*e[2],t[0]*e[1]-t[1]*e[0]]}function Or(t,e){t[0]+=e[0],t[1]+=e[1],t[2]+=e[2]}function Dr(t,e){return[t[0]*e,t[1]*e,t[2]*e]}function Rr(t){var e=Math.sqrt(t[0]*t[0]+t[1]*t[1]+t[2]*t[2]);t[0]/=e,t[1]/=e,t[2]/=e}function Br(t){return[Math.atan2(t[1],t[0]),Ot(t[2])]}function Fr(t,e){return y(t[0]-e[0])<kt&&y(t[1]-e[1])<kt}t.geo.bounds=function(){var e,r,n,i,a,o,s,l,c,u,h,f={point:p,lineStart:g,lineEnd:m,polygonStart:function(){f.point=v,f.lineStart=x,f.lineEnd=b,c=0,Cr.polygonStart()},polygonEnd:function(){Cr.polygonEnd(),f.point=p,f.lineStart=g,f.lineEnd=m,Er<0?(e=-(n=180),r=-(i=90)):c>kt?i=90:c<-kt&&(r=-90),h[0]=e,h[1]=n}};function p(t,a){u.push(h=[e=t,n=t]),a<r&&(r=a),a>i&&(i=a)}function d(t,o){var s=zr([t*Ct,o*Ct]);if(l){var c=Ir(l,s),u=Ir([c[1],-c[0],0],c);Rr(u),u=Br(u);var h=t-a,f=h>0?1:-1,d=u[0]*Lt*f,g=y(h)>180;if(g^(f*a<d&&d<f*t))(m=u[1]*Lt)>i&&(i=m);else if(g^(f*a<(d=(d+360)%360-180)&&d<f*t)){var m;(m=-u[1]*Lt)<r&&(r=m)}else o<r&&(r=o),o>i&&(i=o);g?t<a?_(e,t)>_(e,n)&&(n=t):_(t,n)>_(e,n)&&(e=t):n>=e?(t<e&&(e=t),t>n&&(n=t)):t>a?_(e,t)>_(e,n)&&(n=t):_(t,n)>_(e,n)&&(e=t)}else p(t,o);l=s,a=t}function g(){f.point=d}function m(){h[0]=e,h[1]=n,f.point=p,l=null}function v(t,e){if(l){var r=t-a;c+=y(r)>180?r+(r>0?360:-360):r}else o=t,s=e;Cr.point(t,e),d(t,e)}function x(){Cr.lineStart()}function b(){v(o,s),Cr.lineEnd(),y(c)>kt&&(e=-(n=180)),h[0]=e,h[1]=n,l=null}function _(t,e){return(e-=t)<0?e+360:e}function w(t,e){return t[0]-e[0]}function k(t,e){return e[0]<=e[1]?e[0]<=t&&t<=e[1]:t<e[0]||e[1]<t}return function(a){if(i=n=-(e=r=1/0),u=[],t.geo.stream(a,f),c=u.length){u.sort(w);for(var o=1,s=[g=u[0]];o<c;++o)k((p=u[o])[0],g)||k(p[1],g)?(_(g[0],p[1])>_(g[0],g[1])&&(g[1]=p[1]),_(p[0],g[1])>_(g[0],g[1])&&(g[0]=p[0])):s.push(g=p);for(var l,c,p,d=-1/0,g=(o=0,s[c=s.length-1]);o<=c;g=p,++o)p=s[o],(l=_(g[1],p[0]))>d&&(d=l,e=p[0],n=g[1])}return u=h=null,e===1/0||r===1/0?[[NaN,NaN],[NaN,NaN]]:[[e,r],[n,i]]}}(),t.geo.centroid=function(e){vr=yr=xr=br=_r=wr=kr=Mr=Ar=Tr=Sr=0,t.geo.stream(e,Nr);var r=Ar,n=Tr,i=Sr,a=r*r+n*n+i*i;return a<Mt&&(r=wr,n=kr,i=Mr,yr<kt&&(r=xr,n=br,i=_r),(a=r*r+n*n+i*i)<Mt)?[NaN,NaN]:[Math.atan2(n,r)*Lt,Ot(i/Math.sqrt(a))*Lt]};var Nr={sphere:D,point:jr,lineStart:Ur,lineEnd:qr,polygonStart:function(){Nr.lineStart=Hr},polygonEnd:function(){Nr.lineStart=Ur}};function jr(t,e){t*=Ct;var r=Math.cos(e*=Ct);Vr(r*Math.cos(t),r*Math.sin(t),Math.sin(e))}function Vr(t,e,r){xr+=(t-xr)/++vr,br+=(e-br)/vr,_r+=(r-_r)/vr}function Ur(){var t,e,r;function n(n,i){n*=Ct;var a=Math.cos(i*=Ct),o=a*Math.cos(n),s=a*Math.sin(n),l=Math.sin(i),c=Math.atan2(Math.sqrt((c=e*l-r*s)*c+(c=r*o-t*l)*c+(c=t*s-e*o)*c),t*o+e*s+r*l);yr+=c,wr+=c*(t+(t=o)),kr+=c*(e+(e=s)),Mr+=c*(r+(r=l)),Vr(t,e,r)}Nr.point=function(i,a){i*=Ct;var o=Math.cos(a*=Ct);t=o*Math.cos(i),e=o*Math.sin(i),r=Math.sin(a),Nr.point=n,Vr(t,e,r)}}function qr(){Nr.point=jr}function Hr(){var t,e,r,n,i;function a(t,e){t*=Ct;var a=Math.cos(e*=Ct),o=a*Math.cos(t),s=a*Math.sin(t),l=Math.sin(e),c=n*l-i*s,u=i*o-r*l,h=r*s-n*o,f=Math.sqrt(c*c+u*u+h*h),p=r*o+n*s+i*l,d=f&&-It(p)/f,g=Math.atan2(f,p);Ar+=d*c,Tr+=d*u,Sr+=d*h,yr+=g,wr+=g*(r+(r=o)),kr+=g*(n+(n=s)),Mr+=g*(i+(i=l)),Vr(r,n,i)}Nr.point=function(o,s){t=o,e=s,Nr.point=a,o*=Ct;var l=Math.cos(s*=Ct);r=l*Math.cos(o),n=l*Math.sin(o),i=Math.sin(s),Vr(r,n,i)},Nr.lineEnd=function(){a(t,e),Nr.lineEnd=qr,Nr.point=jr}}function Gr(t,e){function r(r,n){return r=t(r,n),e(r[0],r[1])}return t.invert&&e.invert&&(r.invert=function(r,n){return(r=e.invert(r,n))&&t.invert(r[0],r[1])}),r}function Wr(){return!0}function Yr(t,e,r,n,i){var a=[],o=[];if(t.forEach(function(t){if(!((e=t.length-1)<=0)){var e,r=t[0],n=t[e];if(Fr(r,n)){i.lineStart();for(var s=0;s<e;++s)i.point((r=t[s])[0],r[1]);i.lineEnd()}else{var l=new Zr(r,t,null,!0),c=new Zr(r,null,l,!1);l.o=c,a.push(l),o.push(c),l=new Zr(n,t,null,!1),c=new Zr(n,null,l,!0),l.o=c,a.push(l),o.push(c)}}}),o.sort(e),Xr(a),Xr(o),a.length){for(var s=0,l=r,c=o.length;s<c;++s)o[s].e=l=!l;for(var u,h,f=a[0];;){for(var p=f,d=!0;p.v;)if((p=p.n)===f)return;u=p.z,i.lineStart();do{if(p.v=p.o.v=!0,p.e){if(d)for(s=0,c=u.length;s<c;++s)i.point((h=u[s])[0],h[1]);else n(p.x,p.n.x,1,i);p=p.n}else{if(d)for(s=(u=p.p.z).length-1;s>=0;--s)i.point((h=u[s])[0],h[1]);else n(p.x,p.p.x,-1,i);p=p.p}u=(p=p.o).z,d=!d}while(!p.v);i.lineEnd()}}}function Xr(t){if(e=t.length){for(var e,r,n=0,i=t[0];++n<e;)i.n=r=t[n],r.p=i,i=r;i.n=r=t[0],r.p=i}}function Zr(t,e,r,n){this.x=t,this.z=e,this.o=r,this.e=n,this.v=!1,this.n=this.p=null}function $r(e,r,n,i){return function(a,o){var s,l=r(o),c=a.invert(i[0],i[1]),u={point:h,lineStart:p,lineEnd:d,polygonStart:function(){u.point=b,u.lineStart=_,u.lineEnd=w,s=[],g=[]},polygonEnd:function(){u.point=h,u.lineStart=p,u.lineEnd=d,s=t.merge(s);var e=function(t,e){var r=t[0],n=t[1],i=[Math.sin(r),-Math.cos(r),0],a=0,o=0;Er.reset();for(var s=0,l=e.length;s<l;++s){var c=e[s],u=c.length;if(u)for(var h=c[0],f=h[0],p=h[1]/2+At/4,d=Math.sin(p),g=Math.cos(p),m=1;;){m===u&&(m=0);var v=(t=c[m])[0],y=t[1]/2+At/4,x=Math.sin(y),b=Math.cos(y),_=v-f,w=_>=0?1:-1,k=w*_,M=k>At,A=d*x;if(Er.add(Math.atan2(A*w*Math.sin(k),g*b+A*Math.cos(k))),a+=M?_+w*Tt:_,M^f>=r^v>=r){var T=Ir(zr(h),zr(t));Rr(T);var S=Ir(i,T);Rr(S);var E=(M^_>=0?-1:1)*Ot(S[2]);(n>E||n===E&&(T[0]||T[1]))&&(o+=M^_>=0?1:-1)}if(!m++)break;f=v,d=x,g=b,h=t}}return(a<-kt||a<kt&&Er<-kt)^1&o}(c,g);s.length?(x||(o.polygonStart(),x=!0),Yr(s,Qr,e,n,o)):e&&(x||(o.polygonStart(),x=!0),o.lineStart(),n(null,null,1,o),o.lineEnd()),x&&(o.polygonEnd(),x=!1),s=g=null},sphere:function(){o.polygonStart(),o.lineStart(),n(null,null,1,o),o.lineEnd(),o.polygonEnd()}};function h(t,r){var n=a(t,r);e(t=n[0],r=n[1])&&o.point(t,r)}function f(t,e){var r=a(t,e);l.point(r[0],r[1])}function p(){u.point=f,l.lineStart()}function d(){u.point=h,l.lineEnd()}var g,m,v=Kr(),y=r(v),x=!1;function b(t,e){m.push([t,e]);var r=a(t,e);y.point(r[0],r[1])}function _(){y.lineStart(),m=[]}function w(){b(m[0][0],m[0][1]),y.lineEnd();var t,e=y.clean(),r=v.buffer(),n=r.length;if(m.pop(),g.push(m),m=null,n)if(1&e){var i,a=-1;if((n=(t=r[0]).length-1)>0){for(x||(o.polygonStart(),x=!0),o.lineStart();++a<n;)o.point((i=t[a])[0],i[1]);o.lineEnd()}}else n>1&&2&e&&r.push(r.pop().concat(r.shift())),s.push(r.filter(Jr))}return u}}function Jr(t){return t.length>1}function Kr(){var t,e=[];return{lineStart:function(){e.push(t=[])},point:function(e,r){t.push([e,r])},lineEnd:D,buffer:function(){var r=e;return e=[],t=null,r},rejoin:function(){e.length>1&&e.push(e.pop().concat(e.shift()))}}}function Qr(t,e){return((t=t.x)[0]<0?t[1]-Et-kt:Et-t[1])-((e=e.x)[0]<0?e[1]-Et-kt:Et-e[1])}var tn=$r(Wr,function(t){var e,r=NaN,n=NaN,i=NaN;return{lineStart:function(){t.lineStart(),e=1},point:function(a,o){var s=a>0?At:-At,l=y(a-r);y(l-At)<kt?(t.point(r,n=(n+o)/2>0?Et:-Et),t.point(i,n),t.lineEnd(),t.lineStart(),t.point(s,n),t.point(a,n),e=0):i!==s&&l>=At&&(y(r-i)<kt&&(r-=i*kt),y(a-s)<kt&&(a-=s*kt),n=function(t,e,r,n){var i,a,o=Math.sin(t-r);return y(o)>kt?Math.atan((Math.sin(e)*(a=Math.cos(n))*Math.sin(r)-Math.sin(n)*(i=Math.cos(e))*Math.sin(t))/(i*a*o)):(e+n)/2}(r,n,a,o),t.point(i,n),t.lineEnd(),t.lineStart(),t.point(s,n),e=0),t.point(r=a,n=o),i=s},lineEnd:function(){t.lineEnd(),r=n=NaN},clean:function(){return 2-e}}},function(t,e,r,n){var i;if(null==t)i=r*Et,n.point(-At,i),n.point(0,i),n.point(At,i),n.point(At,0),n.point(At,-i),n.point(0,-i),n.point(-At,-i),n.point(-At,0),n.point(-At,i);else if(y(t[0]-e[0])>kt){var a=t[0]<e[0]?At:-At;i=r*a/2,n.point(-a,i),n.point(0,i),n.point(a,i)}else n.point(e[0],e[1])},[-At,-At/2]);function en(t,e,r,n){return function(i){var a,o=i.a,s=i.b,l=o.x,c=o.y,u=0,h=1,f=s.x-l,p=s.y-c;if(a=t-l,f||!(a>0)){if(a/=f,f<0){if(a<u)return;a<h&&(h=a)}else if(f>0){if(a>h)return;a>u&&(u=a)}if(a=r-l,f||!(a<0)){if(a/=f,f<0){if(a>h)return;a>u&&(u=a)}else if(f>0){if(a<u)return;a<h&&(h=a)}if(a=e-c,p||!(a>0)){if(a/=p,p<0){if(a<u)return;a<h&&(h=a)}else if(p>0){if(a>h)return;a>u&&(u=a)}if(a=n-c,p||!(a<0)){if(a/=p,p<0){if(a>h)return;a>u&&(u=a)}else if(p>0){if(a<u)return;a<h&&(h=a)}return u>0&&(i.a={x:l+u*f,y:c+u*p}),h<1&&(i.b={x:l+h*f,y:c+h*p}),i}}}}}}var rn=1e9;function nn(e,r,n,i){return function(l){var c,u,h,f,p,d,g,m,v,y,x,b=l,_=Kr(),w=en(e,r,n,i),k={point:T,lineStart:function(){k.point=S,u&&u.push(h=[]);y=!0,v=!1,g=m=NaN},lineEnd:function(){c&&(S(f,p),d&&v&&_.rejoin(),c.push(_.buffer()));k.point=T,v&&l.lineEnd()},polygonStart:function(){l=_,c=[],u=[],x=!0},polygonEnd:function(){l=b,c=t.merge(c);var r=function(t){for(var e=0,r=u.length,n=t[1],i=0;i<r;++i)for(var a,o=1,s=u[i],l=s.length,c=s[0];o<l;++o)a=s[o],c[1]<=n?a[1]>n&&Pt(c,a,t)>0&&++e:a[1]<=n&&Pt(c,a,t)<0&&--e,c=a;return 0!==e}([e,i]),n=x&&r,a=c.length;(n||a)&&(l.polygonStart(),n&&(l.lineStart(),M(null,null,1,l),l.lineEnd()),a&&Yr(c,o,r,M,l),l.polygonEnd()),c=u=h=null}};function M(t,o,l,c){var u=0,h=0;if(null==t||(u=a(t,l))!==(h=a(o,l))||s(t,o)<0^l>0)do{c.point(0===u||3===u?e:n,u>1?i:r)}while((u=(u+l+4)%4)!==h);else c.point(o[0],o[1])}function A(t,a){return e<=t&&t<=n&&r<=a&&a<=i}function T(t,e){A(t,e)&&l.point(t,e)}function S(t,e){var r=A(t=Math.max(-rn,Math.min(rn,t)),e=Math.max(-rn,Math.min(rn,e)));if(u&&h.push([t,e]),y)f=t,p=e,d=r,y=!1,r&&(l.lineStart(),l.point(t,e));else if(r&&v)l.point(t,e);else{var n={a:{x:g,y:m},b:{x:t,y:e}};w(n)?(v||(l.lineStart(),l.point(n.a.x,n.a.y)),l.point(n.b.x,n.b.y),r||l.lineEnd(),x=!1):r&&(l.lineStart(),l.point(t,e),x=!1)}g=t,m=e,v=r}return k};function a(t,i){return y(t[0]-e)<kt?i>0?0:3:y(t[0]-n)<kt?i>0?2:1:y(t[1]-r)<kt?i>0?1:0:i>0?3:2}function o(t,e){return s(t.x,e.x)}function s(t,e){var r=a(t,1),n=a(e,1);return r!==n?r-n:0===r?e[1]-t[1]:1===r?t[0]-e[0]:2===r?t[1]-e[1]:e[0]-t[0]}}function an(t){var e=0,r=At/3,n=Cn(t),i=n(e,r);return i.parallels=function(t){return arguments.length?n(e=t[0]*At/180,r=t[1]*At/180):[e/At*180,r/At*180]},i}function on(t,e){var r=Math.sin(t),n=(r+Math.sin(e))/2,i=1+r*(2*n-r),a=Math.sqrt(i)/n;function o(t,e){var r=Math.sqrt(i-2*n*Math.sin(e))/n;return[r*Math.sin(t*=n),a-r*Math.cos(t)]}return o.invert=function(t,e){var r=a-e;return[Math.atan2(t,r)/n,Ot((i-(t*t+r*r)*n*n)/(2*n))]},o}t.geo.clipExtent=function(){var t,e,r,n,i,a,o={stream:function(t){return i&&(i.valid=!1),(i=a(t)).valid=!0,i},extent:function(s){return arguments.length?(a=nn(t=+s[0][0],e=+s[0][1],r=+s[1][0],n=+s[1][1]),i&&(i.valid=!1,i=null),o):[[t,e],[r,n]]}};return o.extent([[0,0],[960,500]])},(t.geo.conicEqualArea=function(){return an(on)}).raw=on,t.geo.albers=function(){return t.geo.conicEqualArea().rotate([96,0]).center([-.6,38.7]).parallels([29.5,45.5]).scale(1070)},t.geo.albersUsa=function(){var e,r,n,i,a=t.geo.albers(),o=t.geo.conicEqualArea().rotate([154,0]).center([-2,58.5]).parallels([55,65]),s=t.geo.conicEqualArea().rotate([157,0]).center([-3,19.9]).parallels([8,18]),l={point:function(t,r){e=[t,r]}};function c(t){var a=t[0],o=t[1];return e=null,r(a,o),e||(n(a,o),e)||i(a,o),e}return c.invert=function(t){var e=a.scale(),r=a.translate(),n=(t[0]-r[0])/e,i=(t[1]-r[1])/e;return(i>=.12&&i<.234&&n>=-.425&&n<-.214?o:i>=.166&&i<.234&&n>=-.214&&n<-.115?s:a).invert(t)},c.stream=function(t){var e=a.stream(t),r=o.stream(t),n=s.stream(t);return{point:function(t,i){e.point(t,i),r.point(t,i),n.point(t,i)},sphere:function(){e.sphere(),r.sphere(),n.sphere()},lineStart:function(){e.lineStart(),r.lineStart(),n.lineStart()},lineEnd:function(){e.lineEnd(),r.lineEnd(),n.lineEnd()},polygonStart:function(){e.polygonStart(),r.polygonStart(),n.polygonStart()},polygonEnd:function(){e.polygonEnd(),r.polygonEnd(),n.polygonEnd()}}},c.precision=function(t){return arguments.length?(a.precision(t),o.precision(t),s.precision(t),c):a.precision()},c.scale=function(t){return arguments.length?(a.scale(t),o.scale(.35*t),s.scale(t),c.translate(a.translate())):a.scale()},c.translate=function(t){if(!arguments.length)return a.translate();var e=a.scale(),u=+t[0],h=+t[1];return r=a.translate(t).clipExtent([[u-.455*e,h-.238*e],[u+.455*e,h+.238*e]]).stream(l).point,n=o.translate([u-.307*e,h+.201*e]).clipExtent([[u-.425*e+kt,h+.12*e+kt],[u-.214*e-kt,h+.234*e-kt]]).stream(l).point,i=s.translate([u-.205*e,h+.212*e]).clipExtent([[u-.214*e+kt,h+.166*e+kt],[u-.115*e-kt,h+.234*e-kt]]).stream(l).point,c},c.scale(1070)};var sn,ln,cn,un,hn,fn,pn={point:D,lineStart:D,lineEnd:D,polygonStart:function(){ln=0,pn.lineStart=dn},polygonEnd:function(){pn.lineStart=pn.lineEnd=pn.point=D,sn+=y(ln/2)}};function dn(){var t,e,r,n;function i(t,e){ln+=n*t-r*e,r=t,n=e}pn.point=function(a,o){pn.point=i,t=r=a,e=n=o},pn.lineEnd=function(){i(t,e)}}var gn={point:function(t,e){t<cn&&(cn=t);t>hn&&(hn=t);e<un&&(un=e);e>fn&&(fn=e)},lineStart:D,lineEnd:D,polygonStart:D,polygonEnd:D};function mn(){var t=vn(4.5),e=[],r={point:n,lineStart:function(){r.point=i},lineEnd:o,polygonStart:function(){r.lineEnd=s},polygonEnd:function(){r.lineEnd=o,r.point=n},pointRadius:function(e){return t=vn(e),r},result:function(){if(e.length){var t=e.join("");return e=[],t}}};function n(r,n){e.push("M",r,",",n,t)}function i(t,n){e.push("M",t,",",n),r.point=a}function a(t,r){e.push("L",t,",",r)}function o(){r.point=n}function s(){e.push("Z")}return r}function vn(t){return"m0,"+t+"a"+t+","+t+" 0 1,1 0,"+-2*t+"a"+t+","+t+" 0 1,1 0,"+2*t+"z"}var yn,xn={point:bn,lineStart:_n,lineEnd:wn,polygonStart:function(){xn.lineStart=kn},polygonEnd:function(){xn.point=bn,xn.lineStart=_n,xn.lineEnd=wn}};function bn(t,e){xr+=t,br+=e,++_r}function _n(){var t,e;function r(r,n){var i=r-t,a=n-e,o=Math.sqrt(i*i+a*a);wr+=o*(t+r)/2,kr+=o*(e+n)/2,Mr+=o,bn(t=r,e=n)}xn.point=function(n,i){xn.point=r,bn(t=n,e=i)}}function wn(){xn.point=bn}function kn(){var t,e,r,n;function i(t,e){var i=t-r,a=e-n,o=Math.sqrt(i*i+a*a);wr+=o*(r+t)/2,kr+=o*(n+e)/2,Mr+=o,Ar+=(o=n*t-r*e)*(r+t),Tr+=o*(n+e),Sr+=3*o,bn(r=t,n=e)}xn.point=function(a,o){xn.point=i,bn(t=r=a,e=n=o)},xn.lineEnd=function(){i(t,e)}}function Mn(t){var e=4.5,r={point:n,lineStart:function(){r.point=i},lineEnd:o,polygonStart:function(){r.lineEnd=s},polygonEnd:function(){r.lineEnd=o,r.point=n},pointRadius:function(t){return e=t,r},result:D};function n(r,n){t.moveTo(r+e,n),t.arc(r,n,e,0,Tt)}function i(e,n){t.moveTo(e,n),r.point=a}function a(e,r){t.lineTo(e,r)}function o(){r.point=n}function s(){t.closePath()}return r}function An(t){var e=.5,r=Math.cos(30*Ct),n=16;function i(e){return(n?function(e){var r,i,o,s,l,c,u,h,f,p,d,g,m={point:v,lineStart:y,lineEnd:b,polygonStart:function(){e.polygonStart(),m.lineStart=_},polygonEnd:function(){e.polygonEnd(),m.lineStart=y}};function v(r,n){r=t(r,n),e.point(r[0],r[1])}function y(){h=NaN,m.point=x,e.lineStart()}function x(r,i){var o=zr([r,i]),s=t(r,i);a(h,f,u,p,d,g,h=s[0],f=s[1],u=r,p=o[0],d=o[1],g=o[2],n,e),e.point(h,f)}function b(){m.point=v,e.lineEnd()}function _(){y(),m.point=w,m.lineEnd=k}function w(t,e){x(r=t,e),i=h,o=f,s=p,l=d,c=g,m.point=x}function k(){a(h,f,u,p,d,g,i,o,r,s,l,c,n,e),m.lineEnd=b,b()}return m}:function(e){return Sn(e,function(r,n){r=t(r,n),e.point(r[0],r[1])})})(e)}function a(n,i,o,s,l,c,u,h,f,p,d,g,m,v){var x=u-n,b=h-i,_=x*x+b*b;if(_>4*e&&m--){var w=s+p,k=l+d,M=c+g,A=Math.sqrt(w*w+k*k+M*M),T=Math.asin(M/=A),S=y(y(M)-1)<kt||y(o-f)<kt?(o+f)/2:Math.atan2(k,w),E=t(S,T),C=E[0],L=E[1],z=C-n,P=L-i,I=b*z-x*P;(I*I/_>e||y((x*z+b*P)/_-.5)>.3||s*p+l*d+c*g<r)&&(a(n,i,o,s,l,c,C,L,S,w/=A,k/=A,M,m,v),v.point(C,L),a(C,L,S,w,k,M,u,h,f,p,d,g,m,v))}}return i.precision=function(t){return arguments.length?(n=(e=t*t)>0&&16,i):Math.sqrt(e)},i}function Tn(t){this.stream=t}function Sn(t,e){return{point:e,sphere:function(){t.sphere()},lineStart:function(){t.lineStart()},lineEnd:function(){t.lineEnd()},polygonStart:function(){t.polygonStart()},polygonEnd:function(){t.polygonEnd()}}}function En(t){return Cn(function(){return t})()}function Cn(e){var r,n,i,a,o,s,l=An(function(t,e){return[(t=r(t,e))[0]*c+a,o-t[1]*c]}),c=150,u=480,h=250,f=0,p=0,d=0,g=0,m=0,v=tn,x=z,b=null,_=null;function w(t){return[(t=i(t[0]*Ct,t[1]*Ct))[0]*c+a,o-t[1]*c]}function k(t){return(t=i.invert((t[0]-a)/c,(o-t[1])/c))&&[t[0]*Lt,t[1]*Lt]}function M(){i=Gr(n=In(d,g,m),r);var t=r(f,p);return a=u-t[0]*c,o=h+t[1]*c,A()}function A(){return s&&(s.valid=!1,s=null),w}return w.stream=function(t){return s&&(s.valid=!1),(s=Ln(v(n,l(x(t))))).valid=!0,s},w.clipAngle=function(t){return arguments.length?(v=null==t?(b=t,tn):function(t){var e=Math.cos(t),r=e>0,n=y(e)>kt;return $r(i,function(t){var e,s,l,c,u;return{lineStart:function(){c=l=!1,u=1},point:function(h,f){var p,d=[h,f],g=i(h,f),m=r?g?0:o(h,f):g?o(h+(h<0?At:-At),f):0;if(!e&&(c=l=g)&&t.lineStart(),g!==l&&(p=a(e,d),(Fr(e,p)||Fr(d,p))&&(d[0]+=kt,d[1]+=kt,g=i(d[0],d[1]))),g!==l)u=0,g?(t.lineStart(),p=a(d,e),t.point(p[0],p[1])):(p=a(e,d),t.point(p[0],p[1]),t.lineEnd()),e=p;else if(n&&e&&r^g){var v;m&s||!(v=a(d,e,!0))||(u=0,r?(t.lineStart(),t.point(v[0][0],v[0][1]),t.point(v[1][0],v[1][1]),t.lineEnd()):(t.point(v[1][0],v[1][1]),t.lineEnd(),t.lineStart(),t.point(v[0][0],v[0][1])))}!g||e&&Fr(e,d)||t.point(d[0],d[1]),e=d,l=g,s=m},lineEnd:function(){l&&t.lineEnd(),e=null},clean:function(){return u|(c&&l)<<1}}},Bn(t,6*Ct),r?[0,-t]:[-At,t-At]);function i(t,r){return Math.cos(t)*Math.cos(r)>e}function a(t,r,n){var i=[1,0,0],a=Ir(zr(t),zr(r)),o=Pr(a,a),s=a[0],l=o-s*s;if(!l)return!n&&t;var c=e*o/l,u=-e*s/l,h=Ir(i,a),f=Dr(i,c);Or(f,Dr(a,u));var p=h,d=Pr(f,p),g=Pr(p,p),m=d*d-g*(Pr(f,f)-1);if(!(m<0)){var v=Math.sqrt(m),x=Dr(p,(-d-v)/g);if(Or(x,f),x=Br(x),!n)return x;var b,_=t[0],w=r[0],k=t[1],M=r[1];w<_&&(b=_,_=w,w=b);var A=w-_,T=y(A-At)<kt;if(!T&&M<k&&(b=k,k=M,M=b),T||A<kt?T?k+M>0^x[1]<(y(x[0]-_)<kt?k:M):k<=x[1]&&x[1]<=M:A>At^(_<=x[0]&&x[0]<=w)){var S=Dr(p,(-d+v)/g);return Or(S,f),[x,Br(S)]}}}function o(e,n){var i=r?t:At-t,a=0;return e<-i?a|=1:e>i&&(a|=2),n<-i?a|=4:n>i&&(a|=8),a}}((b=+t)*Ct),A()):b},w.clipExtent=function(t){return arguments.length?(_=t,x=t?nn(t[0][0],t[0][1],t[1][0],t[1][1]):z,A()):_},w.scale=function(t){return arguments.length?(c=+t,M()):c},w.translate=function(t){return arguments.length?(u=+t[0],h=+t[1],M()):[u,h]},w.center=function(t){return arguments.length?(f=t[0]%360*Ct,p=t[1]%360*Ct,M()):[f*Lt,p*Lt]},w.rotate=function(t){return arguments.length?(d=t[0]%360*Ct,g=t[1]%360*Ct,m=t.length>2?t[2]%360*Ct:0,M()):[d*Lt,g*Lt,m*Lt]},t.rebind(w,l,"precision"),function(){return r=e.apply(this,arguments),w.invert=r.invert&&k,M()}}function Ln(t){return Sn(t,function(e,r){t.point(e*Ct,r*Ct)})}function zn(t,e){return[t,e]}function Pn(t,e){return[t>At?t-Tt:t<-At?t+Tt:t,e]}function In(t,e,r){return t?e||r?Gr(Dn(t),Rn(e,r)):Dn(t):e||r?Rn(e,r):Pn}function On(t){return function(e,r){return[(e+=t)>At?e-Tt:e<-At?e+Tt:e,r]}}function Dn(t){var e=On(t);return e.invert=On(-t),e}function Rn(t,e){var r=Math.cos(t),n=Math.sin(t),i=Math.cos(e),a=Math.sin(e);function o(t,e){var o=Math.cos(e),s=Math.cos(t)*o,l=Math.sin(t)*o,c=Math.sin(e),u=c*r+s*n;return[Math.atan2(l*i-u*a,s*r-c*n),Ot(u*i+l*a)]}return o.invert=function(t,e){var o=Math.cos(e),s=Math.cos(t)*o,l=Math.sin(t)*o,c=Math.sin(e),u=c*i-l*a;return[Math.atan2(l*i+c*a,s*r+u*n),Ot(u*r-s*n)]},o}function Bn(t,e){var r=Math.cos(t),n=Math.sin(t);return function(i,a,o,s){var l=o*e;null!=i?(i=Fn(r,i),a=Fn(r,a),(o>0?i<a:i>a)&&(i+=o*Tt)):(i=t+o*Tt,a=t-.5*l);for(var c,u=i;o>0?u>a:u<a;u-=l)s.point((c=Br([r,-n*Math.cos(u),-n*Math.sin(u)]))[0],c[1])}}function Fn(t,e){var r=zr(e);r[0]-=t,Rr(r);var n=It(-r[1]);return((-r[2]<0?-n:n)+2*Math.PI-kt)%(2*Math.PI)}function Nn(e,r,n){var i=t.range(e,r-kt,n).concat(r);return function(t){return i.map(function(e){return[t,e]})}}function jn(e,r,n){var i=t.range(e,r-kt,n).concat(r);return function(t){return i.map(function(e){return[e,t]})}}function Vn(t){return t.source}function Un(t){return t.target}t.geo.path=function(){var e,r,n,i,a,o=4.5;function s(e){return e&&("function"==typeof o&&i.pointRadius(+o.apply(this,arguments)),a&&a.valid||(a=n(i)),t.geo.stream(e,a)),i.result()}function l(){return a=null,s}return s.area=function(e){return sn=0,t.geo.stream(e,n(pn)),sn},s.centroid=function(e){return xr=br=_r=wr=kr=Mr=Ar=Tr=Sr=0,t.geo.stream(e,n(xn)),Sr?[Ar/Sr,Tr/Sr]:Mr?[wr/Mr,kr/Mr]:_r?[xr/_r,br/_r]:[NaN,NaN]},s.bounds=function(e){return hn=fn=-(cn=un=1/0),t.geo.stream(e,n(gn)),[[cn,un],[hn,fn]]},s.projection=function(t){return arguments.length?(n=(e=t)?t.stream||(r=t,i=An(function(t,e){return r([t*Lt,e*Lt])}),function(t){return Ln(i(t))}):z,l()):e;var r,i},s.context=function(t){return arguments.length?(i=null==(r=t)?new mn:new Mn(t),"function"!=typeof o&&i.pointRadius(o),l()):r},s.pointRadius=function(t){return arguments.length?(o="function"==typeof t?t:(i.pointRadius(+t),+t),s):o},s.projection(t.geo.albersUsa()).context(null)},t.geo.transform=function(t){return{stream:function(e){var r=new Tn(e);for(var n in t)r[n]=t[n];return r}}},Tn.prototype={point:function(t,e){this.stream.point(t,e)},sphere:function(){this.stream.sphere()},lineStart:function(){this.stream.lineStart()},lineEnd:function(){this.stream.lineEnd()},polygonStart:function(){this.stream.polygonStart()},polygonEnd:function(){this.stream.polygonEnd()}},t.geo.projection=En,t.geo.projectionMutator=Cn,(t.geo.equirectangular=function(){return En(zn)}).raw=zn.invert=zn,t.geo.rotation=function(t){function e(e){return(e=t(e[0]*Ct,e[1]*Ct))[0]*=Lt,e[1]*=Lt,e}return t=In(t[0]%360*Ct,t[1]*Ct,t.length>2?t[2]*Ct:0),e.invert=function(e){return(e=t.invert(e[0]*Ct,e[1]*Ct))[0]*=Lt,e[1]*=Lt,e},e},Pn.invert=zn,t.geo.circle=function(){var t,e,r=[0,0],n=6;function i(){var t="function"==typeof r?r.apply(this,arguments):r,n=In(-t[0]*Ct,-t[1]*Ct,0).invert,i=[];return e(null,null,1,{point:function(t,e){i.push(t=n(t,e)),t[0]*=Lt,t[1]*=Lt}}),{type:"Polygon",coordinates:[i]}}return i.origin=function(t){return arguments.length?(r=t,i):r},i.angle=function(r){return arguments.length?(e=Bn((t=+r)*Ct,n*Ct),i):t},i.precision=function(r){return arguments.length?(e=Bn(t*Ct,(n=+r)*Ct),i):n},i.angle(90)},t.geo.distance=function(t,e){var r,n=(e[0]-t[0])*Ct,i=t[1]*Ct,a=e[1]*Ct,o=Math.sin(n),s=Math.cos(n),l=Math.sin(i),c=Math.cos(i),u=Math.sin(a),h=Math.cos(a);return Math.atan2(Math.sqrt((r=h*o)*r+(r=c*u-l*h*s)*r),l*u+c*h*s)},t.geo.graticule=function(){var e,r,n,i,a,o,s,l,c,u,h,f,p=10,d=p,g=90,m=360,v=2.5;function x(){return{type:"MultiLineString",coordinates:b()}}function b(){return t.range(Math.ceil(i/g)*g,n,g).map(h).concat(t.range(Math.ceil(l/m)*m,s,m).map(f)).concat(t.range(Math.ceil(r/p)*p,e,p).filter(function(t){return y(t%g)>kt}).map(c)).concat(t.range(Math.ceil(o/d)*d,a,d).filter(function(t){return y(t%m)>kt}).map(u))}return x.lines=function(){return b().map(function(t){return{type:"LineString",coordinates:t}})},x.outline=function(){return{type:"Polygon",coordinates:[h(i).concat(f(s).slice(1),h(n).reverse().slice(1),f(l).reverse().slice(1))]}},x.extent=function(t){return arguments.length?x.majorExtent(t).minorExtent(t):x.minorExtent()},x.majorExtent=function(t){return arguments.length?(i=+t[0][0],n=+t[1][0],l=+t[0][1],s=+t[1][1],i>n&&(t=i,i=n,n=t),l>s&&(t=l,l=s,s=t),x.precision(v)):[[i,l],[n,s]]},x.minorExtent=function(t){return arguments.length?(r=+t[0][0],e=+t[1][0],o=+t[0][1],a=+t[1][1],r>e&&(t=r,r=e,e=t),o>a&&(t=o,o=a,a=t),x.precision(v)):[[r,o],[e,a]]},x.step=function(t){return arguments.length?x.majorStep(t).minorStep(t):x.minorStep()},x.majorStep=function(t){return arguments.length?(g=+t[0],m=+t[1],x):[g,m]},x.minorStep=function(t){return arguments.length?(p=+t[0],d=+t[1],x):[p,d]},x.precision=function(t){return arguments.length?(v=+t,c=Nn(o,a,90),u=jn(r,e,v),h=Nn(l,s,90),f=jn(i,n,v),x):v},x.majorExtent([[-180,-90+kt],[180,90-kt]]).minorExtent([[-180,-80-kt],[180,80+kt]])},t.geo.greatArc=function(){var e,r,n=Vn,i=Un;function a(){return{type:"LineString",coordinates:[e||n.apply(this,arguments),r||i.apply(this,arguments)]}}return a.distance=function(){return t.geo.distance(e||n.apply(this,arguments),r||i.apply(this,arguments))},a.source=function(t){return arguments.length?(n=t,e="function"==typeof t?null:t,a):n},a.target=function(t){return arguments.length?(i=t,r="function"==typeof t?null:t,a):i},a.precision=function(){return arguments.length?a:0},a},t.geo.interpolate=function(t,e){return r=t[0]*Ct,n=t[1]*Ct,i=e[0]*Ct,a=e[1]*Ct,o=Math.cos(n),s=Math.sin(n),l=Math.cos(a),c=Math.sin(a),u=o*Math.cos(r),h=o*Math.sin(r),f=l*Math.cos(i),p=l*Math.sin(i),d=2*Math.asin(Math.sqrt(Rt(a-n)+o*l*Rt(i-r))),g=1/Math.sin(d),(m=d?function(t){var e=Math.sin(t*=d)*g,r=Math.sin(d-t)*g,n=r*u+e*f,i=r*h+e*p,a=r*s+e*c;return[Math.atan2(i,n)*Lt,Math.atan2(a,Math.sqrt(n*n+i*i))*Lt]}:function(){return[r*Lt,n*Lt]}).distance=d,m;var r,n,i,a,o,s,l,c,u,h,f,p,d,g,m},t.geo.length=function(e){return yn=0,t.geo.stream(e,qn),yn};var qn={sphere:D,point:D,lineStart:function(){var t,e,r;function n(n,i){var a=Math.sin(i*=Ct),o=Math.cos(i),s=y((n*=Ct)-t),l=Math.cos(s);yn+=Math.atan2(Math.sqrt((s=o*Math.sin(s))*s+(s=r*a-e*o*l)*s),e*a+r*o*l),t=n,e=a,r=o}qn.point=function(i,a){t=i*Ct,e=Math.sin(a*=Ct),r=Math.cos(a),qn.point=n},qn.lineEnd=function(){qn.point=qn.lineEnd=D}},lineEnd:D,polygonStart:D,polygonEnd:D};function Hn(t,e){function r(e,r){var n=Math.cos(e),i=Math.cos(r),a=t(n*i);return[a*i*Math.sin(e),a*Math.sin(r)]}return r.invert=function(t,r){var n=Math.sqrt(t*t+r*r),i=e(n),a=Math.sin(i),o=Math.cos(i);return[Math.atan2(t*a,n*o),Math.asin(n&&r*a/n)]},r}var Gn=Hn(function(t){return Math.sqrt(2/(1+t))},function(t){return 2*Math.asin(t/2)});(t.geo.azimuthalEqualArea=function(){return En(Gn)}).raw=Gn;var Wn=Hn(function(t){var e=Math.acos(t);return e&&e/Math.sin(e)},z);function Yn(t,e){var r=Math.cos(t),n=function(t){return Math.tan(At/4+t/2)},i=t===e?Math.sin(t):Math.log(r/Math.cos(e))/Math.log(n(e)/n(t)),a=r*Math.pow(n(t),i)/i;if(!i)return $n;function o(t,e){a>0?e<-Et+kt&&(e=-Et+kt):e>Et-kt&&(e=Et-kt);var r=a/Math.pow(n(e),i);return[r*Math.sin(i*t),a-r*Math.cos(i*t)]}return o.invert=function(t,e){var r=a-e,n=zt(i)*Math.sqrt(t*t+r*r);return[Math.atan2(t,r)/i,2*Math.atan(Math.pow(a/n,1/i))-Et]},o}function Xn(t,e){var r=Math.cos(t),n=t===e?Math.sin(t):(r-Math.cos(e))/(e-t),i=r/n+t;if(y(n)<kt)return zn;function a(t,e){var r=i-e;return[r*Math.sin(n*t),i-r*Math.cos(n*t)]}return a.invert=function(t,e){var r=i-e;return[Math.atan2(t,r)/n,i-zt(n)*Math.sqrt(t*t+r*r)]},a}(t.geo.azimuthalEquidistant=function(){return En(Wn)}).raw=Wn,(t.geo.conicConformal=function(){return an(Yn)}).raw=Yn,(t.geo.conicEquidistant=function(){return an(Xn)}).raw=Xn;var Zn=Hn(function(t){return 1/t},Math.atan);function $n(t,e){return[t,Math.log(Math.tan(At/4+e/2))]}function Jn(t){var e,r=En(t),n=r.scale,i=r.translate,a=r.clipExtent;return r.scale=function(){var t=n.apply(r,arguments);return t===r?e?r.clipExtent(null):r:t},r.translate=function(){var t=i.apply(r,arguments);return t===r?e?r.clipExtent(null):r:t},r.clipExtent=function(t){var o=a.apply(r,arguments);if(o===r){if(e=null==t){var s=At*n(),l=i();a([[l[0]-s,l[1]-s],[l[0]+s,l[1]+s]])}}else e&&(o=null);return o},r.clipExtent(null)}(t.geo.gnomonic=function(){return En(Zn)}).raw=Zn,$n.invert=function(t,e){return[t,2*Math.atan(Math.exp(e))-Et]},(t.geo.mercator=function(){return Jn($n)}).raw=$n;var Kn=Hn(function(){return 1},Math.asin);(t.geo.orthographic=function(){return En(Kn)}).raw=Kn;var Qn=Hn(function(t){return 1/(1+t)},function(t){return 2*Math.atan(t)});function ti(t,e){return[Math.log(Math.tan(At/4+e/2)),-t]}function ei(t){return t[0]}function ri(t){return t[1]}function ni(t){for(var e=t.length,r=[0,1],n=2,i=2;i<e;i++){for(;n>1&&Pt(t[r[n-2]],t[r[n-1]],t[i])<=0;)--n;r[n++]=i}return r.slice(0,n)}function ii(t,e){return t[0]-e[0]||t[1]-e[1]}(t.geo.stereographic=function(){return En(Qn)}).raw=Qn,ti.invert=function(t,e){return[-e,2*Math.atan(Math.exp(t))-Et]},(t.geo.transverseMercator=function(){var t=Jn(ti),e=t.center,r=t.rotate;return t.center=function(t){return t?e([-t[1],t[0]]):[(t=e())[1],-t[0]]},t.rotate=function(t){return t?r([t[0],t[1],t.length>2?t[2]+90:90]):[(t=r())[0],t[1],t[2]-90]},r([0,0,90])}).raw=ti,t.geom={},t.geom.hull=function(t){var e=ei,r=ri;if(arguments.length)return n(t);function n(t){if(t.length<3)return[];var n,i=me(e),a=me(r),o=t.length,s=[],l=[];for(n=0;n<o;n++)s.push([+i.call(this,t[n],n),+a.call(this,t[n],n),n]);for(s.sort(ii),n=0;n<o;n++)l.push([s[n][0],-s[n][1]]);var c=ni(s),u=ni(l),h=u[0]===c[0],f=u[u.length-1]===c[c.length-1],p=[];for(n=c.length-1;n>=0;--n)p.push(t[s[c[n]][2]]);for(n=+h;n<u.length-f;++n)p.push(t[s[u[n]][2]]);return p}return n.x=function(t){return arguments.length?(e=t,n):e},n.y=function(t){return arguments.length?(r=t,n):r},n},t.geom.polygon=function(t){return U(t,ai),t};var ai=t.geom.polygon.prototype=[];function oi(t,e,r){return(r[0]-e[0])*(t[1]-e[1])<(r[1]-e[1])*(t[0]-e[0])}function si(t,e,r,n){var i=t[0],a=r[0],o=e[0]-i,s=n[0]-a,l=t[1],c=r[1],u=e[1]-l,h=n[1]-c,f=(s*(l-c)-h*(i-a))/(h*o-s*u);return[i+f*o,l+f*u]}function li(t){var e=t[0],r=t[t.length-1];return!(e[0]-r[0]||e[1]-r[1])}ai.area=function(){for(var t,e=-1,r=this.length,n=this[r-1],i=0;++e<r;)t=n,n=this[e],i+=t[1]*n[0]-t[0]*n[1];return.5*i},ai.centroid=function(t){var e,r,n=-1,i=this.length,a=0,o=0,s=this[i-1];for(arguments.length||(t=-1/(6*this.area()));++n<i;)e=s,s=this[n],r=e[0]*s[1]-s[0]*e[1],a+=(e[0]+s[0])*r,o+=(e[1]+s[1])*r;return[a*t,o*t]},ai.clip=function(t){for(var e,r,n,i,a,o,s=li(t),l=-1,c=this.length-li(this),u=this[c-1];++l<c;){for(e=t.slice(),t.length=0,i=this[l],a=e[(n=e.length-s)-1],r=-1;++r<n;)oi(o=e[r],u,i)?(oi(a,u,i)||t.push(si(a,o,u,i)),t.push(o)):oi(a,u,i)&&t.push(si(a,o,u,i)),a=o;s&&t.push(t[0]),u=i}return t};var ci,ui,hi,fi,pi,di=[],gi=[];function mi(){Oi(this),this.edge=this.site=this.circle=null}function vi(t){var e=di.pop()||new mi;return e.site=t,e}function yi(t){Si(t),hi.remove(t),di.push(t),Oi(t)}function xi(t){var e=t.circle,r=e.x,n=e.cy,i={x:r,y:n},a=t.P,o=t.N,s=[t];yi(t);for(var l=a;l.circle&&y(r-l.circle.x)<kt&&y(n-l.circle.cy)<kt;)a=l.P,s.unshift(l),yi(l),l=a;s.unshift(l),Si(l);for(var c=o;c.circle&&y(r-c.circle.x)<kt&&y(n-c.circle.cy)<kt;)o=c.N,s.push(c),yi(c),c=o;s.push(c),Si(c);var u,h=s.length;for(u=1;u<h;++u)c=s[u],l=s[u-1],zi(c.edge,l.site,c.site,i);l=s[0],(c=s[h-1]).edge=Li(l.site,c.site,null,i),Ti(l),Ti(c)}function bi(t){for(var e,r,n,i,a=t.x,o=t.y,s=hi._;s;)if((n=_i(s,o)-a)>kt)s=s.L;else{if(!((i=a-wi(s,o))>kt)){n>-kt?(e=s.P,r=s):i>-kt?(e=s,r=s.N):e=r=s;break}if(!s.R){e=s;break}s=s.R}var l=vi(t);if(hi.insert(e,l),e||r){if(e===r)return Si(e),r=vi(e.site),hi.insert(l,r),l.edge=r.edge=Li(e.site,l.site),Ti(e),void Ti(r);if(r){Si(e),Si(r);var c=e.site,u=c.x,h=c.y,f=t.x-u,p=t.y-h,d=r.site,g=d.x-u,m=d.y-h,v=2*(f*m-p*g),y=f*f+p*p,x=g*g+m*m,b={x:(m*y-p*x)/v+u,y:(f*x-g*y)/v+h};zi(r.edge,c,d,b),l.edge=Li(c,t,null,b),r.edge=Li(t,d,null,b),Ti(e),Ti(r)}else l.edge=Li(e.site,l.site)}}function _i(t,e){var r=t.site,n=r.x,i=r.y,a=i-e;if(!a)return n;var o=t.P;if(!o)return-1/0;var s=(r=o.site).x,l=r.y,c=l-e;if(!c)return s;var u=s-n,h=1/a-1/c,f=u/c;return h?(-f+Math.sqrt(f*f-2*h*(u*u/(-2*c)-l+c/2+i-a/2)))/h+n:(n+s)/2}function wi(t,e){var r=t.N;if(r)return _i(r,e);var n=t.site;return n.y===e?n.x:1/0}function ki(t){this.site=t,this.edges=[]}function Mi(t,e){return e.angle-t.angle}function Ai(){Oi(this),this.x=this.y=this.arc=this.site=this.cy=null}function Ti(t){var e=t.P,r=t.N;if(e&&r){var n=e.site,i=t.site,a=r.site;if(n!==a){var o=i.x,s=i.y,l=n.x-o,c=n.y-s,u=a.x-o,h=2*(l*(m=a.y-s)-c*u);if(!(h>=-Mt)){var f=l*l+c*c,p=u*u+m*m,d=(m*f-c*p)/h,g=(l*p-u*f)/h,m=g+s,v=gi.pop()||new Ai;v.arc=t,v.site=i,v.x=d+o,v.y=m+Math.sqrt(d*d+g*g),v.cy=m,t.circle=v;for(var y=null,x=pi._;x;)if(v.y<x.y||v.y===x.y&&v.x<=x.x){if(!x.L){y=x.P;break}x=x.L}else{if(!x.R){y=x;break}x=x.R}pi.insert(y,v),y||(fi=v)}}}}function Si(t){var e=t.circle;e&&(e.P||(fi=e.N),pi.remove(e),gi.push(e),Oi(e),t.circle=null)}function Ei(t,e){var r=t.b;if(r)return!0;var n,i,a=t.a,o=e[0][0],s=e[1][0],l=e[0][1],c=e[1][1],u=t.l,h=t.r,f=u.x,p=u.y,d=h.x,g=h.y,m=(f+d)/2,v=(p+g)/2;if(g===p){if(m<o||m>=s)return;if(f>d){if(a){if(a.y>=c)return}else a={x:m,y:l};r={x:m,y:c}}else{if(a){if(a.y<l)return}else a={x:m,y:c};r={x:m,y:l}}}else if(i=v-(n=(f-d)/(g-p))*m,n<-1||n>1)if(f>d){if(a){if(a.y>=c)return}else a={x:(l-i)/n,y:l};r={x:(c-i)/n,y:c}}else{if(a){if(a.y<l)return}else a={x:(c-i)/n,y:c};r={x:(l-i)/n,y:l}}else if(p<g){if(a){if(a.x>=s)return}else a={x:o,y:n*o+i};r={x:s,y:n*s+i}}else{if(a){if(a.x<o)return}else a={x:s,y:n*s+i};r={x:o,y:n*o+i}}return t.a=a,t.b=r,!0}function Ci(t,e){this.l=t,this.r=e,this.a=this.b=null}function Li(t,e,r,n){var i=new Ci(t,e);return ci.push(i),r&&zi(i,t,e,r),n&&zi(i,e,t,n),ui[t.i].edges.push(new Pi(i,t,e)),ui[e.i].edges.push(new Pi(i,e,t)),i}function zi(t,e,r,n){t.a||t.b?t.l===r?t.b=n:t.a=n:(t.a=n,t.l=e,t.r=r)}function Pi(t,e,r){var n=t.a,i=t.b;this.edge=t,this.site=e,this.angle=r?Math.atan2(r.y-e.y,r.x-e.x):t.l===e?Math.atan2(i.x-n.x,n.y-i.y):Math.atan2(n.x-i.x,i.y-n.y)}function Ii(){this._=null}function Oi(t){t.U=t.C=t.L=t.R=t.P=t.N=null}function Di(t,e){var r=e,n=e.R,i=r.U;i?i.L===r?i.L=n:i.R=n:t._=n,n.U=i,r.U=n,r.R=n.L,r.R&&(r.R.U=r),n.L=r}function Ri(t,e){var r=e,n=e.L,i=r.U;i?i.L===r?i.L=n:i.R=n:t._=n,n.U=i,r.U=n,r.L=n.R,r.L&&(r.L.U=r),n.R=r}function Bi(t){for(;t.L;)t=t.L;return t}function Fi(t,e){var r,n,i,a=t.sort(Ni).pop();for(ci=[],ui=new Array(t.length),hi=new Ii,pi=new Ii;;)if(i=fi,a&&(!i||a.y<i.y||a.y===i.y&&a.x<i.x))a.x===r&&a.y===n||(ui[a.i]=new ki(a),bi(a),r=a.x,n=a.y),a=t.pop();else{if(!i)break;xi(i.arc)}e&&(function(t){for(var e,r=ci,n=en(t[0][0],t[0][1],t[1][0],t[1][1]),i=r.length;i--;)(!Ei(e=r[i],t)||!n(e)||y(e.a.x-e.b.x)<kt&&y(e.a.y-e.b.y)<kt)&&(e.a=e.b=null,r.splice(i,1))}(e),function(t){for(var e,r,n,i,a,o,s,l,c,u,h=t[0][0],f=t[1][0],p=t[0][1],d=t[1][1],g=ui,m=g.length;m--;)if((a=g[m])&&a.prepare())for(l=(s=a.edges).length,o=0;o<l;)n=(u=s[o].end()).x,i=u.y,e=(c=s[++o%l].start()).x,r=c.y,(y(n-e)>kt||y(i-r)>kt)&&(s.splice(o,0,new Pi((v=a.site,x=u,b=y(n-h)<kt&&d-i>kt?{x:h,y:y(e-h)<kt?r:d}:y(i-d)<kt&&f-n>kt?{x:y(r-d)<kt?e:f,y:d}:y(n-f)<kt&&i-p>kt?{x:f,y:y(e-f)<kt?r:p}:y(i-p)<kt&&n-h>kt?{x:y(r-p)<kt?e:h,y:p}:null,_=void 0,_=new Ci(v,null),_.a=x,_.b=b,ci.push(_),_),a.site,null)),++l);var v,x,b,_}(e));var o={cells:ui,edges:ci};return hi=pi=ci=ui=null,o}function Ni(t,e){return e.y-t.y||e.x-t.x}ki.prototype.prepare=function(){for(var t,e=this.edges,r=e.length;r--;)(t=e[r].edge).b&&t.a||e.splice(r,1);return e.sort(Mi),e.length},Pi.prototype={start:function(){return this.edge.l===this.site?this.edge.a:this.edge.b},end:function(){return this.edge.l===this.site?this.edge.b:this.edge.a}},Ii.prototype={insert:function(t,e){var r,n,i;if(t){if(e.P=t,e.N=t.N,t.N&&(t.N.P=e),t.N=e,t.R){for(t=t.R;t.L;)t=t.L;t.L=e}else t.R=e;r=t}else this._?(t=Bi(this._),e.P=null,e.N=t,t.P=t.L=e,r=t):(e.P=e.N=null,this._=e,r=null);for(e.L=e.R=null,e.U=r,e.C=!0,t=e;r&&r.C;)r===(n=r.U).L?(i=n.R)&&i.C?(r.C=i.C=!1,n.C=!0,t=n):(t===r.R&&(Di(this,r),r=(t=r).U),r.C=!1,n.C=!0,Ri(this,n)):(i=n.L)&&i.C?(r.C=i.C=!1,n.C=!0,t=n):(t===r.L&&(Ri(this,r),r=(t=r).U),r.C=!1,n.C=!0,Di(this,n)),r=t.U;this._.C=!1},remove:function(t){t.N&&(t.N.P=t.P),t.P&&(t.P.N=t.N),t.N=t.P=null;var e,r,n,i=t.U,a=t.L,o=t.R;if(r=a?o?Bi(o):a:o,i?i.L===t?i.L=r:i.R=r:this._=r,a&&o?(n=r.C,r.C=t.C,r.L=a,a.U=r,r!==o?(i=r.U,r.U=t.U,t=r.R,i.L=t,r.R=o,o.U=r):(r.U=i,i=r,t=r.R)):(n=t.C,t=r),t&&(t.U=i),!n)if(t&&t.C)t.C=!1;else{do{if(t===this._)break;if(t===i.L){if((e=i.R).C&&(e.C=!1,i.C=!0,Di(this,i),e=i.R),e.L&&e.L.C||e.R&&e.R.C){e.R&&e.R.C||(e.L.C=!1,e.C=!0,Ri(this,e),e=i.R),e.C=i.C,i.C=e.R.C=!1,Di(this,i),t=this._;break}}else if((e=i.L).C&&(e.C=!1,i.C=!0,Ri(this,i),e=i.L),e.L&&e.L.C||e.R&&e.R.C){e.L&&e.L.C||(e.R.C=!1,e.C=!0,Di(this,e),e=i.L),e.C=i.C,i.C=e.L.C=!1,Ri(this,i),t=this._;break}e.C=!0,t=i,i=i.U}while(!t.C);t&&(t.C=!1)}}},t.geom.voronoi=function(t){var e=ei,r=ri,n=e,i=r,a=ji;if(t)return o(t);function o(t){var e=new Array(t.length),r=a[0][0],n=a[0][1],i=a[1][0],o=a[1][1];return Fi(s(t),a).cells.forEach(function(a,s){var l=a.edges,c=a.site;(e[s]=l.length?l.map(function(t){var e=t.start();return[e.x,e.y]}):c.x>=r&&c.x<=i&&c.y>=n&&c.y<=o?[[r,o],[i,o],[i,n],[r,n]]:[]).point=t[s]}),e}function s(t){return t.map(function(t,e){return{x:Math.round(n(t,e)/kt)*kt,y:Math.round(i(t,e)/kt)*kt,i:e}})}return o.links=function(t){return Fi(s(t)).edges.filter(function(t){return t.l&&t.r}).map(function(e){return{source:t[e.l.i],target:t[e.r.i]}})},o.triangles=function(t){var e=[];return Fi(s(t)).cells.forEach(function(r,n){for(var i,a,o,s,l=r.site,c=r.edges.sort(Mi),u=-1,h=c.length,f=c[h-1].edge,p=f.l===l?f.r:f.l;++u<h;)f,i=p,p=(f=c[u].edge).l===l?f.r:f.l,n<i.i&&n<p.i&&(o=i,s=p,((a=l).x-s.x)*(o.y-a.y)-(a.x-o.x)*(s.y-a.y)<0)&&e.push([t[n],t[i.i],t[p.i]])}),e},o.x=function(t){return arguments.length?(n=me(e=t),o):e},o.y=function(t){return arguments.length?(i=me(r=t),o):r},o.clipExtent=function(t){return arguments.length?(a=null==t?ji:t,o):a===ji?null:a},o.size=function(t){return arguments.length?o.clipExtent(t&&[[0,0],t]):a===ji?null:a&&a[1]},o};var ji=[[-1e6,-1e6],[1e6,1e6]];function Vi(t){return t.x}function Ui(t){return t.y}function qi(e,r){e=t.rgb(e),r=t.rgb(r);var n=e.r,i=e.g,a=e.b,o=r.r-n,s=r.g-i,l=r.b-a;return function(t){return"#"+ce(Math.round(n+o*t))+ce(Math.round(i+s*t))+ce(Math.round(a+l*t))}}function Hi(t,e){var r,n={},i={};for(r in t)r in e?n[r]=Zi(t[r],e[r]):i[r]=t[r];for(r in e)r in t||(i[r]=e[r]);return function(t){for(r in n)i[r]=n[r](t);return i}}function Gi(t,e){return t=+t,e=+e,function(r){return t*(1-r)+e*r}}function Wi(t,e){var r,n,i,a=Yi.lastIndex=Xi.lastIndex=0,o=-1,s=[],l=[];for(t+="",e+="";(r=Yi.exec(t))&&(n=Xi.exec(e));)(i=n.index)>a&&(i=e.slice(a,i),s[o]?s[o]+=i:s[++o]=i),(r=r[0])===(n=n[0])?s[o]?s[o]+=n:s[++o]=n:(s[++o]=null,l.push({i:o,x:Gi(r,n)})),a=Xi.lastIndex;return a<e.length&&(i=e.slice(a),s[o]?s[o]+=i:s[++o]=i),s.length<2?l[0]?(e=l[0].x,function(t){return e(t)+""}):function(){return e}:(e=l.length,function(t){for(var r,n=0;n<e;++n)s[(r=l[n]).i]=r.x(t);return s.join("")})}t.geom.delaunay=function(e){return t.geom.voronoi().triangles(e)},t.geom.quadtree=function(t,e,r,n,i){var a,o=ei,s=ri;if(a=arguments.length)return o=Vi,s=Ui,3===a&&(i=r,n=e,r=e=0),l(t);function l(t){var l,c,u,h,f,p,d,g,m,v=me(o),x=me(s);if(null!=e)p=e,d=r,g=n,m=i;else if(g=m=-(p=d=1/0),c=[],u=[],f=t.length,a)for(h=0;h<f;++h)(l=t[h]).x<p&&(p=l.x),l.y<d&&(d=l.y),l.x>g&&(g=l.x),l.y>m&&(m=l.y),c.push(l.x),u.push(l.y);else for(h=0;h<f;++h){var b=+v(l=t[h],h),_=+x(l,h);b<p&&(p=b),_<d&&(d=_),b>g&&(g=b),_>m&&(m=_),c.push(b),u.push(_)}var w=g-p,k=m-d;function M(t,e,r,n,i,a,o,s){if(!isNaN(r)&&!isNaN(n))if(t.leaf){var l=t.x,c=t.y;if(null!=l)if(y(l-r)+y(c-n)<.01)A(t,e,r,n,i,a,o,s);else{var u=t.point;t.x=t.y=t.point=null,A(t,u,l,c,i,a,o,s),A(t,e,r,n,i,a,o,s)}else t.x=r,t.y=n,t.point=e}else A(t,e,r,n,i,a,o,s)}function A(t,e,r,n,i,a,o,s){var l=.5*(i+o),c=.5*(a+s),u=r>=l,h=n>=c,f=h<<1|u;t.leaf=!1,u?i=l:o=l,h?a=c:s=c,M(t=t.nodes[f]||(t.nodes[f]={leaf:!0,nodes:[],point:null,x:null,y:null,add:function(t){M(T,t,+v(t,++h),+x(t,h),p,d,g,m)}}),e,r,n,i,a,o,s)}w>k?m=d+w:g=p+k;var T={leaf:!0,nodes:[],point:null,x:null,y:null,add:function(t){M(T,t,+v(t,++h),+x(t,h),p,d,g,m)}};if(T.visit=function(t){!function t(e,r,n,i,a,o){if(!e(r,n,i,a,o)){var s=.5*(n+a),l=.5*(i+o),c=r.nodes;c[0]&&t(e,c[0],n,i,s,l),c[1]&&t(e,c[1],s,i,a,l),c[2]&&t(e,c[2],n,l,s,o),c[3]&&t(e,c[3],s,l,a,o)}}(t,T,p,d,g,m)},T.find=function(t){return function(t,e,r,n,i,a,o){var s,l=1/0;return function t(c,u,h,f,p){if(!(u>a||h>o||f<n||p<i)){if(d=c.point){var d,g=e-c.x,m=r-c.y,v=g*g+m*m;if(v<l){var y=Math.sqrt(l=v);n=e-y,i=r-y,a=e+y,o=r+y,s=d}}for(var x=c.nodes,b=.5*(u+f),_=.5*(h+p),w=(r>=_)<<1|e>=b,k=w+4;w<k;++w)if(c=x[3&w])switch(3&w){case 0:t(c,u,h,b,_);break;case 1:t(c,b,h,f,_);break;case 2:t(c,u,_,b,p);break;case 3:t(c,b,_,f,p)}}}(t,n,i,a,o),s}(T,t[0],t[1],p,d,g,m)},h=-1,null==e){for(;++h<f;)M(T,t[h],c[h],u[h],p,d,g,m);--h}else t.forEach(T.add);return c=u=t=l=null,T}return l.x=function(t){return arguments.length?(o=t,l):o},l.y=function(t){return arguments.length?(s=t,l):s},l.extent=function(t){return arguments.length?(null==t?e=r=n=i=null:(e=+t[0][0],r=+t[0][1],n=+t[1][0],i=+t[1][1]),l):null==e?null:[[e,r],[n,i]]},l.size=function(t){return arguments.length?(null==t?e=r=n=i=null:(e=r=0,n=+t[0],i=+t[1]),l):null==e?null:[n-e,i-r]},l},t.interpolateRgb=qi,t.interpolateObject=Hi,t.interpolateNumber=Gi,t.interpolateString=Wi;var Yi=/[-+]?(?:\d+\.?\d*|\.?\d+)(?:[eE][-+]?\d+)?/g,Xi=new RegExp(Yi.source,"g");function Zi(e,r){for(var n,i=t.interpolators.length;--i>=0&&!(n=t.interpolators[i](e,r)););return n}function $i(t,e){var r,n=[],i=[],a=t.length,o=e.length,s=Math.min(t.length,e.length);for(r=0;r<s;++r)n.push(Zi(t[r],e[r]));for(;r<a;++r)i[r]=t[r];for(;r<o;++r)i[r]=e[r];return function(t){for(r=0;r<s;++r)i[r]=n[r](t);return i}}t.interpolate=Zi,t.interpolators=[function(t,e){var r=typeof e;return("string"===r?ge.has(e.toLowerCase())||/^(#|rgb\(|hsl\()/i.test(e)?qi:Wi:e instanceof Vt?qi:Array.isArray(e)?$i:"object"===r&&isNaN(e)?Hi:Gi)(t,e)}],t.interpolateArray=$i;var Ji=function(){return z},Ki=t.map({linear:Ji,poly:function(t){return function(e){return Math.pow(e,t)}},quad:function(){return ra},cubic:function(){return na},sin:function(){return aa},exp:function(){return oa},circle:function(){return sa},elastic:function(t,e){var r;arguments.length<2&&(e=.45);arguments.length?r=e/Tt*Math.asin(1/t):(t=1,r=e/4);return function(n){return 1+t*Math.pow(2,-10*n)*Math.sin((n-r)*Tt/e)}},back:function(t){t||(t=1.70158);return function(e){return e*e*((t+1)*e-t)}},bounce:function(){return la}}),Qi=t.map({in:z,out:ta,"in-out":ea,"out-in":function(t){return ea(ta(t))}});function ta(t){return function(e){return 1-t(1-e)}}function ea(t){return function(e){return.5*(e<.5?t(2*e):2-t(2-2*e))}}function ra(t){return t*t}function na(t){return t*t*t}function ia(t){if(t<=0)return 0;if(t>=1)return 1;var e=t*t,r=e*t;return 4*(t<.5?r:3*(t-e)+r-.75)}function aa(t){return 1-Math.cos(t*Et)}function oa(t){return Math.pow(2,10*(t-1))}function sa(t){return 1-Math.sqrt(1-t*t)}function la(t){return t<1/2.75?7.5625*t*t:t<2/2.75?7.5625*(t-=1.5/2.75)*t+.75:t<2.5/2.75?7.5625*(t-=2.25/2.75)*t+.9375:7.5625*(t-=2.625/2.75)*t+.984375}function ca(t,e){return e-=t,function(r){return Math.round(t+e*r)}}function ua(t){var e,r,n,i=[t.a,t.b],a=[t.c,t.d],o=fa(i),s=ha(i,a),l=fa(((e=a)[0]+=(n=-s)*(r=i)[0],e[1]+=n*r[1],e))||0;i[0]*a[1]<a[0]*i[1]&&(i[0]*=-1,i[1]*=-1,o*=-1,s*=-1),this.rotate=(o?Math.atan2(i[1],i[0]):Math.atan2(-a[0],a[1]))*Lt,this.translate=[t.e,t.f],this.scale=[o,l],this.skew=l?Math.atan2(s,l)*Lt:0}function ha(t,e){return t[0]*e[0]+t[1]*e[1]}function fa(t){var e=Math.sqrt(ha(t,t));return e&&(t[0]/=e,t[1]/=e),e}t.ease=function(t){var e,n=t.indexOf("-"),i=n>=0?t.slice(0,n):t,a=n>=0?t.slice(n+1):"in";return i=Ki.get(i)||Ji,a=Qi.get(a)||z,e=a(i.apply(null,r.call(arguments,1))),function(t){return t<=0?0:t>=1?1:e(t)}},t.interpolateHcl=function(e,r){e=t.hcl(e),r=t.hcl(r);var n=e.h,i=e.c,a=e.l,o=r.h-n,s=r.c-i,l=r.l-a;isNaN(s)&&(s=0,i=isNaN(i)?r.c:i);isNaN(o)?(o=0,n=isNaN(n)?r.h:n):o>180?o-=360:o<-180&&(o+=360);return function(t){return Yt(n+o*t,i+s*t,a+l*t)+""}},t.interpolateHsl=function(e,r){e=t.hsl(e),r=t.hsl(r);var n=e.h,i=e.s,a=e.l,o=r.h-n,s=r.s-i,l=r.l-a;isNaN(s)&&(s=0,i=isNaN(i)?r.s:i);isNaN(o)?(o=0,n=isNaN(n)?r.h:n):o>180?o-=360:o<-180&&(o+=360);return function(t){return Ht(n+o*t,i+s*t,a+l*t)+""}},t.interpolateLab=function(e,r){e=t.lab(e),r=t.lab(r);var n=e.l,i=e.a,a=e.b,o=r.l-n,s=r.a-i,l=r.b-a;return function(t){return te(n+o*t,i+s*t,a+l*t)+""}},t.interpolateRound=ca,t.transform=function(e){var r=i.createElementNS(t.ns.prefix.svg,"g");return(t.transform=function(t){if(null!=t){r.setAttribute("transform",t);var e=r.transform.baseVal.consolidate()}return new ua(e?e.matrix:pa)})(e)},ua.prototype.toString=function(){return"translate("+this.translate+")rotate("+this.rotate+")skewX("+this.skew+")scale("+this.scale+")"};var pa={a:1,b:0,c:0,d:1,e:0,f:0};function da(t){return t.length?t.pop()+",":""}function ga(e,r){var n=[],i=[];return e=t.transform(e),r=t.transform(r),function(t,e,r,n){if(t[0]!==e[0]||t[1]!==e[1]){var i=r.push("translate(",null,",",null,")");n.push({i:i-4,x:Gi(t[0],e[0])},{i:i-2,x:Gi(t[1],e[1])})}else(e[0]||e[1])&&r.push("translate("+e+")")}(e.translate,r.translate,n,i),function(t,e,r,n){t!==e?(t-e>180?e+=360:e-t>180&&(t+=360),n.push({i:r.push(da(r)+"rotate(",null,")")-2,x:Gi(t,e)})):e&&r.push(da(r)+"rotate("+e+")")}(e.rotate,r.rotate,n,i),function(t,e,r,n){t!==e?n.push({i:r.push(da(r)+"skewX(",null,")")-2,x:Gi(t,e)}):e&&r.push(da(r)+"skewX("+e+")")}(e.skew,r.skew,n,i),function(t,e,r,n){if(t[0]!==e[0]||t[1]!==e[1]){var i=r.push(da(r)+"scale(",null,",",null,")");n.push({i:i-4,x:Gi(t[0],e[0])},{i:i-2,x:Gi(t[1],e[1])})}else 1===e[0]&&1===e[1]||r.push(da(r)+"scale("+e+")")}(e.scale,r.scale,n,i),e=r=null,function(t){for(var e,r=-1,a=i.length;++r<a;)n[(e=i[r]).i]=e.x(t);return n.join("")}}function ma(t,e){return e=(e-=t=+t)||1/e,function(r){return(r-t)/e}}function va(t,e){return e=(e-=t=+t)||1/e,function(r){return Math.max(0,Math.min(1,(r-t)/e))}}function ya(t){for(var e=t.source,r=t.target,n=function(t,e){if(t===e)return t;var r=xa(t),n=xa(e),i=r.pop(),a=n.pop(),o=null;for(;i===a;)o=i,i=r.pop(),a=n.pop();return o}(e,r),i=[e];e!==n;)e=e.parent,i.push(e);for(var a=i.length;r!==n;)i.splice(a,0,r),r=r.parent;return i}function xa(t){for(var e=[],r=t.parent;null!=r;)e.push(t),t=r,r=r.parent;return e.push(t),e}function ba(t){t.fixed|=2}function _a(t){t.fixed&=-7}function wa(t){t.fixed|=4,t.px=t.x,t.py=t.y}function ka(t){t.fixed&=-5}t.interpolateTransform=ga,t.layout={},t.layout.bundle=function(){return function(t){for(var e=[],r=-1,n=t.length;++r<n;)e.push(ya(t[r]));return e}},t.layout.chord=function(){var e,r,n,i,a,o,s,l={},c=0;function u(){var l,u,f,p,d,g={},m=[],v=t.range(i),y=[];for(e=[],r=[],l=0,p=-1;++p<i;){for(u=0,d=-1;++d<i;)u+=n[p][d];m.push(u),y.push(t.range(i)),l+=u}for(a&&v.sort(function(t,e){return a(m[t],m[e])}),o&&y.forEach(function(t,e){t.sort(function(t,r){return o(n[e][t],n[e][r])})}),l=(Tt-c*i)/l,u=0,p=-1;++p<i;){for(f=u,d=-1;++d<i;){var x=v[p],b=y[x][d],_=n[x][b],w=u,k=u+=_*l;g[x+"-"+b]={index:x,subindex:b,startAngle:w,endAngle:k,value:_}}r[x]={index:x,startAngle:f,endAngle:u,value:m[x]},u+=c}for(p=-1;++p<i;)for(d=p-1;++d<i;){var M=g[p+"-"+d],A=g[d+"-"+p];(M.value||A.value)&&e.push(M.value<A.value?{source:A,target:M}:{source:M,target:A})}s&&h()}function h(){e.sort(function(t,e){return s((t.source.value+t.target.value)/2,(e.source.value+e.target.value)/2)})}return l.matrix=function(t){return arguments.length?(i=(n=t)&&n.length,e=r=null,l):n},l.padding=function(t){return arguments.length?(c=t,e=r=null,l):c},l.sortGroups=function(t){return arguments.length?(a=t,e=r=null,l):a},l.sortSubgroups=function(t){return arguments.length?(o=t,e=null,l):o},l.sortChords=function(t){return arguments.length?(s=t,e&&h(),l):s},l.chords=function(){return e||u(),e},l.groups=function(){return r||u(),r},l},t.layout.force=function(){var e,r,n,i,a,o,s={},l=t.dispatch("start","tick","end"),c=[1,1],u=.9,h=Ma,f=Aa,p=-30,d=Ta,g=.1,m=.64,v=[],y=[];function x(t){return function(e,r,n,i){if(e.point!==t){var a=e.cx-t.x,o=e.cy-t.y,s=i-r,l=a*a+o*o;if(s*s/m<l){if(l<d){var c=e.charge/l;t.px-=a*c,t.py-=o*c}return!0}if(e.point&&l&&l<d){c=e.pointCharge/l;t.px-=a*c,t.py-=o*c}}return!e.charge}}function b(e){e.px=t.event.x,e.py=t.event.y,s.resume()}return s.tick=function(){if((n*=.99)<.005)return e=null,l.end({type:"end",alpha:n=0}),!0;var r,s,h,f,d,m,b,_,w,k=v.length,M=y.length;for(s=0;s<M;++s)f=(h=y[s]).source,(m=(_=(d=h.target).x-f.x)*_+(w=d.y-f.y)*w)&&(_*=m=n*a[s]*((m=Math.sqrt(m))-i[s])/m,w*=m,d.x-=_*(b=f.weight+d.weight?f.weight/(f.weight+d.weight):.5),d.y-=w*b,f.x+=_*(b=1-b),f.y+=w*b);if((b=n*g)&&(_=c[0]/2,w=c[1]/2,s=-1,b))for(;++s<k;)(h=v[s]).x+=(_-h.x)*b,h.y+=(w-h.y)*b;if(p)for(!function t(e,r,n){var i=0,a=0;e.charge=0;if(!e.leaf)for(var o,s=e.nodes,l=s.length,c=-1;++c<l;)null!=(o=s[c])&&(t(o,r,n),e.charge+=o.charge,i+=o.charge*o.cx,a+=o.charge*o.cy);if(e.point){e.leaf||(e.point.x+=Math.random()-.5,e.point.y+=Math.random()-.5);var u=r*n[e.point.index];e.charge+=e.pointCharge=u,i+=u*e.point.x,a+=u*e.point.y}e.cx=i/e.charge;e.cy=a/e.charge}(r=t.geom.quadtree(v),n,o),s=-1;++s<k;)(h=v[s]).fixed||r.visit(x(h));for(s=-1;++s<k;)(h=v[s]).fixed?(h.x=h.px,h.y=h.py):(h.x-=(h.px-(h.px=h.x))*u,h.y-=(h.py-(h.py=h.y))*u);l.tick({type:"tick",alpha:n})},s.nodes=function(t){return arguments.length?(v=t,s):v},s.links=function(t){return arguments.length?(y=t,s):y},s.size=function(t){return arguments.length?(c=t,s):c},s.linkDistance=function(t){return arguments.length?(h="function"==typeof t?t:+t,s):h},s.distance=s.linkDistance,s.linkStrength=function(t){return arguments.length?(f="function"==typeof t?t:+t,s):f},s.friction=function(t){return arguments.length?(u=+t,s):u},s.charge=function(t){return arguments.length?(p="function"==typeof t?t:+t,s):p},s.chargeDistance=function(t){return arguments.length?(d=t*t,s):Math.sqrt(d)},s.gravity=function(t){return arguments.length?(g=+t,s):g},s.theta=function(t){return arguments.length?(m=t*t,s):Math.sqrt(m)},s.alpha=function(t){return arguments.length?(t=+t,n?t>0?n=t:(e.c=null,e.t=NaN,e=null,l.end({type:"end",alpha:n=0})):t>0&&(l.start({type:"start",alpha:n=t}),e=Me(s.tick)),s):n},s.start=function(){var t,e,r,n=v.length,l=y.length,u=c[0],d=c[1];for(t=0;t<n;++t)(r=v[t]).index=t,r.weight=0;for(t=0;t<l;++t)"number"==typeof(r=y[t]).source&&(r.source=v[r.source]),"number"==typeof r.target&&(r.target=v[r.target]),++r.source.weight,++r.target.weight;for(t=0;t<n;++t)r=v[t],isNaN(r.x)&&(r.x=g("x",u)),isNaN(r.y)&&(r.y=g("y",d)),isNaN(r.px)&&(r.px=r.x),isNaN(r.py)&&(r.py=r.y);if(i=[],"function"==typeof h)for(t=0;t<l;++t)i[t]=+h.call(this,y[t],t);else for(t=0;t<l;++t)i[t]=h;if(a=[],"function"==typeof f)for(t=0;t<l;++t)a[t]=+f.call(this,y[t],t);else for(t=0;t<l;++t)a[t]=f;if(o=[],"function"==typeof p)for(t=0;t<n;++t)o[t]=+p.call(this,v[t],t);else for(t=0;t<n;++t)o[t]=p;function g(r,i){if(!e){for(e=new Array(n),c=0;c<n;++c)e[c]=[];for(c=0;c<l;++c){var a=y[c];e[a.source.index].push(a.target),e[a.target.index].push(a.source)}}for(var o,s=e[t],c=-1,u=s.length;++c<u;)if(!isNaN(o=s[c][r]))return o;return Math.random()*i}return s.resume()},s.resume=function(){return s.alpha(.1)},s.stop=function(){return s.alpha(0)},s.drag=function(){if(r||(r=t.behavior.drag().origin(z).on("dragstart.force",ba).on("drag.force",b).on("dragend.force",_a)),!arguments.length)return r;this.on("mouseover.force",wa).on("mouseout.force",ka).call(r)},t.rebind(s,l,"on")};var Ma=20,Aa=1,Ta=1/0;function Sa(e,r){return t.rebind(e,r,"sort","children","value"),e.nodes=e,e.links=Ia,e}function Ea(t,e){for(var r=[t];null!=(t=r.pop());)if(e(t),(i=t.children)&&(n=i.length))for(var n,i;--n>=0;)r.push(i[n])}function Ca(t,e){for(var r=[t],n=[];null!=(t=r.pop());)if(n.push(t),(a=t.children)&&(i=a.length))for(var i,a,o=-1;++o<i;)r.push(a[o]);for(;null!=(t=n.pop());)e(t)}function La(t){return t.children}function za(t){return t.value}function Pa(t,e){return e.value-t.value}function Ia(e){return t.merge(e.map(function(t){return(t.children||[]).map(function(e){return{source:t,target:e}})}))}t.layout.hierarchy=function(){var t=Pa,e=La,r=za;function n(i){var a,o=[i],s=[];for(i.depth=0;null!=(a=o.pop());)if(s.push(a),(c=e.call(n,a,a.depth))&&(l=c.length)){for(var l,c,u;--l>=0;)o.push(u=c[l]),u.parent=a,u.depth=a.depth+1;r&&(a.value=0),a.children=c}else r&&(a.value=+r.call(n,a,a.depth)||0),delete a.children;return Ca(i,function(e){var n,i;t&&(n=e.children)&&n.sort(t),r&&(i=e.parent)&&(i.value+=e.value)}),s}return n.sort=function(e){return arguments.length?(t=e,n):t},n.children=function(t){return arguments.length?(e=t,n):e},n.value=function(t){return arguments.length?(r=t,n):r},n.revalue=function(t){return r&&(Ea(t,function(t){t.children&&(t.value=0)}),Ca(t,function(t){var e;t.children||(t.value=+r.call(n,t,t.depth)||0),(e=t.parent)&&(e.value+=t.value)})),t},n},t.layout.partition=function(){var e=t.layout.hierarchy(),r=[1,1];function n(t,n){var i=e.call(this,t,n);return function t(e,r,n,i){var a=e.children;if(e.x=r,e.y=e.depth*i,e.dx=n,e.dy=i,a&&(o=a.length)){var o,s,l,c=-1;for(n=e.value?n/e.value:0;++c<o;)t(s=a[c],r,l=s.value*n,i),r+=l}}(i[0],0,r[0],r[1]/function t(e){var r=e.children,n=0;if(r&&(i=r.length))for(var i,a=-1;++a<i;)n=Math.max(n,t(r[a]));return 1+n}(i[0])),i}return n.size=function(t){return arguments.length?(r=t,n):r},Sa(n,e)},t.layout.pie=function(){var e=Number,r=Oa,n=0,i=Tt,a=0;function o(s){var l,c=s.length,u=s.map(function(t,r){return+e.call(o,t,r)}),h=+("function"==typeof n?n.apply(this,arguments):n),f=("function"==typeof i?i.apply(this,arguments):i)-h,p=Math.min(Math.abs(f)/c,+("function"==typeof a?a.apply(this,arguments):a)),d=p*(f<0?-1:1),g=t.sum(u),m=g?(f-c*d)/g:0,v=t.range(c),y=[];return null!=r&&v.sort(r===Oa?function(t,e){return u[e]-u[t]}:function(t,e){return r(s[t],s[e])}),v.forEach(function(t){y[t]={data:s[t],value:l=u[t],startAngle:h,endAngle:h+=l*m+d,padAngle:p}}),y}return o.value=function(t){return arguments.length?(e=t,o):e},o.sort=function(t){return arguments.length?(r=t,o):r},o.startAngle=function(t){return arguments.length?(n=t,o):n},o.endAngle=function(t){return arguments.length?(i=t,o):i},o.padAngle=function(t){return arguments.length?(a=t,o):a},o};var Oa={};function Da(t){return t.x}function Ra(t){return t.y}function Ba(t,e,r){t.y0=e,t.y=r}t.layout.stack=function(){var e=z,r=ja,n=Va,i=Ba,a=Da,o=Ra;function s(l,c){if(!(p=l.length))return l;var u=l.map(function(t,r){return e.call(s,t,r)}),h=u.map(function(t){return t.map(function(t,e){return[a.call(s,t,e),o.call(s,t,e)]})}),f=r.call(s,h,c);u=t.permute(u,f),h=t.permute(h,f);var p,d,g,m,v=n.call(s,h,c),y=u[0].length;for(g=0;g<y;++g)for(i.call(s,u[0][g],m=v[g],h[0][g][1]),d=1;d<p;++d)i.call(s,u[d][g],m+=h[d-1][g][1],h[d][g][1]);return l}return s.values=function(t){return arguments.length?(e=t,s):e},s.order=function(t){return arguments.length?(r="function"==typeof t?t:Fa.get(t)||ja,s):r},s.offset=function(t){return arguments.length?(n="function"==typeof t?t:Na.get(t)||Va,s):n},s.x=function(t){return arguments.length?(a=t,s):a},s.y=function(t){return arguments.length?(o=t,s):o},s.out=function(t){return arguments.length?(i=t,s):i},s};var Fa=t.map({"inside-out":function(e){var r,n,i=e.length,a=e.map(Ua),o=e.map(qa),s=t.range(i).sort(function(t,e){return a[t]-a[e]}),l=0,c=0,u=[],h=[];for(r=0;r<i;++r)n=s[r],l<c?(l+=o[n],u.push(n)):(c+=o[n],h.push(n));return h.reverse().concat(u)},reverse:function(e){return t.range(e.length).reverse()},default:ja}),Na=t.map({silhouette:function(t){var e,r,n,i=t.length,a=t[0].length,o=[],s=0,l=[];for(r=0;r<a;++r){for(e=0,n=0;e<i;e++)n+=t[e][r][1];n>s&&(s=n),o.push(n)}for(r=0;r<a;++r)l[r]=(s-o[r])/2;return l},wiggle:function(t){var e,r,n,i,a,o,s,l,c,u=t.length,h=t[0],f=h.length,p=[];for(p[0]=l=c=0,r=1;r<f;++r){for(e=0,i=0;e<u;++e)i+=t[e][r][1];for(e=0,a=0,s=h[r][0]-h[r-1][0];e<u;++e){for(n=0,o=(t[e][r][1]-t[e][r-1][1])/(2*s);n<e;++n)o+=(t[n][r][1]-t[n][r-1][1])/s;a+=o*t[e][r][1]}p[r]=l-=i?a/i*s:0,l<c&&(c=l)}for(r=0;r<f;++r)p[r]-=c;return p},expand:function(t){var e,r,n,i=t.length,a=t[0].length,o=1/i,s=[];for(r=0;r<a;++r){for(e=0,n=0;e<i;e++)n+=t[e][r][1];if(n)for(e=0;e<i;e++)t[e][r][1]/=n;else for(e=0;e<i;e++)t[e][r][1]=o}for(r=0;r<a;++r)s[r]=0;return s},zero:Va});function ja(e){return t.range(e.length)}function Va(t){for(var e=-1,r=t[0].length,n=[];++e<r;)n[e]=0;return n}function Ua(t){for(var e,r=1,n=0,i=t[0][1],a=t.length;r<a;++r)(e=t[r][1])>i&&(n=r,i=e);return n}function qa(t){return t.reduce(Ha,0)}function Ha(t,e){return t+e[1]}function Ga(t,e){return Wa(t,Math.ceil(Math.log(e.length)/Math.LN2+1))}function Wa(t,e){for(var r=-1,n=+t[0],i=(t[1]-n)/e,a=[];++r<=e;)a[r]=i*r+n;return a}function Ya(e){return[t.min(e),t.max(e)]}function Xa(t,e){return t.value-e.value}function Za(t,e){var r=t._pack_next;t._pack_next=e,e._pack_prev=t,e._pack_next=r,r._pack_prev=e}function $a(t,e){t._pack_next=e,e._pack_prev=t}function Ja(t,e){var r=e.x-t.x,n=e.y-t.y,i=t.r+e.r;return.999*i*i>r*r+n*n}function Ka(t){if((e=t.children)&&(l=e.length)){var e,r,n,i,a,o,s,l,c=1/0,u=-1/0,h=1/0,f=-1/0;if(e.forEach(Qa),(r=e[0]).x=-r.r,r.y=0,x(r),l>1&&((n=e[1]).x=n.r,n.y=0,x(n),l>2))for(eo(r,n,i=e[2]),x(i),Za(r,i),r._pack_prev=i,Za(i,n),n=r._pack_next,a=3;a<l;a++){eo(r,n,i=e[a]);var p=0,d=1,g=1;for(o=n._pack_next;o!==n;o=o._pack_next,d++)if(Ja(o,i)){p=1;break}if(1==p)for(s=r._pack_prev;s!==o._pack_prev&&!Ja(s,i);s=s._pack_prev,g++);p?(d<g||d==g&&n.r<r.r?$a(r,n=o):$a(r=s,n),a--):(Za(r,i),n=i,x(i))}var m=(c+u)/2,v=(h+f)/2,y=0;for(a=0;a<l;a++)(i=e[a]).x-=m,i.y-=v,y=Math.max(y,i.r+Math.sqrt(i.x*i.x+i.y*i.y));t.r=y,e.forEach(to)}function x(t){c=Math.min(t.x-t.r,c),u=Math.max(t.x+t.r,u),h=Math.min(t.y-t.r,h),f=Math.max(t.y+t.r,f)}}function Qa(t){t._pack_next=t._pack_prev=t}function to(t){delete t._pack_next,delete t._pack_prev}function eo(t,e,r){var n=t.r+r.r,i=e.x-t.x,a=e.y-t.y;if(n&&(i||a)){var o=e.r+r.r,s=i*i+a*a,l=.5+((n*=n)-(o*=o))/(2*s),c=Math.sqrt(Math.max(0,2*o*(n+s)-(n-=s)*n-o*o))/(2*s);r.x=t.x+l*i+c*a,r.y=t.y+l*a-c*i}else r.x=t.x+n,r.y=t.y}function ro(t,e){return t.parent==e.parent?1:2}function no(t){var e=t.children;return e.length?e[0]:t.t}function io(t){var e,r=t.children;return(e=r.length)?r[e-1]:t.t}function ao(t,e,r){var n=r/(e.i-t.i);e.c-=n,e.s+=r,t.c+=n,e.z+=r,e.m+=r}function oo(t,e,r){return t.a.parent===e.parent?t.a:r}function so(t){return{x:t.x,y:t.y,dx:t.dx,dy:t.dy}}function lo(t,e){var r=t.x+e[3],n=t.y+e[0],i=t.dx-e[1]-e[3],a=t.dy-e[0]-e[2];return i<0&&(r+=i/2,i=0),a<0&&(n+=a/2,a=0),{x:r,y:n,dx:i,dy:a}}function co(t){var e=t[0],r=t[t.length-1];return e<r?[e,r]:[r,e]}function uo(t){return t.rangeExtent?t.rangeExtent():co(t.range())}function ho(t,e,r,n){var i=r(t[0],t[1]),a=n(e[0],e[1]);return function(t){return a(i(t))}}function fo(t,e){var r,n=0,i=t.length-1,a=t[n],o=t[i];return o<a&&(r=n,n=i,i=r,r=a,a=o,o=r),t[n]=e.floor(a),t[i]=e.ceil(o),t}function po(t){return t?{floor:function(e){return Math.floor(e/t)*t},ceil:function(e){return Math.ceil(e/t)*t}}:go}t.layout.histogram=function(){var e=!0,r=Number,n=Ya,i=Ga;function a(a,o){for(var s,l,c=[],u=a.map(r,this),h=n.call(this,u,o),f=i.call(this,h,u,o),p=(o=-1,u.length),d=f.length-1,g=e?1:1/p;++o<d;)(s=c[o]=[]).dx=f[o+1]-(s.x=f[o]),s.y=0;if(d>0)for(o=-1;++o<p;)(l=u[o])>=h[0]&&l<=h[1]&&((s=c[t.bisect(f,l,1,d)-1]).y+=g,s.push(a[o]));return c}return a.value=function(t){return arguments.length?(r=t,a):r},a.range=function(t){return arguments.length?(n=me(t),a):n},a.bins=function(t){return arguments.length?(i="number"==typeof t?function(e){return Wa(e,t)}:me(t),a):i},a.frequency=function(t){return arguments.length?(e=!!t,a):e},a},t.layout.pack=function(){var e,r=t.layout.hierarchy().sort(Xa),n=0,i=[1,1];function a(t,a){var o=r.call(this,t,a),s=o[0],l=i[0],c=i[1],u=null==e?Math.sqrt:"function"==typeof e?e:function(){return e};if(s.x=s.y=0,Ca(s,function(t){t.r=+u(t.value)}),Ca(s,Ka),n){var h=n*(e?1:Math.max(2*s.r/l,2*s.r/c))/2;Ca(s,function(t){t.r+=h}),Ca(s,Ka),Ca(s,function(t){t.r-=h})}return function t(e,r,n,i){var a=e.children;e.x=r+=i*e.x;e.y=n+=i*e.y;e.r*=i;if(a)for(var o=-1,s=a.length;++o<s;)t(a[o],r,n,i)}(s,l/2,c/2,e?1:1/Math.max(2*s.r/l,2*s.r/c)),o}return a.size=function(t){return arguments.length?(i=t,a):i},a.radius=function(t){return arguments.length?(e=null==t||"function"==typeof t?t:+t,a):e},a.padding=function(t){return arguments.length?(n=+t,a):n},Sa(a,r)},t.layout.tree=function(){var e=t.layout.hierarchy().sort(null).value(null),r=ro,n=[1,1],i=null;function a(t,a){var c=e.call(this,t,a),u=c[0],h=function(t){var e,r={A:null,children:[t]},n=[r];for(;null!=(e=n.pop());)for(var i,a=e.children,o=0,s=a.length;o<s;++o)n.push((a[o]=i={_:a[o],parent:e,children:(i=a[o].children)&&i.slice()||[],A:null,a:null,z:0,m:0,c:0,s:0,t:null,i:o}).a=i);return r.children[0]}(u);if(Ca(h,o),h.parent.m=-h.z,Ea(h,s),i)Ea(u,l);else{var f=u,p=u,d=u;Ea(u,function(t){t.x<f.x&&(f=t),t.x>p.x&&(p=t),t.depth>d.depth&&(d=t)});var g=r(f,p)/2-f.x,m=n[0]/(p.x+r(p,f)/2+g),v=n[1]/(d.depth||1);Ea(u,function(t){t.x=(t.x+g)*m,t.y=t.depth*v})}return c}function o(t){var e=t.children,n=t.parent.children,i=t.i?n[t.i-1]:null;if(e.length){!function(t){var e,r=0,n=0,i=t.children,a=i.length;for(;--a>=0;)(e=i[a]).z+=r,e.m+=r,r+=e.s+(n+=e.c)}(t);var a=(e[0].z+e[e.length-1].z)/2;i?(t.z=i.z+r(t._,i._),t.m=t.z-a):t.z=a}else i&&(t.z=i.z+r(t._,i._));t.parent.A=function(t,e,n){if(e){for(var i,a=t,o=t,s=e,l=a.parent.children[0],c=a.m,u=o.m,h=s.m,f=l.m;s=io(s),a=no(a),s&&a;)l=no(l),(o=io(o)).a=t,(i=s.z+h-a.z-c+r(s._,a._))>0&&(ao(oo(s,t,n),t,i),c+=i,u+=i),h+=s.m,c+=a.m,f+=l.m,u+=o.m;s&&!io(o)&&(o.t=s,o.m+=h-u),a&&!no(l)&&(l.t=a,l.m+=c-f,n=t)}return n}(t,i,t.parent.A||n[0])}function s(t){t._.x=t.z+t.parent.m,t.m+=t.parent.m}function l(t){t.x*=n[0],t.y=t.depth*n[1]}return a.separation=function(t){return arguments.length?(r=t,a):r},a.size=function(t){return arguments.length?(i=null==(n=t)?l:null,a):i?null:n},a.nodeSize=function(t){return arguments.length?(i=null==(n=t)?null:l,a):i?n:null},Sa(a,e)},t.layout.cluster=function(){var e=t.layout.hierarchy().sort(null).value(null),r=ro,n=[1,1],i=!1;function a(a,o){var s,l=e.call(this,a,o),c=l[0],u=0;Ca(c,function(e){var n=e.children;n&&n.length?(e.x=function(t){return t.reduce(function(t,e){return t+e.x},0)/t.length}(n),e.y=function(e){return 1+t.max(e,function(t){return t.y})}(n)):(e.x=s?u+=r(e,s):0,e.y=0,s=e)});var h=function t(e){var r=e.children;return r&&r.length?t(r[0]):e}(c),f=function t(e){var r,n=e.children;return n&&(r=n.length)?t(n[r-1]):e}(c),p=h.x-r(h,f)/2,d=f.x+r(f,h)/2;return Ca(c,i?function(t){t.x=(t.x-c.x)*n[0],t.y=(c.y-t.y)*n[1]}:function(t){t.x=(t.x-p)/(d-p)*n[0],t.y=(1-(c.y?t.y/c.y:1))*n[1]}),l}return a.separation=function(t){return arguments.length?(r=t,a):r},a.size=function(t){return arguments.length?(i=null==(n=t),a):i?null:n},a.nodeSize=function(t){return arguments.length?(i=null!=(n=t),a):i?n:null},Sa(a,e)},t.layout.treemap=function(){var e,r=t.layout.hierarchy(),n=Math.round,i=[1,1],a=null,o=so,s=!1,l="squarify",c=.5*(1+Math.sqrt(5));function u(t,e){for(var r,n,i=-1,a=t.length;++i<a;)n=(r=t[i]).value*(e<0?0:e),r.area=isNaN(n)||n<=0?0:n}function h(t){var e=t.children;if(e&&e.length){var r,n,i,a=o(t),s=[],c=e.slice(),f=1/0,g="slice"===l?a.dx:"dice"===l?a.dy:"slice-dice"===l?1&t.depth?a.dy:a.dx:Math.min(a.dx,a.dy);for(u(c,a.dx*a.dy/t.value),s.area=0;(i=c.length)>0;)s.push(r=c[i-1]),s.area+=r.area,"squarify"!==l||(n=p(s,g))<=f?(c.pop(),f=n):(s.area-=s.pop().area,d(s,g,a,!1),g=Math.min(a.dx,a.dy),s.length=s.area=0,f=1/0);s.length&&(d(s,g,a,!0),s.length=s.area=0),e.forEach(h)}}function f(t){var e=t.children;if(e&&e.length){var r,n=o(t),i=e.slice(),a=[];for(u(i,n.dx*n.dy/t.value),a.area=0;r=i.pop();)a.push(r),a.area+=r.area,null!=r.z&&(d(a,r.z?n.dx:n.dy,n,!i.length),a.length=a.area=0);e.forEach(f)}}function p(t,e){for(var r,n=t.area,i=0,a=1/0,o=-1,s=t.length;++o<s;)(r=t[o].area)&&(r<a&&(a=r),r>i&&(i=r));return e*=e,(n*=n)?Math.max(e*i*c/n,n/(e*a*c)):1/0}function d(t,e,r,i){var a,o=-1,s=t.length,l=r.x,c=r.y,u=e?n(t.area/e):0;if(e==r.dx){for((i||u>r.dy)&&(u=r.dy);++o<s;)(a=t[o]).x=l,a.y=c,a.dy=u,l+=a.dx=Math.min(r.x+r.dx-l,u?n(a.area/u):0);a.z=!0,a.dx+=r.x+r.dx-l,r.y+=u,r.dy-=u}else{for((i||u>r.dx)&&(u=r.dx);++o<s;)(a=t[o]).x=l,a.y=c,a.dx=u,c+=a.dy=Math.min(r.y+r.dy-c,u?n(a.area/u):0);a.z=!1,a.dy+=r.y+r.dy-c,r.x+=u,r.dx-=u}}function g(t){var n=e||r(t),a=n[0];return a.x=a.y=0,a.value?(a.dx=i[0],a.dy=i[1]):a.dx=a.dy=0,e&&r.revalue(a),u([a],a.dx*a.dy/a.value),(e?f:h)(a),s&&(e=n),n}return g.size=function(t){return arguments.length?(i=t,g):i},g.padding=function(t){if(!arguments.length)return a;function e(e){return lo(e,t)}var r;return o=null==(a=t)?so:"function"==(r=typeof t)?function(e){var r=t.call(g,e,e.depth);return null==r?so(e):lo(e,"number"==typeof r?[r,r,r,r]:r)}:"number"===r?(t=[t,t,t,t],e):e,g},g.round=function(t){return arguments.length?(n=t?Math.round:Number,g):n!=Number},g.sticky=function(t){return arguments.length?(s=t,e=null,g):s},g.ratio=function(t){return arguments.length?(c=t,g):c},g.mode=function(t){return arguments.length?(l=t+"",g):l},Sa(g,r)},t.random={normal:function(t,e){var r=arguments.length;return r<2&&(e=1),r<1&&(t=0),function(){var r,n,i;do{i=(r=2*Math.random()-1)*r+(n=2*Math.random()-1)*n}while(!i||i>1);return t+e*r*Math.sqrt(-2*Math.log(i)/i)}},logNormal:function(){var e=t.random.normal.apply(t,arguments);return function(){return Math.exp(e())}},bates:function(e){var r=t.random.irwinHall(e);return function(){return r()/e}},irwinHall:function(t){return function(){for(var e=0,r=0;r<t;r++)e+=Math.random();return e}}},t.scale={};var go={floor:z,ceil:z};function mo(e,r,n,i){var a=[],o=[],s=0,l=Math.min(e.length,r.length)-1;for(e[l]<e[0]&&(e=e.slice().reverse(),r=r.slice().reverse());++s<=l;)a.push(n(e[s-1],e[s])),o.push(i(r[s-1],r[s]));return function(r){var n=t.bisect(e,r,1,l)-1;return o[n](a[n](r))}}function vo(e,r){return t.rebind(e,r,"range","rangeRound","interpolate","clamp")}function yo(t,e){return fo(t,po(xo(t,e)[2])),fo(t,po(xo(t,e)[2])),t}function xo(t,e){null==e&&(e=10);var r=co(t),n=r[1]-r[0],i=Math.pow(10,Math.floor(Math.log(n/e)/Math.LN10)),a=e/n*i;return a<=.15?i*=10:a<=.35?i*=5:a<=.75&&(i*=2),r[0]=Math.ceil(r[0]/i)*i,r[1]=Math.floor(r[1]/i)*i+.5*i,r[2]=i,r}function bo(e,r){return t.range.apply(t,xo(e,r))}function _o(e,r,n){var i=xo(e,r);if(n){var a=Le.exec(n);if(a.shift(),"s"===a[8]){var o=t.formatPrefix(Math.max(y(i[0]),y(i[1])));return a[7]||(a[7]="."+ko(o.scale(i[2]))),a[8]="f",n=t.format(a.join("")),function(t){return n(o.scale(t))+o.symbol}}a[7]||(a[7]="."+function(t,e){var r=ko(e[2]);return t in wo?Math.abs(r-ko(Math.max(y(e[0]),y(e[1]))))+ +("e"!==t):r-2*("%"===t)}(a[8],i)),n=a.join("")}else n=",."+ko(i[2])+"f";return t.format(n)}t.scale.linear=function(){return function t(e,r,n,i){var a,o;function s(){var t=Math.min(e.length,r.length)>2?mo:ho,s=i?va:ma;return a=t(e,r,s,n),o=t(r,e,s,Zi),l}function l(t){return a(t)}l.invert=function(t){return o(t)};l.domain=function(t){return arguments.length?(e=t.map(Number),s()):e};l.range=function(t){return arguments.length?(r=t,s()):r};l.rangeRound=function(t){return l.range(t).interpolate(ca)};l.clamp=function(t){return arguments.length?(i=t,s()):i};l.interpolate=function(t){return arguments.length?(n=t,s()):n};l.ticks=function(t){return bo(e,t)};l.tickFormat=function(t,r){return _o(e,t,r)};l.nice=function(t){return yo(e,t),s()};l.copy=function(){return t(e,r,n,i)};return s()}([0,1],[0,1],Zi,!1)};var wo={s:1,g:1,p:1,r:1,e:1};function ko(t){return-Math.floor(Math.log(t)/Math.LN10+.01)}t.scale.log=function(){return function e(r,n,i,a){function o(t){return(i?Math.log(t<0?0:t):-Math.log(t>0?0:-t))/Math.log(n)}function s(t){return i?Math.pow(n,t):-Math.pow(n,-t)}function l(t){return r(o(t))}l.invert=function(t){return s(r.invert(t))};l.domain=function(t){return arguments.length?(i=t[0]>=0,r.domain((a=t.map(Number)).map(o)),l):a};l.base=function(t){return arguments.length?(n=+t,r.domain(a.map(o)),l):n};l.nice=function(){var t=fo(a.map(o),i?Math:Ao);return r.domain(t),a=t.map(s),l};l.ticks=function(){var t=co(a),e=[],r=t[0],l=t[1],c=Math.floor(o(r)),u=Math.ceil(o(l)),h=n%1?2:n;if(isFinite(u-c)){if(i){for(;c<u;c++)for(var f=1;f<h;f++)e.push(s(c)*f);e.push(s(c))}else for(e.push(s(c));c++<u;)for(var f=h-1;f>0;f--)e.push(s(c)*f);for(c=0;e[c]<r;c++);for(u=e.length;e[u-1]>l;u--);e=e.slice(c,u)}return e};l.tickFormat=function(e,r){if(!arguments.length)return Mo;arguments.length<2?r=Mo:"function"!=typeof r&&(r=t.format(r));var i=Math.max(1,n*e/l.ticks().length);return function(t){var e=t/s(Math.round(o(t)));return e*n<n-.5&&(e*=n),e<=i?r(t):""}};l.copy=function(){return e(r.copy(),n,i,a)};return vo(l,r)}(t.scale.linear().domain([0,1]),10,!0,[1,10])};var Mo=t.format(".0e"),Ao={floor:function(t){return-Math.ceil(-t)},ceil:function(t){return-Math.floor(-t)}};function To(t){return function(e){return e<0?-Math.pow(-e,t):Math.pow(e,t)}}t.scale.pow=function(){return function t(e,r,n){var i=To(r),a=To(1/r);function o(t){return e(i(t))}o.invert=function(t){return a(e.invert(t))};o.domain=function(t){return arguments.length?(e.domain((n=t.map(Number)).map(i)),o):n};o.ticks=function(t){return bo(n,t)};o.tickFormat=function(t,e){return _o(n,t,e)};o.nice=function(t){return o.domain(yo(n,t))};o.exponent=function(t){return arguments.length?(i=To(r=t),a=To(1/r),e.domain(n.map(i)),o):r};o.copy=function(){return t(e.copy(),r,n)};return vo(o,e)}(t.scale.linear(),1,[0,1])},t.scale.sqrt=function(){return t.scale.pow().exponent(.5)},t.scale.ordinal=function(){return function e(r,n){var i,a,o;function s(t){return a[((i.get(t)||("range"===n.t?i.set(t,r.push(t)):NaN))-1)%a.length]}function l(e,n){return t.range(r.length).map(function(t){return e+n*t})}s.domain=function(t){if(!arguments.length)return r;r=[],i=new b;for(var e,a=-1,o=t.length;++a<o;)i.has(e=t[a])||i.set(e,r.push(e));return s[n.t].apply(s,n.a)};s.range=function(t){return arguments.length?(a=t,o=0,n={t:"range",a:arguments},s):a};s.rangePoints=function(t,e){arguments.length<2&&(e=0);var i=t[0],c=t[1],u=r.length<2?(i=(i+c)/2,0):(c-i)/(r.length-1+e);return a=l(i+u*e/2,u),o=0,n={t:"rangePoints",a:arguments},s};s.rangeRoundPoints=function(t,e){arguments.length<2&&(e=0);var i=t[0],c=t[1],u=r.length<2?(i=c=Math.round((i+c)/2),0):(c-i)/(r.length-1+e)|0;return a=l(i+Math.round(u*e/2+(c-i-(r.length-1+e)*u)/2),u),o=0,n={t:"rangeRoundPoints",a:arguments},s};s.rangeBands=function(t,e,i){arguments.length<2&&(e=0),arguments.length<3&&(i=e);var c=t[1]<t[0],u=t[c-0],h=t[1-c],f=(h-u)/(r.length-e+2*i);return a=l(u+f*i,f),c&&a.reverse(),o=f*(1-e),n={t:"rangeBands",a:arguments},s};s.rangeRoundBands=function(t,e,i){arguments.length<2&&(e=0),arguments.length<3&&(i=e);var c=t[1]<t[0],u=t[c-0],h=t[1-c],f=Math.floor((h-u)/(r.length-e+2*i));return a=l(u+Math.round((h-u-(r.length-e)*f)/2),f),c&&a.reverse(),o=Math.round(f*(1-e)),n={t:"rangeRoundBands",a:arguments},s};s.rangeBand=function(){return o};s.rangeExtent=function(){return co(n.a[0])};s.copy=function(){return e(r,n)};return s.domain(r)}([],{t:"range",a:[[]]})},t.scale.category10=function(){return t.scale.ordinal().range(So)},t.scale.category20=function(){return t.scale.ordinal().range(Eo)},t.scale.category20b=function(){return t.scale.ordinal().range(Co)},t.scale.category20c=function(){return t.scale.ordinal().range(Lo)};var So=[2062260,16744206,2924588,14034728,9725885,9197131,14907330,8355711,12369186,1556175].map(se),Eo=[2062260,11454440,16744206,16759672,2924588,10018698,14034728,16750742,9725885,12955861,9197131,12885140,14907330,16234194,8355711,13092807,12369186,14408589,1556175,10410725].map(se),Co=[3750777,5395619,7040719,10264286,6519097,9216594,11915115,13556636,9202993,12426809,15186514,15190932,8666169,11356490,14049643,15177372,8077683,10834324,13528509,14589654].map(se),Lo=[3244733,7057110,10406625,13032431,15095053,16616764,16625259,16634018,3253076,7652470,10607003,13101504,7695281,10394312,12369372,14342891,6513507,9868950,12434877,14277081].map(se);function zo(){return 0}t.scale.quantile=function(){return function e(r,n){var i;function a(){var e=0,a=n.length;for(i=[];++e<a;)i[e-1]=t.quantile(r,e/a);return o}function o(e){if(!isNaN(e=+e))return n[t.bisect(i,e)]}o.domain=function(t){return arguments.length?(r=t.map(p).filter(d).sort(f),a()):r};o.range=function(t){return arguments.length?(n=t,a()):n};o.quantiles=function(){return i};o.invertExtent=function(t){return(t=n.indexOf(t))<0?[NaN,NaN]:[t>0?i[t-1]:r[0],t<i.length?i[t]:r[r.length-1]]};o.copy=function(){return e(r,n)};return a()}([],[])},t.scale.quantize=function(){return function t(e,r,n){var i,a;function o(t){return n[Math.max(0,Math.min(a,Math.floor(i*(t-e))))]}function s(){return i=n.length/(r-e),a=n.length-1,o}o.domain=function(t){return arguments.length?(e=+t[0],r=+t[t.length-1],s()):[e,r]};o.range=function(t){return arguments.length?(n=t,s()):n};o.invertExtent=function(t){return[t=(t=n.indexOf(t))<0?NaN:t/i+e,t+1/i]};o.copy=function(){return t(e,r,n)};return s()}(0,1,[0,1])},t.scale.threshold=function(){return function e(r,n){function i(e){if(e<=e)return n[t.bisect(r,e)]}i.domain=function(t){return arguments.length?(r=t,i):r};i.range=function(t){return arguments.length?(n=t,i):n};i.invertExtent=function(t){return t=n.indexOf(t),[r[t-1],r[t]]};i.copy=function(){return e(r,n)};return i}([.5],[0,1])},t.scale.identity=function(){return function t(e){function r(t){return+t}r.invert=r;r.domain=r.range=function(t){return arguments.length?(e=t.map(r),r):e};r.ticks=function(t){return bo(e,t)};r.tickFormat=function(t,r){return _o(e,t,r)};r.copy=function(){return t(e)};return r}([0,1])},t.svg={},t.svg.arc=function(){var t=Io,e=Oo,r=zo,n=Po,i=Do,a=Ro,o=Bo;function s(){var s=Math.max(0,+t.apply(this,arguments)),c=Math.max(0,+e.apply(this,arguments)),u=i.apply(this,arguments)-Et,h=a.apply(this,arguments)-Et,f=Math.abs(h-u),p=u>h?0:1;if(c<s&&(d=c,c=s,s=d),f>=St)return l(c,p)+(s?l(s,1-p):"")+"Z";var d,g,m,v,y,x,b,_,w,k,M,A,T=0,S=0,E=[];if((v=(+o.apply(this,arguments)||0)/2)&&(m=n===Po?Math.sqrt(s*s+c*c):+n.apply(this,arguments),p||(S*=-1),c&&(S=Ot(m/c*Math.sin(v))),s&&(T=Ot(m/s*Math.sin(v)))),c){y=c*Math.cos(u+S),x=c*Math.sin(u+S),b=c*Math.cos(h-S),_=c*Math.sin(h-S);var C=Math.abs(h-u-2*S)<=At?0:1;if(S&&Fo(y,x,b,_)===p^C){var L=(u+h)/2;y=c*Math.cos(L),x=c*Math.sin(L),b=_=null}}else y=x=0;if(s){w=s*Math.cos(h-T),k=s*Math.sin(h-T),M=s*Math.cos(u+T),A=s*Math.sin(u+T);var z=Math.abs(u-h+2*T)<=At?0:1;if(T&&Fo(w,k,M,A)===1-p^z){var P=(u+h)/2;w=s*Math.cos(P),k=s*Math.sin(P),M=A=null}}else w=k=0;if(f>kt&&(d=Math.min(Math.abs(c-s)/2,+r.apply(this,arguments)))>.001){g=s<c^p?0:1;var I=d,O=d;if(f<At){var D=null==M?[w,k]:null==b?[y,x]:si([y,x],[M,A],[b,_],[w,k]),R=y-D[0],B=x-D[1],F=b-D[0],N=_-D[1],j=1/Math.sin(Math.acos((R*F+B*N)/(Math.sqrt(R*R+B*B)*Math.sqrt(F*F+N*N)))/2),V=Math.sqrt(D[0]*D[0]+D[1]*D[1]);O=Math.min(d,(s-V)/(j-1)),I=Math.min(d,(c-V)/(j+1))}if(null!=b){var U=No(null==M?[w,k]:[M,A],[y,x],c,I,p),q=No([b,_],[w,k],c,I,p);d===I?E.push("M",U[0],"A",I,",",I," 0 0,",g," ",U[1],"A",c,",",c," 0 ",1-p^Fo(U[1][0],U[1][1],q[1][0],q[1][1]),",",p," ",q[1],"A",I,",",I," 0 0,",g," ",q[0]):E.push("M",U[0],"A",I,",",I," 0 1,",g," ",q[0])}else E.push("M",y,",",x);if(null!=M){var H=No([y,x],[M,A],s,-O,p),G=No([w,k],null==b?[y,x]:[b,_],s,-O,p);d===O?E.push("L",G[0],"A",O,",",O," 0 0,",g," ",G[1],"A",s,",",s," 0 ",p^Fo(G[1][0],G[1][1],H[1][0],H[1][1]),",",1-p," ",H[1],"A",O,",",O," 0 0,",g," ",H[0]):E.push("L",G[0],"A",O,",",O," 0 0,",g," ",H[0])}else E.push("L",w,",",k)}else E.push("M",y,",",x),null!=b&&E.push("A",c,",",c," 0 ",C,",",p," ",b,",",_),E.push("L",w,",",k),null!=M&&E.push("A",s,",",s," 0 ",z,",",1-p," ",M,",",A);return E.push("Z"),E.join("")}function l(t,e){return"M0,"+t+"A"+t+","+t+" 0 1,"+e+" 0,"+-t+"A"+t+","+t+" 0 1,"+e+" 0,"+t}return s.innerRadius=function(e){return arguments.length?(t=me(e),s):t},s.outerRadius=function(t){return arguments.length?(e=me(t),s):e},s.cornerRadius=function(t){return arguments.length?(r=me(t),s):r},s.padRadius=function(t){return arguments.length?(n=t==Po?Po:me(t),s):n},s.startAngle=function(t){return arguments.length?(i=me(t),s):i},s.endAngle=function(t){return arguments.length?(a=me(t),s):a},s.padAngle=function(t){return arguments.length?(o=me(t),s):o},s.centroid=function(){var r=(+t.apply(this,arguments)+ +e.apply(this,arguments))/2,n=(+i.apply(this,arguments)+ +a.apply(this,arguments))/2-Et;return[Math.cos(n)*r,Math.sin(n)*r]},s};var Po="auto";function Io(t){return t.innerRadius}function Oo(t){return t.outerRadius}function Do(t){return t.startAngle}function Ro(t){return t.endAngle}function Bo(t){return t&&t.padAngle}function Fo(t,e,r,n){return(t-r)*e-(e-n)*t>0?0:1}function No(t,e,r,n,i){var a=t[0]-e[0],o=t[1]-e[1],s=(i?n:-n)/Math.sqrt(a*a+o*o),l=s*o,c=-s*a,u=t[0]+l,h=t[1]+c,f=e[0]+l,p=e[1]+c,d=(u+f)/2,g=(h+p)/2,m=f-u,v=p-h,y=m*m+v*v,x=r-n,b=u*p-f*h,_=(v<0?-1:1)*Math.sqrt(Math.max(0,x*x*y-b*b)),w=(b*v-m*_)/y,k=(-b*m-v*_)/y,M=(b*v+m*_)/y,A=(-b*m+v*_)/y,T=w-d,S=k-g,E=M-d,C=A-g;return T*T+S*S>E*E+C*C&&(w=M,k=A),[[w-l,k-c],[w*r/x,k*r/x]]}function jo(t){var e=ei,r=ri,n=Wr,i=Uo,a=i.key,o=.7;function s(a){var s,l=[],c=[],u=-1,h=a.length,f=me(e),p=me(r);function d(){l.push("M",i(t(c),o))}for(;++u<h;)n.call(this,s=a[u],u)?c.push([+f.call(this,s,u),+p.call(this,s,u)]):c.length&&(d(),c=[]);return c.length&&d(),l.length?l.join(""):null}return s.x=function(t){return arguments.length?(e=t,s):e},s.y=function(t){return arguments.length?(r=t,s):r},s.defined=function(t){return arguments.length?(n=t,s):n},s.interpolate=function(t){return arguments.length?(a="function"==typeof t?i=t:(i=Vo.get(t)||Uo).key,s):a},s.tension=function(t){return arguments.length?(o=t,s):o},s}t.svg.line=function(){return jo(z)};var Vo=t.map({linear:Uo,"linear-closed":qo,step:function(t){var e=0,r=t.length,n=t[0],i=[n[0],",",n[1]];for(;++e<r;)i.push("H",(n[0]+(n=t[e])[0])/2,"V",n[1]);r>1&&i.push("H",n[0]);return i.join("")},"step-before":Ho,"step-after":Go,basis:Xo,"basis-open":function(t){if(t.length<4)return Uo(t);var e,r=[],n=-1,i=t.length,a=[0],o=[0];for(;++n<3;)e=t[n],a.push(e[0]),o.push(e[1]);r.push(Zo(Ko,a)+","+Zo(Ko,o)),--n;for(;++n<i;)e=t[n],a.shift(),a.push(e[0]),o.shift(),o.push(e[1]),Qo(r,a,o);return r.join("")},"basis-closed":function(t){var e,r,n=-1,i=t.length,a=i+4,o=[],s=[];for(;++n<4;)r=t[n%i],o.push(r[0]),s.push(r[1]);e=[Zo(Ko,o),",",Zo(Ko,s)],--n;for(;++n<a;)r=t[n%i],o.shift(),o.push(r[0]),s.shift(),s.push(r[1]),Qo(e,o,s);return e.join("")},bundle:function(t,e){var r=t.length-1;if(r)for(var n,i,a=t[0][0],o=t[0][1],s=t[r][0]-a,l=t[r][1]-o,c=-1;++c<=r;)n=t[c],i=c/r,n[0]=e*n[0]+(1-e)*(a+i*s),n[1]=e*n[1]+(1-e)*(o+i*l);return Xo(t)},cardinal:function(t,e){return t.length<3?Uo(t):t[0]+Wo(t,Yo(t,e))},"cardinal-open":function(t,e){return t.length<4?Uo(t):t[1]+Wo(t.slice(1,-1),Yo(t,e))},"cardinal-closed":function(t,e){return t.length<3?qo(t):t[0]+Wo((t.push(t[0]),t),Yo([t[t.length-2]].concat(t,[t[1]]),e))},monotone:function(t){return t.length<3?Uo(t):t[0]+Wo(t,function(t){var e,r,n,i,a=[],o=function(t){var e=0,r=t.length-1,n=[],i=t[0],a=t[1],o=n[0]=ts(i,a);for(;++e<r;)n[e]=(o+(o=ts(i=a,a=t[e+1])))/2;return n[e]=o,n}(t),s=-1,l=t.length-1;for(;++s<l;)e=ts(t[s],t[s+1]),y(e)<kt?o[s]=o[s+1]=0:(r=o[s]/e,n=o[s+1]/e,(i=r*r+n*n)>9&&(i=3*e/Math.sqrt(i),o[s]=i*r,o[s+1]=i*n));s=-1;for(;++s<=l;)i=(t[Math.min(l,s+1)][0]-t[Math.max(0,s-1)][0])/(6*(1+o[s]*o[s])),a.push([i||0,o[s]*i||0]);return a}(t))}});function Uo(t){return t.length>1?t.join("L"):t+"Z"}function qo(t){return t.join("L")+"Z"}function Ho(t){for(var e=0,r=t.length,n=t[0],i=[n[0],",",n[1]];++e<r;)i.push("V",(n=t[e])[1],"H",n[0]);return i.join("")}function Go(t){for(var e=0,r=t.length,n=t[0],i=[n[0],",",n[1]];++e<r;)i.push("H",(n=t[e])[0],"V",n[1]);return i.join("")}function Wo(t,e){if(e.length<1||t.length!=e.length&&t.length!=e.length+2)return Uo(t);var r=t.length!=e.length,n="",i=t[0],a=t[1],o=e[0],s=o,l=1;if(r&&(n+="Q"+(a[0]-2*o[0]/3)+","+(a[1]-2*o[1]/3)+","+a[0]+","+a[1],i=t[1],l=2),e.length>1){s=e[1],a=t[l],l++,n+="C"+(i[0]+o[0])+","+(i[1]+o[1])+","+(a[0]-s[0])+","+(a[1]-s[1])+","+a[0]+","+a[1];for(var c=2;c<e.length;c++,l++)a=t[l],s=e[c],n+="S"+(a[0]-s[0])+","+(a[1]-s[1])+","+a[0]+","+a[1]}if(r){var u=t[l];n+="Q"+(a[0]+2*s[0]/3)+","+(a[1]+2*s[1]/3)+","+u[0]+","+u[1]}return n}function Yo(t,e){for(var r,n=[],i=(1-e)/2,a=t[0],o=t[1],s=1,l=t.length;++s<l;)r=a,a=o,o=t[s],n.push([i*(o[0]-r[0]),i*(o[1]-r[1])]);return n}function Xo(t){if(t.length<3)return Uo(t);var e=1,r=t.length,n=t[0],i=n[0],a=n[1],o=[i,i,i,(n=t[1])[0]],s=[a,a,a,n[1]],l=[i,",",a,"L",Zo(Ko,o),",",Zo(Ko,s)];for(t.push(t[r-1]);++e<=r;)n=t[e],o.shift(),o.push(n[0]),s.shift(),s.push(n[1]),Qo(l,o,s);return t.pop(),l.push("L",n),l.join("")}function Zo(t,e){return t[0]*e[0]+t[1]*e[1]+t[2]*e[2]+t[3]*e[3]}Vo.forEach(function(t,e){e.key=t,e.closed=/-closed$/.test(t)});var $o=[0,2/3,1/3,0],Jo=[0,1/3,2/3,0],Ko=[0,1/6,2/3,1/6];function Qo(t,e,r){t.push("C",Zo($o,e),",",Zo($o,r),",",Zo(Jo,e),",",Zo(Jo,r),",",Zo(Ko,e),",",Zo(Ko,r))}function ts(t,e){return(e[1]-t[1])/(e[0]-t[0])}function es(t){for(var e,r,n,i=-1,a=t.length;++i<a;)r=(e=t[i])[0],n=e[1]-Et,e[0]=r*Math.cos(n),e[1]=r*Math.sin(n);return t}function rs(t){var e=ei,r=ei,n=0,i=ri,a=Wr,o=Uo,s=o.key,l=o,c="L",u=.7;function h(s){var h,f,p,d=[],g=[],m=[],v=-1,y=s.length,x=me(e),b=me(n),_=e===r?function(){return f}:me(r),w=n===i?function(){return p}:me(i);function k(){d.push("M",o(t(m),u),c,l(t(g.reverse()),u),"Z")}for(;++v<y;)a.call(this,h=s[v],v)?(g.push([f=+x.call(this,h,v),p=+b.call(this,h,v)]),m.push([+_.call(this,h,v),+w.call(this,h,v)])):g.length&&(k(),g=[],m=[]);return g.length&&k(),d.length?d.join(""):null}return h.x=function(t){return arguments.length?(e=r=t,h):r},h.x0=function(t){return arguments.length?(e=t,h):e},h.x1=function(t){return arguments.length?(r=t,h):r},h.y=function(t){return arguments.length?(n=i=t,h):i},h.y0=function(t){return arguments.length?(n=t,h):n},h.y1=function(t){return arguments.length?(i=t,h):i},h.defined=function(t){return arguments.length?(a=t,h):a},h.interpolate=function(t){return arguments.length?(s="function"==typeof t?o=t:(o=Vo.get(t)||Uo).key,l=o.reverse||o,c=o.closed?"M":"L",h):s},h.tension=function(t){return arguments.length?(u=t,h):u},h}function ns(t){return t.radius}function is(t){return[t.x,t.y]}function as(){return 64}function os(){return"circle"}function ss(t){var e=Math.sqrt(t/At);return"M0,"+e+"A"+e+","+e+" 0 1,1 0,"+-e+"A"+e+","+e+" 0 1,1 0,"+e+"Z"}t.svg.line.radial=function(){var t=jo(es);return t.radius=t.x,delete t.x,t.angle=t.y,delete t.y,t},Ho.reverse=Go,Go.reverse=Ho,t.svg.area=function(){return rs(z)},t.svg.area.radial=function(){var t=rs(es);return t.radius=t.x,delete t.x,t.innerRadius=t.x0,delete t.x0,t.outerRadius=t.x1,delete t.x1,t.angle=t.y,delete t.y,t.startAngle=t.y0,delete t.y0,t.endAngle=t.y1,delete t.y1,t},t.svg.chord=function(){var t=Vn,e=Un,r=ns,n=Do,i=Ro;function a(r,n){var i,a,c=o(this,t,r,n),u=o(this,e,r,n);return"M"+c.p0+s(c.r,c.p1,c.a1-c.a0)+(a=u,(i=c).a0==a.a0&&i.a1==a.a1?l(c.r,c.p1,c.r,c.p0):l(c.r,c.p1,u.r,u.p0)+s(u.r,u.p1,u.a1-u.a0)+l(u.r,u.p1,c.r,c.p0))+"Z"}function o(t,e,a,o){var s=e.call(t,a,o),l=r.call(t,s,o),c=n.call(t,s,o)-Et,u=i.call(t,s,o)-Et;return{r:l,a0:c,a1:u,p0:[l*Math.cos(c),l*Math.sin(c)],p1:[l*Math.cos(u),l*Math.sin(u)]}}function s(t,e,r){return"A"+t+","+t+" 0 "+ +(r>At)+",1 "+e}function l(t,e,r,n){return"Q 0,0 "+n}return a.radius=function(t){return arguments.length?(r=me(t),a):r},a.source=function(e){return arguments.length?(t=me(e),a):t},a.target=function(t){return arguments.length?(e=me(t),a):e},a.startAngle=function(t){return arguments.length?(n=me(t),a):n},a.endAngle=function(t){return arguments.length?(i=me(t),a):i},a},t.svg.diagonal=function(){var t=Vn,e=Un,r=is;function n(n,i){var a=t.call(this,n,i),o=e.call(this,n,i),s=(a.y+o.y)/2,l=[a,{x:a.x,y:s},{x:o.x,y:s},o];return"M"+(l=l.map(r))[0]+"C"+l[1]+" "+l[2]+" "+l[3]}return n.source=function(e){return arguments.length?(t=me(e),n):t},n.target=function(t){return arguments.length?(e=me(t),n):e},n.projection=function(t){return arguments.length?(r=t,n):r},n},t.svg.diagonal.radial=function(){var e=t.svg.diagonal(),r=is,n=e.projection;return e.projection=function(t){return arguments.length?n(function(t){return function(){var e=t.apply(this,arguments),r=e[0],n=e[1]-Et;return[r*Math.cos(n),r*Math.sin(n)]}}(r=t)):r},e},t.svg.symbol=function(){var t=os,e=as;function r(r,n){return(ls.get(t.call(this,r,n))||ss)(e.call(this,r,n))}return r.type=function(e){return arguments.length?(t=me(e),r):t},r.size=function(t){return arguments.length?(e=me(t),r):e},r};var ls=t.map({circle:ss,cross:function(t){var e=Math.sqrt(t/5)/2;return"M"+-3*e+","+-e+"H"+-e+"V"+-3*e+"H"+e+"V"+-e+"H"+3*e+"V"+e+"H"+e+"V"+3*e+"H"+-e+"V"+e+"H"+-3*e+"Z"},diamond:function(t){var e=Math.sqrt(t/(2*us)),r=e*us;return"M0,"+-e+"L"+r+",0 0,"+e+" "+-r+",0Z"},square:function(t){var e=Math.sqrt(t)/2;return"M"+-e+","+-e+"L"+e+","+-e+" "+e+","+e+" "+-e+","+e+"Z"},"triangle-down":function(t){var e=Math.sqrt(t/cs),r=e*cs/2;return"M0,"+r+"L"+e+","+-r+" "+-e+","+-r+"Z"},"triangle-up":function(t){var e=Math.sqrt(t/cs),r=e*cs/2;return"M0,"+-r+"L"+e+","+r+" "+-e+","+r+"Z"}});t.svg.symbolTypes=ls.keys();var cs=Math.sqrt(3),us=Math.tan(30*Ct);Y.transition=function(t){for(var e,r,n=ds||++vs,i=bs(t),a=[],o=gs||{time:Date.now(),ease:ia,delay:0,duration:250},s=-1,l=this.length;++s<l;){a.push(e=[]);for(var c=this[s],u=-1,h=c.length;++u<h;)(r=c[u])&&_s(r,u,i,n,o),e.push(r)}return ps(a,i,n)},Y.interrupt=function(t){return this.each(null==t?hs:fs(bs(t)))};var hs=fs(bs());function fs(t){return function(){var e,r,n;(e=this[t])&&(n=e[r=e.active])&&(n.timer.c=null,n.timer.t=NaN,--e.count?delete e[r]:delete this[t],e.active+=.5,n.event&&n.event.interrupt.call(this,this.__data__,n.index))}}function ps(t,e,r){return U(t,ms),t.namespace=e,t.id=r,t}var ds,gs,ms=[],vs=0;function ys(t,e,r,n){var i=t.id,a=t.namespace;return ut(t,"function"==typeof r?function(t,o,s){t[a][i].tween.set(e,n(r.call(t,t.__data__,o,s)))}:(r=n(r),function(t){t[a][i].tween.set(e,r)}))}function xs(t){return null==t&&(t=""),function(){this.textContent=t}}function bs(t){return null==t?"__transition__":"__transition_"+t+"__"}function _s(t,e,r,n,i){var a,o,s,l,c,u=t[r]||(t[r]={active:0,count:0}),h=u[n];function f(r){var i=u.active,f=u[i];for(var d in f&&(f.timer.c=null,f.timer.t=NaN,--u.count,delete u[i],f.event&&f.event.interrupt.call(t,t.__data__,f.index)),u)if(+d<n){var g=u[d];g.timer.c=null,g.timer.t=NaN,--u.count,delete u[d]}o.c=p,Me(function(){return o.c&&p(r||1)&&(o.c=null,o.t=NaN),1},0,a),u.active=n,h.event&&h.event.start.call(t,t.__data__,e),c=[],h.tween.forEach(function(r,n){(n=n.call(t,t.__data__,e))&&c.push(n)}),l=h.ease,s=h.duration}function p(i){for(var a=i/s,o=l(a),f=c.length;f>0;)c[--f].call(t,o);if(a>=1)return h.event&&h.event.end.call(t,t.__data__,e),--u.count?delete u[n]:delete t[r],1}h||(a=i.time,o=Me(function(t){var e=h.delay;if(o.t=e+a,e<=t)return f(t-e);o.c=f},0,a),h=u[n]={tween:new b,time:a,timer:o,delay:i.delay,duration:i.duration,ease:i.ease,index:e},i=null,++u.count)}ms.call=Y.call,ms.empty=Y.empty,ms.node=Y.node,ms.size=Y.size,t.transition=function(e,r){return e&&e.transition?ds?e.transition(r):e:t.selection().transition(e)},t.transition.prototype=ms,ms.select=function(t){var e,r,n,i=this.id,a=this.namespace,o=[];t=X(t);for(var s=-1,l=this.length;++s<l;){o.push(e=[]);for(var c=this[s],u=-1,h=c.length;++u<h;)(n=c[u])&&(r=t.call(n,n.__data__,u,s))?("__data__"in n&&(r.__data__=n.__data__),_s(r,u,a,i,n[a][i]),e.push(r)):e.push(null)}return ps(o,a,i)},ms.selectAll=function(t){var e,r,n,i,a,o=this.id,s=this.namespace,l=[];t=Z(t);for(var c=-1,u=this.length;++c<u;)for(var h=this[c],f=-1,p=h.length;++f<p;)if(n=h[f]){a=n[s][o],r=t.call(n,n.__data__,f,c),l.push(e=[]);for(var d=-1,g=r.length;++d<g;)(i=r[d])&&_s(i,d,s,o,a),e.push(i)}return ps(l,s,o)},ms.filter=function(t){var e,r,n=[];"function"!=typeof t&&(t=ct(t));for(var i=0,a=this.length;i<a;i++){n.push(e=[]);for(var o,s=0,l=(o=this[i]).length;s<l;s++)(r=o[s])&&t.call(r,r.__data__,s,i)&&e.push(r)}return ps(n,this.namespace,this.id)},ms.tween=function(t,e){var r=this.id,n=this.namespace;return arguments.length<2?this.node()[n][r].tween.get(t):ut(this,null==e?function(e){e[n][r].tween.remove(t)}:function(i){i[n][r].tween.set(t,e)})},ms.attr=function(e,r){if(arguments.length<2){for(r in e)this.attr(r,e[r]);return this}var n="transform"==e?ga:Zi,i=t.ns.qualify(e);function a(){this.removeAttribute(i)}function o(){this.removeAttributeNS(i.space,i.local)}return ys(this,"attr."+e,r,i.local?function(t){return null==t?o:(t+="",function(){var e,r=this.getAttributeNS(i.space,i.local);return r!==t&&(e=n(r,t),function(t){this.setAttributeNS(i.space,i.local,e(t))})})}:function(t){return null==t?a:(t+="",function(){var e,r=this.getAttribute(i);return r!==t&&(e=n(r,t),function(t){this.setAttribute(i,e(t))})})})},ms.attrTween=function(e,r){var n=t.ns.qualify(e);return this.tween("attr."+e,n.local?function(t,e){var i=r.call(this,t,e,this.getAttributeNS(n.space,n.local));return i&&function(t){this.setAttributeNS(n.space,n.local,i(t))}}:function(t,e){var i=r.call(this,t,e,this.getAttribute(n));return i&&function(t){this.setAttribute(n,i(t))}})},ms.style=function(t,e,r){var n=arguments.length;if(n<3){if("string"!=typeof t){for(r in n<2&&(e=""),t)this.style(r,t[r],e);return this}r=""}function i(){this.style.removeProperty(t)}return ys(this,"style."+t,e,function(e){return null==e?i:(e+="",function(){var n,i=o(this).getComputedStyle(this,null).getPropertyValue(t);return i!==e&&(n=Zi(i,e),function(e){this.style.setProperty(t,n(e),r)})})})},ms.styleTween=function(t,e,r){return arguments.length<3&&(r=""),this.tween("style."+t,function(n,i){var a=e.call(this,n,i,o(this).getComputedStyle(this,null).getPropertyValue(t));return a&&function(e){this.style.setProperty(t,a(e),r)}})},ms.text=function(t){return ys(this,"text",t,xs)},ms.remove=function(){var t=this.namespace;return this.each("end.transition",function(){var e;this[t].count<2&&(e=this.parentNode)&&e.removeChild(this)})},ms.ease=function(e){var r=this.id,n=this.namespace;return arguments.length<1?this.node()[n][r].ease:("function"!=typeof e&&(e=t.ease.apply(t,arguments)),ut(this,function(t){t[n][r].ease=e}))},ms.delay=function(t){var e=this.id,r=this.namespace;return arguments.length<1?this.node()[r][e].delay:ut(this,"function"==typeof t?function(n,i,a){n[r][e].delay=+t.call(n,n.__data__,i,a)}:(t=+t,function(n){n[r][e].delay=t}))},ms.duration=function(t){var e=this.id,r=this.namespace;return arguments.length<1?this.node()[r][e].duration:ut(this,"function"==typeof t?function(n,i,a){n[r][e].duration=Math.max(1,t.call(n,n.__data__,i,a))}:(t=Math.max(1,t),function(n){n[r][e].duration=t}))},ms.each=function(e,r){var n=this.id,i=this.namespace;if(arguments.length<2){var a=gs,o=ds;try{ds=n,ut(this,function(t,r,a){gs=t[i][n],e.call(t,t.__data__,r,a)})}finally{gs=a,ds=o}}else ut(this,function(a){var o=a[i][n];(o.event||(o.event=t.dispatch("start","end","interrupt"))).on(e,r)});return this},ms.transition=function(){for(var t,e,r,n=this.id,i=++vs,a=this.namespace,o=[],s=0,l=this.length;s<l;s++){o.push(t=[]);for(var c,u=0,h=(c=this[s]).length;u<h;u++)(e=c[u])&&_s(e,u,a,i,{time:(r=e[a][n]).time,ease:r.ease,delay:r.delay+r.duration,duration:r.duration}),t.push(e)}return ps(o,a,i)},t.svg.axis=function(){var e,r=t.scale.linear(),i=ws,a=6,o=6,s=3,l=[10],c=null;function u(n){n.each(function(){var n,u=t.select(this),h=this.__chart__||r,f=this.__chart__=r.copy(),p=null==c?f.ticks?f.ticks.apply(f,l):f.domain():c,d=null==e?f.tickFormat?f.tickFormat.apply(f,l):z:e,g=u.selectAll(".tick").data(p,f),m=g.enter().insert("g",".domain").attr("class","tick").style("opacity",kt),v=t.transition(g.exit()).style("opacity",kt).remove(),y=t.transition(g.order()).style("opacity",1),x=Math.max(a,0)+s,b=uo(f),_=u.selectAll(".domain").data([0]),w=(_.enter().append("path").attr("class","domain"),t.transition(_));m.append("line"),m.append("text");var k,M,A,T,S=m.select("line"),E=y.select("line"),C=g.select("text").text(d),L=m.select("text"),P=y.select("text"),I="top"===i||"left"===i?-1:1;if("bottom"===i||"top"===i?(n=Ms,k="x",A="y",M="x2",T="y2",C.attr("dy",I<0?"0em":".71em").style("text-anchor","middle"),w.attr("d","M"+b[0]+","+I*o+"V0H"+b[1]+"V"+I*o)):(n=As,k="y",A="x",M="y2",T="x2",C.attr("dy",".32em").style("text-anchor",I<0?"end":"start"),w.attr("d","M"+I*o+","+b[0]+"H0V"+b[1]+"H"+I*o)),S.attr(T,I*a),L.attr(A,I*x),E.attr(M,0).attr(T,I*a),P.attr(k,0).attr(A,I*x),f.rangeBand){var O=f,D=O.rangeBand()/2;h=f=function(t){return O(t)+D}}else h.rangeBand?h=f:v.call(n,f,h);m.call(n,h,f),y.call(n,f,f)})}return u.scale=function(t){return arguments.length?(r=t,u):r},u.orient=function(t){return arguments.length?(i=t in ks?t+"":ws,u):i},u.ticks=function(){return arguments.length?(l=n(arguments),u):l},u.tickValues=function(t){return arguments.length?(c=t,u):c},u.tickFormat=function(t){return arguments.length?(e=t,u):e},u.tickSize=function(t){var e=arguments.length;return e?(a=+t,o=+arguments[e-1],u):a},u.innerTickSize=function(t){return arguments.length?(a=+t,u):a},u.outerTickSize=function(t){return arguments.length?(o=+t,u):o},u.tickPadding=function(t){return arguments.length?(s=+t,u):s},u.tickSubdivide=function(){return arguments.length&&u},u};var ws="bottom",ks={top:1,right:1,bottom:1,left:1};function Ms(t,e,r){t.attr("transform",function(t){var n=e(t);return"translate("+(isFinite(n)?n:r(t))+",0)"})}function As(t,e,r){t.attr("transform",function(t){var n=e(t);return"translate(0,"+(isFinite(n)?n:r(t))+")"})}t.svg.brush=function(){var e,r,n=j(f,"brushstart","brush","brushend"),i=null,a=null,s=[0,0],l=[0,0],c=!0,u=!0,h=Ss[0];function f(e){e.each(function(){var e=t.select(this).style("pointer-events","all").style("-webkit-tap-highlight-color","rgba(0,0,0,0)").on("mousedown.brush",m).on("touchstart.brush",m),r=e.selectAll(".background").data([0]);r.enter().append("rect").attr("class","background").style("visibility","hidden").style("cursor","crosshair"),e.selectAll(".extent").data([0]).enter().append("rect").attr("class","extent").style("cursor","move");var n=e.selectAll(".resize").data(h,z);n.exit().remove(),n.enter().append("g").attr("class",function(t){return"resize "+t}).style("cursor",function(t){return Ts[t]}).append("rect").attr("x",function(t){return/[ew]$/.test(t)?-3:null}).attr("y",function(t){return/^[ns]/.test(t)?-3:null}).attr("width",6).attr("height",6).style("visibility","hidden"),n.style("display",f.empty()?"none":null);var o,s=t.transition(e),l=t.transition(r);i&&(o=uo(i),l.attr("x",o[0]).attr("width",o[1]-o[0]),d(s)),a&&(o=uo(a),l.attr("y",o[0]).attr("height",o[1]-o[0]),g(s)),p(s)})}function p(t){t.selectAll(".resize").attr("transform",function(t){return"translate("+s[+/e$/.test(t)]+","+l[+/^s/.test(t)]+")"})}function d(t){t.select(".extent").attr("x",s[0]),t.selectAll(".extent,.n>rect,.s>rect").attr("width",s[1]-s[0])}function g(t){t.select(".extent").attr("y",l[0]),t.selectAll(".extent,.e>rect,.w>rect").attr("height",l[1]-l[0])}function m(){var h,m,v=this,y=t.select(t.event.target),x=n.of(v,arguments),b=t.select(v),_=y.datum(),w=!/^(n|s)$/.test(_)&&i,k=!/^(e|w)$/.test(_)&&a,M=y.classed("extent"),A=xt(v),T=t.mouse(v),S=t.select(o(v)).on("keydown.brush",function(){32==t.event.keyCode&&(M||(h=null,T[0]-=s[1],T[1]-=l[1],M=2),F())}).on("keyup.brush",function(){32==t.event.keyCode&&2==M&&(T[0]+=s[1],T[1]+=l[1],M=0,F())});if(t.event.changedTouches?S.on("touchmove.brush",L).on("touchend.brush",P):S.on("mousemove.brush",L).on("mouseup.brush",P),b.interrupt().selectAll("*").interrupt(),M)T[0]=s[0]-T[0],T[1]=l[0]-T[1];else if(_){var E=+/w$/.test(_),C=+/^n/.test(_);m=[s[1-E]-T[0],l[1-C]-T[1]],T[0]=s[E],T[1]=l[C]}else t.event.altKey&&(h=T.slice());function L(){var e=t.mouse(v),r=!1;m&&(e[0]+=m[0],e[1]+=m[1]),M||(t.event.altKey?(h||(h=[(s[0]+s[1])/2,(l[0]+l[1])/2]),T[0]=s[+(e[0]<h[0])],T[1]=l[+(e[1]<h[1])]):h=null),w&&z(e,i,0)&&(d(b),r=!0),k&&z(e,a,1)&&(g(b),r=!0),r&&(p(b),x({type:"brush",mode:M?"move":"resize"}))}function z(t,n,i){var a,o,f=uo(n),p=f[0],d=f[1],g=T[i],m=i?l:s,v=m[1]-m[0];if(M&&(p-=g,d-=v+g),a=(i?u:c)?Math.max(p,Math.min(d,t[i])):t[i],M?o=(a+=g)+v:(h&&(g=Math.max(p,Math.min(d,2*h[i]-a))),g<a?(o=a,a=g):o=g),m[0]!=a||m[1]!=o)return i?r=null:e=null,m[0]=a,m[1]=o,!0}function P(){L(),b.style("pointer-events","all").selectAll(".resize").style("display",f.empty()?"none":null),t.select("body").style("cursor",null),S.on("mousemove.brush",null).on("mouseup.brush",null).on("touchmove.brush",null).on("touchend.brush",null).on("keydown.brush",null).on("keyup.brush",null),A(),x({type:"brushend"})}b.style("pointer-events","none").selectAll(".resize").style("display",null),t.select("body").style("cursor",y.style("cursor")),x({type:"brushstart"}),L()}return f.event=function(i){i.each(function(){var i=n.of(this,arguments),a={x:s,y:l,i:e,j:r},o=this.__chart__||a;this.__chart__=a,ds?t.select(this).transition().each("start.brush",function(){e=o.i,r=o.j,s=o.x,l=o.y,i({type:"brushstart"})}).tween("brush:brush",function(){var t=$i(s,a.x),n=$i(l,a.y);return e=r=null,function(e){s=a.x=t(e),l=a.y=n(e),i({type:"brush",mode:"resize"})}}).each("end.brush",function(){e=a.i,r=a.j,i({type:"brush",mode:"resize"}),i({type:"brushend"})}):(i({type:"brushstart"}),i({type:"brush",mode:"resize"}),i({type:"brushend"}))})},f.x=function(t){return arguments.length?(h=Ss[!(i=t)<<1|!a],f):i},f.y=function(t){return arguments.length?(h=Ss[!i<<1|!(a=t)],f):a},f.clamp=function(t){return arguments.length?(i&&a?(c=!!t[0],u=!!t[1]):i?c=!!t:a&&(u=!!t),f):i&&a?[c,u]:i?c:a?u:null},f.extent=function(t){var n,o,c,u,h;return arguments.length?(i&&(n=t[0],o=t[1],a&&(n=n[0],o=o[0]),e=[n,o],i.invert&&(n=i(n),o=i(o)),o<n&&(h=n,n=o,o=h),n==s[0]&&o==s[1]||(s=[n,o])),a&&(c=t[0],u=t[1],i&&(c=c[1],u=u[1]),r=[c,u],a.invert&&(c=a(c),u=a(u)),u<c&&(h=c,c=u,u=h),c==l[0]&&u==l[1]||(l=[c,u])),f):(i&&(e?(n=e[0],o=e[1]):(n=s[0],o=s[1],i.invert&&(n=i.invert(n),o=i.invert(o)),o<n&&(h=n,n=o,o=h))),a&&(r?(c=r[0],u=r[1]):(c=l[0],u=l[1],a.invert&&(c=a.invert(c),u=a.invert(u)),u<c&&(h=c,c=u,u=h))),i&&a?[[n,c],[o,u]]:i?[n,o]:a&&[c,u])},f.clear=function(){return f.empty()||(s=[0,0],l=[0,0],e=r=null),f},f.empty=function(){return!!i&&s[0]==s[1]||!!a&&l[0]==l[1]},t.rebind(f,n,"on")};var Ts={n:"ns-resize",e:"ew-resize",s:"ns-resize",w:"ew-resize",nw:"nwse-resize",ne:"nesw-resize",se:"nwse-resize",sw:"nesw-resize"},Ss=[["n","e","s","w","nw","ne","se","sw"],["e","w"],["n","s"],[]],Es=Ie.format=sr.timeFormat,Cs=Es.utc,Ls=Cs("%Y-%m-%dT%H:%M:%S.%LZ");function zs(t){return t.toISOString()}function Ps(e,r,n){function i(t){return e(t)}function a(e,n){var i=(e[1]-e[0])/n,a=t.bisect(Os,i);return a==Os.length?[r.year,xo(e.map(function(t){return t/31536e6}),n)[2]]:a?r[i/Os[a-1]<Os[a]/i?a-1:a]:[Bs,xo(e,n)[2]]}return i.invert=function(t){return Is(e.invert(t))},i.domain=function(t){return arguments.length?(e.domain(t),i):e.domain().map(Is)},i.nice=function(t,e){var r=i.domain(),n=co(r),o=null==t?a(n,10):"number"==typeof t&&a(n,t);function s(r){return!isNaN(r)&&!t.range(r,Is(+r+1),e).length}return o&&(t=o[0],e=o[1]),i.domain(fo(r,e>1?{floor:function(e){for(;s(e=t.floor(e));)e=Is(e-1);return e},ceil:function(e){for(;s(e=t.ceil(e));)e=Is(+e+1);return e}}:t))},i.ticks=function(t,e){var r=co(i.domain()),n=null==t?a(r,10):"number"==typeof t?a(r,t):!t.range&&[{range:t},e];return n&&(t=n[0],e=n[1]),t.range(r[0],Is(+r[1]+1),e<1?1:e)},i.tickFormat=function(){return n},i.copy=function(){return Ps(e.copy(),r,n)},vo(i,e)}function Is(t){return new Date(t)}Es.iso=Date.prototype.toISOString&&+new Date("2000-01-01T00:00:00.000Z")?zs:Ls,zs.parse=function(t){var e=new Date(t);return isNaN(e)?null:e},zs.toString=Ls.toString,Ie.second=Be(function(t){return new Oe(1e3*Math.floor(t/1e3))},function(t,e){t.setTime(t.getTime()+1e3*Math.floor(e))},function(t){return t.getSeconds()}),Ie.seconds=Ie.second.range,Ie.seconds.utc=Ie.second.utc.range,Ie.minute=Be(function(t){return new Oe(6e4*Math.floor(t/6e4))},function(t,e){t.setTime(t.getTime()+6e4*Math.floor(e))},function(t){return t.getMinutes()}),Ie.minutes=Ie.minute.range,Ie.minutes.utc=Ie.minute.utc.range,Ie.hour=Be(function(t){var e=t.getTimezoneOffset()/60;return new Oe(36e5*(Math.floor(t/36e5-e)+e))},function(t,e){t.setTime(t.getTime()+36e5*Math.floor(e))},function(t){return t.getHours()}),Ie.hours=Ie.hour.range,Ie.hours.utc=Ie.hour.utc.range,Ie.month=Be(function(t){return(t=Ie.day(t)).setDate(1),t},function(t,e){t.setMonth(t.getMonth()+e)},function(t){return t.getMonth()}),Ie.months=Ie.month.range,Ie.months.utc=Ie.month.utc.range;var Os=[1e3,5e3,15e3,3e4,6e4,3e5,9e5,18e5,36e5,108e5,216e5,432e5,864e5,1728e5,6048e5,2592e6,7776e6,31536e6],Ds=[[Ie.second,1],[Ie.second,5],[Ie.second,15],[Ie.second,30],[Ie.minute,1],[Ie.minute,5],[Ie.minute,15],[Ie.minute,30],[Ie.hour,1],[Ie.hour,3],[Ie.hour,6],[Ie.hour,12],[Ie.day,1],[Ie.day,2],[Ie.week,1],[Ie.month,1],[Ie.month,3],[Ie.year,1]],Rs=Es.multi([[".%L",function(t){return t.getMilliseconds()}],[":%S",function(t){return t.getSeconds()}],["%I:%M",function(t){return t.getMinutes()}],["%I %p",function(t){return t.getHours()}],["%a %d",function(t){return t.getDay()&&1!=t.getDate()}],["%b %d",function(t){return 1!=t.getDate()}],["%B",function(t){return t.getMonth()}],["%Y",Wr]]),Bs={range:function(e,r,n){return t.range(Math.ceil(e/n)*n,+r,n).map(Is)},floor:z,ceil:z};Ds.year=Ie.year,Ie.scale=function(){return Ps(t.scale.linear(),Ds,Rs)};var Fs=Ds.map(function(t){return[t[0].utc,t[1]]}),Ns=Cs.multi([[".%L",function(t){return t.getUTCMilliseconds()}],[":%S",function(t){return t.getUTCSeconds()}],["%I:%M",function(t){return t.getUTCMinutes()}],["%I %p",function(t){return t.getUTCHours()}],["%a %d",function(t){return t.getUTCDay()&&1!=t.getUTCDate()}],["%b %d",function(t){return 1!=t.getUTCDate()}],["%B",function(t){return t.getUTCMonth()}],["%Y",Wr]]);function js(t){return JSON.parse(t.responseText)}function Vs(t){var e=i.createRange();return e.selectNode(i.body),e.createContextualFragment(t.responseText)}Fs.year=Ie.year.utc,Ie.scale.utc=function(){return Ps(t.scale.linear(),Fs,Ns)},t.text=ve(function(t){return t.responseText}),t.json=function(t,e){return ye(t,"application/json",js,e)},t.html=function(t,e){return ye(t,"text/html",Vs,e)},t.xml=ve(function(t){return t.responseXML}),"object"==typeof e&&e.exports?e.exports=t:this.d3=t}()},{}],148:[function(t,e,r){e.exports=function(){for(var t=0;t<arguments.length;t++)if(void 0!==arguments[t])return arguments[t]}},{}],149:[function(t,e,r){"use strict";var n=t("incremental-convex-hull"),i=t("uniq");function a(t,e){this.point=t,this.index=e}function o(t,e){for(var r=t.point,n=e.point,i=r.length,a=0;a<i;++a){var o=n[a]-r[a];if(o)return o}return 0}e.exports=function(t,e){var r=t.length;if(0===r)return[];var s=t[0].length;if(s<1)return[];if(1===s)return function(t,e,r){if(1===t)return r?[[-1,0]]:[];var n=e.map(function(t,e){return[t[0],e]});n.sort(function(t,e){return t[0]-e[0]});for(var i=new Array(t-1),a=1;a<t;++a){var o=n[a-1],s=n[a];i[a-1]=[o[1],s[1]]}r&&i.push([-1,i[0][1]],[i[t-1][1],-1]);return i}(r,t,e);for(var l=new Array(r),c=1,u=0;u<r;++u){for(var h=t[u],f=new Array(s+1),p=0,d=0;d<s;++d){var g=h[d];f[d]=g,p+=g*g}f[s]=p,l[u]=new a(f,u),c=Math.max(p,c)}i(l,o),r=l.length;for(var m=new Array(r+s+1),v=new Array(r+s+1),y=(s+1)*(s+1)*c,x=new Array(s+1),u=0;u<=s;++u)x[u]=0;x[s]=y,m[0]=x.slice(),v[0]=-1;for(var u=0;u<=s;++u){var f=x.slice();f[u]=1,m[u+1]=f,v[u+1]=-1}for(var u=0;u<r;++u){var b=l[u];m[u+s+1]=b.point,v[u+s+1]=b.index}var _=n(m,!1);_=e?_.filter(function(t){for(var e=0,r=0;r<=s;++r){var n=v[t[r]];if(n<0&&++e>=2)return!1;t[r]=n}return!0}):_.filter(function(t){for(var e=0;e<=s;++e){var r=v[t[e]];if(r<0)return!1;t[e]=r}return!0});if(1&s)for(var u=0;u<_.length;++u){var b=_[u],f=b[0];b[0]=b[1],b[1]=f}return _}},{"incremental-convex-hull":381,uniq:509}],150:[function(t,e,r){"use strict";e.exports=a;var n=(a.canvas=document.createElement("canvas")).getContext("2d"),i=o([32,126]);function a(t,e){Array.isArray(t)&&(t=t.join(", "));var r,a={},s=16,l=.05;e&&(2===e.length&&"number"==typeof e[0]?r=o(e):Array.isArray(e)?r=e:(e.o?r=o(e.o):e.pairs&&(r=e.pairs),e.fontSize&&(s=e.fontSize),null!=e.threshold&&(l=e.threshold))),r||(r=i),n.font=s+"px "+t;for(var c=0;c<r.length;c++){var u=r[c],h=n.measureText(u[0]).width+n.measureText(u[1]).width,f=n.measureText(u).width;if(Math.abs(h-f)>s*l){var p=(f-h)/s;a[u]=1e3*p}}return a}function o(t){for(var e=[],r=t[0];r<=t[1];r++)for(var n=String.fromCharCode(r),i=t[0];i<t[1];i++){var a=n+String.fromCharCode(i);e.push(a)}return e}a.createPairs=o,a.ascii=i},{}],151:[function(t,e,r){(function(t){var r=!1;if("undefined"!=typeof Float64Array){var n=new Float64Array(1),i=new Uint32Array(n.buffer);if(n[0]=1,r=!0,1072693248===i[1]){e.exports=function(t){return n[0]=t,[i[0],i[1]]},e.exports.pack=function(t,e){return i[0]=t,i[1]=e,n[0]},e.exports.lo=function(t){return n[0]=t,i[0]},e.exports.hi=function(t){return n[0]=t,i[1]}}else if(1072693248===i[0]){e.exports=function(t){return n[0]=t,[i[1],i[0]]},e.exports.pack=function(t,e){return i[1]=t,i[0]=e,n[0]},e.exports.lo=function(t){return n[0]=t,i[1]},e.exports.hi=function(t){return n[0]=t,i[0]}}else r=!1}if(!r){var a=new t(8);e.exports=function(t){return a.writeDoubleLE(t,0,!0),[a.readUInt32LE(0,!0),a.readUInt32LE(4,!0)]},e.exports.pack=function(t,e){return a.writeUInt32LE(t,0,!0),a.writeUInt32LE(e,4,!0),a.readDoubleLE(0,!0)},e.exports.lo=function(t){return a.writeDoubleLE(t,0,!0),a.readUInt32LE(0,!0)},e.exports.hi=function(t){return a.writeDoubleLE(t,0,!0),a.readUInt32LE(4,!0)}}e.exports.sign=function(t){return e.exports.hi(t)>>>31},e.exports.exponent=function(t){return(e.exports.hi(t)<<1>>>21)-1023},e.exports.fraction=function(t){var r=e.exports.lo(t),n=e.exports.hi(t),i=1048575&n;return 2146435072&n&&(i+=1<<20),[r,i]},e.exports.denormalized=function(t){return!(2146435072&e.exports.hi(t))}}).call(this,t("buffer").Buffer)},{buffer:92}],152:[function(t,e,r){var n=t("abs-svg-path"),i=t("normalize-svg-path"),a={M:"moveTo",C:"bezierCurveTo"};e.exports=function(t,e){t.beginPath(),i(n(e)).forEach(function(e){var r=e[0],n=e.slice(1);t[a[r]].apply(t,n)}),t.closePath()}},{"abs-svg-path":51,"normalize-svg-path":419}],153:[function(t,e,r){e.exports=function(t){switch(t){case"int8":return Int8Array;case"int16":return Int16Array;case"int32":return Int32Array;case"uint8":return Uint8Array;case"uint16":return Uint16Array;case"uint32":return Uint32Array;case"float32":return Float32Array;case"float64":return Float64Array;case"array":return Array;case"uint8_clamped":return Uint8ClampedArray}}},{}],154:[function(t,e,r){"use strict";e.exports=function(t,e){switch("undefined"==typeof e&&(e=0),typeof t){case"number":if(t>0)return function(t,e){var r,n;for(r=new Array(t),n=0;n<t;++n)r[n]=e;return r}(0|t,e);break;case"object":if("number"==typeof t.length)return function t(e,r,n){var i=0|e[n];if(i<=0)return[];var a,o=new Array(i);if(n===e.length-1)for(a=0;a<i;++a)o[a]=r;else for(a=0;a<i;++a)o[a]=t(e,r,n+1);return o}(t,e,0)}return[]}},{}],155:[function(t,e,r){"use strict";function n(t,e,r){r=r||2;var n,s,l,c,u,p,g,m=e&&e.length,v=m?e[0]*r:t.length,y=i(t,0,v,r,!0),x=[];if(!y)return x;if(m&&(y=function(t,e,r,n){var o,s,l,c,u,p=[];for(o=0,s=e.length;o<s;o++)l=e[o]*n,c=o<s-1?e[o+1]*n:t.length,(u=i(t,l,c,n,!1))===u.next&&(u.steiner=!0),p.push(d(u));for(p.sort(h),o=0;o<p.length;o++)f(p[o],r),r=a(r,r.next);return r}(t,e,y,r)),t.length>80*r){n=l=t[0],s=c=t[1];for(var b=r;b<v;b+=r)(u=t[b])<n&&(n=u),(p=t[b+1])<s&&(s=p),u>l&&(l=u),p>c&&(c=p);g=0!==(g=Math.max(l-n,c-s))?1/g:0}return o(y,x,r,n,s,g),x}function i(t,e,r,n,i){var a,o;if(i===A(t,e,r,n)>0)for(a=e;a<r;a+=n)o=w(a,t[a],t[a+1],o);else for(a=r-n;a>=e;a-=n)o=w(a,t[a],t[a+1],o);return o&&y(o,o.next)&&(k(o),o=o.next),o}function a(t,e){if(!t)return t;e||(e=t);var r,n=t;do{if(r=!1,n.steiner||!y(n,n.next)&&0!==v(n.prev,n,n.next))n=n.next;else{if(k(n),(n=e=n.prev)===n.next)break;r=!0}}while(r||n!==e);return e}function o(t,e,r,n,i,h,f){if(t){!f&&h&&function(t,e,r,n){var i=t;do{null===i.z&&(i.z=p(i.x,i.y,e,r,n)),i.prevZ=i.prev,i.nextZ=i.next,i=i.next}while(i!==t);i.prevZ.nextZ=null,i.prevZ=null,function(t){var e,r,n,i,a,o,s,l,c=1;do{for(r=t,t=null,a=null,o=0;r;){for(o++,n=r,s=0,e=0;e<c&&(s++,n=n.nextZ);e++);for(l=c;s>0||l>0&&n;)0!==s&&(0===l||!n||r.z<=n.z)?(i=r,r=r.nextZ,s--):(i=n,n=n.nextZ,l--),a?a.nextZ=i:t=i,i.prevZ=a,a=i;r=n}a.nextZ=null,c*=2}while(o>1)}(i)}(t,n,i,h);for(var d,g,m=t;t.prev!==t.next;)if(d=t.prev,g=t.next,h?l(t,n,i,h):s(t))e.push(d.i/r),e.push(t.i/r),e.push(g.i/r),k(t),t=g.next,m=g.next;else if((t=g)===m){f?1===f?o(t=c(t,e,r),e,r,n,i,h,2):2===f&&u(t,e,r,n,i,h):o(a(t),e,r,n,i,h,1);break}}}function s(t){var e=t.prev,r=t,n=t.next;if(v(e,r,n)>=0)return!1;for(var i=t.next.next;i!==t.prev;){if(g(e.x,e.y,r.x,r.y,n.x,n.y,i.x,i.y)&&v(i.prev,i,i.next)>=0)return!1;i=i.next}return!0}function l(t,e,r,n){var i=t.prev,a=t,o=t.next;if(v(i,a,o)>=0)return!1;for(var s=i.x<a.x?i.x<o.x?i.x:o.x:a.x<o.x?a.x:o.x,l=i.y<a.y?i.y<o.y?i.y:o.y:a.y<o.y?a.y:o.y,c=i.x>a.x?i.x>o.x?i.x:o.x:a.x>o.x?a.x:o.x,u=i.y>a.y?i.y>o.y?i.y:o.y:a.y>o.y?a.y:o.y,h=p(s,l,e,r,n),f=p(c,u,e,r,n),d=t.prevZ,m=t.nextZ;d&&d.z>=h&&m&&m.z<=f;){if(d!==t.prev&&d!==t.next&&g(i.x,i.y,a.x,a.y,o.x,o.y,d.x,d.y)&&v(d.prev,d,d.next)>=0)return!1;if(d=d.prevZ,m!==t.prev&&m!==t.next&&g(i.x,i.y,a.x,a.y,o.x,o.y,m.x,m.y)&&v(m.prev,m,m.next)>=0)return!1;m=m.nextZ}for(;d&&d.z>=h;){if(d!==t.prev&&d!==t.next&&g(i.x,i.y,a.x,a.y,o.x,o.y,d.x,d.y)&&v(d.prev,d,d.next)>=0)return!1;d=d.prevZ}for(;m&&m.z<=f;){if(m!==t.prev&&m!==t.next&&g(i.x,i.y,a.x,a.y,o.x,o.y,m.x,m.y)&&v(m.prev,m,m.next)>=0)return!1;m=m.nextZ}return!0}function c(t,e,r){var n=t;do{var i=n.prev,a=n.next.next;!y(i,a)&&x(i,n,n.next,a)&&b(i,a)&&b(a,i)&&(e.push(i.i/r),e.push(n.i/r),e.push(a.i/r),k(n),k(n.next),n=t=a),n=n.next}while(n!==t);return n}function u(t,e,r,n,i,s){var l=t;do{for(var c=l.next.next;c!==l.prev;){if(l.i!==c.i&&m(l,c)){var u=_(l,c);return l=a(l,l.next),u=a(u,u.next),o(l,e,r,n,i,s),void o(u,e,r,n,i,s)}c=c.next}l=l.next}while(l!==t)}function h(t,e){return t.x-e.x}function f(t,e){if(e=function(t,e){var r,n=e,i=t.x,a=t.y,o=-1/0;do{if(a<=n.y&&a>=n.next.y&&n.next.y!==n.y){var s=n.x+(a-n.y)*(n.next.x-n.x)/(n.next.y-n.y);if(s<=i&&s>o){if(o=s,s===i){if(a===n.y)return n;if(a===n.next.y)return n.next}r=n.x<n.next.x?n:n.next}}n=n.next}while(n!==e);if(!r)return null;if(i===o)return r.prev;var l,c=r,u=r.x,h=r.y,f=1/0;n=r.next;for(;n!==c;)i>=n.x&&n.x>=u&&i!==n.x&&g(a<h?i:o,a,u,h,a<h?o:i,a,n.x,n.y)&&((l=Math.abs(a-n.y)/(i-n.x))<f||l===f&&n.x>r.x)&&b(n,t)&&(r=n,f=l),n=n.next;return r}(t,e)){var r=_(e,t);a(r,r.next)}}function p(t,e,r,n,i){return(t=1431655765&((t=858993459&((t=252645135&((t=16711935&((t=32767*(t-r)*i)|t<<8))|t<<4))|t<<2))|t<<1))|(e=1431655765&((e=858993459&((e=252645135&((e=16711935&((e=32767*(e-n)*i)|e<<8))|e<<4))|e<<2))|e<<1))<<1}function d(t){var e=t,r=t;do{e.x<r.x&&(r=e),e=e.next}while(e!==t);return r}function g(t,e,r,n,i,a,o,s){return(i-o)*(e-s)-(t-o)*(a-s)>=0&&(t-o)*(n-s)-(r-o)*(e-s)>=0&&(r-o)*(a-s)-(i-o)*(n-s)>=0}function m(t,e){return t.next.i!==e.i&&t.prev.i!==e.i&&!function(t,e){var r=t;do{if(r.i!==t.i&&r.next.i!==t.i&&r.i!==e.i&&r.next.i!==e.i&&x(r,r.next,t,e))return!0;r=r.next}while(r!==t);return!1}(t,e)&&b(t,e)&&b(e,t)&&function(t,e){var r=t,n=!1,i=(t.x+e.x)/2,a=(t.y+e.y)/2;do{r.y>a!=r.next.y>a&&r.next.y!==r.y&&i<(r.next.x-r.x)*(a-r.y)/(r.next.y-r.y)+r.x&&(n=!n),r=r.next}while(r!==t);return n}(t,e)}function v(t,e,r){return(e.y-t.y)*(r.x-e.x)-(e.x-t.x)*(r.y-e.y)}function y(t,e){return t.x===e.x&&t.y===e.y}function x(t,e,r,n){return!!(y(t,e)&&y(r,n)||y(t,n)&&y(r,e))||v(t,e,r)>0!=v(t,e,n)>0&&v(r,n,t)>0!=v(r,n,e)>0}function b(t,e){return v(t.prev,t,t.next)<0?v(t,e,t.next)>=0&&v(t,t.prev,e)>=0:v(t,e,t.prev)<0||v(t,t.next,e)<0}function _(t,e){var r=new M(t.i,t.x,t.y),n=new M(e.i,e.x,e.y),i=t.next,a=e.prev;return t.next=e,e.prev=t,r.next=i,i.prev=r,n.next=r,r.prev=n,a.next=n,n.prev=a,n}function w(t,e,r,n){var i=new M(t,e,r);return n?(i.next=n.next,i.prev=n,n.next.prev=i,n.next=i):(i.prev=i,i.next=i),i}function k(t){t.next.prev=t.prev,t.prev.next=t.next,t.prevZ&&(t.prevZ.nextZ=t.nextZ),t.nextZ&&(t.nextZ.prevZ=t.prevZ)}function M(t,e,r){this.i=t,this.x=e,this.y=r,this.prev=null,this.next=null,this.z=null,this.prevZ=null,this.nextZ=null,this.steiner=!1}function A(t,e,r,n){for(var i=0,a=e,o=r-n;a<r;a+=n)i+=(t[o]-t[a])*(t[a+1]+t[o+1]),o=a;return i}e.exports=n,e.exports.default=n,n.deviation=function(t,e,r,n){var i=e&&e.length,a=i?e[0]*r:t.length,o=Math.abs(A(t,0,a,r));if(i)for(var s=0,l=e.length;s<l;s++){var c=e[s]*r,u=s<l-1?e[s+1]*r:t.length;o-=Math.abs(A(t,c,u,r))}var h=0;for(s=0;s<n.length;s+=3){var f=n[s]*r,p=n[s+1]*r,d=n[s+2]*r;h+=Math.abs((t[f]-t[d])*(t[p+1]-t[f+1])-(t[f]-t[p])*(t[d+1]-t[f+1]))}return 0===o&&0===h?0:Math.abs((h-o)/o)},n.flatten=function(t){for(var e=t[0][0].length,r={vertices:[],holes:[],dimensions:e},n=0,i=0;i<t.length;i++){for(var a=0;a<t[i].length;a++)for(var o=0;o<e;o++)r.vertices.push(t[i][a][o]);i>0&&(n+=t[i-1].length,r.holes.push(n))}return r}},{}],156:[function(t,e,r){"use strict";e.exports=function(t,e){var r=t.length;if("number"!=typeof e){e=0;for(var i=0;i<r;++i){var a=t[i];e=Math.max(e,a[0],a[1])}e=1+(0|e)}e|=0;for(var o=new Array(e),i=0;i<e;++i)o[i]=[];for(var i=0;i<r;++i){var a=t[i];o[a[0]].push(a[1]),o[a[1]].push(a[0])}for(var s=0;s<e;++s)n(o[s],function(t,e){return t-e});return o};var n=t("uniq")},{uniq:509}],157:[function(t,e,r){"use strict";var n=t("../../object/valid-value");e.exports=function(){return n(this).length=0,this}},{"../../object/valid-value":189}],158:[function(t,e,r){"use strict";e.exports=t("./is-implemented")()?Array.from:t("./shim")},{"./is-implemented":159,"./shim":160}],159:[function(t,e,r){"use strict";e.exports=function(){var t,e,r=Array.from;return"function"==typeof r&&(e=r(t=["raz","dwa"]),Boolean(e&&e!==t&&"dwa"===e[1]))}},{}],160:[function(t,e,r){"use strict";var n=t("es6-symbol").iterator,i=t("../../function/is-arguments"),a=t("../../function/is-function"),o=t("../../number/to-pos-integer"),s=t("../../object/valid-callable"),l=t("../../object/valid-value"),c=t("../../object/is-value"),u=t("../../string/is-string"),h=Array.isArray,f=Function.prototype.call,p={configurable:!0,enumerable:!0,writable:!0,value:null},d=Object.defineProperty;e.exports=function(t){var e,r,g,m,v,y,x,b,_,w,k=arguments[1],M=arguments[2];if(t=Object(l(t)),c(k)&&s(k),this&&this!==Array&&a(this))e=this;else{if(!k){if(i(t))return 1!==(v=t.length)?Array.apply(null,t):((m=new Array(1))[0]=t[0],m);if(h(t)){for(m=new Array(v=t.length),r=0;r<v;++r)m[r]=t[r];return m}}m=[]}if(!h(t))if(void 0!==(_=t[n])){for(x=s(_).call(t),e&&(m=new e),b=x.next(),r=0;!b.done;)w=k?f.call(k,M,b.value,r):b.value,e?(p.value=w,d(m,r,p)):m[r]=w,b=x.next(),++r;v=r}else if(u(t)){for(v=t.length,e&&(m=new e),r=0,g=0;r<v;++r)w=t[r],r+1<v&&(y=w.charCodeAt(0))>=55296&&y<=56319&&(w+=t[++r]),w=k?f.call(k,M,w,g):w,e?(p.value=w,d(m,g,p)):m[g]=w,++g;v=g}if(void 0===v)for(v=o(t.length),e&&(m=new e(v)),r=0;r<v;++r)w=k?f.call(k,M,t[r],r):t[r],e?(p.value=w,d(m,r,p)):m[r]=w;return e&&(p.value=null,m.length=v),m}},{"../../function/is-arguments":161,"../../function/is-function":162,"../../number/to-pos-integer":168,"../../object/is-value":178,"../../object/valid-callable":187,"../../object/valid-value":189,"../../string/is-string":193,"es6-symbol":203}],161:[function(t,e,r){"use strict";var n=Object.prototype.toString,i=n.call(function(){return arguments}());e.exports=function(t){return n.call(t)===i}},{}],162:[function(t,e,r){"use strict";var n=Object.prototype.toString,i=n.call(t("./noop"));e.exports=function(t){return"function"==typeof t&&n.call(t)===i}},{"./noop":163}],163:[function(t,e,r){"use strict";e.exports=function(){}},{}],164:[function(t,e,r){"use strict";e.exports=t("./is-implemented")()?Math.sign:t("./shim")},{"./is-implemented":165,"./shim":166}],165:[function(t,e,r){"use strict";e.exports=function(){var t=Math.sign;return"function"==typeof t&&(1===t(10)&&-1===t(-20))}},{}],166:[function(t,e,r){"use strict";e.exports=function(t){return t=Number(t),isNaN(t)||0===t?t:t>0?1:-1}},{}],167:[function(t,e,r){"use strict";var n=t("../math/sign"),i=Math.abs,a=Math.floor;e.exports=function(t){return isNaN(t)?0:0!==(t=Number(t))&&isFinite(t)?n(t)*a(i(t)):t}},{"../math/sign":164}],168:[function(t,e,r){"use strict";var n=t("./to-integer"),i=Math.max;e.exports=function(t){return i(0,n(t))}},{"./to-integer":167}],169:[function(t,e,r){"use strict";var n=t("./valid-callable"),i=t("./valid-value"),a=Function.prototype.bind,o=Function.prototype.call,s=Object.keys,l=Object.prototype.propertyIsEnumerable;e.exports=function(t,e){return function(r,c){var u,h=arguments[2],f=arguments[3];return r=Object(i(r)),n(c),u=s(r),f&&u.sort("function"==typeof f?a.call(f,r):void 0),"function"!=typeof t&&(t=u[t]),o.call(t,u,function(t,n){return l.call(r,t)?o.call(c,h,r[t],t,r,n):e})}}},{"./valid-callable":187,"./valid-valu
[truncated: 2,389,707 more chars]
